# Supplementary material for: Characterizing Membrane Association and Periplasmic Transfer of Bacterial Lipoproteins through Molecular Dynamics Simulations
Source: Structure. 2020 Apr 7;28(4):475–487.e3. doi: 10.1016/j.str.2020.01.012 (PMC7139219; doi:10.1016/j.str.2020.01.012)
Supplement: Data S2. Final Coordinates from Simulations (A–L), Related to Figure 3 [file mmc4.zip › A-L/BAMC-2-atomistic.pdb]

TITLE     Protein
REMARK    THIS IS A SIMULATION BOX
CRYST1  136.480  136.480  266.051  90.00  90.00  90.00 P 1           1
MODEL        1
ATOM      1  N   CYSTA   1      60.930  65.690 127.241  1.00  0.00           N
ATOM      3  CA  CYSTA   1      59.940  64.660 127.511  1.00  0.00           C
ATOM      5  C   CYSTA   1      60.320  63.460 128.391  1.00  0.00           C
ATOM      6  O   CYSTA   1      60.970  62.510 127.971  1.00  0.00           O
ATOM      7  CB  CYSTA   1      59.170  64.140 126.271  1.00  0.00           C
ATOM     10  SG  CYSTA   1      58.450  65.490 125.301  1.00  0.00           S
ATOM     11  C1  CYSTA   1      57.310  64.520 124.281  1.00  0.00           C
ATOM     14  CA1 CYSTA   1      61.920  65.580 126.361  1.00  0.00           C
ATOM     15  OA1 CYSTA   1      61.980  66.400 125.451  1.00  0.00           O
ATOM     16  CA2 CYSTA   1      62.970  64.520 126.431  1.00  0.00           C
ATOM     19  C11 CYSTA   1      56.820  65.200 122.971  1.00  0.00           C
ATOM     21  O11 CYSTA   1      57.970  65.300 122.121  1.00  0.00           O
ATOM     22  CX1 CYSTA   1      57.940  64.670 120.971  1.00  0.00           C
ATOM     23  OX1 CYSTA   1      56.980  64.170 120.411  1.00  0.00           O
ATOM     24  CX2 CYSTA   1      59.390  64.560 120.491  1.00  0.00           C
ATOM     27  C12 CYSTA   1      56.190  66.600 123.231  1.00  0.00           C
ATOM     30  O12 CYSTA   1      56.630  67.590 122.291  1.00  0.00           O
ATOM     31  CD1 CYSTA   1      56.070  67.610 121.111  1.00  0.00           C
ATOM     32  OD1 CYSTA   1      55.290  66.770 120.671  1.00  0.00           O
ATOM     33  CD2 CYSTA   1      56.470  68.890 120.381  1.00  0.00           C
ATOM     36  CA3 CYSTA   1      62.830  63.640 125.191  1.00  0.00           C
ATOM     39  CA4 CYSTA   1      63.860  62.520 125.090  1.00  0.00           C
ATOM     42  CA5 CYSTA   1      63.840  61.930 123.671  1.00  0.00           C
ATOM     45  CA6 CYSTA   1      64.920  60.910 123.371  1.00  0.00           C
ATOM     48  CA7 CYSTA   1      66.230  61.490 122.831  1.00  0.00           C
ATOM     51  CA8 CYSTA   1      66.840  62.570 123.741  1.00  0.00           C
ATOM     54  CA9 CYSTA   1      68.260  62.980 123.371  1.00  0.00           C
ATOM     57 0CA1 CYSTA   1      68.430  63.440 121.921  1.00  0.00           C
ATOM     60 1CA1 CYSTA   1      68.960  62.310 121.031  1.00  0.00           C
ATOM     63 2CA1 CYSTA   1      69.230  62.680 119.581  1.00  0.00           C
ATOM     66 3CA1 CYSTA   1      70.020  61.560 118.901  1.00  0.00           C
ATOM     69 4CA1 CYSTA   1      70.130  61.720 117.381  1.00  0.00           C
ATOM     72 5CA1 CYSTA   1      68.750  61.760 116.721  1.00  0.00           C
ATOM     75 6CA1 CYSTA   1      68.770  61.340 115.261  1.00  0.00           C
ATOM     79  CD3 CYSTA   1      57.820  68.770 119.661  1.00  0.00           C
ATOM     82  CD4 CYSTA   1      58.980  68.510 120.631  1.00  0.00           C
ATOM     85  CD5 CYSTA   1      60.330  68.810 120.001  1.00  0.00           C
ATOM     88  CD6 CYSTA   1      60.710  68.030 118.741  1.00  0.00           C
ATOM     91  CD7 CYSTA   1      62.080  68.550 118.301  1.00  0.00           C
ATOM     94  CD8 CYSTA   1      62.650  68.070 116.961  1.00  0.00           C
ATOM     97  CD9 CYSTA   1      63.760  69.040 116.541  1.00  0.00           C
ATOM    100 0CD1 CYSTA   1      64.750  68.490 115.531  1.00  0.00           C
ATOM    103 1CD1 CYSTA   1      65.790  67.540 116.141  1.00  0.00           C
ATOM    106 2CD1 CYSTA   1      66.900  67.180 115.141  1.00  0.00           C
ATOM    109 3CD1 CYSTA   1      68.280  67.760 115.501  1.00  0.00           C
ATOM    112 4CD1 CYSTA   1      69.130  66.830 116.361  1.00  0.00           C
ATOM    115 5CD1 CYSTA   1      70.580  66.720 115.851  1.00  0.00           C
ATOM    118 6CD1 CYSTA   1      71.450  65.780 116.681  1.00  0.00           C
ATOM    122  CX3 CYSTA   1      59.590  64.230 119.001  1.00  0.00           C
ATOM    125  CX4 CYSTA   1      61.080  64.060 118.651  1.00  0.00           C
ATOM    128  CX5 CYSTA   1      61.430  63.330 117.341  1.00  0.00           C
ATOM    131  CX6 CYSTA   1      61.440  64.180 116.061  1.00  0.00           C
ATOM    134  CX7 CYSTA   1      62.130  63.390 114.921  1.00  0.00           C
ATOM    137  CX8 CYSTA   1      62.310  64.170 113.601  1.00  0.00           C
ATOM    140  CX9 CYSTA   1      63.310  65.290 113.761  1.00  0.00           C
ATOM    142 0CX1 CYSTA   1      63.760  66.120 112.821  1.00  0.00           C
ATOM    144 1CX1 CYSTA   1      63.440  66.180 111.340  1.00  0.00           C
ATOM    147 2CX1 CYSTA   1      64.680  66.790 110.651  1.00  0.00           C
ATOM    150 3CX1 CYSTA   1      64.580  67.040 109.131  1.00  0.00           C
ATOM    153 4CX1 CYSTA   1      65.960  67.470 108.611  1.00  0.00           C
ATOM    156 5CX1 CYSTA   1      66.210  67.300 107.101  1.00  0.00           C
ATOM    159 6CX1 CYSTA   1      67.690  66.930 106.851  1.00  0.00           C
ATOM    162 7CX1 CYSTA   1      68.060  66.690 105.391  1.00  0.00           C
ATOM    165 8CX1 CYSTA   1      69.450  66.080 105.230  1.00  0.00           C
ATOM    169  N   SER A   2      59.780  63.410 129.611  1.00  0.00           N
ATOM    171  CA  SER A   2      59.910  64.500 130.571  1.00  0.00           C
ATOM    173  CB  SER A   2      58.910  65.690 130.510  1.00  0.00           C
ATOM    176  OG  SER A   2      57.590  65.260 130.191  1.00  0.00           O
ATOM    178  C   SER A   2      59.960  63.940 131.961  1.00  0.00           C
ATOM    179  O   SER A   2      58.960  63.820 132.651  1.00  0.00           O
ATOM    180  N   SER A   3      61.170  63.570 132.391  1.00  0.00           N
ATOM    182  CA  SER A   3      61.480  62.940 133.681  1.00  0.00           C
ATOM    184  CB  SER A   3      61.370  63.880 134.921  1.00  0.00           C
ATOM    187  OG  SER A   3      62.120  63.430 136.051  1.00  0.00           O
ATOM    189  C   SER A   3      60.690  61.670 133.871  1.00  0.00           C
ATOM    190  O   SER A   3      60.280  61.280 134.961  1.00  0.00           O
ATOM    191  N   ASP A   4      60.490  60.940 132.751  1.00  0.00           N
ATOM    193  CA  ASP A   4      60.140  59.550 132.760  1.00  0.00           C
ATOM    195  CB  ASP A   4      60.010  58.980 131.311  1.00  0.00           C
ATOM    198  CG  ASP A   4      58.810  59.530 130.551  1.00  0.00           C
ATOM    199  OD1 ASP A   4      58.380  58.820 129.601  1.00  0.00           O
ATOM    200  OD2 ASP A   4      58.340  60.660 130.831  1.00  0.00           O
ATOM    201  C   ASP A   4      61.170  58.780 133.581  1.00  0.00           C
ATOM    202  O   ASP A   4      62.330  58.590 133.201  1.00  0.00           O
ATOM    203  N   SER A   5      60.770  58.350 134.791  1.00  0.00           N
ATOM    205  CA  SER A   5      61.640  57.650 135.721  1.00  0.00           C
ATOM    207  CB  SER A   5      61.320  57.940 137.211  1.00  0.00           C
ATOM    210  OG  SER A   5      61.420  59.320 137.551  1.00  0.00           O
ATOM    212  C   SER A   5      61.390  56.180 135.531  1.00  0.00           C
ATOM    213  O   SER A   5      61.920  55.330 136.251  1.00  0.00           O
ATOM    214  N   ARG A   6      60.570  55.850 134.521  1.00  0.00           N
ATOM    216  CA  ARG A   6      60.300  54.500 134.131  1.00  0.00           C
ATOM    218  CB  ARG A   6      58.880  54.210 133.611  1.00  0.00           C
ATOM    221  CG  ARG A   6      58.290  55.160 132.561  1.00  0.00           C
ATOM    224  CD  ARG A   6      57.010  54.520 131.980  1.00  0.00           C
ATOM    227  NE  ARG A   6      55.820  55.390 132.221  1.00  0.00           N
ATOM    229  CZ  ARG A   6      54.580  54.980 132.011  1.00  0.00           C
ATOM    230  NH1 ARG A   6      53.590  55.830 132.161  1.00  0.00           N
ATOM    233  NH2 ARG A   6      54.310  53.740 131.691  1.00  0.00           N
ATOM    236  C   ARG A   6      61.370  53.950 133.191  1.00  0.00           C
ATOM    237  O   ARG A   6      61.660  54.480 132.120  1.00  0.00           O
ATOM    238  N   TYR A   7      62.040  52.850 133.541  1.00  0.00           N
ATOM    240  CA  TYR A   7      61.910  52.060 134.751  1.00  0.00           C
ATOM    242  CB  TYR A   7      61.290  50.660 134.491  1.00  0.00           C
ATOM    245  CG  TYR A   7      61.990  49.700 133.551  1.00  0.00           C
ATOM    246  CD1 TYR A   7      61.380  48.440 133.421  1.00  0.00           C
ATOM    248  CE1 TYR A   7      61.990  47.430 132.671  1.00  0.00           C
ATOM    250  CZ  TYR A   7      63.220  47.650 132.070  1.00  0.00           C
ATOM    251  OH  TYR A   7      63.910  46.610 131.441  1.00  0.00           O
ATOM    253  CD2 TYR A   7      63.190  49.940 132.851  1.00  0.00           C
ATOM    255  CE2 TYR A   7      63.810  48.910 132.131  1.00  0.00           C
ATOM    257  C   TYR A   7      63.210  52.040 135.531  1.00  0.00           C
ATOM    258  O   TYR A   7      64.230  51.660 135.001  1.00  0.00           O
ATOM    259  N   LYS A   8      63.200  52.500 136.801  1.00  0.00           N
ATOM    261  CA  LYS A   8      64.380  52.660 137.621  1.00  0.00           C
ATOM    263  CB  LYS A   8      65.460  51.530 137.590  1.00  0.00           C
ATOM    266  CG  LYS A   8      65.140  50.030 137.521  1.00  0.00           C
ATOM    269  CD  LYS A   8      66.440  49.190 137.311  1.00  0.00           C
ATOM    272  CE  LYS A   8      66.640  48.740 135.851  1.00  0.00           C
ATOM    275  NZ  LYS A   8      68.060  48.450 135.471  1.00  0.00           N
ATOM    279  C   LYS A   8      64.090  53.050 139.061  1.00  0.00           C
ATOM    280  O   LYS A   8      64.600  54.050 139.581  1.00  0.00           O
ATOM    281  N   ARG A   9      63.280  52.220 139.721  1.00  0.00           N
ATOM    283  CA  ARG A   9      63.240  52.040 141.150  1.00  0.00           C
ATOM    285  CB  ARG A   9      62.080  52.870 141.811  1.00  0.00           C
ATOM    288  CG  ARG A   9      61.720  54.190 141.061  1.00  0.00           C
ATOM    291  CD  ARG A   9      60.680  55.080 141.741  1.00  0.00           C
ATOM    294  NE  ARG A   9      60.550  56.340 140.921  1.00  0.00           N
ATOM    296  CZ  ARG A   9      59.860  57.410 141.301  1.00  0.00           C
ATOM    297  NH1 ARG A   9      59.770  58.480 140.531  1.00  0.00           N
ATOM    300  NH2 ARG A   9      59.140  57.410 142.400  1.00  0.00           N
ATOM    303  C   ARG A   9      62.930  50.540 141.161  1.00  0.00           C
ATOM    304  O   ARG A   9      62.170  50.110 140.291  1.00  0.00           O
ATOM    305  N   GLN A  10      63.450  49.650 142.021  1.00  0.00           N
ATOM    307  CA  GLN A  10      64.530  49.750 142.981  1.00  0.00           C
ATOM    309  CB  GLN A  10      63.930  49.590 144.411  1.00  0.00           C
ATOM    312  CG  GLN A  10      64.030  50.890 145.260  1.00  0.00           C
ATOM    315  CD  GLN A  10      62.720  51.630 145.611  1.00  0.00           C
ATOM    316  OE1 GLN A  10      62.720  52.520 146.451  1.00  0.00           O
ATOM    317  NE2 GLN A  10      61.600  51.290 144.951  1.00  0.00           N
ATOM    320  C   GLN A  10      65.590  48.690 142.601  1.00  0.00           C
ATOM    321  O   GLN A  10      65.500  48.140 141.501  1.00  0.00           O
ATOM    322  N   VAL A  11      66.610  48.310 143.411  1.00  0.00           N
ATOM    324  CA  VAL A  11      67.100  48.830 144.691  1.00  0.00           C
ATOM    326  CB  VAL A  11      68.180  47.920 145.271  1.00  0.00           C
ATOM    328  CG1 VAL A  11      68.580  48.400 146.681  1.00  0.00           C
ATOM    332  CG2 VAL A  11      67.670  46.470 145.321  1.00  0.00           C
ATOM    336  C   VAL A  11      67.630  50.230 144.570  1.00  0.00           C
ATOM    337  O   VAL A  11      67.160  51.160 145.241  1.00  0.00           O
ATOM    338  N   SER A  12      68.510  50.450 143.591  1.00  0.00           N
ATOM    340  CA  SER A  12      68.650  51.690 142.861  1.00  0.00           C
ATOM    342  CB  SER A  12      67.310  52.150 142.241  1.00  0.00           C
ATOM    345  OG  SER A  12      66.990  51.340 141.100  1.00  0.00           O
ATOM    347  C   SER A  12      69.470  52.760 143.551  1.00  0.00           C
ATOM    348  O   SER A  12      70.300  53.420 142.941  1.00  0.00           O
ATOM    349  N   GLY A  13      69.380  52.910 144.891  1.00  0.00           N
ATOM    351  CA  GLY A  13      70.580  53.190 145.701  1.00  0.00           C
ATOM    354  C   GLY A  13      71.450  51.970 145.651  1.00  0.00           C
ATOM    355  O   GLY A  13      70.960  50.870 145.840  1.00  0.00           O
ATOM    356  N   ASP A  14      72.750  52.070 145.351  1.00  0.00           N
ATOM    358  CA  ASP A  14      73.730  52.660 146.230  1.00  0.00           C
ATOM    360  CB  ASP A  14      74.860  51.630 146.581  1.00  0.00           C
ATOM    363  CG  ASP A  14      74.470  50.190 146.281  1.00  0.00           C
ATOM    364  OD1 ASP A  14      74.390  49.400 147.251  1.00  0.00           O
ATOM    365  OD2 ASP A  14      74.230  49.850 145.081  1.00  0.00           O
ATOM    366  C   ASP A  14      74.380  53.870 145.611  1.00  0.00           C
ATOM    367  O   ASP A  14      74.430  54.040 144.391  1.00  0.00           O
ATOM    368  N   GLU A  15      74.910  54.760 146.461  1.00  0.00           N
ATOM    370  CA  GLU A  15      75.770  55.870 146.121  1.00  0.00           C
ATOM    372  CB  GLU A  15      76.450  56.440 147.381  1.00  0.00           C
ATOM    375  CG  GLU A  15      75.470  57.380 148.061  1.00  0.00           C
ATOM    378  CD  GLU A  15      75.710  57.530 149.531  1.00  0.00           C
ATOM    379  OE1 GLU A  15      75.810  58.710 149.961  1.00  0.00           O
ATOM    380  OE2 GLU A  15      75.960  56.510 150.221  1.00  0.00           O
ATOM    381  C   GLU A  15      76.870  55.680 145.111  1.00  0.00           C
ATOM    382  O   GLU A  15      77.830  54.950 145.351  1.00  0.00           O
ATOM    383  N   ALA A  16      76.830  56.390 143.980  1.00  0.00           N
ATOM    385  CA  ALA A  16      76.130  57.650 143.821  1.00  0.00           C
ATOM    387  CB  ALA A  16      76.520  58.670 144.931  1.00  0.00           C
ATOM    391  C   ALA A  16      76.550  58.200 142.501  1.00  0.00           C
ATOM    392  O   ALA A  16      77.410  57.630 141.840  1.00  0.00           O
ATOM    393  N   TYR A  17      76.060  59.380 142.090  1.00  0.00           N
ATOM    395  CA  TYR A  17      74.700  59.870 142.171  1.00  0.00           C
ATOM    397  CB  TYR A  17      74.340  60.780 143.381  1.00  0.00           C
ATOM    400  CG  TYR A  17      72.890  60.660 143.701  1.00  0.00           C
ATOM    401  CD1 TYR A  17      72.000  61.660 143.281  1.00  0.00           C
ATOM    403  CE1 TYR A  17      70.640  61.530 143.571  1.00  0.00           C
ATOM    405  CZ  TYR A  17      70.130  60.390 144.201  1.00  0.00           C
ATOM    406  OH  TYR A  17      68.750  60.300 144.411  1.00  0.00           O
ATOM    408  CD2 TYR A  17      72.400  59.550 144.401  1.00  0.00           C
ATOM    410  CE2 TYR A  17      71.010  59.380 144.590  1.00  0.00           C
ATOM    412  C   TYR A  17      74.780  60.690 140.921  1.00  0.00           C
ATOM    413  O   TYR A  17      75.840  61.270 140.711  1.00  0.00           O
ATOM    414  N   LEU A  18      73.780  60.630 140.021  1.00  0.00           N
ATOM    416  CA  LEU A  18      74.020  60.630 138.581  1.00  0.00           C
ATOM    418  CB  LEU A  18      74.370  62.000 137.881  1.00  0.00           C
ATOM    421  CG  LEU A  18      73.380  63.210 137.971  1.00  0.00           C
ATOM    423  CD1 LEU A  18      73.900  64.490 137.271  1.00  0.00           C
ATOM    427  CD2 LEU A  18      72.570  63.440 139.260  1.00  0.00           C
ATOM    431  C   LEU A  18      74.910  59.390 138.201  1.00  0.00           C
ATOM    432  O   LEU A  18      75.580  58.780 139.021  1.00  0.00           O
ATOM    433  N   GLU A  19      74.890  58.850 136.980  1.00  0.00           N
ATOM    435  CA  GLU A  19      74.250  59.340 135.811  1.00  0.00           C
ATOM    437  CB  GLU A  19      75.380  59.890 134.931  1.00  0.00           C
ATOM    440  CG  GLU A  19      75.050  60.540 133.591  1.00  0.00           C
ATOM    443  CD  GLU A  19      76.380  61.000 133.010  1.00  0.00           C
ATOM    444  OE1 GLU A  19      76.650  60.640 131.840  1.00  0.00           O
ATOM    445  OE2 GLU A  19      77.130  61.680 133.761  1.00  0.00           O
ATOM    446  C   GLU A  19      73.430  58.210 135.191  1.00  0.00           C
ATOM    447  O   GLU A  19      73.720  57.040 135.401  1.00  0.00           O
ATOM    448  N   ALA A  20      72.300  58.570 134.541  1.00  0.00           N
ATOM    450  CA  ALA A  20      71.310  57.740 133.911  1.00  0.00           C
ATOM    452  CB  ALA A  20      70.760  56.600 134.791  1.00  0.00           C
ATOM    456  C   ALA A  20      70.110  58.550 133.491  1.00  0.00           C
ATOM    457  O   ALA A  20      69.480  59.180 134.321  1.00  0.00           O
ATOM    458  N   ALA A  21      69.730  58.600 132.211  1.00  0.00           N
ATOM    460  CA  ALA A  21      70.420  58.040 131.091  1.00  0.00           C
ATOM    462  CB  ALA A  21      70.010  56.560 130.931  1.00  0.00           C
ATOM    466  C   ALA A  21      69.950  58.810 129.891  1.00  0.00           C
ATOM    467  O   ALA A  21      68.880  59.360 129.991  1.00  0.00           O
ATOM    468  N   PRO A  22      70.610  58.970 128.771  1.00  0.00           N
ATOM    469  CD  PRO A  22      70.660  57.820 127.870  1.00  0.00           C
ATOM    472  CA  PRO A  22      71.920  59.570 128.751  1.00  0.00           C
ATOM    474  CB  PRO A  22      72.420  59.320 127.301  1.00  0.00           C
ATOM    477  CG  PRO A  22      71.380  58.390 126.671  1.00  0.00           C
ATOM    480  C   PRO A  22      71.990  61.030 129.141  1.00  0.00           C
ATOM    481  O   PRO A  22      73.050  61.370 129.661  1.00  0.00           O
ATOM    482  N   LEU A  23      70.980  61.910 128.930  1.00  0.00           N
ATOM    484  CA  LEU A  23      71.330  63.320 129.111  1.00  0.00           C
ATOM    486  CB  LEU A  23      72.270  63.810 127.981  1.00  0.00           C
ATOM    489  CG  LEU A  23      71.850  63.510 126.521  1.00  0.00           C
ATOM    491  CD1 LEU A  23      73.100  63.130 125.731  1.00  0.00           C
ATOM    495  CD2 LEU A  23      71.140  64.730 125.901  1.00  0.00           C
ATOM    499  C   LEU A  23      70.270  64.400 129.260  1.00  0.00           C
ATOM    500  O   LEU A  23      69.530  64.780 128.361  1.00  0.00           O
ATOM    501  N   ALA A  24      70.280  65.060 130.431  1.00  0.00           N
ATOM    503  CA  ALA A  24      69.570  64.470 131.541  1.00  0.00           C
ATOM    505  CB  ALA A  24      70.210  64.740 132.901  1.00  0.00           C
ATOM    509  C   ALA A  24      68.250  65.170 131.461  1.00  0.00           C
ATOM    510  O   ALA A  24      68.180  66.390 131.681  1.00  0.00           O
ATOM    511  N   GLU A  25      67.200  64.490 131.031  1.00  0.00           N
ATOM    513  CA  GLU A  25      66.840  63.100 131.150  1.00  0.00           C
ATOM    515  CB  GLU A  25      65.420  63.050 131.711  1.00  0.00           C
ATOM    518  CG  GLU A  25      64.240  63.560 130.811  1.00  0.00           C
ATOM    521  CD  GLU A  25      64.160  65.000 130.251  1.00  0.00           C
ATOM    522  OE1 GLU A  25      63.030  65.340 129.841  1.00  0.00           O
ATOM    523  OE2 GLU A  25      65.110  65.820 130.341  1.00  0.00           O
ATOM    524  C   GLU A  25      66.910  62.310 129.861  1.00  0.00           C
ATOM    525  O   GLU A  25      67.170  62.830 128.781  1.00  0.00           O
ATOM    526  N   LEU A  26      66.830  60.970 129.971  1.00  0.00           N
ATOM    528  CA  LEU A  26      65.680  60.140 129.671  1.00  0.00           C
ATOM    530  CB  LEU A  26      65.110  60.410 128.261  1.00  0.00           C
ATOM    533  CG  LEU A  26      65.960  60.110 126.981  1.00  0.00           C
ATOM    535  CD1 LEU A  26      65.370  58.890 126.281  1.00  0.00           C
ATOM    539  CD2 LEU A  26      67.500  60.010 127.051  1.00  0.00           C
ATOM    543  C   LEU A  26      66.070  58.650 129.871  1.00  0.00           C
ATOM    544  O   LEU A  26      66.390  57.870 128.980  1.00  0.00           O
ATOM    545  N   HIS A  27      66.190  58.180 131.100  1.00  0.00           N
ATOM    547  CA  HIS A  27      65.090  58.060 132.021  1.00  0.00           C
ATOM    549  CB  HIS A  27      64.480  56.630 131.951  1.00  0.00           C
ATOM    552  ND1 HIS A  27      63.220  56.920 129.781  1.00  0.00           N
ATOM    553  CG  HIS A  27      64.050  56.160 130.590  1.00  0.00           C
ATOM    554  CE1 HIS A  27      63.030  56.180 128.701  1.00  0.00           C
ATOM    556  NE2 HIS A  27      63.670  54.990 128.781  1.00  0.00           N
ATOM    558  CD2 HIS A  27      64.330  54.970 129.991  1.00  0.00           C
ATOM    560  C   HIS A  27      65.750  58.310 133.351  1.00  0.00           C
ATOM    561  O   HIS A  27      66.510  59.260 133.501  1.00  0.00           O
ATOM    562  N   ALA A  28      65.540  57.400 134.321  1.00  0.00           N
ATOM    564  CA  ALA A  28      66.670  56.910 135.101  1.00  0.00           C
ATOM    566  CB  ALA A  28      66.190  56.410 136.480  1.00  0.00           C
ATOM    570  C   ALA A  28      67.490  55.880 134.290  1.00  0.00           C
ATOM    571  O   ALA A  28      68.140  56.270 133.331  1.00  0.00           O
ATOM    572  N   PRO A  29      67.510  54.570 134.531  1.00  0.00           N
ATOM    573  CD  PRO A  29      66.210  53.920 134.401  1.00  0.00           C
ATOM    576  CA  PRO A  29      68.520  53.730 133.851  1.00  0.00           C
ATOM    578  CB  PRO A  29      67.750  53.210 132.641  1.00  0.00           C
ATOM    581  CG  PRO A  29      66.320  53.000 133.181  1.00  0.00           C
ATOM    584  C   PRO A  29      68.970  52.630 134.821  1.00  0.00           C
ATOM    585  O   PRO A  29      68.360  51.570 134.921  1.00  0.00           O
ATOM    586  N   ALA A  30      69.980  52.850 135.671  1.00  0.00           N
ATOM    588  CA  ALA A  30      71.360  53.230 135.471  1.00  0.00           C
ATOM    590  CB  ALA A  30      71.830  53.990 136.721  1.00  0.00           C
ATOM    594  C   ALA A  30      72.190  51.960 135.361  1.00  0.00           C
ATOM    595  O   ALA A  30      71.640  50.870 135.471  1.00  0.00           O
ATOM    596  N   GLY A  31      73.520  52.000 135.161  1.00  0.00           N
ATOM    598  CA  GLY A  31      74.380  53.160 134.951  1.00  0.00           C
ATOM    601  C   GLY A  31      75.530  52.910 133.991  1.00  0.00           C
ATOM    602  O   GLY A  31      76.090  51.830 134.071  1.00  0.00           O
ATOM    603  N   MET A  32      76.020  53.810 133.090  1.00  0.00           N
ATOM    605  CA  MET A  32      75.300  54.710 132.181  1.00  0.00           C
ATOM    607  CB  MET A  32      74.240  55.580 132.831  1.00  0.00           C
ATOM    610  CG  MET A  32      72.800  55.100 132.540  1.00  0.00           C
ATOM    613  SD  MET A  32      72.440  53.400 132.011  1.00  0.00           S
ATOM    614  CE  MET A  32      72.310  53.840 130.251  1.00  0.00           C
ATOM    618  C   MET A  32      76.070  55.690 131.331  1.00  0.00           C
ATOM    619  O   MET A  32      75.760  55.820 130.151  1.00  0.00           O
ATOM    620  N   ILE A  33      77.010  56.430 131.911  1.00  0.00           N
ATOM    622  CA  ILE A  33      78.370  55.960 131.941  1.00  0.00           C
ATOM    624  CB  ILE A  33      79.080  56.230 130.601  1.00  0.00           C
ATOM    626  CG2 ILE A  33      78.880  55.010 129.671  1.00  0.00           C
ATOM    630  CG1 ILE A  33      78.670  57.570 129.921  1.00  0.00           C
ATOM    633  CD  ILE A  33      79.450  57.820 128.621  1.00  0.00           C
ATOM    637  C   ILE A  33      79.140  56.540 133.131  1.00  0.00           C
ATOM    638  O   ILE A  33      78.980  57.690 133.510  1.00  0.00           O
ATOM    639  N   LEU A  34      80.080  55.740 133.671  1.00  0.00           N
ATOM    641  CA  LEU A  34      81.290  56.250 134.271  1.00  0.00           C
ATOM    643  CB  LEU A  34      82.150  56.800 133.111  1.00  0.00           C
ATOM    646  CG  LEU A  34      82.740  55.840 132.031  1.00  0.00           C
ATOM    648  CD1 LEU A  34      82.940  56.710 130.801  1.00  0.00           C
ATOM    652  CD2 LEU A  34      82.030  54.500 131.731  1.00  0.00           C
ATOM    656  C   LEU A  34      81.920  55.180 135.171  1.00  0.00           C
ATOM    657  O   LEU A  34      81.240  54.160 135.351  1.00  0.00           O
ATOM    658  N   PRO A  35      83.110  55.310 135.811  1.00  0.00           N
ATOM    659  CD  PRO A  35      84.370  55.600 135.121  1.00  0.00           C
ATOM    662  CA  PRO A  35      83.430  54.490 136.980  1.00  0.00           C
ATOM    664  CB  PRO A  35      84.740  53.770 136.551  1.00  0.00           C
ATOM    667  CG  PRO A  35      85.020  54.230 135.121  1.00  0.00           C
ATOM    670  C   PRO A  35      83.670  55.530 138.090  1.00  0.00           C
ATOM    671  O   PRO A  35      83.790  56.710 137.781  1.00  0.00           O
ATOM    672  N   VAL A  36      83.700  55.230 139.401  1.00  0.00           N
ATOM    674  CA  VAL A  36      83.620  53.970 140.090  1.00  0.00           C
ATOM    676  CB  VAL A  36      84.660  53.970 141.211  1.00  0.00           C
ATOM    678  CG1 VAL A  36      84.530  52.780 142.181  1.00  0.00           C
ATOM    682  CG2 VAL A  36      86.050  53.950 140.531  1.00  0.00           C
ATOM    686  C   VAL A  36      82.180  53.670 140.531  1.00  0.00           C
ATOM    687  O   VAL A  36      81.470  52.980 139.811  1.00  0.00           O
ATOM    688  N   THR A  37      81.720  54.160 141.711  1.00  0.00           N
ATOM    690  CA  THR A  37      80.710  53.540 142.581  1.00  0.00           C
ATOM    692  CB  THR A  37      79.230  53.570 142.161  1.00  0.00           C
ATOM    694  OG1 THR A  37      78.430  53.250 143.291  1.00  0.00           O
ATOM    696  CG2 THR A  37      78.830  52.550 141.091  1.00  0.00           C
ATOM    700  C   THR A  37      81.130  52.170 143.081  1.00  0.00           C
ATOM    701  O   THR A  37      81.690  51.370 142.350  1.00  0.00           O
ATOM    702  N   SER A  38      80.960  51.840 144.361  1.00  0.00           N
ATOM    704  CA  SER A  38      81.230  50.460 144.771  1.00  0.00           C
ATOM    706  CB  SER A  38      82.520  50.290 145.611  1.00  0.00           C
ATOM    709  OG  SER A  38      83.710  50.540 144.841  1.00  0.00           O
ATOM    711  C   SER A  38      80.040  49.990 145.571  1.00  0.00           C
ATOM    712  O   SER A  38      79.910  50.360 146.731  1.00  0.00           O
ATOM    713  N   GLY A  39      79.120  49.170 145.011  1.00  0.00           N
ATOM    715  CA  GLY A  39      78.970  48.750 143.600  1.00  0.00           C
ATOM    718  C   GLY A  39      77.500  48.850 143.301  1.00  0.00           C
ATOM    719  O   GLY A  39      76.800  49.440 144.101  1.00  0.00           O
ATOM    720  N   ASP A  40      76.910  48.300 142.221  1.00  0.00           N
ATOM    722  CA  ASP A  40      77.450  47.570 141.091  1.00  0.00           C
ATOM    724  CB  ASP A  40      76.330  46.740 140.381  1.00  0.00           C
ATOM    727  CG  ASP A  40      75.680  45.640 141.201  1.00  0.00           C
ATOM    728  OD1 ASP A  40      74.900  44.860 140.581  1.00  0.00           O
ATOM    729  OD2 ASP A  40      75.880  45.590 142.441  1.00  0.00           O
ATOM    730  C   ASP A  40      78.020  48.580 140.101  1.00  0.00           C
ATOM    731  O   ASP A  40      77.450  49.650 139.911  1.00  0.00           O
ATOM    732  N   TYR A  41      79.220  48.310 139.511  1.00  0.00           N
ATOM    734  CA  TYR A  41      80.100  49.460 139.281  1.00  0.00           C
ATOM    736  CB  TYR A  41      81.280  49.430 140.311  1.00  0.00           C
ATOM    739  CG  TYR A  41      82.470  48.480 140.331  1.00  0.00           C
ATOM    740  CD1 TYR A  41      82.930  47.670 139.281  1.00  0.00           C
ATOM    742  CE1 TYR A  41      84.290  47.310 139.211  1.00  0.00           C
ATOM    744  CZ  TYR A  41      85.150  47.570 140.281  1.00  0.00           C
ATOM    745  OH  TYR A  41      86.530  47.380 140.131  1.00  0.00           O
ATOM    747  CD2 TYR A  41      83.320  48.640 141.451  1.00  0.00           C
ATOM    749  CE2 TYR A  41      84.640  48.160 141.441  1.00  0.00           C
ATOM    751  C   TYR A  41      80.610  49.780 137.870  1.00  0.00           C
ATOM    752  O   TYR A  41      81.610  49.280 137.411  1.00  0.00           O
ATOM    753  N   ALA A  42      80.050  50.760 137.141  1.00  0.00           N
ATOM    755  CA  ALA A  42      78.700  50.650 136.661  1.00  0.00           C
ATOM    757  CB  ALA A  42      77.990  52.000 136.771  1.00  0.00           C
ATOM    761  C   ALA A  42      78.730  50.110 135.241  1.00  0.00           C
ATOM    762  O   ALA A  42      78.590  48.910 135.051  1.00  0.00           O
ATOM    763  N   ILE A  43      78.890  51.020 134.231  1.00  0.00           N
ATOM    765  CA  ILE A  43      78.920  50.790 132.771  1.00  0.00           C
ATOM    767  CB  ILE A  43      80.250  50.240 132.251  1.00  0.00           C
ATOM    769  CG2 ILE A  43      80.310  48.720 132.400  1.00  0.00           C
ATOM    773  CG1 ILE A  43      80.550  50.630 130.791  1.00  0.00           C
ATOM    776  CD  ILE A  43      81.970  50.310 130.341  1.00  0.00           C
ATOM    780  C   ILE A  43      77.650  50.140 132.141  1.00  0.00           C
ATOM    781  O   ILE A  43      77.270  49.030 132.521  1.00  0.00           O
ATOM    782  N   PRO A  44      76.900  50.780 131.221  1.00  0.00           N
ATOM    783  CD  PRO A  44      77.330  51.890 130.370  1.00  0.00           C
ATOM    786  CA  PRO A  44      75.480  50.470 130.991  1.00  0.00           C
ATOM    788  CB  PRO A  44      75.050  51.450 129.891  1.00  0.00           C
ATOM    791  CG  PRO A  44      76.340  51.900 129.221  1.00  0.00           C
ATOM    794  C   PRO A  44      75.120  49.020 130.661  1.00  0.00           C
ATOM    795  O   PRO A  44      75.770  48.460 129.781  1.00  0.00           O
ATOM    796  N   VAL A  45      74.080  48.390 131.261  1.00  0.00           N
ATOM    798  CA  VAL A  45      73.140  48.950 132.241  1.00  0.00           C
ATOM    800  CB  VAL A  45      71.730  49.080 131.681  1.00  0.00           C
ATOM    802  CG1 VAL A  45      70.780  49.750 132.691  1.00  0.00           C
ATOM    806  CG2 VAL A  45      71.770  49.920 130.391  1.00  0.00           C
ATOM    810  C   VAL A  45      73.160  48.120 133.510  1.00  0.00           C
ATOM    811  O   VAL A  45      72.580  47.050 133.621  1.00  0.00           O
ATOM    812  N   THR A  46      73.850  48.650 134.521  1.00  0.00           N
ATOM    814  CA  THR A  46      74.280  47.900 135.701  1.00  0.00           C
ATOM    816  CB  THR A  46      75.790  47.920 135.781  1.00  0.00           C
ATOM    818  OG1 THR A  46      76.300  46.970 134.871  1.00  0.00           O
ATOM    820  CG2 THR A  46      76.350  47.540 137.151  1.00  0.00           C
ATOM    824  C   THR A  46      73.680  48.500 136.951  1.00  0.00           C
ATOM    825  O   THR A  46      73.580  49.710 137.061  1.00  0.00           O
ATOM    826  N   ASN A  47      73.210  47.700 137.931  1.00  0.00           N
ATOM    828  CA  ASN A  47      72.200  48.140 138.891  1.00  0.00           C
ATOM    830  CB  ASN A  47      71.520  46.880 139.531  1.00  0.00           C
ATOM    833  CG  ASN A  47      70.030  46.980 139.900  1.00  0.00           C
ATOM    834  OD1 ASN A  47      69.460  45.980 140.351  1.00  0.00           O
ATOM    835  ND2 ASN A  47      69.330  48.110 139.661  1.00  0.00           N
ATOM    838  C   ASN A  47      72.610  49.160 139.961  1.00  0.00           C
ATOM    839  O   ASN A  47      71.800  49.500 140.820  1.00  0.00           O
ATOM    840  N   GLY A  48      73.810  49.770 139.900  1.00  0.00           N
ATOM    842  CA  GLY A  48      74.230  50.900 140.741  1.00  0.00           C
ATOM    845  C   GLY A  48      74.240  52.200 139.971  1.00  0.00           C
ATOM    846  O   GLY A  48      73.900  52.270 138.790  1.00  0.00           O
ATOM    847  N   SER A  49      74.630  53.310 140.631  1.00  0.00           N
ATOM    849  CA  SER A  49      74.830  54.590 139.931  1.00  0.00           C
ATOM    851  CB  SER A  49      75.160  55.760 140.870  1.00  0.00           C
ATOM    854  OG  SER A  49      74.170  55.890 141.871  1.00  0.00           O
ATOM    856  C   SER A  49      75.950  54.580 138.930  1.00  0.00           C
ATOM    857  O   SER A  49      77.020  54.060 139.211  1.00  0.00           O
ATOM    858  N   GLY A  50      75.780  55.200 137.741  1.00  0.00           N
ATOM    860  CA  GLY A  50      76.830  55.200 136.731  1.00  0.00           C
ATOM    863  C   GLY A  50      77.380  56.540 136.401  1.00  0.00           C
ATOM    864  O   GLY A  50      76.900  57.100 135.441  1.00  0.00           O
ATOM    865  N   ALA A  51      78.370  57.100 137.111  1.00  0.00           N
ATOM    867  CA  ALA A  51      78.950  56.600 138.351  1.00  0.00           C
ATOM    869  CB  ALA A  51      79.900  55.390 138.181  1.00  0.00           C
ATOM    873  C   ALA A  51      79.720  57.700 139.021  1.00  0.00           C
ATOM    874  O   ALA A  51      79.150  58.610 139.611  1.00  0.00           O
ATOM    875  N   VAL A  52      81.070  57.610 139.001  1.00  0.00           N
ATOM    877  CA  VAL A  52      82.040  58.280 139.861  1.00  0.00           C
ATOM    879  CB  VAL A  52      82.240  59.750 139.480  1.00  0.00           C
ATOM    881  CG1 VAL A  52      83.590  60.270 140.001  1.00  0.00           C
ATOM    885  CG2 VAL A  52      82.290  59.850 137.941  1.00  0.00           C
ATOM    889  C   VAL A  52      81.820  58.000 141.361  1.00  0.00           C
ATOM    890  O   VAL A  52      80.810  57.450 141.790  1.00  0.00           O
ATOM    891  N   GLY A  53      82.780  58.320 142.251  1.00  0.00           N
ATOM    893  CA  GLY A  53      82.610  58.110 143.691  1.00  0.00           C
ATOM    896  C   GLY A  53      83.620  58.850 144.511  1.00  0.00           C
ATOM    897  O   GLY A  53      84.700  58.330 144.751  1.00  0.00           O
ATOM    898  N   LYS A  54      83.400  60.070 145.021  1.00  0.00           N
ATOM    900  CA  LYS A  54      82.240  60.940 145.121  1.00  0.00           C
ATOM    902  CB  LYS A  54      81.310  60.840 146.371  1.00  0.00           C
ATOM    905  CG  LYS A  54      80.610  59.550 146.831  1.00  0.00           C
ATOM    908  CD  LYS A  54      79.930  59.860 148.190  1.00  0.00           C
ATOM    911  CE  LYS A  54      78.840  58.900 148.681  1.00  0.00           C
ATOM    914  NZ  LYS A  54      78.370  59.240 150.031  1.00  0.00           N
ATOM    918  C   LYS A  54      81.710  61.840 143.991  1.00  0.00           C
ATOM    919  O   LYS A  54      81.020  62.790 144.311  1.00  0.00           O
ATOM    920  N   ALA A  55      82.040  61.650 142.691  1.00  0.00           N
ATOM    922  CA  ALA A  55      81.890  62.690 141.661  1.00  0.00           C
ATOM    924  CB  ALA A  55      80.500  63.260 141.381  1.00  0.00           C
ATOM    928  C   ALA A  55      82.790  63.870 141.871  1.00  0.00           C
ATOM    929  O   ALA A  55      82.530  64.770 142.661  1.00  0.00           O
ATOM    930  N   LEU A  56      83.890  63.890 141.141  1.00  0.00           N
ATOM    932  CA  LEU A  56      85.120  64.340 141.691  1.00  0.00           C
ATOM    934  CB  LEU A  56      86.020  63.110 141.991  1.00  0.00           C
ATOM    937  CG  LEU A  56      85.770  62.400 143.351  1.00  0.00           C
ATOM    939  CD1 LEU A  56      87.090  61.830 143.901  1.00  0.00           C
ATOM    943  CD2 LEU A  56      85.160  63.270 144.461  1.00  0.00           C
ATOM    947  C   LEU A  56      85.670  65.360 140.730  1.00  0.00           C
ATOM    948  O   LEU A  56      86.850  65.390 140.411  1.00  0.00           O
ATOM    949  N   ASP A  57      84.790  66.330 140.431  1.00  0.00           N
ATOM    951  CA  ASP A  57      85.110  67.730 140.391  1.00  0.00           C
ATOM    953  CB  ASP A  57      84.280  68.460 139.311  1.00  0.00           C
ATOM    956  CG  ASP A  57      84.910  68.290 137.951  1.00  0.00           C
ATOM    957  OD1 ASP A  57      84.310  68.860 137.011  1.00  0.00           O
ATOM    958  OD2 ASP A  57      86.000  67.700 137.831  1.00  0.00           O
ATOM    959  C   ASP A  57      84.840  68.360 141.751  1.00  0.00           C
ATOM    960  O   ASP A  57      84.380  69.490 141.861  1.00  0.00           O
ATOM    961  N   ILE A  58      85.210  67.680 142.870  1.00  0.00           N
ATOM    963  CA  ILE A  58      85.480  68.420 144.091  1.00  0.00           C
ATOM    965  CB  ILE A  58      85.000  67.810 145.421  1.00  0.00           C
ATOM    967  CG2 ILE A  58      83.720  67.000 145.151  1.00  0.00           C
ATOM    971  CG1 ILE A  58      86.040  67.040 146.281  1.00  0.00           C
ATOM    974  CD  ILE A  58      85.520  66.690 147.680  1.00  0.00           C
ATOM    978  C   ILE A  58      86.920  68.940 144.010  1.00  0.00           C
ATOM    979  O   ILE A  58      87.900  68.320 144.411  1.00  0.00           O
ATOM    980  N   ARG A  59      87.060  70.150 143.441  1.00  0.00           N
ATOM    982  CA  ARG A  59      87.860  71.210 144.031  1.00  0.00           C
ATOM    984  CB  ARG A  59      89.280  71.290 143.381  1.00  0.00           C
ATOM    987  CG  ARG A  59      90.310  72.030 144.271  1.00  0.00           C
ATOM    990  CD  ARG A  59      91.740  72.090 143.701  1.00  0.00           C
ATOM    993  NE  ARG A  59      92.690  72.090 144.861  1.00  0.00           N
ATOM    995  CZ  ARG A  59      94.010  72.180 144.791  1.00  0.00           C
ATOM    996  NH1 ARG A  59      94.680  71.810 145.861  1.00  0.00           N
ATOM    999  NH2 ARG A  59      94.660  72.620 143.741  1.00  0.00           N
ATOM   1002  C   ARG A  59      87.120  72.550 143.891  1.00  0.00           C
ATOM   1003  O   ARG A  59      87.560  73.400 143.111  1.00  0.00           O
ATOM   1004  N   PRO A  60      85.970  72.810 144.541  1.00  0.00           N
ATOM   1005  CD  PRO A  60      85.110  71.760 145.081  1.00  0.00           C
ATOM   1008  CA  PRO A  60      85.500  74.150 144.921  1.00  0.00           C
ATOM   1010  CB  PRO A  60      84.150  73.850 145.611  1.00  0.00           C
ATOM   1013  CG  PRO A  60      84.250  72.420 146.131  1.00  0.00           C
ATOM   1016  C   PRO A  60      86.450  74.890 145.861  1.00  0.00           C
ATOM   1017  O   PRO A  60      87.250  74.140 146.441  1.00  0.00           O
ATOM   1018  N   PRO A  61      86.440  76.220 146.111  1.00  0.00           N
ATOM   1019  CD  PRO A  61      86.910  76.540 147.471  1.00  0.00           C
ATOM   1022  CA  PRO A  61      85.270  77.090 145.840  1.00  0.00           C
ATOM   1024  CB  PRO A  61      84.560  77.100 147.231  1.00  0.00           C
ATOM   1027  CG  PRO A  61      85.600  76.560 148.251  1.00  0.00           C
ATOM   1030  C   PRO A  61      85.620  78.560 145.491  1.00  0.00           C
ATOM   1031  O   PRO A  61      86.430  79.190 146.161  1.00  0.00           O
ATOM   1032  N   ALA A  62      85.030  79.290 144.511  1.00  0.00           N
ATOM   1034  CA  ALA A  62      84.270  79.110 143.281  1.00  0.00           C
ATOM   1036  CB  ALA A  62      85.150  79.760 142.201  1.00  0.00           C
ATOM   1040  C   ALA A  62      83.850  77.750 142.721  1.00  0.00           C
ATOM   1041  O   ALA A  62      84.620  77.140 142.001  1.00  0.00           O
ATOM   1042  N   GLN A  63      82.600  77.270 142.921  1.00  0.00           N
ATOM   1044  CA  GLN A  63      82.070  76.150 142.131  1.00  0.00           C
ATOM   1046  CB  GLN A  63      82.850  74.830 142.421  1.00  0.00           C
ATOM   1049  CG  GLN A  63      83.850  74.380 141.321  1.00  0.00           C
ATOM   1052  CD  GLN A  63      83.290  73.240 140.481  1.00  0.00           C
ATOM   1053  OE1 GLN A  63      82.780  73.470 139.381  1.00  0.00           O
ATOM   1054  NE2 GLN A  63      83.300  72.010 141.021  1.00  0.00           N
ATOM   1057  C   GLN A  63      80.580  76.010 142.411  1.00  0.00           C
ATOM   1058  O   GLN A  63      80.110  76.730 143.301  1.00  0.00           O
ATOM   1059  N   PRO A  64      79.760  75.170 141.741  1.00  0.00           N
ATOM   1060  CD  PRO A  64      80.090  74.500 140.501  1.00  0.00           C
ATOM   1063  CA  PRO A  64      78.560  74.570 142.311  1.00  0.00           C
ATOM   1065  CB  PRO A  64      77.990  73.640 141.230  1.00  0.00           C
ATOM   1068  CG  PRO A  64      78.720  74.080 139.971  1.00  0.00           C
ATOM   1071  C   PRO A  64      78.890  73.880 143.600  1.00  0.00           C
ATOM   1072  O   PRO A  64      79.910  73.180 143.650  1.00  0.00           O
ATOM   1073  N   LEU A  65      78.100  74.080 144.661  1.00  0.00           N
ATOM   1075  CA  LEU A  65      78.430  73.570 145.981  1.00  0.00           C
ATOM   1077  CB  LEU A  65      78.550  74.710 147.021  1.00  0.00           C
ATOM   1080  CG  LEU A  65      79.690  75.720 146.731  1.00  0.00           C
ATOM   1082  CD1 LEU A  65      79.880  76.630 147.941  1.00  0.00           C
ATOM   1086  CD2 LEU A  65      81.020  75.040 146.401  1.00  0.00           C
ATOM   1090  C   LEU A  65      77.440  72.540 146.480  1.00  0.00           C
ATOM   1091  O   LEU A  65      76.230  72.720 146.461  1.00  0.00           O
ATOM   1092  N   ALA A  66      77.980  71.420 146.980  1.00  0.00           N
ATOM   1094  CA  ALA A  66      77.240  70.370 147.621  1.00  0.00           C
ATOM   1096  CB  ALA A  66      77.780  69.020 147.120  1.00  0.00           C
ATOM   1100  C   ALA A  66      77.350  70.480 149.141  1.00  0.00           C
ATOM   1101  O   ALA A  66      78.370  70.140 149.760  1.00  0.00           O
ATOM   1102  N   LEU A  67      76.270  70.950 149.791  1.00  0.00           N
ATOM   1104  CA  LEU A  67      76.170  71.060 151.241  1.00  0.00           C
ATOM   1106  CB  LEU A  67      75.200  72.210 151.631  1.00  0.00           C
ATOM   1109  CG  LEU A  67      75.720  73.660 151.480  1.00  0.00           C
ATOM   1111  CD1 LEU A  67      76.940  73.920 152.361  1.00  0.00           C
ATOM   1115  CD2 LEU A  67      75.980  74.120 150.031  1.00  0.00           C
ATOM   1119  C   LEU A  67      75.660  69.770 151.871  1.00  0.00           C
ATOM   1120  O   LEU A  67      75.990  69.430 153.001  1.00  0.00           O
ATOM   1121  N   VAL A  68      74.830  69.000 151.150  1.00  0.00           N
ATOM   1123  CA  VAL A  68      74.370  67.690 151.571  1.00  0.00           C
ATOM   1125  CB  VAL A  68      73.240  67.220 150.661  1.00  0.00           C
ATOM   1127  CG1 VAL A  68      72.680  65.860 151.131  1.00  0.00           C
ATOM   1131  CG2 VAL A  68      72.120  68.290 150.671  1.00  0.00           C
ATOM   1135  C   VAL A  68      75.510  66.680 151.620  1.00  0.00           C
ATOM   1136  O   VAL A  68      76.360  66.620 150.730  1.00  0.00           O
ATOM   1137  N   SER A  69      75.590  65.830 152.671  1.00  0.00           N
ATOM   1139  CA  SER A  69      76.610  64.790 152.771  1.00  0.00           C
ATOM   1141  CB  SER A  69      76.530  64.030 154.120  1.00  0.00           C
ATOM   1144  OG  SER A  69      77.570  63.050 154.281  1.00  0.00           O
ATOM   1146  C   SER A  69      76.540  63.780 151.641  1.00  0.00           C
ATOM   1147  O   SER A  69      75.470  63.280 151.281  1.00  0.00           O
ATOM   1148  N   GLY A  70      77.700  63.460 151.010  1.00  0.00           N
ATOM   1150  CA  GLY A  70      77.780  62.480 149.951  1.00  0.00           C
ATOM   1153  C   GLY A  70      77.260  62.960 148.631  1.00  0.00           C
ATOM   1154  O   GLY A  70      77.070  62.190 147.691  1.00  0.00           O
ATOM   1155  N   ALA A  71      77.030  64.280 148.541  1.00  0.00           N
ATOM   1157  CA  ALA A  71      76.570  64.960 147.371  1.00  0.00           C
ATOM   1159  CB  ALA A  71      75.560  66.030 147.781  1.00  0.00           C
ATOM   1163  C   ALA A  71      77.730  65.540 146.581  1.00  0.00           C
ATOM   1164  O   ALA A  71      78.900  65.420 146.951  1.00  0.00           O
ATOM   1165  N   ARG A  72      77.450  66.100 145.401  1.00  0.00           N
ATOM   1167  CA  ARG A  72      78.370  66.020 144.301  1.00  0.00           C
ATOM   1169  CB  ARG A  72      77.880  64.880 143.401  1.00  0.00           C
ATOM   1172  CG  ARG A  72      77.870  63.500 144.081  1.00  0.00           C
ATOM   1175  CD  ARG A  72      77.660  62.370 143.081  1.00  0.00           C
ATOM   1178  NE  ARG A  72      78.420  61.200 143.591  1.00  0.00           N
ATOM   1180  CZ  ARG A  72      78.980  60.290 142.811  1.00  0.00           C
ATOM   1181  NH1 ARG A  72      78.990  60.390 141.491  1.00  0.00           N
ATOM   1184  NH2 ARG A  72      79.480  59.210 143.340  1.00  0.00           N
ATOM   1187  C   ARG A  72      78.270  67.240 143.421  1.00  0.00           C
ATOM   1188  O   ARG A  72      77.160  67.730 143.221  1.00  0.00           O
ATOM   1189  N   THR A  73      79.370  67.700 142.821  1.00  0.00           N
ATOM   1191  CA  THR A  73      79.300  68.790 141.851  1.00  0.00           C
ATOM   1193  CB  THR A  73      79.500  70.180 142.491  1.00  0.00           C
ATOM   1195  OG1 THR A  73      80.620  70.250 143.370  1.00  0.00           O
ATOM   1197  CG2 THR A  73      78.260  70.470 143.340  1.00  0.00           C
ATOM   1201  C   THR A  73      80.260  68.540 140.691  1.00  0.00           C
ATOM   1202  O   THR A  73      81.390  68.130 140.911  1.00  0.00           O
ATOM   1203  N   GLN A  74      79.790  68.680 139.421  1.00  0.00           N
ATOM   1205  CA  GLN A  74      80.590  68.740 138.201  1.00  0.00           C
ATOM   1207  CB  GLN A  74      81.040  67.410 137.491  1.00  0.00           C
ATOM   1210  CG  GLN A  74      80.870  66.090 138.251  1.00  0.00           C
ATOM   1213  CD  GLN A  74      79.380  65.850 138.471  1.00  0.00           C
ATOM   1214  OE1 GLN A  74      78.560  65.800 137.551  1.00  0.00           O
ATOM   1215  NE2 GLN A  74      79.000  65.800 139.760  1.00  0.00           N
ATOM   1218  C   GLN A  74      79.690  69.460 137.211  1.00  0.00           C
ATOM   1219  O   GLN A  74      78.470  69.310 137.281  1.00  0.00           O
ATOM   1220  N   PHE A  75      80.270  70.220 136.251  1.00  0.00           N
ATOM   1222  CA  PHE A  75      79.630  70.510 134.961  1.00  0.00           C
ATOM   1224  CB  PHE A  75      78.220  71.190 135.031  1.00  0.00           C
ATOM   1227  CG  PHE A  75      77.160  70.390 134.311  1.00  0.00           C
ATOM   1228  CD1 PHE A  75      77.320  69.990 132.971  1.00  0.00           C
ATOM   1230  CE1 PHE A  75      76.340  69.280 132.281  1.00  0.00           C
ATOM   1232  CZ  PHE A  75      75.130  68.970 132.911  1.00  0.00           C
ATOM   1234  CD2 PHE A  75      75.940  70.050 134.921  1.00  0.00           C
ATOM   1236  CE2 PHE A  75      74.920  69.370 134.231  1.00  0.00           C
ATOM   1238  C   PHE A  75      80.580  71.320 134.071  1.00  0.00           C
ATOM   1239  O   PHE A  75      81.740  71.540 134.411  1.00  0.00           O
ATOM   1240  N   THR A  76      80.070  71.670 132.881  1.00  0.00           N
ATOM   1242  CA  THR A  76      80.650  72.210 131.661  1.00  0.00           C
ATOM   1244  CB  THR A  76      81.400  71.180 130.791  1.00  0.00           C
ATOM   1246  OG1 THR A  76      82.490  70.590 131.491  1.00  0.00           O
ATOM   1248  CG2 THR A  76      82.020  71.810 129.531  1.00  0.00           C
ATOM   1252  C   THR A  76      79.360  72.680 130.951  1.00  0.00           C
ATOM   1253  O   THR A  76      78.280  72.430 131.461  1.00  0.00           O
ATOM   1254  N   GLY A  77      79.360  73.360 129.781  1.00  0.00           N
ATOM   1256  CA  GLY A  77      78.100  73.770 129.141  1.00  0.00           C
ATOM   1259  C   GLY A  77      77.440  74.930 129.831  1.00  0.00           C
ATOM   1260  O   GLY A  77      78.100  75.690 130.540  1.00  0.00           O
ATOM   1261  N   ASP A  78      76.130  75.140 129.631  1.00  0.00           N
ATOM   1263  CA  ASP A  78      75.410  76.270 130.201  1.00  0.00           C
ATOM   1265  CB  ASP A  78      74.450  76.850 129.131  1.00  0.00           C
ATOM   1268  CG  ASP A  78      73.470  75.810 128.631  1.00  0.00           C
ATOM   1269  OD1 ASP A  78      72.920  75.090 129.491  1.00  0.00           O
ATOM   1270  OD2 ASP A  78      73.290  75.750 127.391  1.00  0.00           O
ATOM   1271  C   ASP A  78      74.720  75.880 131.510  1.00  0.00           C
ATOM   1272  O   ASP A  78      74.070  76.670 132.191  1.00  0.00           O
ATOM   1273  N   THR A  79      74.940  74.640 131.971  1.00  0.00           N
ATOM   1275  CA  THR A  79      74.180  73.990 133.021  1.00  0.00           C
ATOM   1277  CB  THR A  79      73.380  72.790 132.491  1.00  0.00           C
ATOM   1279  OG1 THR A  79      72.780  71.950 133.471  1.00  0.00           O
ATOM   1281  CG2 THR A  79      74.300  71.900 131.671  1.00  0.00           C
ATOM   1285  C   THR A  79      75.080  73.650 134.181  1.00  0.00           C
ATOM   1286  O   THR A  79      76.310  73.630 134.071  1.00  0.00           O
ATOM   1287  N   ALA A  80      74.490  73.430 135.361  1.00  0.00           N
ATOM   1289  CA  ALA A  80      75.200  73.060 136.561  1.00  0.00           C
ATOM   1291  CB  ALA A  80      75.600  74.320 137.350  1.00  0.00           C
ATOM   1295  C   ALA A  80      74.320  72.110 137.350  1.00  0.00           C
ATOM   1296  O   ALA A  80      73.090  72.150 137.260  1.00  0.00           O
ATOM   1297  N   SER A  81      74.920  71.160 138.101  1.00  0.00           N
ATOM   1299  CA  SER A  81      74.200  70.000 138.611  1.00  0.00           C
ATOM   1301  CB  SER A  81      74.440  68.680 137.821  1.00  0.00           C
ATOM   1304  OG  SER A  81      73.560  67.640 138.251  1.00  0.00           O
ATOM   1306  C   SER A  81      74.650  69.770 140.031  1.00  0.00           C
ATOM   1307  O   SER A  81      75.830  69.840 140.351  1.00  0.00           O
ATOM   1308  N   LEU A  82      73.680  69.450 140.901  1.00  0.00           N
ATOM   1310  CA  LEU A  82      73.930  68.930 142.231  1.00  0.00           C
ATOM   1312  CB  LEU A  82      73.300  69.830 143.311  1.00  0.00           C
ATOM   1315  CG  LEU A  82      73.920  69.760 144.731  1.00  0.00           C
ATOM   1317  CD1 LEU A  82      72.900  70.200 145.781  1.00  0.00           C
ATOM   1321  CD2 LEU A  82      74.460  68.410 145.180  1.00  0.00           C
ATOM   1325  C   LEU A  82      73.300  67.550 142.271  1.00  0.00           C
ATOM   1326  O   LEU A  82      72.180  67.330 141.811  1.00  0.00           O
ATOM   1327  N   LEU A  83      74.040  66.550 142.771  1.00  0.00           N
ATOM   1329  CA  LEU A  83      73.690  65.160 142.721  1.00  0.00           C
ATOM   1331  CB  LEU A  83      74.700  64.380 141.811  1.00  0.00           C
ATOM   1334  CG  LEU A  83      75.300  65.030 140.501  1.00  0.00           C
ATOM   1336  CD1 LEU A  83      75.900  66.440 140.471  1.00  0.00           C
ATOM   1340  CD2 LEU A  83      76.420  64.170 139.921  1.00  0.00           C
ATOM   1344  C   LEU A  83      73.710  64.700 144.201  1.00  0.00           C
ATOM   1345  O   LEU A  83      74.770  64.740 144.831  1.00  0.00           O
ATOM   1346  N   VAL A  84      72.570  64.310 144.811  1.00  0.00           N
ATOM   1348  CA  VAL A  84      72.390  64.080 146.261  1.00  0.00           C
ATOM   1350  CB  VAL A  84      71.400  65.090 146.891  1.00  0.00           C
ATOM   1352  CG1 VAL A  84      72.030  66.470 147.041  1.00  0.00           C
ATOM   1356  CG2 VAL A  84      70.100  65.280 146.071  1.00  0.00           C
ATOM   1360  C   VAL A  84      71.830  62.690 146.601  1.00  0.00           C
ATOM   1361  O   VAL A  84      70.720  62.390 146.181  1.00  0.00           O
ATOM   1362  N   GLU A  85      72.500  61.770 147.361  1.00  0.00           N
ATOM   1364  CA  GLU A  85      71.860  60.460 147.631  1.00  0.00           C
ATOM   1366  CB  GLU A  85      72.730  59.200 147.921  1.00  0.00           C
ATOM   1369  CG  GLU A  85      72.020  57.830 147.581  1.00  0.00           C
ATOM   1372  CD  GLU A  85      72.140  56.670 148.591  1.00  0.00           C
ATOM   1373  OE1 GLU A  85      71.860  56.870 149.791  1.00  0.00           O
ATOM   1374  OE2 GLU A  85      72.520  55.540 148.151  1.00  0.00           O
ATOM   1375  C   GLU A  85      70.580  60.480 148.451  1.00  0.00           C
ATOM   1376  O   GLU A  85      70.540  60.870 149.611  1.00  0.00           O
ATOM   1377  N   ASN A  86      69.500  60.060 147.760  1.00  0.00           N
ATOM   1379  CA  ASN A  86      68.120  60.060 148.131  1.00  0.00           C
ATOM   1381  CB  ASN A  86      67.460  61.390 147.680  1.00  0.00           C
ATOM   1384  CG  ASN A  86      67.890  62.570 148.551  1.00  0.00           C
ATOM   1385  OD1 ASN A  86      68.690  63.440 148.211  1.00  0.00           O
ATOM   1386  ND2 ASN A  86      67.230  62.660 149.720  1.00  0.00           N
ATOM   1389  C   ASN A  86      67.440  58.900 147.391  1.00  0.00           C
ATOM   1390  O   ASN A  86      67.770  58.640 146.230  1.00  0.00           O
ATOM   1391  N   GLY A  87      66.450  58.190 147.991  1.00  0.00           N
ATOM   1393  CA  GLY A  87      65.850  56.990 147.411  1.00  0.00           C
ATOM   1396  C   GLY A  87      64.690  57.140 146.451  1.00  0.00           C
ATOM   1397  O   GLY A  87      63.980  56.180 146.150  1.00  0.00           O
ATOM   1398  N   ARG A  88      64.450  58.350 145.911  1.00  0.00           N
ATOM   1400  CA  ARG A  88      63.220  58.640 145.191  1.00  0.00           C
ATOM   1402  CB  ARG A  88      61.980  58.440 146.100  1.00  0.00           C
ATOM   1405  CG  ARG A  88      60.600  58.850 145.540  1.00  0.00           C
ATOM   1408  CD  ARG A  88      59.430  58.420 146.441  1.00  0.00           C
ATOM   1411  NE  ARG A  88      59.620  59.070 147.791  1.00  0.00           N
ATOM   1413  CZ  ARG A  88      60.200  58.510 148.851  1.00  0.00           C
ATOM   1414  NH1 ARG A  88      60.550  57.250 148.851  1.00  0.00           N
ATOM   1417  NH2 ARG A  88      60.410  59.250 149.931  1.00  0.00           N
ATOM   1420  C   ARG A  88      63.190  60.060 144.681  1.00  0.00           C
ATOM   1421  O   ARG A  88      63.150  61.010 145.461  1.00  0.00           O
ATOM   1422  N   GLY A  89      63.190  60.250 143.340  1.00  0.00           N
ATOM   1424  CA  GLY A  89      63.310  61.580 142.741  1.00  0.00           C
ATOM   1427  C   GLY A  89      62.080  62.420 142.911  1.00  0.00           C
ATOM   1428  O   GLY A  89      62.130  63.640 142.861  1.00  0.00           O
ATOM   1429  N   ASN A  90      60.910  61.770 143.111  1.00  0.00           N
ATOM   1431  CA  ASN A  90      59.660  62.470 143.261  1.00  0.00           C
ATOM   1433  CB  ASN A  90      58.480  61.460 143.221  1.00  0.00           C
ATOM   1436  CG  ASN A  90      57.180  62.180 142.861  1.00  0.00           C
ATOM   1437  OD1 ASN A  90      57.170  63.330 142.441  1.00  0.00           O
ATOM   1438  ND2 ASN A  90      56.030  61.500 143.031  1.00  0.00           N
ATOM   1441  C   ASN A  90      59.600  63.380 144.491  1.00  0.00           C
ATOM   1442  O   ASN A  90      59.120  64.500 144.411  1.00  0.00           O
ATOM   1443  N   THR A  91      60.100  62.960 145.671  1.00  0.00           N
ATOM   1445  CA  THR A  91      59.870  63.780 146.861  1.00  0.00           C
ATOM   1447  CB  THR A  91      60.050  63.070 148.181  1.00  0.00           C
ATOM   1449  OG1 THR A  91      61.130  62.140 148.131  1.00  0.00           O
ATOM   1451  CG2 THR A  91      58.780  62.280 148.470  1.00  0.00           C
ATOM   1455  C   THR A  91      60.690  65.020 146.940  1.00  0.00           C
ATOM   1456  O   THR A  91      60.240  66.000 147.521  1.00  0.00           O
ATOM   1457  N   LEU A  92      61.890  65.050 146.340  1.00  0.00           N
ATOM   1459  CA  LEU A  92      62.750  66.200 146.451  1.00  0.00           C
ATOM   1461  CB  LEU A  92      64.220  65.830 146.201  1.00  0.00           C
ATOM   1464  CG  LEU A  92      64.980  65.100 147.331  1.00  0.00           C
ATOM   1466  CD1 LEU A  92      65.270  66.020 148.510  1.00  0.00           C
ATOM   1470  CD2 LEU A  92      64.310  63.800 147.801  1.00  0.00           C
ATOM   1474  C   LEU A  92      62.380  67.300 145.461  1.00  0.00           C
ATOM   1475  O   LEU A  92      62.820  68.430 145.631  1.00  0.00           O
ATOM   1476  N   TRP A  93      61.570  67.040 144.431  1.00  0.00           N
ATOM   1478  CA  TRP A  93      61.000  68.100 143.621  1.00  0.00           C
ATOM   1480  CB  TRP A  93      60.330  67.540 142.350  1.00  0.00           C
ATOM   1483  CG  TRP A  93      59.890  68.610 141.401  1.00  0.00           C
ATOM   1484  CD1 TRP A  93      60.680  69.350 140.571  1.00  0.00           C
ATOM   1486  NE1 TRP A  93      59.890  70.270 139.911  1.00  0.00           N
ATOM   1488  CE2 TRP A  93      58.610  70.140 140.321  1.00  0.00           C
ATOM   1489  CD2 TRP A  93      58.560  69.120 141.281  1.00  0.00           C
ATOM   1490  CE3 TRP A  93      57.350  68.790 141.891  1.00  0.00           C
ATOM   1492  CZ3 TRP A  93      56.200  69.480 141.510  1.00  0.00           C
ATOM   1494  CZ2 TRP A  93      57.460  70.780 139.881  1.00  0.00           C
ATOM   1496  CH2 TRP A  93      56.260  70.430 140.491  1.00  0.00           C
ATOM   1498  C   TRP A  93      60.120  69.100 144.401  1.00  0.00           C
ATOM   1499  O   TRP A  93      60.320  70.310 144.221  1.00  0.00           O
ATOM   1500  N   PRO A  94      59.220  68.700 145.331  1.00  0.00           N
ATOM   1501  CD  PRO A  94      58.520  67.420 145.241  1.00  0.00           C
ATOM   1504  CA  PRO A  94      58.510  69.600 146.211  1.00  0.00           C
ATOM   1506  CB  PRO A  94      57.580  68.700 147.051  1.00  0.00           C
ATOM   1509  CG  PRO A  94      57.320  67.480 146.181  1.00  0.00           C
ATOM   1512  C   PRO A  94      59.440  70.400 147.090  1.00  0.00           C
ATOM   1513  O   PRO A  94      59.120  71.530 147.421  1.00  0.00           O
ATOM   1514  N   GLN A  95      60.580  69.790 147.511  1.00  0.00           N
ATOM   1516  CA  GLN A  95      61.660  70.440 148.230  1.00  0.00           C
ATOM   1518  CB  GLN A  95      62.680  69.440 148.840  1.00  0.00           C
ATOM   1521  CG  GLN A  95      62.210  68.800 150.161  1.00  0.00           C
ATOM   1524  CD  GLN A  95      61.430  67.530 149.891  1.00  0.00           C
ATOM   1525  OE1 GLN A  95      61.990  66.440 149.900  1.00  0.00           O
ATOM   1526  NE2 GLN A  95      60.110  67.620 149.651  1.00  0.00           N
ATOM   1529  C   GLN A  95      62.430  71.490 147.471  1.00  0.00           C
ATOM   1530  O   GLN A  95      62.760  72.540 148.010  1.00  0.00           O
ATOM   1531  N   VAL A  96      62.770  71.220 146.191  1.00  0.00           N
ATOM   1533  CA  VAL A  96      63.320  72.240 145.311  1.00  0.00           C
ATOM   1535  CB  VAL A  96      63.870  71.660 144.010  1.00  0.00           C
ATOM   1537  CG1 VAL A  96      64.380  72.790 143.081  1.00  0.00           C
ATOM   1541  CG2 VAL A  96      65.050  70.730 144.340  1.00  0.00           C
ATOM   1545  C   VAL A  96      62.320  73.360 145.061  1.00  0.00           C
ATOM   1546  O   VAL A  96      62.640  74.530 145.251  1.00  0.00           O
ATOM   1547  N   VAL A  97      61.050  73.070 144.731  1.00  0.00           N
ATOM   1549  CA  VAL A  97      60.060  74.140 144.570  1.00  0.00           C
ATOM   1551  CB  VAL A  97      58.800  73.800 143.790  1.00  0.00           C
ATOM   1553  CG1 VAL A  97      59.180  73.210 142.421  1.00  0.00           C
ATOM   1557  CG2 VAL A  97      57.920  72.820 144.570  1.00  0.00           C
ATOM   1561  C   VAL A  97      59.750  74.920 145.840  1.00  0.00           C
ATOM   1562  O   VAL A  97      59.580  76.130 145.761  1.00  0.00           O
ATOM   1563  N   SER A  98      59.700  74.310 147.051  1.00  0.00           N
ATOM   1565  CA  SER A  98      59.530  75.050 148.301  1.00  0.00           C
ATOM   1567  CB  SER A  98      59.350  74.130 149.541  1.00  0.00           C
ATOM   1570  OG  SER A  98      60.460  73.280 149.811  1.00  0.00           O
ATOM   1572  C   SER A  98      60.660  76.050 148.551  1.00  0.00           C
ATOM   1573  O   SER A  98      60.430  77.210 148.930  1.00  0.00           O
ATOM   1574  N   VAL A  99      61.910  75.650 148.261  1.00  0.00           N
ATOM   1576  CA  VAL A  99      63.040  76.570 148.221  1.00  0.00           C
ATOM   1578  CB  VAL A  99      64.340  75.780 148.061  1.00  0.00           C
ATOM   1580  CG1 VAL A  99      65.550  76.670 147.730  1.00  0.00           C
ATOM   1584  CG2 VAL A  99      64.620  75.000 149.361  1.00  0.00           C
ATOM   1588  C   VAL A  99      62.890  77.720 147.201  1.00  0.00           C
ATOM   1589  O   VAL A  99      63.100  78.880 147.551  1.00  0.00           O
ATOM   1590  N   LEU A 100      62.470  77.430 145.961  1.00  0.00           N
ATOM   1592  CA  LEU A 100      62.130  78.410 144.931  1.00  0.00           C
ATOM   1594  CB  LEU A 100      61.920  77.740 143.551  1.00  0.00           C
ATOM   1597  CG  LEU A 100      63.200  77.460 142.730  1.00  0.00           C
ATOM   1599  CD1 LEU A 100      63.760  78.760 142.161  1.00  0.00           C
ATOM   1603  CD2 LEU A 100      64.300  76.680 143.461  1.00  0.00           C
ATOM   1607  C   LEU A 100      60.950  79.340 145.271  1.00  0.00           C
ATOM   1608  O   LEU A 100      60.980  80.530 144.961  1.00  0.00           O
ATOM   1609  N   GLN A 101      59.910  78.810 145.951  1.00  0.00           N
ATOM   1611  CA  GLN A 101      58.780  79.540 146.521  1.00  0.00           C
ATOM   1613  CB  GLN A 101      57.740  78.550 147.131  1.00  0.00           C
ATOM   1616  CG  GLN A 101      56.920  77.820 146.041  1.00  0.00           C
ATOM   1619  CD  GLN A 101      56.220  76.520 146.461  1.00  0.00           C
ATOM   1620  OE1 GLN A 101      56.080  76.080 147.611  1.00  0.00           O
ATOM   1621  NE2 GLN A 101      55.710  75.810 145.421  1.00  0.00           N
ATOM   1624  C   GLN A 101      59.180  80.600 147.540  1.00  0.00           C
ATOM   1625  O   GLN A 101      58.710  81.740 147.501  1.00  0.00           O
ATOM   1626  N   ALA A 102      60.120  80.270 148.441  1.00  0.00           N
ATOM   1628  CA  ALA A 102      60.670  81.200 149.411  1.00  0.00           C
ATOM   1630  CB  ALA A 102      61.620  80.440 150.351  1.00  0.00           C
ATOM   1634  C   ALA A 102      61.380  82.410 148.790  1.00  0.00           C
ATOM   1635  O   ALA A 102      61.280  83.530 149.290  1.00  0.00           O
ATOM   1636  N   LYS A 103      62.110  82.220 147.671  1.00  0.00           N
ATOM   1638  CA  LYS A 103      62.900  83.280 147.079  1.00  0.00           C
ATOM   1640  CB  LYS A 103      64.320  82.750 146.721  1.00  0.00           C
ATOM   1643  CG  LYS A 103      64.350  81.530 145.801  1.00  0.00           C
ATOM   1646  CD  LYS A 103      65.730  80.850 145.681  1.00  0.00           C
ATOM   1649  CE  LYS A 103      66.220  79.970 146.861  1.00  0.00           C
ATOM   1652  NZ  LYS A 103      66.800  80.700 148.031  1.00  0.00           N
ATOM   1656  C   LYS A 103      62.200  83.960 145.911  1.00  0.00           C
ATOM   1657  O   LYS A 103      62.770  84.830 145.260  1.00  0.00           O
ATOM   1658  N   ASN A 104      60.920  83.570 145.671  1.00  0.00           N
ATOM   1660  CA  ASN A 104      59.940  84.170 144.771  1.00  0.00           C
ATOM   1662  CB  ASN A 104      59.080  85.270 145.451  1.00  0.00           C
ATOM   1665  CG  ASN A 104      58.400  84.770 146.721  1.00  0.00           C
ATOM   1666  OD1 ASN A 104      58.910  84.980 147.831  1.00  0.00           O
ATOM   1667  ND2 ASN A 104      57.200  84.180 146.581  1.00  0.00           N
ATOM   1670  C   ASN A 104      60.430  84.650 143.411  1.00  0.00           C
ATOM   1671  O   ASN A 104      60.150  85.760 142.961  1.00  0.00           O
ATOM   1672  N   TYR A 105      61.180  83.780 142.711  1.00  0.00           N
ATOM   1674  CA  TYR A 105      61.350  83.900 141.281  1.00  0.00           C
ATOM   1676  CB  TYR A 105      62.450  82.960 140.711  1.00  0.00           C
ATOM   1679  CG  TYR A 105      63.780  83.170 141.391  1.00  0.00           C
ATOM   1680  CD1 TYR A 105      64.190  84.450 141.801  1.00  0.00           C
ATOM   1682  CE1 TYR A 105      65.390  84.650 142.480  1.00  0.00           C
ATOM   1684  CZ  TYR A 105      66.200  83.560 142.791  1.00  0.00           C
ATOM   1685  OH  TYR A 105      67.320  83.770 143.611  1.00  0.00           O
ATOM   1687  CD2 TYR A 105      64.660  82.100 141.611  1.00  0.00           C
ATOM   1689  CE2 TYR A 105      65.860  82.280 142.321  1.00  0.00           C
ATOM   1691  C   TYR A 105      60.030  83.640 140.571  1.00  0.00           C
ATOM   1692  O   TYR A 105      59.310  82.700 140.891  1.00  0.00           O
ATOM   1693  N   THR A 106      59.690  84.500 139.581  1.00  0.00           N
ATOM   1695  CA  THR A 106      58.540  84.280 138.721  1.00  0.00           C
ATOM   1697  CB  THR A 106      58.340  85.400 137.711  1.00  0.00           C
ATOM   1699  OG1 THR A 106      58.020  86.610 138.370  1.00  0.00           O
ATOM   1701  CG2 THR A 106      57.180  85.140 136.731  1.00  0.00           C
ATOM   1705  C   THR A 106      58.670  82.990 137.971  1.00  0.00           C
ATOM   1706  O   THR A 106      59.720  82.660 137.421  1.00  0.00           O
ATOM   1707  N   ILE A 107      57.590  82.210 137.941  1.00  0.00           N
ATOM   1709  CA  ILE A 107      57.520  80.960 137.241  1.00  0.00           C
ATOM   1711  CB  ILE A 107      56.920  79.850 138.081  1.00  0.00           C
ATOM   1713  CG2 ILE A 107      56.720  78.590 137.211  1.00  0.00           C
ATOM   1717  CG1 ILE A 107      57.800  79.560 139.321  1.00  0.00           C
ATOM   1720  CD  ILE A 107      57.090  78.650 140.341  1.00  0.00           C
ATOM   1724  C   ILE A 107      56.650  81.230 136.051  1.00  0.00           C
ATOM   1725  O   ILE A 107      55.510  81.660 136.181  1.00  0.00           O
ATOM   1726  N   THR A 108      57.200  80.980 134.850  1.00  0.00           N
ATOM   1728  CA  THR A 108      56.460  81.130 133.611  1.00  0.00           C
ATOM   1730  CB  THR A 108      57.400  81.520 132.471  1.00  0.00           C
ATOM   1732  OG1 THR A 108      58.460  80.600 132.301  1.00  0.00           O
ATOM   1734  CG2 THR A 108      58.060  82.860 132.801  1.00  0.00           C
ATOM   1738  C   THR A 108      55.760  79.830 133.281  1.00  0.00           C
ATOM   1739  O   THR A 108      54.630  79.820 132.781  1.00  0.00           O
ATOM   1740  N   GLN A 109      56.410  78.690 133.581  1.00  0.00           N
ATOM   1742  CA  GLN A 109      55.930  77.350 133.301  1.00  0.00           C
ATOM   1744  CB  GLN A 109      56.270  76.850 131.871  1.00  0.00           C
ATOM   1747  CG  GLN A 109      55.470  77.570 130.751  1.00  0.00           C
ATOM   1750  CD  GLN A 109      56.090  78.850 130.191  1.00  0.00           C
ATOM   1751  OE1 GLN A 109      57.220  79.270 130.411  1.00  0.00           O
ATOM   1752  NE2 GLN A 109      55.270  79.530 129.351  1.00  0.00           N
ATOM   1755  C   GLN A 109      56.430  76.360 134.340  1.00  0.00           C
ATOM   1756  O   GLN A 109      57.510  76.490 134.900  1.00  0.00           O
ATOM   1757  N   ARG A 110      55.600  75.340 134.671  1.00  0.00           N
ATOM   1759  CA  ARG A 110      55.930  74.330 135.651  1.00  0.00           C
ATOM   1761  CB  ARG A 110      55.380  74.810 137.011  1.00  0.00           C
ATOM   1764  CG  ARG A 110      55.460  73.810 138.181  1.00  0.00           C
ATOM   1767  CD  ARG A 110      54.970  74.410 139.511  1.00  0.00           C
ATOM   1770  NE  ARG A 110      54.930  73.270 140.471  1.00  0.00           N
ATOM   1772  CZ  ARG A 110      54.800  73.350 141.790  1.00  0.00           C
ATOM   1773  NH1 ARG A 110      54.820  74.460 142.480  1.00  0.00           N
ATOM   1776  NH2 ARG A 110      54.650  72.240 142.491  1.00  0.00           N
ATOM   1779  C   ARG A 110      55.260  73.030 135.291  1.00  0.00           C
ATOM   1780  O   ARG A 110      54.080  73.020 135.011  1.00  0.00           O
ATOM   1781  N   ASP A 111      55.940  71.880 135.341  1.00  0.00           N
ATOM   1783  CA  ASP A 111      55.290  70.600 135.151  1.00  0.00           C
ATOM   1785  CB  ASP A 111      55.810  70.060 133.790  1.00  0.00           C
ATOM   1788  CG  ASP A 111      55.220  68.750 133.340  1.00  0.00           C
ATOM   1789  OD1 ASP A 111      54.520  68.080 134.151  1.00  0.00           O
ATOM   1790  OD2 ASP A 111      55.560  68.320 132.201  1.00  0.00           O
ATOM   1791  C   ASP A 111      55.640  69.730 136.371  1.00  0.00           C
ATOM   1792  O   ASP A 111      56.820  69.590 136.681  1.00  0.00           O
ATOM   1793  N   ASP A 112      54.660  69.180 137.131  1.00  0.00           N
ATOM   1795  CA  ASP A 112      55.030  68.330 138.261  1.00  0.00           C
ATOM   1797  CB  ASP A 112      54.030  68.380 139.441  1.00  0.00           C
ATOM   1800  CG  ASP A 112      52.660  67.760 139.241  1.00  0.00           C
ATOM   1801  OD1 ASP A 112      51.930  68.150 138.301  1.00  0.00           O
ATOM   1802  OD2 ASP A 112      52.260  67.040 140.191  1.00  0.00           O
ATOM   1803  C   ASP A 112      55.270  66.900 137.861  1.00  0.00           C
ATOM   1804  O   ASP A 112      56.080  66.200 138.461  1.00  0.00           O
ATOM   1805  N   ALA A 113      54.600  66.420 136.801  1.00  0.00           N
ATOM   1807  CA  ALA A 113      54.940  65.170 136.191  1.00  0.00           C
ATOM   1809  CB  ALA A 113      53.820  64.820 135.201  1.00  0.00           C
ATOM   1813  C   ALA A 113      56.300  65.220 135.510  1.00  0.00           C
ATOM   1814  O   ALA A 113      57.170  64.380 135.730  1.00  0.00           O
ATOM   1815  N   GLY A 114      56.530  66.280 134.731  1.00  0.00           N
ATOM   1817  CA  GLY A 114      57.810  66.580 134.101  1.00  0.00           C
ATOM   1820  C   GLY A 114      58.930  66.840 135.051  1.00  0.00           C
ATOM   1821  O   GLY A 114      60.090  66.570 134.771  1.00  0.00           O
ATOM   1822  N   GLN A 115      58.610  67.440 136.211  1.00  0.00           N
ATOM   1824  CA  GLN A 115      59.550  67.750 137.281  1.00  0.00           C
ATOM   1826  CB  GLN A 115      60.390  66.530 137.781  1.00  0.00           C
ATOM   1829  CG  GLN A 115      59.560  65.250 138.090  1.00  0.00           C
ATOM   1832  CD  GLN A 115      59.480  64.870 139.581  1.00  0.00           C
ATOM   1833  OE1 GLN A 115      58.410  64.790 140.161  1.00  0.00           O
ATOM   1834  NE2 GLN A 115      60.640  64.560 140.201  1.00  0.00           N
ATOM   1837  C   GLN A 115      60.430  68.930 136.861  1.00  0.00           C
ATOM   1838  O   GLN A 115      61.550  69.130 137.350  1.00  0.00           O
ATOM   1839  N   THR A 116      59.950  69.740 135.891  1.00  0.00           N
ATOM   1841  CA  THR A 116      60.680  70.840 135.260  1.00  0.00           C
ATOM   1843  CB  THR A 116      61.020  70.720 133.751  1.00  0.00           C
ATOM   1845  OG1 THR A 116      60.120  71.340 132.831  1.00  0.00           O
ATOM   1847  CG2 THR A 116      61.110  69.260 133.381  1.00  0.00           C
ATOM   1851  C   THR A 116      59.960  72.120 135.521  1.00  0.00           C
ATOM   1852  O   THR A 116      58.730  72.220 135.501  1.00  0.00           O
ATOM   1853  N   LEU A 117      60.750  73.150 135.820  1.00  0.00           N
ATOM   1855  CA  LEU A 117      60.320  74.510 136.021  1.00  0.00           C
ATOM   1857  CB  LEU A 117      60.760  75.070 137.400  1.00  0.00           C
ATOM   1860  CG  LEU A 117      59.740  74.890 138.541  1.00  0.00           C
ATOM   1862  CD1 LEU A 117      58.550  75.820 138.340  1.00  0.00           C
ATOM   1866  CD2 LEU A 117      59.270  73.440 138.661  1.00  0.00           C
ATOM   1870  C   LEU A 117      61.000  75.340 134.971  1.00  0.00           C
ATOM   1871  O   LEU A 117      62.210  75.240 134.781  1.00  0.00           O
ATOM   1872  N   THR A 118      60.240  76.240 134.331  1.00  0.00           N
ATOM   1874  CA  THR A 118      60.800  77.320 133.551  1.00  0.00           C
ATOM   1876  CB  THR A 118      60.240  77.470 132.141  1.00  0.00           C
ATOM   1878  OG1 THR A 118      60.200  76.210 131.491  1.00  0.00           O
ATOM   1880  CG2 THR A 118      61.140  78.390 131.301  1.00  0.00           C
ATOM   1884  C   THR A 118      60.520  78.570 134.340  1.00  0.00           C
ATOM   1885  O   THR A 118      59.390  78.860 134.751  1.00  0.00           O
ATOM   1886  N   THR A 119      61.590  79.320 134.661  1.00  0.00           N
ATOM   1888  CA  THR A 119      61.480  80.540 135.441  1.00  0.00           C
ATOM   1890  CB  THR A 119      62.490  80.660 136.591  1.00  0.00           C
ATOM   1892  OG1 THR A 119      63.850  80.480 136.201  1.00  0.00           O
ATOM   1894  CG2 THR A 119      62.170  79.530 137.590  1.00  0.00           C
ATOM   1898  C   THR A 119      61.560  81.690 134.491  1.00  0.00           C
ATOM   1899  O   THR A 119      61.950  81.530 133.331  1.00  0.00           O
ATOM   1900  N   ASP A 120      61.160  82.890 134.941  1.00  0.00           N
ATOM   1902  CA  ASP A 120      61.310  84.080 134.131  1.00  0.00           C
ATOM   1904  CB  ASP A 120      60.260  85.140 134.570  1.00  0.00           C
ATOM   1907  CG  ASP A 120      60.090  86.250 133.551  1.00  0.00           C
ATOM   1908  OD1 ASP A 120      60.510  86.060 132.391  1.00  0.00           O
ATOM   1909  OD2 ASP A 120      59.590  87.330 133.951  1.00  0.00           O
ATOM   1910  C   ASP A 120      62.720  84.660 134.311  1.00  0.00           C
ATOM   1911  O   ASP A 120      63.650  83.990 134.771  1.00  0.00           O
ATOM   1912  N   TRP A 121      62.900  85.940 133.991  1.00  0.00           N
ATOM   1914  CA  TRP A 121      64.050  86.720 134.361  1.00  0.00           C
ATOM   1916  CB  TRP A 121      64.030  88.080 133.641  1.00  0.00           C
ATOM   1919  CG  TRP A 121      63.850  87.970 132.171  1.00  0.00           C
ATOM   1920  CD1 TRP A 121      62.690  88.220 131.471  1.00  0.00           C
ATOM   1922  NE1 TRP A 121      62.910  88.000 130.131  1.00  0.00           N
ATOM   1924  CE2 TRP A 121      64.200  87.620 129.941  1.00  0.00           C
ATOM   1925  CD2 TRP A 121      64.830  87.540 131.211  1.00  0.00           C
ATOM   1926  CE3 TRP A 121      66.150  87.100 131.290  1.00  0.00           C
ATOM   1928  CZ3 TRP A 121      66.840  86.860 130.111  1.00  0.00           C
ATOM   1930  CZ2 TRP A 121      64.880  87.370 128.771  1.00  0.00           C
ATOM   1932  CH2 TRP A 121      66.230  87.020 128.871  1.00  0.00           C
ATOM   1934  C   TRP A 121      64.170  86.980 135.861  1.00  0.00           C
ATOM   1935  O   TRP A 121      63.330  87.630 136.491  1.00  0.00           O
ATOM   1936  N   VAL A 122      65.290  86.520 136.441  1.00  0.00           N
ATOM   1938  CA  VAL A 122      65.690  86.860 137.791  1.00  0.00           C
ATOM   1940  CB  VAL A 122      66.200  85.670 138.600  1.00  0.00           C
ATOM   1942  CG1 VAL A 122      65.230  84.490 138.441  1.00  0.00           C
ATOM   1946  CG2 VAL A 122      67.620  85.250 138.181  1.00  0.00           C
ATOM   1950  C   VAL A 122      66.720  87.960 137.730  1.00  0.00           C
ATOM   1951  O   VAL A 122      67.570  87.950 136.840  1.00  0.00           O
ATOM   1952  N   GLN A 123      66.690  88.940 138.650  1.00  0.00           N
ATOM   1954  CA  GLN A 123      67.770  89.920 138.711  1.00  0.00           C
ATOM   1956  CB  GLN A 123      67.270  91.390 138.790  1.00  0.00           C
ATOM   1959  CG  GLN A 123      68.400  92.450 138.671  1.00  0.00           C
ATOM   1962  CD  GLN A 123      68.880  92.640 137.241  1.00  0.00           C
ATOM   1963  OE1 GLN A 123      69.550  91.800 136.661  1.00  0.00           O
ATOM   1964  NE2 GLN A 123      68.540  93.790 136.620  1.00  0.00           N
ATOM   1967  C   GLN A 123      68.630  89.630 139.911  1.00  0.00           C
ATOM   1968  O   GLN A 123      68.180  89.570 141.061  1.00  0.00           O
ATOM   1969  N   TRP A 124      69.930  89.470 139.620  1.00  0.00           N
ATOM   1971  CA  TRP A 124      70.980  89.240 140.581  1.00  0.00           C
ATOM   1973  CB  TRP A 124      72.150  88.540 139.850  1.00  0.00           C
ATOM   1976  CG  TRP A 124      71.800  87.160 139.391  1.00  0.00           C
ATOM   1977  CD1 TRP A 124      71.610  86.740 138.101  1.00  0.00           C
ATOM   1979  NE1 TRP A 124      71.050  85.480 138.111  1.00  0.00           N
ATOM   1981  CE2 TRP A 124      70.880  85.070 139.401  1.00  0.00           C
ATOM   1982  CD2 TRP A 124      71.390  86.090 140.251  1.00  0.00           C
ATOM   1983  CE3 TRP A 124      71.380  85.900 141.631  1.00  0.00           C
ATOM   1985  CZ3 TRP A 124      70.870  84.710 142.151  1.00  0.00           C
ATOM   1987  CZ2 TRP A 124      70.300  83.930 139.931  1.00  0.00           C
ATOM   1989  CH2 TRP A 124      70.320  83.740 141.311  1.00  0.00           C
ATOM   1991  C   TRP A 124      71.380  90.510 141.340  1.00  0.00           C
ATOM   1992  O   TRP A 124      70.940  91.620 141.051  1.00  0.00           O
ATOM   1993  N   ASN A 125      72.190  90.350 142.411  1.00  0.00           N
ATOM   1995  CA  ASN A 125      72.830  91.480 143.031  1.00  0.00           C
ATOM   1997  CB  ASN A 125      72.080  92.040 144.290  1.00  0.00           C
ATOM   2000  CG  ASN A 125      72.130  91.160 145.531  1.00  0.00           C
ATOM   2001  OD1 ASN A 125      72.920  91.380 146.441  1.00  0.00           O
ATOM   2002  ND2 ASN A 125      71.230  90.160 145.641  1.00  0.00           N
ATOM   2005  C   ASN A 125      74.260  91.090 143.320  1.00  0.00           C
ATOM   2006  O   ASN A 125      74.550  90.230 144.151  1.00  0.00           O
ATOM   2007  N   ARG A 126      75.220  91.690 142.611  1.00  0.00           N
ATOM   2009  CA  ARG A 126      76.600  91.470 142.921  1.00  0.00           C
ATOM   2011  CB  ARG A 126      77.350  90.700 141.831  1.00  0.00           C
ATOM   2014  CG  ARG A 126      76.830  89.270 141.581  1.00  0.00           C
ATOM   2017  CD  ARG A 126      77.740  88.500 140.631  1.00  0.00           C
ATOM   2020  NE  ARG A 126      78.990  88.140 141.361  1.00  0.00           N
ATOM   2022  CZ  ARG A 126      79.120  87.050 142.101  1.00  0.00           C
ATOM   2023  NH1 ARG A 126      78.270  86.060 142.031  1.00  0.00           N
ATOM   2026  NH2 ARG A 126      80.080  86.950 142.991  1.00  0.00           N
ATOM   2029  C   ARG A 126      77.290  92.780 143.161  1.00  0.00           C
ATOM   2030  O   ARG A 126      77.140  93.740 142.411  1.00  0.00           O
ATOM   2031  N   LEU A 127      78.100  92.860 144.221  1.00  0.00           N
ATOM   2033  CA  LEU A 127      78.860  94.040 144.541  1.00  0.00           C
ATOM   2035  CB  LEU A 127      79.380  94.020 146.001  1.00  0.00           C
ATOM   2038  CG  LEU A 127      78.390  93.610 147.101  1.00  0.00           C
ATOM   2040  CD1 LEU A 127      79.130  93.770 148.441  1.00  0.00           C
ATOM   2044  CD2 LEU A 127      77.070  94.410 147.090  1.00  0.00           C
ATOM   2048  C   LEU A 127      80.090  94.170 143.661  1.00  0.00           C
ATOM   2049  O   LEU A 127      80.740  95.220 143.631  1.00  0.00           O
ATOM   2050  N   ASP A 128      80.440  93.080 142.931  1.00  0.00           N
ATOM   2052  CA  ASP A 128      81.730  92.880 142.311  1.00  0.00           C
ATOM   2054  CB  ASP A 128      82.210  91.420 142.561  1.00  0.00           C
ATOM   2057  CG  ASP A 128      81.470  90.280 141.851  1.00  0.00           C
ATOM   2058  OD1 ASP A 128      80.450  90.510 141.171  1.00  0.00           O
ATOM   2059  OD2 ASP A 128      81.890  89.100 142.041  1.00  0.00           O
ATOM   2060  C   ASP A 128      81.710  93.240 140.831  1.00  0.00           C
ATOM   2061  O   ASP A 128      82.720  93.120 140.141  1.00  0.00           O
ATOM   2062  N   GLU A 129      80.580  93.740 140.331  1.00  0.00           N
ATOM   2064  CA  GLU A 129      80.420  94.030 138.930  1.00  0.00           C
ATOM   2066  CB  GLU A 129      79.850  92.820 138.161  1.00  0.00           C
ATOM   2069  CG  GLU A 129      79.700  93.010 136.631  1.00  0.00           C
ATOM   2072  CD  GLU A 129      79.280  91.750 135.881  1.00  0.00           C
ATOM   2073  OE1 GLU A 129      78.880  90.740 136.521  1.00  0.00           O
ATOM   2074  OE2 GLU A 129      79.370  91.770 134.631  1.00  0.00           O
ATOM   2075  C   GLU A 129      79.500  95.220 138.811  1.00  0.00           C
ATOM   2076  O   GLU A 129      78.590  95.400 139.611  1.00  0.00           O
ATOM   2077  N   ASP A 130      79.780  96.100 137.841  1.00  0.00           N
ATOM   2079  CA  ASP A 130      79.090  97.350 137.711  1.00  0.00           C
ATOM   2081  CB  ASP A 130      79.990  98.330 136.911  1.00  0.00           C
ATOM   2084  CG  ASP A 130      81.200  98.780 137.711  1.00  0.00           C
ATOM   2085  OD1 ASP A 130      81.230  98.590 138.951  1.00  0.00           O
ATOM   2086  OD2 ASP A 130      82.120  99.400 137.101  1.00  0.00           O
ATOM   2087  C   ASP A 130      77.710  97.210 137.081  1.00  0.00           C
ATOM   2088  O   ASP A 130      76.780  97.910 137.480  1.00  0.00           O
ATOM   2089  N   GLU A 131      77.540  96.280 136.111  1.00  0.00           N
ATOM   2091  CA  GLU A 131      76.240  95.850 135.581  1.00  0.00           C
ATOM   2093  CB  GLU A 131      76.320  95.490 134.071  1.00  0.00           C
ATOM   2096  CG  GLU A 131      76.410  96.700 133.121  1.00  0.00           C
ATOM   2099  CD  GLU A 131      77.780  96.950 132.501  1.00  0.00           C
ATOM   2100  OE1 GLU A 131      77.880  96.860 131.241  1.00  0.00           O
ATOM   2101  OE2 GLU A 131      78.700  97.360 133.251  1.00  0.00           O
ATOM   2102  C   GLU A 131      75.680  94.640 136.331  1.00  0.00           C
ATOM   2103  O   GLU A 131      76.430  93.760 136.741  1.00  0.00           O
ATOM   2104  N   GLN A 132      74.350  94.560 136.521  1.00  0.00           N
ATOM   2106  CA  GLN A 132      73.680  93.350 137.011  1.00  0.00           C
ATOM   2108  CB  GLN A 132      72.380  93.670 137.801  1.00  0.00           C
ATOM   2111  CG  GLN A 132      72.540  94.550 139.061  1.00  0.00           C
ATOM   2114  CD  GLN A 132      73.340  93.890 140.180  1.00  0.00           C
ATOM   2115  OE1 GLN A 132      73.810  92.750 140.131  1.00  0.00           O
ATOM   2116  NE2 GLN A 132      73.420  94.640 141.311  1.00  0.00           N
ATOM   2119  C   GLN A 132      73.260  92.420 135.870  1.00  0.00           C
ATOM   2120  O   GLN A 132      73.000  92.860 134.751  1.00  0.00           O
ATOM   2121  N   TYR A 133      73.150  91.110 136.161  1.00  0.00           N
ATOM   2123  CA  TYR A 133      72.620  90.140 135.221  1.00  0.00           C
ATOM   2125  CB  TYR A 133      73.500  88.870 135.230  1.00  0.00           C
ATOM   2128  CG  TYR A 133      74.680  89.100 134.351  1.00  0.00           C
ATOM   2129  CD1 TYR A 133      75.930  89.450 134.861  1.00  0.00           C
ATOM   2131  CE1 TYR A 133      77.040  89.560 134.010  1.00  0.00           C
ATOM   2133  CZ  TYR A 133      76.880  89.420 132.641  1.00  0.00           C
ATOM   2134  OH  TYR A 133      77.980  89.540 131.781  1.00  0.00           O
ATOM   2136  CD2 TYR A 133      74.530  88.950 132.971  1.00  0.00           C
ATOM   2138  CE2 TYR A 133      75.620  89.140 132.120  1.00  0.00           C
ATOM   2140  C   TYR A 133      71.160  89.740 135.391  1.00  0.00           C
ATOM   2141  O   TYR A 133      70.710  89.350 136.471  1.00  0.00           O
ATOM   2142  N   ARG A 134      70.400  89.730 134.271  1.00  0.00           N
ATOM   2144  CA  ARG A 134      69.130  89.040 134.181  1.00  0.00           C
ATOM   2146  CB  ARG A 134      68.040  89.750 133.331  1.00  0.00           C
ATOM   2149  CG  ARG A 134      67.740  91.220 133.721  1.00  0.00           C
ATOM   2152  CD  ARG A 134      66.370  91.730 133.201  1.00  0.00           C
ATOM   2155  NE  ARG A 134      65.330  91.430 134.241  1.00  0.00           N
ATOM   2157  CZ  ARG A 134      64.020  91.570 134.071  1.00  0.00           C
ATOM   2158  NH1 ARG A 134      63.470  91.950 132.941  1.00  0.00           N
ATOM   2161  NH2 ARG A 134      63.220  91.350 135.111  1.00  0.00           N
ATOM   2164  C   ARG A 134      69.330  87.650 133.600  1.00  0.00           C
ATOM   2165  O   ARG A 134      69.760  87.500 132.461  1.00  0.00           O
ATOM   2166  N   GLY A 135      69.030  86.590 134.371  1.00  0.00           N
ATOM   2168  CA  GLY A 135      69.100  85.230 133.871  1.00  0.00           C
ATOM   2171  C   GLY A 135      67.730  84.630 133.801  1.00  0.00           C
ATOM   2172  O   GLY A 135      66.930  84.840 134.701  1.00  0.00           O
ATOM   2173  N   ARG A 136      67.470  83.840 132.751  1.00  0.00           N
ATOM   2175  CA  ARG A 136      66.340  82.940 132.680  1.00  0.00           C
ATOM   2177  CB  ARG A 136      65.500  83.090 131.381  1.00  0.00           C
ATOM   2180  CG  ARG A 136      64.130  82.360 131.441  1.00  0.00           C
ATOM   2183  CD  ARG A 136      63.540  81.940 130.090  1.00  0.00           C
ATOM   2186  NE  ARG A 136      63.550  83.180 129.281  1.00  0.00           N
ATOM   2188  CZ  ARG A 136      63.310  83.220 127.991  1.00  0.00           C
ATOM   2189  NH1 ARG A 136      62.730  82.280 127.281  1.00  0.00           N
ATOM   2192  NH2 ARG A 136      63.640  84.350 127.391  1.00  0.00           N
ATOM   2195  C   ARG A 136      66.900  81.530 132.701  1.00  0.00           C
ATOM   2196  O   ARG A 136      67.960  81.250 132.131  1.00  0.00           O
ATOM   2197  N   TYR A 137      66.200  80.610 133.391  1.00  0.00           N
ATOM   2199  CA  TYR A 137      66.650  79.270 133.650  1.00  0.00           C
ATOM   2201  CB  TYR A 137      67.000  79.030 135.151  1.00  0.00           C
ATOM   2204  CG  TYR A 137      68.040  80.010 135.551  1.00  0.00           C
ATOM   2205  CD1 TYR A 137      67.720  81.290 136.021  1.00  0.00           C
ATOM   2207  CE1 TYR A 137      68.720  82.250 136.211  1.00  0.00           C
ATOM   2209  CZ  TYR A 137      70.060  81.910 135.991  1.00  0.00           C
ATOM   2210  OH  TYR A 137      71.050  82.900 136.001  1.00  0.00           O
ATOM   2212  CD2 TYR A 137      69.390  79.660 135.391  1.00  0.00           C
ATOM   2214  CE2 TYR A 137      70.390  80.590 135.651  1.00  0.00           C
ATOM   2216  C   TYR A 137      65.520  78.330 133.351  1.00  0.00           C
ATOM   2217  O   TYR A 137      64.340  78.690 133.401  1.00  0.00           O
ATOM   2218  N   GLN A 138      65.850  77.050 133.161  1.00  0.00           N
ATOM   2220  CA  GLN A 138      64.980  76.030 133.681  1.00  0.00           C
ATOM   2222  CB  GLN A 138      64.680  74.920 132.661  1.00  0.00           C
ATOM   2225  CG  GLN A 138      65.660  73.730 132.691  1.00  0.00           C
ATOM   2228  CD  GLN A 138      65.380  72.780 131.561  1.00  0.00           C
ATOM   2229  OE1 GLN A 138      65.100  71.600 131.771  1.00  0.00           O
ATOM   2230  NE2 GLN A 138      65.520  73.290 130.321  1.00  0.00           N
ATOM   2233  C   GLN A 138      65.700  75.460 134.881  1.00  0.00           C
ATOM   2234  O   GLN A 138      66.930  75.480 134.991  1.00  0.00           O
ATOM   2235  N   ILE A 139      64.920  74.890 135.791  1.00  0.00           N
ATOM   2237  CA  ILE A 139      65.390  74.120 136.911  1.00  0.00           C
ATOM   2239  CB  ILE A 139      65.070  74.750 138.261  1.00  0.00           C
ATOM   2241  CG2 ILE A 139      65.670  73.890 139.411  1.00  0.00           C
ATOM   2245  CG1 ILE A 139      65.540  76.220 138.331  1.00  0.00           C
ATOM   2248  CD  ILE A 139      64.790  76.990 139.411  1.00  0.00           C
ATOM   2252  C   ILE A 139      64.680  72.800 136.790  1.00  0.00           C
ATOM   2253  O   ILE A 139      63.520  72.740 136.361  1.00  0.00           O
ATOM   2254  N   SER A 140      65.350  71.680 137.090  1.00  0.00           N
ATOM   2256  CA  SER A 140      64.680  70.420 136.951  1.00  0.00           C
ATOM   2258  CB  SER A 140      64.780  69.930 135.491  1.00  0.00           C
ATOM   2261  OG  SER A 140      63.860  68.880 135.271  1.00  0.00           O
ATOM   2263  C   SER A 140      65.290  69.400 137.881  1.00  0.00           C
ATOM   2264  O   SER A 140      66.470  69.470 138.211  1.00  0.00           O
ATOM   2265  N   VAL A 141      64.480  68.410 138.320  1.00  0.00           N
ATOM   2267  CA  VAL A 141      65.030  67.220 138.941  1.00  0.00           C
ATOM   2269  CB  VAL A 141      64.750  66.990 140.431  1.00  0.00           C
ATOM   2271  CG1 VAL A 141      65.070  68.280 141.211  1.00  0.00           C
ATOM   2275  CG2 VAL A 141      63.320  66.510 140.701  1.00  0.00           C
ATOM   2279  C   VAL A 141      64.650  66.020 138.111  1.00  0.00           C
ATOM   2280  O   VAL A 141      63.490  65.670 137.870  1.00  0.00           O
ATOM   2281  N   LYS A 142      65.690  65.340 137.631  1.00  0.00           N
ATOM   2283  CA  LYS A 142      65.580  64.150 136.851  1.00  0.00           C
ATOM   2285  CB  LYS A 142      66.040  64.440 135.421  1.00  0.00           C
ATOM   2288  CG  LYS A 142      64.940  65.240 134.721  1.00  0.00           C
ATOM   2291  CD  LYS A 142      65.410  66.280 133.701  1.00  0.00           C
ATOM   2294  CE  LYS A 142      64.170  66.800 132.991  1.00  0.00           C
ATOM   2297  NZ  LYS A 142      64.460  67.770 131.931  1.00  0.00           N
ATOM   2301  C   LYS A 142      66.400  63.140 137.561  1.00  0.00           C
ATOM   2302  O   LYS A 142      67.580  63.430 137.801  1.00  0.00           O
ATOM   2303  N   PRO A 143      65.910  61.980 137.971  1.00  0.00           N
ATOM   2304  CD  PRO A 143      64.520  61.750 138.351  1.00  0.00           C
ATOM   2307  CA  PRO A 143      66.770  60.900 138.370  1.00  0.00           C
ATOM   2309  CB  PRO A 143      65.880  59.800 138.951  1.00  0.00           C
ATOM   2312  CG  PRO A 143      64.440  60.250 138.691  1.00  0.00           C
ATOM   2315  C   PRO A 143      67.730  60.510 137.291  1.00  0.00           C
ATOM   2316  O   PRO A 143      67.350  59.870 136.321  1.00  0.00           O
ATOM   2317  N   GLN A 144      68.980  60.910 137.531  1.00  0.00           N
ATOM   2319  CA  GLN A 144      70.210  60.500 136.951  1.00  0.00           C
ATOM   2321  CB  GLN A 144      70.690  61.540 135.840  1.00  0.00           C
ATOM   2324  CG  GLN A 144      71.670  61.580 134.611  1.00  0.00           C
ATOM   2327  CD  GLN A 144      71.150  61.420 133.181  1.00  0.00           C
ATOM   2328  OE1 GLN A 144      70.010  61.640 132.811  1.00  0.00           O
ATOM   2329  NE2 GLN A 144      72.100  61.010 132.311  1.00  0.00           N
ATOM   2332  C   GLN A 144      70.410  59.000 137.141  1.00  0.00           C
ATOM   2333  O   GLN A 144      69.460  58.240 137.021  1.00  0.00           O
ATOM   2334  N   GLY A 145      71.580  58.550 137.641  1.00  0.00           N
ATOM   2336  CA  GLY A 145      72.020  57.220 138.111  1.00  0.00           C
ATOM   2339  C   GLY A 145      71.140  56.300 138.921  1.00  0.00           C
ATOM   2340  O   GLY A 145      71.680  55.460 139.620  1.00  0.00           O
ATOM   2341  N   TYR A 146      69.810  56.460 138.821  1.00  0.00           N
ATOM   2343  CA  TYR A 146      68.690  56.070 139.671  1.00  0.00           C
ATOM   2345  CB  TYR A 146      68.950  54.900 140.611  1.00  0.00           C
ATOM   2348  CG  TYR A 146      69.200  53.650 139.841  1.00  0.00           C
ATOM   2349  CD1 TYR A 146      68.270  53.220 138.891  1.00  0.00           C
ATOM   2351  CE1 TYR A 146      68.550  52.080 138.141  1.00  0.00           C
ATOM   2353  CZ  TYR A 146      69.710  51.350 138.320  1.00  0.00           C
ATOM   2354  OH  TYR A 146      69.950  50.260 137.480  1.00  0.00           O
ATOM   2356  CD2 TYR A 146      70.390  52.940 140.001  1.00  0.00           C
ATOM   2358  CE2 TYR A 146      70.660  51.820 139.221  1.00  0.00           C
ATOM   2360  C   TYR A 146      68.250  57.250 140.501  1.00  0.00           C
ATOM   2361  O   TYR A 146      67.360  57.180 141.351  1.00  0.00           O
ATOM   2362  N   GLN A 147      68.940  58.370 140.251  1.00  0.00           N
ATOM   2364  CA  GLN A 147      69.560  59.160 141.261  1.00  0.00           C
ATOM   2366  CB  GLN A 147      71.090  58.870 141.301  1.00  0.00           C
ATOM   2369  CG  GLN A 147      71.700  57.620 142.001  1.00  0.00           C
ATOM   2372  CD  GLN A 147      70.920  56.740 142.981  1.00  0.00           C
ATOM   2373  OE1 GLN A 147      69.720  56.870 143.241  1.00  0.00           O
ATOM   2374  NE2 GLN A 147      71.670  55.740 143.510  1.00  0.00           N
ATOM   2377  C   GLN A 147      69.420  60.610 140.870  1.00  0.00           C
ATOM   2378  O   GLN A 147      70.210  61.090 140.061  1.00  0.00           O
ATOM   2379  N   GLN A 148      68.440  61.340 141.421  1.00  0.00           N
ATOM   2381  CA  GLN A 148      68.200  62.740 141.131  1.00  0.00           C
ATOM   2383  CB  GLN A 148      67.190  63.370 142.090  1.00  0.00           C
ATOM   2386  CG  GLN A 148      67.760  63.730 143.470  1.00  0.00           C
ATOM   2389  CD  GLN A 148      66.620  64.370 144.201  1.00  0.00           C
ATOM   2390  OE1 GLN A 148      65.790  63.630 144.751  1.00  0.00           O
ATOM   2391  NE2 GLN A 148      66.530  65.720 144.141  1.00  0.00           N
ATOM   2394  C   GLN A 148      69.370  63.690 140.901  1.00  0.00           C
ATOM   2395  O   GLN A 148      70.290  63.900 141.701  1.00  0.00           O
ATOM   2396  N   ALA A 149      69.300  64.370 139.771  1.00  0.00           N
ATOM   2398  CA  ALA A 149      69.990  65.600 139.561  1.00  0.00           C
ATOM   2400  CB  ALA A 149      70.250  65.760 138.051  1.00  0.00           C
ATOM   2404  C   ALA A 149      69.120  66.710 140.081  1.00  0.00           C
ATOM   2405  O   ALA A 149      67.890  66.630 139.980  1.00  0.00           O
ATOM   2406  N   VAL A 150      69.700  67.780 140.631  1.00  0.00           N
ATOM   2408  CA  VAL A 150      69.120  69.090 140.510  1.00  0.00           C
ATOM   2410  CB  VAL A 150      69.130  69.920 141.790  1.00  0.00           C
ATOM   2412  CG1 VAL A 150      68.260  71.180 141.551  1.00  0.00           C
ATOM   2416  CG2 VAL A 150      68.590  69.080 142.961  1.00  0.00           C
ATOM   2420  C   VAL A 150      69.930  69.780 139.441  1.00  0.00           C
ATOM   2421  O   VAL A 150      71.040  70.240 139.691  1.00  0.00           O
ATOM   2422  N   THR A 151      69.380  69.850 138.221  1.00  0.00           N
ATOM   2424  CA  THR A 151      70.020  70.520 137.101  1.00  0.00           C
ATOM   2426  CB  THR A 151      69.920  69.840 135.711  1.00  0.00           C
ATOM   2428  OG1 THR A 151      68.610  69.700 135.191  1.00  0.00           O
ATOM   2430  CG2 THR A 151      70.480  68.420 135.820  1.00  0.00           C
ATOM   2434  C   THR A 151      69.490  71.930 137.031  1.00  0.00           C
ATOM   2435  O   THR A 151      68.290  72.180 137.181  1.00  0.00           O
ATOM   2436  N   VAL A 152      70.390  72.900 136.821  1.00  0.00           N
ATOM   2438  CA  VAL A 152      70.010  74.260 136.501  1.00  0.00           C
ATOM   2440  CB  VAL A 152      70.450  75.290 137.521  1.00  0.00           C
ATOM   2442  CG1 VAL A 152      70.110  76.700 136.991  1.00  0.00           C
ATOM   2446  CG2 VAL A 152      69.720  75.020 138.840  1.00  0.00           C
ATOM   2450  C   VAL A 152      70.670  74.580 135.201  1.00  0.00           C
ATOM   2451  O   VAL A 152      71.880  74.430 135.051  1.00  0.00           O
ATOM   2452  N   LYS A 153      69.890  75.040 134.221  1.00  0.00           N
ATOM   2454  CA  LYS A 153      70.350  75.260 132.881  1.00  0.00           C
ATOM   2456  CB  LYS A 153      69.570  74.340 131.901  1.00  0.00           C
ATOM   2459  CG  LYS A 153      69.580  72.850 132.350  1.00  0.00           C
ATOM   2462  CD  LYS A 153      68.850  71.830 131.451  1.00  0.00           C
ATOM   2465  CE  LYS A 153      69.080  72.130 129.980  1.00  0.00           C
ATOM   2468  NZ  LYS A 153      69.200  70.950 129.111  1.00  0.00           N
ATOM   2472  C   LYS A 153      70.080  76.720 132.601  1.00  0.00           C
ATOM   2473  O   LYS A 153      68.970  77.210 132.831  1.00  0.00           O
ATOM   2474  N   LEU A 154      71.090  77.480 132.141  1.00  0.00           N
ATOM   2476  CA  LEU A 154      70.920  78.870 131.760  1.00  0.00           C
ATOM   2478  CB  LEU A 154      72.310  79.580 131.760  1.00  0.00           C
ATOM   2481  CG  LEU A 154      72.330  81.130 131.760  1.00  0.00           C
ATOM   2483  CD1 LEU A 154      71.430  81.770 130.721  1.00  0.00           C
ATOM   2487  CD2 LEU A 154      71.920  81.700 133.111  1.00  0.00           C
ATOM   2491  C   LEU A 154      70.280  78.900 130.370  1.00  0.00           C
ATOM   2492  O   LEU A 154      70.850  78.400 129.411  1.00  0.00           O
ATOM   2493  N   LEU A 155      69.080  79.490 130.191  1.00  0.00           N
ATOM   2495  CA  LEU A 155      68.460  79.530 128.871  1.00  0.00           C
ATOM   2497  CB  LEU A 155      66.920  79.390 128.991  1.00  0.00           C
ATOM   2500  CG  LEU A 155      66.440  78.110 129.691  1.00  0.00           C
ATOM   2502  CD1 LEU A 155      64.900  78.080 129.731  1.00  0.00           C
ATOM   2506  CD2 LEU A 155      67.000  76.830 129.041  1.00  0.00           C
ATOM   2510  C   LEU A 155      68.730  80.830 128.131  1.00  0.00           C
ATOM   2511  O   LEU A 155      68.950  80.850 126.921  1.00  0.00           O
ATOM   2512  N   ASN A 156      68.690  81.960 128.851  1.00  0.00           N
ATOM   2514  CA  ASN A 156      68.910  83.270 128.271  1.00  0.00           C
ATOM   2516  CB  ASN A 156      67.580  83.950 127.831  1.00  0.00           C
ATOM   2519  CG  ASN A 156      67.020  83.330 126.551  1.00  0.00           C
ATOM   2520  OD1 ASN A 156      65.970  82.690 126.511  1.00  0.00           O
ATOM   2521  ND2 ASN A 156      67.730  83.570 125.431  1.00  0.00           N
ATOM   2524  C   ASN A 156      69.560  84.120 129.331  1.00  0.00           C
ATOM   2525  O   ASN A 156      69.040  84.250 130.441  1.00  0.00           O
ATOM   2526  N   LEU A 157      70.740  84.710 129.031  1.00  0.00           N
ATOM   2528  CA  LEU A 157      71.480  85.570 129.951  1.00  0.00           C
ATOM   2530  CB  LEU A 157      72.930  85.070 130.230  1.00  0.00           C
ATOM   2533  CG  LEU A 157      73.690  85.770 131.391  1.00  0.00           C
ATOM   2535  CD1 LEU A 157      72.940  85.750 132.741  1.00  0.00           C
ATOM   2539  CD2 LEU A 157      75.070  85.110 131.581  1.00  0.00           C
ATOM   2543  C   LEU A 157      71.590  86.930 129.301  1.00  0.00           C
ATOM   2544  O   LEU A 157      72.080  87.060 128.171  1.00  0.00           O
ATOM   2545  N   GLU A 158      71.130  87.970 130.011  1.00  0.00           N
ATOM   2547  CA  GLU A 158      71.250  89.340 129.561  1.00  0.00           C
ATOM   2549  CB  GLU A 158      69.900  90.030 129.371  1.00  0.00           C
ATOM   2552  CG  GLU A 158      69.120  89.490 128.171  1.00  0.00           C
ATOM   2555  CD  GLU A 158      67.990  90.480 127.981  1.00  0.00           C
ATOM   2556  OE1 GLU A 158      67.040  90.430 128.811  1.00  0.00           O
ATOM   2557  OE2 GLU A 158      68.140  91.350 127.090  1.00  0.00           O
ATOM   2558  C   GLU A 158      72.010  90.190 130.540  1.00  0.00           C
ATOM   2559  O   GLU A 158      71.780  90.180 131.751  1.00  0.00           O
ATOM   2560  N   GLN A 159      72.900  91.010 129.980  1.00  0.00           N
ATOM   2562  CA  GLN A 159      73.640  92.010 130.691  1.00  0.00           C
ATOM   2564  CB  GLN A 159      75.080  92.020 130.131  1.00  0.00           C
ATOM   2567  CG  GLN A 159      76.050  92.980 130.851  1.00  0.00           C
ATOM   2570  CD  GLN A 159      77.490  92.470 130.711  1.00  0.00           C
ATOM   2571  OE1 GLN A 159      78.210  92.260 131.681  1.00  0.00           O
ATOM   2572  NE2 GLN A 159      77.910  92.160 129.451  1.00  0.00           N
ATOM   2575  C   GLN A 159      73.010  93.330 130.341  1.00  0.00           C
ATOM   2576  O   GLN A 159      73.210  93.840 129.241  1.00  0.00           O
ATOM   2577  N   ALA A 160      72.270  93.950 131.281  1.00  0.00           N
ATOM   2579  CA  ALA A 160      71.770  95.300 131.100  1.00  0.00           C
ATOM   2581  CB  ALA A 160      72.950  96.250 131.391  1.00  0.00           C
ATOM   2585  C   ALA A 160      71.100  95.630 129.751  1.00  0.00           C
ATOM   2586  O   ALA A 160      71.430  96.610 129.091  1.00  0.00           O
ATOM   2587  N   GLY A 161      70.170  94.770 129.281  1.00  0.00           N
ATOM   2589  CA  GLY A 161      69.390  95.000 128.061  1.00  0.00           C
ATOM   2592  C   GLY A 161      70.030  94.490 126.811  1.00  0.00           C
ATOM   2593  O   GLY A 161      69.480  94.650 125.721  1.00  0.00           O
ATOM   2594  N   LYS A 162      71.210  93.870 126.911  1.00  0.00           N
ATOM   2596  CA  LYS A 162      71.820  93.180 125.791  1.00  0.00           C
ATOM   2598  CB  LYS A 162      73.020  93.930 125.151  1.00  0.00           C
ATOM   2601  CG  LYS A 162      74.210  94.260 126.081  1.00  0.00           C
ATOM   2604  CD  LYS A 162      74.150  95.620 126.801  1.00  0.00           C
ATOM   2607  CE  LYS A 162      75.370  95.830 127.711  1.00  0.00           C
ATOM   2610  NZ  LYS A 162      75.220  97.060 128.521  1.00  0.00           N
ATOM   2614  C   LYS A 162      72.160  91.710 126.141  1.00  0.00           C
ATOM   2615  O   LYS A 162      72.660  91.440 127.231  1.00  0.00           O
ATOM   2616  N   PRO A 163      71.870  90.700 125.321  1.00  0.00           N
ATOM   2617  CD  PRO A 163      70.960  90.810 124.171  1.00  0.00           C
ATOM   2620  CA  PRO A 163      72.290  89.320 125.541  1.00  0.00           C
ATOM   2622  CB  PRO A 163      71.560  88.520 124.451  1.00  0.00           C
ATOM   2625  CG  PRO A 163      71.260  89.560 123.361  1.00  0.00           C
ATOM   2628  C   PRO A 163      73.800  89.100 125.510  1.00  0.00           C
ATOM   2629  O   PRO A 163      74.500  89.750 124.751  1.00  0.00           O
ATOM   2630  N   VAL A 164      74.310  88.180 126.361  1.00  0.00           N
ATOM   2632  CA  VAL A 164      75.720  87.900 126.521  1.00  0.00           C
ATOM   2634  CB  VAL A 164      76.180  88.310 127.921  1.00  0.00           C
ATOM   2636  CG1 VAL A 164      75.350  87.580 128.991  1.00  0.00           C
ATOM   2640  CG2 VAL A 164      77.690  88.060 128.151  1.00  0.00           C
ATOM   2644  C   VAL A 164      76.070  86.440 126.211  1.00  0.00           C
ATOM   2645  O   VAL A 164      75.490  85.490 126.731  1.00  0.00           O
ATOM   2646  N   ALA A 165      77.060  86.230 125.321  1.00  0.00           N
ATOM   2648  CA  ALA A 165      77.580  84.920 124.961  1.00  0.00           C
ATOM   2650  CB  ALA A 165      77.660  84.830 123.431  1.00  0.00           C
ATOM   2654  C   ALA A 165      78.970  84.690 125.571  1.00  0.00           C
ATOM   2655  O   ALA A 165      79.770  83.870 125.131  1.00  0.00           O
ATOM   2656  N   ASP A 166      79.290  85.440 126.641  1.00  0.00           N
ATOM   2658  CA  ASP A 166      80.500  85.280 127.401  1.00  0.00           C
ATOM   2660  CB  ASP A 166      80.750  86.560 128.241  1.00  0.00           C
ATOM   2663  CG  ASP A 166      82.130  86.570 128.851  1.00  0.00           C
ATOM   2664  OD1 ASP A 166      83.000  85.780 128.401  1.00  0.00           O
ATOM   2665  OD2 ASP A 166      82.350  87.390 129.781  1.00  0.00           O
ATOM   2666  C   ASP A 166      80.480  84.020 128.291  1.00  0.00           C
ATOM   2667  O   ASP A 166      79.660  83.870 129.191  1.00  0.00           O
ATOM   2668  N   ALA A 167      81.410  83.080 128.040  1.00  0.00           N
ATOM   2670  CA  ALA A 167      81.510  81.810 128.711  1.00  0.00           C
ATOM   2672  CB  ALA A 167      82.600  80.980 128.010  1.00  0.00           C
ATOM   2676  C   ALA A 167      81.750  81.870 130.221  1.00  0.00           C
ATOM   2677  O   ALA A 167      81.150  81.130 130.991  1.00  0.00           O
ATOM   2678  N   ALA A 168      82.640  82.780 130.681  1.00  0.00           N
ATOM   2680  CA  ALA A 168      82.920  83.020 132.090  1.00  0.00           C
ATOM   2682  CB  ALA A 168      83.990  84.120 132.161  1.00  0.00           C
ATOM   2686  C   ALA A 168      81.700  83.460 132.901  1.00  0.00           C
ATOM   2687  O   ALA A 168      81.420  82.960 134.001  1.00  0.00           O
ATOM   2688  N   SER A 169      80.930  84.410 132.331  1.00  0.00           N
ATOM   2690  CA  SER A 169      79.680  84.900 132.901  1.00  0.00           C
ATOM   2692  CB  SER A 169      79.130  86.090 132.070  1.00  0.00           C
ATOM   2695  OG  SER A 169      77.980  86.670 132.691  1.00  0.00           O
ATOM   2697  C   SER A 169      78.630  83.800 133.010  1.00  0.00           C
ATOM   2698  O   SER A 169      78.020  83.600 134.061  1.00  0.00           O
ATOM   2699  N   MET A 170      78.470  83.000 131.941  1.00  0.00           N
ATOM   2701  CA  MET A 170      77.440  81.980 131.861  1.00  0.00           C
ATOM   2703  CB  MET A 170      77.510  81.310 130.471  1.00  0.00           C
ATOM   2706  CG  MET A 170      76.400  80.270 130.221  1.00  0.00           C
ATOM   2709  SD  MET A 170      76.420  79.660 128.510  1.00  0.00           S
ATOM   2710  CE  MET A 170      75.500  81.070 127.831  1.00  0.00           C
ATOM   2714  C   MET A 170      77.520  80.950 132.971  1.00  0.00           C
ATOM   2715  O   MET A 170      76.530  80.630 133.600  1.00  0.00           O
ATOM   2716  N   GLN A 171      78.740  80.480 133.301  1.00  0.00           N
ATOM   2718  CA  GLN A 171      78.880  79.540 134.391  1.00  0.00           C
ATOM   2720  CB  GLN A 171      80.080  78.610 134.151  1.00  0.00           C
ATOM   2723  CG  GLN A 171      79.960  77.360 135.040  1.00  0.00           C
ATOM   2726  CD  GLN A 171      80.540  76.040 134.531  1.00  0.00           C
ATOM   2727  OE1 GLN A 171      80.270  75.000 135.141  1.00  0.00           O
ATOM   2728  NE2 GLN A 171      81.370  76.040 133.481  1.00  0.00           N
ATOM   2731  C   GLN A 171      78.870  80.170 135.801  1.00  0.00           C
ATOM   2732  O   GLN A 171      78.410  79.540 136.751  1.00  0.00           O
ATOM   2733  N   ARG A 172      79.260  81.460 135.961  1.00  0.00           N
ATOM   2735  CA  ARG A 172      78.950  82.210 137.181  1.00  0.00           C
ATOM   2737  CB  ARG A 172      79.630  83.610 137.181  1.00  0.00           C
ATOM   2740  CG  ARG A 172      79.010  84.680 138.111  1.00  0.00           C
ATOM   2743  CD  ARG A 172      79.810  86.000 138.230  1.00  0.00           C
ATOM   2746  NE  ARG A 172      80.830  85.790 139.290  1.00  0.00           N
ATOM   2748  CZ  ARG A 172      81.710  86.680 139.721  1.00  0.00           C
ATOM   2749  NH1 ARG A 172      81.990  87.830 139.171  1.00  0.00           N
ATOM   2752  NH2 ARG A 172      82.370  86.400 140.831  1.00  0.00           N
ATOM   2755  C   ARG A 172      77.450  82.300 137.461  1.00  0.00           C
ATOM   2756  O   ARG A 172      76.980  82.030 138.561  1.00  0.00           O
ATOM   2757  N   TYR A 173      76.650  82.600 136.421  1.00  0.00           N
ATOM   2759  CA  TYR A 173      75.220  82.740 136.581  1.00  0.00           C
ATOM   2761  CB  TYR A 173      74.640  83.890 135.711  1.00  0.00           C
ATOM   2764  CG  TYR A 173      75.290  85.150 136.191  1.00  0.00           C
ATOM   2765  CD1 TYR A 173      74.990  85.690 137.451  1.00  0.00           C
ATOM   2767  CE1 TYR A 173      75.700  86.790 137.931  1.00  0.00           C
ATOM   2769  CZ  TYR A 173      76.730  87.340 137.161  1.00  0.00           C
ATOM   2770  OH  TYR A 173      77.460  88.430 137.641  1.00  0.00           O
ATOM   2772  CD2 TYR A 173      76.280  85.760 135.401  1.00  0.00           C
ATOM   2774  CE2 TYR A 173      77.030  86.820 135.911  1.00  0.00           C
ATOM   2776  C   TYR A 173      74.480  81.470 136.290  1.00  0.00           C
ATOM   2777  O   TYR A 173      73.260  81.480 136.290  1.00  0.00           O
ATOM   2778  N   SER A 174      75.140  80.320 136.100  1.00  0.00           N
ATOM   2780  CA  SER A 174      74.510  79.030 136.351  1.00  0.00           C
ATOM   2782  CB  SER A 174      74.980  77.980 135.321  1.00  0.00           C
ATOM   2785  OG  SER A 174      74.190  76.800 135.401  1.00  0.00           O
ATOM   2787  C   SER A 174      74.810  78.590 137.781  1.00  0.00           C
ATOM   2788  O   SER A 174      73.950  78.080 138.510  1.00  0.00           O
ATOM   2789  N   THR A 175      76.020  78.870 138.311  1.00  0.00           N
ATOM   2791  CA  THR A 175      76.340  78.470 139.671  1.00  0.00           C
ATOM   2793  CB  THR A 175      77.810  78.270 139.911  1.00  0.00           C
ATOM   2795  OG1 THR A 175      77.990  77.370 140.991  1.00  0.00           O
ATOM   2797  CG2 THR A 175      78.560  79.550 140.281  1.00  0.00           C
ATOM   2801  C   THR A 175      75.780  79.360 140.761  1.00  0.00           C
ATOM   2802  O   THR A 175      75.580  78.890 141.881  1.00  0.00           O
ATOM   2803  N   GLU A 176      75.440  80.640 140.501  1.00  0.00           N
ATOM   2805  CA  GLU A 176      74.670  81.430 141.451  1.00  0.00           C
ATOM   2807  CB  GLU A 176      74.450  82.870 140.931  1.00  0.00           C
ATOM   2810  CG  GLU A 176      75.690  83.790 141.041  1.00  0.00           C
ATOM   2813  CD  GLU A 176      75.620  84.770 142.201  1.00  0.00           C
ATOM   2814  OE1 GLU A 176      75.810  84.380 143.381  1.00  0.00           O
ATOM   2815  OE2 GLU A 176      75.520  85.990 141.901  1.00  0.00           O
ATOM   2816  C   GLU A 176      73.340  80.760 141.781  1.00  0.00           C
ATOM   2817  O   GLU A 176      73.040  80.480 142.941  1.00  0.00           O
ATOM   2818  N   MET A 177      72.570  80.310 140.771  1.00  0.00           N
ATOM   2820  CA  MET A 177      71.410  79.450 140.961  1.00  0.00           C
ATOM   2822  CB  MET A 177      70.670  79.100 139.651  1.00  0.00           C
ATOM   2825  CG  MET A 177      69.760  80.210 139.081  1.00  0.00           C
ATOM   2828  SD  MET A 177      68.410  80.740 140.161  1.00  0.00           S
ATOM   2829  CE  MET A 177      67.340  79.340 139.751  1.00  0.00           C
ATOM   2833  C   MET A 177      71.660  78.140 141.681  1.00  0.00           C
ATOM   2834  O   MET A 177      70.910  77.780 142.590  1.00  0.00           O
ATOM   2835  N   MET A 178      72.720  77.380 141.331  1.00  0.00           N
ATOM   2837  CA  MET A 178      73.080  76.220 142.120  1.00  0.00           C
ATOM   2839  CB  MET A 178      74.140  75.310 141.451  1.00  0.00           C
ATOM   2842  CG  MET A 178      73.570  74.410 140.331  1.00  0.00           C
ATOM   2845  SD  MET A 178      72.840  72.820 140.840  1.00  0.00           S
ATOM   2846  CE  MET A 178      71.370  73.280 141.790  1.00  0.00           C
ATOM   2850  C   MET A 178      73.430  76.510 143.561  1.00  0.00           C
ATOM   2851  O   MET A 178      72.950  75.830 144.461  1.00  0.00           O
ATOM   2852  N   ASN A 179      74.210  77.570 143.840  1.00  0.00           N
ATOM   2854  CA  ASN A 179      74.570  77.950 145.201  1.00  0.00           C
ATOM   2856  CB  ASN A 179      75.540  79.180 145.151  1.00  0.00           C
ATOM   2859  CG  ASN A 179      76.430  79.230 146.381  1.00  0.00           C
ATOM   2860  OD1 ASN A 179      75.980  79.540 147.491  1.00  0.00           O
ATOM   2861  ND2 ASN A 179      77.750  78.950 146.201  1.00  0.00           N
ATOM   2864  C   ASN A 179      73.330  78.270 146.031  1.00  0.00           C
ATOM   2865  O   ASN A 179      73.150  77.800 147.151  1.00  0.00           O
ATOM   2866  N   VAL A 180      72.420  79.040 145.411  1.00  0.00           N
ATOM   2868  CA  VAL A 180      71.130  79.430 145.921  1.00  0.00           C
ATOM   2870  CB  VAL A 180      70.590  80.490 144.971  1.00  0.00           C
ATOM   2872  CG1 VAL A 180      69.120  80.840 145.230  1.00  0.00           C
ATOM   2876  CG2 VAL A 180      71.460  81.760 145.121  1.00  0.00           C
ATOM   2880  C   VAL A 180      70.140  78.300 146.181  1.00  0.00           C
ATOM   2881  O   VAL A 180      69.470  78.230 147.220  1.00  0.00           O
ATOM   2882  N   ILE A 181      70.020  77.330 145.251  1.00  0.00           N
ATOM   2884  CA  ILE A 181      69.260  76.110 145.510  1.00  0.00           C
ATOM   2886  CB  ILE A 181      68.940  75.360 144.221  1.00  0.00           C
ATOM   2888  CG2 ILE A 181      68.120  74.090 144.531  1.00  0.00           C
ATOM   2892  CG1 ILE A 181      68.120  76.260 143.251  1.00  0.00           C
ATOM   2895  CD  ILE A 181      67.940  75.640 141.861  1.00  0.00           C
ATOM   2899  C   ILE A 181      69.900  75.210 146.561  1.00  0.00           C
ATOM   2900  O   ILE A 181      69.250  74.770 147.501  1.00  0.00           O
ATOM   2901  N   SER A 182      71.220  74.940 146.461  1.00  0.00           N
ATOM   2903  CA  SER A 182      71.960  74.060 147.361  1.00  0.00           C
ATOM   2905  CB  SER A 182      73.440  73.880 146.940  1.00  0.00           C
ATOM   2908  OG  SER A 182      73.550  73.300 145.641  1.00  0.00           O
ATOM   2910  C   SER A 182      72.020  74.500 148.801  1.00  0.00           C
ATOM   2911  O   SER A 182      71.720  73.730 149.720  1.00  0.00           O
ATOM   2912  N   ALA A 183      72.340  75.790 149.041  1.00  0.00           N
ATOM   2914  CA  ALA A 183      72.270  76.420 150.341  1.00  0.00           C
ATOM   2916  CB  ALA A 183      72.760  77.880 150.241  1.00  0.00           C
ATOM   2920  C   ALA A 183      70.860  76.390 150.891  1.00  0.00           C
ATOM   2921  O   ALA A 183      70.630  76.060 152.051  1.00  0.00           O
ATOM   2922  N   GLY A 184      69.880  76.680 150.001  1.00  0.00           N
ATOM   2924  CA  GLY A 184      68.460  76.640 150.301  1.00  0.00           C
ATOM   2927  C   GLY A 184      67.990  75.290 150.791  1.00  0.00           C
ATOM   2928  O   GLY A 184      67.240  75.210 151.760  1.00  0.00           O
ATOM   2929  N   LEU A 185      68.440  74.200 150.141  1.00  0.00           N
ATOM   2931  CA  LEU A 185      68.210  72.820 150.540  1.00  0.00           C
ATOM   2933  CB  LEU A 185      68.820  71.850 149.480  1.00  0.00           C
ATOM   2936  CG  LEU A 185      68.250  70.410 149.381  1.00  0.00           C
ATOM   2938  CD1 LEU A 185      68.350  69.600 150.681  1.00  0.00           C
ATOM   2942  CD2 LEU A 185      66.800  70.360 148.861  1.00  0.00           C
ATOM   2946  C   LEU A 185      68.790  72.540 151.940  1.00  0.00           C
ATOM   2947  O   LEU A 185      68.090  72.000 152.791  1.00  0.00           O
ATOM   2948  N   ASP A 186      70.040  72.960 152.241  1.00  0.00           N
ATOM   2950  CA  ASP A 186      70.630  72.810 153.581  1.00  0.00           C
ATOM   2952  CB  ASP A 186      72.150  73.180 153.531  1.00  0.00           C
ATOM   2955  CG  ASP A 186      72.920  73.090 154.850  1.00  0.00           C
ATOM   2956  OD1 ASP A 186      72.370  72.660 155.891  1.00  0.00           O
ATOM   2957  OD2 ASP A 186      74.130  73.470 154.861  1.00  0.00           O
ATOM   2958  C   ASP A 186      69.880  73.560 154.681  1.00  0.00           C
ATOM   2959  O   ASP A 186      69.530  72.980 155.711  1.00  0.00           O
ATOM   2960  N   LYS A 187      69.530  74.860 154.461  1.00  0.00           N
ATOM   2962  CA  LYS A 187      68.750  75.630 155.421  1.00  0.00           C
ATOM   2964  CB  LYS A 187      68.560  77.100 154.951  1.00  0.00           C
ATOM   2967  CG  LYS A 187      68.570  78.140 156.091  1.00  0.00           C
ATOM   2970  CD  LYS A 187      67.370  78.100 157.070  1.00  0.00           C
ATOM   2973  CE  LYS A 187      67.440  79.130 158.211  1.00  0.00           C
ATOM   2976  NZ  LYS A 187      68.430  78.750 159.231  1.00  0.00           N
ATOM   2980  C   LYS A 187      67.390  74.990 155.641  1.00  0.00           C
ATOM   2981  O   LYS A 187      66.940  74.820 156.771  1.00  0.00           O
ATOM   2982  N   SER A 188      66.730  74.560 154.541  1.00  0.00           N
ATOM   2984  CA  SER A 188      65.440  73.890 154.601  1.00  0.00           C
ATOM   2986  CB  SER A 188      64.900  73.610 153.171  1.00  0.00           C
ATOM   2989  OG  SER A 188      63.570  73.120 153.181  1.00  0.00           O
ATOM   2991  C   SER A 188      65.490  72.580 155.370  1.00  0.00           C
ATOM   2992  O   SER A 188      64.680  72.330 156.261  1.00  0.00           O
ATOM   2993  N   ALA A 189      66.510  71.730 155.090  1.00  0.00           N
ATOM   2995  CA  ALA A 189      66.810  70.510 155.801  1.00  0.00           C
ATOM   2997  CB  ALA A 189      68.150  69.940 155.291  1.00  0.00           C
ATOM   3001  C   ALA A 189      66.830  70.670 157.321  1.00  0.00           C
ATOM   3002  O   ALA A 189      65.960  70.160 158.040  1.00  0.00           O
ATOM   3003  N   THR A 190      67.790  71.470 157.821  1.00  0.00           N
ATOM   3005  CA  THR A 190      68.000  71.750 159.231  1.00  0.00           C
ATOM   3007  CB  THR A 190      69.320  72.480 159.461  1.00  0.00           C
ATOM   3009  OG1 THR A 190      69.670  72.610 160.829  1.00  0.00           O
ATOM   3011  CG2 THR A 190      69.350  73.900 158.881  1.00  0.00           C
ATOM   3015  C   THR A 190      66.860  72.460 159.931  1.00  0.00           C
ATOM   3016  O   THR A 190      66.470  72.120 161.051  1.00  0.00           O
ATOM   3017  N   ASP A 191      66.280  73.480 159.281  1.00  0.00           N
ATOM   3019  CA  ASP A 191      65.400  74.380 159.980  1.00  0.00           C
ATOM   3021  CB  ASP A 191      65.630  75.800 159.440  1.00  0.00           C
ATOM   3024  CG  ASP A 191      64.890  76.790 160.301  1.00  0.00           C
ATOM   3025  OD1 ASP A 191      64.820  76.620 161.541  1.00  0.00           O
ATOM   3026  OD2 ASP A 191      64.450  77.820 159.741  1.00  0.00           O
ATOM   3027  C   ASP A 191      63.960  73.960 159.771  1.00  0.00           C
ATOM   3028  O   ASP A 191      63.190  73.900 160.721  1.00  0.00           O
ATOM   3029  N   ALA A 192      63.570  73.600 158.541  1.00  0.00           N
ATOM   3031  CA  ALA A 192      62.180  73.340 158.221  1.00  0.00           C
ATOM   3033  CB  ALA A 192      61.850  73.730 156.760  1.00  0.00           C
ATOM   3037  C   ALA A 192      61.840  71.890 158.481  1.00  0.00           C
ATOM   3038  O   ALA A 192      60.680  71.490 158.391  1.00  0.00           O
ATOM   3039  N   ALA A 193      62.830  71.050 158.901  1.00  0.00           N
ATOM   3041  CA  ALA A 193      62.520  69.870 159.691  1.00  0.00           C
ATOM   3043  CB  ALA A 193      63.710  68.900 159.691  1.00  0.00           C
ATOM   3047  C   ALA A 193      62.170  70.240 161.121  1.00  0.00           C
ATOM   3048  O   ALA A 193      61.060  70.000 161.600  1.00  0.00           O
ATOM   3049  N   ASN A 194      63.110  70.880 161.861  1.00  0.00           N
ATOM   3051  CA  ASN A 194      62.940  71.170 163.281  1.00  0.00           C
ATOM   3053  CB  ASN A 194      64.290  71.670 163.871  1.00  0.00           C
ATOM   3056  CG  ASN A 194      64.360  71.610 165.401  1.00  0.00           C
ATOM   3057  OD1 ASN A 194      63.500  71.070 166.100  1.00  0.00           O
ATOM   3058  ND2 ASN A 194      65.470  72.160 165.961  1.00  0.00           N
ATOM   3061  C   ASN A 194      61.760  72.110 163.571  1.00  0.00           C
ATOM   3062  O   ASN A 194      60.930  71.840 164.421  1.00  0.00           O
ATOM   3063  N   ALA A 195      61.590  73.190 162.780  1.00  0.00           N
ATOM   3065  CA  ALA A 195      60.500  74.140 162.921  1.00  0.00           C
ATOM   3067  CB  ALA A 195      60.990  75.560 162.590  1.00  0.00           C
ATOM   3071  C   ALA A 195      59.290  73.790 162.051  1.00  0.00           C
ATOM   3072  O   ALA A 195      58.430  74.610 161.771  1.00  0.00           O
ATOM   3073  N   ALA A 196      59.190  72.520 161.611  1.00  0.00           N
ATOM   3075  CA  ALA A 196      57.920  71.910 161.301  1.00  0.00           C
ATOM   3077  CB  ALA A 196      57.990  71.230 159.931  1.00  0.00           C
ATOM   3081  C   ALA A 196      57.530  70.840 162.290  1.00  0.00           C
ATOM   3082  O   ALA A 196      56.390  70.420 162.371  1.00  0.00           O
ATOM   3083  N   GLN A 197      58.480  70.330 163.111  1.00  0.00           N
ATOM   3085  CA  GLN A 197      58.170  69.390 164.171  1.00  0.00           C
ATOM   3087  CB  GLN A 197      59.310  68.350 164.331  1.00  0.00           C
ATOM   3090  CG  GLN A 197      59.670  67.450 163.111  1.00  0.00           C
ATOM   3093  CD  GLN A 197      58.620  66.960 162.111  1.00  0.00           C
ATOM   3094  OE1 GLN A 197      58.720  65.810 161.660  1.00  0.00           O
ATOM   3095  NE2 GLN A 197      57.660  67.780 161.651  1.00  0.00           N
ATOM   3098  C   GLN A 197      57.990  70.150 165.480  1.00  0.00           C
ATOM   3099  O   GLN A 197      57.890  69.580 166.561  1.00  0.00           O
ATOM   3100  N   ASN A 198      57.900  71.480 165.340  1.00  0.00           N
ATOM   3102  CA  ASN A 198      57.370  72.430 166.271  1.00  0.00           C
ATOM   3104  CB  ASN A 198      58.490  73.190 167.041  1.00  0.00           C
ATOM   3107  CG  ASN A 198      59.420  72.250 167.780  1.00  0.00           C
ATOM   3108  OD1 ASN A 198      59.220  71.940 168.960  1.00  0.00           O
ATOM   3109  ND2 ASN A 198      60.510  71.810 167.101  1.00  0.00           N
ATOM   3112  C   ASN A 198      56.670  73.490 165.431  1.00  0.00           C
ATOM   3113  O   ASN A 198      57.260  73.990 164.471  1.00  0.00           O
ATOM   3114  N   ARG A 199      55.440  73.930 165.801  1.00  0.00           N
ATOM   3116  CA  ARG A 199      55.020  75.330 165.630  1.00  0.00           C
ATOM   3118  CB  ARG A 199      56.150  76.370 165.941  1.00  0.00           C
ATOM   3121  CG  ARG A 199      55.670  77.830 166.071  1.00  0.00           C
ATOM   3124  CD  ARG A 199      56.810  78.850 166.151  1.00  0.00           C
ATOM   3127  NE  ARG A 199      56.270  80.090 166.790  1.00  0.00           N
ATOM   3129  CZ  ARG A 199      56.310  80.290 168.101  1.00  0.00           C
ATOM   3130  NH1 ARG A 199      57.050  79.620 168.951  1.00  0.00           N
ATOM   3133  NH2 ARG A 199      55.510  81.150 168.680  1.00  0.00           N
ATOM   3136  C   ARG A 199      54.420  75.650 164.281  1.00  0.00           C
ATOM   3137  O   ARG A 199      53.530  76.500 164.181  1.00  0.00           O
ATOM   3138  N   ALA A 200      54.890  75.000 163.201  1.00  0.00           N
ATOM   3140  CA  ALA A 200      54.290  75.050 161.880  1.00  0.00           C
ATOM   3142  CB  ALA A 200      55.160  74.310 160.829  1.00  0.00           C
ATOM   3146  C   ALA A 200      52.900  74.470 161.861  1.00  0.00           C
ATOM   3147  O   ALA A 200      52.410  73.910 162.831  1.00  0.00           O
ATOM   3148  N   SER A 201      52.210  74.550 160.711  1.00  0.00           N
ATOM   3150  CA  SER A 201      50.940  73.850 160.531  1.00  0.00           C
ATOM   3152  CB  SER A 201      50.440  74.150 159.101  1.00  0.00           C
ATOM   3155  OG  SER A 201      49.080  73.770 158.930  1.00  0.00           O
ATOM   3157  C   SER A 201      51.070  72.330 160.681  1.00  0.00           C
ATOM   3158  O   SER A 201      50.350  71.680 161.451  1.00  0.00           O
ATOM   3159  N   THR A 202      52.080  71.740 160.011  1.00  0.00           N
ATOM   3161  CA  THR A 202      52.160  70.310 159.751  1.00  0.00           C
ATOM   3163  CB  THR A 202      53.050  69.950 158.541  1.00  0.00           C
ATOM   3165  OG1 THR A 202      54.300  70.620 158.521  1.00  0.00           O
ATOM   3167  CG2 THR A 202      52.330  70.400 157.281  1.00  0.00           C
ATOM   3171  C   THR A 202      52.650  69.540 160.941  1.00  0.00           C
ATOM   3172  O   THR A 202      53.840  69.540 161.241  1.00  0.00           O
ATOM   3173  N   THR A 203      51.770  68.830 161.681  1.00  0.00           N
ATOM   3175  CA  THR A 203      52.230  68.190 162.910  1.00  0.00           C
ATOM   3177  CB  THR A 203      51.250  68.270 164.071  1.00  0.00           C
ATOM   3179  OG1 THR A 203      51.940  68.270 165.311  1.00  0.00           O
ATOM   3181  CG2 THR A 203      50.210  67.140 164.081  1.00  0.00           C
ATOM   3185  C   THR A 203      52.690  66.760 162.671  1.00  0.00           C
ATOM   3186  O   THR A 203      52.300  66.090 161.711  1.00  0.00           O
ATOM   3187  N   MET A 204      53.580  66.250 163.540  1.00  0.00           N
ATOM   3189  CA  MET A 204      53.940  64.860 163.701  1.00  0.00           C
ATOM   3191  CB  MET A 204      55.130  64.730 164.691  1.00  0.00           C
ATOM   3194  CG  MET A 204      56.460  65.340 164.191  1.00  0.00           C
ATOM   3197  SD  MET A 204      57.880  65.030 165.280  1.00  0.00           S
ATOM   3198  CE  MET A 204      57.360  66.000 166.730  1.00  0.00           C
ATOM   3202  C   MET A 204      52.790  63.990 164.201  1.00  0.00           C
ATOM   3203  O   MET A 204      52.150  64.320 165.191  1.00  0.00           O
ATOM   3204  N   ASP A 205      52.530  62.840 163.561  1.00  0.00           N
ATOM   3206  CA  ASP A 205      51.440  61.950 163.921  1.00  0.00           C
ATOM   3208  CB  ASP A 205      50.450  61.850 162.730  1.00  0.00           C
ATOM   3211  CG  ASP A 205      49.180  61.090 163.091  1.00  0.00           C
ATOM   3212  OD1 ASP A 205      48.730  61.270 164.240  1.00  0.00           O
ATOM   3213  OD2 ASP A 205      48.590  60.480 162.150  1.00  0.00           O
ATOM   3214  C   ASP A 205      52.010  60.600 164.321  1.00  0.00           C
ATOM   3215  O   ASP A 205      52.860  60.050 163.621  1.00  0.00           O
ATOM   3216  N   VAL A 206      51.640  60.050 165.490  1.00  0.00           N
ATOM   3218  CA  VAL A 206      52.090  58.720 165.881  1.00  0.00           C
ATOM   3220  CB  VAL A 206      52.270  58.530 167.381  1.00  0.00           C
ATOM   3222  CG1 VAL A 206      52.890  57.150 167.691  1.00  0.00           C
ATOM   3226  CG2 VAL A 206      53.170  59.660 167.921  1.00  0.00           C
ATOM   3230  C   VAL A 206      51.090  57.700 165.350  1.00  0.00           C
ATOM   3231  O   VAL A 206      49.880  57.910 165.391  1.00  0.00           O
ATOM   3232  N   GLN A 207      51.580  56.580 164.801  1.00  0.00           N
ATOM   3234  CA  GLN A 207      50.720  55.610 164.160  1.00  0.00           C
ATOM   3236  CB  GLN A 207      50.640  55.880 162.630  1.00  0.00           C
ATOM   3239  CG  GLN A 207      50.190  57.320 162.290  1.00  0.00           C
ATOM   3242  CD  GLN A 207      50.030  57.540 160.791  1.00  0.00           C
ATOM   3243  OE1 GLN A 207      50.900  57.140 160.000  1.00  0.00           O
ATOM   3244  NE2 GLN A 207      48.950  58.240 160.401  1.00  0.00           N
ATOM   3247  C   GLN A 207      51.290  54.230 164.401  1.00  0.00           C
ATOM   3248  O   GLN A 207      52.520  54.090 164.481  1.00  0.00           O
ATOM   3249  N   SER A 208      50.450  53.180 164.551  1.00  0.00           N
ATOM   3251  CA  SER A 208      50.960  51.810 164.579  1.00  0.00           C
ATOM   3253  CB  SER A 208      49.980  50.720 165.081  1.00  0.00           C
ATOM   3256  OG  SER A 208      48.900  50.390 164.191  1.00  0.00           O
ATOM   3258  C   SER A 208      51.560  51.410 163.251  1.00  0.00           C
ATOM   3259  O   SER A 208      51.170  51.900 162.191  1.00  0.00           O
ATOM   3260  N   ALA A 209      52.580  50.540 163.260  1.00  0.00           N
ATOM   3262  CA  ALA A 209      53.220  50.170 162.031  1.00  0.00           C
ATOM   3264  CB  ALA A 209      54.460  51.050 161.790  1.00  0.00           C
ATOM   3268  C   ALA A 209      53.590  48.710 162.101  1.00  0.00           C
ATOM   3269  O   ALA A 209      54.130  48.220 163.091  1.00  0.00           O
ATOM   3270  N   ALA A 210      53.360  47.970 161.011  1.00  0.00           N
ATOM   3272  CA  ALA A 210      54.060  46.720 160.840  1.00  0.00           C
ATOM   3274  CB  ALA A 210      53.260  45.780 159.941  1.00  0.00           C
ATOM   3278  C   ALA A 210      55.410  47.050 160.241  1.00  0.00           C
ATOM   3279  O   ALA A 210      55.540  47.550 159.120  1.00  0.00           O
ATOM   3280  N   ASP A 211      56.470  46.830 161.031  1.00  0.00           N
ATOM   3282  CA  ASP A 211      57.830  46.830 160.560  1.00  0.00           C
ATOM   3284  CB  ASP A 211      58.790  46.930 161.771  1.00  0.00           C
ATOM   3287  CG  ASP A 211      58.930  45.650 162.551  1.00  0.00           C
ATOM   3288  OD1 ASP A 211      58.370  44.610 162.131  1.00  0.00           O
ATOM   3289  OD2 ASP A 211      59.670  45.670 163.561  1.00  0.00           O
ATOM   3290  C   ASP A 211      58.130  45.680 159.590  1.00  0.00           C
ATOM   3291  O   ASP A 211      57.260  44.900 159.181  1.00  0.00           O
ATOM   3292  N   ASP A 212      59.390  45.580 159.191  1.00  0.00           N
ATOM   3294  CA  ASP A 212      59.900  44.590 158.271  1.00  0.00           C
ATOM   3296  CB  ASP A 212      61.370  44.990 157.921  1.00  0.00           C
ATOM   3299  CG  ASP A 212      61.440  46.380 157.301  1.00  0.00           C
ATOM   3300  OD1 ASP A 212      60.420  46.840 156.711  1.00  0.00           O
ATOM   3301  OD2 ASP A 212      62.550  46.970 157.301  1.00  0.00           O
ATOM   3302  C   ASP A 212      59.750  43.150 158.781  1.00  0.00           C
ATOM   3303  O   ASP A 212      59.400  42.240 158.021  1.00  0.00           O
ATOM   3304  N   THR A 213      59.940  42.910 160.101  1.00  0.00           N
ATOM   3306  CA  THR A 213      59.890  41.610 160.781  1.00  0.00           C
ATOM   3308  CB  THR A 213      60.920  41.510 161.931  1.00  0.00           C
ATOM   3310  OG1 THR A 213      60.790  40.380 162.791  1.00  0.00           O
ATOM   3312  CG2 THR A 213      60.860  42.750 162.831  1.00  0.00           C
ATOM   3316  C   THR A 213      58.470  41.270 161.250  1.00  0.00           C
ATOM   3317  O   THR A 213      58.160  40.140 161.631  1.00  0.00           O
ATOM   3318  N   GLY A 214      57.530  42.230 161.121  1.00  0.00           N
ATOM   3320  CA  GLY A 214      56.100  42.030 161.371  1.00  0.00           C
ATOM   3323  C   GLY A 214      55.800  42.190 162.821  1.00  0.00           C
ATOM   3324  O   GLY A 214      54.850  41.630 163.361  1.00  0.00           O
ATOM   3325  N   LEU A 215      56.660  42.970 163.491  1.00  0.00           N
ATOM   3327  CA  LEU A 215      56.790  42.990 164.921  1.00  0.00           C
ATOM   3329  CB  LEU A 215      58.280  42.830 165.271  1.00  0.00           C
ATOM   3332  CG  LEU A 215      58.610  42.570 166.751  1.00  0.00           C
ATOM   3334  CD1 LEU A 215      58.050  41.220 167.231  1.00  0.00           C
ATOM   3338  CD2 LEU A 215      60.130  42.620 166.961  1.00  0.00           C
ATOM   3342  C   LEU A 215      56.210  44.310 165.391  1.00  0.00           C
ATOM   3343  O   LEU A 215      56.490  45.350 164.790  1.00  0.00           O
ATOM   3344  N   PRO A 216      55.360  44.340 166.401  1.00  0.00           N
ATOM   3345  CD  PRO A 216      54.620  43.150 166.801  1.00  0.00           C
ATOM   3348  CA  PRO A 216      54.720  45.550 166.911  1.00  0.00           C
ATOM   3350  CB  PRO A 216      54.060  45.020 168.171  1.00  0.00           C
ATOM   3353  CG  PRO A 216      53.530  43.670 167.710  1.00  0.00           C
ATOM   3356  C   PRO A 216      55.580  46.760 167.201  1.00  0.00           C
ATOM   3357  O   PRO A 216      56.350  46.760 168.171  1.00  0.00           O
ATOM   3358  N   MET A 217      55.420  47.830 166.411  1.00  0.00           N
ATOM   3360  CA  MET A 217      56.290  48.950 166.521  1.00  0.00           C
ATOM   3362  CB  MET A 217      57.510  48.690 165.611  1.00  0.00           C
ATOM   3365  CG  MET A 217      58.670  49.640 165.881  1.00  0.00           C
ATOM   3368  SD  MET A 217      60.130  49.270 164.871  1.00  0.00           S
ATOM   3369  CE  MET A 217      59.390  50.080 163.441  1.00  0.00           C
ATOM   3373  C   MET A 217      55.530  50.190 166.091  1.00  0.00           C
ATOM   3374  O   MET A 217      54.660  50.170 165.210  1.00  0.00           O
ATOM   3375  N   LEU A 218      55.860  51.330 166.711  1.00  0.00           N
ATOM   3377  CA  LEU A 218      55.290  52.600 166.301  1.00  0.00           C
ATOM   3379  CB  LEU A 218      55.040  53.590 167.480  1.00  0.00           C
ATOM   3382  CG  LEU A 218      54.010  53.120 168.540  1.00  0.00           C
ATOM   3384  CD1 LEU A 218      52.850  52.340 167.901  1.00  0.00           C
ATOM   3388  CD2 LEU A 218      54.640  52.310 169.691  1.00  0.00           C
ATOM   3392  C   LEU A 218      56.160  53.240 165.260  1.00  0.00           C
ATOM   3393  O   LEU A 218      57.390  53.140 165.291  1.00  0.00           O
ATOM   3394  N   VAL A 219      55.530  53.950 164.310  1.00  0.00           N
ATOM   3396  CA  VAL A 219      56.230  54.920 163.511  1.00  0.00           C
ATOM   3398  CB  VAL A 219      55.970  54.760 162.001  1.00  0.00           C
ATOM   3400  CG1 VAL A 219      54.530  55.100 161.590  1.00  0.00           C
ATOM   3404  CG2 VAL A 219      57.010  55.590 161.230  1.00  0.00           C
ATOM   3408  C   VAL A 219      55.870  56.280 164.041  1.00  0.00           C
ATOM   3409  O   VAL A 219      54.700  56.660 164.160  1.00  0.00           O
ATOM   3410  N   VAL A 220      56.880  57.070 164.421  1.00  0.00           N
ATOM   3412  CA  VAL A 220      56.660  58.480 164.691  1.00  0.00           C
ATOM   3414  CB  VAL A 220      57.300  59.010 165.981  1.00  0.00           C
ATOM   3416  CG1 VAL A 220      56.770  58.190 167.181  1.00  0.00           C
ATOM   3420  CG2 VAL A 220      58.830  58.990 165.921  1.00  0.00           C
ATOM   3424  C   VAL A 220      57.110  59.230 163.461  1.00  0.00           C
ATOM   3425  O   VAL A 220      57.840  58.730 162.601  1.00  0.00           O
ATOM   3426  N   ARG A 221      56.620  60.460 163.301  1.00  0.00           N
ATOM   3428  CA  ARG A 221      57.140  61.380 162.321  1.00  0.00           C
ATOM   3430  CB  ARG A 221      56.110  62.460 161.951  1.00  0.00           C
ATOM   3433  CG  ARG A 221      54.870  61.940 161.191  1.00  0.00           C
ATOM   3436  CD  ARG A 221      55.200  61.480 159.771  1.00  0.00           C
ATOM   3439  NE  ARG A 221      54.010  60.740 159.251  1.00  0.00           N
ATOM   3441  CZ  ARG A 221      53.690  59.490 159.551  1.00  0.00           C
ATOM   3442  NH1 ARG A 221      54.350  58.810 160.451  1.00  0.00           N
ATOM   3445  NH2 ARG A 221      52.630  58.950 158.980  1.00  0.00           N
ATOM   3448  C   ARG A 221      58.430  62.000 162.801  1.00  0.00           C
ATOM   3449  O   ARG A 221      58.690  62.110 164.001  1.00  0.00           O
ATOM   3450  N   GLY A 222      59.270  62.410 161.841  1.00  0.00           N
ATOM   3452  CA  GLY A 222      60.440  63.250 162.051  1.00  0.00           C
ATOM   3455  C   GLY A 222      61.770  62.530 161.891  1.00  0.00           C
ATOM   3456  O   GLY A 222      61.880  61.380 162.290  1.00  0.00           O
ATOM   3457  N   PRO A 223      62.800  63.160 161.311  1.00  0.00           N
ATOM   3458  CD  PRO A 223      62.760  64.580 160.921  1.00  0.00           C
ATOM   3461  CA  PRO A 223      64.140  62.600 161.180  1.00  0.00           C
ATOM   3463  CB  PRO A 223      64.910  63.700 160.441  1.00  0.00           C
ATOM   3466  CG  PRO A 223      64.220  65.000 160.840  1.00  0.00           C
ATOM   3469  C   PRO A 223      64.820  62.220 162.500  1.00  0.00           C
ATOM   3470  O   PRO A 223      64.500  62.800 163.540  1.00  0.00           O
ATOM   3471  N   PHE A 224      65.790  61.270 162.491  1.00  0.00           N
ATOM   3473  CA  PHE A 224      66.410  60.690 163.680  1.00  0.00           C
ATOM   3475  CB  PHE A 224      67.530  59.680 163.251  1.00  0.00           C
ATOM   3478  CG  PHE A 224      68.090  58.840 164.380  1.00  0.00           C
ATOM   3479  CD1 PHE A 224      68.800  59.380 165.480  1.00  0.00           C
ATOM   3481  CE1 PHE A 224      69.270  58.550 166.510  1.00  0.00           C
ATOM   3483  CZ  PHE A 224      69.140  57.160 166.391  1.00  0.00           C
ATOM   3485  CD2 PHE A 224      67.940  57.450 164.310  1.00  0.00           C
ATOM   3487  CE2 PHE A 224      68.480  56.600 165.291  1.00  0.00           C
ATOM   3489  C   PHE A 224      66.990  61.760 164.601  1.00  0.00           C
ATOM   3490  O   PHE A 224      66.850  61.740 165.829  1.00  0.00           O
ATOM   3491  N   ASN A 225      67.650  62.760 163.991  1.00  0.00           N
ATOM   3493  CA  ASN A 225      68.260  63.860 164.701  1.00  0.00           C
ATOM   3495  CB  ASN A 225      69.000  64.790 163.711  1.00  0.00           C
ATOM   3498  CG  ASN A 225      70.170  64.030 163.101  1.00  0.00           C
ATOM   3499  OD1 ASN A 225      71.060  63.600 163.851  1.00  0.00           O
ATOM   3500  ND2 ASN A 225      70.240  63.870 161.760  1.00  0.00           N
ATOM   3503  C   ASN A 225      67.270  64.680 165.531  1.00  0.00           C
ATOM   3504  O   ASN A 225      67.550  64.990 166.691  1.00  0.00           O
ATOM   3505  N   VAL A 226      66.090  65.030 164.971  1.00  0.00           N
ATOM   3507  CA  VAL A 226      65.070  65.800 165.671  1.00  0.00           C
ATOM   3509  CB  VAL A 226      64.080  66.490 164.720  1.00  0.00           C
ATOM   3511  CG1 VAL A 226      63.110  67.420 165.490  1.00  0.00           C
ATOM   3515  CG2 VAL A 226      64.840  67.370 163.711  1.00  0.00           C
ATOM   3519  C   VAL A 226      64.340  64.960 166.721  1.00  0.00           C
ATOM   3520  O   VAL A 226      64.150  65.400 167.850  1.00  0.00           O
ATOM   3521  N   VAL A 227      63.960  63.700 166.391  1.00  0.00           N
ATOM   3523  CA  VAL A 227      63.230  62.820 167.311  1.00  0.00           C
ATOM   3525  CB  VAL A 227      62.690  61.530 166.701  1.00  0.00           C
ATOM   3527  CG1 VAL A 227      61.710  61.860 165.560  1.00  0.00           C
ATOM   3531  CG2 VAL A 227      63.830  60.640 166.180  1.00  0.00           C
ATOM   3535  C   VAL A 227      64.040  62.500 168.561  1.00  0.00           C
ATOM   3536  O   VAL A 227      63.510  62.540 169.671  1.00  0.00           O
ATOM   3537  N   TRP A 228      65.360  62.240 168.421  1.00  0.00           N
ATOM   3539  CA  TRP A 228      66.240  61.920 169.541  1.00  0.00           C
ATOM   3541  CB  TRP A 228      67.680  61.630 169.051  1.00  0.00           C
ATOM   3544  CG  TRP A 228      68.590  61.140 170.141  1.00  0.00           C
ATOM   3545  CD1 TRP A 228      69.460  61.840 170.931  1.00  0.00           C
ATOM   3547  NE1 TRP A 228      69.920  61.030 171.951  1.00  0.00           N
ATOM   3549  CE2 TRP A 228      69.340  59.800 171.821  1.00  0.00           C
ATOM   3550  CD2 TRP A 228      68.500  59.820 170.690  1.00  0.00           C
ATOM   3551  CE3 TRP A 228      67.760  58.690 170.361  1.00  0.00           C
ATOM   3553  CZ3 TRP A 228      67.930  57.530 171.131  1.00  0.00           C
ATOM   3555  CZ2 TRP A 228      69.450  58.690 172.621  1.00  0.00           C
ATOM   3557  CH2 TRP A 228      68.760  57.540 172.251  1.00  0.00           C
ATOM   3559  C   TRP A 228      66.290  63.030 170.581  1.00  0.00           C
ATOM   3560  O   TRP A 228      66.290  62.800 171.781  1.00  0.00           O
ATOM   3561  N   GLN A 229      66.330  64.290 170.121  1.00  0.00           N
ATOM   3563  CA  GLN A 229      66.270  65.470 170.961  1.00  0.00           C
ATOM   3565  CB  GLN A 229      66.440  66.740 170.101  1.00  0.00           C
ATOM   3568  CG  GLN A 229      67.800  66.820 169.370  1.00  0.00           C
ATOM   3571  CD  GLN A 229      67.780  68.010 168.411  1.00  0.00           C
ATOM   3572  OE1 GLN A 229      67.610  69.150 168.851  1.00  0.00           O
ATOM   3573  NE2 GLN A 229      67.900  67.760 167.090  1.00  0.00           N
ATOM   3576  C   GLN A 229      64.980  65.600 171.751  1.00  0.00           C
ATOM   3577  O   GLN A 229      64.980  66.040 172.901  1.00  0.00           O
ATOM   3578  N   ARG A 230      63.850  65.260 171.111  1.00  0.00           N
ATOM   3580  CA  ARG A 230      62.520  65.430 171.660  1.00  0.00           C
ATOM   3582  CB  ARG A 230      61.550  65.800 170.521  1.00  0.00           C
ATOM   3585  CG  ARG A 230      61.890  67.180 169.951  1.00  0.00           C
ATOM   3588  CD  ARG A 230      60.820  67.800 169.051  1.00  0.00           C
ATOM   3591  NE  ARG A 230      61.420  69.090 168.581  1.00  0.00           N
ATOM   3593  CZ  ARG A 230      61.720  70.110 169.370  1.00  0.00           C
ATOM   3594  NH1 ARG A 230      61.080  70.380 170.480  1.00  0.00           N
ATOM   3597  NH2 ARG A 230      62.650  70.950 169.001  1.00  0.00           N
ATOM   3600  C   ARG A 230      62.020  64.260 172.491  1.00  0.00           C
ATOM   3601  O   ARG A 230      61.180  64.460 173.381  1.00  0.00           O
ATOM   3602  N   LEU A 231      62.590  63.040 172.331  1.00  0.00           N
ATOM   3604  CA  LEU A 231      62.240  61.870 173.120  1.00  0.00           C
ATOM   3606  CB  LEU A 231      62.980  60.590 172.621  1.00  0.00           C
ATOM   3609  CG  LEU A 231      62.130  59.540 171.851  1.00  0.00           C
ATOM   3611  CD1 LEU A 231      61.360  60.110 170.661  1.00  0.00           C
ATOM   3615  CD2 LEU A 231      63.020  58.400 171.361  1.00  0.00           C
ATOM   3619  C   LEU A 231      62.380  62.070 174.641  1.00  0.00           C
ATOM   3620  O   LEU A 231      61.390  61.820 175.310  1.00  0.00           O
ATOM   3621  N   PRO A 232      63.420  62.610 175.281  1.00  0.00           N
ATOM   3622  CD  PRO A 232      64.790  62.570 174.731  1.00  0.00           C
ATOM   3625  CA  PRO A 232      63.430  62.710 176.741  1.00  0.00           C
ATOM   3627  CB  PRO A 232      64.890  63.050 177.091  1.00  0.00           C
ATOM   3630  CG  PRO A 232      65.700  62.420 175.951  1.00  0.00           C
ATOM   3633  C   PRO A 232      62.450  63.730 177.331  1.00  0.00           C
ATOM   3634  O   PRO A 232      62.190  63.720 178.521  1.00  0.00           O
ATOM   3635  N   ALA A 233      61.950  64.690 176.521  1.00  0.00           N
ATOM   3637  CA  ALA A 233      60.950  65.660 176.981  1.00  0.00           C
ATOM   3639  CB  ALA A 233      61.130  66.940 176.131  1.00  0.00           C
ATOM   3643  C   ALA A 233      59.510  65.180 176.781  1.00  0.00           C
ATOM   3644  O   ALA A 233      58.570  65.480 177.530  1.00  0.00           O
ATOM   3645  N   ALA A 234      59.300  64.370 175.731  1.00  0.00           N
ATOM   3647  CA  ALA A 234      58.140  63.550 175.521  1.00  0.00           C
ATOM   3649  CB  ALA A 234      58.160  63.050 174.071  1.00  0.00           C
ATOM   3653  C   ALA A 234      58.010  62.410 176.541  1.00  0.00           C
ATOM   3654  O   ALA A 234      56.900  62.110 176.981  1.00  0.00           O
ATOM   3655  N   LEU A 235      59.120  61.760 176.951  1.00  0.00           N
ATOM   3657  CA  LEU A 235      59.060  60.590 177.810  1.00  0.00           C
ATOM   3659  CB  LEU A 235      60.370  59.770 177.721  1.00  0.00           C
ATOM   3662  CG  LEU A 235      60.560  59.020 176.380  1.00  0.00           C
ATOM   3664  CD1 LEU A 235      62.020  58.560 176.271  1.00  0.00           C
ATOM   3668  CD2 LEU A 235      59.600  57.830 176.210  1.00  0.00           C
ATOM   3672  C   LEU A 235      58.710  60.880 179.271  1.00  0.00           C
ATOM   3673  O   LEU A 235      58.220  60.010 179.980  1.00  0.00           O
ATOM   3674  N   GLU A 236      58.860  62.130 179.741  1.00  0.00           N
ATOM   3676  CA  GLU A 236      58.440  62.550 181.070  1.00  0.00           C
ATOM   3678  CB  GLU A 236      58.800  64.060 181.191  1.00  0.00           C
ATOM   3681  CG  GLU A 236      59.020  64.580 182.630  1.00  0.00           C
ATOM   3684  CD  GLU A 236      57.750  64.890 183.391  1.00  0.00           C
ATOM   3685  OE1 GLU A 236      57.070  65.890 183.061  1.00  0.00           O
ATOM   3686  OE2 GLU A 236      57.480  64.180 184.390  1.00  0.00           O
ATOM   3687  C   GLU A 236      56.930  62.310 181.301  1.00  0.00           C
ATOM   3688  O   GLU A 236      56.470  61.720 182.281  1.00  0.00           O
ATOM   3689  N   LYS A 237      56.130  62.670 180.281  1.00  0.00           N
ATOM   3691  CA  LYS A 237      54.700  62.420 180.211  1.00  0.00           C
ATOM   3693  CB  LYS A 237      54.110  63.060 178.941  1.00  0.00           C
ATOM   3696  CG  LYS A 237      54.120  64.580 179.001  1.00  0.00           C
ATOM   3699  CD  LYS A 237      53.690  65.200 177.670  1.00  0.00           C
ATOM   3702  CE  LYS A 237      54.780  65.270 176.601  1.00  0.00           C
ATOM   3705  NZ  LYS A 237      55.860  66.210 176.961  1.00  0.00           N
ATOM   3709  C   LYS A 237      54.250  60.970 180.230  1.00  0.00           C
ATOM   3710  O   LYS A 237      53.290  60.610 180.900  1.00  0.00           O
ATOM   3711  N   VAL A 238      54.930  60.080 179.491  1.00  0.00           N
ATOM   3713  CA  VAL A 238      54.540  58.680 179.440  1.00  0.00           C
ATOM   3715  CB  VAL A 238      55.090  58.010 178.181  1.00  0.00           C
ATOM   3717  CG1 VAL A 238      56.590  57.640 178.301  1.00  0.00           C
ATOM   3721  CG2 VAL A 238      54.230  56.770 177.859  1.00  0.00           C
ATOM   3725  C   VAL A 238      54.970  57.970 180.711  1.00  0.00           C
ATOM   3726  O   VAL A 238      54.390  56.960 181.111  1.00  0.00           O
ATOM   3727  N   GLY A 239      55.970  58.550 181.401  1.00  0.00           N
ATOM   3729  CA  GLY A 239      56.470  58.170 182.711  1.00  0.00           C
ATOM   3732  C   GLY A 239      57.330  56.930 182.681  1.00  0.00           C
ATOM   3733  O   GLY A 239      56.980  55.950 182.051  1.00  0.00           O
ATOM   3734  N   MET A 240      58.480  56.840 183.360  1.00  0.00           N
ATOM   3736  CA  MET A 240      59.170  57.870 184.101  1.00  0.00           C
ATOM   3738  CB  MET A 240      59.590  57.340 185.501  1.00  0.00           C
ATOM   3741  CG  MET A 240      59.410  58.380 186.620  1.00  0.00           C
ATOM   3744  SD  MET A 240      60.250  59.980 186.431  1.00  0.00           S
ATOM   3745  CE  MET A 240      58.990  60.870 185.450  1.00  0.00           C
ATOM   3749  C   MET A 240      60.320  58.430 183.260  1.00  0.00           C
ATOM   3750  O   MET A 240      60.100  59.190 182.331  1.00  0.00           O
ATOM   3751  N   LYS A 241      61.590  58.110 183.591  1.00  0.00           N
ATOM   3753  CA  LYS A 241      62.720  58.870 183.091  1.00  0.00           C
ATOM   3755  CB  LYS A 241      63.470  59.680 184.190  1.00  0.00           C
ATOM   3758  CG  LYS A 241      64.400  58.900 185.141  1.00  0.00           C
ATOM   3761  CD  LYS A 241      63.640  57.960 186.081  1.00  0.00           C
ATOM   3764  CE  LYS A 241      64.560  57.280 187.101  1.00  0.00           C
ATOM   3767  NZ  LYS A 241      63.720  56.440 187.971  1.00  0.00           N
ATOM   3771  C   LYS A 241      63.710  57.970 182.390  1.00  0.00           C
ATOM   3772  O   LYS A 241      63.800  56.760 182.630  1.00  0.00           O
ATOM   3773  N   VAL A 242      64.500  58.580 181.490  1.00  0.00           N
ATOM   3775  CA  VAL A 242      65.560  57.920 180.781  1.00  0.00           C
ATOM   3777  CB  VAL A 242      65.910  58.630 179.481  1.00  0.00           C
ATOM   3779  CG1 VAL A 242      66.950  57.810 178.721  1.00  0.00           C
ATOM   3783  CG2 VAL A 242      64.670  58.770 178.591  1.00  0.00           C
ATOM   3787  C   VAL A 242      66.760  57.800 181.700  1.00  0.00           C
ATOM   3788  O   VAL A 242      67.180  58.740 182.371  1.00  0.00           O
ATOM   3789  N   THR A 243      67.310  56.580 181.760  1.00  0.00           N
ATOM   3791  CA  THR A 243      68.460  56.250 182.571  1.00  0.00           C
ATOM   3793  CB  THR A 243      68.410  54.800 183.021  1.00  0.00           C
ATOM   3795  OG1 THR A 243      67.150  54.480 183.581  1.00  0.00           O
ATOM   3797  CG2 THR A 243      69.450  54.570 184.109  1.00  0.00           C
ATOM   3801  C   THR A 243      69.670  56.400 181.690  1.00  0.00           C
ATOM   3802  O   THR A 243      70.680  56.990 182.051  1.00  0.00           O
ATOM   3803  N   ASP A 244      69.560  55.860 180.461  1.00  0.00           N
ATOM   3805  CA  ASP A 244      70.640  55.910 179.521  1.00  0.00           C
ATOM   3807  CB  ASP A 244      71.380  54.550 179.461  1.00  0.00           C
ATOM   3810  CG  ASP A 244      72.640  54.650 178.621  1.00  0.00           C
ATOM   3811  OD1 ASP A 244      73.100  55.790 178.360  1.00  0.00           O
ATOM   3812  OD2 ASP A 244      73.200  53.570 178.290  1.00  0.00           O
ATOM   3813  C   ASP A 244      70.080  56.350 178.171  1.00  0.00           C
ATOM   3814  O   ASP A 244      69.060  55.840 177.721  1.00  0.00           O
ATOM   3815  N   SER A 245      70.770  57.310 177.541  1.00  0.00           N
ATOM   3817  CA  SER A 245      70.460  57.860 176.241  1.00  0.00           C
ATOM   3819  CB  SER A 245      70.000  59.350 176.311  1.00  0.00           C
ATOM   3822  OG  SER A 245      68.650  59.480 176.721  1.00  0.00           O
ATOM   3824  C   SER A 245      71.710  57.840 175.401  1.00  0.00           C
ATOM   3825  O   SER A 245      72.630  58.610 175.650  1.00  0.00           O
ATOM   3826  N   THR A 246      71.780  57.010 174.341  1.00  0.00           N
ATOM   3828  CA  THR A 246      72.920  57.020 173.411  1.00  0.00           C
ATOM   3830  CB  THR A 246      73.780  55.770 173.511  1.00  0.00           C
ATOM   3832  OG1 THR A 246      74.410  55.740 174.781  1.00  0.00           O
ATOM   3834  CG2 THR A 246      74.940  55.780 172.500  1.00  0.00           C
ATOM   3838  C   THR A 246      72.470  57.150 171.981  1.00  0.00           C
ATOM   3839  O   THR A 246      71.900  56.220 171.421  1.00  0.00           O
ATOM   3840  N   ARG A 247      72.780  58.290 171.311  1.00  0.00           N
ATOM   3842  CA  ARG A 247      72.380  58.510 169.921  1.00  0.00           C
ATOM   3844  CB  ARG A 247      72.630  60.000 169.471  1.00  0.00           C
ATOM   3847  CG  ARG A 247      72.510  60.290 167.951  1.00  0.00           C
ATOM   3850  CD  ARG A 247      72.810  61.710 167.411  1.00  0.00           C
ATOM   3853  NE  ARG A 247      71.780  62.710 167.840  1.00  0.00           N
ATOM   3855  CZ  ARG A 247      71.840  63.440 168.951  1.00  0.00           C
ATOM   3856  NH1 ARG A 247      72.750  63.320 169.881  1.00  0.00           N
ATOM   3859  NH2 ARG A 247      70.960  64.410 169.111  1.00  0.00           N
ATOM   3862  C   ARG A 247      72.900  57.490 168.891  1.00  0.00           C
ATOM   3863  O   ARG A 247      72.140  57.020 168.051  1.00  0.00           O
ATOM   3864  N   SER A 248      74.200  57.080 168.951  1.00  0.00           N
ATOM   3866  CA  SER A 248      74.820  56.110 168.040  1.00  0.00           C
ATOM   3868  CB  SER A 248      76.310  55.780 168.361  1.00  0.00           C
ATOM   3871  OG  SER A 248      77.150  56.910 168.161  1.00  0.00           O
ATOM   3873  C   SER A 248      74.170  54.740 168.021  1.00  0.00           C
ATOM   3874  O   SER A 248      74.060  54.090 166.991  1.00  0.00           O
ATOM   3875  N   GLN A 249      73.760  54.270 169.211  1.00  0.00           N
ATOM   3877  CA  GLN A 249      73.200  52.940 169.370  1.00  0.00           C
ATOM   3879  CB  GLN A 249      73.370  52.480 170.840  1.00  0.00           C
ATOM   3882  CG  GLN A 249      74.820  52.210 171.281  1.00  0.00           C
ATOM   3885  CD  GLN A 249      74.790  51.630 172.691  1.00  0.00           C
ATOM   3886  OE1 GLN A 249      73.720  51.350 173.241  1.00  0.00           O
ATOM   3887  NE2 GLN A 249      75.980  51.410 173.291  1.00  0.00           N
ATOM   3890  C   GLN A 249      71.710  52.910 169.100  1.00  0.00           C
ATOM   3891  O   GLN A 249      71.130  51.830 169.051  1.00  0.00           O
ATOM   3892  N   GLY A 250      71.110  54.110 169.001  1.00  0.00           N
ATOM   3894  CA  GLY A 250      69.670  54.350 168.921  1.00  0.00           C
ATOM   3897  C   GLY A 250      68.950  53.930 170.161  1.00  0.00           C
ATOM   3898  O   GLY A 250      67.760  53.660 170.161  1.00  0.00           O
ATOM   3899  N   ASN A 251      69.690  53.900 171.281  1.00  0.00           N
ATOM   3901  CA  ASN A 251      69.320  53.060 172.391  1.00  0.00           C
ATOM   3903  CB  ASN A 251      70.420  52.000 172.630  1.00  0.00           C
ATOM   3906  CG  ASN A 251      69.980  50.910 173.600  1.00  0.00           C
ATOM   3907  OD1 ASN A 251      68.900  50.930 174.181  1.00  0.00           O
ATOM   3908  ND2 ASN A 251      70.840  49.880 173.771  1.00  0.00           N
ATOM   3911  C   ASN A 251      69.070  53.910 173.600  1.00  0.00           C
ATOM   3912  O   ASN A 251      69.910  54.700 174.051  1.00  0.00           O
ATOM   3913  N   MET A 252      67.860  53.750 174.141  1.00  0.00           N
ATOM   3915  CA  MET A 252      67.450  54.310 175.401  1.00  0.00           C
ATOM   3917  CB  MET A 252      66.310  55.350 175.221  1.00  0.00           C
ATOM   3920  CG  MET A 252      65.290  55.520 176.371  1.00  0.00           C
ATOM   3923  SD  MET A 252      64.010  54.220 176.490  1.00  0.00           S
ATOM   3924  CE  MET A 252      62.600  55.160 175.860  1.00  0.00           C
ATOM   3928  C   MET A 252      67.110  53.210 176.350  1.00  0.00           C
ATOM   3929  O   MET A 252      66.410  52.250 175.991  1.00  0.00           O
ATOM   3930  N   ALA A 253      67.540  53.340 177.611  1.00  0.00           N
ATOM   3932  CA  ALA A 253      66.990  52.520 178.681  1.00  0.00           C
ATOM   3934  CB  ALA A 253      68.080  51.660 179.351  1.00  0.00           C
ATOM   3938  C   ALA A 253      66.320  53.450 179.670  1.00  0.00           C
ATOM   3939  O   ALA A 253      66.870  54.500 180.011  1.00  0.00           O
ATOM   3940  N   VAL A 254      65.120  53.090 180.141  1.00  0.00           N
ATOM   3942  CA  VAL A 254      64.290  53.880 181.031  1.00  0.00           C
ATOM   3944  CB  VAL A 254      62.970  54.330 180.421  1.00  0.00           C
ATOM   3946  CG1 VAL A 254      63.200  55.520 179.491  1.00  0.00           C
ATOM   3950  CG2 VAL A 254      62.280  53.150 179.711  1.00  0.00           C
ATOM   3954  C   VAL A 254      63.920  53.030 182.201  1.00  0.00           C
ATOM   3955  O   VAL A 254      63.910  51.800 182.121  1.00  0.00           O
ATOM   3956  N   THR A 255      63.520  53.670 183.311  1.00  0.00           N
ATOM   3958  CA  THR A 255      62.760  52.960 184.330  1.00  0.00           C
ATOM   3960  CB  THR A 255      63.450  52.960 185.690  1.00  0.00           C
ATOM   3962  OG1 THR A 255      63.270  54.110 186.501  1.00  0.00           O
ATOM   3964  CG2 THR A 255      64.960  52.720 185.551  1.00  0.00           C
ATOM   3968  C   THR A 255      61.310  53.430 184.330  1.00  0.00           C
ATOM   3969  O   THR A 255      60.970  54.560 184.680  1.00  0.00           O
ATOM   3970  N   TYR A 256      60.410  52.530 183.880  1.00  0.00           N
ATOM   3972  CA  TYR A 256      58.980  52.760 183.721  1.00  0.00           C
ATOM   3974  CB  TYR A 256      58.380  51.730 182.701  1.00  0.00           C
ATOM   3977  CG  TYR A 256      56.880  51.810 182.579  1.00  0.00           C
ATOM   3978  CD1 TYR A 256      56.310  52.980 182.061  1.00  0.00           C
ATOM   3980  CE1 TYR A 256      54.920  53.160 182.061  1.00  0.00           C
ATOM   3982  CZ  TYR A 256      54.090  52.150 182.541  1.00  0.00           C
ATOM   3983  OH  TYR A 256      52.700  52.340 182.521  1.00  0.00           O
ATOM   3985  CD2 TYR A 256      56.030  50.780 183.001  1.00  0.00           C
ATOM   3987  CE2 TYR A 256      54.630  50.950 182.991  1.00  0.00           C
ATOM   3989  C   TYR A 256      58.270  52.650 185.071  1.00  0.00           C
ATOM   3990  O   TYR A 256      58.510  51.710 185.811  1.00  0.00           O
ATOM   3991  N   LYS A 257      57.350  53.570 185.431  1.00  0.00           N
ATOM   3993  CA  LYS A 257      56.450  53.290 186.531  1.00  0.00           C
ATOM   3995  CB  LYS A 257      56.950  53.950 187.851  1.00  0.00           C
ATOM   3998  CG  LYS A 257      56.190  53.570 189.141  1.00  0.00           C
ATOM   4001  CD  LYS A 257      56.460  52.120 189.601  1.00  0.00           C
ATOM   4004  CE  LYS A 257      55.620  51.670 190.820  1.00  0.00           C
ATOM   4007  NZ  LYS A 257      55.830  50.250 191.191  1.00  0.00           N
ATOM   4011  C   LYS A 257      55.130  53.900 186.131  1.00  0.00           C
ATOM   4012  O   LYS A 257      55.150  55.070 185.741  1.00  0.00           O
ATOM   4013  N   PRO A 258      53.980  53.200 186.181  1.00  0.00           N
ATOM   4014  CD  PRO A 258      53.830  51.820 186.641  1.00  0.00           C
ATOM   4017  CA  PRO A 258      52.690  53.800 185.930  1.00  0.00           C
ATOM   4019  CB  PRO A 258      51.670  52.660 186.051  1.00  0.00           C
ATOM   4022  CG  PRO A 258      52.350  51.650 186.981  1.00  0.00           C
ATOM   4025  C   PRO A 258      52.390  54.970 186.841  1.00  0.00           C
ATOM   4026  O   PRO A 258      52.710  54.970 188.040  1.00  0.00           O
ATOM   4027  N   LEU A 259      51.740  55.970 186.251  1.00  0.00           N
ATOM   4029  CA  LEU A 259      51.200  57.140 186.870  1.00  0.00           C
ATOM   4031  CB  LEU A 259      50.930  58.230 185.790  1.00  0.00           C
ATOM   4034  CG  LEU A 259      52.110  58.670 184.871  1.00  0.00           C
ATOM   4036  CD1 LEU A 259      52.580  57.620 183.840  1.00  0.00           C
ATOM   4040  CD2 LEU A 259      51.700  59.930 184.081  1.00  0.00           C
ATOM   4044  C   LEU A 259      49.910  56.800 187.641  1.00  0.00           C
ATOM   4045  O   LEU A 259      49.400  55.680 187.611  1.00  0.00           O
ATOM   4046  N   SER A 260      49.370  57.790 188.391  1.00  0.00           N
ATOM   4048  CA  SER A 260      48.030  57.680 188.971  1.00  0.00           C
ATOM   4050  CB  SER A 260      47.760  58.730 190.079  1.00  0.00           C
ATOM   4053  OG  SER A 260      46.530  58.490 190.790  1.00  0.00           O
ATOM   4055  C   SER A 260      46.950  57.800 187.901  1.00  0.00           C
ATOM   4056  O   SER A 260      47.170  58.400 186.851  1.00  0.00           O
ATOM   4057  N   ASP A 261      45.750  57.240 188.131  1.00  0.00           N
ATOM   4059  CA  ASP A 261      44.640  57.240 187.180  1.00  0.00           C
ATOM   4061  CB  ASP A 261      43.490  56.370 187.740  1.00  0.00           C
ATOM   4064  CG  ASP A 261      42.490  55.970 186.681  1.00  0.00           C
ATOM   4065  OD1 ASP A 261      42.770  56.080 185.450  1.00  0.00           O
ATOM   4066  OD2 ASP A 261      41.430  55.410 187.061  1.00  0.00           O
ATOM   4067  C   ASP A 261      44.200  58.650 186.790  1.00  0.00           C
ATOM   4068  O   ASP A 261      43.880  58.920 185.640  1.00  0.00           O
ATOM   4069  N   SER A 262      44.220  59.580 187.760  1.00  0.00           N
ATOM   4071  CA  SER A 262      44.060  61.020 187.530  1.00  0.00           C
ATOM   4073  CB  SER A 262      44.370  61.830 188.821  1.00  0.00           C
ATOM   4076  OG  SER A 262      43.670  61.340 189.971  1.00  0.00           O
ATOM   4078  C   SER A 262      44.980  61.570 186.431  1.00  0.00           C
ATOM   4079  O   SER A 262      44.520  62.050 185.401  1.00  0.00           O
ATOM   4080  N   ASP A 263      46.310  61.350 186.601  1.00  0.00           N
ATOM   4082  CA  ASP A 263      47.440  61.800 185.781  1.00  0.00           C
ATOM   4084  CB  ASP A 263      48.710  61.100 186.361  1.00  0.00           C
ATOM   4087  CG  ASP A 263      49.940  61.970 186.601  1.00  0.00           C
ATOM   4088  OD1 ASP A 263      50.270  62.920 185.860  1.00  0.00           O
ATOM   4089  OD2 ASP A 263      50.700  61.500 187.501  1.00  0.00           O
ATOM   4090  C   ASP A 263      47.300  61.390 184.321  1.00  0.00           C
ATOM   4091  O   ASP A 263      47.630  62.120 183.381  1.00  0.00           O
ATOM   4092  N   TRP A 264      46.790  60.160 184.071  1.00  0.00           N
ATOM   4094  CA  TRP A 264      46.510  59.660 182.740  1.00  0.00           C
ATOM   4096  CB  TRP A 264      45.990  58.190 182.801  1.00  0.00           C
ATOM   4099  CG  TRP A 264      47.030  57.140 183.091  1.00  0.00           C
ATOM   4100  CD1 TRP A 264      47.120  56.330 184.190  1.00  0.00           C
ATOM   4102  NE1 TRP A 264      48.190  55.470 184.051  1.00  0.00           N
ATOM   4104  CE2 TRP A 264      48.830  55.740 182.880  1.00  0.00           C
ATOM   4105  CD2 TRP A 264      48.110  56.770 182.220  1.00  0.00           C
ATOM   4106  CE3 TRP A 264      48.540  57.200 180.970  1.00  0.00           C
ATOM   4108  CZ3 TRP A 264      49.690  56.640 180.421  1.00  0.00           C
ATOM   4110  CZ2 TRP A 264      49.960  55.170 182.331  1.00  0.00           C
ATOM   4112  CH2 TRP A 264      50.410  55.660 181.100  1.00  0.00           C
ATOM   4114  C   TRP A 264      45.530  60.530 181.961  1.00  0.00           C
ATOM   4115  O   TRP A 264      45.650  60.730 180.751  1.00  0.00           O
ATOM   4116  N   GLN A 265      44.520  61.090 182.641  1.00  0.00           N
ATOM   4118  CA  GLN A 265      43.450  61.830 182.010  1.00  0.00           C
ATOM   4120  CB  GLN A 265      42.210  61.880 182.931  1.00  0.00           C
ATOM   4123  CG  GLN A 265      41.580  60.490 183.140  1.00  0.00           C
ATOM   4126  CD  GLN A 265      41.140  59.920 181.801  1.00  0.00           C
ATOM   4127  OE1 GLN A 265      41.000  60.630 180.801  1.00  0.00           O
ATOM   4128  NE2 GLN A 265      40.800  58.610 181.781  1.00  0.00           N
ATOM   4131  C   GLN A 265      43.810  63.220 181.531  1.00  0.00           C
ATOM   4132  O   GLN A 265      43.260  63.670 180.531  1.00  0.00           O
ATOM   4133  N   GLU A 266      44.770  63.890 182.201  1.00  0.00           N
ATOM   4135  CA  GLU A 266      45.420  65.100 181.751  1.00  0.00           C
ATOM   4137  CB  GLU A 266      46.480  65.520 182.810  1.00  0.00           C
ATOM   4140  CG  GLU A 266      45.890  66.270 184.031  1.00  0.00           C
ATOM   4143  CD  GLU A 266      45.170  65.460 185.121  1.00  0.00           C
ATOM   4144  OE1 GLU A 266      43.920  65.550 185.161  1.00  0.00           O
ATOM   4145  OE2 GLU A 266      45.880  64.900 185.991  1.00  0.00           O
ATOM   4146  C   GLU A 266      46.110  64.980 180.391  1.00  0.00           C
ATOM   4147  O   GLU A 266      45.970  65.830 179.510  1.00  0.00           O
ATOM   4148  N   LEU A 267      46.850  63.880 180.170  1.00  0.00           N
ATOM   4150  CA  LEU A 267      47.380  63.510 178.871  1.00  0.00           C
ATOM   4152  CB  LEU A 267      48.300  62.280 178.980  1.00  0.00           C
ATOM   4155  CG  LEU A 267      49.100  61.980 177.701  1.00  0.00           C
ATOM   4157  CD1 LEU A 267      49.980  63.180 177.301  1.00  0.00           C
ATOM   4161  CD2 LEU A 267      49.980  60.740 177.831  1.00  0.00           C
ATOM   4165  C   LEU A 267      46.290  63.260 177.840  1.00  0.00           C
ATOM   4166  O   LEU A 267      46.350  63.680 176.690  1.00  0.00           O
ATOM   4167  N   GLY A 268      45.200  62.610 178.281  1.00  0.00           N
ATOM   4169  CA  GLY A 268      43.970  62.500 177.501  1.00  0.00           C
ATOM   4172  C   GLY A 268      43.690  61.110 177.040  1.00  0.00           C
ATOM   4173  O   GLY A 268      42.780  60.880 176.251  1.00  0.00           O
ATOM   4174  N   ALA A 269      44.470  60.150 177.561  1.00  0.00           N
ATOM   4176  CA  ALA A 269      44.500  58.790 177.101  1.00  0.00           C
ATOM   4178  CB  ALA A 269      45.780  58.630 176.271  1.00  0.00           C
ATOM   4182  C   ALA A 269      44.410  57.860 178.320  1.00  0.00           C
ATOM   4183  O   ALA A 269      44.600  58.270 179.451  1.00  0.00           O
ATOM   4184  N   SER A 270      44.030  56.580 178.161  1.00  0.00           N
ATOM   4186  CA  SER A 270      43.910  55.670 179.301  1.00  0.00           C
ATOM   4188  CB  SER A 270      42.680  54.700 179.230  1.00  0.00           C
ATOM   4191  OG  SER A 270      42.520  54.070 177.961  1.00  0.00           O
ATOM   4193  C   SER A 270      45.190  54.900 179.581  1.00  0.00           C
ATOM   4194  O   SER A 270      46.090  54.870 178.751  1.00  0.00           O
ATOM   4195  N   ASP A 271      45.280  54.240 180.751  1.00  0.00           N
ATOM   4197  CA  ASP A 271      46.370  53.360 181.140  1.00  0.00           C
ATOM   4199  CB  ASP A 271      46.040  52.720 182.511  1.00  0.00           C
ATOM   4202  CG  ASP A 271      47.120  51.880 183.190  1.00  0.00           C
ATOM   4203  OD1 ASP A 271      48.290  51.790 182.751  1.00  0.00           O
ATOM   4204  OD2 ASP A 271      46.730  51.320 184.251  1.00  0.00           O
ATOM   4205  C   ASP A 271      46.670  52.240 180.121  1.00  0.00           C
ATOM   4206  O   ASP A 271      45.760  51.540 179.670  1.00  0.00           O
ATOM   4207  N   PRO A 272      47.920  52.040 179.761  1.00  0.00           N
ATOM   4208  CD  PRO A 272      48.900  53.120 179.661  1.00  0.00           C
ATOM   4211  CA  PRO A 272      48.330  50.880 179.001  1.00  0.00           C
ATOM   4213  CB  PRO A 272      49.720  51.270 178.470  1.00  0.00           C
ATOM   4216  CG  PRO A 272      49.650  52.790 178.381  1.00  0.00           C
ATOM   4219  C   PRO A 272      48.320  49.570 179.781  1.00  0.00           C
ATOM   4220  O   PRO A 272      48.140  48.530 179.151  1.00  0.00           O
ATOM   4221  N   GLY A 273      48.550  49.550 181.111  1.00  0.00           N
ATOM   4223  CA  GLY A 273      48.440  48.340 181.940  1.00  0.00           C
ATOM   4226  C   GLY A 273      49.670  47.480 182.051  1.00  0.00           C
ATOM   4227  O   GLY A 273      49.590  46.330 182.480  1.00  0.00           O
ATOM   4228  N   LEU A 274      50.860  48.020 181.711  1.00  0.00           N
ATOM   4230  CA  LEU A 274      52.100  47.270 181.730  1.00  0.00           C
ATOM   4232  CB  LEU A 274      53.140  47.740 180.661  1.00  0.00           C
ATOM   4235  CG  LEU A 274      52.720  47.540 179.181  1.00  0.00           C
ATOM   4237  CD1 LEU A 274      52.130  46.150 178.901  1.00  0.00           C
ATOM   4241  CD2 LEU A 274      51.750  48.620 178.700  1.00  0.00           C
ATOM   4245  C   LEU A 274      52.740  47.280 183.101  1.00  0.00           C
ATOM   4246  O   LEU A 274      52.560  48.190 183.911  1.00  0.00           O
ATOM   4247  N   ALA A 275      53.510  46.210 183.411  1.00  0.00           N
ATOM   4249  CA  ALA A 275      54.290  46.130 184.621  1.00  0.00           C
ATOM   4251  CB  ALA A 275      54.900  44.730 184.781  1.00  0.00           C
ATOM   4255  C   ALA A 275      55.380  47.180 184.711  1.00  0.00           C
ATOM   4256  O   ALA A 275      55.990  47.560 183.721  1.00  0.00           O
ATOM   4257  N   SER A 276      55.680  47.680 185.920  1.00  0.00           N
ATOM   4259  CA  SER A 276      56.860  48.520 186.091  1.00  0.00           C
ATOM   4261  CB  SER A 276      56.850  49.360 187.381  1.00  0.00           C
ATOM   4264  OG  SER A 276      56.670  48.580 188.551  1.00  0.00           O
ATOM   4266  C   SER A 276      58.160  47.770 186.041  1.00  0.00           C
ATOM   4267  O   SER A 276      58.300  46.670 186.560  1.00  0.00           O
ATOM   4268  N   GLY A 277      59.180  48.410 185.480  1.00  0.00           N
ATOM   4270  CA  GLY A 277      60.500  47.810 185.401  1.00  0.00           C
ATOM   4273  C   GLY A 277      61.330  48.610 184.470  1.00  0.00           C
ATOM   4274  O   GLY A 277      60.950  49.700 184.051  1.00  0.00           O
ATOM   4275  N   ASP A 278      62.520  48.090 184.171  1.00  0.00           N
ATOM   4277  CA  ASP A 278      63.510  48.830 183.461  1.00  0.00           C
ATOM   4279  CB  ASP A 278      64.880  48.620 184.171  1.00  0.00           C
ATOM   4282  CG  ASP A 278      64.870  49.070 185.631  1.00  0.00           C
ATOM   4283  OD1 ASP A 278      63.930  49.800 186.081  1.00  0.00           O
ATOM   4284  OD2 ASP A 278      65.870  48.760 186.329  1.00  0.00           O
ATOM   4285  C   ASP A 278      63.450  48.370 182.001  1.00  0.00           C
ATOM   4286  O   ASP A 278      63.770  47.230 181.651  1.00  0.00           O
ATOM   4287  N   TYR A 279      62.930  49.260 181.121  1.00  0.00           N
ATOM   4289  CA  TYR A 279      62.580  48.940 179.750  1.00  0.00           C
ATOM   4291  CB  TYR A 279      61.190  49.500 179.290  1.00  0.00           C
ATOM   4294  CG  TYR A 279      60.000  48.660 179.701  1.00  0.00           C
ATOM   4295  CD1 TYR A 279      59.560  48.660 181.031  1.00  0.00           C
ATOM   4297  CE1 TYR A 279      58.400  47.950 181.401  1.00  0.00           C
ATOM   4299  CZ  TYR A 279      57.690  47.220 180.450  1.00  0.00           C
ATOM   4300  OH  TYR A 279      56.590  46.430 180.851  1.00  0.00           O
ATOM   4302  CD2 TYR A 279      59.240  47.960 178.741  1.00  0.00           C
ATOM   4304  CE2 TYR A 279      58.100  47.230 179.109  1.00  0.00           C
ATOM   4306  C   TYR A 279      63.650  49.480 178.811  1.00  0.00           C
ATOM   4307  O   TYR A 279      64.430  50.370 179.151  1.00  0.00           O
ATOM   4308  N   LYS A 280      63.710  48.920 177.600  1.00  0.00           N
ATOM   4310  CA  LYS A 280      64.710  49.260 176.609  1.00  0.00           C
ATOM   4312  CB  LYS A 280      65.640  48.030 176.471  1.00  0.00           C
ATOM   4315  CG  LYS A 280      67.020  48.200 175.811  1.00  0.00           C
ATOM   4318  CD  LYS A 280      67.050  48.650 174.341  1.00  0.00           C
ATOM   4321  CE  LYS A 280      66.210  47.800 173.391  1.00  0.00           C
ATOM   4324  NZ  LYS A 280      66.940  46.610 172.941  1.00  0.00           N
ATOM   4328  C   LYS A 280      63.990  49.590 175.310  1.00  0.00           C
ATOM   4329  O   LYS A 280      63.170  48.810 174.831  1.00  0.00           O
ATOM   4330  N   LEU A 281      64.300  50.750 174.691  1.00  0.00           N
ATOM   4332  CA  LEU A 281      63.790  51.180 173.391  1.00  0.00           C
ATOM   4334  CB  LEU A 281      63.340  52.670 173.470  1.00  0.00           C
ATOM   4337  CG  LEU A 281      63.000  53.420 172.161  1.00  0.00           C
ATOM   4339  CD1 LEU A 281      61.770  52.850 171.471  1.00  0.00           C
ATOM   4343  CD2 LEU A 281      62.750  54.910 172.430  1.00  0.00           C
ATOM   4347  C   LEU A 281      64.850  51.090 172.311  1.00  0.00           C
ATOM   4348  O   LEU A 281      65.960  51.600 172.461  1.00  0.00           O
ATOM   4349  N   GLN A 282      64.530  50.480 171.151  1.00  0.00           N
ATOM   4351  CA  GLN A 282      65.240  50.760 169.911  1.00  0.00           C
ATOM   4353  CB  GLN A 282      65.390  49.500 169.010  1.00  0.00           C
ATOM   4356  CG  GLN A 282      66.460  48.490 169.491  1.00  0.00           C
ATOM   4359  CD  GLN A 282      67.790  49.200 169.681  1.00  0.00           C
ATOM   4360  OE1 GLN A 282      68.160  50.100 168.921  1.00  0.00           O
ATOM   4361  NE2 GLN A 282      68.600  48.750 170.661  1.00  0.00           N
ATOM   4364  C   GLN A 282      64.610  51.860 169.090  1.00  0.00           C
ATOM   4365  O   GLN A 282      63.430  51.790 168.741  1.00  0.00           O
ATOM   4366  N   VAL A 283      65.420  52.870 168.730  1.00  0.00           N
ATOM   4368  CA  VAL A 283      65.050  53.970 167.861  1.00  0.00           C
ATOM   4370  CB  VAL A 283      65.280  55.350 168.501  1.00  0.00           C
ATOM   4372  CG1 VAL A 283      66.570  56.040 168.021  1.00  0.00           C
ATOM   4376  CG2 VAL A 283      64.120  56.300 168.161  1.00  0.00           C
ATOM   4380  C   VAL A 283      65.820  53.810 166.561  1.00  0.00           C
ATOM   4381  O   VAL A 283      66.980  53.400 166.551  1.00  0.00           O
ATOM   4382  N   GLY A 284      65.190  54.090 165.401  1.00  0.00           N
ATOM   4384  CA  GLY A 284      65.860  53.980 164.111  1.00  0.00           C
ATOM   4387  C   GLY A 284      65.500  55.100 163.171  1.00  0.00           C
ATOM   4388  O   GLY A 284      64.700  55.980 163.481  1.00  0.00           O
ATOM   4389  N   ASP A 285      66.170  55.080 161.991  1.00  0.00           N
ATOM   4391  CA  ASP A 285      66.210  56.180 161.071  1.00  0.00           C
ATOM   4393  CB  ASP A 285      67.690  56.450 160.671  1.00  0.00           C
ATOM   4396  CG  ASP A 285      67.870  57.770 159.961  1.00  0.00           C
ATOM   4397  OD1 ASP A 285      66.980  58.650 160.070  1.00  0.00           O
ATOM   4398  OD2 ASP A 285      68.960  57.980 159.371  1.00  0.00           O
ATOM   4399  C   ASP A 285      65.360  55.860 159.850  1.00  0.00           C
ATOM   4400  O   ASP A 285      65.460  54.770 159.281  1.00  0.00           O
ATOM   4401  N   LEU A 286      64.520  56.820 159.451  1.00  0.00           N
ATOM   4403  CA  LEU A 286      63.800  56.820 158.211  1.00  0.00           C
ATOM   4405  CB  LEU A 286      62.320  56.360 158.320  1.00  0.00           C
ATOM   4408  CG  LEU A 286      62.050  55.010 159.031  1.00  0.00           C
ATOM   4410  CD1 LEU A 286      60.550  54.820 159.321  1.00  0.00           C
ATOM   4414  CD2 LEU A 286      62.550  53.800 158.230  1.00  0.00           C
ATOM   4418  C   LEU A 286      63.920  58.260 157.721  1.00  0.00           C
ATOM   4419  O   LEU A 286      64.280  59.160 158.481  1.00  0.00           O
ATOM   4420  N   ASP A 287      63.640  58.550 156.441  1.00  0.00           N
ATOM   4422  CA  ASP A 287      63.810  59.850 155.811  1.00  0.00           C
ATOM   4424  CB  ASP A 287      63.370  59.720 154.311  1.00  0.00           C
ATOM   4427  CG  ASP A 287      61.920  59.330 154.081  1.00  0.00           C
ATOM   4428  OD1 ASP A 287      61.280  58.730 154.991  1.00  0.00           O
ATOM   4429  OD2 ASP A 287      61.400  59.540 152.951  1.00  0.00           O
ATOM   4430  C   ASP A 287      63.060  61.000 156.480  1.00  0.00           C
ATOM   4431  O   ASP A 287      63.590  62.090 156.701  1.00  0.00           O
ATOM   4432  N   ASN A 288      61.780  60.760 156.821  1.00  0.00           N
ATOM   4434  CA  ASN A 288      60.860  61.730 157.391  1.00  0.00           C
ATOM   4436  CB  ASN A 288      59.750  62.030 156.361  1.00  0.00           C
ATOM   4439  CG  ASN A 288      60.270  62.960 155.260  1.00  0.00           C
ATOM   4440  OD1 ASN A 288      60.210  64.180 155.431  1.00  0.00           O
ATOM   4441  ND2 ASN A 288      60.640  62.400 154.091  1.00  0.00           N
ATOM   4444  C   ASN A 288      60.190  61.170 158.641  1.00  0.00           C
ATOM   4445  O   ASN A 288      59.140  61.650 159.081  1.00  0.00           O
ATOM   4446  N   ARG A 289      60.750  60.100 159.211  1.00  0.00           N
ATOM   4448  CA  ARG A 289      60.050  59.250 160.141  1.00  0.00           C
ATOM   4450  CB  ARG A 289      59.170  58.160 159.440  1.00  0.00           C
ATOM   4453  CG  ARG A 289      57.920  58.680 158.691  1.00  0.00           C
ATOM   4456  CD  ARG A 289      57.210  57.640 157.821  1.00  0.00           C
ATOM   4459  NE  ARG A 289      56.190  58.370 156.991  1.00  0.00           N
ATOM   4461  CZ  ARG A 289      56.490  59.090 155.921  1.00  0.00           C
ATOM   4462  NH1 ARG A 289      57.700  59.130 155.401  1.00  0.00           N
ATOM   4465  NH2 ARG A 289      55.550  59.780 155.301  1.00  0.00           N
ATOM   4468  C   ARG A 289      61.080  58.610 161.021  1.00  0.00           C
ATOM   4469  O   ARG A 289      62.280  58.680 160.770  1.00  0.00           O
ATOM   4470  N   SER A 290      60.630  57.960 162.101  1.00  0.00           N
ATOM   4472  CA  SER A 290      61.510  57.250 163.001  1.00  0.00           C
ATOM   4474  CB  SER A 290      61.970  58.180 164.151  1.00  0.00           C
ATOM   4477  OG  SER A 290      62.640  57.490 165.201  1.00  0.00           O
ATOM   4479  C   SER A 290      60.770  56.050 163.531  1.00  0.00           C
ATOM   4480  O   SER A 290      59.540  56.040 163.631  1.00  0.00           O
ATOM   4481  N   SER A 291      61.500  55.000 163.880  1.00  0.00           N
ATOM   4483  CA  SER A 291      60.980  53.710 164.290  1.00  0.00           C
ATOM   4485  CB  SER A 291      61.740  52.580 163.551  1.00  0.00           C
ATOM   4488  OG  SER A 291      63.150  52.710 163.701  1.00  0.00           O
ATOM   4490  C   SER A 291      61.170  53.580 165.791  1.00  0.00           C
ATOM   4491  O   SER A 291      62.240  53.890 166.301  1.00  0.00           O
ATOM   4492  N   LEU A 292      60.120  53.170 166.541  1.00  0.00           N
ATOM   4494  CA  LEU A 292      60.230  53.030 167.990  1.00  0.00           C
ATOM   4496  CB  LEU A 292      59.490  54.150 168.771  1.00  0.00           C
ATOM   4499  CG  LEU A 292      60.270  55.470 168.880  1.00  0.00           C
ATOM   4501  CD1 LEU A 292      60.100  56.390 167.671  1.00  0.00           C
ATOM   4505  CD2 LEU A 292      59.860  56.220 170.161  1.00  0.00           C
ATOM   4509  C   LEU A 292      59.690  51.690 168.470  1.00  0.00           C
ATOM   4510  O   LEU A 292      58.480  51.470 168.451  1.00  0.00           O
ATOM   4511  N   GLN A 293      60.580  50.810 168.960  1.00  0.00           N
ATOM   4513  CA  GLN A 293      60.200  49.520 169.491  1.00  0.00           C
ATOM   4515  CB  GLN A 293      60.850  48.370 168.701  1.00  0.00           C
ATOM   4518  CG  GLN A 293      60.320  46.980 169.090  1.00  0.00           C
ATOM   4521  CD  GLN A 293      61.100  45.940 168.301  1.00  0.00           C
ATOM   4522  OE1 GLN A 293      61.100  45.950 167.079  1.00  0.00           O
ATOM   4523  NE2 GLN A 293      61.910  45.100 168.980  1.00  0.00           N
ATOM   4526  C   GLN A 293      60.640  49.360 170.931  1.00  0.00           C
ATOM   4527  O   GLN A 293      61.830  49.490 171.250  1.00  0.00           O
ATOM   4528  N   PHE A 294      59.710  49.030 171.841  1.00  0.00           N
ATOM   4530  CA  PHE A 294      60.000  48.830 173.241  1.00  0.00           C
ATOM   4532  CB  PHE A 294      59.010  49.520 174.230  1.00  0.00           C
ATOM   4535  CG  PHE A 294      58.900  51.020 174.051  1.00  0.00           C
ATOM   4536  CD1 PHE A 294      58.310  51.610 172.910  1.00  0.00           C
ATOM   4538  CE1 PHE A 294      58.240  53.000 172.771  1.00  0.00           C
ATOM   4540  CZ  PHE A 294      58.730  53.830 173.781  1.00  0.00           C
ATOM   4542  CD2 PHE A 294      59.310  51.870 175.090  1.00  0.00           C
ATOM   4544  CE2 PHE A 294      59.240  53.270 174.961  1.00  0.00           C
ATOM   4546  C   PHE A 294      60.030  47.340 173.551  1.00  0.00           C
ATOM   4547  O   PHE A 294      59.340  46.510 172.961  1.00  0.00           O
ATOM   4548  N   ILE A 295      60.900  46.970 174.501  1.00  0.00           N
ATOM   4550  CA  ILE A 295      61.150  45.600 174.901  1.00  0.00           C
ATOM   4552  CB  ILE A 295      62.550  45.140 174.451  1.00  0.00           C
ATOM   4554  CG2 ILE A 295      62.820  43.710 174.961  1.00  0.00           C
ATOM   4558  CG1 ILE A 295      62.740  45.130 172.910  1.00  0.00           C
ATOM   4561  CD  ILE A 295      63.060  46.470 172.251  1.00  0.00           C
ATOM   4565  C   ILE A 295      61.000  45.510 176.431  1.00  0.00           C
ATOM   4566  O   ILE A 295      61.520  46.350 177.161  1.00  0.00           O
ATOM   4567  N   ASP A 296      60.260  44.490 176.931  1.00  0.00           N
ATOM   4569  CA  ASP A 296      60.100  44.090 178.341  1.00  0.00           C
ATOM   4571  CB  ASP A 296      59.470  42.670 178.371  1.00  0.00           C
ATOM   4574  CG  ASP A 296      58.790  42.290 179.670  1.00  0.00           C
ATOM   4575  OD1 ASP A 296      59.350  41.460 180.421  1.00  0.00           O
ATOM   4576  OD2 ASP A 296      57.700  42.840 179.950  1.00  0.00           O
ATOM   4577  C   ASP A 296      61.390  44.080 179.190  1.00  0.00           C
ATOM   4578  O   ASP A 296      62.470  43.870 178.631  1.00  0.00           O
ATOM   4579  N   PRO A 297      61.360  44.180 180.521  1.00  0.00           N
ATOM   4580  CD  PRO A 297      60.270  44.830 181.251  1.00  0.00           C
ATOM   4583  CA  PRO A 297      62.530  43.960 181.380  1.00  0.00           C
ATOM   4585  CB  PRO A 297      62.020  44.280 182.801  1.00  0.00           C
ATOM   4588  CG  PRO A 297      60.890  45.280 182.571  1.00  0.00           C
ATOM   4591  C   PRO A 297      63.120  42.550 181.301  1.00  0.00           C
ATOM   4592  O   PRO A 297      64.210  42.310 181.821  1.00  0.00           O
ATOM   4593  N   LYS A 298      62.410  41.580 180.701  1.00  0.00           N
ATOM   4595  CA  LYS A 298      62.960  40.260 180.471  1.00  0.00           C
ATOM   4597  CB  LYS A 298      61.780  39.280 180.640  1.00  0.00           C
ATOM   4600  CG  LYS A 298      62.200  37.810 180.701  1.00  0.00           C
ATOM   4603  CD  LYS A 298      61.060  36.850 181.081  1.00  0.00           C
ATOM   4606  CE  LYS A 298      60.790  36.710 182.579  1.00  0.00           C
ATOM   4609  NZ  LYS A 298      60.310  37.960 183.201  1.00  0.00           N
ATOM   4613  C   LYS A 298      63.570  40.070 179.081  1.00  0.00           C
ATOM   4614  O   LYS A 298      64.250  39.070 178.829  1.00  0.00           O
ATOM   4615  N   GLY A 299      63.380  41.010 178.140  1.00  0.00           N
ATOM   4617  CA  GLY A 299      63.840  40.840 176.760  1.00  0.00           C
ATOM   4620  C   GLY A 299      62.760  40.470 175.781  1.00  0.00           C
ATOM   4621  O   GLY A 299      63.030  39.990 174.681  1.00  0.00           O
ATOM   4622  N   HIS A 300      61.470  40.690 176.100  1.00  0.00           N
ATOM   4624  CA  HIS A 300      60.380  40.370 175.181  1.00  0.00           C
ATOM   4626  CB  HIS A 300      59.300  39.470 175.790  1.00  0.00           C
ATOM   4629  ND1 HIS A 300      60.230  37.950 177.521  1.00  0.00           N
ATOM   4630  CG  HIS A 300      59.930  38.180 176.191  1.00  0.00           C
ATOM   4631  CE1 HIS A 300      60.870  36.810 177.530  1.00  0.00           C
ATOM   4633  NE2 HIS A 300      60.980  36.260 176.301  1.00  0.00           N
ATOM   4635  CD2 HIS A 300      60.360  37.140 175.431  1.00  0.00           C
ATOM   4637  C   HIS A 300      59.760  41.590 174.531  1.00  0.00           C
ATOM   4638  O   HIS A 300      59.290  42.520 175.181  1.00  0.00           O
ATOM   4639  N   THR A 301      59.760  41.610 173.190  1.00  0.00           N
ATOM   4641  CA  THR A 301      59.080  42.640 172.411  1.00  0.00           C
ATOM   4643  CB  THR A 301      59.480  42.690 170.941  1.00  0.00           C
ATOM   4645  OG1 THR A 301      60.850  42.340 170.741  1.00  0.00           O
ATOM   4647  CG2 THR A 301      59.270  44.140 170.490  1.00  0.00           C
ATOM   4651  C   THR A 301      57.570  42.450 172.480  1.00  0.00           C
ATOM   4652  O   THR A 301      57.060  41.350 172.251  1.00  0.00           O
ATOM   4653  N   LEU A 302      56.820  43.500 172.861  1.00  0.00           N
ATOM   4655  CA  LEU A 302      55.410  43.430 173.231  1.00  0.00           C
ATOM   4657  CB  LEU A 302      54.930  44.800 173.791  1.00  0.00           C
ATOM   4660  CG  LEU A 302      55.490  45.310 175.151  1.00  0.00           C
ATOM   4662  CD1 LEU A 302      54.920  44.530 176.340  1.00  0.00           C
ATOM   4666  CD2 LEU A 302      57.020  45.380 175.251  1.00  0.00           C
ATOM   4670  C   LEU A 302      54.460  43.000 172.090  1.00  0.00           C
ATOM   4671  O   LEU A 302      54.650  43.350 170.931  1.00  0.00           O
ATOM   4672  N   THR A 303      53.380  42.240 172.361  1.00  0.00           N
ATOM   4674  CA  THR A 303      52.310  41.940 171.391  1.00  0.00           C
ATOM   4676  CB  THR A 303      51.370  40.830 171.880  1.00  0.00           C
ATOM   4678  OG1 THR A 303      52.140  39.700 172.261  1.00  0.00           O
ATOM   4680  CG2 THR A 303      50.390  40.330 170.811  1.00  0.00           C
ATOM   4684  C   THR A 303      51.510  43.170 170.951  1.00  0.00           C
ATOM   4685  O   THR A 303      51.350  44.110 171.730  1.00  0.00           O
ATOM   4686  N   GLN A 304      51.000  43.190 169.691  1.00  0.00           N
ATOM   4688  CA  GLN A 304      50.430  44.330 168.960  1.00  0.00           C
ATOM   4690  CB  GLN A 304      49.940  43.880 167.541  1.00  0.00           C
ATOM   4693  CG  GLN A 304      49.550  45.010 166.530  1.00  0.00           C
ATOM   4696  CD  GLN A 304      50.720  45.930 166.100  1.00  0.00           C
ATOM   4697  OE1 GLN A 304      51.530  46.330 166.931  1.00  0.00           O
ATOM   4698  NE2 GLN A 304      50.840  46.250 164.790  1.00  0.00           N
ATOM   4701  C   GLN A 304      49.310  45.020 169.720  1.00  0.00           C
ATOM   4702  O   GLN A 304      49.130  46.230 169.641  1.00  0.00           O
ATOM   4703  N   SER A 305      48.560  44.250 170.540  1.00  0.00           N
ATOM   4705  CA  SER A 305      47.570  44.730 171.501  1.00  0.00           C
ATOM   4707  CB  SER A 305      47.130  43.580 172.461  1.00  0.00           C
ATOM   4710  OG  SER A 305      46.090  43.970 173.351  1.00  0.00           O
ATOM   4712  C   SER A 305      47.990  45.970 172.290  1.00  0.00           C
ATOM   4713  O   SER A 305      47.440  47.050 172.111  1.00  0.00           O
ATOM   4714  N   GLN A 306      49.020  45.890 173.141  1.00  0.00           N
ATOM   4716  CA  GLN A 306      49.480  47.060 173.851  1.00  0.00           C
ATOM   4718  CB  GLN A 306      50.250  46.690 175.151  1.00  0.00           C
ATOM   4721  CG  GLN A 306      51.430  45.690 174.991  1.00  0.00           C
ATOM   4724  CD  GLN A 306      51.080  44.260 175.421  1.00  0.00           C
ATOM   4725  OE1 GLN A 306      50.760  43.970 176.571  1.00  0.00           O
ATOM   4726  NE2 GLN A 306      51.140  43.320 174.461  1.00  0.00           N
ATOM   4729  C   GLN A 306      50.280  48.040 172.990  1.00  0.00           C
ATOM   4730  O   GLN A 306      50.490  49.180 173.391  1.00  0.00           O
ATOM   4731  N   ASN A 307      50.790  47.660 171.790  1.00  0.00           N
ATOM   4733  CA  ASN A 307      51.470  48.580 170.881  1.00  0.00           C
ATOM   4735  CB  ASN A 307      52.210  47.770 169.790  1.00  0.00           C
ATOM   4738  CG  ASN A 307      53.090  48.630 168.880  1.00  0.00           C
ATOM   4739  OD1 ASN A 307      52.750  48.930 167.741  1.00  0.00           O
ATOM   4740  ND2 ASN A 307      54.290  49.000 169.361  1.00  0.00           N
ATOM   4743  C   ASN A 307      50.540  49.610 170.241  1.00  0.00           C
ATOM   4744  O   ASN A 307      50.770  50.820 170.331  1.00  0.00           O
ATOM   4745  N   ASP A 308      49.420  49.130 169.671  1.00  0.00           N
ATOM   4747  CA  ASP A 308      48.350  49.950 169.111  1.00  0.00           C
ATOM   4749  CB  ASP A 308      47.230  49.040 168.521  1.00  0.00           C
ATOM   4752  CG  ASP A 308      47.520  48.390 167.161  1.00  0.00           C
ATOM   4753  OD1 ASP A 308      48.540  48.650 166.501  1.00  0.00           O
ATOM   4754  OD2 ASP A 308      46.570  47.690 166.681  1.00  0.00           O
ATOM   4755  C   ASP A 308      47.750  50.900 170.171  1.00  0.00           C
ATOM   4756  O   ASP A 308      47.460  52.070 169.911  1.00  0.00           O
ATOM   4757  N   ALA A 309      47.590  50.400 171.411  1.00  0.00           N
ATOM   4759  CA  ALA A 309      47.150  51.150 172.581  1.00  0.00           C
ATOM   4761  CB  ALA A 309      47.090  50.190 173.771  1.00  0.00           C
ATOM   4765  C   ALA A 309      48.050  52.320 172.980  1.00  0.00           C
ATOM   4766  O   ALA A 309      47.590  53.380 173.421  1.00  0.00           O
ATOM   4767  N   LEU A 310      49.370  52.140 172.821  1.00  0.00           N
ATOM   4769  CA  LEU A 310      50.370  53.160 173.081  1.00  0.00           C
ATOM   4771  CB  LEU A 310      51.820  52.620 173.151  1.00  0.00           C
ATOM   4774  CG  LEU A 310      52.220  51.850 174.431  1.00  0.00           C
ATOM   4776  CD1 LEU A 310      53.740  51.640 174.421  1.00  0.00           C
ATOM   4780  CD2 LEU A 310      51.810  52.570 175.711  1.00  0.00           C
ATOM   4784  C   LEU A 310      50.360  54.260 172.051  1.00  0.00           C
ATOM   4785  O   LEU A 310      50.890  55.340 172.311  1.00  0.00           O
ATOM   4786  N   VAL A 311      49.720  54.080 170.881  1.00  0.00           N
ATOM   4788  CA  VAL A 311      49.600  55.150 169.891  1.00  0.00           C
ATOM   4790  CB  VAL A 311      48.860  54.710 168.631  1.00  0.00           C
ATOM   4792  CG1 VAL A 311      48.740  55.870 167.630  1.00  0.00           C
ATOM   4796  CG2 VAL A 311      49.630  53.560 167.961  1.00  0.00           C
ATOM   4800  C   VAL A 311      48.930  56.390 170.480  1.00  0.00           C
ATOM   4801  O   VAL A 311      49.410  57.510 170.321  1.00  0.00           O
ATOM   4802  N   ALA A 312      47.820  56.190 171.250  1.00  0.00           N
ATOM   4804  CA  ALA A 312      47.110  57.280 171.891  1.00  0.00           C
ATOM   4806  CB  ALA A 312      45.820  56.740 172.541  1.00  0.00           C
ATOM   4810  C   ALA A 312      47.910  58.090 172.910  1.00  0.00           C
ATOM   4811  O   ALA A 312      47.950  59.320 172.840  1.00  0.00           O
ATOM   4812  N   VAL A 313      48.630  57.420 173.840  1.00  0.00           N
ATOM   4814  CA  VAL A 313      49.500  58.100 174.801  1.00  0.00           C
ATOM   4816  CB  VAL A 313      50.030  57.220 175.951  1.00  0.00           C
ATOM   4818  CG1 VAL A 313      48.870  56.440 176.609  1.00  0.00           C
ATOM   4822  CG2 VAL A 313      51.130  56.220 175.540  1.00  0.00           C
ATOM   4826  C   VAL A 313      50.630  58.860 174.100  1.00  0.00           C
ATOM   4827  O   VAL A 313      50.890  60.020 174.401  1.00  0.00           O
ATOM   4828  N   PHE A 314      51.300  58.250 173.091  1.00  0.00           N
ATOM   4830  CA  PHE A 314      52.310  58.940 172.321  1.00  0.00           C
ATOM   4832  CB  PHE A 314      53.180  57.950 171.491  1.00  0.00           C
ATOM   4835  CG  PHE A 314      54.080  57.150 172.381  1.00  0.00           C
ATOM   4836  CD1 PHE A 314      54.980  57.800 173.241  1.00  0.00           C
ATOM   4838  CE1 PHE A 314      55.830  57.070 174.081  1.00  0.00           C
ATOM   4840  CZ  PHE A 314      55.830  55.670 174.030  1.00  0.00           C
ATOM   4842  CD2 PHE A 314      54.120  55.740 172.311  1.00  0.00           C
ATOM   4844  CE2 PHE A 314      54.990  55.010 173.130  1.00  0.00           C
ATOM   4846  C   PHE A 314      51.820  60.110 171.491  1.00  0.00           C
ATOM   4847  O   PHE A 314      52.370  61.200 171.590  1.00  0.00           O
ATOM   4848  N   GLN A 315      50.690  59.990 170.751  1.00  0.00           N
ATOM   4850  CA  GLN A 315      50.090  61.130 170.070  1.00  0.00           C
ATOM   4852  CB  GLN A 315      48.750  60.780 169.351  1.00  0.00           C
ATOM   4855  CG  GLN A 315      48.850  59.970 168.040  1.00  0.00           C
ATOM   4858  CD  GLN A 315      47.470  59.780 167.391  1.00  0.00           C
ATOM   4859  OE1 GLN A 315      47.050  58.660 167.070  1.00  0.00           O
ATOM   4860  NE2 GLN A 315      46.690  60.880 167.281  1.00  0.00           N
ATOM   4863  C   GLN A 315      49.760  62.300 170.981  1.00  0.00           C
ATOM   4864  O   GLN A 315      50.050  63.460 170.671  1.00  0.00           O
ATOM   4865  N   ALA A 316      49.170  62.020 172.161  1.00  0.00           N
ATOM   4867  CA  ALA A 316      48.870  63.010 173.171  1.00  0.00           C
ATOM   4869  CB  ALA A 316      48.110  62.290 174.281  1.00  0.00           C
ATOM   4873  C   ALA A 316      50.080  63.740 173.741  1.00  0.00           C
ATOM   4874  O   ALA A 316      50.010  64.920 174.081  1.00  0.00           O
ATOM   4875  N   ALA A 317      51.240  63.060 173.831  1.00  0.00           N
ATOM   4877  CA  ALA A 317      52.500  63.670 174.171  1.00  0.00           C
ATOM   4879  CB  ALA A 317      53.480  62.550 174.601  1.00  0.00           C
ATOM   4883  C   ALA A 317      53.110  64.520 173.051  1.00  0.00           C
ATOM   4884  O   ALA A 317      53.970  65.370 173.311  1.00  0.00           O
ATOM   4885  N   PHE A 318      52.690  64.350 171.781  1.00  0.00           N
ATOM   4887  CA  PHE A 318      53.250  65.050 170.630  1.00  0.00           C
ATOM   4889  CB  PHE A 318      53.590  64.040 169.491  1.00  0.00           C
ATOM   4892  CG  PHE A 318      54.830  63.260 169.850  1.00  0.00           C
ATOM   4893  CD1 PHE A 318      56.060  63.920 169.971  1.00  0.00           C
ATOM   4895  CE1 PHE A 318      57.230  63.200 170.230  1.00  0.00           C
ATOM   4897  CZ  PHE A 318      57.190  61.810 170.370  1.00  0.00           C
ATOM   4899  CD2 PHE A 318      54.810  61.870 169.961  1.00  0.00           C
ATOM   4901  CE2 PHE A 318      55.970  61.140 170.230  1.00  0.00           C
ATOM   4903  C   PHE A 318      52.370  66.170 170.090  1.00  0.00           C
ATOM   4904  O   PHE A 318      52.420  66.560 168.931  1.00  0.00           O
ATOM   4905  N   SER A 319      51.470  66.720 170.911  1.00  0.00           N
ATOM   4907  CA  SER A 319      50.260  67.370 170.401  1.00  0.00           C
ATOM   4909  CB  SER A 319      49.120  67.090 171.411  1.00  0.00           C
ATOM   4912  OG  SER A 319      49.530  67.380 172.741  1.00  0.00           O
ATOM   4914  C   SER A 319      50.330  68.880 170.090  1.00  0.00           C
ATOM   4915  O   SER A 319      49.300  69.510 169.861  1.00  0.00           O
ATOM   4916  N   LYS A 320      51.540  69.480 170.000  1.00  0.00           N
ATOM   4918  CA  LYS A 320      51.770  70.880 169.650  1.00  0.00           C
ATOM   4920  CB  LYS A 320      51.460  71.880 170.801  1.00  0.00           C
ATOM   4923  CG  LYS A 320      49.990  72.320 170.970  1.00  0.00           C
ATOM   4926  CD  LYS A 320      49.390  73.010 169.720  1.00  0.00           C
ATOM   4929  CE  LYS A 320      50.100  74.320 169.331  1.00  0.00           C
ATOM   4932  NZ  LYS A 320      50.420  74.380 167.891  1.00  0.00           N
ATOM   4936  C   LYS A 320      53.210  71.100 169.090  1.00  0.00           C
ATOM   4937  OT1 LYS A 320      53.500  70.560 167.990  1.00  0.00           O
ATOM   4938  OT2 LYS A 320      54.010  71.870 169.701  1.00  0.00           O
ATOM   4939  NH3 POPEB 321      83.580  92.870 129.701  1.00  0.00           N
ATOM   4943  C12 POPEB 321      82.390  93.750 129.471  1.00  0.00           C
ATOM   4946  C11 POPEB 321      82.590  95.130 130.101  1.00  0.00           C
ATOM   4949  P   POPEB 321      81.500  97.040 128.571  1.00  0.00           P
ATOM   4950  O13 POPEB 321      82.170  98.280 129.031  1.00  0.00           O
ATOM   4951  O14 POPEB 321      80.130  97.120 128.031  1.00  0.00           O
ATOM   4952  O11 POPEB 321      82.440  96.380 127.481  1.00  0.00           O
ATOM   4953  O12 POPEB 321      81.520  95.990 129.760  1.00  0.00           O
ATOM   4954  C1  POPEB 321      82.100  96.480 126.091  1.00  0.00           C
ATOM   4957  C2  POPEB 321      83.110  95.630 125.251  1.00  0.00           C
ATOM   4959  O21 POPEB 321      82.800  95.380 123.871  1.00  0.00           O
ATOM   4960  C21 POPEB 321      81.670  95.710 123.321  1.00  0.00           C
ATOM   4961  O22 POPEB 321      81.010  96.720 123.521  1.00  0.00           O
ATOM   4962  C22 POPEB 321      81.250  94.560 122.391  1.00  0.00           C
ATOM   4965  C3  POPEB 321      83.240  94.250 125.951  1.00  0.00           C
ATOM   4968  O31 POPEB 321      83.530  93.130 125.081  1.00  0.00           O
ATOM   4969  C31 POPEB 321      83.500  92.000 125.781  1.00  0.00           C
ATOM   4970  O32 POPEB 321      83.830  91.920 126.961  1.00  0.00           O
ATOM   4971  C32 POPEB 321      82.890  90.900 124.921  1.00  0.00           C
ATOM   4974  C23 POPEB 321      80.540  94.930 121.071  1.00  0.00           C
ATOM   4977  C24 POPEB 321      79.600  93.780 120.661  1.00  0.00           C
ATOM   4980  C25 POPEB 321      79.230  93.710 119.171  1.00  0.00           C
ATOM   4983  C26 POPEB 321      80.380  93.260 118.271  1.00  0.00           C
ATOM   4986  C27 POPEB 321      79.900  92.830 116.881  1.00  0.00           C
ATOM   4989  C28 POPEB 321      81.010  92.650 115.831  1.00  0.00           C
ATOM   4992  C29 POPEB 321      81.580  94.000 115.461  1.00  0.00           C
ATOM   4994 0C21 POPEB 321      81.440  94.650 114.291  1.00  0.00           C
ATOM   4996 1C21 POPEB 321      80.750  94.170 113.031  1.00  0.00           C
ATOM   4999 2C21 POPEB 321      81.590  94.420 111.760  1.00  0.00           C
ATOM   5002 3C21 POPEB 321      81.950  95.900 111.521  1.00  0.00           C
ATOM   5005 4C21 POPEB 321      83.380  96.300 111.971  1.00  0.00           C
ATOM   5008 5C21 POPEB 321      84.510  95.750 111.091  1.00  0.00           C
ATOM   5011 6C21 POPEB 321      84.570  96.400 109.691  1.00  0.00           C
ATOM   5014 7C21 POPEB 321      85.790  95.940 108.891  1.00  0.00           C
ATOM   5017 8C21 POPEB 321      85.870  96.590 107.511  1.00  0.00           C
ATOM   5021  C33 POPEB 321      82.370  89.690 125.751  1.00  0.00           C
ATOM   5024  C34 POPEB 321      81.390  88.790 124.991  1.00  0.00           C
ATOM   5027  C35 POPEB 321      81.940  88.220 123.681  1.00  0.00           C
ATOM   5030  C36 POPEB 321      80.990  87.180 123.051  1.00  0.00           C
ATOM   5033  C37 POPEB 321      81.240  87.050 121.541  1.00  0.00           C
ATOM   5036  C38 POPEB 321      80.250  86.130 120.811  1.00  0.00           C
ATOM   5039  C39 POPEB 321      80.620  84.660 120.921  1.00  0.00           C
ATOM   5042 0C31 POPEB 321      79.590  83.780 120.211  1.00  0.00           C
ATOM   5045 1C31 POPEB 321      79.970  82.300 120.271  1.00  0.00           C
ATOM   5048 2C31 POPEB 321      78.810  81.390 119.881  1.00  0.00           C
ATOM   5051 3C31 POPEB 321      79.160  79.920 120.041  1.00  0.00           C
ATOM   5054 4C31 POPEB 321      77.950  79.010 119.811  1.00  0.00           C
ATOM   5057 5C31 POPEB 321      78.360  77.570 119.521  1.00  0.00           C
ATOM   5060 6C31 POPEB 321      77.150  76.660 119.361  1.00  0.00           C
ATOM   5064  NH3 POPEC 322     120.070 106.520 125.961  1.00  0.00           N
ATOM   5068  C12 POPEC 322     120.560 105.980 127.271  1.00  0.00           C
ATOM   5071  C11 POPEC 322     122.090 106.080 127.261  1.00  0.00           C
ATOM   5074  P   POPEC 322     123.650 108.250 127.451  1.00  0.00           P
ATOM   5075  O13 POPEC 322     123.150 109.590 127.781  1.00  0.00           O
ATOM   5076  O14 POPEC 322     124.410 107.530 128.510  1.00  0.00           O
ATOM   5077  O11 POPEC 322     124.550 108.370 126.161  1.00  0.00           O
ATOM   5078  O12 POPEC 322     122.450 107.400 126.881  1.00  0.00           O
ATOM   5079  C1  POPEC 322     124.170 109.120 125.011  1.00  0.00           C
ATOM   5082  C2  POPEC 322     124.310 108.210 123.761  1.00  0.00           C
ATOM   5084  O21 POPEC 322     124.560 108.820 122.481  1.00  0.00           O
ATOM   5085  C21 POPEC 322     124.240 110.060 122.191  1.00  0.00           C
ATOM   5086  O22 POPEC 322     123.700 110.890 122.891  1.00  0.00           O
ATOM   5087  C22 POPEC 322     124.590 110.280 120.711  1.00  0.00           C
ATOM   5090  C3  POPEC 322     123.180 107.160 123.611  1.00  0.00           C
ATOM   5093  O31 POPEC 322     123.770 105.860 123.401  1.00  0.00           O
ATOM   5094  C31 POPEC 322     124.070 105.590 122.141  1.00  0.00           C
ATOM   5095  O32 POPEC 322     123.590 106.120 121.161  1.00  0.00           O
ATOM   5096  C32 POPEC 322     125.170 104.520 122.131  1.00  0.00           C
ATOM   5099  C23 POPEC 322     123.770 109.360 119.771  1.00  0.00           C
ATOM   5102  C24 POPEC 322     124.550 108.860 118.541  1.00  0.00           C
ATOM   5105  C25 POPEC 322     124.550 109.850 117.361  1.00  0.00           C
ATOM   5108  C26 POPEC 322     125.090 109.220 116.071  1.00  0.00           C
ATOM   5111  C27 POPEC 322     124.900 110.130 114.851  1.00  0.00           C
ATOM   5114  C28 POPEC 322     125.500 109.570 113.551  1.00  0.00           C
ATOM   5117  C29 POPEC 322     124.740 108.410 112.951  1.00  0.00           C
ATOM   5119 0C21 POPEC 322     123.820 108.500 111.971  1.00  0.00           C
ATOM   5121 1C21 POPEC 322     123.340 109.770 111.311  1.00  0.00           C
ATOM   5124 2C21 POPEC 322     122.290 109.480 110.230  1.00  0.00           C
ATOM   5127 3C21 POPEC 322     121.670 110.740 109.611  1.00  0.00           C
ATOM   5130 4C21 POPEC 322     120.780 110.390 108.401  1.00  0.00           C
ATOM   5133 5C21 POPEC 322     120.260 111.610 107.621  1.00  0.00           C
ATOM   5136 6C21 POPEC 322     119.590 111.200 106.301  1.00  0.00           C
ATOM   5139 7C21 POPEC 322     119.310 112.380 105.351  1.00  0.00           C
ATOM   5142 8C21 POPEC 322     118.710 111.950 104.011  1.00  0.00           C
ATOM   5146  C33 POPEC 322     125.490 103.990 120.721  1.00  0.00           C
ATOM   5149  C34 POPEC 322     126.240 104.980 119.831  1.00  0.00           C
ATOM   5152  C35 POPEC 322     126.700 104.360 118.511  1.00  0.00           C
ATOM   5155  C36 POPEC 322     126.690 105.350 117.331  1.00  0.00           C
ATOM   5158  C37 POPEC 322     127.540 104.820 116.181  1.00  0.00           C
ATOM   5161  C38 POPEC 322     127.130 105.320 114.781  1.00  0.00           C
ATOM   5164  C39 POPEC 322     128.040 104.680 113.721  1.00  0.00           C
ATOM   5167 0C31 POPEC 322     127.640 104.990 112.271  1.00  0.00           C
ATOM   5170 1C31 POPEC 322     128.520 104.220 111.281  1.00  0.00           C
ATOM   5173 2C31 POPEC 322     128.240 104.560 109.811  1.00  0.00           C
ATOM   5176 3C31 POPEC 322     126.870 104.070 109.311  1.00  0.00           C
ATOM   5179 4C31 POPEC 322     126.670 104.380 107.821  1.00  0.00           C
ATOM   5182 5C31 POPEC 322     125.390 103.770 107.241  1.00  0.00           C
ATOM   5185 6C31 POPEC 322     125.660 102.600 106.291  1.00  0.00           C
ATOM   5189  NH3 POPED 323      18.180 126.500  78.041  1.00  0.00           N
ATOM   5193  C12 POPED 323      16.700 126.330  77.801  1.00  0.00           C
ATOM   5196  C11 POPED 323      15.840 126.860  78.951  1.00  0.00           C
ATOM   5199  P   POPED 323      13.290 127.520  78.761  1.00  0.00           P
ATOM   5200  O13 POPED 323      13.200 128.220  77.461  1.00  0.00           O
ATOM   5201  O14 POPED 323      12.050 126.840  79.201  1.00  0.00           O
ATOM   5202  O11 POPED 323      13.770 128.540  79.871  1.00  0.00           O
ATOM   5203  O12 POPED 323      14.480 126.480  78.721  1.00  0.00           O
ATOM   5204  C1  POPED 323      13.730 128.250  81.261  1.00  0.00           C
ATOM   5207  C2  POPED 323      15.080 128.630  81.921  1.00  0.00           C
ATOM   5209  O21 POPED 323      15.230 128.080  83.251  1.00  0.00           O
ATOM   5210  C21 POPED 323      14.270 128.290  84.141  1.00  0.00           C
ATOM   5211  O22 POPED 323      13.390 129.130  84.061  1.00  0.00           O
ATOM   5212  C22 POPED 323      14.420 127.330  85.321  1.00  0.00           C
ATOM   5215  C3  POPED 323      15.420 130.150  81.791  1.00  0.00           C
ATOM   5218  O31 POPED 323      16.840 130.370  81.881  1.00  0.00           O
ATOM   5219  C31 POPED 323      17.470 130.880  82.941  1.00  0.00           C
ATOM   5220  O32 POPED 323      18.690 130.800  83.081  1.00  0.00           O
ATOM   5221  C32 POPED 323      16.540 131.580  83.941  1.00  0.00           C
ATOM   5224  C23 POPED 323      13.910 125.910  84.981  1.00  0.00           C
ATOM   5227  C24 POPED 323      14.140 124.870  86.091  1.00  0.00           C
ATOM   5230  C25 POPED 323      13.570 123.500  85.681  1.00  0.00           C
ATOM   5233  C26 POPED 323      14.080 122.300  86.511  1.00  0.00           C
ATOM   5236  C27 POPED 323      14.340 121.060  85.631  1.00  0.00           C
ATOM   5239  C28 POPED 323      14.270 119.700  86.351  1.00  0.00           C
ATOM   5242  C29 POPED 323      15.110 119.600  87.590  1.00  0.00           C
ATOM   5244 0C21 POPED 323      15.470 118.480  88.231  1.00  0.00           C
ATOM   5246 1C21 POPED 323      15.080 117.070  87.851  1.00  0.00           C
ATOM   5249 2C21 POPED 323      13.650 116.740  88.321  1.00  0.00           C
ATOM   5252 3C21 POPED 323      13.460 116.790  89.851  1.00  0.00           C
ATOM   5255 4C21 POPED 323      11.970 116.830  90.211  1.00  0.00           C
ATOM   5258 5C21 POPED 323      11.690 116.980  91.721  1.00  0.00           C
ATOM   5261 6C21 POPED 323      12.260 115.830  92.561  1.00  0.00           C
ATOM   5264 7C21 POPED 323      11.860 115.930  94.031  1.00  0.00           C
ATOM   5267 8C21 POPED 323      12.570 114.910  94.921  1.00  0.00           C
ATOM   5271  C33 POPED 323      17.260 132.190  85.181  1.00  0.00           C
ATOM   5274  C34 POPED 323      16.810 131.600  86.531  1.00  0.00           C
ATOM   5277  C35 POPED 323      16.930 130.070  86.620  1.00  0.00           C
ATOM   5280  C36 POPED 323      17.140 129.550  88.051  1.00  0.00           C
ATOM   5283  C37 POPED 323      16.940 128.030  88.141  1.00  0.00           C
ATOM   5286  C38 POPED 323      17.540 127.400  89.411  1.00  0.00           C
ATOM   5289  C39 POPED 323      19.070 127.310  89.381  1.00  0.00           C
ATOM   5292 0C31 POPED 323      19.580 126.290  90.401  1.00  0.00           C
ATOM   5295 1C31 POPED 323      21.100 126.340  90.571  1.00  0.00           C
ATOM   5298 2C31 POPED 323      21.680 125.240  91.480  1.00  0.00           C
ATOM   5301 3C31 POPED 323      20.920 125.010  92.801  1.00  0.00           C
ATOM   5304 4C31 POPED 323      19.830 123.920  92.730  1.00  0.00           C
ATOM   5307 5C31 POPED 323      19.110 123.760  94.071  1.00  0.00           C
ATOM   5310 6C31 POPED 323      17.940 122.770  94.021  1.00  0.00           C
ATOM   5314  NH3 POPEE 324       7.290 129.270 124.341  1.00  0.00           N
ATOM   5318  C12 POPEE 324       7.580 130.530 125.121  1.00  0.00           C
ATOM   5321  C11 POPEE 324       6.810 131.710 124.521  1.00  0.00           C
ATOM   5324  P   POPEE 324       6.520 134.270 124.571  1.00  0.00           P
ATOM   5325  O13 POPEE 324       5.290 134.510 125.361  1.00  0.00           O
ATOM   5326  O14 POPEE 324       7.470 135.410 124.521  1.00  0.00           O
ATOM   5327  O11 POPEE 324       6.130 133.860 123.111  1.00  0.00           O
ATOM   5328  O12 POPEE 324       7.250 132.960 125.101  1.00  0.00           O
ATOM   5329  C1  POPEE 324       5.090 134.450 122.351  1.00  0.00           C
ATOM   5332  C2  POPEE 324       5.580 134.660 120.901  1.00  0.00           C
ATOM   5334  O21 POPEE 324       5.330 133.500 120.081  1.00  0.00           O
ATOM   5335  C21 POPEE 324       6.170 132.490 120.151  1.00  0.00           C
ATOM   5336  O22 POPEE 324       6.990 132.260 121.031  1.00  0.00           O
ATOM   5337  C22 POPEE 324       6.040 131.630 118.901  1.00  0.00           C
ATOM   5340  C3  POPEE 324       7.050 135.180 120.831  1.00  0.00           C
ATOM   5343  O31 POPEE 324       7.510 135.100 119.471  1.00  0.00           O
ATOM   5344  C31 POPEE 324       7.490 136.240 118.801  1.00  0.00           C
ATOM   5345  O32 POPEE 324       7.580 137.360 119.281  1.00  0.00           O
ATOM   5346  C32 POPEE 324       7.140 135.930 117.341  1.00  0.00           C
ATOM   5349  C23 POPEE 324       7.440 131.320 118.351  1.00  0.00           C
ATOM   5352  C24 POPEE 324       7.480 130.760 116.931  1.00  0.00           C
ATOM   5355  C25 POPEE 324       6.400 129.740 116.531  1.00  0.00           C
ATOM   5358  C26 POPEE 324       6.490 129.400 115.031  1.00  0.00           C
ATOM   5361  C27 POPEE 324       5.410 128.440 114.511  1.00  0.00           C
ATOM   5364  C28 POPEE 324       5.820 127.780 113.181  1.00  0.00           C
ATOM   5367  C29 POPEE 324       6.600 126.500 113.371  1.00  0.00           C
ATOM   5369 0C21 POPEE 324       6.060 125.270 113.451  1.00  0.00           C
ATOM   5371 1C21 POPEE 324       4.590 124.940 113.301  1.00  0.00           C
ATOM   5374 2C21 POPEE 324       4.340 123.670 112.461  1.00  0.00           C
ATOM   5377 3C21 POPEE 324       3.050 123.780 111.620  1.00  0.00           C
ATOM   5380 4C21 POPEE 324       2.760 122.480 110.851  1.00  0.00           C
ATOM   5383 5C21 POPEE 324       1.920 122.730 109.581  1.00  0.00           C
ATOM   5386 6C21 POPEE 324       0.440 122.980 109.861  1.00  0.00           C
ATOM   5389 7C21 POPEE 324      -0.300 123.500 108.621  1.00  0.00           C
ATOM   5392 8C21 POPEE 324      -1.820 123.550 108.791  1.00  0.00           C
ATOM   5396  C33 POPEE 324       6.210 137.010 116.751  1.00  0.00           C
ATOM   5399  C34 POPEE 324       5.080 136.430 115.891  1.00  0.00           C
ATOM   5402  C35 POPEE 324       5.540 135.820 114.561  1.00  0.00           C
ATOM   5405  C36 POPEE 324       6.310 136.820 113.681  1.00  0.00           C
ATOM   5408  C37 POPEE 324       6.080 136.530 112.191  1.00  0.00           C
ATOM   5411  C38 POPEE 324       7.060 137.270 111.271  1.00  0.00           C
ATOM   5414  C39 POPEE 324       6.630 137.240 109.801  1.00  0.00           C
ATOM   5417 0C31 POPEE 324       6.120 135.860 109.351  1.00  0.00           C
ATOM   5420 1C31 POPEE 324       5.840 135.800 107.851  1.00  0.00           C
ATOM   5423 2C31 POPEE 324       5.170 134.470 107.461  1.00  0.00           C
ATOM   5426 3C31 POPEE 324       5.350 134.120 105.981  1.00  0.00           C
ATOM   5429 4C31 POPEE 324       4.700 135.130 105.031  1.00  0.00           C
ATOM   5432 5C31 POPEE 324       5.140 134.950 103.581  1.00  0.00           C
ATOM   5435 6C31 POPEE 324       4.380 135.840 102.601  1.00  0.00           C
ATOM   5439  NH3 POPEF 325      25.710  73.830 127.281  1.00  0.00           N
ATOM   5443  C12 POPEF 325      26.800  74.400 128.121  1.00  0.00           C
ATOM   5446  C11 POPEF 325      26.830  73.660 129.480  1.00  0.00           C
ATOM   5449  P   POPEF 325      24.450  73.120 130.501  1.00  0.00           P
ATOM   5450  O13 POPEF 325      24.920  71.740 130.661  1.00  0.00           O
ATOM   5451  O14 POPEF 325      23.610  73.690 131.581  1.00  0.00           O
ATOM   5452  O11 POPEF 325      23.760  73.310 129.091  1.00  0.00           O
ATOM   5453  O12 POPEF 325      25.740  74.050 130.321  1.00  0.00           O
ATOM   5454  C1  POPEF 325      22.350  73.020 129.001  1.00  0.00           C
ATOM   5457  C2  POPEF 325      21.730  73.540 127.671  1.00  0.00           C
ATOM   5459  O21 POPEF 325      21.740  72.490 126.681  1.00  0.00           O
ATOM   5460  C21 POPEF 325      22.670  72.250 125.811  1.00  0.00           C
ATOM   5461  O22 POPEF 325      23.780  72.780 125.721  1.00  0.00           O
ATOM   5462  C22 POPEF 325      22.160  71.170 124.841  1.00  0.00           C
ATOM   5465  C3  POPEF 325      22.280  74.960 127.281  1.00  0.00           C
ATOM   5468  O31 POPEF 325      22.030  75.290 125.911  1.00  0.00           O
ATOM   5469  C31 POPEF 325      23.080  75.570 125.151  1.00  0.00           C
ATOM   5470  O32 POPEF 325      24.230  75.750 125.541  1.00  0.00           O
ATOM   5471  C32 POPEF 325      22.650  75.500 123.681  1.00  0.00           C
ATOM   5474  C23 POPEF 325      23.240  70.170 124.371  1.00  0.00           C
ATOM   5477  C24 POPEF 325      23.340  70.030 122.851  1.00  0.00           C
ATOM   5480  C25 POPEF 325      24.530  69.140 122.451  1.00  0.00           C
ATOM   5483  C26 POPEF 325      24.770  69.020 120.941  1.00  0.00           C
ATOM   5486  C27 POPEF 325      25.990  68.140 120.611  1.00  0.00           C
ATOM   5489  C28 POPEF 325      26.090  67.720 119.120  1.00  0.00           C
ATOM   5492  C29 POPEF 325      26.880  66.440 118.961  1.00  0.00           C
ATOM   5494 0C21 POPEF 325      27.600  66.010 117.911  1.00  0.00           C
ATOM   5496 1C21 POPEF 325      27.800  66.700 116.581  1.00  0.00           C
ATOM   5499 2C21 POPEF 325      28.760  65.910 115.651  1.00  0.00           C
ATOM   5502 3C21 POPEF 325      28.120  64.670 115.011  1.00  0.00           C
ATOM   5505 4C21 POPEF 325      29.070  63.850 114.120  1.00  0.00           C
ATOM   5508 5C21 POPEF 325      28.460  62.490 113.761  1.00  0.00           C
ATOM   5511 6C21 POPEF 325      29.360  61.530 112.951  1.00  0.00           C
ATOM   5514 7C21 POPEF 325      28.650  60.190 112.691  1.00  0.00           C
ATOM   5517 8C21 POPEF 325      29.600  59.000 112.531  1.00  0.00           C
ATOM   5521  C33 POPEF 325      21.300  74.760 123.491  1.00  0.00           C
ATOM   5524  C34 POPEF 325      20.970  74.380 122.041  1.00  0.00           C
ATOM   5527  C35 POPEF 325      19.460  74.210 121.851  1.00  0.00           C
ATOM   5530  C36 POPEF 325      19.040  72.910 121.151  1.00  0.00           C
ATOM   5533  C37 POPEF 325      17.520  72.760 121.081  1.00  0.00           C
ATOM   5536  C38 POPEF 325      17.060  71.330 120.721  1.00  0.00           C
ATOM   5539  C39 POPEF 325      17.190  70.990 119.221  1.00  0.00           C
ATOM   5542 0C31 POPEF 325      16.080  71.640 118.391  1.00  0.00           C
ATOM   5545 1C31 POPEF 325      16.270  71.510 116.871  1.00  0.00           C
ATOM   5548 2C31 POPEF 325      15.040  71.970 116.071  1.00  0.00           C
ATOM   5551 3C31 POPEF 325      14.550  73.360 116.501  1.00  0.00           C
ATOM   5554 4C31 POPEF 325      13.500  73.980 115.571  1.00  0.00           C
ATOM   5557 5C31 POPEF 325      13.110  75.400 116.021  1.00  0.00           C
ATOM   5560 6C31 POPEF 325      12.140  76.110 115.071  1.00  0.00           C
ATOM   5564  NH3 POPEG 326      78.740 133.570 125.661  1.00  0.00           N
ATOM   5568  C12 POPEG 326      78.160 134.450 124.601  1.00  0.00           C
ATOM   5571  C11 POPEG 326      77.000 135.250 125.221  1.00  0.00           C
ATOM   5574  P   POPEG 326      75.350 133.280 126.131  1.00  0.00           P
ATOM   5575  O13 POPEG 326      76.540 132.460 126.480  1.00  0.00           O
ATOM   5576  O14 POPEG 326      74.520 133.670 127.281  1.00  0.00           O
ATOM   5577  O11 POPEG 326      74.510 132.500 125.051  1.00  0.00           O
ATOM   5578  O12 POPEG 326      75.800 134.510 125.271  1.00  0.00           O
ATOM   5579  C1  POPEG 326      75.020 132.300 123.721  1.00  0.00           C
ATOM   5582  C2  POPEG 326      74.100 132.870 122.590  1.00  0.00           C
ATOM   5584  O21 POPEG 326      74.660 132.440 121.331  1.00  0.00           O
ATOM   5585  C21 POPEG 326      74.400 131.210 120.991  1.00  0.00           C
ATOM   5586  O22 POPEG 326      73.670 130.420 121.571  1.00  0.00           O
ATOM   5587  C22 POPEG 326      75.220 130.890 119.751  1.00  0.00           C
ATOM   5590  C3  POPEG 326      73.980 134.430 122.611  1.00  0.00           C
ATOM   5593  O31 POPEG 326      74.180 135.070 121.331  1.00  0.00           O
ATOM   5594  C31 POPEG 326      75.440 135.360 121.021  1.00  0.00           C
ATOM   5595  O32 POPEG 326      76.430 135.010 121.631  1.00  0.00           O
ATOM   5596  C32 POPEG 326      75.460 136.220 119.751  1.00  0.00           C
ATOM   5599  C23 POPEG 326      74.780 129.560 119.101  1.00  0.00           C
ATOM   5602  C24 POPEG 326      75.790 129.000 118.101  1.00  0.00           C
ATOM   5605  C25 POPEG 326      77.160 128.680 118.741  1.00  0.00           C
ATOM   5608  C26 POPEG 326      77.790 127.400 118.171  1.00  0.00           C
ATOM   5611  C27 POPEG 326      79.310 127.460 117.991  1.00  0.00           C
ATOM   5614  C28 POPEG 326      79.880 126.070 117.661  1.00  0.00           C
ATOM   5617  C29 POPEG 326      81.340 126.110 117.301  1.00  0.00           C
ATOM   5619 0C21 POPEG 326      81.880 125.840 116.101  1.00  0.00           C
ATOM   5621 1C21 POPEG 326      81.140 125.450 114.831  1.00  0.00           C
ATOM   5624 2C21 POPEG 326      81.380 123.990 114.411  1.00  0.00           C
ATOM   5627 3C21 POPEG 326      80.820 122.950 115.401  1.00  0.00           C
ATOM   5630 4C21 POPEG 326      80.790 121.520 114.841  1.00  0.00           C
ATOM   5633 5C21 POPEG 326      79.420 121.070 114.311  1.00  0.00           C
ATOM   5636 6C21 POPEG 326      78.470 120.630 115.451  1.00  0.00           C
ATOM   5639 7C21 POPEG 326      77.130 120.080 114.941  1.00  0.00           C
ATOM   5642 8C21 POPEG 326      76.230 119.580 116.081  1.00  0.00           C
ATOM   5646  C33 POPEG 326      74.720 135.620 118.541  1.00  0.00           C
ATOM   5649  C34 POPEG 326      75.470 135.900 117.221  1.00  0.00           C
ATOM   5652  C35 POPEG 326      74.730 135.460 115.941  1.00  0.00           C
ATOM   5655  C36 POPEG 326      73.450 136.250 115.671  1.00  0.00           C
ATOM   5658  C37 POPEG 326      72.870 136.010 114.260  1.00  0.00           C
ATOM   5661  C38 POPEG 326      71.490 136.650 114.081  1.00  0.00           C
ATOM   5664  C39 POPEG 326      70.820 136.370 112.721  1.00  0.00           C
ATOM   5667 0C31 POPEG 326      69.280 136.340 112.821  1.00  0.00           C
ATOM   5670 1C31 POPEG 326      68.520 137.300 111.891  1.00  0.00           C
ATOM   5673 2C31 POPEG 326      67.250 137.840 112.571  1.00  0.00           C
ATOM   5676 3C31 POPEG 326      66.290 138.560 111.620  1.00  0.00           C
ATOM   5679 4C31 POPEG 326      65.250 139.390 112.391  1.00  0.00           C
ATOM   5682 5C31 POPEG 326      64.030 139.810 111.551  1.00  0.00           C
ATOM   5685 6C31 POPEG 326      63.030 140.650 112.341  1.00  0.00           C
ATOM   5689  NH3 POPEH 327      57.130  27.610  86.721  1.00  0.00           N
ATOM   5693  C12 POPEH 327      57.330  26.390  85.861  1.00  0.00           C
ATOM   5696  C11 POPEH 327      56.620  25.160  86.441  1.00  0.00           C
ATOM   5699  P   POPEH 327      57.030  23.060  84.891  1.00  0.00           P
ATOM   5700  O13 POPEH 327      56.050  21.990  84.601  1.00  0.00           O
ATOM   5701  O14 POPEH 327      57.900  23.520  83.771  1.00  0.00           O
ATOM   5702  O11 POPEH 327      57.870  22.660  86.161  1.00  0.00           O
ATOM   5703  O12 POPEH 327      56.190  24.270  85.421  1.00  0.00           O
ATOM   5704  C1  POPEH 327      59.000  21.780  86.121  1.00  0.00           C
ATOM   5707  C2  POPEH 327      60.080  22.230  87.151  1.00  0.00           C
ATOM   5709  O21 POPEH 327      59.480  22.490  88.430  1.00  0.00           O
ATOM   5710  C21 POPEH 327      59.270  21.440  89.221  1.00  0.00           C
ATOM   5711  O22 POPEH 327      59.590  20.290  88.980  1.00  0.00           O
ATOM   5712  C22 POPEH 327      58.610  21.950  90.501  1.00  0.00           C
ATOM   5715  C3  POPEH 327      60.780  23.530  86.660  1.00  0.00           C
ATOM   5718  O31 POPEH 327      61.800  23.980  87.581  1.00  0.00           O
ATOM   5719  C31 POPEH 327      61.380  24.770  88.561  1.00  0.00           C
ATOM   5720  O32 POPEH 327      60.260  25.230  88.671  1.00  0.00           O
ATOM   5721  C32 POPEH 327      62.530  25.040  89.540  1.00  0.00           C
ATOM   5724  C23 POPEH 327      58.740  21.010  91.721  1.00  0.00           C
ATOM   5727  C24 POPEH 327      59.940  21.380  92.581  1.00  0.00           C
ATOM   5730  C25 POPEH 327      59.750  22.680  93.381  1.00  0.00           C
ATOM   5733  C26 POPEH 327      59.340  22.450  94.841  1.00  0.00           C
ATOM   5736  C27 POPEH 327      60.150  23.330  95.811  1.00  0.00           C
ATOM   5739  C28 POPEH 327      59.760  23.140  97.281  1.00  0.00           C
ATOM   5742  C29 POPEH 327      60.140  21.790  97.831  1.00  0.00           C
ATOM   5744 0C21 POPEH 327      60.210  21.470  99.131  1.00  0.00           C
ATOM   5746 1C21 POPEH 327      59.930  22.390 100.301  1.00  0.00           C
ATOM   5749 2C21 POPEH 327      61.010  22.280 101.391  1.00  0.00           C
ATOM   5752 3C21 POPEH 327      60.920  20.960 102.171  1.00  0.00           C
ATOM   5755 4C21 POPEH 327      61.960  20.850 103.291  1.00  0.00           C
ATOM   5758 5C21 POPEH 327      61.700  19.630 104.191  1.00  0.00           C
ATOM   5761 6C21 POPEH 327      62.730  18.500 104.011  1.00  0.00           C
ATOM   5764 7C21 POPEH 327      62.410  17.280 104.881  1.00  0.00           C
ATOM   5767 8C21 POPEH 327      63.520  16.240 104.881  1.00  0.00           C
ATOM   5771  C33 POPEH 327      62.110  24.900  91.021  1.00  0.00           C
ATOM   5774  C34 POPEH 327      62.960  25.790  91.941  1.00  0.00           C
ATOM   5777  C35 POPEH 327      62.750  25.570  93.451  1.00  0.00           C
ATOM   5780  C36 POPEH 327      63.530  26.610  94.271  1.00  0.00           C
ATOM   5783  C37 POPEH 327      64.280  26.070  95.501  1.00  0.00           C
ATOM   5786  C38 POPEH 327      63.520  26.190  96.831  1.00  0.00           C
ATOM   5789  C39 POPEH 327      64.470  26.100  98.051  1.00  0.00           C
ATOM   5792 0C31 POPEH 327      65.260  27.390  98.321  1.00  0.00           C
ATOM   5795 1C31 POPEH 327      66.460  27.190  99.260  1.00  0.00           C
ATOM   5798 2C31 POPEH 327      67.320  28.450  99.441  1.00  0.00           C
ATOM   5801 3C31 POPEH 327      67.110  29.200 100.761  1.00  0.00           C
ATOM   5804 4C31 POPEH 327      65.800  29.990 100.831  1.00  0.00           C
ATOM   5807 5C31 POPEH 327      65.710  30.850 102.101  1.00  0.00           C
ATOM   5810 6C31 POPEH 327      64.480  31.750 102.141  1.00  0.00           C
ATOM   5814  NH3 POPEI 328      59.650 118.750 123.241  1.00  0.00           N
ATOM   5818  C12 POPEI 328      58.910 119.950 123.781  1.00  0.00           C
ATOM   5821  C11 POPEI 328      59.450 120.450 125.141  1.00  0.00           C
ATOM   5824  P   POPEI 328      61.970 120.810 124.561  1.00  0.00           P
ATOM   5825  O13 POPEI 328      62.990 121.860 124.721  1.00  0.00           O
ATOM   5826  O14 POPEI 328      62.220 119.510 125.211  1.00  0.00           O
ATOM   5827  O11 POPEI 328      61.680 120.550 123.041  1.00  0.00           O
ATOM   5828  O12 POPEI 328      60.560 121.340 125.031  1.00  0.00           O
ATOM   5829  C1  POPEI 328      62.600 119.760 122.291  1.00  0.00           C
ATOM   5832  C2  POPEI 328      63.090 120.580 121.091  1.00  0.00           C
ATOM   5834  O21 POPEI 328      62.680 120.020 119.831  1.00  0.00           O
ATOM   5835  C21 POPEI 328      61.380 119.920 119.590  1.00  0.00           C
ATOM   5836  O22 POPEI 328      60.480 119.770 120.391  1.00  0.00           O
ATOM   5837  C22 POPEI 328      61.220 120.330 118.121  1.00  0.00           C
ATOM   5840  C3  POPEI 328      64.640 120.750 121.161  1.00  0.00           C
ATOM   5843  O31 POPEI 328      65.250 121.440 120.051  1.00  0.00           O
ATOM   5844  C31 POPEI 328      64.950 122.730 119.941  1.00  0.00           C
ATOM   5845  O32 POPEI 328      64.160 123.330 120.641  1.00  0.00           O
ATOM   5846  C32 POPEI 328      65.810 123.330 118.821  1.00  0.00           C
ATOM   5849  C23 POPEI 328      60.250 119.560 117.201  1.00  0.00           C
ATOM   5852  C24 POPEI 328      60.170 120.350 115.881  1.00  0.00           C
ATOM   5855  C25 POPEI 328      59.480 119.700 114.671  1.00  0.00           C
ATOM   5858  C26 POPEI 328      60.220 118.470 114.131  1.00  0.00           C
ATOM   5861  C27 POPEI 328      60.030 118.280 112.611  1.00  0.00           C
ATOM   5864  C28 POPEI 328      60.650 116.960 112.090  1.00  0.00           C
ATOM   5867  C29 POPEI 328      59.870 115.750 112.551  1.00  0.00           C
ATOM   5869 0C21 POPEI 328      58.880 115.140 111.881  1.00  0.00           C
ATOM   5871 1C21 POPEI 328      58.360 115.550 110.521  1.00  0.00           C
ATOM   5874 2C21 POPEI 328      59.000 114.680 109.421  1.00  0.00           C
ATOM   5877 3C21 POPEI 328      58.890 115.270 108.001  1.00  0.00           C
ATOM   5880 4C21 POPEI 328      59.670 114.430 106.991  1.00  0.00           C
ATOM   5883 5C21 POPEI 328      60.160 115.200 105.751  1.00  0.00           C
ATOM   5886 6C21 POPEI 328      61.200 114.380 104.981  1.00  0.00           C
ATOM   5889 7C21 POPEI 328      61.860 115.140 103.821  1.00  0.00           C
ATOM   5892 8C21 POPEI 328      63.070 114.390 103.241  1.00  0.00           C
ATOM   5896  C33 POPEI 328      65.330 124.720 118.361  1.00  0.00           C
ATOM   5899  C34 POPEI 328      66.020 125.230 117.081  1.00  0.00           C
ATOM   5902  C35 POPEI 328      65.810 124.350 115.840  1.00  0.00           C
ATOM   5905  C36 POPEI 328      66.480 124.890 114.571  1.00  0.00           C
ATOM   5908  C37 POPEI 328      66.490 123.860 113.431  1.00  0.00           C
ATOM   5911  C38 POPEI 328      66.540 124.480 112.031  1.00  0.00           C
ATOM   5914  C39 POPEI 328      66.880 123.450 110.961  1.00  0.00           C
ATOM   5917 0C31 POPEI 328      66.630 123.970 109.541  1.00  0.00           C
ATOM   5920 1C31 POPEI 328      66.980 122.930 108.461  1.00  0.00           C
ATOM   5923 2C31 POPEI 328      66.600 123.410 107.051  1.00  0.00           C
ATOM   5926 3C31 POPEI 328      66.750 122.300 106.001  1.00  0.00           C
ATOM   5929 4C31 POPEI 328      65.570 121.320 105.981  1.00  0.00           C
ATOM   5932 5C31 POPEI 328      65.660 120.320 104.821  1.00  0.00           C
ATOM   5935 6C31 POPEI 328      64.300 119.740 104.411  1.00  0.00           C
ATOM   5939  NH3 POPEJ 329      90.530 136.340 127.671  1.00  0.00           N
ATOM   5943  C12 POPEJ 329      89.240 136.210 126.901  1.00  0.00           C
ATOM   5946  C11 POPEJ 329      89.430 135.450 125.571  1.00  0.00           C
ATOM   5949  P   POPEJ 329      87.000 134.910 124.841  1.00  0.00           P
ATOM   5950  O13 POPEJ 329      86.050 133.780 124.741  1.00  0.00           O
ATOM   5951  O14 POPEJ 329      86.590 136.040 125.691  1.00  0.00           O
ATOM   5952  O11 POPEJ 329      87.300 135.450 123.391  1.00  0.00           O
ATOM   5953  O12 POPEJ 329      88.420 134.480 125.321  1.00  0.00           O
ATOM   5954  C1  POPEJ 329      86.400 136.330 122.730  1.00  0.00           C
ATOM   5957  C2  POPEJ 329      86.690 136.230 121.221  1.00  0.00           C
ATOM   5959  O21 POPEJ 329      85.900 137.160 120.451  1.00  0.00           O
ATOM   5960  C21 POPEJ 329      84.660 136.770 120.181  1.00  0.00           C
ATOM   5961  O22 POPEJ 329      83.900 136.180 120.921  1.00  0.00           O
ATOM   5962  C22 POPEJ 329      84.410 137.120 118.701  1.00  0.00           C
ATOM   5965  C3  POPEJ 329      86.610 134.750 120.741  1.00  0.00           C
ATOM   5968  O31 POPEJ 329      86.880 134.640 119.331  1.00  0.00           O
ATOM   5969  C31 POPEJ 329      87.190 133.410 118.941  1.00  0.00           C
ATOM   5970  O32 POPEJ 329      87.250 132.440 119.671  1.00  0.00           O
ATOM   5971  C32 POPEJ 329      87.470 133.430 117.421  1.00  0.00           C
ATOM   5974  C23 POPEJ 329      82.930 137.120 118.261  1.00  0.00           C
ATOM   5977  C24 POPEJ 329      82.840 136.940 116.731  1.00  0.00           C
ATOM   5980  C25 POPEJ 329      81.430 137.060 116.141  1.00  0.00           C
ATOM   5983  C26 POPEJ 329      81.450 136.860 114.621  1.00  0.00           C
ATOM   5986  C27 POPEJ 329      80.070 136.990 113.961  1.00  0.00           C
ATOM   5989  C28 POPEJ 329      80.180 136.770 112.441  1.00  0.00           C
ATOM   5992  C29 POPEJ 329      78.840 136.570 111.771  1.00  0.00           C
ATOM   5994 0C21 POPEJ 329      78.610 136.670 110.451  1.00  0.00           C
ATOM   5996 1C21 POPEJ 329      79.630 137.020 109.401  1.00  0.00           C
ATOM   5999 2C21 POPEJ 329      79.140 138.090 108.411  1.00  0.00           C
ATOM   6002 3C21 POPEJ 329      79.170 139.510 108.991  1.00  0.00           C
ATOM   6005 4C21 POPEJ 329      78.620 140.570 108.021  1.00  0.00           C
ATOM   6008 5C21 POPEJ 329      79.490 140.790 106.760  1.00  0.00           C
ATOM   6011 6C21 POPEJ 329      80.730 141.660 107.011  1.00  0.00           C
ATOM   6014 7C21 POPEJ 329      81.280 142.270 105.711  1.00  0.00           C
ATOM   6017 8C21 POPEJ 329      82.540 143.110 105.911  1.00  0.00           C
ATOM   6021  C33 POPEJ 329      88.160 132.170 116.841  1.00  0.00           C
ATOM   6024  C34 POPEJ 329      88.560 132.370 115.361  1.00  0.00           C
ATOM   6027  C35 POPEJ 329      88.350 131.160 114.431  1.00  0.00           C
ATOM   6030  C36 POPEJ 329      88.140 131.630 112.971  1.00  0.00           C
ATOM   6033  C37 POPEJ 329      87.850 130.530 111.931  1.00  0.00           C
ATOM   6036  C38 POPEJ 329      87.520 131.180 110.571  1.00  0.00           C
ATOM   6039  C39 POPEJ 329      87.360 130.210 109.391  1.00  0.00           C
ATOM   6042 0C31 POPEJ 329      85.940 129.640 109.181  1.00  0.00           C
ATOM   6045 1C31 POPEJ 329      85.780 129.080 107.761  1.00  0.00           C
ATOM   6048 2C31 POPEJ 329      84.390 128.500 107.451  1.00  0.00           C
ATOM   6051 3C31 POPEJ 329      84.330 127.960 106.011  1.00  0.00           C
ATOM   6054 4C31 POPEJ 329      82.970 127.360 105.621  1.00  0.00           C
ATOM   6057 5C31 POPEJ 329      83.040 126.480 104.361  1.00  0.00           C
ATOM   6060 6C31 POPEJ 329      83.510 127.210 103.091  1.00  0.00           C
ATOM   6064  NH3 POPEK 330     119.620  16.810  90.671  1.00  0.00           N
ATOM   6068  C12 POPEK 330     121.110  16.850  90.821  1.00  0.00           C
ATOM   6071  C11 POPEK 330     121.840  16.980  89.471  1.00  0.00           C
ATOM   6074  P   POPEK 330     122.370  19.520  89.061  1.00  0.00           P
ATOM   6075  O13 POPEK 330     123.800  19.320  88.741  1.00  0.00           O
ATOM   6076  O14 POPEK 330     121.710  20.660  88.371  1.00  0.00           O
ATOM   6077  O11 POPEK 330     122.200  19.830  90.601  1.00  0.00           O
ATOM   6078  O12 POPEK 330     121.520  18.220  88.831  1.00  0.00           O
ATOM   6079  C1  POPEK 330     123.370  20.150  91.361  1.00  0.00           C
ATOM   6082  C2  POPEK 330     123.060  20.170  92.881  1.00  0.00           C
ATOM   6084  O21 POPEK 330     123.900  21.110  93.591  1.00  0.00           O
ATOM   6085  C21 POPEK 330     125.210  20.970  93.491  1.00  0.00           C
ATOM   6086  O22 POPEK 330     125.810  20.180  92.781  1.00  0.00           O
ATOM   6087  C22 POPEK 330     125.920  22.010  94.341  1.00  0.00           C
ATOM   6090  C3  POPEK 330     123.080  18.740  93.491  1.00  0.00           C
ATOM   6093  O31 POPEK 330     123.800  18.620  94.731  1.00  0.00           O
ATOM   6094  C31 POPEK 330     123.080  18.760  95.840  1.00  0.00           C
ATOM   6095  O32 POPEK 330     121.930  19.180  95.891  1.00  0.00           O
ATOM   6096  C32 POPEK 330     123.920  18.230  97.001  1.00  0.00           C
ATOM   6099  C23 POPEK 330     127.030  21.370  95.221  1.00  0.00           C
ATOM   6102  C24 POPEK 330     126.690  21.380  96.711  1.00  0.00           C
ATOM   6105  C25 POPEK 330     127.080  22.710  97.371  1.00  0.00           C
ATOM   6108  C26 POPEK 330     126.800  22.720  98.871  1.00  0.00           C
ATOM   6111  C27 POPEK 330     127.250  24.030  99.531  1.00  0.00           C
ATOM   6114  C28 POPEK 330     127.090  24.040 101.061  1.00  0.00           C
ATOM   6117  C29 POPEK 330     128.030  23.080 101.751  1.00  0.00           C
ATOM   6119 0C21 POPEK 330     127.770  22.340 102.851  1.00  0.00           C
ATOM   6121 1C21 POPEK 330     126.500  22.330 103.671  1.00  0.00           C
ATOM   6124 2C21 POPEK 330     126.760  22.640 105.161  1.00  0.00           C
ATOM   6127 3C21 POPEK 330     127.520  21.530 105.901  1.00  0.00           C
ATOM   6130 4C21 POPEK 330     127.720  21.820 107.401  1.00  0.00           C
ATOM   6133 5C21 POPEK 330     128.280  20.620 108.171  1.00  0.00           C
ATOM   6136 6C21 POPEK 330     128.750  20.990 109.590  1.00  0.00           C
ATOM   6139 7C21 POPEK 330     129.100  19.780 110.451  1.00  0.00           C
ATOM   6142 8C21 POPEK 330     129.650  20.150 111.831  1.00  0.00           C
ATOM   6146  C33 POPEK 330     124.430  16.790  96.811  1.00  0.00           C
ATOM   6149  C34 POPEK 330     123.600  15.740  97.561  1.00  0.00           C
ATOM   6152  C35 POPEK 330     123.990  15.650  99.041  1.00  0.00           C
ATOM   6155  C36 POPEK 330     123.190  14.590  99.811  1.00  0.00           C
ATOM   6158  C37 POPEK 330     123.650  14.470 101.271  1.00  0.00           C
ATOM   6161  C38 POPEK 330     122.790  13.490 102.081  1.00  0.00           C
ATOM   6164  C39 POPEK 330     123.050  13.560 103.601  1.00  0.00           C
ATOM   6167 0C31 POPEK 330     122.030  12.730 104.391  1.00  0.00           C
ATOM   6170 1C31 POPEK 330     122.140  12.910 105.911  1.00  0.00           C
ATOM   6173 2C31 POPEK 330     121.000  12.200 106.661  1.00  0.00           C
ATOM   6176 3C31 POPEK 330     121.020  12.390 108.191  1.00  0.00           C
ATOM   6179 4C31 POPEK 330     122.270  11.800 108.871  1.00  0.00           C
ATOM   6182 5C31 POPEK 330     122.180  11.860 110.401  1.00  0.00           C
ATOM   6185 6C31 POPEK 330     123.480  11.470 111.101  1.00  0.00           C
ATOM   6189  NH3 POPEL 331     124.290   7.800  87.571  1.00  0.00           N
ATOM   6193  C12 POPEL 331     124.930   7.170  86.371  1.00  0.00           C
ATOM   6196  C11 POPEL 331     125.930   8.100  85.671  1.00  0.00           C
ATOM   6199  P   POPEL 331     127.580   6.180  85.071  1.00  0.00           P
ATOM   6200  O13 POPEL 331     126.780   4.930  84.941  1.00  0.00           O
ATOM   6201  O14 POPEL 331     128.830   6.290  84.311  1.00  0.00           O
ATOM   6202  O11 POPEL 331     127.850   6.520  86.581  1.00  0.00           O
ATOM   6203  O12 POPEL 331     126.670   7.400  84.671  1.00  0.00           O
ATOM   6204  C1  POPEL 331     128.640   5.740  87.461  1.00  0.00           C
ATOM   6207  C2  POPEL 331     128.290   6.060  88.951  1.00  0.00           C
ATOM   6209  O21 POPEL 331     128.780   7.350  89.400  1.00  0.00           O
ATOM   6210  C21 POPEL 331     130.060   7.350  89.680  1.00  0.00           C
ATOM   6211  O22 POPEL 331     130.910   6.660  89.171  1.00  0.00           O
ATOM   6212  C22 POPEL 331     130.370   8.260  90.881  1.00  0.00           C
ATOM   6215  C3  POPEL 331     128.710   4.900  89.921  1.00  0.00           C
ATOM   6218  O31 POPEL 331     128.670   5.320  91.301  1.00  0.00           O
ATOM   6219  C31 POPEL 331     129.080   4.380  92.141  1.00  0.00           C
ATOM   6220  O32 POPEL 331     129.440   3.260  91.791  1.00  0.00           O
ATOM   6221  C32 POPEL 331     129.090   4.930  93.551  1.00  0.00           C
ATOM   6224  C23 POPEL 331     131.820   7.930  91.331  1.00  0.00           C
ATOM   6227  C24 POPEL 331     132.360   8.670  92.561  1.00  0.00           C
ATOM   6230  C25 POPEL 331     133.880   8.410  92.691  1.00  0.00           C
ATOM   6233  C26 POPEL 331     134.550   9.320  93.731  1.00  0.00           C
ATOM   6236  C27 POPEL 331     134.680   8.700  95.121  1.00  0.00           C
ATOM   6239  C28 POPEL 331     134.840   9.770  96.221  1.00  0.00           C
ATOM   6242  C29 POPEL 331     136.060  10.660  96.161  1.00  0.00           C
ATOM   6244 0C21 POPEL 331     136.780  11.050  97.231  1.00  0.00           C
ATOM   6246 1C21 POPEL 331     136.470  10.660  98.651  1.00  0.00           C
ATOM   6249 2C21 POPEL 331     137.350  11.360  99.711  1.00  0.00           C
ATOM   6252 3C21 POPEL 331     137.110  12.870  99.801  1.00  0.00           C
ATOM   6255 4C21 POPEL 331     137.770  13.520 101.031  1.00  0.00           C
ATOM   6258 5C21 POPEL 331     139.270  13.800 100.851  1.00  0.00           C
ATOM   6261 6C21 POPEL 331     139.850  14.630 102.011  1.00  0.00           C
ATOM   6264 7C21 POPEL 331     141.130  15.380 101.620  1.00  0.00           C
ATOM   6267 8C21 POPEL 331     141.660  16.310 102.711  1.00  0.00           C
ATOM   6271  C33 POPEL 331     129.240   3.820  94.611  1.00  0.00           C
ATOM   6274  C34 POPEL 331     129.600   4.360  95.991  1.00  0.00           C
ATOM   6277  C35 POPEL 331     129.720   3.250  97.041  1.00  0.00           C
ATOM   6280  C36 POPEL 331     130.390   3.710  98.351  1.00  0.00           C
ATOM   6283  C37 POPEL 331     129.560   4.710  99.171  1.00  0.00           C
ATOM   6286  C38 POPEL 331     130.280   5.140 100.451  1.00  0.00           C
ATOM   6289  C39 POPEL 331     129.400   5.970 101.391  1.00  0.00           C
ATOM   6292 0C31 POPEL 331     128.410   5.120 102.181  1.00  0.00           C
ATOM   6295 1C31 POPEL 331     127.610   5.960 103.201  1.00  0.00           C
ATOM   6298 2C31 POPEL 331     127.080   5.120 104.371  1.00  0.00           C
ATOM   6301 3C31 POPEL 331     127.960   5.190 105.631  1.00  0.00           C
ATOM   6304 4C31 POPEL 331     129.450   4.900 105.381  1.00  0.00           C
ATOM   6307 5C31 POPEL 331     130.300   4.830 106.651  1.00  0.00           C
ATOM   6310 6C31 POPEL 331     131.780   4.640 106.351  1.00  0.00           C
ATOM   6314  NH3 POPEM 332      35.780 120.540  81.651  1.00  0.00           N
ATOM   6318  C12 POPEM 332      34.730 119.810  80.841  1.00  0.00           C
ATOM   6321  C11 POPEM 332      35.130 118.360  80.451  1.00  0.00           C
ATOM   6324  P   POPEM 332      37.730 117.870  80.011  1.00  0.00           P
ATOM   6325  O13 POPEM 332      38.350 117.020  78.971  1.00  0.00           O
ATOM   6326  O14 POPEM 332      38.510 119.060  80.431  1.00  0.00           O
ATOM   6327  O11 POPEM 332      37.450 116.950  81.231  1.00  0.00           O
ATOM   6328  O12 POPEM 332      36.270 118.320  79.591  1.00  0.00           O
ATOM   6329  C1  POPEM 332      37.830 117.310  82.551  1.00  0.00           C
ATOM   6332  C2  POPEM 332      36.800 116.710  83.531  1.00  0.00           C
ATOM   6334  O21 POPEM 332      37.210 117.020  84.871  1.00  0.00           O
ATOM   6335  C21 POPEM 332      36.940 118.290  85.171  1.00  0.00           C
ATOM   6336  O22 POPEM 332      36.340 119.070  84.441  1.00  0.00           O
ATOM   6337  C22 POPEM 332      37.500 118.610  86.551  1.00  0.00           C
ATOM   6340  C3  POPEM 332      36.720 115.180  83.281  1.00  0.00           C
ATOM   6343  O31 POPEM 332      36.080 114.450  84.331  1.00  0.00           O
ATOM   6344  C31 POPEM 332      36.720 114.060  85.461  1.00  0.00           C
ATOM   6345  O32 POPEM 332      36.100 113.730  86.461  1.00  0.00           O
ATOM   6346  C32 POPEM 332      38.250 114.040  85.381  1.00  0.00           C
ATOM   6349  C23 POPEM 332      36.830 117.820  87.701  1.00  0.00           C
ATOM   6352  C24 POPEM 332      37.780 117.700  88.911  1.00  0.00           C
ATOM   6355  C25 POPEM 332      37.170 117.970  90.291  1.00  0.00           C
ATOM   6358  C26 POPEM 332      38.130 117.510  91.401  1.00  0.00           C
ATOM   6361  C27 POPEM 332      38.020 118.310  92.711  1.00  0.00           C
ATOM   6364  C28 POPEM 332      39.120 117.960  93.731  1.00  0.00           C
ATOM   6367  C29 POPEM 332      39.300 119.040  94.771  1.00  0.00           C
ATOM   6369 0C21 POPEM 332      38.900 119.020  96.051  1.00  0.00           C
ATOM   6371 1C21 POPEM 332      38.160 117.910  96.751  1.00  0.00           C
ATOM   6374 2C21 POPEM 332      39.060 117.160  97.751  1.00  0.00           C
ATOM   6377 3C21 POPEM 332      39.460 118.020  98.971  1.00  0.00           C
ATOM   6380 4C21 POPEM 332      40.260 117.240 100.021  1.00  0.00           C
ATOM   6383 5C21 POPEM 332      41.660 116.830  99.551  1.00  0.00           C
ATOM   6386 6C21 POPEM 332      42.780 117.550 100.311  1.00  0.00           C
ATOM   6389 7C21 POPEM 332      44.170 117.240  99.761  1.00  0.00           C
ATOM   6392 8C21 POPEM 332      45.290 117.980 100.501  1.00  0.00           C
ATOM   6396  C33 POPEM 332      38.890 112.920  86.241  1.00  0.00           C
ATOM   6399  C34 POPEM 332      40.090 113.350  87.101  1.00  0.00           C
ATOM   6402  C35 POPEM 332      41.010 114.430  86.521  1.00  0.00           C
ATOM   6405  C36 POPEM 332      40.950 115.710  87.361  1.00  0.00           C
ATOM   6408  C37 POPEM 332      41.480 116.970  86.660  1.00  0.00           C
ATOM   6411  C38 POPEM 332      41.440 118.170  87.601  1.00  0.00           C
ATOM   6414  C39 POPEM 332      41.710 119.520  86.931  1.00  0.00           C
ATOM   6417 0C31 POPEM 332      40.630 120.560  87.251  1.00  0.00           C
ATOM   6420 1C31 POPEM 332      41.130 122.000  87.091  1.00  0.00           C
ATOM   6423 2C31 POPEM 332      40.090 123.050  87.511  1.00  0.00           C
ATOM   6426 3C31 POPEM 332      40.670 124.460  87.411  1.00  0.00           C
ATOM   6429 4C31 POPEM 332      39.650 125.560  87.721  1.00  0.00           C
ATOM   6432 5C31 POPEM 332      40.310 126.930  87.551  1.00  0.00           C
ATOM   6435 6C31 POPEM 332      39.480 128.140  87.991  1.00  0.00           C
ATOM   6439  NH3 POPEN 333      40.670  75.450  84.771  1.00  0.00           N
ATOM   6443  C12 POPEN 333      42.080  75.980  84.661  1.00  0.00           C
ATOM   6446  C11 POPEN 333      42.090  77.430  84.181  1.00  0.00           C
ATOM   6449  P   POPEN 333      43.480  79.550  84.701  1.00  0.00           P
ATOM   6450  O13 POPEN 333      44.840  80.080  84.461  1.00  0.00           O
ATOM   6451  O14 POPEN 333      42.350  80.230  84.051  1.00  0.00           O
ATOM   6452  O11 POPEN 333      43.220  79.560  86.271  1.00  0.00           O
ATOM   6453  O12 POPEN 333      43.390  78.010  84.341  1.00  0.00           O
ATOM   6454  C1  POPEN 333      43.720  80.660  87.051  1.00  0.00           C
ATOM   6457  C2  POPEN 333      42.890  81.960  86.851  1.00  0.00           C
ATOM   6459  O21 POPEN 333      43.240  83.040  87.721  1.00  0.00           O
ATOM   6460  C21 POPEN 333      44.460  83.340  88.091  1.00  0.00           C
ATOM   6461  O22 POPEN 333      45.510  82.910  87.631  1.00  0.00           O
ATOM   6462  C22 POPEN 333      44.280  84.300  89.281  1.00  0.00           C
ATOM   6465  C3  POPEN 333      41.370  81.720  87.101  1.00  0.00           C
ATOM   6468  O31 POPEN 333      41.140  81.560  88.521  1.00  0.00           O
ATOM   6469  C31 POPEN 333      39.890  81.750  88.921  1.00  0.00           C
ATOM   6470  O32 POPEN 333      38.920  81.760  88.181  1.00  0.00           O
ATOM   6471  C32 POPEN 333      39.870  81.910  90.451  1.00  0.00           C
ATOM   6474  C23 POPEN 333      45.460  84.420  90.271  1.00  0.00           C
ATOM   6477  C24 POPEN 333      44.980  84.940  91.641  1.00  0.00           C
ATOM   6480  C25 POPEN 333      46.090  85.210  92.661  1.00  0.00           C
ATOM   6483  C26 POPEN 333      45.490  85.770  93.951  1.00  0.00           C
ATOM   6486  C27 POPEN 333      46.480  85.910  95.121  1.00  0.00           C
ATOM   6489  C28 POPEN 333      45.800  86.480  96.381  1.00  0.00           C
ATOM   6492  C29 POPEN 333      45.350  87.920  96.281  1.00  0.00           C
ATOM   6494 0C21 POPEN 333      45.510  88.900  97.191  1.00  0.00           C
ATOM   6496 1C21 POPEN 333      46.170  88.750  98.541  1.00  0.00           C
ATOM   6499 2C21 POPEN 333      45.420  89.470  99.671  1.00  0.00           C
ATOM   6502 3C21 POPEN 333      45.660  90.980  99.681  1.00  0.00           C
ATOM   6505 4C21 POPEN 333      44.930  91.650 100.851  1.00  0.00           C
ATOM   6508 5C21 POPEN 333      44.980  93.180 100.821  1.00  0.00           C
ATOM   6511 6C21 POPEN 333      44.110  93.800 101.921  1.00  0.00           C
ATOM   6514 7C21 POPEN 333      43.630  95.210 101.581  1.00  0.00           C
ATOM   6517 8C21 POPEN 333      42.680  95.770 102.631  1.00  0.00           C
ATOM   6521  C33 POPEN 333      39.780  83.360  90.961  1.00  0.00           C
ATOM   6524  C34 POPEN 333      40.380  83.530  92.381  1.00  0.00           C
ATOM   6527  C35 POPEN 333      40.360  84.980  92.851  1.00  0.00           C
ATOM   6530  C36 POPEN 333      41.030  85.310  94.201  1.00  0.00           C
ATOM   6533  C37 POPEN 333      40.920  86.820  94.511  1.00  0.00           C
ATOM   6536  C38 POPEN 333      41.820  87.360  95.631  1.00  0.00           C
ATOM   6539  C39 POPEN 333      41.230  87.300  97.051  1.00  0.00           C
ATOM   6542 0C31 POPEN 333      41.490  85.980  97.781  1.00  0.00           C
ATOM   6545 1C31 POPEN 333      41.430  86.160  99.301  1.00  0.00           C
ATOM   6548 2C31 POPEN 333      41.720  84.870 100.081  1.00  0.00           C
ATOM   6551 3C31 POPEN 333      41.490  85.020 101.591  1.00  0.00           C
ATOM   6554 4C31 POPEN 333      40.010  85.110 101.981  1.00  0.00           C
ATOM   6557 5C31 POPEN 333      39.820  85.330 103.491  1.00  0.00           C
ATOM   6560 6C31 POPEN 333      38.350  85.520 103.881  1.00  0.00           C
ATOM   6564  NH3 POPEO 334     117.410  94.820 132.431  1.00  0.00           N
ATOM   6568  C12 POPEO 334     117.850  93.370 132.371  1.00  0.00           C
ATOM   6571  C11 POPEO 334     118.770  92.980 133.551  1.00  0.00           C
ATOM   6574  P   POPEO 334     118.270  90.560 134.491  1.00  0.00           P
ATOM   6575  O13 POPEO 334     116.850  90.960 134.570  1.00  0.00           O
ATOM   6576  O14 POPEO 334     119.070  90.400 135.721  1.00  0.00           O
ATOM   6577  O11 POPEO 334     118.420  89.240 133.611  1.00  0.00           O
ATOM   6578  O12 POPEO 334     119.050  91.580 133.551  1.00  0.00           O
ATOM   6579  C1  POPEO 334     118.190  89.340 132.191  1.00  0.00           C
ATOM   6582  C2  POPEO 334     119.490  89.110 131.371  1.00  0.00           C
ATOM   6584  O21 POPEO 334     119.150  89.080 129.971  1.00  0.00           O
ATOM   6585  C21 POPEO 334     120.040  89.580 129.120  1.00  0.00           C
ATOM   6586  O22 POPEO 334     121.140  90.030 129.391  1.00  0.00           O
ATOM   6587  C22 POPEO 334     119.450  89.460 127.711  1.00  0.00           C
ATOM   6590  C3  POPEO 334     120.130  87.770 131.831  1.00  0.00           C
ATOM   6593  O31 POPEO 334     120.990  87.170 130.831  1.00  0.00           O
ATOM   6594  C31 POPEO 334     120.770  85.890 130.561  1.00  0.00           C
ATOM   6595  O32 POPEO 334     119.860  85.210 131.001  1.00  0.00           O
ATOM   6596  C32 POPEO 334     121.820  85.400 129.561  1.00  0.00           C
ATOM   6599  C23 POPEO 334     120.100  90.380 126.641  1.00  0.00           C
ATOM   6602  C24 POPEO 334     119.410  90.240 125.271  1.00  0.00           C
ATOM   6605  C25 POPEO 334     120.120  90.990 124.131  1.00  0.00           C
ATOM   6608  C26 POPEO 334     119.380  90.920 122.791  1.00  0.00           C
ATOM   6611  C27 POPEO 334     120.120  91.650 121.651  1.00  0.00           C
ATOM   6614  C28 POPEO 334     119.260  92.000 120.421  1.00  0.00           C
ATOM   6617  C29 POPEO 334     119.100  90.840 119.481  1.00  0.00           C
ATOM   6619 0C21 POPEO 334     119.270  90.850 118.141  1.00  0.00           C
ATOM   6621 1C21 POPEO 334     119.650  92.020 117.261  1.00  0.00           C
ATOM   6624 2C21 POPEO 334     120.820  91.730 116.301  1.00  0.00           C
ATOM   6627 3C21 POPEO 334     120.590  90.500 115.411  1.00  0.00           C
ATOM   6630 4C21 POPEO 334     121.410  90.510 114.111  1.00  0.00           C
ATOM   6633 5C21 POPEO 334     121.100  89.310 113.201  1.00  0.00           C
ATOM   6636 6C21 POPEO 334     121.490  87.960 113.831  1.00  0.00           C
ATOM   6639 7C21 POPEO 334     121.240  86.750 112.931  1.00  0.00           C
ATOM   6642 8C21 POPEO 334     121.920  85.490 113.451  1.00  0.00           C
ATOM   6646  C33 POPEO 334     121.240  84.630 128.351  1.00  0.00           C
ATOM   6649  C34 POPEO 334     122.360  84.250 127.371  1.00  0.00           C
ATOM   6652  C35 POPEO 334     122.010  83.160 126.340  1.00  0.00           C
ATOM   6655  C36 POPEO 334     120.860  83.520 125.391  1.00  0.00           C
ATOM   6658  C37 POPEO 334     120.830  82.620 124.141  1.00  0.00           C
ATOM   6661  C38 POPEO 334     119.620  82.900 123.221  1.00  0.00           C
ATOM   6664  C39 POPEO 334     119.600  82.100 121.891  1.00  0.00           C
ATOM   6667 0C31 POPEO 334     120.810  82.360 120.971  1.00  0.00           C
ATOM   6670 1C31 POPEO 334     120.660  81.810 119.541  1.00  0.00           C
ATOM   6673 2C31 POPEO 334     120.110  82.840 118.531  1.00  0.00           C
ATOM   6676 3C31 POPEO 334     120.080  82.330 117.071  1.00  0.00           C
ATOM   6679 4C31 POPEO 334     119.180  81.110 116.851  1.00  0.00           C
ATOM   6682 5C31 POPEO 334     118.910  80.800 115.370  1.00  0.00           C
ATOM   6685 6C31 POPEO 334     117.910  79.670 115.161  1.00  0.00           C
ATOM   6689  NH3 POPEP 335      32.480 124.870 122.441  1.00  0.00           N
ATOM   6693  C12 POPEP 335      31.900 123.610 123.041  1.00  0.00           C
ATOM   6696  C11 POPEP 335      30.470 123.840 123.581  1.00  0.00           C
ATOM   6699  P   POPEP 335      29.580 121.390 123.281  1.00  0.00           P
ATOM   6700  O13 POPEP 335      30.670 120.420 123.461  1.00  0.00           O
ATOM   6701  O14 POPEP 335      28.200 120.930 123.561  1.00  0.00           O
ATOM   6702  O11 POPEP 335      29.620 121.970 121.801  1.00  0.00           O
ATOM   6703  O12 POPEP 335      29.920 122.660 124.181  1.00  0.00           O
ATOM   6704  C1  POPEP 335      28.780 121.470 120.761  1.00  0.00           C
ATOM   6707  C2  POPEP 335      29.640 121.040 119.541  1.00  0.00           C
ATOM   6709  O21 POPEP 335      28.840 120.890 118.340  1.00  0.00           O
ATOM   6710  C21 POPEP 335      27.980 119.880 118.321  1.00  0.00           C
ATOM   6711  O22 POPEP 335      27.610 119.230 119.281  1.00  0.00           O
ATOM   6712  C22 POPEP 335      27.570 119.600 116.861  1.00  0.00           C
ATOM   6715  C3  POPEP 335      30.540 119.800 119.811  1.00  0.00           C
ATOM   6718  O31 POPEP 335      31.220 119.380 118.601  1.00  0.00           O
ATOM   6719  C31 POPEP 335      32.320 120.070 118.331  1.00  0.00           C
ATOM   6720  O32 POPEP 335      32.800 120.950 119.041  1.00  0.00           O
ATOM   6721  C32 POPEP 335      32.900 119.650 116.991  1.00  0.00           C
ATOM   6724  C23 POPEP 335      26.170 118.940 116.671  1.00  0.00           C
ATOM   6727  C24 POPEP 335      25.660 119.080 115.221  1.00  0.00           C
ATOM   6730  C25 POPEP 335      24.510 118.120 114.841  1.00  0.00           C
ATOM   6733  C26 POPEP 335      24.840 117.230 113.621  1.00  0.00           C
ATOM   6736  C27 POPEP 335      24.580 117.850 112.241  1.00  0.00           C
ATOM   6739  C28 POPEP 335      25.020 116.890 111.111  1.00  0.00           C
ATOM   6742  C29 POPEP 335      24.960 117.450 109.711  1.00  0.00           C
ATOM   6744 0C21 POPEP 335      25.890 117.230 108.751  1.00  0.00           C
ATOM   6746 1C21 POPEP 335      27.130 116.410 108.931  1.00  0.00           C
ATOM   6749 2C21 POPEP 335      28.140 116.480 107.771  1.00  0.00           C
ATOM   6752 3C21 POPEP 335      28.720 117.880 107.531  1.00  0.00           C
ATOM   6755 4C21 POPEP 335      29.980 117.840 106.661  1.00  0.00           C
ATOM   6758 5C21 POPEP 335      30.390 119.240 106.171  1.00  0.00           C
ATOM   6761 6C21 POPEP 335      31.410 119.200 105.021  1.00  0.00           C
ATOM   6764 7C21 POPEP 335      31.230 120.380 104.051  1.00  0.00           C
ATOM   6767 8C21 POPEP 335      32.110 120.310 102.801  1.00  0.00           C
ATOM   6771  C33 POPEP 335      33.370 120.880 116.191  1.00  0.00           C
ATOM   6774  C34 POPEP 335      34.350 120.480 115.090  1.00  0.00           C
ATOM   6777  C35 POPEP 335      34.890 121.660 114.291  1.00  0.00           C
ATOM   6780  C36 POPEP 335      33.840 122.350 113.411  1.00  0.00           C
ATOM   6783  C37 POPEP 335      34.480 123.410 112.511  1.00  0.00           C
ATOM   6786  C38 POPEP 335      33.460 124.240 111.711  1.00  0.00           C
ATOM   6789  C39 POPEP 335      32.630 123.410 110.711  1.00  0.00           C
ATOM   6792 0C31 POPEP 335      31.540 124.250 110.031  1.00  0.00           C
ATOM   6795 1C31 POPEP 335      30.420 123.390 109.441  1.00  0.00           C
ATOM   6798 2C31 POPEP 335      30.550 123.110 107.941  1.00  0.00           C
ATOM   6801 3C31 POPEP 335      29.930 124.200 107.041  1.00  0.00           C
ATOM   6804 4C31 POPEP 335      28.420 124.390 107.281  1.00  0.00           C
ATOM   6807 5C31 POPEP 335      27.710 125.050 106.101  1.00  0.00           C
ATOM   6810 6C31 POPEP 335      26.190 125.080 106.251  1.00  0.00           C
ATOM   6814  NH3 POPEQ 336      22.520  92.280  84.841  1.00  0.00           N
ATOM   6818  C12 POPEQ 336      21.400  91.290  84.881  1.00  0.00           C
ATOM   6821  C11 POPEQ 336      20.180  91.870  84.131  1.00  0.00           C
ATOM   6824  P   POPEQ 336      19.310  93.540  85.921  1.00  0.00           P
ATOM   6825  O13 POPEQ 336      18.140  94.430  85.841  1.00  0.00           O
ATOM   6826  O14 POPEQ 336      19.090  92.240  86.571  1.00  0.00           O
ATOM   6827  O11 POPEQ 336      20.530  94.290  86.651  1.00  0.00           O
ATOM   6828  O12 POPEQ 336      19.930  93.240  84.491  1.00  0.00           O
ATOM   6829  C1  POPEQ 336      20.230  94.930  87.910  1.00  0.00           C
ATOM   6832  C2  POPEQ 336      21.520  95.400  88.661  1.00  0.00           C
ATOM   6834  O21 POPEQ 336      21.420  95.630  90.090  1.00  0.00           O
ATOM   6835  C21 POPEQ 336      20.330  96.170  90.661  1.00  0.00           C
ATOM   6836  O22 POPEQ 336      19.260  96.360  90.111  1.00  0.00           O
ATOM   6837  C22 POPEQ 336      20.670  96.540  92.121  1.00  0.00           C
ATOM   6840  C3  POPEQ 336      22.140  96.650  87.951  1.00  0.00           C
ATOM   6843  O31 POPEQ 336      23.520  96.480  87.561  1.00  0.00           O
ATOM   6844  C31 POPEQ 336      24.510  97.020  88.290  1.00  0.00           C
ATOM   6845  O32 POPEQ 336      25.520  97.490  87.771  1.00  0.00           O
ATOM   6846  C32 POPEQ 336      24.320  96.890  89.801  1.00  0.00           C
ATOM   6849  C23 POPEQ 336      19.730  97.600  92.781  1.00  0.00           C
ATOM   6852  C24 POPEQ 336      20.440  98.560  93.761  1.00  0.00           C
ATOM   6855  C25 POPEQ 336      19.700  99.890  94.001  1.00  0.00           C
ATOM   6858  C26 POPEQ 336      20.410 100.890  94.941  1.00  0.00           C
ATOM   6861  C27 POPEQ 336      19.480 102.050  95.351  1.00  0.00           C
ATOM   6864  C28 POPEQ 336      20.210 103.370  95.671  1.00  0.00           C
ATOM   6867  C29 POPEQ 336      21.050 103.260  96.911  1.00  0.00           C
ATOM   6869 0C21 POPEQ 336      22.070 104.060  97.261  1.00  0.00           C
ATOM   6871 1C21 POPEQ 336      22.590 105.240  96.471  1.00  0.00           C
ATOM   6874 2C21 POPEQ 336      22.020 106.570  97.011  1.00  0.00           C
ATOM   6877 3C21 POPEQ 336      22.580 106.990  98.381  1.00  0.00           C
ATOM   6880 4C21 POPEQ 336      21.770 108.100  99.051  1.00  0.00           C
ATOM   6883 5C21 POPEQ 336      20.410 107.620  99.581  1.00  0.00           C
ATOM   6886 6C21 POPEQ 336      19.690 108.660 100.441  1.00  0.00           C
ATOM   6889 7C21 POPEQ 336      18.420 108.110 101.101  1.00  0.00           C
ATOM   6892 8C21 POPEQ 336      17.610 109.180 101.841  1.00  0.00           C
ATOM   6896  C33 POPEQ 336      25.550  97.420  90.581  1.00  0.00           C
ATOM   6899  C34 POPEQ 336      25.310  97.550  92.091  1.00  0.00           C
ATOM   6902  C35 POPEQ 336      25.690  96.290  92.881  1.00  0.00           C
ATOM   6905  C36 POPEQ 336      25.860  96.550  94.391  1.00  0.00           C
ATOM   6908  C37 POPEQ 336      25.660  95.280  95.241  1.00  0.00           C
ATOM   6911  C38 POPEQ 336      25.260  95.550  96.701  1.00  0.00           C
ATOM   6914  C39 POPEQ 336      24.990  94.240  97.471  1.00  0.00           C
ATOM   6917 0C31 POPEQ 336      24.580  94.440  98.931  1.00  0.00           C
ATOM   6920 1C31 POPEQ 336      24.250  93.100  99.621  1.00  0.00           C
ATOM   6923 2C31 POPEQ 336      23.590  93.260 101.001  1.00  0.00           C
ATOM   6926 3C31 POPEQ 336      24.560  93.230 102.201  1.00  0.00           C
ATOM   6929 4C31 POPEQ 336      25.160  91.840 102.471  1.00  0.00           C
ATOM   6932 5C31 POPEQ 336      25.830  91.720 103.840  1.00  0.00           C
ATOM   6935 6C31 POPEQ 336      26.420  90.330 104.101  1.00  0.00           C
ATOM   6939  NH3 POPER 337       4.040  29.060  87.161  1.00  0.00           N
ATOM   6943  C12 POPER 337       5.110  28.310  86.461  1.00  0.00           C
ATOM   6946  C11 POPER 337       5.260  26.950  87.121  1.00  0.00           C
ATOM   6949  P   POPER 337       3.990  24.740  87.391  1.00  0.00           P
ATOM   6950  O13 POPER 337       3.270  23.950  86.361  1.00  0.00           O
ATOM   6951  O14 POPER 337       5.350  24.290  87.751  1.00  0.00           O
ATOM   6952  O11 POPER 337       3.080  24.820  88.671  1.00  0.00           O
ATOM   6953  O12 POPER 337       4.030  26.250  86.951  1.00  0.00           O
ATOM   6954  C1  POPER 337       2.700  23.570  89.241  1.00  0.00           C
ATOM   6957  C2  POPER 337       1.920  23.780  90.551  1.00  0.00           C
ATOM   6959  O21 POPER 337       1.910  22.540  91.271  1.00  0.00           O
ATOM   6960  C21 POPER 337       2.880  22.410  92.161  1.00  0.00           C
ATOM   6961  O22 POPER 337       3.870  23.110  92.261  1.00  0.00           O
ATOM   6962  C22 POPER 337       2.570  21.160  92.991  1.00  0.00           C
ATOM   6965  C3  POPER 337       0.450  24.220  90.261  1.00  0.00           C
ATOM   6968  O31 POPER 337      -0.140  25.160  91.171  1.00  0.00           O
ATOM   6969  C31 POPER 337       0.070  25.080  92.481  1.00  0.00           C
ATOM   6970  O32 POPER 337       0.690  24.230  93.081  1.00  0.00           O
ATOM   6971  C32 POPER 337      -0.610  26.270  93.161  1.00  0.00           C
ATOM   6974  C23 POPER 337       3.100  21.150  94.441  1.00  0.00           C
ATOM   6977  C24 POPER 337       2.400  20.050  95.251  1.00  0.00           C
ATOM   6980  C25 POPER 337       2.930  19.830  96.671  1.00  0.00           C
ATOM   6983  C26 POPER 337       4.280  19.090  96.741  1.00  0.00           C
ATOM   6986  C27 POPER 337       4.490  18.390  98.101  1.00  0.00           C
ATOM   6989  C28 POPER 337       5.950  17.960  98.391  1.00  0.00           C
ATOM   6992  C29 POPER 337       6.630  17.190  97.301  1.00  0.00           C
ATOM   6994 0C21 POPER 337       7.640  16.310  97.441  1.00  0.00           C
ATOM   6996 1C21 POPER 337       8.280  15.850  98.731  1.00  0.00           C
ATOM   6999 2C21 POPER 337       9.560  16.640  99.081  1.00  0.00           C
ATOM   7002 3C21 POPER 337      10.340  15.990 100.241  1.00  0.00           C
ATOM   7005 4C21 POPER 337      11.030  17.010 101.171  1.00  0.00           C
ATOM   7008 5C21 POPER 337      10.020  17.690 102.111  1.00  0.00           C
ATOM   7011 6C21 POPER 337      10.680  18.620 103.141  1.00  0.00           C
ATOM   7014 7C21 POPER 337       9.640  19.340 104.011  1.00  0.00           C
ATOM   7017 8C21 POPER 337      10.260  20.220 105.090  1.00  0.00           C
ATOM   7021  C33 POPER 337      -0.620  26.070  94.691  1.00  0.00           C
ATOM   7024  C34 POPER 337      -1.190  27.250  95.491  1.00  0.00           C
ATOM   7027  C35 POPER 337      -0.850  27.070  96.971  1.00  0.00           C
ATOM   7030  C36 POPER 337      -1.340  28.190  97.891  1.00  0.00           C
ATOM   7033  C37 POPER 337      -0.610  28.090  99.241  1.00  0.00           C
ATOM   7036  C38 POPER 337      -1.140  29.020 100.341  1.00  0.00           C
ATOM   7039  C39 POPER 337      -0.140  29.050 101.501  1.00  0.00           C
ATOM   7042 0C31 POPER 337      -0.580  29.830 102.741  1.00  0.00           C
ATOM   7045 1C31 POPER 337       0.590  29.860 103.741  1.00  0.00           C
ATOM   7048 2C31 POPER 337       0.250  30.350 105.151  1.00  0.00           C
ATOM   7051 3C31 POPER 337       1.400  30.030 106.121  1.00  0.00           C
ATOM   7054 4C31 POPER 337       1.070  30.300 107.590  1.00  0.00           C
ATOM   7057 5C31 POPER 337       1.910  29.450 108.551  1.00  0.00           C
ATOM   7060 6C31 POPER 337       1.560  29.660 110.031  1.00  0.00           C
ATOM   7064  NH3 POPES 338       9.670 131.700  80.861  1.00  0.00           N
ATOM   7068  C12 POPES 338      10.750 132.730  80.650  1.00  0.00           C
ATOM   7071  C11 POPES 338      11.090 132.820  79.151  1.00  0.00           C
ATOM   7074  P   POPES 338      13.510 133.760  79.341  1.00  0.00           P
ATOM   7075  O13 POPES 338      13.750 132.450  79.981  1.00  0.00           O
ATOM   7076  O14 POPES 338      14.430 134.250  78.301  1.00  0.00           O
ATOM   7077  O11 POPES 338      13.550 134.860  80.431  1.00  0.00           O
ATOM   7078  O12 POPES 338      12.010 133.870  78.861  1.00  0.00           O
ATOM   7079  C1  POPES 338      13.990 134.660  81.760  1.00  0.00           C
ATOM   7082  C2  POPES 338      13.930 136.020  82.481  1.00  0.00           C
ATOM   7084  O21 POPES 338      13.930 135.850  83.911  1.00  0.00           O
ATOM   7085  C21 POPES 338      15.150 135.670  84.391  1.00  0.00           C
ATOM   7086  O22 POPES 338      16.160 135.500  83.721  1.00  0.00           O
ATOM   7087  C22 POPES 338      15.110 135.750  85.921  1.00  0.00           C
ATOM   7090  C3  POPES 338      12.670 136.820  82.051  1.00  0.00           C
ATOM   7093  O31 POPES 338      12.530 138.010  82.851  1.00  0.00           O
ATOM   7094  C31 POPES 338      11.620 137.950  83.791  1.00  0.00           C
ATOM   7095  O32 POPES 338      10.840 137.030  83.980  1.00  0.00           O
ATOM   7096  C32 POPES 338      11.710 139.210  84.641  1.00  0.00           C
ATOM   7099  C23 POPES 338      16.510 135.940  86.531  1.00  0.00           C
ATOM   7102  C24 POPES 338      16.510 136.320  88.021  1.00  0.00           C
ATOM   7105  C25 POPES 338      17.950 136.530  88.511  1.00  0.00           C
ATOM   7108  C26 POPES 338      18.050 137.170  89.901  1.00  0.00           C
ATOM   7111  C27 POPES 338      19.510 137.460  90.271  1.00  0.00           C
ATOM   7114  C28 POPES 338      19.690 138.190  91.611  1.00  0.00           C
ATOM   7117  C29 POPES 338      19.200 137.360  92.771  1.00  0.00           C
ATOM   7119 0C21 POPES 338      19.890 136.430  93.461  1.00  0.00           C
ATOM   7121 1C21 POPES 338      21.330 136.000  93.241  1.00  0.00           C
ATOM   7124 2C21 POPES 338      22.410 137.060  93.541  1.00  0.00           C
ATOM   7127 3C21 POPES 338      22.240 137.790  94.881  1.00  0.00           C
ATOM   7130 4C21 POPES 338      23.250 138.930  95.031  1.00  0.00           C
ATOM   7133 5C21 POPES 338      23.040 139.770  96.301  1.00  0.00           C
ATOM   7136 6C21 POPES 338      23.690 139.140  97.541  1.00  0.00           C
ATOM   7139 7C21 POPES 338      23.490 139.980  98.801  1.00  0.00           C
ATOM   7142 8C21 POPES 338      24.280 139.450  99.991  1.00  0.00           C
ATOM   7146  C33 POPES 338      11.120 139.000  86.051  1.00  0.00           C
ATOM   7149  C34 POPES 338      12.040 138.160  86.941  1.00  0.00           C
ATOM   7152  C35 POPES 338      11.490 138.020  88.361  1.00  0.00           C
ATOM   7155  C36 POPES 338      12.570 137.710  89.400  1.00  0.00           C
ATOM   7158  C37 POPES 338      11.980 137.660  90.821  1.00  0.00           C
ATOM   7161  C38 POPES 338      12.940 138.110  91.921  1.00  0.00           C
ATOM   7164  C39 POPES 338      13.980 137.060  92.331  1.00  0.00           C
ATOM   7167 0C31 POPES 338      14.730 137.530  93.581  1.00  0.00           C
ATOM   7170 1C31 POPES 338      15.640 136.470  94.230  1.00  0.00           C
ATOM   7173 2C31 POPES 338      15.070 136.000  95.571  1.00  0.00           C
ATOM   7176 3C31 POPES 338      15.980 135.030  96.331  1.00  0.00           C
ATOM   7179 4C31 POPES 338      15.380 134.690  97.701  1.00  0.00           C
ATOM   7182 5C31 POPES 338      16.300 133.850  98.581  1.00  0.00           C
ATOM   7185 6C31 POPES 338      15.630 133.490  99.911  1.00  0.00           C
ATOM   7189  NH3 POPET 339      32.740  75.340 126.211  1.00  0.00           N
ATOM   7193  C12 POPET 339      33.450  76.090 127.311  1.00  0.00           C
ATOM   7196  C11 POPET 339      33.780  77.510 126.851  1.00  0.00           C
ATOM   7199  P   POPET 339      32.030  79.410 127.471  1.00  0.00           P
ATOM   7200  O13 POPET 339      31.130  78.860 128.510  1.00  0.00           O
ATOM   7201  O14 POPET 339      33.080  80.350 127.921  1.00  0.00           O
ATOM   7202  O11 POPET 339      31.250  80.110 126.321  1.00  0.00           O
ATOM   7203  O12 POPET 339      32.580  78.220 126.611  1.00  0.00           O
ATOM   7204  C1  POPET 339      30.020  80.810 126.451  1.00  0.00           C
ATOM   7207  C2  POPET 339      29.110  80.380 125.271  1.00  0.00           C
ATOM   7209  O21 POPET 339      28.750  81.460 124.391  1.00  0.00           O
ATOM   7210  C21 POPET 339      28.000  82.410 124.891  1.00  0.00           C
ATOM   7211  O22 POPET 339      27.720  82.550 126.071  1.00  0.00           O
ATOM   7212  C22 POPET 339      27.540  83.330 123.741  1.00  0.00           C
ATOM   7215  C3  POPET 339      27.900  79.510 125.741  1.00  0.00           C
ATOM   7218  O31 POPET 339      27.300  78.810 124.621  1.00  0.00           O
ATOM   7219  C31 POPET 339      26.280  79.450 124.041  1.00  0.00           C
ATOM   7220  O32 POPET 339      25.740  80.450 124.481  1.00  0.00           O
ATOM   7221  C32 POPET 339      25.870  78.730 122.741  1.00  0.00           C
ATOM   7224  C23 POPET 339      28.180  83.000 122.361  1.00  0.00           C
ATOM   7227  C24 POPET 339      27.960  84.040 121.251  1.00  0.00           C
ATOM   7230  C25 POPET 339      29.180  84.110 120.311  1.00  0.00           C
ATOM   7233  C26 POPET 339      29.110  85.170 119.191  1.00  0.00           C
ATOM   7236  C27 POPET 339      29.000  84.630 117.751  1.00  0.00           C
ATOM   7239  C28 POPET 339      30.190  85.040 116.841  1.00  0.00           C
ATOM   7242  C29 POPET 339      30.620  83.940 115.891  1.00  0.00           C
ATOM   7244 0C21 POPET 339      31.490  84.070 114.871  1.00  0.00           C
ATOM   7246 1C21 POPET 339      32.200  85.340 114.471  1.00  0.00           C
ATOM   7249 2C21 POPET 339      33.100  85.120 113.231  1.00  0.00           C
ATOM   7252 3C21 POPET 339      33.780  86.410 112.761  1.00  0.00           C
ATOM   7255 4C21 POPET 339      34.930  86.190 111.760  1.00  0.00           C
ATOM   7258 5C21 POPET 339      34.560  85.380 110.510  1.00  0.00           C
ATOM   7261 6C21 POPET 339      35.750  85.250 109.561  1.00  0.00           C
ATOM   7264 7C21 POPET 339      35.540  84.180 108.481  1.00  0.00           C
ATOM   7267 8C21 POPET 339      36.820  83.840 107.711  1.00  0.00           C
ATOM   7271  C33 POPET 339      25.570  79.720 121.581  1.00  0.00           C
ATOM   7274  C34 POPET 339      24.880  79.020 120.391  1.00  0.00           C
ATOM   7277  C35 POPET 339      24.660  79.920 119.151  1.00  0.00           C
ATOM   7280  C36 POPET 339      25.950  80.220 118.361  1.00  0.00           C
ATOM   7283  C37 POPET 339      25.680  80.800 116.971  1.00  0.00           C
ATOM   7286  C38 POPET 339      26.960  80.830 116.111  1.00  0.00           C
ATOM   7289  C39 POPET 339      26.710  81.200 114.641  1.00  0.00           C
ATOM   7292 0C31 POPET 339      26.400  82.680 114.401  1.00  0.00           C
ATOM   7295 1C31 POPET 339      26.230  82.970 112.911  1.00  0.00           C
ATOM   7298 2C31 POPET 339      25.960  84.450 112.581  1.00  0.00           C
ATOM   7301 3C31 POPET 339      24.610  84.960 113.081  1.00  0.00           C
ATOM   7304 4C31 POPET 339      24.290  86.380 112.601  1.00  0.00           C
ATOM   7307 5C31 POPET 339      22.950  86.910 113.131  1.00  0.00           C
ATOM   7310 6C31 POPET 339      22.660  88.340 112.691  1.00  0.00           C
ATOM   7314  NH3 POPEU 340      63.580 106.310 126.101  1.00  0.00           N
ATOM   7318  C12 POPEU 340      64.260 106.320 124.761  1.00  0.00           C
ATOM   7321  C11 POPEU 340      64.820 107.710 124.441  1.00  0.00           C
ATOM   7324  P   POPEU 340      67.250 107.920 125.471  1.00  0.00           P
ATOM   7325  O13 POPEU 340      67.930 109.020 126.201  1.00  0.00           O
ATOM   7326  O14 POPEU 340      67.470 106.570 126.001  1.00  0.00           O
ATOM   7327  O11 POPEU 340      67.670 107.910 123.951  1.00  0.00           O
ATOM   7328  O12 POPEU 340      65.690 108.190 125.481  1.00  0.00           O
ATOM   7329  C1  POPEU 340      67.890 109.100 123.181  1.00  0.00           C
ATOM   7332  C2  POPEU 340      67.630 108.880 121.661  1.00  0.00           C
ATOM   7334  O21 POPEU 340      68.080 107.570 121.261  1.00  0.00           O
ATOM   7335  C21 POPEU 340      67.120 106.710 120.961  1.00  0.00           C
ATOM   7336  O22 POPEU 340      65.930 106.940 120.921  1.00  0.00           O
ATOM   7337  C22 POPEU 340      67.730 105.330 120.691  1.00  0.00           C
ATOM   7340  C3  POPEU 340      68.370 109.930 120.791  1.00  0.00           C
ATOM   7343  O31 POPEU 340      67.980 109.840 119.411  1.00  0.00           O
ATOM   7344  C31 POPEU 340      68.640 109.200 118.431  1.00  0.00           C
ATOM   7345  O32 POPEU 340      68.250 109.170 117.281  1.00  0.00           O
ATOM   7346  C32 POPEU 340      69.950 108.510 118.831  1.00  0.00           C
ATOM   7349  C23 POPEU 340      66.940 104.500 119.651  1.00  0.00           C
ATOM   7352  C24 POPEU 340      67.440 104.710 118.221  1.00  0.00           C
ATOM   7355  C25 POPEU 340      66.670 103.910 117.151  1.00  0.00           C
ATOM   7358  C26 POPEU 340      67.300 104.060 115.751  1.00  0.00           C
ATOM   7361  C27 POPEU 340      66.390 103.530 114.641  1.00  0.00           C
ATOM   7364  C28 POPEU 340      67.040 103.530 113.241  1.00  0.00           C
ATOM   7367  C29 POPEU 340      66.330 102.580 112.301  1.00  0.00           C
ATOM   7369 0C21 POPEU 340      65.830 102.830 111.081  1.00  0.00           C
ATOM   7371 1C21 POPEU 340      65.900 104.120 110.291  1.00  0.00           C
ATOM   7374 2C21 POPEU 340      65.950 103.820 108.771  1.00  0.00           C
ATOM   7377 3C21 POPEU 340      65.910 105.070 107.881  1.00  0.00           C
ATOM   7380 4C21 POPEU 340      66.410 104.860 106.431  1.00  0.00           C
ATOM   7383 5C21 POPEU 340      65.690 103.800 105.561  1.00  0.00           C
ATOM   7386 6C21 POPEU 340      66.100 102.340 105.791  1.00  0.00           C
ATOM   7389 7C21 POPEU 340      65.340 101.350 104.901  1.00  0.00           C
ATOM   7392 8C21 POPEU 340      65.820  99.900 105.051  1.00  0.00           C
ATOM   7396  C33 POPEU 340      70.180 107.190 118.051  1.00  0.00           C
ATOM   7399  C34 POPEU 340      71.020 107.240 116.760  1.00  0.00           C
ATOM   7402  C35 POPEU 340      71.370 105.800 116.351  1.00  0.00           C
ATOM   7405  C36 POPEU 340      72.000 105.610 114.971  1.00  0.00           C
ATOM   7408  C37 POPEU 340      72.070 104.120 114.590  1.00  0.00           C
ATOM   7411  C38 POPEU 340      73.010 103.840 113.411  1.00  0.00           C
ATOM   7414  C39 POPEU 340      72.890 102.420 112.831  1.00  0.00           C
ATOM   7417 0C31 POPEU 340      74.100 102.050 111.961  1.00  0.00           C
ATOM   7420 1C31 POPEU 340      73.850 100.870 111.021  1.00  0.00           C
ATOM   7423 2C31 POPEU 340      75.120 100.040 110.761  1.00  0.00           C
ATOM   7426 3C31 POPEU 340      75.020  99.070 109.581  1.00  0.00           C
ATOM   7429 4C31 POPEU 340      73.840  98.090 109.651  1.00  0.00           C
ATOM   7432 5C31 POPEU 340      73.900  97.040 108.531  1.00  0.00           C
ATOM   7435 6C31 POPEU 340      72.630  96.210 108.381  1.00  0.00           C
ATOM   7439  NH3 POPEV 341      83.780  41.810 135.211  1.00  0.00           N
ATOM   7443  C12 POPEV 341      83.460  41.490 133.781  1.00  0.00           C
ATOM   7446  C11 POPEV 341      82.090  40.840 133.671  1.00  0.00           C
ATOM   7449  P   POPEV 341      82.780  38.320 133.591  1.00  0.00           P
ATOM   7450  O13 POPEV 341      84.140  38.180 134.120  1.00  0.00           O
ATOM   7451  O14 POPEV 341      81.960  37.090 133.631  1.00  0.00           O
ATOM   7452  O11 POPEV 341      82.950  38.780 132.090  1.00  0.00           O
ATOM   7453  O12 POPEV 341      82.060  39.540 134.260  1.00  0.00           O
ATOM   7454  C1  POPEV 341      81.970  38.530 131.091  1.00  0.00           C
ATOM   7457  C2  POPEV 341      82.640  38.570 129.701  1.00  0.00           C
ATOM   7459  O21 POPEV 341      81.580  38.630 128.721  1.00  0.00           O
ATOM   7460  C21 POPEV 341      81.460  37.800 127.691  1.00  0.00           C
ATOM   7461  O22 POPEV 341      82.220  36.900 127.401  1.00  0.00           O
ATOM   7462  C22 POPEV 341      80.270  38.240 126.841  1.00  0.00           C
ATOM   7465  C3  POPEV 341      83.730  37.430 129.671  1.00  0.00           C
ATOM   7468  O31 POPEV 341      84.590  37.240 128.531  1.00  0.00           O
ATOM   7469  C31 POPEV 341      84.890  38.240 127.730  1.00  0.00           C
ATOM   7470  O32 POPEV 341      84.750  39.430 127.931  1.00  0.00           O
ATOM   7471  C32 POPEV 341      85.480  37.630 126.471  1.00  0.00           C
ATOM   7474  C23 POPEV 341      80.130  37.520 125.481  1.00  0.00           C
ATOM   7477  C24 POPEV 341      80.060  38.490 124.291  1.00  0.00           C
ATOM   7480  C25 POPEV 341      81.380  38.630 123.541  1.00  0.00           C
ATOM   7483  C26 POPEV 341      81.640  37.470 122.571  1.00  0.00           C
ATOM   7486  C27 POPEV 341      80.770  37.530 121.311  1.00  0.00           C
ATOM   7489  C28 POPEV 341      81.150  36.450 120.291  1.00  0.00           C
ATOM   7492  C29 POPEV 341      80.560  36.780 118.951  1.00  0.00           C
ATOM   7494 0C21 POPEV 341      81.040  36.400 117.751  1.00  0.00           C
ATOM   7496 1C21 POPEV 341      82.210  35.480 117.491  1.00  0.00           C
ATOM   7499 2C21 POPEV 341      81.720  34.140 116.921  1.00  0.00           C
ATOM   7502 3C21 POPEV 341      81.030  34.270 115.551  1.00  0.00           C
ATOM   7505 4C21 POPEV 341      80.570  32.920 114.981  1.00  0.00           C
ATOM   7508 5C21 POPEV 341      79.740  33.090 113.701  1.00  0.00           C
ATOM   7511 6C21 POPEV 341      79.100  31.780 113.231  1.00  0.00           C
ATOM   7514 7C21 POPEV 341      78.090  32.020 112.101  1.00  0.00           C
ATOM   7517 8C21 POPEV 341      77.420  30.730 111.611  1.00  0.00           C
ATOM   7521  C33 POPEV 341      85.360  38.570 125.251  1.00  0.00           C
ATOM   7524  C34 POPEV 341      85.960  37.880 124.031  1.00  0.00           C
ATOM   7527  C35 POPEV 341      86.440  38.820 122.931  1.00  0.00           C
ATOM   7530  C36 POPEV 341      85.310  39.350 122.061  1.00  0.00           C
ATOM   7533  C37 POPEV 341      85.890  39.960 120.791  1.00  0.00           C
ATOM   7536  C38 POPEV 341      84.850  40.640 119.901  1.00  0.00           C
ATOM   7539  C39 POPEV 341      85.480  41.040 118.561  1.00  0.00           C
ATOM   7542 0C31 POPEV 341      84.560  41.920 117.721  1.00  0.00           C
ATOM   7545 1C31 POPEV 341      83.890  41.130 116.591  1.00  0.00           C
ATOM   7548 2C31 POPEV 341      84.760  41.100 115.321  1.00  0.00           C
ATOM   7551 3C31 POPEV 341      84.670  42.390 114.501  1.00  0.00           C
ATOM   7554 4C31 POPEV 341      83.290  42.550 113.861  1.00  0.00           C
ATOM   7557 5C31 POPEV 341      83.120  43.850 113.081  1.00  0.00           C
ATOM   7560 6C31 POPEV 341      81.660  44.030 112.711  1.00  0.00           C
ATOM   7564  NH3 POPEW 342      54.960 124.760 125.181  1.00  0.00           N
ATOM   7568  C12 POPEW 342      53.470 124.800 125.311  1.00  0.00           C
ATOM   7571  C11 POPEW 342      52.830 125.020 123.931  1.00  0.00           C
ATOM   7574  P   POPEW 342      50.620 125.130 122.681  1.00  0.00           P
ATOM   7575  O13 POPEW 342      50.370 123.740 122.261  1.00  0.00           O
ATOM   7576  O14 POPEW 342      49.430 126.010 122.791  1.00  0.00           O
ATOM   7577  O11 POPEW 342      51.640 125.820 121.701  1.00  0.00           O
ATOM   7578  O12 POPEW 342      51.410 125.150 124.051  1.00  0.00           O
ATOM   7579  C1  POPEW 342      51.540 125.790 120.281  1.00  0.00           C
ATOM   7582  C2  POPEW 342      52.770 126.500 119.621  1.00  0.00           C
ATOM   7584  O21 POPEW 342      53.490 125.600 118.751  1.00  0.00           O
ATOM   7585  C21 POPEW 342      54.280 124.700 119.301  1.00  0.00           C
ATOM   7586  O22 POPEW 342      54.390 124.440 120.481  1.00  0.00           O
ATOM   7587  C22 POPEW 342      55.010 123.950 118.181  1.00  0.00           C
ATOM   7590  C3  POPEW 342      53.680 127.230 120.651  1.00  0.00           C
ATOM   7593  O31 POPEW 342      54.990 127.570 120.121  1.00  0.00           O
ATOM   7594  C31 POPEW 342      55.170 128.870 119.861  1.00  0.00           C
ATOM   7595  O32 POPEW 342      54.290 129.710 119.831  1.00  0.00           O
ATOM   7596  C32 POPEW 342      56.650 129.170 119.601  1.00  0.00           C
ATOM   7599  C23 POPEW 342      56.440 124.480 117.941  1.00  0.00           C
ATOM   7602  C24 POPEW 342      57.100 123.900 116.671  1.00  0.00           C
ATOM   7605  C25 POPEW 342      56.330 124.260 115.381  1.00  0.00           C
ATOM   7608  C26 POPEW 342      57.190 124.140 114.120  1.00  0.00           C
ATOM   7611  C27 POPEW 342      56.430 124.530 112.831  1.00  0.00           C
ATOM   7614  C28 POPEW 342      57.300 124.470 111.561  1.00  0.00           C
ATOM   7617  C29 POPEW 342      58.370 125.540 111.521  1.00  0.00           C
ATOM   7619 0C21 POPEW 342      58.780 126.220 110.431  1.00  0.00           C
ATOM   7621 1C21 POPEW 342      58.340 126.000 109.001  1.00  0.00           C
ATOM   7624 2C21 POPEW 342      59.530 126.140 108.031  1.00  0.00           C
ATOM   7627 3C21 POPEW 342      60.610 125.050 108.181  1.00  0.00           C
ATOM   7630 4C21 POPEW 342      62.000 125.520 107.711  1.00  0.00           C
ATOM   7633 5C21 POPEW 342      62.680 126.460 108.711  1.00  0.00           C
ATOM   7636 6C21 POPEW 342      63.850 127.250 108.091  1.00  0.00           C
ATOM   7639 7C21 POPEW 342      64.410 128.330 109.031  1.00  0.00           C
ATOM   7642 8C21 POPEW 342      65.470 129.200 108.361  1.00  0.00           C
ATOM   7646  C33 POPEW 342      57.210 128.550 118.301  1.00  0.00           C
ATOM   7649  C34 POPEW 342      58.150 129.510 117.551  1.00  0.00           C
ATOM   7652  C35 POPEW 342      58.260 129.230 116.041  1.00  0.00           C
ATOM   7655  C36 POPEW 342      56.980 129.600 115.271  1.00  0.00           C
ATOM   7658  C37 POPEW 342      56.360 128.400 114.541  1.00  0.00           C
ATOM   7661  C38 POPEW 342      54.950 128.650 113.980  1.00  0.00           C
ATOM   7664  C39 POPEW 342      54.860 129.740 112.901  1.00  0.00           C
ATOM   7667 0C31 POPEW 342      53.460 129.810 112.271  1.00  0.00           C
ATOM   7670 1C31 POPEW 342      53.210 130.990 111.311  1.00  0.00           C
ATOM   7673 2C31 POPEW 342      54.010 130.960 110.001  1.00  0.00           C
ATOM   7676 3C31 POPEW 342      55.360 131.690 110.090  1.00  0.00           C
ATOM   7679 4C31 POPEW 342      55.300 133.160 109.661  1.00  0.00           C
ATOM   7682 5C31 POPEW 342      56.550 133.950 110.081  1.00  0.00           C
ATOM   7685 6C31 POPEW 342      56.550 135.400 109.611  1.00  0.00           C
ATOM   7689  NH3 POPEX 343     121.480  75.140  85.191  1.00  0.00           N
ATOM   7693  C12 POPEX 343     122.740  75.880  84.801  1.00  0.00           C
ATOM   7696  C11 POPEX 343     122.520  77.360  84.421  1.00  0.00           C
ATOM   7699  P   POPEX 343     124.040  79.480  84.991  1.00  0.00           P
ATOM   7700  O13 POPEX 343     124.590  80.390  83.961  1.00  0.00           O
ATOM   7701  O14 POPEX 343     122.820  79.920  85.711  1.00  0.00           O
ATOM   7702  O11 POPEX 343     125.180  79.290  86.061  1.00  0.00           O
ATOM   7703  O12 POPEX 343     123.790  78.030  84.391  1.00  0.00           O
ATOM   7704  C1  POPEX 343     124.990  78.450  87.201  1.00  0.00           C
ATOM   7707  C2  POPEX 343     125.100  79.230  88.541  1.00  0.00           C
ATOM   7709  O21 POPEX 343     125.490  78.300  89.561  1.00  0.00           O
ATOM   7710  C21 POPEX 343     124.620  77.670  90.321  1.00  0.00           C
ATOM   7711  O22 POPEX 343     123.410  77.810  90.351  1.00  0.00           O
ATOM   7712  C22 POPEX 343     125.390  76.690  91.201  1.00  0.00           C
ATOM   7715  C3  POPEX 343     123.890  80.170  88.851  1.00  0.00           C
ATOM   7718  O31 POPEX 343     124.130  80.960  90.031  1.00  0.00           O
ATOM   7719  C31 POPEX 343     123.280  80.940  91.041  1.00  0.00           C
ATOM   7720  O32 POPEX 343     122.310  80.210  91.171  1.00  0.00           O
ATOM   7721  C32 POPEX 343     123.760  81.990  92.040  1.00  0.00           C
ATOM   7724  C23 POPEX 343     125.450  77.170  92.661  1.00  0.00           C
ATOM   7727  C24 POPEX 343     126.480  76.380  93.481  1.00  0.00           C
ATOM   7730  C25 POPEX 343     126.350  76.720  94.961  1.00  0.00           C
ATOM   7733  C26 POPEX 343     127.330  75.970  95.881  1.00  0.00           C
ATOM   7736  C27 POPEX 343     126.740  75.910  97.301  1.00  0.00           C
ATOM   7739  C28 POPEX 343     127.660  75.320  98.371  1.00  0.00           C
ATOM   7742  C29 POPEX 343     126.910  75.190  99.671  1.00  0.00           C
ATOM   7744 0C21 POPEX 343     126.690  74.060 100.361  1.00  0.00           C
ATOM   7746 1C21 POPEX 343     127.200  72.670 100.031  1.00  0.00           C
ATOM   7749 2C21 POPEX 343     127.780  71.960 101.271  1.00  0.00           C
ATOM   7752 3C21 POPEX 343     126.690  71.360 102.181  1.00  0.00           C
ATOM   7755 4C21 POPEX 343     127.250  70.710 103.471  1.00  0.00           C
ATOM   7758 5C21 POPEX 343     127.750  71.750 104.481  1.00  0.00           C
ATOM   7761 6C21 POPEX 343     127.990  71.150 105.871  1.00  0.00           C
ATOM   7764 7C21 POPEX 343     128.590  72.180 106.831  1.00  0.00           C
ATOM   7767 8C21 POPEX 343     128.840  71.640 108.241  1.00  0.00           C
ATOM   7771  C33 POPEX 343     122.930  82.030  93.331  1.00  0.00           C
ATOM   7774  C34 POPEX 343     123.450  83.120  94.271  1.00  0.00           C
ATOM   7777  C35 POPEX 343     123.030  82.880  95.721  1.00  0.00           C
ATOM   7780  C36 POPEX 343     123.670  83.870  96.701  1.00  0.00           C
ATOM   7783  C37 POPEX 343     123.260  83.560  98.131  1.00  0.00           C
ATOM   7786  C38 POPEX 343     123.480  84.700  99.120  1.00  0.00           C
ATOM   7789  C39 POPEX 343     122.800  84.410 100.471  1.00  0.00           C
ATOM   7792 0C31 POPEX 343     123.630  83.490 101.371  1.00  0.00           C
ATOM   7795 1C31 POPEX 343     124.780  84.230 102.081  1.00  0.00           C
ATOM   7798 2C31 POPEX 343     124.650  84.170 103.611  1.00  0.00           C
ATOM   7801 3C31 POPEX 343     125.050  82.800 104.181  1.00  0.00           C
ATOM   7804 4C31 POPEX 343     124.750  82.660 105.671  1.00  0.00           C
ATOM   7807 5C31 POPEX 343     125.240  81.320 106.231  1.00  0.00           C
ATOM   7810 6C31 POPEX 343     125.040  81.190 107.741  1.00  0.00           C
ATOM   7814  NH3 POPEY 344      53.450  22.940  84.921  1.00  0.00           N
ATOM   7818  C12 POPEY 344      52.880  21.940  83.961  1.00  0.00           C
ATOM   7821  C11 POPEY 344      52.680  20.550  84.611  1.00  0.00           C
ATOM   7824  P   POPEY 344      51.310  21.110  86.760  1.00  0.00           P
ATOM   7825  O13 POPEY 344      50.950  22.520  86.521  1.00  0.00           O
ATOM   7826  O14 POPEY 344      50.410  20.230  87.531  1.00  0.00           O
ATOM   7827  O11 POPEY 344      52.770  21.080  87.331  1.00  0.00           O
ATOM   7828  O12 POPEY 344      51.480  20.470  85.351  1.00  0.00           O
ATOM   7829  C1  POPEY 344      53.040  21.450  88.691  1.00  0.00           C
ATOM   7832  C2  POPEY 344      53.370  20.210  89.551  1.00  0.00           C
ATOM   7834  O21 POPEY 344      54.160  20.700  90.650  1.00  0.00           O
ATOM   7835  C21 POPEY 344      54.100  20.280  91.911  1.00  0.00           C
ATOM   7836  O22 POPEY 344      54.800  20.750  92.801  1.00  0.00           O
ATOM   7837  C22 POPEY 344      53.080  19.190  92.191  1.00  0.00           C
ATOM   7840  C3  POPEY 344      54.150  19.100  88.761  1.00  0.00           C
ATOM   7843  O31 POPEY 344      53.580  17.790  88.971  1.00  0.00           O
ATOM   7844  C31 POPEY 344      52.790  17.310  88.010  1.00  0.00           C
ATOM   7845  O32 POPEY 344      52.590  17.790  86.921  1.00  0.00           O
ATOM   7846  C32 POPEY 344      52.080  16.070  88.551  1.00  0.00           C
ATOM   7849  C23 POPEY 344      53.090  18.790  93.691  1.00  0.00           C
ATOM   7852  C24 POPEY 344      52.110  17.650  94.011  1.00  0.00           C
ATOM   7855  C25 POPEY 344      51.570  17.720  95.441  1.00  0.00           C
ATOM   7858  C26 POPEY 344      50.800  16.460  95.831  1.00  0.00           C
ATOM   7861  C27 POPEY 344      50.380  16.450  97.311  1.00  0.00           C
ATOM   7864  C28 POPEY 344      49.520  15.230  97.711  1.00  0.00           C
ATOM   7867  C29 POPEY 344      50.220  13.920  97.411  1.00  0.00           C
ATOM   7869 0C21 POPEY 344      50.900  13.140  98.271  1.00  0.00           C
ATOM   7871 1C21 POPEY 344      51.120  13.370  99.751  1.00  0.00           C
ATOM   7874 2C21 POPEY 344      50.790  12.140 100.611  1.00  0.00           C
ATOM   7877 3C21 POPEY 344      51.670  10.910 100.291  1.00  0.00           C
ATOM   7880 4C21 POPEY 344      51.650   9.850 101.401  1.00  0.00           C
ATOM   7883 5C21 POPEY 344      52.520   8.640 101.061  1.00  0.00           C
ATOM   7886 6C21 POPEY 344      52.490   7.550 102.151  1.00  0.00           C
ATOM   7889 7C21 POPEY 344      53.270   6.300 101.731  1.00  0.00           C
ATOM   7892 8C21 POPEY 344      53.370   5.220 102.801  1.00  0.00           C
ATOM   7896  C33 POPEY 344      51.380  15.250  87.451  1.00  0.00           C
ATOM   7899  C34 POPEY 344      50.400  14.210  88.001  1.00  0.00           C
ATOM   7902  C35 POPEY 344      50.930  13.280  89.111  1.00  0.00           C
ATOM   7905  C36 POPEY 344      52.070  12.380  88.631  1.00  0.00           C
ATOM   7908  C37 POPEY 344      52.370  11.250  89.631  1.00  0.00           C
ATOM   7911  C38 POPEY 344      53.110  10.070  88.980  1.00  0.00           C
ATOM   7914  C39 POPEY 344      53.220   8.850  89.901  1.00  0.00           C
ATOM   7917 0C31 POPEY 344      53.790   7.640  89.151  1.00  0.00           C
ATOM   7920 1C31 POPEY 344      54.180   6.440  90.031  1.00  0.00           C
ATOM   7923 2C31 POPEY 344      55.470   6.590  90.841  1.00  0.00           C
ATOM   7926 3C31 POPEY 344      55.210   6.670  92.351  1.00  0.00           C
ATOM   7929 4C31 POPEY 344      56.480   6.750  93.221  1.00  0.00           C
ATOM   7932 5C31 POPEY 344      56.150   7.090  94.680  1.00  0.00           C
ATOM   7935 6C31 POPEY 344      56.430   8.550  95.071  1.00  0.00           C
ATOM   7939  NH3 POPEZ 345     110.520 129.410  86.371  1.00  0.00           N
ATOM   7943  C12 POPEZ 345     111.540 129.690  85.291  1.00  0.00           C
ATOM   7946  C11 POPEZ 345     112.940 129.150  85.621  1.00  0.00           C
ATOM   7949  P   POPEZ 345     115.410 129.310  84.971  1.00  0.00           P
ATOM   7950  O13 POPEZ 345     115.460 127.860  84.721  1.00  0.00           O
ATOM   7951  O14 POPEZ 345     116.340 130.120  84.160  1.00  0.00           O
ATOM   7952  O11 POPEZ 345     115.720 129.610  86.491  1.00  0.00           O
ATOM   7953  O12 POPEZ 345     113.920 129.840  84.841  1.00  0.00           O
ATOM   7954  C1  POPEZ 345     115.570 130.920  87.051  1.00  0.00           C
ATOM   7957  C2  POPEZ 345     115.310 130.860  88.581  1.00  0.00           C
ATOM   7959  O21 POPEZ 345     116.080 131.920  89.191  1.00  0.00           O
ATOM   7960  C21 POPEZ 345     115.550 132.390  90.331  1.00  0.00           C
ATOM   7961  O22 POPEZ 345     114.560 131.960  90.871  1.00  0.00           O
ATOM   7962  C22 POPEZ 345     116.310 133.650  90.781  1.00  0.00           C
ATOM   7965  C3  POPEZ 345     115.670 129.460  89.171  1.00  0.00           C
ATOM   7968  O31 POPEZ 345     115.090 129.250  90.471  1.00  0.00           O
ATOM   7969  C31 POPEZ 345     114.550 128.070  90.721  1.00  0.00           C
ATOM   7970  O32 POPEZ 345     114.400 127.160  89.931  1.00  0.00           O
ATOM   7971  C32 POPEZ 345     114.070 128.070  92.161  1.00  0.00           C
ATOM   7974  C23 POPEZ 345     116.640 133.660  92.291  1.00  0.00           C
ATOM   7977  C24 POPEZ 345     117.500 134.870  92.701  1.00  0.00           C
ATOM   7980  C25 POPEZ 345     118.090 134.750  94.120  1.00  0.00           C
ATOM   7983  C26 POPEZ 345     117.110 135.140  95.241  1.00  0.00           C
ATOM   7986  C27 POPEZ 345     117.700 134.830  96.631  1.00  0.00           C
ATOM   7989  C28 POPEZ 345     116.790 135.230  97.811  1.00  0.00           C
ATOM   7992  C29 POPEZ 345     116.790 136.720  98.061  1.00  0.00           C
ATOM   7994 0C21 POPEZ 345     116.470 137.320  99.231  1.00  0.00           C
ATOM   7996 1C21 POPEZ 345     115.960 136.640 100.481  1.00  0.00           C
ATOM   7999 2C21 POPEZ 345     117.020 136.310 101.541  1.00  0.00           C
ATOM   8002 3C21 POPEZ 345     116.380 135.990 102.901  1.00  0.00           C
ATOM   8005 4C21 POPEZ 345     117.380 135.440 103.931  1.00  0.00           C
ATOM   8008 5C21 POPEZ 345     116.750 135.070 105.271  1.00  0.00           C
ATOM   8011 6C21 POPEZ 345     116.440 136.280 106.171  1.00  0.00           C
ATOM   8014 7C21 POPEZ 345     117.600 136.690 107.090  1.00  0.00           C
ATOM   8017 8C21 POPEZ 345     117.190 137.720 108.151  1.00  0.00           C
ATOM   8021  C33 POPEZ 345     114.990 127.210  93.031  1.00  0.00           C
ATOM   8024  C34 POPEZ 345     114.630 125.720  93.010  1.00  0.00           C
ATOM   8027  C35 POPEZ 345     113.980 125.180  94.281  1.00  0.00           C
ATOM   8030  C36 POPEZ 345     114.790 125.530  95.531  1.00  0.00           C
ATOM   8033  C37 POPEZ 345     114.470 124.660  96.751  1.00  0.00           C
ATOM   8036  C38 POPEZ 345     115.140 125.210  98.010  1.00  0.00           C
ATOM   8039  C39 POPEZ 345     115.390 124.100  99.031  1.00  0.00           C
ATOM   8042 0C31 POPEZ 345     115.800 124.630 100.411  1.00  0.00           C
ATOM   8045 1C31 POPEZ 345     116.260 123.530 101.381  1.00  0.00           C
ATOM   8048 2C31 POPEZ 345     115.160 122.550 101.851  1.00  0.00           C
ATOM   8051 3C31 POPEZ 345     114.760 121.410 100.891  1.00  0.00           C
ATOM   8054 4C31 POPEZ 345     115.940 120.610 100.311  1.00  0.00           C
ATOM   8057 5C31 POPEZ 345     115.500 119.400  99.481  1.00  0.00           C
ATOM   8060 6C31 POPEZ 345     116.630 118.400  99.231  1.00  0.00           C
ATOM   8064  NH3 POPEa 346      53.280  73.040  85.911  1.00  0.00           N
ATOM   8068  C12 POPEa 346      52.730  74.170  85.081  1.00  0.00           C
ATOM   8071  C11 POPEa 346      51.250  73.940  84.781  1.00  0.00           C
ATOM   8074  P   POPEa 346      49.250  74.880  83.461  1.00  0.00           P
ATOM   8075  O13 POPEa 346      49.270  75.320  82.051  1.00  0.00           O
ATOM   8076  O14 POPEa 346      48.850  73.480  83.701  1.00  0.00           O
ATOM   8077  O11 POPEa 346      48.270  75.790  84.260  1.00  0.00           O
ATOM   8078  O12 POPEa 346      50.690  75.090  84.120  1.00  0.00           O
ATOM   8079  C1  POPEa 346      48.550  76.700  85.281  1.00  0.00           C
ATOM   8082  C2  POPEa 346      47.320  76.740  86.221  1.00  0.00           C
ATOM   8084  O21 POPEa 346      47.620  77.400  87.451  1.00  0.00           O
ATOM   8085  C21 POPEa 346      47.890  78.670  87.391  1.00  0.00           C
ATOM   8086  O22 POPEa 346      47.890  79.380  86.401  1.00  0.00           O
ATOM   8087  C22 POPEa 346      48.150  79.180  88.801  1.00  0.00           C
ATOM   8090  C3  POPEa 346      46.840  75.300  86.551  1.00  0.00           C
ATOM   8093  O31 POPEa 346      45.660  75.290  87.381  1.00  0.00           O
ATOM   8094  C31 POPEa 346      45.840  75.190  88.691  1.00  0.00           C
ATOM   8095  O32 POPEa 346      46.900  75.180  89.281  1.00  0.00           O
ATOM   8096  C32 POPEa 346      44.450  75.150  89.331  1.00  0.00           C
ATOM   8099  C23 POPEa 346      46.900  79.940  89.301  1.00  0.00           C
ATOM   8102  C24 POPEa 346      47.120  80.530  90.691  1.00  0.00           C
ATOM   8105  C25 POPEa 346      46.960  79.520  91.831  1.00  0.00           C
ATOM   8108  C26 POPEa 346      47.470  80.140  93.141  1.00  0.00           C
ATOM   8111  C27 POPEa 346      47.280  79.260  94.391  1.00  0.00           C
ATOM   8114  C28 POPEa 346      47.790  79.990  95.641  1.00  0.00           C
ATOM   8117  C29 POPEa 346      47.520  79.240  96.921  1.00  0.00           C
ATOM   8119 0C21 POPEa 346      48.340  79.150  97.991  1.00  0.00           C
ATOM   8121 1C21 POPEa 346      49.690  79.800  98.171  1.00  0.00           C
ATOM   8124 2C21 POPEa 346      49.660  80.850  99.291  1.00  0.00           C
ATOM   8127 3C21 POPEa 346      51.050  81.470  99.521  1.00  0.00           C
ATOM   8130 4C21 POPEa 346      51.000  82.760 100.351  1.00  0.00           C
ATOM   8133 5C21 POPEa 346      52.400  83.360 100.531  1.00  0.00           C
ATOM   8136 6C21 POPEa 346      52.400  84.780 101.121  1.00  0.00           C
ATOM   8139 7C21 POPEa 346      53.750  85.480 100.921  1.00  0.00           C
ATOM   8142 8C21 POPEa 346      53.840  86.860 101.591  1.00  0.00           C
ATOM   8146  C33 POPEa 346      44.400  74.420  90.681  1.00  0.00           C
ATOM   8149  C34 POPEa 346      44.910  75.250  91.861  1.00  0.00           C
ATOM   8152  C35 POPEa 346      46.020  74.550  92.661  1.00  0.00           C
ATOM   8155  C36 POPEa 346      46.250  75.250  94.001  1.00  0.00           C
ATOM   8158  C37 POPEa 346      47.510  74.750  94.711  1.00  0.00           C
ATOM   8161  C38 POPEa 346      47.750  75.460  96.051  1.00  0.00           C
ATOM   8164  C39 POPEa 346      46.930  74.880  97.221  1.00  0.00           C
ATOM   8167 0C31 POPEa 346      46.870  75.890  98.381  1.00  0.00           C
ATOM   8170 1C31 POPEa 346      46.110  75.400  99.621  1.00  0.00           C
ATOM   8173 2C31 POPEa 346      46.060  76.460 100.741  1.00  0.00           C
ATOM   8176 3C31 POPEa 346      45.310  77.740 100.351  1.00  0.00           C
ATOM   8179 4C31 POPEa 346      45.370  78.850 101.401  1.00  0.00           C
ATOM   8182 5C31 POPEa 346      44.770  80.170 100.881  1.00  0.00           C
ATOM   8185 6C31 POPEa 346      44.820  81.310 101.901  1.00  0.00           C
ATOM   8189  NH3 POPEb 347      32.390  43.330 126.681  1.00  0.00           N
ATOM   8193  C12 POPEb 347      33.260  42.400 127.481  1.00  0.00           C
ATOM   8196  C11 POPEb 347      34.340  41.770 126.591  1.00  0.00           C
ATOM   8199  P   POPEb 347      36.750  40.850 126.881  1.00  0.00           P
ATOM   8200  O13 POPEb 347      37.380  42.170 126.620  1.00  0.00           O
ATOM   8201  O14 POPEb 347      37.500  39.940 127.751  1.00  0.00           O
ATOM   8202  O11 POPEb 347      36.520  40.140 125.481  1.00  0.00           O
ATOM   8203  O12 POPEb 347      35.270  41.060 127.411  1.00  0.00           O
ATOM   8204  C1  POPEb 347      35.650  39.000 125.351  1.00  0.00           C
ATOM   8207  C2  POPEb 347      35.100  38.840 123.891  1.00  0.00           C
ATOM   8209  O21 POPEb 347      35.520  37.600 123.281  1.00  0.00           O
ATOM   8210  C21 POPEb 347      36.820  37.480 123.051  1.00  0.00           C
ATOM   8211  O22 POPEb 347      37.650  38.360 123.191  1.00  0.00           O
ATOM   8212  C22 POPEb 347      37.180  36.060 122.651  1.00  0.00           C
ATOM   8215  C3  POPEb 347      35.360  40.100 122.991  1.00  0.00           C
ATOM   8218  O31 POPEb 347      35.180  39.880 121.581  1.00  0.00           O
ATOM   8219  C31 POPEb 347      33.930  39.790 121.161  1.00  0.00           C
ATOM   8220  O32 POPEb 347      32.930  39.710 121.861  1.00  0.00           O
ATOM   8221  C32 POPEb 347      33.930  39.880 119.631  1.00  0.00           C
ATOM   8224  C23 POPEb 347      38.200  35.980 121.480  1.00  0.00           C
ATOM   8227  C24 POPEb 347      38.950  34.640 121.471  1.00  0.00           C
ATOM   8230  C25 POPEb 347      39.830  34.400 120.241  1.00  0.00           C
ATOM   8233  C26 POPEb 347      38.990  34.010 119.011  1.00  0.00           C
ATOM   8236  C27 POPEb 347      39.800  33.440 117.841  1.00  0.00           C
ATOM   8239  C28 POPEb 347      40.150  34.480 116.751  1.00  0.00           C
ATOM   8242  C29 POPEb 347      41.350  35.330 117.071  1.00  0.00           C
ATOM   8244 0C21 POPEb 347      42.480  35.420 116.340  1.00  0.00           C
ATOM   8246 1C21 POPEb 347      42.790  34.680 115.061  1.00  0.00           C
ATOM   8249 2C21 POPEb 347      42.520  35.510 113.791  1.00  0.00           C
ATOM   8252 3C21 POPEb 347      43.490  36.680 113.611  1.00  0.00           C
ATOM   8255 4C21 POPEb 347      43.080  37.670 112.501  1.00  0.00           C
ATOM   8258 5C21 POPEb 347      43.460  37.260 111.071  1.00  0.00           C
ATOM   8261 6C21 POPEb 347      43.530  38.490 110.151  1.00  0.00           C
ATOM   8264 7C21 POPEb 347      43.730  38.150 108.671  1.00  0.00           C
ATOM   8267 8C21 POPEb 347      44.080  39.380 107.811  1.00  0.00           C
ATOM   8271  C33 POPEb 347      34.020  38.510 118.931  1.00  0.00           C
ATOM   8274  C34 POPEb 347      33.810  38.620 117.411  1.00  0.00           C
ATOM   8277  C35 POPEb 347      35.110  38.550 116.581  1.00  0.00           C
ATOM   8280  C36 POPEb 347      35.610  37.120 116.351  1.00  0.00           C
ATOM   8283  C37 POPEb 347      36.950  37.060 115.611  1.00  0.00           C
ATOM   8286  C38 POPEb 347      37.190  35.780 114.801  1.00  0.00           C
ATOM   8289  C39 POPEb 347      36.350  35.720 113.511  1.00  0.00           C
ATOM   8292 0C31 POPEb 347      36.740  34.550 112.601  1.00  0.00           C
ATOM   8295 1C31 POPEb 347      35.930  34.550 111.291  1.00  0.00           C
ATOM   8298 2C31 POPEb 347      36.280  33.390 110.341  1.00  0.00           C
ATOM   8301 3C31 POPEb 347      36.030  32.020 110.961  1.00  0.00           C
ATOM   8304 4C31 POPEb 347      36.260  30.850 110.011  1.00  0.00           C
ATOM   8307 5C31 POPEb 347      36.210  29.510 110.751  1.00  0.00           C
ATOM   8310 6C31 POPEb 347      36.640  28.310 109.911  1.00  0.00           C
ATOM   8314  NH3 POPEc 348     125.270  63.450  90.661  1.00  0.00           N
ATOM   8318  C12 POPEc 348     125.340  62.650  89.400  1.00  0.00           C
ATOM   8321  C11 POPEc 348     126.650  61.870  89.321  1.00  0.00           C
ATOM   8324  P   POPEc 348     128.170  60.680  87.581  1.00  0.00           P
ATOM   8325  O13 POPEc 348     127.920  59.250  87.331  1.00  0.00           O
ATOM   8326  O14 POPEc 348     128.740  61.460  86.461  1.00  0.00           O
ATOM   8327  O11 POPEc 348     129.010  60.830  88.871  1.00  0.00           O
ATOM   8328  O12 POPEc 348     126.790  61.370  87.991  1.00  0.00           O
ATOM   8329  C1  POPEc 348     130.010  59.900  89.230  1.00  0.00           C
ATOM   8332  C2  POPEc 348     130.550  60.440  90.551  1.00  0.00           C
ATOM   8334  O21 POPEc 348     131.840  59.870  90.790  1.00  0.00           O
ATOM   8335  C21 POPEc 348     132.520  60.520  91.721  1.00  0.00           C
ATOM   8336  O22 POPEc 348     132.230  61.620  92.171  1.00  0.00           O
ATOM   8337  C22 POPEc 348     133.750  59.700  92.111  1.00  0.00           C
ATOM   8340  C3  POPEc 348     129.510  60.150  91.681  1.00  0.00           C
ATOM   8343  O31 POPEc 348     129.490  61.110  92.741  1.00  0.00           O
ATOM   8344  C31 POPEc 348     130.020  60.730  93.891  1.00  0.00           C
ATOM   8345  O32 POPEc 348     130.670  59.720  94.081  1.00  0.00           O
ATOM   8346  C32 POPEc 348     129.670  61.770  94.951  1.00  0.00           C
ATOM   8349  C23 POPEc 348     134.100  59.840  93.601  1.00  0.00           C
ATOM   8352  C24 POPEc 348     135.600  59.640  93.791  1.00  0.00           C
ATOM   8355  C25 POPEc 348     136.040  59.660  95.261  1.00  0.00           C
ATOM   8358  C26 POPEc 348     137.560  59.530  95.391  1.00  0.00           C
ATOM   8361  C27 POPEc 348     138.030  59.370  96.851  1.00  0.00           C
ATOM   8364  C28 POPEc 348     137.730  57.960  97.401  1.00  0.00           C
ATOM   8367  C29 POPEc 348     138.090  57.810  98.851  1.00  0.00           C
ATOM   8369 0C21 POPEc 348     139.050  57.020  99.351  1.00  0.00           C
ATOM   8371 1C21 POPEc 348     139.980  56.180  98.511  1.00  0.00           C
ATOM   8374 2C21 POPEc 348     141.050  55.370  99.260  1.00  0.00           C
ATOM   8377 3C21 POPEc 348     142.030  56.210 100.101  1.00  0.00           C
ATOM   8380 4C21 POPEc 348     143.000  55.340 100.921  1.00  0.00           C
ATOM   8383 5C21 POPEc 348     144.090  56.120 101.671  1.00  0.00           C
ATOM   8386 6C21 POPEc 348     143.600  56.940 102.870  1.00  0.00           C
ATOM   8389 7C21 POPEc 348     144.610  58.000 103.340  1.00  0.00           C
ATOM   8392 8C21 POPEc 348     144.080  58.890 104.471  1.00  0.00           C
ATOM   8396  C33 POPEc 348     130.910  62.550  95.431  1.00  0.00           C
ATOM   8399  C34 POPEc 348     130.620  63.360  96.701  1.00  0.00           C
ATOM   8402  C35 POPEc 348     130.460  62.450  97.921  1.00  0.00           C
ATOM   8405  C36 POPEc 348     130.110  63.180  99.221  1.00  0.00           C
ATOM   8408  C37 POPEc 348     130.300  62.230 100.401  1.00  0.00           C
ATOM   8411  C38 POPEc 348     129.960  62.850 101.760  1.00  0.00           C
ATOM   8414  C39 POPEc 348     130.700  62.110 102.881  1.00  0.00           C
ATOM   8417 0C31 POPEc 348     130.280  62.550 104.291  1.00  0.00           C
ATOM   8420 1C31 POPEc 348     130.940  63.850 104.751  1.00  0.00           C
ATOM   8423 2C31 POPEc 348     130.540  64.200 106.191  1.00  0.00           C
ATOM   8426 3C31 POPEc 348     131.340  65.360 106.801  1.00  0.00           C
ATOM   8429 4C31 POPEc 348     132.850  65.080 106.831  1.00  0.00           C
ATOM   8432 5C31 POPEc 348     133.640  66.090 107.671  1.00  0.00           C
ATOM   8435 6C31 POPEc 348     135.130  65.760 107.691  1.00  0.00           C
ATOM   8439  NH3 POPEd 349      81.910  95.770  85.111  1.00  0.00           N
ATOM   8443  C12 POPEd 349      81.340  94.580  84.371  1.00  0.00           C
ATOM   8446  C11 POPEd 349      79.890  94.740  83.881  1.00  0.00           C
ATOM   8449  P   POPEd 349      78.640  92.450  84.260  1.00  0.00           P
ATOM   8450  O13 POPEd 349      77.270  92.990  84.461  1.00  0.00           O
ATOM   8451  O14 POPEd 349      78.750  91.130  83.581  1.00  0.00           O
ATOM   8452  O11 POPEd 349      79.410  92.490  85.641  1.00  0.00           O
ATOM   8453  O12 POPEd 349      79.410  93.490  83.391  1.00  0.00           O
ATOM   8454  C1  POPEd 349      79.030  93.480  86.611  1.00  0.00           C
ATOM   8457  C2  POPEd 349      78.960  92.910  88.031  1.00  0.00           C
ATOM   8459  O21 POPEd 349      79.060  94.000  88.961  1.00  0.00           O
ATOM   8460  C21 POPEd 349      77.990  94.790  89.031  1.00  0.00           C
ATOM   8461  O22 POPEd 349      76.990  94.740  88.341  1.00  0.00           O
ATOM   8462  C22 POPEd 349      78.190  95.720  90.221  1.00  0.00           C
ATOM   8465  C3  POPEd 349      80.110  91.880  88.290  1.00  0.00           C
ATOM   8468  O31 POPEd 349      80.830  92.070  89.531  1.00  0.00           O
ATOM   8469  C31 POPEd 349      80.120  91.900  90.631  1.00  0.00           C
ATOM   8470  O32 POPEd 349      78.980  91.490  90.701  1.00  0.00           O
ATOM   8471  C32 POPEd 349      80.930  92.400  91.831  1.00  0.00           C
ATOM   8474  C23 POPEd 349      77.690  95.050  91.511  1.00  0.00           C
ATOM   8477  C24 POPEd 349      77.940  95.930  92.730  1.00  0.00           C
ATOM   8480  C25 POPEd 349      77.230  95.380  93.961  1.00  0.00           C
ATOM   8483  C26 POPEd 349      77.530  96.210  95.201  1.00  0.00           C
ATOM   8486  C27 POPEd 349      76.840  95.660  96.451  1.00  0.00           C
ATOM   8489  C28 POPEd 349      77.310  96.410  97.711  1.00  0.00           C
ATOM   8492  C29 POPEd 349      76.510  96.030  98.921  1.00  0.00           C
ATOM   8494 0C21 POPEd 349      77.010  95.590 100.081  1.00  0.00           C
ATOM   8496 1C21 POPEd 349      78.460  95.380 100.411  1.00  0.00           C
ATOM   8499 2C21 POPEd 349      78.670  94.920 101.861  1.00  0.00           C
ATOM   8502 3C21 POPEd 349      78.200  95.930 102.921  1.00  0.00           C
ATOM   8505 4C21 POPEd 349      78.700  95.590 104.341  1.00  0.00           C
ATOM   8508 5C21 POPEd 349      78.140  94.280 104.921  1.00  0.00           C
ATOM   8511 6C21 POPEd 349      76.670  94.360 105.370  1.00  0.00           C
ATOM   8514 7C21 POPEd 349      76.210  93.080 106.071  1.00  0.00           C
ATOM   8517 8C21 POPEd 349      74.890  93.230 106.841  1.00  0.00           C
ATOM   8521  C33 POPEd 349      80.930  91.390  93.010  1.00  0.00           C
ATOM   8524  C34 POPEd 349      81.490  92.000  94.301  1.00  0.00           C
ATOM   8527  C35 POPEd 349      80.410  92.500  95.271  1.00  0.00           C
ATOM   8530  C36 POPEd 349      80.380  91.670  96.571  1.00  0.00           C
ATOM   8533  C37 POPEd 349      79.340  92.160  97.590  1.00  0.00           C
ATOM   8536  C38 POPEd 349      79.470  91.470  98.961  1.00  0.00           C
ATOM   8539  C39 POPEd 349      80.740  91.870  99.731  1.00  0.00           C
ATOM   8542 0C31 POPEd 349      80.620  91.590 101.241  1.00  0.00           C
ATOM   8545 1C31 POPEd 349      81.800  92.160 102.051  1.00  0.00           C
ATOM   8548 2C31 POPEd 349      81.540  92.110 103.571  1.00  0.00           C
ATOM   8551 3C31 POPEd 349      82.690  92.660 104.411  1.00  0.00           C
ATOM   8554 4C31 POPEd 349      82.410  92.540 105.921  1.00  0.00           C
ATOM   8557 5C31 POPEd 349      83.610  92.890 106.801  1.00  0.00           C
ATOM   8560 6C31 POPEd 349      83.280  92.880 108.301  1.00  0.00           C
ATOM   8564  NH3 POPEe 350      58.910  13.400  81.331  1.00  0.00           N
ATOM   8568  C12 POPEe 350      60.300  13.290  81.891  1.00  0.00           C
ATOM   8571  C11 POPEe 350      61.270  14.010  80.961  1.00  0.00           C
ATOM   8574  P   POPEe 350      63.900  14.210  80.831  1.00  0.00           P
ATOM   8575  O13 POPEe 350      63.760  13.520  79.531  1.00  0.00           O
ATOM   8576  O14 POPEe 350      64.360  15.620  80.781  1.00  0.00           O
ATOM   8577  O11 POPEe 350      64.820  13.340  81.831  1.00  0.00           O
ATOM   8578  O12 POPEe 350      62.520  14.170  81.611  1.00  0.00           O
ATOM   8579  C1  POPEe 350      64.260  12.410  82.781  1.00  0.00           C
ATOM   8582  C2  POPEe 350      63.750  13.050  84.120  1.00  0.00           C
ATOM   8584  O21 POPEe 350      64.840  13.620  84.891  1.00  0.00           O
ATOM   8585  C21 POPEe 350      65.550  12.840  85.691  1.00  0.00           C
ATOM   8586  O22 POPEe 350      65.530  11.630  85.741  1.00  0.00           O
ATOM   8587  C22 POPEe 350      66.390  13.760  86.590  1.00  0.00           C
ATOM   8590  C3  POPEe 350      62.780  12.150  84.941  1.00  0.00           C
ATOM   8593  O31 POPEe 350      62.340  12.880  86.101  1.00  0.00           O
ATOM   8594  C31 POPEe 350      61.530  12.240  86.921  1.00  0.00           C
ATOM   8595  O32 POPEe 350      61.060  11.130  86.760  1.00  0.00           O
ATOM   8596  C32 POPEe 350      61.330  13.130  88.161  1.00  0.00           C
ATOM   8599  C23 POPEe 350      67.060  13.070  87.801  1.00  0.00           C
ATOM   8602  C24 POPEe 350      66.140  12.920  89.041  1.00  0.00           C
ATOM   8605  C25 POPEe 350      65.290  11.640  89.011  1.00  0.00           C
ATOM   8608  C26 POPEe 350      64.440  11.450  90.271  1.00  0.00           C
ATOM   8611  C27 POPEe 350      63.710  10.100  90.221  1.00  0.00           C
ATOM   8614  C28 POPEe 350      62.750   9.840  91.391  1.00  0.00           C
ATOM   8617  C29 POPEe 350      61.790   8.740  91.021  1.00  0.00           C
ATOM   8619 0C21 POPEe 350      61.480   7.640  91.741  1.00  0.00           C
ATOM   8621 1C21 POPEe 350      61.980   7.290  93.111  1.00  0.00           C
ATOM   8624 2C21 POPEe 350      60.860   6.820  94.051  1.00  0.00           C
ATOM   8627 3C21 POPEe 350      61.410   6.210  95.351  1.00  0.00           C
ATOM   8630 4C21 POPEe 350      60.290   5.730  96.291  1.00  0.00           C
ATOM   8633 5C21 POPEe 350      60.810   5.040  97.561  1.00  0.00           C
ATOM   8636 6C21 POPEe 350      59.990   3.800  97.931  1.00  0.00           C
ATOM   8639 7C21 POPEe 350      60.420   3.190  99.260  1.00  0.00           C
ATOM   8642 8C21 POPEe 350      59.640   1.930  99.671  1.00  0.00           C
ATOM   8646  C33 POPEe 350      60.770  12.410  89.421  1.00  0.00           C
ATOM   8649  C34 POPEe 350      60.780  13.320  90.650  1.00  0.00           C
ATOM   8652  C35 POPEe 350      60.090  12.690  91.871  1.00  0.00           C
ATOM   8655  C36 POPEe 350      60.450  13.360  93.211  1.00  0.00           C
ATOM   8658  C37 POPEe 350      60.130  12.470  94.421  1.00  0.00           C
ATOM   8661  C38 POPEe 350      60.580  13.060  95.761  1.00  0.00           C
ATOM   8664  C39 POPEe 350      60.610  12.030  96.901  1.00  0.00           C
ATOM   8667 0C31 POPEe 350      59.230  11.540  97.361  1.00  0.00           C
ATOM   8670 1C31 POPEe 350      59.330  10.370  98.361  1.00  0.00           C
ATOM   8673 2C31 POPEe 350      58.000   9.650  98.621  1.00  0.00           C
ATOM   8676 3C31 POPEe 350      58.210   8.170  98.941  1.00  0.00           C
ATOM   8679 4C31 POPEe 350      56.910   7.410  99.231  1.00  0.00           C
ATOM   8682 5C31 POPEe 350      57.060   5.900  99.011  1.00  0.00           C
ATOM   8685 6C31 POPEe 350      55.780   5.090  99.251  1.00  0.00           C
ATOM   8689  NH3 POPEf 351      40.040  30.770  87.131  1.00  0.00           N
ATOM   8693  C12 POPEf 351      40.180  31.710  85.961  1.00  0.00           C
ATOM   8696  C11 POPEf 351      41.650  31.850  85.541  1.00  0.00           C
ATOM   8699  P   POPEf 351      43.940  31.270  86.660  1.00  0.00           P
ATOM   8700  O13 POPEf 351      43.820  29.900  86.131  1.00  0.00           O
ATOM   8701  O14 POPEf 351      44.910  32.120  85.951  1.00  0.00           O
ATOM   8702  O11 POPEf 351      44.270  31.210  88.191  1.00  0.00           O
ATOM   8703  O12 POPEf 351      42.510  31.960  86.671  1.00  0.00           O
ATOM   8704  C1  POPEf 351      44.470  32.450  88.881  1.00  0.00           C
ATOM   8707  C2  POPEf 351      45.830  32.390  89.601  1.00  0.00           C
ATOM   8709  O21 POPEf 351      45.530  32.480  91.001  1.00  0.00           O
ATOM   8710  C21 POPEf 351      46.280  31.800  91.821  1.00  0.00           C
ATOM   8711  O22 POPEf 351      47.330  31.240  91.561  1.00  0.00           O
ATOM   8712  C22 POPEf 351      45.640  31.910  93.201  1.00  0.00           C
ATOM   8715  C3  POPEf 351      46.830  33.490  89.120  1.00  0.00           C
ATOM   8718  O31 POPEf 351      48.110  32.940  88.801  1.00  0.00           O
ATOM   8719  C31 POPEf 351      49.240  33.080  89.511  1.00  0.00           C
ATOM   8720  O32 POPEf 351      50.300  32.590  89.151  1.00  0.00           O
ATOM   8721  C32 POPEf 351      49.120  33.890  90.801  1.00  0.00           C
ATOM   8724  C23 POPEf 351      46.700  31.810  94.301  1.00  0.00           C
ATOM   8727  C24 POPEf 351      46.130  32.000  95.711  1.00  0.00           C
ATOM   8730  C25 POPEf 351      47.080  31.410  96.771  1.00  0.00           C
ATOM   8733  C26 POPEf 351      48.470  32.060  96.821  1.00  0.00           C
ATOM   8736  C27 POPEf 351      49.480  31.170  97.551  1.00  0.00           C
ATOM   8739  C28 POPEf 351      50.760  31.920  97.961  1.00  0.00           C
ATOM   8742  C29 POPEf 351      51.710  31.030  98.711  1.00  0.00           C
ATOM   8744 0C21 POPEf 351      51.740  30.860 100.041  1.00  0.00           C
ATOM   8746 1C21 POPEf 351      50.790  31.480 101.041  1.00  0.00           C
ATOM   8749 2C21 POPEf 351      50.250  30.470 102.071  1.00  0.00           C
ATOM   8752 3C21 POPEf 351      51.280  30.020 103.121  1.00  0.00           C
ATOM   8755 4C21 POPEf 351      50.680  29.140 104.231  1.00  0.00           C
ATOM   8758 5C21 POPEf 351      51.040  27.650 104.101  1.00  0.00           C
ATOM   8761 6C21 POPEf 351      50.350  26.760 105.151  1.00  0.00           C
ATOM   8764 7C21 POPEf 351      50.700  25.280 105.001  1.00  0.00           C
ATOM   8767 8C21 POPEf 351      50.040  24.390 106.061  1.00  0.00           C
ATOM   8771  C33 POPEf 351      50.490  33.920  91.521  1.00  0.00           C
ATOM   8774  C34 POPEf 351      50.440  34.470  92.951  1.00  0.00           C
ATOM   8777  C35 POPEf 351      51.780  34.210  93.671  1.00  0.00           C
ATOM   8780  C36 POPEf 351      51.850  34.860  95.051  1.00  0.00           C
ATOM   8783  C37 POPEf 351      53.230  34.730  95.701  1.00  0.00           C
ATOM   8786  C38 POPEf 351      53.510  35.810  96.760  1.00  0.00           C
ATOM   8789  C39 POPEf 351      52.460  35.860  97.870  1.00  0.00           C
ATOM   8792 0C31 POPEf 351      52.920  36.710  99.061  1.00  0.00           C
ATOM   8795 1C31 POPEf 351      51.890  36.740 100.201  1.00  0.00           C
ATOM   8798 2C31 POPEf 351      52.530  36.910 101.581  1.00  0.00           C
ATOM   8801 3C31 POPEf 351      53.290  38.220 101.801  1.00  0.00           C
ATOM   8804 4C31 POPEf 351      52.390  39.470 101.871  1.00  0.00           C
ATOM   8807 5C31 POPEf 351      53.190  40.730 102.241  1.00  0.00           C
ATOM   8810 6C31 POPEf 351      52.330  41.990 102.321  1.00  0.00           C
ATOM   8814  NH3 POPEg 352      34.100 113.340  80.171  1.00  0.00           N
ATOM   8818  C12 POPEg 352      34.960 112.610  81.171  1.00  0.00           C
ATOM   8821  C11 POPEg 352      34.240 111.350  81.671  1.00  0.00           C
ATOM   8824  P   POPEg 352      31.800 110.990  80.831  1.00  0.00           P
ATOM   8825  O13 POPEg 352      30.510 111.690  81.031  1.00  0.00           O
ATOM   8826  O14 POPEg 352      32.450 111.120  79.511  1.00  0.00           O
ATOM   8827  O11 POPEg 352      31.690 109.500  81.340  1.00  0.00           O
ATOM   8828  O12 POPEg 352      32.830 111.590  81.861  1.00  0.00           O
ATOM   8829  C1  POPEg 352      31.400 109.230  82.730  1.00  0.00           C
ATOM   8832  C2  POPEg 352      32.540 108.460  83.491  1.00  0.00           C
ATOM   8834  O21 POPEg 352      33.020 109.340  84.531  1.00  0.00           O
ATOM   8835  C21 POPEg 352      33.130 108.760  85.731  1.00  0.00           C
ATOM   8836  O22 POPEg 352      32.990 107.570  85.951  1.00  0.00           O
ATOM   8837  C22 POPEg 352      33.300 109.820  86.821  1.00  0.00           C
ATOM   8840  C3  POPEg 352      33.700 108.000  82.581  1.00  0.00           C
ATOM   8843  O31 POPEg 352      34.640 107.100  83.221  1.00  0.00           O
ATOM   8844  C31 POPEg 352      35.900 107.470  83.290  1.00  0.00           C
ATOM   8845  O32 POPEg 352      36.330 108.620  83.281  1.00  0.00           O
ATOM   8846  C32 POPEg 352      36.770 106.220  83.171  1.00  0.00           C
ATOM   8849  C23 POPEg 352      32.010 109.900  87.661  1.00  0.00           C
ATOM   8852  C24 POPEg 352      32.120 110.720  88.961  1.00  0.00           C
ATOM   8855  C25 POPEg 352      32.530 109.860  90.161  1.00  0.00           C
ATOM   8858  C26 POPEg 352      32.260 110.530  91.521  1.00  0.00           C
ATOM   8861  C27 POPEg 352      32.300 109.510  92.681  1.00  0.00           C
ATOM   8864  C28 POPEg 352      31.430 109.900  93.891  1.00  0.00           C
ATOM   8867  C29 POPEg 352      31.840 111.200  94.511  1.00  0.00           C
ATOM   8869 0C21 POPEg 352      31.110 112.330  94.591  1.00  0.00           C
ATOM   8871 1C21 POPEg 352      29.710 112.580  94.090  1.00  0.00           C
ATOM   8874 2C21 POPEg 352      28.810 113.220  95.171  1.00  0.00           C
ATOM   8877 3C21 POPEg 352      29.340 114.550  95.731  1.00  0.00           C
ATOM   8880 4C21 POPEg 352      28.270 115.350  96.480  1.00  0.00           C
ATOM   8883 5C21 POPEg 352      28.740 116.760  96.861  1.00  0.00           C
ATOM   8886 6C21 POPEg 352      29.540 116.830  98.171  1.00  0.00           C
ATOM   8889 7C21 POPEg 352      29.990 118.250  98.491  1.00  0.00           C
ATOM   8892 8C21 POPEg 352      30.750 118.370  99.811  1.00  0.00           C
ATOM   8896  C33 POPEg 352      37.530 105.880  84.461  1.00  0.00           C
ATOM   8899  C34 POPEg 352      38.300 104.560  84.301  1.00  0.00           C
ATOM   8902  C35 POPEg 352      39.190 104.190  85.491  1.00  0.00           C
ATOM   8905  C36 POPEg 352      38.590 104.550  86.861  1.00  0.00           C
ATOM   8908  C37 POPEg 352      39.350 103.880  88.001  1.00  0.00           C
ATOM   8911  C38 POPEg 352      38.870 104.290  89.391  1.00  0.00           C
ATOM   8914  C39 POPEg 352      39.780 103.700  90.480  1.00  0.00           C
ATOM   8917 0C31 POPEg 352      39.390 104.140  91.891  1.00  0.00           C
ATOM   8920 1C31 POPEg 352      40.440 103.740  92.941  1.00  0.00           C
ATOM   8923 2C31 POPEg 352      39.920 103.850  94.381  1.00  0.00           C
ATOM   8926 3C31 POPEg 352      41.030 103.640  95.421  1.00  0.00           C
ATOM   8929 4C31 POPEg 352      40.490 103.580  96.861  1.00  0.00           C
ATOM   8932 5C31 POPEg 352      41.600 103.360  97.891  1.00  0.00           C
ATOM   8935 6C31 POPEg 352      41.070 103.170  99.321  1.00  0.00           C
ATOM   8939  NH3 POPEh 353      21.350   5.150 123.421  1.00  0.00           N
ATOM   8943  C12 POPEh 353      20.230   4.940 124.411  1.00  0.00           C
ATOM   8946  C11 POPEh 353      20.310   3.600 125.141  1.00  0.00           C
ATOM   8949  P   POPEh 353      19.700   1.130 124.641  1.00  0.00           P
ATOM   8950  O13 POPEh 353      20.830   0.600 125.431  1.00  0.00           O
ATOM   8951  O14 POPEh 353      18.360   1.070 125.261  1.00  0.00           O
ATOM   8952  O11 POPEh 353      19.660   0.380 123.231  1.00  0.00           O
ATOM   8953  O12 POPEh 353      20.070   2.590 124.181  1.00  0.00           O
ATOM   8954  C1  POPEh 353      19.020   1.070 122.151  1.00  0.00           C
ATOM   8957  C2  POPEh 353      19.190   0.360 120.791  1.00  0.00           C
ATOM   8959  O21 POPEh 353      18.210   0.880 119.861  1.00  0.00           O
ATOM   8960  C21 POPEh 353      18.670   1.680 118.901  1.00  0.00           C
ATOM   8961  O22 POPEh 353      19.720   2.290 118.921  1.00  0.00           O
ATOM   8962  C22 POPEh 353      17.720   1.550 117.711  1.00  0.00           C
ATOM   8965  C3  POPEh 353      18.920  -1.160 120.951  1.00  0.00           C
ATOM   8968  O31 POPEh 353      18.670  -1.780 119.671  1.00  0.00           O
ATOM   8969  C31 POPEh 353      18.550  -3.100 119.671  1.00  0.00           C
ATOM   8970  O32 POPEh 353      18.490  -3.790 120.681  1.00  0.00           O
ATOM   8971  C32 POPEh 353      18.420  -3.600 118.211  1.00  0.00           C
ATOM   8974  C23 POPEh 353      17.900   2.620 116.611  1.00  0.00           C
ATOM   8977  C24 POPEh 353      17.550   2.040 115.230  1.00  0.00           C
ATOM   8980  C25 POPEh 353      17.040   3.060 114.191  1.00  0.00           C
ATOM   8983  C26 POPEh 353      15.730   3.730 114.621  1.00  0.00           C
ATOM   8986  C27 POPEh 353      15.930   5.120 115.261  1.00  0.00           C
ATOM   8989  C28 POPEh 353      14.970   5.370 116.441  1.00  0.00           C
ATOM   8992  C29 POPEh 353      13.550   5.510 115.961  1.00  0.00           C
ATOM   8994 0C21 POPEh 353      12.630   6.370 116.421  1.00  0.00           C
ATOM   8996 1C21 POPEh 353      12.780   7.390 117.521  1.00  0.00           C
ATOM   8999 2C21 POPEh 353      11.820   8.560 117.271  1.00  0.00           C
ATOM   9002 3C21 POPEh 353      11.850   9.620 118.381  1.00  0.00           C
ATOM   9005 4C21 POPEh 353      10.780  10.720 118.201  1.00  0.00           C
ATOM   9008 5C21 POPEh 353      10.690  11.290 116.771  1.00  0.00           C
ATOM   9011 6C21 POPEh 353       9.700  12.450 116.671  1.00  0.00           C
ATOM   9014 7C21 POPEh 353       9.610  13.110 115.291  1.00  0.00           C
ATOM   9017 8C21 POPEh 353       8.830  14.420 115.341  1.00  0.00           C
ATOM   9021  C33 POPEh 353      19.000  -2.640 117.131  1.00  0.00           C
ATOM   9024  C34 POPEh 353      18.360  -2.820 115.741  1.00  0.00           C
ATOM   9027  C35 POPEh 353      18.480  -1.540 114.871  1.00  0.00           C
ATOM   9030  C36 POPEh 353      18.990  -1.770 113.451  1.00  0.00           C
ATOM   9033  C37 POPEh 353      19.280  -0.450 112.721  1.00  0.00           C
ATOM   9036  C38 POPEh 353      19.760  -0.640 111.271  1.00  0.00           C
ATOM   9039  C39 POPEh 353      20.040   0.710 110.581  1.00  0.00           C
ATOM   9042 0C31 POPEh 353      20.350   0.570 109.081  1.00  0.00           C
ATOM   9045 1C31 POPEh 353      20.640   1.920 108.391  1.00  0.00           C
ATOM   9048 2C31 POPEh 353      20.650   1.780 106.871  1.00  0.00           C
ATOM   9051 3C31 POPEh 353      20.760   3.100 106.101  1.00  0.00           C
ATOM   9054 4C31 POPEh 353      19.680   4.130 106.480  1.00  0.00           C
ATOM   9057 5C31 POPEh 353      19.530   5.250 105.441  1.00  0.00           C
ATOM   9060 6C31 POPEh 353      18.520   6.310 105.861  1.00  0.00           C
ATOM   9064  NH3 POPEi 354      44.860  13.030 121.031  1.00  0.00           N
ATOM   9068  C12 POPEi 354      44.260  14.260 121.701  1.00  0.00           C
ATOM   9071  C11 POPEi 354      45.070  14.720 122.941  1.00  0.00           C
ATOM   9074  P   POPEi 354      45.010  17.360 122.721  1.00  0.00           P
ATOM   9075  O13 POPEi 354      43.850  17.810 121.931  1.00  0.00           O
ATOM   9076  O14 POPEi 354      45.510  18.350 123.701  1.00  0.00           O
ATOM   9077  O11 POPEi 354      46.180  16.920 121.760  1.00  0.00           O
ATOM   9078  O12 POPEi 354      44.620  16.000 123.441  1.00  0.00           O
ATOM   9079  C1  POPEi 354      46.500  17.660 120.591  1.00  0.00           C
ATOM   9082  C2  POPEi 354      47.990  17.420 120.221  1.00  0.00           C
ATOM   9084  O21 POPEi 354      48.220  17.870 118.871  1.00  0.00           O
ATOM   9085  C21 POPEi 354      48.460  19.180 118.791  1.00  0.00           C
ATOM   9086  O22 POPEi 354      48.430  19.950 119.731  1.00  0.00           O
ATOM   9087  C22 POPEi 354      48.770  19.550 117.341  1.00  0.00           C
ATOM   9090  C3  POPEi 354      48.400  15.920 120.421  1.00  0.00           C
ATOM   9093  O31 POPEi 354      49.120  15.390 119.291  1.00  0.00           O
ATOM   9094  C31 POPEi 354      48.500  14.440 118.601  1.00  0.00           C
ATOM   9095  O32 POPEi 354      47.470  13.870 118.961  1.00  0.00           O
ATOM   9096  C32 POPEi 354      49.270  14.130 117.311  1.00  0.00           C
ATOM   9099  C23 POPEi 354      50.200  20.110 117.111  1.00  0.00           C
ATOM   9102  C24 POPEi 354      50.960  19.320 116.031  1.00  0.00           C
ATOM   9105  C25 POPEi 354      52.120  20.100 115.401  1.00  0.00           C
ATOM   9108  C26 POPEi 354      51.640  21.200 114.441  1.00  0.00           C
ATOM   9111  C27 POPEi 354      52.770  21.970 113.751  1.00  0.00           C
ATOM   9114  C28 POPEi 354      52.200  23.070 112.831  1.00  0.00           C
ATOM   9117  C29 POPEi 354      53.210  24.080 112.351  1.00  0.00           C
ATOM   9119 0C21 POPEi 354      53.430  24.480 111.091  1.00  0.00           C
ATOM   9121 1C21 POPEi 354      52.770  23.940 109.841  1.00  0.00           C
ATOM   9124 2C21 POPEi 354      53.690  24.060 108.611  1.00  0.00           C
ATOM   9127 3C21 POPEi 354      53.820  25.510 108.081  1.00  0.00           C
ATOM   9130 4C21 POPEi 354      54.930  25.690 107.041  1.00  0.00           C
ATOM   9133 5C21 POPEi 354      56.320  25.390 107.611  1.00  0.00           C
ATOM   9136 6C21 POPEi 354      57.480  25.880 106.721  1.00  0.00           C
ATOM   9139 7C21 POPEi 354      58.830  25.400 107.261  1.00  0.00           C
ATOM   9142 8C21 POPEi 354      60.000  25.740 106.340  1.00  0.00           C
ATOM   9146  C33 POPEi 354      49.940  15.370 116.661  1.00  0.00           C
ATOM   9149  C34 POPEi 354      50.860  14.990 115.491  1.00  0.00           C
ATOM   9152  C35 POPEi 354      50.110  14.480 114.251  1.00  0.00           C
ATOM   9155  C36 POPEi 354      51.070  14.140 113.101  1.00  0.00           C
ATOM   9158  C37 POPEi 354      50.350  13.790 111.791  1.00  0.00           C
ATOM   9161  C38 POPEi 354      51.340  13.390 110.691  1.00  0.00           C
ATOM   9164  C39 POPEi 354      50.700  13.000 109.341  1.00  0.00           C
ATOM   9167 0C31 POPEi 354      49.810  14.080 108.711  1.00  0.00           C
ATOM   9170 1C31 POPEi 354      48.310  13.870 109.001  1.00  0.00           C
ATOM   9173 2C31 POPEi 354      47.430  14.830 108.181  1.00  0.00           C
ATOM   9176 3C31 POPEi 354      45.920  14.660 108.431  1.00  0.00           C
ATOM   9179 4C31 POPEi 354      45.380  13.290 108.001  1.00  0.00           C
ATOM   9182 5C31 POPEi 354      43.840  13.250 107.991  1.00  0.00           C
ATOM   9185 6C31 POPEi 354      43.280  11.930 107.441  1.00  0.00           C
ATOM   9189  NH3 POPEj 355      33.810 132.070 122.031  1.00  0.00           N
ATOM   9193  C12 POPEj 355      32.400 131.640 122.381  1.00  0.00           C
ATOM   9196  C11 POPEj 355      32.350 130.150 122.791  1.00  0.00           C
ATOM   9199  P   POPEj 355      30.450 128.360 123.191  1.00  0.00           P
ATOM   9200  O13 POPEj 355      31.470 127.340 122.821  1.00  0.00           O
ATOM   9201  O14 POPEj 355      29.560 128.030 124.311  1.00  0.00           O
ATOM   9202  O11 POPEj 355      29.500 128.590 121.951  1.00  0.00           O
ATOM   9203  O12 POPEj 355      31.100 129.790 123.391  1.00  0.00           O
ATOM   9204  C1  POPEj 355      29.970 129.320 120.821  1.00  0.00           C
ATOM   9207  C2  POPEj 355      28.830 129.610 119.811  1.00  0.00           C
ATOM   9209  O21 POPEj 355      29.250 130.120 118.531  1.00  0.00           O
ATOM   9210  C21 POPEj 355      30.420 130.700 118.311  1.00  0.00           C
ATOM   9211  O22 POPEj 355      31.340 130.860 119.101  1.00  0.00           O
ATOM   9212  C22 POPEj 355      30.420 131.260 116.901  1.00  0.00           C
ATOM   9215  C3  POPEj 355      27.780 130.580 120.441  1.00  0.00           C
ATOM   9218  O31 POPEj 355      26.500 130.570 119.761  1.00  0.00           O
ATOM   9219  C31 POPEj 355      25.740 129.520 120.071  1.00  0.00           C
ATOM   9220  O32 POPEj 355      26.020 128.680 120.911  1.00  0.00           O
ATOM   9221  C32 POPEj 355      24.500 129.450 119.181  1.00  0.00           C
ATOM   9224  C23 POPEj 355      29.540 132.530 116.811  1.00  0.00           C
ATOM   9227  C24 POPEj 355      29.430 133.090 115.401  1.00  0.00           C
ATOM   9230  C25 POPEj 355      28.340 134.180 115.291  1.00  0.00           C
ATOM   9233  C26 POPEj 355      28.690 135.440 116.081  1.00  0.00           C
ATOM   9236  C27 POPEj 355      27.620 136.540 115.981  1.00  0.00           C
ATOM   9239  C28 POPEj 355      27.430 137.080 114.551  1.00  0.00           C
ATOM   9242  C29 POPEj 355      26.500 138.260 114.541  1.00  0.00           C
ATOM   9244 0C21 POPEj 355      25.920 138.800 113.461  1.00  0.00           C
ATOM   9246 1C21 POPEj 355      26.040 138.270 112.071  1.00  0.00           C
ATOM   9249 2C21 POPEj 355      24.820 137.380 111.821  1.00  0.00           C
ATOM   9252 3C21 POPEj 355      24.950 136.570 110.541  1.00  0.00           C
ATOM   9255 4C21 POPEj 355      23.760 135.640 110.321  1.00  0.00           C
ATOM   9258 5C21 POPEj 355      23.920 134.820 109.041  1.00  0.00           C
ATOM   9261 6C21 POPEj 355      22.830 133.770 108.811  1.00  0.00           C
ATOM   9264 7C21 POPEj 355      23.110 132.950 107.551  1.00  0.00           C
ATOM   9267 8C21 POPEj 355      22.000 131.970 107.161  1.00  0.00           C
ATOM   9271  C33 POPEj 355      23.980 130.690 118.441  1.00  0.00           C
ATOM   9274  C34 POPEj 355      22.590 130.380 117.821  1.00  0.00           C
ATOM   9277  C35 POPEj 355      22.550 129.390 116.651  1.00  0.00           C
ATOM   9280  C36 POPEj 355      21.110 129.080 116.191  1.00  0.00           C
ATOM   9283  C37 POPEj 355      21.080 128.070 115.031  1.00  0.00           C
ATOM   9286  C38 POPEj 355      20.190 126.840 115.281  1.00  0.00           C
ATOM   9289  C39 POPEj 355      18.780 126.960 114.691  1.00  0.00           C
ATOM   9292 0C31 POPEj 355      18.730 126.570 113.201  1.00  0.00           C
ATOM   9295 1C31 POPEj 355      17.310 126.570 112.611  1.00  0.00           C
ATOM   9298 2C31 POPEj 355      17.240 125.950 111.211  1.00  0.00           C
ATOM   9301 3C31 POPEj 355      17.780 126.860 110.101  1.00  0.00           C
ATOM   9304 4C31 POPEj 355      17.750 126.170 108.731  1.00  0.00           C
ATOM   9307 5C31 POPEj 355      18.180 127.090 107.581  1.00  0.00           C
ATOM   9310 6C31 POPEj 355      18.340 126.330 106.261  1.00  0.00           C
ATOM   9314  NH3 POPEk 356     129.500  43.800  90.671  1.00  0.00           N
ATOM   9318  C12 POPEk 356     129.220  42.850  91.781  1.00  0.00           C
ATOM   9321  C11 POPEk 356     127.780  42.340  91.631  1.00  0.00           C
ATOM   9324  P   POPEk 356     127.050  41.680  94.021  1.00  0.00           P
ATOM   9325  O13 POPEk 356     126.720  43.120  94.101  1.00  0.00           O
ATOM   9326  O14 POPEk 356     126.000  40.760  94.451  1.00  0.00           O
ATOM   9327  O11 POPEk 356     128.350  41.420  94.901  1.00  0.00           O
ATOM   9328  O12 POPEk 356     127.490  41.300  92.551  1.00  0.00           O
ATOM   9329  C1  POPEk 356     128.190  41.150  96.301  1.00  0.00           C
ATOM   9332  C2  POPEk 356     128.220  39.620  96.591  1.00  0.00           C
ATOM   9334  O21 POPEk 356     127.420  39.210  97.721  1.00  0.00           O
ATOM   9335  C21 POPEk 356     127.710  39.680  98.901  1.00  0.00           C
ATOM   9336  O22 POPEk 356     128.420  40.640  99.161  1.00  0.00           O
ATOM   9337  C22 POPEk 356     127.100  38.760  99.961  1.00  0.00           C
ATOM   9340  C3  POPEk 356     129.680  39.060  96.671  1.00  0.00           C
ATOM   9343  O31 POPEk 356     129.720  37.750  97.251  1.00  0.00           O
ATOM   9344  C31 POPEk 356     130.390  37.380  98.351  1.00  0.00           C
ATOM   9345  O32 POPEk 356     130.340  36.240  98.801  1.00  0.00           O
ATOM   9346  C32 POPEk 356     131.240  38.460  99.031  1.00  0.00           C
ATOM   9349  C23 POPEk 356     126.060  39.470 100.831  1.00  0.00           C
ATOM   9352  C24 POPEk 356     125.750  38.710 102.121  1.00  0.00           C
ATOM   9355  C25 POPEk 356     126.760  38.980 103.241  1.00  0.00           C
ATOM   9358  C26 POPEk 356     126.450  38.250 104.551  1.00  0.00           C
ATOM   9361  C27 POPEk 356     127.330  38.770 105.711  1.00  0.00           C
ATOM   9364  C28 POPEk 356     127.400  37.820 106.921  1.00  0.00           C
ATOM   9367  C29 POPEk 356     128.340  36.660 106.691  1.00  0.00           C
ATOM   9369 0C21 POPEk 356     129.360  36.300 107.491  1.00  0.00           C
ATOM   9371 1C21 POPEk 356     129.720  36.960 108.801  1.00  0.00           C
ATOM   9374 2C21 POPEk 356     130.660  38.180 108.671  1.00  0.00           C
ATOM   9377 3C21 POPEk 356     130.540  39.130 109.871  1.00  0.00           C
ATOM   9380 4C21 POPEk 356     130.810  38.450 111.231  1.00  0.00           C
ATOM   9383 5C21 POPEk 356     130.610  39.390 112.431  1.00  0.00           C
ATOM   9386 6C21 POPEk 356     131.730  40.420 112.590  1.00  0.00           C
ATOM   9389 7C21 POPEk 356     131.630  41.200 113.901  1.00  0.00           C
ATOM   9392 8C21 POPEk 356     132.880  42.030 114.231  1.00  0.00           C
ATOM   9396  C33 POPEk 356     131.690  38.100 100.471  1.00  0.00           C
ATOM   9399  C34 POPEk 356     132.930  38.910 100.911  1.00  0.00           C
ATOM   9402  C35 POPEk 356     132.590  40.270 101.551  1.00  0.00           C
ATOM   9405  C36 POPEk 356     132.500  40.230 103.081  1.00  0.00           C
ATOM   9408  C37 POPEk 356     133.400  41.270 103.761  1.00  0.00           C
ATOM   9411  C38 POPEk 356     133.380  41.140 105.291  1.00  0.00           C
ATOM   9414  C39 POPEk 356     134.460  40.190 105.811  1.00  0.00           C
ATOM   9417 0C31 POPEk 356     134.190  39.790 107.271  1.00  0.00           C
ATOM   9420 1C31 POPEk 356     135.410  39.210 108.001  1.00  0.00           C
ATOM   9423 2C31 POPEk 356     135.110  39.060 109.491  1.00  0.00           C
ATOM   9426 3C31 POPEk 356     136.340  38.750 110.361  1.00  0.00           C
ATOM   9429 4C31 POPEk 356     135.950  38.680 111.841  1.00  0.00           C
ATOM   9432 5C31 POPEk 356     137.120  38.430 112.791  1.00  0.00           C
ATOM   9435 6C31 POPEk 356     136.670  38.270 114.241  1.00  0.00           C
ATOM   9439  NH3 POPEl 357      60.890  91.040 126.691  1.00  0.00           N
ATOM   9443  C12 POPEl 357      60.530  89.660 127.191  1.00  0.00           C
ATOM   9446  C11 POPEl 357      59.310  89.650 128.141  1.00  0.00           C
ATOM   9449  P   POPEl 357      57.100  88.650 127.041  1.00  0.00           P
ATOM   9450  O13 POPEl 357      57.260  87.470 127.901  1.00  0.00           O
ATOM   9451  O14 POPEl 357      55.730  89.220 126.901  1.00  0.00           O
ATOM   9452  O11 POPEl 357      57.580  88.240 125.611  1.00  0.00           O
ATOM   9453  O12 POPEl 357      58.090  89.830 127.411  1.00  0.00           O
ATOM   9454  C1  POPEl 357      57.540  89.180 124.541  1.00  0.00           C
ATOM   9457  C2  POPEl 357      56.860  88.520 123.321  1.00  0.00           C
ATOM   9459  O21 POPEl 357      57.640  88.850 122.171  1.00  0.00           O
ATOM   9460  C21 POPEl 357      58.310  87.860 121.611  1.00  0.00           C
ATOM   9461  O22 POPEl 357      58.220  86.680 121.881  1.00  0.00           O
ATOM   9462  C22 POPEl 357      59.290  88.440 120.611  1.00  0.00           C
ATOM   9465  C3  POPEl 357      55.380  88.940 123.131  1.00  0.00           C
ATOM   9468  O31 POPEl 357      54.880  88.280 121.961  1.00  0.00           O
ATOM   9469  C31 POPEl 357      53.930  88.940 121.301  1.00  0.00           C
ATOM   9470  O32 POPEl 357      53.240  89.850 121.731  1.00  0.00           O
ATOM   9471  C32 POPEl 357      53.950  88.390 119.891  1.00  0.00           C
ATOM   9474  C23 POPEl 357      59.140  87.750 119.241  1.00  0.00           C
ATOM   9477  C24 POPEl 357      60.410  87.980 118.421  1.00  0.00           C
ATOM   9480  C25 POPEl 357      60.480  89.380 117.821  1.00  0.00           C
ATOM   9483  C26 POPEl 357      61.820  89.620 117.131  1.00  0.00           C
ATOM   9486  C27 POPEl 357      61.850  90.960 116.411  1.00  0.00           C
ATOM   9489  C28 POPEl 357      63.200  91.210 115.721  1.00  0.00           C
ATOM   9492  C29 POPEl 357      64.270  91.650 116.681  1.00  0.00           C
ATOM   9494 0C21 POPEl 357      65.430  92.220 116.321  1.00  0.00           C
ATOM   9496 1C21 POPEl 357      65.870  92.500 114.901  1.00  0.00           C
ATOM   9499 2C21 POPEl 357      66.070  91.250 114.021  1.00  0.00           C
ATOM   9502 3C21 POPEl 357      66.540  91.590 112.601  1.00  0.00           C
ATOM   9505 4C21 POPEl 357      66.290  90.430 111.631  1.00  0.00           C
ATOM   9508 5C21 POPEl 357      66.500  90.810 110.161  1.00  0.00           C
ATOM   9511 6C21 POPEl 357      66.110  89.680 109.191  1.00  0.00           C
ATOM   9514 7C21 POPEl 357      66.180  90.120 107.730  1.00  0.00           C
ATOM   9517 8C21 POPEl 357      65.890  88.990 106.741  1.00  0.00           C
ATOM   9521  C33 POPEl 357      52.870  88.930 118.931  1.00  0.00           C
ATOM   9524  C34 POPEl 357      52.960  88.110 117.631  1.00  0.00           C
ATOM   9527  C35 POPEl 357      52.120  88.640 116.471  1.00  0.00           C
ATOM   9530  C36 POPEl 357      52.380  90.120 116.211  1.00  0.00           C
ATOM   9533  C37 POPEl 357      51.990  90.580 114.801  1.00  0.00           C
ATOM   9536  C38 POPEl 357      52.010  92.100 114.691  1.00  0.00           C
ATOM   9539  C39 POPEl 357      51.760  92.610 113.271  1.00  0.00           C
ATOM   9542 0C31 POPEl 357      51.530  94.130 113.261  1.00  0.00           C
ATOM   9545 1C31 POPEl 357      51.530  94.730 111.841  1.00  0.00           C
ATOM   9548 2C31 POPEl 357      51.200  96.230 111.831  1.00  0.00           C
ATOM   9551 3C31 POPEl 357      52.250  97.080 112.571  1.00  0.00           C
ATOM   9554 4C31 POPEl 357      52.100  98.580 112.321  1.00  0.00           C
ATOM   9557 5C31 POPEl 357      52.290  99.420 113.591  1.00  0.00           C
ATOM   9560 6C31 POPEl 357      52.720 100.860 113.331  1.00  0.00           C
ATOM   9564  NH3 POPEm 358      34.070  64.710  85.671  1.00  0.00           N
ATOM   9568  C12 POPEm 358      34.760  66.030  85.491  1.00  0.00           C
ATOM   9571  C11 POPEm 358      34.450  66.580  84.101  1.00  0.00           C
ATOM   9574  P   POPEm 358      34.710  69.150  83.651  1.00  0.00           P
ATOM   9575  O13 POPEm 358      35.860  70.100  83.601  1.00  0.00           O
ATOM   9576  O14 POPEm 358      33.710  69.160  82.571  1.00  0.00           O
ATOM   9577  O11 POPEm 358      33.970  69.380  85.011  1.00  0.00           O
ATOM   9578  O12 POPEm 358      35.270  67.710  83.831  1.00  0.00           O
ATOM   9579  C1  POPEm 358      32.570  69.630  85.090  1.00  0.00           C
ATOM   9582  C2  POPEm 358      32.280  70.240  86.471  1.00  0.00           C
ATOM   9584  O21 POPEm 358      32.770  69.350  87.491  1.00  0.00           O
ATOM   9585  C21 POPEm 358      34.000  69.600  87.910  1.00  0.00           C
ATOM   9586  O22 POPEm 358      34.710  70.530  87.541  1.00  0.00           O
ATOM   9587  C22 POPEm 358      34.370  68.550  88.971  1.00  0.00           C
ATOM   9590  C3  POPEm 358      30.780  70.520  86.711  1.00  0.00           C
ATOM   9593  O31 POPEm 358      30.650  71.370  87.861  1.00  0.00           O
ATOM   9594  C31 POPEm 358      30.470  70.740  89.011  1.00  0.00           C
ATOM   9595  O32 POPEm 358      30.240  69.560  89.160  1.00  0.00           O
ATOM   9596  C32 POPEm 358      30.600  71.760  90.121  1.00  0.00           C
ATOM   9599  C23 POPEm 358      35.340  69.040  90.071  1.00  0.00           C
ATOM   9602  C24 POPEm 358      34.900  68.510  91.451  1.00  0.00           C
ATOM   9605  C25 POPEm 358      35.810  68.920  92.621  1.00  0.00           C
ATOM   9608  C26 POPEm 358      35.760  70.400  93.031  1.00  0.00           C
ATOM   9611  C27 POPEm 358      36.750  70.770  94.151  1.00  0.00           C
ATOM   9614  C28 POPEm 358      36.400  70.200  95.541  1.00  0.00           C
ATOM   9617  C29 POPEm 358      35.370  70.950  96.340  1.00  0.00           C
ATOM   9619 0C21 POPEm 358      35.170  70.760  97.661  1.00  0.00           C
ATOM   9621 1C21 POPEm 358      35.890  69.770  98.541  1.00  0.00           C
ATOM   9624 2C21 POPEm 358      36.650  70.400  99.731  1.00  0.00           C
ATOM   9627 3C21 POPEm 358      37.930  71.150  99.341  1.00  0.00           C
ATOM   9630 4C21 POPEm 358      38.570  71.810 100.581  1.00  0.00           C
ATOM   9633 5C21 POPEm 358      39.740  72.760 100.271  1.00  0.00           C
ATOM   9636 6C21 POPEm 358      40.080  73.620 101.501  1.00  0.00           C
ATOM   9639 7C21 POPEm 358      41.230  74.620 101.291  1.00  0.00           C
ATOM   9642 8C21 POPEm 358      41.470  75.510 102.511  1.00  0.00           C
ATOM   9646  C33 POPEm 358      30.620  71.120  91.521  1.00  0.00           C
ATOM   9649  C34 POPEm 358      30.740  72.240  92.551  1.00  0.00           C
ATOM   9652  C35 POPEm 358      30.790  71.780  94.011  1.00  0.00           C
ATOM   9655  C36 POPEm 358      31.250  72.950  94.871  1.00  0.00           C
ATOM   9658  C37 POPEm 358      30.950  72.790  96.361  1.00  0.00           C
ATOM   9661  C38 POPEm 358      31.300  74.080  97.121  1.00  0.00           C
ATOM   9664  C39 POPEm 358      30.740  74.080  98.541  1.00  0.00           C
ATOM   9667 0C31 POPEm 358      30.850  75.470  99.191  1.00  0.00           C
ATOM   9670 1C31 POPEm 358      29.920  75.580 100.401  1.00  0.00           C
ATOM   9673 2C31 POPEm 358      29.980  76.920 101.121  1.00  0.00           C
ATOM   9676 3C31 POPEm 358      31.400  77.320 101.521  1.00  0.00           C
ATOM   9679 4C31 POPEm 358      31.430  78.470 102.531  1.00  0.00           C
ATOM   9682 5C31 POPEm 358      32.860  78.830 102.921  1.00  0.00           C
ATOM   9685 6C31 POPEm 358      32.950  80.140 103.701  1.00  0.00           C
ATOM   9689  NH3 POPEn 359      35.770  79.780  84.001  1.00  0.00           N
ATOM   9693  C12 POPEn 359      34.360  79.230  84.111  1.00  0.00           C
ATOM   9696  C11 POPEn 359      33.500  79.710  82.921  1.00  0.00           C
ATOM   9699  P   POPEn 359      33.430  82.260  83.491  1.00  0.00           P
ATOM   9700  O13 POPEn 359      32.600  83.420  83.091  1.00  0.00           O
ATOM   9701  O14 POPEn 359      34.810  82.150  82.991  1.00  0.00           O
ATOM   9702  O11 POPEn 359      33.550  82.190  85.071  1.00  0.00           O
ATOM   9703  O12 POPEn 359      32.710  80.890  83.191  1.00  0.00           O
ATOM   9704  C1  POPEn 359      32.430  82.120  85.941  1.00  0.00           C
ATOM   9707  C2  POPEn 359      32.840  81.350  87.221  1.00  0.00           C
ATOM   9709  O21 POPEn 359      31.680  80.840  87.910  1.00  0.00           O
ATOM   9710  C21 POPEn 359      31.340  81.270  89.111  1.00  0.00           C
ATOM   9711  O22 POPEn 359      31.560  82.370  89.601  1.00  0.00           O
ATOM   9712  C22 POPEn 359      30.600  80.130  89.820  1.00  0.00           C
ATOM   9715  C3  POPEn 359      33.940  82.050  88.071  1.00  0.00           C
ATOM   9718  O31 POPEn 359      34.340  81.180  89.151  1.00  0.00           O
ATOM   9719  C31 POPEn 359      35.460  81.590  89.761  1.00  0.00           C
ATOM   9720  O32 POPEn 359      36.050  82.620  89.481  1.00  0.00           O
ATOM   9721  C32 POPEn 359      35.920  80.540  90.771  1.00  0.00           C
ATOM   9724  C23 POPEn 359      31.410  79.570  91.021  1.00  0.00           C
ATOM   9727  C24 POPEn 359      31.000  78.130  91.401  1.00  0.00           C
ATOM   9730  C25 POPEn 359      29.640  78.030  92.101  1.00  0.00           C
ATOM   9733  C26 POPEn 359      29.730  78.290  93.611  1.00  0.00           C
ATOM   9736  C27 POPEn 359      28.360  78.290  94.311  1.00  0.00           C
ATOM   9739  C28 POPEn 359      28.480  78.510  95.821  1.00  0.00           C
ATOM   9742  C29 POPEn 359      27.250  79.100  96.451  1.00  0.00           C
ATOM   9744 0C21 POPEn 359      27.170  79.530  97.721  1.00  0.00           C
ATOM   9746 1C21 POPEn 359      28.280  79.500  98.741  1.00  0.00           C
ATOM   9749 2C21 POPEn 359      28.590  80.920  99.221  1.00  0.00           C
ATOM   9752 3C21 POPEn 359      29.730  81.000 100.241  1.00  0.00           C
ATOM   9755 4C21 POPEn 359      29.900  82.440 100.751  1.00  0.00           C
ATOM   9758 5C21 POPEn 359      31.170  82.690 101.571  1.00  0.00           C
ATOM   9761 6C21 POPEn 359      32.470  82.450 100.771  1.00  0.00           C
ATOM   9764 7C21 POPEn 359      33.660  83.250 101.321  1.00  0.00           C
ATOM   9767 8C21 POPEn 359      35.000  82.830 100.701  1.00  0.00           C
ATOM   9771  C33 POPEn 359      36.240  81.120  92.161  1.00  0.00           C
ATOM   9774  C34 POPEn 359      36.360  80.040  93.241  1.00  0.00           C
ATOM   9777  C35 POPEn 359      36.620  80.630  94.641  1.00  0.00           C
ATOM   9780  C36 POPEn 359      38.090  80.990  94.881  1.00  0.00           C
ATOM   9783  C37 POPEn 359      38.260  81.890  96.111  1.00  0.00           C
ATOM   9786  C38 POPEn 359      39.730  82.110  96.511  1.00  0.00           C
ATOM   9789  C39 POPEn 359      40.370  80.930  97.261  1.00  0.00           C
ATOM   9792 0C31 POPEn 359      39.700  80.650  98.611  1.00  0.00           C
ATOM   9795 1C31 POPEn 359      40.540  79.740  99.531  1.00  0.00           C
ATOM   9798 2C31 POPEn 359      40.040  79.720 100.981  1.00  0.00           C
ATOM   9801 3C31 POPEn 359      38.610  79.170 101.131  1.00  0.00           C
ATOM   9804 4C31 POPEn 359      38.110  79.240 102.581  1.00  0.00           C
ATOM   9807 5C31 POPEn 359      36.620  78.910 102.711  1.00  0.00           C
ATOM   9810 6C31 POPEn 359      36.210  78.590 104.141  1.00  0.00           C
ATOM   9814  NH3 POPEo 360      10.210  17.520  82.351  1.00  0.00           N
ATOM   9818  C12 POPEo 360      11.390  18.350  81.911  1.00  0.00           C
ATOM   9821  C11 POPEo 360      12.640  17.500  81.691  1.00  0.00           C
ATOM   9824  P   POPEo 360      11.750  15.400  80.331  1.00  0.00           P
ATOM   9825  O13 POPEo 360      10.400  15.790  79.861  1.00  0.00           O
ATOM   9826  O14 POPEo 360      12.500  14.380  79.571  1.00  0.00           O
ATOM   9827  O11 POPEo 360      11.550  14.980  81.831  1.00  0.00           O
ATOM   9828  O12 POPEo 360      12.560  16.720  80.501  1.00  0.00           O
ATOM   9829  C1  POPEo 360      12.520  14.240  82.551  1.00  0.00           C
ATOM   9832  C2  POPEo 360      11.770  13.150  83.331  1.00  0.00           C
ATOM   9834  O21 POPEo 360      12.470  12.690  84.501  1.00  0.00           O
ATOM   9835  C21 POPEo 360      12.700  13.640  85.421  1.00  0.00           C
ATOM   9836  O22 POPEo 360      13.630  14.420  85.391  1.00  0.00           O
ATOM   9837  C22 POPEo 360      11.610  13.640  86.511  1.00  0.00           C
ATOM   9840  C3  POPEo 360      11.400  11.980  82.371  1.00  0.00           C
ATOM   9843  O31 POPEo 360      10.830  10.910  83.141  1.00  0.00           O
ATOM   9844  C31 POPEo 360      11.400   9.730  83.010  1.00  0.00           C
ATOM   9845  O32 POPEo 360      11.970   9.300  82.021  1.00  0.00           O
ATOM   9846  C32 POPEo 360      11.230   8.990  84.341  1.00  0.00           C
ATOM   9849  C23 POPEo 360      12.030  12.810  87.741  1.00  0.00           C
ATOM   9852  C24 POPEo 360      11.090  12.900  88.951  1.00  0.00           C
ATOM   9855  C25 POPEo 360       9.660  12.430  88.641  1.00  0.00           C
ATOM   9858  C26 POPEo 360       8.910  11.910  89.871  1.00  0.00           C
ATOM   9861  C27 POPEo 360       7.550  11.310  89.511  1.00  0.00           C
ATOM   9864  C28 POPEo 360       6.950  10.450  90.650  1.00  0.00           C
ATOM   9867  C29 POPEo 360       5.700   9.770  90.171  1.00  0.00           C
ATOM   9869 0C21 POPEo 360       4.510   9.660  90.801  1.00  0.00           C
ATOM   9871 1C21 POPEo 360       4.150  10.120  92.191  1.00  0.00           C
ATOM   9874 2C21 POPEo 360       3.350   9.010  92.901  1.00  0.00           C
ATOM   9877 3C21 POPEo 360       3.060   9.270  94.391  1.00  0.00           C
ATOM   9880 4C21 POPEo 360       2.560   7.990  95.061  1.00  0.00           C
ATOM   9883 5C21 POPEo 360       2.400   8.050  96.581  1.00  0.00           C
ATOM   9886 6C21 POPEo 360       2.510   6.650  97.211  1.00  0.00           C
ATOM   9889 7C21 POPEo 360       2.490   6.650  98.751  1.00  0.00           C
ATOM   9892 8C21 POPEo 360       2.880   5.300  99.341  1.00  0.00           C
ATOM   9896  C33 POPEo 360      12.340   7.950  84.581  1.00  0.00           C
ATOM   9899  C34 POPEo 360      13.660   8.590  85.021  1.00  0.00           C
ATOM   9902  C35 POPEo 360      14.850   7.830  84.431  1.00  0.00           C
ATOM   9905  C36 POPEo 360      16.220   8.400  84.811  1.00  0.00           C
ATOM   9908  C37 POPEo 360      16.530   8.310  86.311  1.00  0.00           C
ATOM   9911  C38 POPEo 360      18.030   8.290  86.590  1.00  0.00           C
ATOM   9914  C39 POPEo 360      18.370   8.120  88.071  1.00  0.00           C
ATOM   9917 0C31 POPEo 360      19.860   8.340  88.311  1.00  0.00           C
ATOM   9920 1C31 POPEo 360      20.290   8.110  89.761  1.00  0.00           C
ATOM   9923 2C31 POPEo 360      21.730   8.580  89.981  1.00  0.00           C
ATOM   9926 3C31 POPEo 360      22.160   8.700  91.461  1.00  0.00           C
ATOM   9929 4C31 POPEo 360      22.370   7.370  92.180  1.00  0.00           C
ATOM   9932 5C31 POPEo 360      21.200   6.980  93.091  1.00  0.00           C
ATOM   9935 6C31 POPEo 360      21.500   5.710  93.901  1.00  0.00           C
ATOM   9939  NH3 POPEp 361      24.350  49.080  83.211  1.00  0.00           N
ATOM   9943  C12 POPEp 361      24.550  49.590  81.801  1.00  0.00           C
ATOM   9946  C11 POPEp 361      25.870  49.100  81.161  1.00  0.00           C
ATOM   9949  P   POPEp 361      28.370  48.460  81.721  1.00  0.00           P
ATOM   9950  O13 POPEp 361      28.320  47.880  80.361  1.00  0.00           O
ATOM   9951  O14 POPEp 361      29.460  49.410  82.031  1.00  0.00           O
ATOM   9952  O11 POPEp 361      28.480  47.300  82.791  1.00  0.00           O
ATOM   9953  O12 POPEp 361      26.970  49.130  82.091  1.00  0.00           O
ATOM   9954  C1  POPEp 361      27.350  46.950  83.601  1.00  0.00           C
ATOM   9957  C2  POPEp 361      27.760  46.110  84.831  1.00  0.00           C
ATOM   9959  O21 POPEp 361      28.470  46.980  85.741  1.00  0.00           O
ATOM   9960  C21 POPEp 361      27.960  46.980  86.981  1.00  0.00           C
ATOM   9961  O22 POPEp 361      27.000  46.330  87.351  1.00  0.00           O
ATOM   9962  C22 POPEp 361      28.670  47.990  87.891  1.00  0.00           C
ATOM   9965  C3  POPEp 361      28.630  44.900  84.431  1.00  0.00           C
ATOM   9968  O31 POPEp 361      29.160  44.190  85.571  1.00  0.00           O
ATOM   9969  C31 POPEp 361      28.280  43.400  86.181  1.00  0.00           C
ATOM   9970  O32 POPEp 361      27.100  43.320  85.891  1.00  0.00           O
ATOM   9971  C32 POPEp 361      28.990  42.600  87.261  1.00  0.00           C
ATOM   9974  C23 POPEp 361      28.900  47.350  89.271  1.00  0.00           C
ATOM   9977  C24 POPEp 361      29.280  48.340  90.381  1.00  0.00           C
ATOM   9980  C25 POPEp 361      29.710  47.560  91.631  1.00  0.00           C
ATOM   9983  C26 POPEp 361      30.130  48.430  92.821  1.00  0.00           C
ATOM   9986  C27 POPEp 361      30.430  47.550  94.041  1.00  0.00           C
ATOM   9989  C28 POPEp 361      31.110  48.300  95.201  1.00  0.00           C
ATOM   9992  C29 POPEp 361      31.480  47.330  96.301  1.00  0.00           C
ATOM   9994 0C21 POPEp 361      31.690  47.630  97.590  1.00  0.00           C
ATOM   9996 1C21 POPEp 361      31.590  48.990  98.231  1.00  0.00           C
ATOM   9999 2C21 POPEp 361      30.610  48.990  99.411  1.00  0.00           C
ATOM  10002 3C21 POPEp 361      29.150  48.800  98.971  1.00  0.00           C
ATOM  10005 4C21 POPEp 361      28.170  48.830 100.151  1.00  0.00           C
ATOM  10008 5C21 POPEp 361      26.720  48.850  99.651  1.00  0.00           C
ATOM  10011 6C21 POPEp 361      25.710  49.220 100.741  1.00  0.00           C
ATOM  10014 7C21 POPEp 361      24.290  49.300 100.191  1.00  0.00           C
ATOM  10017 8C21 POPEp 361      23.220  49.310 101.271  1.00  0.00           C
ATOM  10021  C33 POPEp 361      28.030  41.890  88.241  1.00  0.00           C
ATOM  10024  C34 POPEp 361      27.720  42.720  89.491  1.00  0.00           C
ATOM  10027  C35 POPEp 361      28.760  42.500  90.601  1.00  0.00           C
ATOM  10030  C36 POPEp 361      28.620  41.160  91.351  1.00  0.00           C
ATOM  10033  C37 POPEp 361      29.750  40.900  92.361  1.00  0.00           C
ATOM  10036  C38 POPEp 361      29.460  39.700  93.281  1.00  0.00           C
ATOM  10039  C39 POPEp 361      30.690  39.200  94.061  1.00  0.00           C
ATOM  10042 0C31 POPEp 361      31.660  38.400  93.171  1.00  0.00           C
ATOM  10045 1C31 POPEp 361      33.140  38.620  93.511  1.00  0.00           C
ATOM  10048 2C31 POPEp 361      34.100  38.000  92.491  1.00  0.00           C
ATOM  10051 3C31 POPEp 361      34.200  36.470  92.561  1.00  0.00           C
ATOM  10054 4C31 POPEp 361      34.880  35.970  93.831  1.00  0.00           C
ATOM  10057 5C31 POPEp 361      35.460  34.570  93.631  1.00  0.00           C
ATOM  10060 6C31 POPEp 361      36.220  34.010  94.831  1.00  0.00           C
ATOM  10064  NH3 POPEq 362      -1.220 127.530 125.611  1.00  0.00           N
ATOM  10068  C12 POPEq 362       0.210 127.600 126.051  1.00  0.00           C
ATOM  10071  C11 POPEq 362       0.980 128.460 125.061  1.00  0.00           C
ATOM  10074  P   POPEq 362       3.290 129.600 124.721  1.00  0.00           P
ATOM  10075  O13 POPEq 362       3.270 130.820 125.561  1.00  0.00           O
ATOM  10076  O14 POPEq 362       4.640 129.000 124.481  1.00  0.00           O
ATOM  10077  O11 POPEq 362       2.580 129.940 123.321  1.00  0.00           O
ATOM  10078  O12 POPEq 362       2.350 128.540 125.441  1.00  0.00           O
ATOM  10079  C1  POPEq 362       2.720 128.980 122.241  1.00  0.00           C
ATOM  10082  C2  POPEq 362       2.100 129.460 120.871  1.00  0.00           C
ATOM  10084  O21 POPEq 362       1.330 128.460 120.161  1.00  0.00           O
ATOM  10085  C21 POPEq 362       1.880 127.280 119.941  1.00  0.00           C
ATOM  10086  O22 POPEq 362       2.900 126.850 120.431  1.00  0.00           O
ATOM  10087  C22 POPEq 362       1.070 126.500 118.891  1.00  0.00           C
ATOM  10090  C3  POPEq 362       3.170 130.070 119.931  1.00  0.00           C
ATOM  10093  O31 POPEq 362       2.650 130.930 118.881  1.00  0.00           O
ATOM  10094  C31 POPEq 362       2.830 130.560 117.621  1.00  0.00           C
ATOM  10095  O32 POPEq 362       3.200 129.460 117.241  1.00  0.00           O
ATOM  10096  C32 POPEq 362       2.540 131.740 116.671  1.00  0.00           C
ATOM  10099  C23 POPEq 362       0.510 127.340 117.711  1.00  0.00           C
ATOM  10102  C24 POPEq 362      -0.180 126.480 116.641  1.00  0.00           C
ATOM  10105  C25 POPEq 362       0.780 125.630 115.771  1.00  0.00           C
ATOM  10108  C26 POPEq 362       0.070 124.460 115.061  1.00  0.00           C
ATOM  10111  C27 POPEq 362      -0.790 124.880 113.871  1.00  0.00           C
ATOM  10114  C28 POPEq 362      -2.000 123.950 113.671  1.00  0.00           C
ATOM  10117  C29 POPEq 362      -2.860 124.300 112.481  1.00  0.00           C
ATOM  10119 0C21 POPEq 362      -3.600 125.420 112.351  1.00  0.00           C
ATOM  10121 1C21 POPEq 362      -3.720 126.510 113.381  1.00  0.00           C
ATOM  10124 2C21 POPEq 362      -5.020 127.330 113.241  1.00  0.00           C
ATOM  10127 3C21 POPEq 362      -6.270 126.510 113.581  1.00  0.00           C
ATOM  10130 4C21 POPEq 362      -7.540 127.360 113.661  1.00  0.00           C
ATOM  10133 5C21 POPEq 362      -8.590 126.760 114.590  1.00  0.00           C
ATOM  10136 6C21 POPEq 362      -9.170 125.420 114.111  1.00  0.00           C
ATOM  10139 7C21 POPEq 362     -10.010 124.730 115.191  1.00  0.00           C
ATOM  10142 8C21 POPEq 362     -10.730 123.470 114.691  1.00  0.00           C
ATOM  10146  C33 POPEq 362       3.590 131.840 115.531  1.00  0.00           C
ATOM  10149  C34 POPEq 362       3.180 132.760 114.361  1.00  0.00           C
ATOM  10152  C35 POPEq 362       4.250 132.800 113.241  1.00  0.00           C
ATOM  10155  C36 POPEq 362       4.220 131.570 112.321  1.00  0.00           C
ATOM  10158  C37 POPEq 362       5.490 131.410 111.471  1.00  0.00           C
ATOM  10161  C38 POPEq 362       5.360 130.210 110.510  1.00  0.00           C
ATOM  10164  C39 POPEq 362       6.680 129.760 109.881  1.00  0.00           C
ATOM  10167 0C31 POPEq 362       7.140 130.660 108.731  1.00  0.00           C
ATOM  10170 1C31 POPEq 362       8.410 130.130 108.051  1.00  0.00           C
ATOM  10173 2C31 POPEq 362       8.890 131.000 106.871  1.00  0.00           C
ATOM  10176 3C31 POPEq 362       7.910 131.050 105.691  1.00  0.00           C
ATOM  10179 4C31 POPEq 362       8.420 131.920 104.541  1.00  0.00           C
ATOM  10182 5C31 POPEq 362       7.390 132.060 103.421  1.00  0.00           C
ATOM  10185 6C31 POPEq 362       7.790 133.050 102.331  1.00  0.00           C
ATOM  10189  NH3 POPEr 363      63.600  39.420  86.121  1.00  0.00           N
ATOM  10193  C12 POPEr 363      64.260  38.700  87.261  1.00  0.00           C
ATOM  10196  C11 POPEr 363      64.620  37.270  86.831  1.00  0.00           C
ATOM  10199  P   POPEr 363      63.390  35.680  85.141  1.00  0.00           P
ATOM  10200  O13 POPEr 363      62.080  34.990  85.011  1.00  0.00           O
ATOM  10201  O14 POPEr 363      63.830  36.550  84.021  1.00  0.00           O
ATOM  10202  O11 POPEr 363      64.510  34.570  85.301  1.00  0.00           O
ATOM  10203  O12 POPEr 363      63.440  36.540  86.480  1.00  0.00           O
ATOM  10204  C1  POPEr 363      64.810  33.960  86.551  1.00  0.00           C
ATOM  10207  C2  POPEr 363      63.590  33.230  87.161  1.00  0.00           C
ATOM  10209  O21 POPEr 363      63.030  34.040  88.211  1.00  0.00           O
ATOM  10210  C21 POPEr 363      63.400  33.900  89.461  1.00  0.00           C
ATOM  10211  O22 POPEr 363      64.120  33.040  89.941  1.00  0.00           O
ATOM  10212  C22 POPEr 363      62.810  35.100  90.221  1.00  0.00           C
ATOM  10215  C3  POPEr 363      63.950  31.760  87.491  1.00  0.00           C
ATOM  10218  O31 POPEr 363      62.790  31.080  88.010  1.00  0.00           O
ATOM  10219  C31 POPEr 363      63.000  30.360  89.111  1.00  0.00           C
ATOM  10220  O32 POPEr 363      64.080  29.990  89.521  1.00  0.00           O
ATOM  10221  C32 POPEr 363      61.630  30.050  89.711  1.00  0.00           C
ATOM  10224  C23 POPEr 363      62.640  34.860  91.730  1.00  0.00           C
ATOM  10227  C24 POPEr 363      62.230  36.140  92.471  1.00  0.00           C
ATOM  10230  C25 POPEr 363      62.260  35.990  94.001  1.00  0.00           C
ATOM  10233  C26 POPEr 363      61.160  35.060  94.540  1.00  0.00           C
ATOM  10236  C27 POPEr 363      61.210  34.980  96.081  1.00  0.00           C
ATOM  10239  C28 POPEr 363      60.110  34.090  96.701  1.00  0.00           C
ATOM  10242  C29 POPEr 363      58.720  34.660  96.531  1.00  0.00           C
ATOM  10244 0C21 POPEr 363      58.030  35.400  97.411  1.00  0.00           C
ATOM  10246 1C21 POPEr 363      58.470  35.800  98.801  1.00  0.00           C
ATOM  10249 2C21 POPEr 363      57.280  35.820  99.771  1.00  0.00           C
ATOM  10252 3C21 POPEr 363      57.670  36.290 101.191  1.00  0.00           C
ATOM  10255 4C21 POPEr 363      56.510  36.260 102.201  1.00  0.00           C
ATOM  10258 5C21 POPEr 363      56.090  34.840 102.601  1.00  0.00           C
ATOM  10261 6C21 POPEr 363      55.070  34.780 103.751  1.00  0.00           C
ATOM  10264 7C21 POPEr 363      54.820  33.330 104.191  1.00  0.00           C
ATOM  10267 8C21 POPEr 363      53.730  33.170 105.251  1.00  0.00           C
ATOM  10271  C33 POPEr 363      61.650  29.810  91.231  1.00  0.00           C
ATOM  10274  C34 POPEr 363      60.290  29.270  91.701  1.00  0.00           C
ATOM  10277  C35 POPEr 363      60.280  28.760  93.150  1.00  0.00           C
ATOM  10280  C36 POPEr 363      60.360  29.860  94.221  1.00  0.00           C
ATOM  10283  C37 POPEr 363      60.600  29.280  95.621  1.00  0.00           C
ATOM  10286  C38 POPEr 363      60.600  30.340  96.721  1.00  0.00           C
ATOM  10289  C39 POPEr 363      61.290  29.880  98.021  1.00  0.00           C
ATOM  10292 0C31 POPEr 363      60.560  28.770  98.781  1.00  0.00           C
ATOM  10295 1C31 POPEr 363      61.470  28.080  99.811  1.00  0.00           C
ATOM  10298 2C31 POPEr 363      60.730  27.040 100.661  1.00  0.00           C
ATOM  10301 3C31 POPEr 363      61.650  26.070 101.421  1.00  0.00           C
ATOM  10304 4C31 POPEr 363      62.690  26.730 102.331  1.00  0.00           C
ATOM  10307 5C31 POPEr 363      63.540  25.710 103.111  1.00  0.00           C
ATOM  10310 6C31 POPEr 363      62.790  25.010 104.251  1.00  0.00           C
ATOM  10314  NH3 POPEs 364      65.780  67.790  88.351  1.00  0.00           N
ATOM  10318  C12 POPEs 364      65.760  66.400  88.911  1.00  0.00           C
ATOM  10321  C11 POPEs 364      66.420  65.400  87.961  1.00  0.00           C
ATOM  10324  P   POPEs 364      66.890  62.820  88.491  1.00  0.00           P
ATOM  10325  O13 POPEs 364      67.140  62.220  87.171  1.00  0.00           O
ATOM  10326  O14 POPEs 364      68.030  63.130  89.361  1.00  0.00           O
ATOM  10327  O11 POPEs 364      65.870  61.940  89.321  1.00  0.00           O
ATOM  10328  O12 POPEs 364      66.050  64.110  88.391  1.00  0.00           O
ATOM  10329  C1  POPEs 364      65.730  62.300  90.701  1.00  0.00           C
ATOM  10332  C2  POPEs 364      64.580  61.530  91.431  1.00  0.00           C
ATOM  10334  O21 POPEs 364      64.990  61.240  92.791  1.00  0.00           O
ATOM  10335  C21 POPEs 364      65.400  62.310  93.471  1.00  0.00           C
ATOM  10336  O22 POPEs 364      64.940  63.430  93.351  1.00  0.00           O
ATOM  10337  C22 POPEs 364      66.610  61.910  94.311  1.00  0.00           C
ATOM  10340  C3  POPEs 364      64.190  60.210  90.691  1.00  0.00           C
ATOM  10343  O31 POPEs 364      64.020  59.070  91.571  1.00  0.00           O
ATOM  10344  C31 POPEs 364      65.140  58.370  91.711  1.00  0.00           C
ATOM  10345  O32 POPEs 364      66.240  58.700  91.331  1.00  0.00           O
ATOM  10346  C32 POPEs 364      64.850  57.080  92.491  1.00  0.00           C
ATOM  10349  C23 POPEs 364      67.090  62.970  95.331  1.00  0.00           C
ATOM  10352  C24 POPEs 364      68.540  62.710  95.771  1.00  0.00           C
ATOM  10355  C25 POPEs 364      68.720  61.400  96.561  1.00  0.00           C
ATOM  10358  C26 POPEs 364      68.750  61.630  98.081  1.00  0.00           C
ATOM  10361  C27 POPEs 364      68.450  60.340  98.861  1.00  0.00           C
ATOM  10364  C28 POPEs 364      68.210  60.560 100.370  1.00  0.00           C
ATOM  10367  C29 POPEs 364      69.480  60.870 101.131  1.00  0.00           C
ATOM  10369 0C21 POPEs 364      69.700  60.620 102.431  1.00  0.00           C
ATOM  10371 1C21 POPEs 364      68.730  60.020 103.421  1.00  0.00           C
ATOM  10374 2C21 POPEs 364      67.770  61.080 104.001  1.00  0.00           C
ATOM  10377 3C21 POPEs 364      66.970  60.540 105.201  1.00  0.00           C
ATOM  10380 4C21 POPEs 364      65.700  61.360 105.481  1.00  0.00           C
ATOM  10383 5C21 POPEs 364      64.880  60.790 106.651  1.00  0.00           C
ATOM  10386 6C21 POPEs 364      63.610  61.610 106.971  1.00  0.00           C
ATOM  10389 7C21 POPEs 364      63.100  61.360 108.401  1.00  0.00           C
ATOM  10392 8C21 POPEs 364      62.140  62.430 108.911  1.00  0.00           C
ATOM  10396  C33 POPEs 364      65.980  56.770  93.501  1.00  0.00           C
ATOM  10399  C34 POPEs 364      65.680  55.550  94.381  1.00  0.00           C
ATOM  10402  C35 POPEs 364      66.390  55.610  95.741  1.00  0.00           C
ATOM  10405  C36 POPEs 364      65.810  54.620  96.760  1.00  0.00           C
ATOM  10408  C37 POPEs 364      66.150  55.020  98.201  1.00  0.00           C
ATOM  10411  C38 POPEs 364      65.510  54.080  99.241  1.00  0.00           C
ATOM  10414  C39 POPEs 364      65.690  54.580 100.681  1.00  0.00           C
ATOM  10417 0C31 POPEs 364      67.100  54.360 101.251  1.00  0.00           C
ATOM  10420 1C31 POPEs 364      67.230  54.930 102.671  1.00  0.00           C
ATOM  10423 2C31 POPEs 364      68.580  54.640 103.340  1.00  0.00           C
ATOM  10426 3C31 POPEs 364      68.600  53.320 104.131  1.00  0.00           C
ATOM  10429 4C31 POPEs 364      67.810  53.380 105.441  1.00  0.00           C
ATOM  10432 5C31 POPEs 364      67.960  52.100 106.281  1.00  0.00           C
ATOM  10435 6C31 POPEs 364      67.270  52.210 107.651  1.00  0.00           C
ATOM  10439  NH3 POPEt 365      94.650  17.490 129.891  1.00  0.00           N
ATOM  10443  C12 POPEt 365      94.450  18.610 130.891  1.00  0.00           C
ATOM  10446  C11 POPEt 365      94.800  18.160 132.331  1.00  0.00           C
ATOM  10449  P   POPEt 365      97.430  18.010 132.281  1.00  0.00           P
ATOM  10450  O13 POPEt 365      98.120  17.400 133.441  1.00  0.00           O
ATOM  10451  O14 POPEt 365      97.130  17.100 131.141  1.00  0.00           O
ATOM  10452  O11 POPEt 365      98.230  19.290 131.790  1.00  0.00           O
ATOM  10453  O12 POPEt 365      96.070  18.650 132.751  1.00  0.00           O
ATOM  10454  C1  POPEt 365      99.190  19.180 130.741  1.00  0.00           C
ATOM  10457  C2  POPEt 365      98.480  19.270 129.381  1.00  0.00           C
ATOM  10459  O21 POPEt 365      99.250  18.510 128.421  1.00  0.00           O
ATOM  10460  C21 POPEt 365      98.570  17.620 127.711  1.00  0.00           C
ATOM  10461  O22 POPEt 365      97.400  17.300 127.911  1.00  0.00           O
ATOM  10462  C22 POPEt 365      99.440  17.140 126.551  1.00  0.00           C
ATOM  10465  C3  POPEt 365      98.290  20.750 128.941  1.00  0.00           C
ATOM  10468  O31 POPEt 365      99.550  21.410 128.691  1.00  0.00           O
ATOM  10469  C31 POPEt 365     100.000  21.150 127.471  1.00  0.00           C
ATOM  10470  O32 POPEt 365      99.380  20.610 126.571  1.00  0.00           O
ATOM  10471  C32 POPEt 365     101.500  21.460 127.441  1.00  0.00           C
ATOM  10474  C23 POPEt 365      98.590  16.690 125.331  1.00  0.00           C
ATOM  10477  C24 POPEt 365      97.830  17.840 124.631  1.00  0.00           C
ATOM  10480  C25 POPEt 365      97.210  17.380 123.301  1.00  0.00           C
ATOM  10483  C26 POPEt 365      96.140  18.320 122.721  1.00  0.00           C
ATOM  10486  C27 POPEt 365      95.180  17.560 121.771  1.00  0.00           C
ATOM  10489  C28 POPEt 365      94.030  18.410 121.191  1.00  0.00           C
ATOM  10492  C29 POPEt 365      94.480  19.410 120.171  1.00  0.00           C
ATOM  10494 0C21 POPEt 365      93.990  19.630 118.931  1.00  0.00           C
ATOM  10496 1C21 POPEt 365      92.870  18.880 118.241  1.00  0.00           C
ATOM  10499 2C21 POPEt 365      93.040  18.820 116.711  1.00  0.00           C
ATOM  10502 3C21 POPEt 365      92.790  20.180 116.031  1.00  0.00           C
ATOM  10505 4C21 POPEt 365      92.890  20.150 114.491  1.00  0.00           C
ATOM  10508 5C21 POPEt 365      94.250  19.660 113.961  1.00  0.00           C
ATOM  10511 6C21 POPEt 365      94.590  20.270 112.590  1.00  0.00           C
ATOM  10514 7C21 POPEt 365      95.860  19.670 111.971  1.00  0.00           C
ATOM  10517 8C21 POPEt 365      96.250  20.330 110.641  1.00  0.00           C
ATOM  10521  C33 POPEt 365     102.090  21.280 126.021  1.00  0.00           C
ATOM  10524  C34 POPEt 365     103.620  21.180 126.041  1.00  0.00           C
ATOM  10527  C35 POPEt 365     104.200  21.100 124.621  1.00  0.00           C
ATOM  10530  C36 POPEt 365     103.900  19.780 123.901  1.00  0.00           C
ATOM  10533  C37 POPEt 365     104.550  19.780 122.511  1.00  0.00           C
ATOM  10536  C38 POPEt 365     104.690  18.390 121.881  1.00  0.00           C
ATOM  10539  C39 POPEt 365     103.570  18.010 120.911  1.00  0.00           C
ATOM  10542 0C31 POPEt 365     104.160  17.360 119.651  1.00  0.00           C
ATOM  10545 1C31 POPEt 365     103.130  16.940 118.601  1.00  0.00           C
ATOM  10548 2C31 POPEt 365     103.800  16.450 117.311  1.00  0.00           C
ATOM  10551 3C31 POPEt 365     104.320  15.010 117.421  1.00  0.00           C
ATOM  10554 4C31 POPEt 365     103.500  14.030 116.571  1.00  0.00           C
ATOM  10557 5C31 POPEt 365     103.890  12.570 116.781  1.00  0.00           C
ATOM  10560 6C31 POPEt 365     103.130  11.610 115.861  1.00  0.00           C
ATOM  10564  NH3 POPEu 366      63.080  94.610 124.971  1.00  0.00           N
ATOM  10568  C12 POPEu 366      64.080  93.740 124.251  1.00  0.00           C
ATOM  10571  C11 POPEu 366      65.400  93.720 125.051  1.00  0.00           C
ATOM  10574  P   POPEu 366      64.590  92.550 127.231  1.00  0.00           P
ATOM  10575  O13 POPEu 366      64.790  92.800 128.681  1.00  0.00           O
ATOM  10576  O14 POPEu 366      63.160  92.460 126.821  1.00  0.00           O
ATOM  10577  O11 POPEu 366      65.410  91.370 126.620  1.00  0.00           O
ATOM  10578  O12 POPEu 366      65.170  93.800 126.451  1.00  0.00           O
ATOM  10579  C1  POPEu 366      65.090  90.320 125.721  1.00  0.00           C
ATOM  10582  C2  POPEu 366      66.230  90.010 124.671  1.00  0.00           C
ATOM  10584  O21 POPEu 366      65.850  90.590 123.401  1.00  0.00           O
ATOM  10585  C21 POPEu 366      66.840  90.710 122.511  1.00  0.00           C
ATOM  10586  O22 POPEu 366      68.020  90.480 122.691  1.00  0.00           O
ATOM  10587  C22 POPEu 366      66.210  91.030 121.141  1.00  0.00           C
ATOM  10590  C3  POPEu 366      66.500  88.460 124.571  1.00  0.00           C
ATOM  10593  O31 POPEu 366      67.130  88.010 123.331  1.00  0.00           O
ATOM  10594  C31 POPEu 366      68.120  87.140 123.401  1.00  0.00           C
ATOM  10595  O32 POPEu 366      68.410  86.440 124.361  1.00  0.00           O
ATOM  10596  C32 POPEu 366      68.930  87.170 122.071  1.00  0.00           C
ATOM  10599  C23 POPEu 366      67.250  91.240 120.011  1.00  0.00           C
ATOM  10602  C24 POPEu 366      67.400  90.050 119.041  1.00  0.00           C
ATOM  10605  C25 POPEu 366      68.350  90.400 117.881  1.00  0.00           C
ATOM  10608  C26 POPEu 366      68.560  89.280 116.851  1.00  0.00           C
ATOM  10611  C27 POPEu 366      69.410  89.760 115.661  1.00  0.00           C
ATOM  10614  C28 POPEu 366      69.710  88.660 114.631  1.00  0.00           C
ATOM  10617  C29 POPEu 366      70.070  89.230 113.271  1.00  0.00           C
ATOM  10619 0C21 POPEu 366      71.270  89.210 112.661  1.00  0.00           C
ATOM  10621 1C21 POPEu 366      72.560  88.640 113.191  1.00  0.00           C
ATOM  10624 2C21 POPEu 366      72.950  87.300 112.541  1.00  0.00           C
ATOM  10627 3C21 POPEu 366      73.380  87.400 111.061  1.00  0.00           C
ATOM  10630 4C21 POPEu 366      73.770  86.020 110.501  1.00  0.00           C
ATOM  10633 5C21 POPEu 366      74.120  85.980 109.011  1.00  0.00           C
ATOM  10636 6C21 POPEu 366      72.890  86.070 108.081  1.00  0.00           C
ATOM  10639 7C21 POPEu 366      73.120  85.360 106.741  1.00  0.00           C
ATOM  10642 8C21 POPEu 366      71.890  85.360 105.821  1.00  0.00           C
ATOM  10646  C33 POPEu 366      68.820  85.950 121.131  1.00  0.00           C
ATOM  10649  C34 POPEu 366      69.550  86.180 119.781  1.00  0.00           C
ATOM  10652  C35 POPEu 366      69.380  84.990 118.831  1.00  0.00           C
ATOM  10655  C36 POPEu 366      69.820  85.190 117.371  1.00  0.00           C
ATOM  10658  C37 POPEu 366      69.350  84.000 116.511  1.00  0.00           C
ATOM  10661  C38 POPEu 366      69.590  84.110 115.001  1.00  0.00           C
ATOM  10664  C39 POPEu 366      71.040  83.870 114.551  1.00  0.00           C
ATOM  10667 0C31 POPEu 366      71.110  83.380 113.101  1.00  0.00           C
ATOM  10670 1C31 POPEu 366      72.530  83.080 112.621  1.00  0.00           C
ATOM  10673 2C31 POPEu 366      72.580  82.540 111.181  1.00  0.00           C
ATOM  10676 3C31 POPEu 366      72.070  81.100 111.031  1.00  0.00           C
ATOM  10679 4C31 POPEu 366      71.890  80.680 109.571  1.00  0.00           C
ATOM  10682 5C31 POPEu 366      71.650  79.170 109.401  1.00  0.00           C
ATOM  10685 6C31 POPEu 366      71.280  78.760 107.971  1.00  0.00           C
ATOM  10689  NH3 POPEv 367      93.760  34.590  85.410  1.00  0.00           N
ATOM  10693  C12 POPEv 367      94.610  35.270  84.361  1.00  0.00           C
ATOM  10696  C11 POPEv 367      95.620  36.220  85.021  1.00  0.00           C
ATOM  10699  P   POPEv 367      97.940  35.600  83.941  1.00  0.00           P
ATOM  10700  O13 POPEv 367      97.690  34.910  82.661  1.00  0.00           O
ATOM  10701  O14 POPEv 367      99.190  36.390  84.071  1.00  0.00           O
ATOM  10702  O11 POPEv 367      97.800  34.510  85.081  1.00  0.00           O
ATOM  10703  O12 POPEv 367      96.690  36.560  84.151  1.00  0.00           O
ATOM  10704  C1  POPEv 367      98.720  34.400  86.171  1.00  0.00           C
ATOM  10707  C2  POPEv 367      98.000  34.700  87.511  1.00  0.00           C
ATOM  10709  O21 POPEv 367      98.940  34.790  88.581  1.00  0.00           O
ATOM  10710  C21 POPEv 367      99.490  35.980  88.681  1.00  0.00           C
ATOM  10711  O22 POPEv 367      99.370  36.900  87.891  1.00  0.00           O
ATOM  10712  C22 POPEv 367     100.270  36.090  89.991  1.00  0.00           C
ATOM  10715  C3  POPEv 367      96.980  33.600  87.870  1.00  0.00           C
ATOM  10718  O31 POPEv 367      96.140  34.010  88.971  1.00  0.00           O
ATOM  10719  C31 POPEv 367      95.460  33.000  89.521  1.00  0.00           C
ATOM  10720  O32 POPEv 367      95.460  31.850  89.101  1.00  0.00           O
ATOM  10721  C32 POPEv 367      94.660  33.480  90.721  1.00  0.00           C
ATOM  10724  C23 POPEv 367     100.340  37.540  90.510  1.00  0.00           C
ATOM  10727  C24 POPEv 367      98.990  38.090  91.031  1.00  0.00           C
ATOM  10730  C25 POPEv 367      98.620  37.460  92.371  1.00  0.00           C
ATOM  10733  C26 POPEv 367      97.300  37.910  93.010  1.00  0.00           C
ATOM  10736  C27 POPEv 367      96.950  36.990  94.191  1.00  0.00           C
ATOM  10739  C28 POPEv 367      95.690  37.370  95.001  1.00  0.00           C
ATOM  10742  C29 POPEv 367      95.830  38.690  95.721  1.00  0.00           C
ATOM  10744 0C21 POPEv 367      95.430  38.980  96.971  1.00  0.00           C
ATOM  10746 1C21 POPEv 367      94.740  38.060  97.951  1.00  0.00           C
ATOM  10749 2C21 POPEv 367      95.520  38.010  99.271  1.00  0.00           C
ATOM  10752 3C21 POPEv 367      94.960  36.970 100.241  1.00  0.00           C
ATOM  10755 4C21 POPEv 367      95.880  36.720 101.441  1.00  0.00           C
ATOM  10758 5C21 POPEv 367      95.490  35.480 102.241  1.00  0.00           C
ATOM  10761 6C21 POPEv 367      96.440  35.190 103.411  1.00  0.00           C
ATOM  10764 7C21 POPEv 367      96.060  33.930 104.181  1.00  0.00           C
ATOM  10767 8C21 POPEv 367      97.120  33.470 105.191  1.00  0.00           C
ATOM  10771  C33 POPEv 367      95.420  33.120  92.011  1.00  0.00           C
ATOM  10774  C34 POPEv 367      94.620  33.360  93.290  1.00  0.00           C
ATOM  10777  C35 POPEv 367      95.420  32.920  94.511  1.00  0.00           C
ATOM  10780  C36 POPEv 367      94.580  32.940  95.781  1.00  0.00           C
ATOM  10783  C37 POPEv 367      95.410  32.780  97.061  1.00  0.00           C
ATOM  10786  C38 POPEv 367      94.540  32.600  98.321  1.00  0.00           C
ATOM  10789  C39 POPEv 367      93.330  33.550  98.371  1.00  0.00           C
ATOM  10792 0C31 POPEv 367      92.530  33.440  99.671  1.00  0.00           C
ATOM  10795 1C31 POPEv 367      91.260  34.300  99.611  1.00  0.00           C
ATOM  10798 2C31 POPEv 367      90.320  34.040 100.791  1.00  0.00           C
ATOM  10801 3C31 POPEv 367      89.020  34.850 100.721  1.00  0.00           C
ATOM  10804 4C31 POPEv 367      88.000  34.380 101.771  1.00  0.00           C
ATOM  10807 5C31 POPEv 367      86.810  35.340 101.911  1.00  0.00           C
ATOM  10810 6C31 POPEv 367      85.700  34.780 102.801  1.00  0.00           C
ATOM  10814  NH3 POPEw 368      28.490  55.480  85.071  1.00  0.00           N
ATOM  10818  C12 POPEw 368      28.010  56.850  84.651  1.00  0.00           C
ATOM  10821  C11 POPEw 368      29.180  57.820  84.351  1.00  0.00           C
ATOM  10824  P   POPEw 368      31.180  56.520  83.271  1.00  0.00           P
ATOM  10825  O13 POPEw 368      31.420  57.460  82.161  1.00  0.00           O
ATOM  10826  O14 POPEw 368      30.410  55.280  82.980  1.00  0.00           O
ATOM  10827  O11 POPEw 368      32.600  56.150  83.911  1.00  0.00           O
ATOM  10828  O12 POPEw 368      30.470  57.220  84.481  1.00  0.00           O
ATOM  10829  C1  POPEw 368      32.700  54.990  84.751  1.00  0.00           C
ATOM  10832  C2  POPEw 368      33.110  55.350  86.191  1.00  0.00           C
ATOM  10834  O21 POPEw 368      32.940  54.250  87.101  1.00  0.00           O
ATOM  10835  C21 POPEw 368      31.740  53.770  87.381  1.00  0.00           C
ATOM  10836  O22 POPEw 368      30.680  54.150  86.921  1.00  0.00           O
ATOM  10837  C22 POPEw 368      31.920  52.610  88.351  1.00  0.00           C
ATOM  10840  C3  POPEw 368      32.470  56.670  86.701  1.00  0.00           C
ATOM  10843  O31 POPEw 368      33.120  57.040  87.931  1.00  0.00           O
ATOM  10844  C31 POPEw 368      32.310  57.120  88.980  1.00  0.00           C
ATOM  10845  O32 POPEw 368      31.100  57.100  88.941  1.00  0.00           O
ATOM  10846  C32 POPEw 368      33.170  57.010  90.241  1.00  0.00           C
ATOM  10849  C23 POPEw 368      31.230  52.840  89.711  1.00  0.00           C
ATOM  10852  C24 POPEw 368      31.900  52.000  90.811  1.00  0.00           C
ATOM  10855  C25 POPEw 368      32.790  52.790  91.781  1.00  0.00           C
ATOM  10858  C26 POPEw 368      33.790  51.860  92.471  1.00  0.00           C
ATOM  10861  C27 POPEw 368      34.390  52.430  93.761  1.00  0.00           C
ATOM  10864  C28 POPEw 368      35.400  51.470  94.421  1.00  0.00           C
ATOM  10867  C29 POPEw 368      34.740  50.270  95.061  1.00  0.00           C
ATOM  10869 0C21 POPEw 368      34.990  49.760  96.281  1.00  0.00           C
ATOM  10871 1C21 POPEw 368      35.990  50.260  97.291  1.00  0.00           C
ATOM  10874 2C21 POPEw 368      35.400  50.270  98.711  1.00  0.00           C
ATOM  10877 3C21 POPEw 368      36.440  50.640  99.771  1.00  0.00           C
ATOM  10880 4C21 POPEw 368      35.820  50.740 101.161  1.00  0.00           C
ATOM  10883 5C21 POPEw 368      36.840  50.870 102.291  1.00  0.00           C
ATOM  10886 6C21 POPEw 368      36.150  50.860 103.661  1.00  0.00           C
ATOM  10889 7C21 POPEw 368      37.120  50.830 104.841  1.00  0.00           C
ATOM  10892 8C21 POPEw 368      36.590  50.040 106.051  1.00  0.00           C
ATOM  10896  C33 POPEw 368      32.460  57.390  91.571  1.00  0.00           C
ATOM  10899  C34 POPEw 368      31.300  56.490  92.001  1.00  0.00           C
ATOM  10902  C35 POPEw 368      30.860  56.710  93.471  1.00  0.00           C
ATOM  10905  C36 POPEw 368      31.960  56.390  94.491  1.00  0.00           C
ATOM  10908  C37 POPEw 368      31.510  56.560  95.951  1.00  0.00           C
ATOM  10911  C38 POPEw 368      32.720  56.520  96.901  1.00  0.00           C
ATOM  10914  C39 POPEw 368      32.920  55.180  97.631  1.00  0.00           C
ATOM  10917 0C31 POPEw 368      32.340  55.240  99.051  1.00  0.00           C
ATOM  10920 1C31 POPEw 368      32.660  54.020  99.921  1.00  0.00           C
ATOM  10923 2C31 POPEw 368      32.480  54.380 101.401  1.00  0.00           C
ATOM  10926 3C31 POPEw 368      32.470  53.180 102.361  1.00  0.00           C
ATOM  10929 4C31 POPEw 368      32.110  53.620 103.791  1.00  0.00           C
ATOM  10932 5C31 POPEw 368      31.730  52.460 104.711  1.00  0.00           C
ATOM  10935 6C31 POPEw 368      31.350  52.920 106.121  1.00  0.00           C
ATOM  10939  NH3 POPEx 369      71.230 126.070 123.551  1.00  0.00           N
ATOM  10943  C12 POPEx 369      71.280 125.030 124.631  1.00  0.00           C
ATOM  10946  C11 POPEx 369      70.120 124.030 124.471  1.00  0.00           C
ATOM  10949  P   POPEx 369      69.230 121.810 125.521  1.00  0.00           P
ATOM  10950  O13 POPEx 369      69.670 120.950 126.641  1.00  0.00           O
ATOM  10951  O14 POPEx 369      67.790 122.180 125.461  1.00  0.00           O
ATOM  10952  O11 POPEx 369      69.640 121.070 124.191  1.00  0.00           O
ATOM  10953  O12 POPEx 369      70.140 123.100 125.541  1.00  0.00           O
ATOM  10954  C1  POPEx 369      68.660 120.620 123.241  1.00  0.00           C
ATOM  10957  C2  POPEx 369      69.350 120.190 121.921  1.00  0.00           C
ATOM  10959  O21 POPEx 369      68.410 120.340 120.840  1.00  0.00           O
ATOM  10960  C21 POPEx 369      68.650 119.660 119.731  1.00  0.00           C
ATOM  10961  O22 POPEx 369      68.590 118.450 119.611  1.00  0.00           O
ATOM  10962  C22 POPEx 369      69.000 120.610 118.581  1.00  0.00           C
ATOM  10965  C3  POPEx 369      70.140 118.840 122.061  1.00  0.00           C
ATOM  10968  O31 POPEx 369      70.980 118.580 120.911  1.00  0.00           O
ATOM  10969  C31 POPEx 369      71.550 117.390 120.951  1.00  0.00           C
ATOM  10970  O32 POPEx 369      71.850 116.790 121.981  1.00  0.00           O
ATOM  10971  C32 POPEx 369      71.630 116.770 119.571  1.00  0.00           C
ATOM  10974  C23 POPEx 369      69.590 119.850 117.361  1.00  0.00           C
ATOM  10977  C24 POPEx 369      69.750 120.720 116.101  1.00  0.00           C
ATOM  10980  C25 POPEx 369      70.120 119.910 114.841  1.00  0.00           C
ATOM  10983  C26 POPEx 369      71.610 119.970 114.451  1.00  0.00           C
ATOM  10986  C27 POPEx 369      71.970 119.090 113.241  1.00  0.00           C
ATOM  10989  C28 POPEx 369      73.420 119.280 112.761  1.00  0.00           C
ATOM  10992  C29 POPEx 369      73.770 118.360 111.611  1.00  0.00           C
ATOM  10994 0C21 POPEx 369      74.350 118.710 110.451  1.00  0.00           C
ATOM  10996 1C21 POPEx 369      74.830 120.100 110.090  1.00  0.00           C
ATOM  10999 2C21 POPEx 369      75.640 120.170 108.771  1.00  0.00           C
ATOM  11002 3C21 POPEx 369      74.790 120.100 107.501  1.00  0.00           C
ATOM  11005 4C21 POPEx 369      74.910 118.780 106.721  1.00  0.00           C
ATOM  11008 5C21 POPEx 369      76.210 118.640 105.911  1.00  0.00           C
ATOM  11011 6C21 POPEx 369      76.340 117.240 105.281  1.00  0.00           C
ATOM  11014 7C21 POPEx 369      77.450 117.140 104.231  1.00  0.00           C
ATOM  11017 8C21 POPEx 369      77.630 115.720 103.681  1.00  0.00           C
ATOM  11021  C33 POPEx 369      70.590 115.630 119.511  1.00  0.00           C
ATOM  11024  C34 POPEx 369      70.560 114.830 118.201  1.00  0.00           C
ATOM  11027  C35 POPEx 369      70.360 115.680 116.941  1.00  0.00           C
ATOM  11030  C36 POPEx 369      70.040 114.840 115.701  1.00  0.00           C
ATOM  11033  C37 POPEx 369      69.900 115.720 114.461  1.00  0.00           C
ATOM  11036  C38 POPEx 369      69.450 114.970 113.191  1.00  0.00           C
ATOM  11039  C39 POPEx 369      70.500 114.000 112.641  1.00  0.00           C
ATOM  11042 0C31 POPEx 369      70.120 113.480 111.251  1.00  0.00           C
ATOM  11045 1C31 POPEx 369      71.160 112.510 110.661  1.00  0.00           C
ATOM  11048 2C31 POPEx 369      70.790 111.980 109.271  1.00  0.00           C
ATOM  11051 3C31 POPEx 369      70.830 113.020 108.141  1.00  0.00           C
ATOM  11054 4C31 POPEx 369      72.220 113.640 107.931  1.00  0.00           C
ATOM  11057 5C31 POPEx 369      72.440 114.190 106.521  1.00  0.00           C
ATOM  11060 6C31 POPEx 369      73.850 114.740 106.301  1.00  0.00           C
ATOM  11064  NH3 POPEy 370      48.050 127.820 121.331  1.00  0.00           N
ATOM  11068  C12 POPEy 370      46.800 126.970 121.251  1.00  0.00           C
ATOM  11071  C11 POPEy 370      45.510 127.810 121.251  1.00  0.00           C
ATOM  11074  P   POPEy 370      42.980 127.700 120.871  1.00  0.00           P
ATOM  11075  O13 POPEy 370      42.000 126.700 120.401  1.00  0.00           O
ATOM  11076  O14 POPEy 370      42.560 128.440 122.081  1.00  0.00           O
ATOM  11077  O11 POPEy 370      43.300 128.690 119.691  1.00  0.00           O
ATOM  11078  O12 POPEy 370      44.360 126.960 121.141  1.00  0.00           O
ATOM  11079  C1  POPEy 370      42.860 128.480 118.340  1.00  0.00           C
ATOM  11082  C2  POPEy 370      41.830 129.560 117.941  1.00  0.00           C
ATOM  11084  O21 POPEy 370      41.140 129.180 116.751  1.00  0.00           O
ATOM  11085  C21 POPEy 370      40.060 128.440 116.881  1.00  0.00           C
ATOM  11086  O22 POPEy 370      39.590 128.020 117.931  1.00  0.00           O
ATOM  11087  C22 POPEy 370      39.500 128.120 115.491  1.00  0.00           C
ATOM  11090  C3  POPEy 370      42.540 130.920 117.691  1.00  0.00           C
ATOM  11093  O31 POPEy 370      43.360 130.890 116.501  1.00  0.00           O
ATOM  11094  C31 POPEy 370      42.770 131.260 115.381  1.00  0.00           C
ATOM  11095  O32 POPEy 370      41.660 131.760 115.301  1.00  0.00           O
ATOM  11096  C32 POPEy 370      43.700 131.030 114.171  1.00  0.00           C
ATOM  11099  C23 POPEy 370      39.160 129.390 114.681  1.00  0.00           C
ATOM  11102  C24 POPEy 370      38.990 129.110 113.181  1.00  0.00           C
ATOM  11105  C25 POPEy 370      39.040 130.390 112.331  1.00  0.00           C
ATOM  11108  C26 POPEy 370      38.480 130.190 110.921  1.00  0.00           C
ATOM  11111  C27 POPEy 370      38.840 131.390 110.021  1.00  0.00           C
ATOM  11114  C28 POPEy 370      38.440 131.230 108.541  1.00  0.00           C
ATOM  11117  C29 POPEy 370      39.010 129.990 107.881  1.00  0.00           C
ATOM  11119 0C21 POPEy 370      38.910 129.670 106.591  1.00  0.00           C
ATOM  11121 1C21 POPEy 370      38.230 130.480 105.510  1.00  0.00           C
ATOM  11124 2C21 POPEy 370      36.700 130.620 105.631  1.00  0.00           C
ATOM  11127 3C21 POPEy 370      36.090 131.250 104.371  1.00  0.00           C
ATOM  11130 4C21 POPEy 370      34.560 131.210 104.311  1.00  0.00           C
ATOM  11133 5C21 POPEy 370      33.870 132.340 105.081  1.00  0.00           C
ATOM  11136 6C21 POPEy 370      32.350 132.130 105.191  1.00  0.00           C
ATOM  11139 7C21 POPEy 370      31.630 133.280 105.911  1.00  0.00           C
ATOM  11142 8C21 POPEy 370      30.150 132.980 106.211  1.00  0.00           C
ATOM  11146  C33 POPEy 370      42.980 130.310 113.001  1.00  0.00           C
ATOM  11149  C34 POPEy 370      43.690 130.460 111.641  1.00  0.00           C
ATOM  11152  C35 POPEy 370      43.370 131.780 110.911  1.00  0.00           C
ATOM  11155  C36 POPEy 370      42.680 131.650 109.541  1.00  0.00           C
ATOM  11158  C37 POPEy 370      43.570 131.250 108.351  1.00  0.00           C
ATOM  11161  C38 POPEy 370      42.750 131.140 107.051  1.00  0.00           C
ATOM  11164  C39 POPEy 370      43.470 130.490 105.851  1.00  0.00           C
ATOM  11167 0C31 POPEy 370      44.640 131.300 105.261  1.00  0.00           C
ATOM  11170 1C31 POPEy 370      45.230 130.640 104.001  1.00  0.00           C
ATOM  11173 2C31 POPEy 370      46.440 131.390 103.431  1.00  0.00           C
ATOM  11176 3C31 POPEy 370      47.200 130.600 102.341  1.00  0.00           C
ATOM  11179 4C31 POPEy 370      46.370 130.270 101.091  1.00  0.00           C
ATOM  11182 5C31 POPEy 370      47.170 129.500 100.041  1.00  0.00           C
ATOM  11185 6C31 POPEy 370      46.370 129.170  98.781  1.00  0.00           C
ATOM  11189  NH3 POPEz 371     141.040  16.340 125.671  1.00  0.00           N
ATOM  11193  C12 POPEz 371     140.530  16.390 127.081  1.00  0.00           C
ATOM  11196  C11 POPEz 371     139.640  17.630 127.261  1.00  0.00           C
ATOM  11199  P   POPEz 371     137.460  17.920 128.661  1.00  0.00           P
ATOM  11200  O13 POPEz 371     137.060  18.030 130.071  1.00  0.00           O
ATOM  11201  O14 POPEz 371     137.040  19.010 127.741  1.00  0.00           O
ATOM  11202  O11 POPEz 371     136.890  16.560 128.101  1.00  0.00           O
ATOM  11203  O12 POPEz 371     139.020  17.660 128.541  1.00  0.00           O
ATOM  11204  C1  POPEz 371     135.520  16.460 127.681  1.00  0.00           C
ATOM  11207  C2  POPEz 371     135.390  16.190 126.151  1.00  0.00           C
ATOM  11209  O21 POPEz 371     134.960  14.830 125.981  1.00  0.00           O
ATOM  11210  C21 POPEz 371     134.850  14.410 124.731  1.00  0.00           C
ATOM  11211  O22 POPEz 371     135.510  13.510 124.241  1.00  0.00           O
ATOM  11212  C22 POPEz 371     133.660  15.070 124.031  1.00  0.00           C
ATOM  11215  C3  POPEz 371     136.720  16.500 125.401  1.00  0.00           C
ATOM  11218  O31 POPEz 371     136.580  16.610 123.980  1.00  0.00           O
ATOM  11219  C31 POPEz 371     137.750  16.780 123.351  1.00  0.00           C
ATOM  11220  O32 POPEz 371     138.850  16.720 123.881  1.00  0.00           O
ATOM  11221  C32 POPEz 371     137.470  17.100 121.871  1.00  0.00           C
ATOM  11224  C23 POPEz 371     133.260  14.260 122.771  1.00  0.00           C
ATOM  11227  C24 POPEz 371     132.050  14.840 122.011  1.00  0.00           C
ATOM  11230  C25 POPEz 371     131.950  14.200 120.621  1.00  0.00           C
ATOM  11233  C26 POPEz 371     130.730  14.630 119.791  1.00  0.00           C
ATOM  11236  C27 POPEz 371     131.010  14.410 118.301  1.00  0.00           C
ATOM  11239  C28 POPEz 371     129.750  14.270 117.411  1.00  0.00           C
ATOM  11242  C29 POPEz 371     130.200  14.050 115.991  1.00  0.00           C
ATOM  11244 0C21 POPEz 371     129.490  14.200 114.861  1.00  0.00           C
ATOM  11246 1C21 POPEz 371     128.020  14.510 114.741  1.00  0.00           C
ATOM  11249 2C21 POPEz 371     127.440  13.780 113.511  1.00  0.00           C
ATOM  11252 3C21 POPEz 371     127.460  12.250 113.621  1.00  0.00           C
ATOM  11255 4C21 POPEz 371     127.190  11.560 112.271  1.00  0.00           C
ATOM  11258 5C21 POPEz 371     127.190  10.030 112.391  1.00  0.00           C
ATOM  11261 6C21 POPEz 371     127.230   9.330 111.021  1.00  0.00           C
ATOM  11264 7C21 POPEz 371     127.370   7.810 111.151  1.00  0.00           C
ATOM  11267 8C21 POPEz 371     127.510   7.100 109.801  1.00  0.00           C
ATOM  11271  C33 POPEz 371     136.300  16.260 121.281  1.00  0.00           C
ATOM  11274  C34 POPEz 371     135.890  16.650 119.851  1.00  0.00           C
ATOM  11277  C35 POPEz 371     134.810  17.750 119.751  1.00  0.00           C
ATOM  11280  C36 POPEz 371     133.890  17.560 118.521  1.00  0.00           C
ATOM  11283  C37 POPEz 371     132.830  18.670 118.321  1.00  0.00           C
ATOM  11286  C38 POPEz 371     131.700  18.210 117.391  1.00  0.00           C
ATOM  11289  C39 POPEz 371     130.620  19.270 117.111  1.00  0.00           C
ATOM  11292 0C31 POPEz 371     129.400  18.690 116.371  1.00  0.00           C
ATOM  11295 1C31 POPEz 371     128.280  19.730 116.151  1.00  0.00           C
ATOM  11298 2C31 POPEz 371     126.900  19.120 115.840  1.00  0.00           C
ATOM  11301 3C31 POPEz 371     126.550  19.010 114.351  1.00  0.00           C
ATOM  11304 4C31 POPEz 371     126.210  20.370 113.731  1.00  0.00           C
ATOM  11307 5C31 POPEz 371     125.620  20.270 112.321  1.00  0.00           C
ATOM  11310 6C31 POPEz 371     125.470  21.630 111.631  1.00  0.00           C
ATOM  11314  NH3 POPE0 372      93.320   1.010  81.941  1.00  0.00           N
ATOM  11318  C12 POPE0 372      92.040   0.610  82.631  1.00  0.00           C
ATOM  11321  C11 POPE0 372      90.890   1.590  82.381  1.00  0.00           C
ATOM  11324  P   POPE0 372      88.820   0.880  83.881  1.00  0.00           P
ATOM  11325  O13 POPE0 372      88.690  -0.190  82.861  1.00  0.00           O
ATOM  11326  O14 POPE0 372      87.670   1.800  84.051  1.00  0.00           O
ATOM  11327  O11 POPE0 372      89.240   0.280  85.271  1.00  0.00           O
ATOM  11328  O12 POPE0 372      90.080   1.760  83.541  1.00  0.00           O
ATOM  11329  C1  POPE0 372      89.370   1.170  86.391  1.00  0.00           C
ATOM  11332  C2  POPE0 372      89.360   0.350  87.711  1.00  0.00           C
ATOM  11334  O21 POPE0 372      89.800   1.110  88.840  1.00  0.00           O
ATOM  11335  C21 POPE0 372      91.060   1.460  88.921  1.00  0.00           C
ATOM  11336  O22 POPE0 372      91.920   1.340  88.071  1.00  0.00           O
ATOM  11337  C22 POPE0 372      91.310   2.000  90.340  1.00  0.00           C
ATOM  11340  C3  POPE0 372      90.150  -0.990  87.551  1.00  0.00           C
ATOM  11343  O31 POPE0 372      90.500  -1.600  88.811  1.00  0.00           O
ATOM  11344  C31 POPE0 372      89.530  -2.240  89.451  1.00  0.00           C
ATOM  11345  O32 POPE0 372      88.350  -2.260  89.131  1.00  0.00           O
ATOM  11346  C32 POPE0 372      90.170  -3.050  90.591  1.00  0.00           C
ATOM  11349  C23 POPE0 372      91.220   0.880  91.391  1.00  0.00           C
ATOM  11352  C24 POPE0 372      91.370   1.360  92.851  1.00  0.00           C
ATOM  11355  C25 POPE0 372      92.680   2.120  93.121  1.00  0.00           C
ATOM  11358  C26 POPE0 372      92.830   2.590  94.571  1.00  0.00           C
ATOM  11361  C27 POPE0 372      94.110   3.420  94.731  1.00  0.00           C
ATOM  11364  C28 POPE0 372      94.260   4.140  96.091  1.00  0.00           C
ATOM  11367  C29 POPE0 372      93.200   5.190  96.281  1.00  0.00           C
ATOM  11369 0C21 POPE0 372      93.340   6.480  96.631  1.00  0.00           C
ATOM  11371 1C21 POPE0 372      94.620   7.180  96.981  1.00  0.00           C
ATOM  11374 2C21 POPE0 372      94.400   8.630  97.471  1.00  0.00           C
ATOM  11377 3C21 POPE0 372      94.140   9.640  96.331  1.00  0.00           C
ATOM  11380 4C21 POPE0 372      94.160  11.100  96.831  1.00  0.00           C
ATOM  11383 5C21 POPE0 372      94.400  12.150  95.731  1.00  0.00           C
ATOM  11386 6C21 POPE0 372      93.220  12.350  94.781  1.00  0.00           C
ATOM  11389 7C21 POPE0 372      93.560  13.330  93.671  1.00  0.00           C
ATOM  11392 8C21 POPE0 372      92.330  13.690  92.851  1.00  0.00           C
ATOM  11396  C33 POPE0 372      89.630  -2.720  92.001  1.00  0.00           C
ATOM  11399  C34 POPE0 372      90.460  -3.430  93.091  1.00  0.00           C
ATOM  11402  C35 POPE0 372      90.060  -3.050  94.531  1.00  0.00           C
ATOM  11405  C36 POPE0 372      90.740  -3.990  95.541  1.00  0.00           C
ATOM  11408  C37 POPE0 372      90.720  -3.510  97.001  1.00  0.00           C
ATOM  11411  C38 POPE0 372      91.610  -4.420  97.861  1.00  0.00           C
ATOM  11414  C39 POPE0 372      91.510  -4.190  99.371  1.00  0.00           C
ATOM  11417 0C31 POPE0 372      92.440  -5.140 100.151  1.00  0.00           C
ATOM  11420 1C31 POPE0 372      92.210  -5.130 101.661  1.00  0.00           C
ATOM  11423 2C31 POPE0 372      93.070  -6.170 102.401  1.00  0.00           C
ATOM  11426 3C31 POPE0 372      92.760  -6.260 103.911  1.00  0.00           C
ATOM  11429 4C31 POPE0 372      93.930  -6.840 104.721  1.00  0.00           C
ATOM  11432 5C31 POPE0 372      93.540  -7.080 106.181  1.00  0.00           C
ATOM  11435 6C31 POPE0 372      94.680  -7.540 107.081  1.00  0.00           C
ATOM  11439  NH3 POPE1 373      74.520  13.230 127.271  1.00  0.00           N
ATOM  11443  C12 POPE1 373      73.950  14.540 127.701  1.00  0.00           C
ATOM  11446  C11 POPE1 373      73.160  15.150 126.521  1.00  0.00           C
ATOM  11449  P   POPE1 373      73.140  17.710 126.671  1.00  0.00           P
ATOM  11450  O13 POPE1 373      73.040  17.460 128.121  1.00  0.00           O
ATOM  11451  O14 POPE1 373      73.940  18.830 126.151  1.00  0.00           O
ATOM  11452  O11 POPE1 373      71.700  17.710 126.021  1.00  0.00           O
ATOM  11453  O12 POPE1 373      73.750  16.380 126.061  1.00  0.00           O
ATOM  11454  C1  POPE1 373      71.510  17.750 124.601  1.00  0.00           C
ATOM  11457  C2  POPE1 373      70.960  16.390 124.131  1.00  0.00           C
ATOM  11459  O21 POPE1 373      71.510  16.050 122.841  1.00  0.00           O
ATOM  11460  C21 POPE1 373      71.450  14.750 122.581  1.00  0.00           C
ATOM  11461  O22 POPE1 373      71.200  13.870 123.371  1.00  0.00           O
ATOM  11462  C22 POPE1 373      71.790  14.550 121.101  1.00  0.00           C
ATOM  11465  C3  POPE1 373      69.410  16.370 124.120  1.00  0.00           C
ATOM  11468  O31 POPE1 373      68.870  17.080 122.991  1.00  0.00           O
ATOM  11469  C31 POPE1 373      67.570  17.320 123.131  1.00  0.00           C
ATOM  11470  O32 POPE1 373      66.970  17.380 124.181  1.00  0.00           O
ATOM  11471  C32 POPE1 373      66.850  17.330 121.781  1.00  0.00           C
ATOM  11474  C23 POPE1 373      71.170  13.260 120.510  1.00  0.00           C
ATOM  11477  C24 POPE1 373      71.060  13.300 118.980  1.00  0.00           C
ATOM  11480  C25 POPE1 373      69.950  14.260 118.501  1.00  0.00           C
ATOM  11483  C26 POPE1 373      70.310  15.060 117.241  1.00  0.00           C
ATOM  11486  C27 POPE1 373      69.270  16.160 116.981  1.00  0.00           C
ATOM  11489  C28 POPE1 373      69.390  16.890 115.621  1.00  0.00           C
ATOM  11492  C29 POPE1 373      70.630  17.740 115.531  1.00  0.00           C
ATOM  11494 0C21 POPE1 373      70.780  18.870 114.811  1.00  0.00           C
ATOM  11496 1C21 POPE1 373      69.750  19.510 113.911  1.00  0.00           C
ATOM  11499 2C21 POPE1 373      69.850  18.980 112.461  1.00  0.00           C
ATOM  11502 3C21 POPE1 373      68.870  19.670 111.501  1.00  0.00           C
ATOM  11505 4C21 POPE1 373      68.710  18.870 110.201  1.00  0.00           C
ATOM  11508 5C21 POPE1 373      67.780  19.510 109.161  1.00  0.00           C
ATOM  11511 6C21 POPE1 373      68.380  20.770 108.491  1.00  0.00           C
ATOM  11514 7C21 POPE1 373      67.670  21.120 107.181  1.00  0.00           C
ATOM  11517 8C21 POPE1 373      68.250  22.360 106.480  1.00  0.00           C
ATOM  11521  C33 POPE1 373      67.690  17.090 120.510  1.00  0.00           C
ATOM  11524  C34 POPE1 373      68.080  18.380 119.791  1.00  0.00           C
ATOM  11527  C35 POPE1 373      69.450  18.920 120.211  1.00  0.00           C
ATOM  11530  C36 POPE1 373      70.010  19.890 119.161  1.00  0.00           C
ATOM  11533  C37 POPE1 373      71.160  20.730 119.711  1.00  0.00           C
[truncated: 2,072,103 more chars]
