# Supplementary material for: Characterizing Membrane Association and Periplasmic Transfer of Bacterial Lipoproteins through Molecular Dynamics Simulations
Source: Structure. 2020 Apr 7;28(4):475–487.e3. doi: 10.1016/j.str.2020.01.012 (PMC7139219; doi:10.1016/j.str.2020.01.012)
Supplement: Data S2. Final Coordinates from Simulations (A–L), Related to Figure 3 [file mmc4.zip › A-L/BAMC-3-atomistic.pdb]

TITLE     Protein
REMARK    THIS IS A SIMULATION BOX
CRYST1  136.423  136.423  266.266  90.00  90.00  90.00 P 1           1
MODEL        1
ATOM      1  N   CYSTA   1      80.061  92.316 141.473  1.00  0.00           N
ATOM      3  CA  CYSTA   1      78.961  92.456 140.503  1.00  0.00           C
ATOM      5  C   CYSTA   1      78.241  93.776 140.643  1.00  0.00           C
ATOM      6  O   CYSTA   1      78.681  94.836 140.233  1.00  0.00           O
ATOM      7  CB  CYSTA   1      79.101  91.996 139.013  1.00  0.00           C
ATOM     10  SG  CYSTA   1      77.641  92.246 137.913  1.00  0.00           S
ATOM     11  C1  CYSTA   1      76.191  91.687 138.893  1.00  0.00           C
ATOM     14  CA1 CYSTA   1      81.371  92.526 141.383  1.00  0.00           C
ATOM     15  OA1 CYSTA   1      82.002  92.507 142.433  1.00  0.00           O
ATOM     16  CA2 CYSTA   1      82.121  92.727 140.113  1.00  0.00           C
ATOM     19  C11 CYSTA   1      74.891  92.566 138.823  1.00  0.00           C
ATOM     21  O11 CYSTA   1      74.221  92.246 137.593  1.00  0.00           O
ATOM     22  CX1 CYSTA   1      72.921  92.476 137.593  1.00  0.00           C
ATOM     23  OX1 CYSTA   1      72.271  92.906 138.523  1.00  0.00           O
ATOM     24  CX2 CYSTA   1      72.341  92.056 136.253  1.00  0.00           C
ATOM     27  C12 CYSTA   1      75.131  94.106 139.043  1.00  0.00           C
ATOM     30  O12 CYSTA   1      74.181  94.996 138.423  1.00  0.00           O
ATOM     31  CD1 CYSTA   1      74.531  95.336 137.183  1.00  0.00           C
ATOM     32  OD1 CYSTA   1      75.421  94.836 136.543  1.00  0.00           O
ATOM     33  CD2 CYSTA   1      73.651  96.496 136.733  1.00  0.00           C
ATOM     36  CA3 CYSTA   1      82.221  94.206 139.723  1.00  0.00           C
ATOM     39  CA4 CYSTA   1      82.501  94.426 138.243  1.00  0.00           C
ATOM     42  CA5 CYSTA   1      81.852  95.736 137.783  1.00  0.00           C
ATOM     45  CA6 CYSTA   1      82.151  96.096 136.333  1.00  0.00           C
ATOM     48  CA7 CYSTA   1      81.371  97.336 135.893  1.00  0.00           C
ATOM     51  CA8 CYSTA   1      82.111  98.646 136.223  1.00  0.00           C
ATOM     54  CA9 CYSTA   1      81.271  99.896 135.913  1.00  0.00           C
ATOM     57 0CA1 CYSTA   1      81.661 100.596 134.603  1.00  0.00           C
ATOM     60 1CA1 CYSTA   1      81.642  99.696 133.363  1.00  0.00           C
ATOM     63 2CA1 CYSTA   1      81.712 100.516 132.063  1.00  0.00           C
ATOM     66 3CA1 CYSTA   1      82.032  99.636 130.843  1.00  0.00           C
ATOM     69 4CA1 CYSTA   1      81.421 100.137 129.533  1.00  0.00           C
ATOM     72 5CA1 CYSTA   1      81.971 101.486 129.043  1.00  0.00           C
ATOM     75 6CA1 CYSTA   1      81.402 101.886 127.683  1.00  0.00           C
ATOM     79  CD3 CYSTA   1      74.511  97.657 136.193  1.00  0.00           C
ATOM     82  CD4 CYSTA   1      75.411  98.326 137.243  1.00  0.00           C
ATOM     85  CD5 CYSTA   1      76.921  98.066 137.123  1.00  0.00           C
ATOM     88  CD6 CYSTA   1      77.491  98.116 135.693  1.00  0.00           C
ATOM     91  CD7 CYSTA   1      76.991  99.286 134.833  1.00  0.00           C
ATOM     94  CD8 CYSTA   1      77.611  99.266 133.443  1.00  0.00           C
ATOM     97  CD9 CYSTA   1      76.871 100.146 132.433  1.00  0.00           C
ATOM    100 0CD1 CYSTA   1      77.781 101.197 131.803  1.00  0.00           C
ATOM    103 1CD1 CYSTA   1      77.031 102.096 130.823  1.00  0.00           C
ATOM    106 2CD1 CYSTA   1      77.951 102.937 129.943  1.00  0.00           C
ATOM    109 3CD1 CYSTA   1      77.142 103.926 129.103  1.00  0.00           C
ATOM    112 4CD1 CYSTA   1      77.981 105.036 128.463  1.00  0.00           C
ATOM    115 5CD1 CYSTA   1      77.091 106.206 128.033  1.00  0.00           C
ATOM    118 6CD1 CYSTA   1      77.841 107.336 127.343  1.00  0.00           C
ATOM    122  CX3 CYSTA   1      71.991  93.236 135.323  1.00  0.00           C
ATOM    125  CX4 CYSTA   1      70.921  92.826 134.303  1.00  0.00           C
ATOM    128  CX5 CYSTA   1      69.591  93.556 134.523  1.00  0.00           C
ATOM    131  CX6 CYSTA   1      68.421  92.856 133.813  1.00  0.00           C
ATOM    134  CX7 CYSTA   1      67.171  93.746 133.703  1.00  0.00           C
ATOM    137  CX8 CYSTA   1      65.871  93.016 133.303  1.00  0.00           C
ATOM    140  CX9 CYSTA   1      66.032  91.846 132.373  1.00  0.00           C
ATOM    142 0CX1 CYSTA   1      65.781  91.807 131.053  1.00  0.00           C
ATOM    144 1CX1 CYSTA   1      65.341  92.976 130.203  1.00  0.00           C
ATOM    147 2CX1 CYSTA   1      65.461  92.657 128.703  1.00  0.00           C
ATOM    150 3CX1 CYSTA   1      66.911  92.436 128.223  1.00  0.00           C
ATOM    153 4CX1 CYSTA   1      66.971  91.846 126.803  1.00  0.00           C
ATOM    156 5CX1 CYSTA   1      66.531  92.826 125.703  1.00  0.00           C
ATOM    159 6CX1 CYSTA   1      67.711  93.236 124.813  1.00  0.00           C
ATOM    162 7CX1 CYSTA   1      67.331  94.176 123.663  1.00  0.00           C
ATOM    165 8CX1 CYSTA   1      68.501  94.406 122.723  1.00  0.00           C
ATOM    169  N   SER A   2      77.081  93.666 141.323  1.00  0.00           N
ATOM    171  CA  SER A   2      76.871  94.336 142.583  1.00  0.00           C
ATOM    173  CB  SER A   2      75.381  94.456 143.013  1.00  0.00           C
ATOM    176  OG  SER A   2      74.721  95.437 142.223  1.00  0.00           O
ATOM    178  C   SER A   2      77.491  93.376 143.533  1.00  0.00           C
ATOM    179  O   SER A   2      77.241  92.176 143.473  1.00  0.00           O
ATOM    180  N   SER A   3      78.311  93.837 144.463  1.00  0.00           N
ATOM    182  CA  SER A   3      78.231  93.216 145.773  1.00  0.00           C
ATOM    184  CB  SER A   3      79.351  93.716 146.713  1.00  0.00           C
ATOM    187  OG  SER A   3      80.472  92.816 146.623  1.00  0.00           O
ATOM    189  C   SER A   3      76.861  93.536 146.343  1.00  0.00           C
ATOM    190  O   SER A   3      76.581  94.696 146.533  1.00  0.00           O
ATOM    191  N   ASP A   4      75.971  92.546 146.553  1.00  0.00           N
ATOM    193  CA  ASP A   4      74.711  92.806 147.203  1.00  0.00           C
ATOM    195  CB  ASP A   4      73.411  92.556 146.373  1.00  0.00           C
ATOM    198  CG  ASP A   4      73.351  91.736 145.073  1.00  0.00           C
ATOM    199  OD1 ASP A   4      72.171  91.586 144.633  1.00  0.00           O
ATOM    200  OD2 ASP A   4      74.351  91.286 144.463  1.00  0.00           O
ATOM    201  C   ASP A   4      74.601  92.096 148.543  1.00  0.00           C
ATOM    202  O   ASP A   4      74.281  90.916 148.603  1.00  0.00           O
ATOM    203  N   SER A   5      74.681  92.856 149.653  1.00  0.00           N
ATOM    205  CA  SER A   5      74.221  92.447 150.963  1.00  0.00           C
ATOM    207  CB  SER A   5      75.291  92.706 152.023  1.00  0.00           C
ATOM    210  OG  SER A   5      74.911  92.486 153.363  1.00  0.00           O
ATOM    212  C   SER A   5      72.911  93.096 151.383  1.00  0.00           C
ATOM    213  O   SER A   5      72.181  92.486 152.143  1.00  0.00           O
ATOM    214  N   ARG A   6      72.521  94.226 150.773  1.00  0.00           N
ATOM    216  CA  ARG A   6      71.201  94.836 150.963  1.00  0.00           C
ATOM    218  CB  ARG A   6      69.971  93.876 150.843  1.00  0.00           C
ATOM    221  CG  ARG A   6      69.791  93.286 149.423  1.00  0.00           C
ATOM    224  CD  ARG A   6      68.941  92.006 149.283  1.00  0.00           C
ATOM    227  NE  ARG A   6      69.141  91.426 147.903  1.00  0.00           N
ATOM    229  CZ  ARG A   6      68.721  90.227 147.513  1.00  0.00           C
ATOM    230  NH1 ARG A   6      68.922  89.846 146.273  1.00  0.00           N
ATOM    233  NH2 ARG A   6      68.121  89.376 148.303  1.00  0.00           N
ATOM    236  C   ARG A   6      71.141  95.746 152.183  1.00  0.00           C
ATOM    237  O   ARG A   6      70.341  95.526 153.093  1.00  0.00           O
ATOM    238  N   TYR A   7      72.021  96.766 152.223  1.00  0.00           N
ATOM    240  CA  TYR A   7      71.911  97.956 151.393  1.00  0.00           C
ATOM    242  CB  TYR A   7      70.531  98.656 151.703  1.00  0.00           C
ATOM    245  CG  TYR A   7      69.621  98.887 150.503  1.00  0.00           C
ATOM    246  CD1 TYR A   7      68.231  98.716 150.653  1.00  0.00           C
ATOM    248  CE1 TYR A   7      67.341  99.027 149.603  1.00  0.00           C
ATOM    250  CZ  TYR A   7      67.831  99.496 148.383  1.00  0.00           C
ATOM    251  OH  TYR A   7      66.911  99.796 147.343  1.00  0.00           O
ATOM    253  CD2 TYR A   7      70.091  99.366 149.273  1.00  0.00           C
ATOM    255  CE2 TYR A   7      69.211  99.656 148.223  1.00  0.00           C
ATOM    257  C   TYR A   7      73.071  98.986 151.513  1.00  0.00           C
ATOM    258  O   TYR A   7      72.801 100.166 151.303  1.00  0.00           O
ATOM    259  N   LYS A   8      74.381  98.627 151.753  1.00  0.00           N
ATOM    261  CA  LYS A   8      75.561  99.476 151.433  1.00  0.00           C
ATOM    263  CB  LYS A   8      76.531  99.806 152.593  1.00  0.00           C
ATOM    266  CG  LYS A   8      75.921 100.756 153.613  1.00  0.00           C
ATOM    269  CD  LYS A   8      76.581 100.646 154.983  1.00  0.00           C
ATOM    272  CE  LYS A   8      77.851 101.466 155.173  1.00  0.00           C
ATOM    275  NZ  LYS A   8      78.521 101.086 156.433  1.00  0.00           N
ATOM    279  C   LYS A   8      76.411  99.086 150.223  1.00  0.00           C
ATOM    280  O   LYS A   8      76.161  99.646 149.153  1.00  0.00           O
ATOM    281  N   ARG A   9      77.441  98.176 150.293  1.00  0.00           N
ATOM    283  CA  ARG A   9      78.161  97.777 149.063  1.00  0.00           C
ATOM    285  CB  ARG A   9      79.261  96.646 149.003  1.00  0.00           C
ATOM    288  CG  ARG A   9      80.401  96.606 150.023  1.00  0.00           C
ATOM    291  CD  ARG A   9      81.402  95.456 149.873  1.00  0.00           C
ATOM    294  NE  ARG A   9      82.121  95.476 151.173  1.00  0.00           N
ATOM    296  CZ  ARG A   9      83.072  94.666 151.563  1.00  0.00           C
ATOM    297  NH1 ARG A   9      83.881  95.106 152.503  1.00  0.00           N
ATOM    300  NH2 ARG A   9      83.212  93.446 151.093  1.00  0.00           N
ATOM    303  C   ARG A   9      77.191  97.336 147.993  1.00  0.00           C
ATOM    304  O   ARG A   9      76.091  96.856 148.223  1.00  0.00           O
ATOM    305  N   GLN A  10      77.661  97.596 146.783  1.00  0.00           N
ATOM    307  CA  GLN A  10      76.961  97.736 145.553  1.00  0.00           C
ATOM    309  CB  GLN A  10      75.481  98.246 145.673  1.00  0.00           C
ATOM    312  CG  GLN A  10      74.441  97.096 145.553  1.00  0.00           C
ATOM    315  CD  GLN A  10      73.191  97.176 146.443  1.00  0.00           C
ATOM    316  OE1 GLN A  10      72.051  97.136 145.953  1.00  0.00           O
ATOM    317  NE2 GLN A  10      73.392  97.196 147.773  1.00  0.00           N
ATOM    320  C   GLN A  10      78.021  98.606 144.893  1.00  0.00           C
ATOM    321  O   GLN A  10      78.721  99.356 145.563  1.00  0.00           O
ATOM    322  N   VAL A  11      78.341  98.326 143.623  1.00  0.00           N
ATOM    324  CA  VAL A  11      79.602  98.697 142.973  1.00  0.00           C
ATOM    326  CB  VAL A  11      79.551 100.076 142.333  1.00  0.00           C
ATOM    328  CG1 VAL A  11      80.581 100.196 141.203  1.00  0.00           C
ATOM    332  CG2 VAL A  11      78.171 100.277 141.693  1.00  0.00           C
ATOM    336  C   VAL A  11      80.901  98.346 143.773  1.00  0.00           C
ATOM    337  O   VAL A  11      81.962  98.956 143.613  1.00  0.00           O
ATOM    338  N   SER A  12      80.821  97.276 144.603  1.00  0.00           N
ATOM    340  CA  SER A  12      81.841  96.516 145.353  1.00  0.00           C
ATOM    342  CB  SER A  12      82.041  95.056 144.803  1.00  0.00           C
ATOM    345  OG  SER A  12      82.501  94.976 143.463  1.00  0.00           O
ATOM    347  C   SER A  12      83.201  97.087 145.753  1.00  0.00           C
ATOM    348  O   SER A  12      84.241  96.676 145.243  1.00  0.00           O
ATOM    349  N   GLY A  13      83.331  97.966 146.763  1.00  0.00           N
ATOM    351  CA  GLY A  13      82.341  98.666 147.553  1.00  0.00           C
ATOM    354  C   GLY A  13      83.131  99.376 148.613  1.00  0.00           C
ATOM    355  O   GLY A  13      84.241  98.977 148.933  1.00  0.00           O
ATOM    356  N   ASP A  14      82.621 100.456 149.213  1.00  0.00           N
ATOM    358  CA  ASP A  14      81.291 101.026 149.123  1.00  0.00           C
ATOM    360  CB  ASP A  14      80.391 100.546 150.303  1.00  0.00           C
ATOM    363  CG  ASP A  14      80.821 101.007 151.693  1.00  0.00           C
ATOM    364  OD1 ASP A  14      79.931 101.337 152.513  1.00  0.00           O
ATOM    365  OD2 ASP A  14      82.041 100.926 151.993  1.00  0.00           O
ATOM    366  C   ASP A  14      81.501 102.526 149.113  1.00  0.00           C
ATOM    367  O   ASP A  14      82.621 103.007 149.263  1.00  0.00           O
ATOM    368  N   GLU A  15      80.481 103.367 148.883  1.00  0.00           N
ATOM    370  CA  GLU A  15      79.061 103.116 148.803  1.00  0.00           C
ATOM    372  CB  GLU A  15      78.321 103.556 150.093  1.00  0.00           C
ATOM    375  CG  GLU A  15      76.781 103.376 150.093  1.00  0.00           C
ATOM    378  CD  GLU A  15      76.131 103.736 151.423  1.00  0.00           C
ATOM    379  OE1 GLU A  15      74.951 103.356 151.583  1.00  0.00           O
ATOM    380  OE2 GLU A  15      76.741 104.416 152.303  1.00  0.00           O
ATOM    381  C   GLU A  15      78.611 103.966 147.653  1.00  0.00           C
ATOM    382  O   GLU A  15      78.741 105.186 147.713  1.00  0.00           O
ATOM    383  N   ALA A  16      78.131 103.326 146.573  1.00  0.00           N
ATOM    385  CA  ALA A  16      78.191 103.887 145.253  1.00  0.00           C
ATOM    387  CB  ALA A  16      79.551 104.536 144.903  1.00  0.00           C
ATOM    391  C   ALA A  16      77.811 102.867 144.223  1.00  0.00           C
ATOM    392  O   ALA A  16      77.811 101.667 144.473  1.00  0.00           O
ATOM    393  N   TYR A  17      77.391 103.256 143.013  1.00  0.00           N
ATOM    395  CA  TYR A  17      76.981 104.576 142.583  1.00  0.00           C
ATOM    397  CB  TYR A  17      77.521 104.867 141.163  1.00  0.00           C
ATOM    400  CG  TYR A  17      77.321 103.916 139.973  1.00  0.00           C
ATOM    401  CD1 TYR A  17      78.401 103.126 139.513  1.00  0.00           C
ATOM    403  CE1 TYR A  17      78.441 102.616 138.203  1.00  0.00           C
ATOM    405  CZ  TYR A  17      77.422 102.937 137.303  1.00  0.00           C
ATOM    406  OH  TYR A  17      77.571 102.626 135.933  1.00  0.00           O
ATOM    408  CD2 TYR A  17      76.251 104.086 139.063  1.00  0.00           C
ATOM    410  CE2 TYR A  17      76.311 103.646 137.743  1.00  0.00           C
ATOM    412  C   TYR A  17      75.471 104.856 142.693  1.00  0.00           C
ATOM    413  O   TYR A  17      74.671 103.956 142.833  1.00  0.00           O
ATOM    414  N   LEU A  18      74.981 106.106 142.573  1.00  0.00           N
ATOM    416  CA  LEU A  18      73.571 106.366 142.213  1.00  0.00           C
ATOM    418  CB  LEU A  18      73.031 105.396 141.103  1.00  0.00           C
ATOM    421  CG  LEU A  18      71.921 105.926 140.173  1.00  0.00           C
ATOM    423  CD1 LEU A  18      71.681 104.926 139.033  1.00  0.00           C
ATOM    427  CD2 LEU A  18      72.191 107.296 139.543  1.00  0.00           C
ATOM    431  C   LEU A  18      72.491 106.456 143.293  1.00  0.00           C
ATOM    432  O   LEU A  18      71.431 105.846 143.173  1.00  0.00           O
ATOM    433  N   GLU A  19      72.602 107.296 144.323  1.00  0.00           N
ATOM    435  CA  GLU A  19      73.721 107.596 145.153  1.00  0.00           C
ATOM    437  CB  GLU A  19      73.791 109.106 145.403  1.00  0.00           C
ATOM    440  CG  GLU A  19      72.871 109.696 146.503  1.00  0.00           C
ATOM    443  CD  GLU A  19      71.401 109.286 146.513  1.00  0.00           C
ATOM    444  OE1 GLU A  19      70.781 109.456 147.603  1.00  0.00           O
ATOM    445  OE2 GLU A  19      70.821 108.946 145.453  1.00  0.00           O
ATOM    446  C   GLU A  19      73.532 106.786 146.433  1.00  0.00           C
ATOM    447  O   GLU A  19      72.471 106.176 146.573  1.00  0.00           O
ATOM    448  N   ALA A  20      74.451 106.736 147.423  1.00  0.00           N
ATOM    450  CA  ALA A  20      75.901 106.826 147.363  1.00  0.00           C
ATOM    452  CB  ALA A  20      76.491 106.646 145.953  1.00  0.00           C
ATOM    456  C   ALA A  20      76.611 108.046 147.923  1.00  0.00           C
ATOM    457  O   ALA A  20      76.881 108.966 147.153  1.00  0.00           O
ATOM    458  N   ALA A  21      77.041 108.007 149.223  1.00  0.00           N
ATOM    460  CA  ALA A  21      78.341 108.526 149.693  1.00  0.00           C
ATOM    462  CB  ALA A  21      78.991 109.587 148.753  1.00  0.00           C
ATOM    466  C   ALA A  21      78.311 109.086 151.133  1.00  0.00           C
ATOM    467  O   ALA A  21      77.241 109.356 151.683  1.00  0.00           O
ATOM    468  N   PRO A  22      79.441 109.276 151.813  1.00  0.00           N
ATOM    469  CD  PRO A  22      79.502 110.356 152.813  1.00  0.00           C
ATOM    472  CA  PRO A  22      80.791 108.916 151.393  1.00  0.00           C
ATOM    474  CB  PRO A  22      81.542 110.256 151.423  1.00  0.00           C
ATOM    477  CG  PRO A  22      80.841 111.076 152.523  1.00  0.00           C
ATOM    480  C   PRO A  22      81.302 107.956 152.443  1.00  0.00           C
ATOM    481  O   PRO A  22      81.631 108.356 153.553  1.00  0.00           O
ATOM    482  N   LEU A  23      81.302 106.667 152.133  1.00  0.00           N
ATOM    484  CA  LEU A  23      81.221 105.726 153.203  1.00  0.00           C
ATOM    486  CB  LEU A  23      79.791 105.686 153.813  1.00  0.00           C
ATOM    489  CG  LEU A  23      79.721 105.316 155.303  1.00  0.00           C
ATOM    491  CD1 LEU A  23      78.241 105.176 155.643  1.00  0.00           C
ATOM    495  CD2 LEU A  23      80.481 104.036 155.643  1.00  0.00           C
ATOM    499  C   LEU A  23      81.451 104.447 152.503  1.00  0.00           C
ATOM    500  O   LEU A  23      80.852 104.257 151.453  1.00  0.00           O
ATOM    501  N   ALA A  24      82.302 103.556 153.013  1.00  0.00           N
ATOM    503  CA  ALA A  24      83.711 103.846 153.133  1.00  0.00           C
ATOM    505  CB  ALA A  24      84.191 104.576 154.423  1.00  0.00           C
ATOM    509  C   ALA A  24      84.282 102.456 153.123  1.00  0.00           C
ATOM    510  O   ALA A  24      84.001 101.656 154.013  1.00  0.00           O
ATOM    511  N   GLU A  25      85.031 102.076 152.103  1.00  0.00           N
ATOM    513  CA  GLU A  25      86.291 102.686 151.793  1.00  0.00           C
ATOM    515  CB  GLU A  25      87.251 102.666 153.023  1.00  0.00           C
ATOM    518  CG  GLU A  25      87.692 101.326 153.713  1.00  0.00           C
ATOM    521  CD  GLU A  25      86.831 100.076 153.583  1.00  0.00           C
ATOM    522  OE1 GLU A  25      86.722  99.536 152.463  1.00  0.00           O
ATOM    523  OE2 GLU A  25      86.332  99.596 154.643  1.00  0.00           O
ATOM    524  C   GLU A  25      86.782 101.876 150.623  1.00  0.00           C
ATOM    525  O   GLU A  25      85.991 101.396 149.833  1.00  0.00           O
ATOM    526  N   LEU A  26      88.091 101.646 150.453  1.00  0.00           N
ATOM    528  CA  LEU A  26      89.071 102.676 150.193  1.00  0.00           C
ATOM    530  CB  LEU A  26      90.401 102.526 150.983  1.00  0.00           C
ATOM    533  CG  LEU A  26      90.951 101.117 151.343  1.00  0.00           C
ATOM    535  CD1 LEU A  26      92.412 101.257 151.803  1.00  0.00           C
ATOM    539  CD2 LEU A  26      90.892 100.046 150.243  1.00  0.00           C
ATOM    543  C   LEU A  26      89.282 102.727 148.693  1.00  0.00           C
ATOM    544  O   LEU A  26      89.261 101.726 148.003  1.00  0.00           O
ATOM    545  N   HIS A  27      89.371 103.916 148.083  1.00  0.00           N
ATOM    547  CA  HIS A  27      90.432 104.886 148.293  1.00  0.00           C
ATOM    549  CB  HIS A  27      91.271 105.087 147.003  1.00  0.00           C
ATOM    552  ND1 HIS A  27      89.352 105.367 145.433  1.00  0.00           N
ATOM    553  CG  HIS A  27      90.541 104.757 145.733  1.00  0.00           C
ATOM    554  CE1 HIS A  27      89.021 104.916 144.243  1.00  0.00           C
ATOM    556  NE2 HIS A  27      89.942 104.056 143.763  1.00  0.00           N
ATOM    558  CD2 HIS A  27      90.922 103.936 144.723  1.00  0.00           C
ATOM    560  C   HIS A  27      89.872 106.186 148.823  1.00  0.00           C
ATOM    561  O   HIS A  27      88.681 106.286 149.113  1.00  0.00           O
ATOM    562  N   ALA A  28      90.721 107.206 149.083  1.00  0.00           N
ATOM    564  CA  ALA A  28      90.362 108.256 150.013  1.00  0.00           C
ATOM    566  CB  ALA A  28      90.572 107.777 151.463  1.00  0.00           C
ATOM    570  C   ALA A  28      91.162 109.536 149.813  1.00  0.00           C
ATOM    571  O   ALA A  28      92.302 109.646 150.293  1.00  0.00           O
ATOM    572  N   PRO A  29      90.602 110.546 149.153  1.00  0.00           N
ATOM    573  CD  PRO A  29      91.351 111.807 149.073  1.00  0.00           C
ATOM    576  CA  PRO A  29      89.741 110.426 147.973  1.00  0.00           C
ATOM    578  CB  PRO A  29      89.322 111.886 147.733  1.00  0.00           C
ATOM    581  CG  PRO A  29      90.521 112.736 148.183  1.00  0.00           C
ATOM    584  C   PRO A  29      90.491 109.796 146.803  1.00  0.00           C
ATOM    585  O   PRO A  29      91.651 109.426 146.933  1.00  0.00           O
ATOM    586  N   ALA A  30      89.912 109.706 145.613  1.00  0.00           N
ATOM    588  CA  ALA A  30      90.712 109.376 144.463  1.00  0.00           C
ATOM    590  CB  ALA A  30      90.752 107.876 144.163  1.00  0.00           C
ATOM    594  C   ALA A  30      90.111 110.146 143.323  1.00  0.00           C
ATOM    595  O   ALA A  30      89.001 110.646 143.473  1.00  0.00           O
ATOM    596  N   GLY A  31      90.831 110.306 142.203  1.00  0.00           N
ATOM    598  CA  GLY A  31      90.411 111.197 141.123  1.00  0.00           C
ATOM    601  C   GLY A  31      91.001 110.956 139.743  1.00  0.00           C
ATOM    602  O   GLY A  31      91.651 111.846 139.203  1.00  0.00           O
ATOM    603  N   MET A  32      90.871 109.816 139.043  1.00  0.00           N
ATOM    605  CA  MET A  32      90.401 108.486 139.383  1.00  0.00           C
ATOM    607  CB  MET A  32      88.991 108.416 139.973  1.00  0.00           C
ATOM    610  CG  MET A  32      88.832 107.416 141.123  1.00  0.00           C
ATOM    613  SD  MET A  32      89.561 105.766 141.003  1.00  0.00           S
ATOM    614  CE  MET A  32      91.371 105.797 141.003  1.00  0.00           C
ATOM    618  C   MET A  32      90.551 107.596 138.113  1.00  0.00           C
ATOM    619  O   MET A  32      91.521 107.766 137.393  1.00  0.00           O
ATOM    620  N   ILE A  33      89.741 106.536 137.803  1.00  0.00           N
ATOM    622  CA  ILE A  33      88.291 106.337 137.653  1.00  0.00           C
ATOM    624  CB  ILE A  33      87.442 107.296 136.763  1.00  0.00           C
ATOM    626  CG2 ILE A  33      86.321 108.036 137.523  1.00  0.00           C
ATOM    630  CG1 ILE A  33      88.231 108.197 135.793  1.00  0.00           C
ATOM    633  CD  ILE A  33      87.641 108.076 134.383  1.00  0.00           C
ATOM    637  C   ILE A  33      88.212 105.007 136.913  1.00  0.00           C
ATOM    638  O   ILE A  33      89.112 104.666 136.153  1.00  0.00           O
ATOM    639  N   LEU A  34      87.102 104.246 136.993  1.00  0.00           N
ATOM    641  CA  LEU A  34      86.472 103.746 138.203  1.00  0.00           C
ATOM    643  CB  LEU A  34      84.901 103.697 138.153  1.00  0.00           C
ATOM    646  CG  LEU A  34      84.182 103.617 136.783  1.00  0.00           C
ATOM    648  CD1 LEU A  34      82.661 103.446 136.993  1.00  0.00           C
ATOM    652  CD2 LEU A  34      84.642 102.476 135.863  1.00  0.00           C
ATOM    656  C   LEU A  34      87.032 102.336 138.453  1.00  0.00           C
ATOM    657  O   LEU A  34      86.992 101.566 137.493  1.00  0.00           O
ATOM    658  N   PRO A  35      87.531 101.876 139.603  1.00  0.00           N
ATOM    659  CD  PRO A  35      88.221 102.766 140.533  1.00  0.00           C
ATOM    662  CA  PRO A  35      88.252 100.616 139.613  1.00  0.00           C
ATOM    664  CB  PRO A  35      89.701 100.977 140.013  1.00  0.00           C
ATOM    667  CG  PRO A  35      89.681 102.496 140.193  1.00  0.00           C
ATOM    670  C   PRO A  35      87.591  99.696 140.613  1.00  0.00           C
ATOM    671  O   PRO A  35      88.061  98.566 140.723  1.00  0.00           O
ATOM    672  N   VAL A  36      86.511 100.116 141.313  1.00  0.00           N
ATOM    674  CA  VAL A  36      85.681  99.257 142.143  1.00  0.00           C
ATOM    676  CB  VAL A  36      85.052  98.116 141.323  1.00  0.00           C
ATOM    678  CG1 VAL A  36      84.611  96.906 142.153  1.00  0.00           C
ATOM    682  CG2 VAL A  36      83.832  98.666 140.563  1.00  0.00           C
ATOM    686  C   VAL A  36      86.281  98.846 143.493  1.00  0.00           C
ATOM    687  O   VAL A  36      87.311  98.197 143.623  1.00  0.00           O
ATOM    688  N   THR A  37      85.602  99.126 144.623  1.00  0.00           N
ATOM    690  CA  THR A  37      85.451 100.417 145.323  1.00  0.00           C
ATOM    692  CB  THR A  37      86.771 101.176 145.563  1.00  0.00           C
ATOM    694  OG1 THR A  37      86.801 101.676 146.883  1.00  0.00           O
ATOM    696  CG2 THR A  37      87.151 102.367 144.663  1.00  0.00           C
ATOM    700  C   THR A  37      84.231 101.246 144.953  1.00  0.00           C
ATOM    701  O   THR A  37      83.172 101.086 145.543  1.00  0.00           O
ATOM    702  N   SER A  38      84.331 102.187 144.003  1.00  0.00           N
ATOM    704  CA  SER A  38      83.401 103.286 143.723  1.00  0.00           C
ATOM    706  CB  SER A  38      82.102 102.906 142.953  1.00  0.00           C
ATOM    709  OG  SER A  38      82.391 102.676 141.573  1.00  0.00           O
ATOM    711  C   SER A  38      83.142 104.326 144.793  1.00  0.00           C
ATOM    712  O   SER A  38      82.811 105.466 144.453  1.00  0.00           O
ATOM    713  N   GLY A  39      83.361 104.047 146.093  1.00  0.00           N
ATOM    715  CA  GLY A  39      83.561 105.096 147.083  1.00  0.00           C
ATOM    718  C   GLY A  39      85.021 105.176 147.433  1.00  0.00           C
ATOM    719  O   GLY A  39      85.841 104.426 146.913  1.00  0.00           O
ATOM    720  N   ASP A  40      85.472 106.086 148.313  1.00  0.00           N
ATOM    722  CA  ASP A  40      84.751 107.196 148.903  1.00  0.00           C
ATOM    724  CB  ASP A  40      85.782 107.966 149.793  1.00  0.00           C
ATOM    727  CG  ASP A  40      85.301 108.206 151.213  1.00  0.00           C
ATOM    728  OD1 ASP A  40      85.821 109.176 151.833  1.00  0.00           O
ATOM    729  OD2 ASP A  40      84.521 107.386 151.743  1.00  0.00           O
ATOM    730  C   ASP A  40      84.201 108.166 147.853  1.00  0.00           C
ATOM    731  O   ASP A  40      83.041 108.556 147.873  1.00  0.00           O
ATOM    732  N   TYR A  41      85.061 108.566 146.883  1.00  0.00           N
ATOM    734  CA  TYR A  41      84.891 109.877 146.283  1.00  0.00           C
ATOM    736  CB  TYR A  41      86.052 110.806 146.753  1.00  0.00           C
ATOM    739  CG  TYR A  41      85.511 112.026 147.453  1.00  0.00           C
ATOM    740  CD1 TYR A  41      85.231 113.186 146.723  1.00  0.00           C
ATOM    742  CE1 TYR A  41      84.761 114.336 147.373  1.00  0.00           C
ATOM    744  CZ  TYR A  41      84.581 114.336 148.763  1.00  0.00           C
ATOM    745  OH  TYR A  41      84.112 115.507 149.403  1.00  0.00           O
ATOM    747  CD2 TYR A  41      85.311 112.026 148.843  1.00  0.00           C
ATOM    749  CE2 TYR A  41      84.841 113.176 149.503  1.00  0.00           C
ATOM    751  C   TYR A  41      84.841 109.886 144.763  1.00  0.00           C
ATOM    752  O   TYR A  41      84.831 110.977 144.213  1.00  0.00           O
ATOM    753  N   ALA A  42      84.841 108.757 144.013  1.00  0.00           N
ATOM    755  CA  ALA A  42      84.991 108.956 142.583  1.00  0.00           C
ATOM    757  CB  ALA A  42      86.451 109.316 142.263  1.00  0.00           C
ATOM    761  C   ALA A  42      84.541 107.896 141.593  1.00  0.00           C
ATOM    762  O   ALA A  42      84.751 106.696 141.753  1.00  0.00           O
ATOM    763  N   ILE A  43      84.001 108.306 140.413  1.00  0.00           N
ATOM    765  CA  ILE A  43      83.081 109.447 140.293  1.00  0.00           C
ATOM    767  CB  ILE A  43      83.552 110.806 139.683  1.00  0.00           C
ATOM    769  CG2 ILE A  43      84.492 111.596 140.623  1.00  0.00           C
ATOM    773  CG1 ILE A  43      84.071 110.697 138.233  1.00  0.00           C
ATOM    776  CD  ILE A  43      85.251 111.617 137.903  1.00  0.00           C
ATOM    780  C   ILE A  43      81.822 109.086 139.533  1.00  0.00           C
ATOM    781  O   ILE A  43      80.882 109.826 139.803  1.00  0.00           O
ATOM    782  N   PRO A  44      81.582 108.086 138.663  1.00  0.00           N
ATOM    783  CD  PRO A  44      82.561 107.386 137.823  1.00  0.00           C
ATOM    786  CA  PRO A  44      80.241 107.896 138.123  1.00  0.00           C
ATOM    788  CB  PRO A  44      80.451 107.206 136.753  1.00  0.00           C
ATOM    791  CG  PRO A  44      81.931 107.426 136.433  1.00  0.00           C
ATOM    794  C   PRO A  44      79.411 107.016 139.023  1.00  0.00           C
ATOM    795  O   PRO A  44      79.731 105.826 139.143  1.00  0.00           O
ATOM    796  N   VAL A  45      78.311 107.486 139.643  1.00  0.00           N
ATOM    798  CA  VAL A  45      77.981 108.837 140.033  1.00  0.00           C
ATOM    800  CB  VAL A  45      76.781 109.436 139.313  1.00  0.00           C
ATOM    802  CG1 VAL A  45      76.831 110.937 139.503  1.00  0.00           C
ATOM    806  CG2 VAL A  45      76.821 109.056 137.813  1.00  0.00           C
ATOM    810  C   VAL A  45      77.831 108.856 141.553  1.00  0.00           C
ATOM    811  O   VAL A  45      76.871 108.326 142.123  1.00  0.00           O
ATOM    812  N   THR A  46      78.821 109.456 142.233  1.00  0.00           N
ATOM    814  CA  THR A  46      79.021 109.426 143.693  1.00  0.00           C
ATOM    816  CB  THR A  46      80.461 109.006 144.083  1.00  0.00           C
ATOM    818  OG1 THR A  46      80.451 107.686 144.593  1.00  0.00           O
ATOM    820  CG2 THR A  46      81.131 109.886 145.163  1.00  0.00           C
ATOM    824  C   THR A  46      78.741 110.826 144.173  1.00  0.00           C
ATOM    825  O   THR A  46      79.171 111.757 143.513  1.00  0.00           O
ATOM    826  N   ASN A  47      77.981 111.026 145.293  1.00  0.00           N
ATOM    828  CA  ASN A  47      77.471 112.346 145.733  1.00  0.00           C
ATOM    830  CB  ASN A  47      78.431 113.586 145.683  1.00  0.00           C
ATOM    833  CG  ASN A  47      79.661 113.566 146.583  1.00  0.00           C
ATOM    834  OD1 ASN A  47      80.362 114.576 146.703  1.00  0.00           O
ATOM    835  ND2 ASN A  47      79.912 112.466 147.313  1.00  0.00           N
ATOM    838  C   ASN A  47      76.191 112.716 144.953  1.00  0.00           C
ATOM    839  O   ASN A  47      76.221 112.996 143.763  1.00  0.00           O
ATOM    840  N   GLY A  48      74.981 112.766 145.543  1.00  0.00           N
ATOM    842  CA  GLY A  48      74.631 113.156 146.903  1.00  0.00           C
ATOM    845  C   GLY A  48      74.911 112.236 148.043  1.00  0.00           C
ATOM    846  O   GLY A  48      75.531 111.186 147.933  1.00  0.00           O
ATOM    847  N   SER A  49      74.421 112.616 149.223  1.00  0.00           N
ATOM    849  CA  SER A  49      74.301 111.726 150.363  1.00  0.00           C
ATOM    851  CB  SER A  49      75.172 112.066 151.593  1.00  0.00           C
ATOM    854  OG  SER A  49      76.561 112.187 151.283  1.00  0.00           O
ATOM    856  C   SER A  49      72.861 111.906 150.813  1.00  0.00           C
ATOM    857  O   SER A  49      72.401 113.036 150.953  1.00  0.00           O
ATOM    858  N   GLY A  50      72.081 110.846 151.033  1.00  0.00           N
ATOM    860  CA  GLY A  50      72.431 109.447 151.093  1.00  0.00           C
ATOM    863  C   GLY A  50      71.291 108.796 151.813  1.00  0.00           C
ATOM    864  O   GLY A  50      70.231 109.386 151.963  1.00  0.00           O
ATOM    865  N   ALA A  51      71.422 107.566 152.323  1.00  0.00           N
ATOM    867  CA  ALA A  51      72.561 106.716 152.113  1.00  0.00           C
ATOM    869  CB  ALA A  51      72.811 105.856 153.363  1.00  0.00           C
ATOM    873  C   ALA A  51      72.261 105.926 150.873  1.00  0.00           C
ATOM    874  O   ALA A  51      72.311 106.466 149.773  1.00  0.00           O
ATOM    875  N   VAL A  52      71.841 104.666 151.053  1.00  0.00           N
ATOM    877  CA  VAL A  52      71.381 103.816 149.983  1.00  0.00           C
ATOM    879  CB  VAL A  52      70.211 104.307 149.133  1.00  0.00           C
ATOM    881  CG1 VAL A  52      69.771 103.246 148.103  1.00  0.00           C
ATOM    885  CG2 VAL A  52      69.011 104.617 150.053  1.00  0.00           C
ATOM    889  C   VAL A  52      72.561 103.316 149.193  1.00  0.00           C
ATOM    890  O   VAL A  52      73.201 103.996 148.383  1.00  0.00           O
ATOM    891  N   GLY A  53      72.861 102.036 149.373  1.00  0.00           N
ATOM    893  CA  GLY A  53      73.691 101.296 148.463  1.00  0.00           C
ATOM    896  C   GLY A  53      72.921 101.007 147.233  1.00  0.00           C
ATOM    897  O   GLY A  53      72.441  99.906 147.013  1.00  0.00           O
ATOM    898  N   LYS A  54      72.831 101.986 146.343  1.00  0.00           N
ATOM    900  CA  LYS A  54      72.921 101.716 144.943  1.00  0.00           C
ATOM    902  CB  LYS A  54      71.851 102.546 144.163  1.00  0.00           C
ATOM    905  CG  LYS A  54      70.491 101.816 144.273  1.00  0.00           C
ATOM    908  CD  LYS A  54      69.171 102.606 144.103  1.00  0.00           C
ATOM    911  CE  LYS A  54      69.141 103.606 142.943  1.00  0.00           C
ATOM    914  NZ  LYS A  54      67.761 103.796 142.423  1.00  0.00           N
ATOM    918  C   LYS A  54      74.411 101.886 144.663  1.00  0.00           C
ATOM    919  O   LYS A  54      75.091 102.626 145.363  1.00  0.00           O
ATOM    920  N   ALA A  55      75.021 101.127 143.723  1.00  0.00           N
ATOM    922  CA  ALA A  55      74.411 100.626 142.513  1.00  0.00           C
ATOM    924  CB  ALA A  55      74.731 101.536 141.303  1.00  0.00           C
ATOM    928  C   ALA A  55      74.771  99.206 142.113  1.00  0.00           C
ATOM    929  O   ALA A  55      75.741  98.586 142.543  1.00  0.00           O
ATOM    930  N   LEU A  56      74.001  98.627 141.173  1.00  0.00           N
ATOM    932  CA  LEU A  56      72.651  99.076 140.823  1.00  0.00           C
ATOM    934  CB  LEU A  56      72.351  99.006 139.313  1.00  0.00           C
ATOM    937  CG  LEU A  56      71.551 100.206 138.753  1.00  0.00           C
ATOM    939  CD1 LEU A  56      71.121  99.886 137.323  1.00  0.00           C
ATOM    943  CD2 LEU A  56      72.381 101.496 138.773  1.00  0.00           C
ATOM    947  C   LEU A  56      71.701  98.246 141.633  1.00  0.00           C
ATOM    948  O   LEU A  56      72.142  97.456 142.473  1.00  0.00           O
ATOM    949  N   ASP A  57      70.381  98.416 141.453  1.00  0.00           N
ATOM    951  CA  ASP A  57      69.381  97.727 142.243  1.00  0.00           C
ATOM    953  CB  ASP A  57      67.931  97.906 141.753  1.00  0.00           C
ATOM    956  CG  ASP A  57      67.521  99.336 141.453  1.00  0.00           C
ATOM    957  OD1 ASP A  57      66.301  99.496 141.203  1.00  0.00           O
ATOM    958  OD2 ASP A  57      68.401 100.206 141.253  1.00  0.00           O
ATOM    959  C   ASP A  57      69.601  96.236 142.293  1.00  0.00           C
ATOM    960  O   ASP A  57      70.051  95.606 141.343  1.00  0.00           O
ATOM    961  N   ILE A  58      69.291  95.646 143.433  1.00  0.00           N
ATOM    963  CA  ILE A  58      69.571  94.266 143.743  1.00  0.00           C
ATOM    965  CB  ILE A  58      69.021  93.946 145.113  1.00  0.00           C
ATOM    967  CG2 ILE A  58      70.172  94.366 146.033  1.00  0.00           C
ATOM    971  CG1 ILE A  58      67.701  94.727 145.363  1.00  0.00           C
ATOM    974  CD  ILE A  58      67.001  94.336 146.653  1.00  0.00           C
ATOM    978  C   ILE A  58      69.181  93.226 142.733  1.00  0.00           C
ATOM    979  O   ILE A  58      68.211  93.356 141.973  1.00  0.00           O
ATOM    980  N   ARG A  59      70.021  92.176 142.673  1.00  0.00           N
ATOM    982  CA  ARG A  59      69.851  91.086 141.763  1.00  0.00           C
ATOM    984  CB  ARG A  59      71.081  90.166 141.803  1.00  0.00           C
ATOM    987  CG  ARG A  59      72.241  90.776 141.013  1.00  0.00           C
ATOM    990  CD  ARG A  59      73.291  89.736 140.623  1.00  0.00           C
ATOM    993  NE  ARG A  59      74.201  89.516 141.783  1.00  0.00           N
ATOM    995  CZ  ARG A  59      75.141  88.576 141.753  1.00  0.00           C
ATOM    996  NH1 ARG A  59      76.051  88.516 142.693  1.00  0.00           N
ATOM    999  NH2 ARG A  59      75.191  87.676 140.793  1.00  0.00           N
ATOM   1002  C   ARG A  59      68.571  90.286 141.923  1.00  0.00           C
ATOM   1003  O   ARG A  59      68.151  90.126 143.073  1.00  0.00           O
ATOM   1004  N   PRO A  60      67.981  89.766 140.833  1.00  0.00           N
ATOM   1005  CD  PRO A  60      68.581  89.757 139.483  1.00  0.00           C
ATOM   1008  CA  PRO A  60      66.711  89.036 140.823  1.00  0.00           C
ATOM   1010  CB  PRO A  60      66.651  88.316 139.463  1.00  0.00           C
ATOM   1013  CG  PRO A  60      67.511  89.196 138.543  1.00  0.00           C
ATOM   1016  C   PRO A  60      66.341  88.206 142.053  1.00  0.00           C
ATOM   1017  O   PRO A  60      65.291  88.556 142.573  1.00  0.00           O
ATOM   1018  N   PRO A  61      67.061  87.196 142.573  1.00  0.00           N
ATOM   1019  CD  PRO A  61      68.341  86.746 141.983  1.00  0.00           C
ATOM   1022  CA  PRO A  61      67.131  86.947 144.003  1.00  0.00           C
ATOM   1024  CB  PRO A  61      67.821  85.586 143.983  1.00  0.00           C
ATOM   1027  CG  PRO A  61      68.981  85.826 143.033  1.00  0.00           C
ATOM   1030  C   PRO A  61      65.951  86.846 144.933  1.00  0.00           C
ATOM   1031  O   PRO A  61      64.791  86.696 144.553  1.00  0.00           O
ATOM   1032  N   ALA A  62      66.331  86.876 146.233  1.00  0.00           N
ATOM   1034  CA  ALA A  62      65.531  87.126 147.413  1.00  0.00           C
ATOM   1036  CB  ALA A  62      64.591  88.326 147.213  1.00  0.00           C
ATOM   1040  C   ALA A  62      64.811  85.886 147.913  1.00  0.00           C
ATOM   1041  O   ALA A  62      64.101  85.906 148.913  1.00  0.00           O
ATOM   1042  N   GLN A  63      65.051  84.746 147.243  1.00  0.00           N
ATOM   1044  CA  GLN A  63      64.231  83.576 147.383  1.00  0.00           C
ATOM   1046  CB  GLN A  63      64.261  82.736 146.093  1.00  0.00           C
ATOM   1049  CG  GLN A  63      63.241  83.256 145.053  1.00  0.00           C
ATOM   1052  CD  GLN A  63      61.811  83.126 145.583  1.00  0.00           C
ATOM   1053  OE1 GLN A  63      61.171  84.086 146.033  1.00  0.00           O
ATOM   1054  NE2 GLN A  63      61.301  81.876 145.603  1.00  0.00           N
ATOM   1057  C   GLN A  63      64.551  82.727 148.603  1.00  0.00           C
ATOM   1058  O   GLN A  63      65.691  82.257 148.723  1.00  0.00           O
ATOM   1059  N   PRO A  64      63.611  82.496 149.533  1.00  0.00           N
ATOM   1060  CD  PRO A  64      62.291  83.126 149.593  1.00  0.00           C
ATOM   1063  CA  PRO A  64      63.721  81.407 150.483  1.00  0.00           C
ATOM   1065  CB  PRO A  64      62.461  81.506 151.363  1.00  0.00           C
ATOM   1068  CG  PRO A  64      61.831  82.856 151.023  1.00  0.00           C
ATOM   1071  C   PRO A  64      63.881  80.096 149.773  1.00  0.00           C
ATOM   1072  O   PRO A  64      63.071  79.796 148.883  1.00  0.00           O
ATOM   1073  N   LEU A  65      64.922  79.336 150.103  1.00  0.00           N
ATOM   1075  CA  LEU A  65      65.201  78.096 149.423  1.00  0.00           C
ATOM   1077  CB  LEU A  65      66.701  77.896 149.073  1.00  0.00           C
ATOM   1080  CG  LEU A  65      67.261  78.946 148.093  1.00  0.00           C
ATOM   1082  CD1 LEU A  65      68.661  78.516 147.613  1.00  0.00           C
ATOM   1086  CD2 LEU A  65      66.341  79.176 146.893  1.00  0.00           C
ATOM   1090  C   LEU A  65      64.711  76.947 150.253  1.00  0.00           C
ATOM   1091  O   LEU A  65      64.761  76.947 151.483  1.00  0.00           O
ATOM   1092  N   ALA A  66      64.231  75.926 149.553  1.00  0.00           N
ATOM   1094  CA  ALA A  66      63.911  74.646 150.093  1.00  0.00           C
ATOM   1096  CB  ALA A  66      62.441  74.356 149.793  1.00  0.00           C
ATOM   1100  C   ALA A  66      64.811  73.596 149.453  1.00  0.00           C
ATOM   1101  O   ALA A  66      65.032  73.566 148.253  1.00  0.00           O
ATOM   1102  N   LEU A  67      65.361  72.726 150.313  1.00  0.00           N
ATOM   1104  CA  LEU A  67      66.282  71.666 149.983  1.00  0.00           C
ATOM   1106  CB  LEU A  67      67.532  71.736 150.913  1.00  0.00           C
ATOM   1109  CG  LEU A  67      68.591  72.826 150.603  1.00  0.00           C
ATOM   1111  CD1 LEU A  67      69.101  72.726 149.163  1.00  0.00           C
ATOM   1115  CD2 LEU A  67      68.171  74.276 150.893  1.00  0.00           C
ATOM   1119  C   LEU A  67      65.611  70.306 150.163  1.00  0.00           C
ATOM   1120  O   LEU A  67      65.921  69.346 149.473  1.00  0.00           O
ATOM   1121  N   VAL A  68      64.631  70.146 151.083  1.00  0.00           N
ATOM   1123  CA  VAL A  68      63.801  68.956 151.163  1.00  0.00           C
ATOM   1125  CB  VAL A  68      62.941  68.966 152.423  1.00  0.00           C
ATOM   1127  CG1 VAL A  68      62.221  67.617 152.593  1.00  0.00           C
ATOM   1131  CG2 VAL A  68      63.861  69.226 153.643  1.00  0.00           C
ATOM   1135  C   VAL A  68      62.921  68.766 149.913  1.00  0.00           C
ATOM   1136  O   VAL A  68      62.251  69.706 149.473  1.00  0.00           O
ATOM   1137  N   SER A  69      62.881  67.547 149.343  1.00  0.00           N
ATOM   1139  CA  SER A  69      61.981  67.156 148.253  1.00  0.00           C
ATOM   1141  CB  SER A  69      62.091  65.646 147.863  1.00  0.00           C
ATOM   1144  OG  SER A  69      61.311  65.316 146.703  1.00  0.00           O
ATOM   1146  C   SER A  69      60.521  67.456 148.563  1.00  0.00           C
ATOM   1147  O   SER A  69      60.081  67.367 149.703  1.00  0.00           O
ATOM   1148  N   GLY A  70      59.731  67.896 147.563  1.00  0.00           N
ATOM   1150  CA  GLY A  70      58.311  68.226 147.723  1.00  0.00           C
ATOM   1153  C   GLY A  70      57.991  69.466 148.513  1.00  0.00           C
ATOM   1154  O   GLY A  70      56.831  69.876 148.603  1.00  0.00           O
ATOM   1155  N   ALA A  71      58.971  70.117 149.153  1.00  0.00           N
ATOM   1157  CA  ALA A  71      58.811  71.346 149.873  1.00  0.00           C
ATOM   1159  CB  ALA A  71      60.121  71.716 150.563  1.00  0.00           C
ATOM   1163  C   ALA A  71      58.281  72.516 149.043  1.00  0.00           C
ATOM   1164  O   ALA A  71      58.311  72.496 147.823  1.00  0.00           O
ATOM   1165  N   ARG A  72      57.731  73.546 149.713  1.00  0.00           N
ATOM   1167  CA  ARG A  72      57.421  74.796 149.043  1.00  0.00           C
ATOM   1169  CB  ARG A  72      55.911  75.066 148.903  1.00  0.00           C
ATOM   1172  CG  ARG A  72      55.141  74.066 148.043  1.00  0.00           C
ATOM   1175  CD  ARG A  72      53.671  74.466 147.953  1.00  0.00           C
ATOM   1178  NE  ARG A  72      52.851  73.256 147.663  1.00  0.00           N
ATOM   1180  CZ  ARG A  72      51.531  73.226 147.763  1.00  0.00           C
ATOM   1181  NH1 ARG A  72      50.821  74.166 148.343  1.00  0.00           N
ATOM   1184  NH2 ARG A  72      50.891  72.156 147.363  1.00  0.00           N
ATOM   1187  C   ARG A  72      57.991  75.966 149.813  1.00  0.00           C
ATOM   1188  O   ARG A  72      57.911  76.006 151.043  1.00  0.00           O
ATOM   1189  N   THR A  73      58.491  76.976 149.093  1.00  0.00           N
ATOM   1191  CA  THR A  73      58.771  78.276 149.673  1.00  0.00           C
ATOM   1193  CB  THR A  73      60.201  78.746 149.503  1.00  0.00           C
ATOM   1195  OG1 THR A  73      60.621  78.836 148.153  1.00  0.00           O
ATOM   1197  CG2 THR A  73      61.081  77.696 150.203  1.00  0.00           C
ATOM   1201  C   THR A  73      57.821  79.286 149.083  1.00  0.00           C
ATOM   1202  O   THR A  73      57.521  79.257 147.903  1.00  0.00           O
ATOM   1203  N   GLN A  74      57.261  80.166 149.923  1.00  0.00           N
ATOM   1205  CA  GLN A  74      56.561  81.356 149.473  1.00  0.00           C
ATOM   1207  CB  GLN A  74      55.011  81.257 149.313  1.00  0.00           C
ATOM   1210  CG  GLN A  74      54.431  79.907 148.813  1.00  0.00           C
ATOM   1213  CD  GLN A  74      54.101  78.916 149.923  1.00  0.00           C
ATOM   1214  OE1 GLN A  74      53.071  78.986 150.593  1.00  0.00           O
ATOM   1215  NE2 GLN A  74      54.971  77.916 150.163  1.00  0.00           N
ATOM   1218  C   GLN A  74      56.761  82.316 150.613  1.00  0.00           C
ATOM   1219  O   GLN A  74      56.721  81.836 151.753  1.00  0.00           O
ATOM   1220  N   PHE A  75      56.861  83.636 150.353  1.00  0.00           N
ATOM   1222  CA  PHE A  75      56.271  84.596 151.283  1.00  0.00           C
ATOM   1224  CB  PHE A  75      56.781  84.516 152.763  1.00  0.00           C
ATOM   1227  CG  PHE A  75      55.681  84.236 153.783  1.00  0.00           C
ATOM   1228  CD1 PHE A  75      54.321  84.566 153.603  1.00  0.00           C
ATOM   1230  CE1 PHE A  75      53.371  84.316 154.603  1.00  0.00           C
ATOM   1232  CZ  PHE A  75      53.771  83.736 155.813  1.00  0.00           C
ATOM   1234  CD2 PHE A  75      56.041  83.676 155.013  1.00  0.00           C
ATOM   1236  CE2 PHE A  75      55.101  83.406 156.013  1.00  0.00           C
ATOM   1238  C   PHE A  75      56.331  86.056 150.853  1.00  0.00           C
ATOM   1239  O   PHE A  75      56.761  86.426 149.763  1.00  0.00           O
ATOM   1240  N   THR A  76      55.811  86.876 151.783  1.00  0.00           N
ATOM   1242  CA  THR A  76      55.481  88.276 151.733  1.00  0.00           C
ATOM   1244  CB  THR A  76      54.081  88.546 151.173  1.00  0.00           C
ATOM   1246  OG1 THR A  76      53.921  87.856 149.943  1.00  0.00           O
ATOM   1248  CG2 THR A  76      53.921  90.046 150.903  1.00  0.00           C
ATOM   1252  C   THR A  76      55.521  88.656 153.203  1.00  0.00           C
ATOM   1253  O   THR A  76      55.471  87.777 154.073  1.00  0.00           O
ATOM   1254  N   GLY A  77      55.641  89.956 153.533  1.00  0.00           N
ATOM   1256  CA  GLY A  77      55.631  90.417 154.913  1.00  0.00           C
ATOM   1259  C   GLY A  77      56.991  90.426 155.543  1.00  0.00           C
ATOM   1260  O   GLY A  77      58.011  90.666 154.913  1.00  0.00           O
ATOM   1261  N   ASP A  78      57.021  90.196 156.863  1.00  0.00           N
ATOM   1263  CA  ASP A  78      58.221  90.196 157.663  1.00  0.00           C
ATOM   1265  CB  ASP A  78      57.921  90.786 159.073  1.00  0.00           C
ATOM   1268  CG  ASP A  78      56.901  90.026 159.913  1.00  0.00           C
ATOM   1269  OD1 ASP A  78      56.151  89.156 159.393  1.00  0.00           O
ATOM   1270  OD2 ASP A  78      56.801  90.417 161.113  1.00  0.00           O
ATOM   1271  C   ASP A  78      58.781  88.796 157.773  1.00  0.00           C
ATOM   1272  O   ASP A  78      59.791  88.576 158.443  1.00  0.00           O
ATOM   1273  N   THR A  79      58.161  87.826 157.083  1.00  0.00           N
ATOM   1275  CA  THR A  79      58.371  86.426 157.313  1.00  0.00           C
ATOM   1277  CB  THR A  79      57.221  85.776 158.103  1.00  0.00           C
ATOM   1279  OG1 THR A  79      57.231  84.346 158.223  1.00  0.00           O
ATOM   1281  CG2 THR A  79      55.861  86.206 157.533  1.00  0.00           C
ATOM   1285  C   THR A  79      58.741  85.716 156.053  1.00  0.00           C
ATOM   1286  O   THR A  79      58.461  86.176 154.953  1.00  0.00           O
ATOM   1287  N   ALA A  80      59.441  84.576 156.183  1.00  0.00           N
ATOM   1289  CA  ALA A  80      59.781  83.697 155.103  1.00  0.00           C
ATOM   1291  CB  ALA A  80      61.241  83.936 154.653  1.00  0.00           C
ATOM   1295  C   ALA A  80      59.501  82.276 155.593  1.00  0.00           C
ATOM   1296  O   ALA A  80      59.741  81.956 156.753  1.00  0.00           O
ATOM   1297  N   SER A  81      58.831  81.446 154.753  1.00  0.00           N
ATOM   1299  CA  SER A  81      58.141  80.246 155.213  1.00  0.00           C
ATOM   1301  CB  SER A  81      56.601  80.466 155.263  1.00  0.00           C
ATOM   1304  OG  SER A  81      55.801  79.276 155.273  1.00  0.00           O
ATOM   1306  C   SER A  81      58.541  79.056 154.373  1.00  0.00           C
ATOM   1307  O   SER A  81      58.731  79.166 153.163  1.00  0.00           O
ATOM   1308  N   LEU A  82      58.721  77.886 155.023  1.00  0.00           N
ATOM   1310  CA  LEU A  82      59.061  76.636 154.373  1.00  0.00           C
ATOM   1312  CB  LEU A  82      60.481  76.206 154.823  1.00  0.00           C
ATOM   1315  CG  LEU A  82      61.261  75.226 153.913  1.00  0.00           C
ATOM   1317  CD1 LEU A  82      62.441  74.636 154.693  1.00  0.00           C
ATOM   1321  CD2 LEU A  82      60.411  74.086 153.353  1.00  0.00           C
ATOM   1325  C   LEU A  82      58.041  75.596 154.803  1.00  0.00           C
ATOM   1326  O   LEU A  82      57.891  75.296 155.983  1.00  0.00           O
ATOM   1327  N   LEU A  83      57.311  74.996 153.843  1.00  0.00           N
ATOM   1329  CA  LEU A  83      56.311  73.976 154.113  1.00  0.00           C
ATOM   1331  CB  LEU A  83      54.981  74.196 153.343  1.00  0.00           C
ATOM   1334  CG  LEU A  83      54.111  75.396 153.793  1.00  0.00           C
ATOM   1336  CD1 LEU A  83      54.831  76.736 153.703  1.00  0.00           C
ATOM   1340  CD2 LEU A  83      52.841  75.476 152.953  1.00  0.00           C
ATOM   1344  C   LEU A  83      56.831  72.596 153.723  1.00  0.00           C
ATOM   1345  O   LEU A  83      57.221  72.386 152.573  1.00  0.00           O
ATOM   1346  N   VAL A  84      56.801  71.636 154.663  1.00  0.00           N
ATOM   1348  CA  VAL A  84      57.241  70.266 154.433  1.00  0.00           C
ATOM   1350  CB  VAL A  84      58.571  69.926 155.143  1.00  0.00           C
ATOM   1352  CG1 VAL A  84      59.701  70.826 154.653  1.00  0.00           C
ATOM   1356  CG2 VAL A  84      58.471  70.047 156.673  1.00  0.00           C
ATOM   1360  C   VAL A  84      56.121  69.257 154.773  1.00  0.00           C
ATOM   1361  O   VAL A  84      55.441  69.356 155.803  1.00  0.00           O
ATOM   1362  N   GLU A  85      55.871  68.276 153.863  1.00  0.00           N
ATOM   1364  CA  GLU A  85      54.901  67.176 154.003  1.00  0.00           C
ATOM   1366  CB  GLU A  85      54.491  66.536 152.633  1.00  0.00           C
ATOM   1369  CG  GLU A  85      53.121  65.786 152.603  1.00  0.00           C
ATOM   1372  CD  GLU A  85      53.101  64.276 152.873  1.00  0.00           C
ATOM   1373  OE1 GLU A  85      54.141  63.606 152.643  1.00  0.00           O
ATOM   1374  OE2 GLU A  85      52.031  63.766 153.323  1.00  0.00           O
ATOM   1375  C   GLU A  85      55.501  66.117 154.903  1.00  0.00           C
ATOM   1376  O   GLU A  85      56.091  65.126 154.463  1.00  0.00           O
ATOM   1377  N   ASN A  86      55.381  66.326 156.213  1.00  0.00           N
ATOM   1379  CA  ASN A  86      55.921  65.456 157.223  1.00  0.00           C
ATOM   1381  CB  ASN A  86      57.111  66.096 158.003  1.00  0.00           C
ATOM   1384  CG  ASN A  86      58.361  66.297 157.133  1.00  0.00           C
ATOM   1385  OD1 ASN A  86      58.361  66.876 156.053  1.00  0.00           O
ATOM   1386  ND2 ASN A  86      59.521  65.837 157.643  1.00  0.00           N
ATOM   1389  C   ASN A  86      54.781  65.166 158.183  1.00  0.00           C
ATOM   1390  O   ASN A  86      53.861  65.966 158.353  1.00  0.00           O
ATOM   1391  N   GLY A  87      54.791  63.986 158.843  1.00  0.00           N
ATOM   1393  CA  GLY A  87      53.621  63.456 159.533  1.00  0.00           C
ATOM   1396  C   GLY A  87      53.471  63.896 160.953  1.00  0.00           C
ATOM   1397  O   GLY A  87      52.571  63.486 161.673  1.00  0.00           O
ATOM   1398  N   ARG A  88      54.411  64.736 161.413  1.00  0.00           N
ATOM   1400  CA  ARG A  88      54.371  65.236 162.753  1.00  0.00           C
ATOM   1402  CB  ARG A  88      54.931  64.136 163.653  1.00  0.00           C
ATOM   1405  CG  ARG A  88      54.961  64.376 165.163  1.00  0.00           C
ATOM   1408  CD  ARG A  88      55.351  63.106 165.943  1.00  0.00           C
ATOM   1411  NE  ARG A  88      56.601  62.586 165.313  1.00  0.00           N
ATOM   1413  CZ  ARG A  88      56.731  61.506 164.543  1.00  0.00           C
ATOM   1414  NH1 ARG A  88      55.721  60.756 164.193  1.00  0.00           N
ATOM   1417  NH2 ARG A  88      57.931  61.226 164.083  1.00  0.00           N
ATOM   1420  C   ARG A  88      55.211  66.496 162.823  1.00  0.00           C
ATOM   1421  O   ARG A  88      56.301  66.546 162.263  1.00  0.00           O
ATOM   1422  N   GLY A  89      54.741  67.547 163.513  1.00  0.00           N
ATOM   1424  CA  GLY A  89      55.461  68.816 163.653  1.00  0.00           C
ATOM   1427  C   GLY A  89      56.321  68.806 164.873  1.00  0.00           C
ATOM   1428  O   GLY A  89      57.361  69.456 164.943  1.00  0.00           O
ATOM   1429  N   ASN A  90      55.901  68.016 165.883  1.00  0.00           N
ATOM   1431  CA  ASN A  90      56.581  67.806 167.133  1.00  0.00           C
ATOM   1433  CB  ASN A  90      55.681  66.906 168.043  1.00  0.00           C
ATOM   1436  CG  ASN A  90      56.071  67.066 169.503  1.00  0.00           C
ATOM   1437  OD1 ASN A  90      56.791  67.996 169.863  1.00  0.00           O
ATOM   1438  ND2 ASN A  90      55.611  66.157 170.393  1.00  0.00           N
ATOM   1441  C   ASN A  90      58.001  67.236 166.963  1.00  0.00           C
ATOM   1442  O   ASN A  90      58.911  67.547 167.723  1.00  0.00           O
ATOM   1443  N   THR A  91      58.261  66.367 165.963  1.00  0.00           N
ATOM   1445  CA  THR A  91      59.611  65.856 165.733  1.00  0.00           C
ATOM   1447  CB  THR A  91      59.691  64.526 164.983  1.00  0.00           C
ATOM   1449  OG1 THR A  91      58.571  64.326 164.133  1.00  0.00           O
ATOM   1451  CG2 THR A  91      59.621  63.466 166.083  1.00  0.00           C
ATOM   1455  C   THR A  91      60.571  66.806 165.073  1.00  0.00           C
ATOM   1456  O   THR A  91      61.761  66.776 165.383  1.00  0.00           O
ATOM   1457  N   LEU A  92      60.111  67.687 164.183  1.00  0.00           N
ATOM   1459  CA  LEU A  92      61.001  68.556 163.433  1.00  0.00           C
ATOM   1461  CB  LEU A  92      60.321  69.026 162.133  1.00  0.00           C
ATOM   1464  CG  LEU A  92      60.291  68.036 160.953  1.00  0.00           C
ATOM   1466  CD1 LEU A  92      61.691  67.816 160.373  1.00  0.00           C
ATOM   1470  CD2 LEU A  92      59.601  66.696 161.243  1.00  0.00           C
ATOM   1474  C   LEU A  92      61.411  69.806 164.193  1.00  0.00           C
ATOM   1475  O   LEU A  92      62.421  70.426 163.863  1.00  0.00           O
ATOM   1476  N   TRP A  93      60.661  70.206 165.233  1.00  0.00           N
ATOM   1478  CA  TRP A  93      61.091  71.266 166.133  1.00  0.00           C
ATOM   1480  CB  TRP A  93      59.921  71.736 167.033  1.00  0.00           C
ATOM   1483  CG  TRP A  93      60.271  72.886 167.913  1.00  0.00           C
ATOM   1484  CD1 TRP A  93      60.221  74.216 167.573  1.00  0.00           C
ATOM   1486  NE1 TRP A  93      60.751  74.956 168.603  1.00  0.00           N
ATOM   1488  CE2 TRP A  93      61.181  74.117 169.593  1.00  0.00           C
ATOM   1489  CD2 TRP A  93      60.861  72.806 169.213  1.00  0.00           C
ATOM   1490  CE3 TRP A  93      61.121  71.757 170.083  1.00  0.00           C
ATOM   1492  CZ3 TRP A  93      61.681  72.046 171.323  1.00  0.00           C
ATOM   1494  CZ2 TRP A  93      61.781  74.396 170.813  1.00  0.00           C
ATOM   1496  CH2 TRP A  93      61.971  73.346 171.703  1.00  0.00           C
ATOM   1498  C   TRP A  93      62.411  70.956 166.863  1.00  0.00           C
ATOM   1499  O   TRP A  93      63.291  71.816 166.913  1.00  0.00           O
ATOM   1500  N   PRO A  94      62.671  69.736 167.353  1.00  0.00           N
ATOM   1501  CD  PRO A  94      61.641  68.867 167.923  1.00  0.00           C
ATOM   1504  CA  PRO A  94      63.981  69.376 167.833  1.00  0.00           C
ATOM   1506  CB  PRO A  94      63.801  68.007 168.473  1.00  0.00           C
ATOM   1509  CG  PRO A  94      62.361  68.016 168.973  1.00  0.00           C
ATOM   1512  C   PRO A  94      65.061  69.356 166.753  1.00  0.00           C
ATOM   1513  O   PRO A  94      66.211  69.656 167.073  1.00  0.00           O
ATOM   1514  N   GLN A  95      64.731  68.976 165.493  1.00  0.00           N
ATOM   1516  CA  GLN A  95      65.641  69.136 164.363  1.00  0.00           C
ATOM   1518  CB  GLN A  95      65.191  68.386 163.083  1.00  0.00           C
ATOM   1521  CG  GLN A  95      65.461  66.856 163.083  1.00  0.00           C
ATOM   1524  CD  GLN A  95      64.411  66.036 163.843  1.00  0.00           C
ATOM   1525  OE1 GLN A  95      63.401  65.616 163.273  1.00  0.00           O
ATOM   1526  NE2 GLN A  95      64.642  65.766 165.143  1.00  0.00           N
ATOM   1529  C   GLN A  95      65.991  70.586 164.023  1.00  0.00           C
ATOM   1530  O   GLN A  95      67.142  70.946 163.813  1.00  0.00           O
ATOM   1531  N   VAL A  96      65.001  71.496 164.033  1.00  0.00           N
ATOM   1533  CA  VAL A  96      65.271  72.926 163.913  1.00  0.00           C
ATOM   1535  CB  VAL A  96      64.001  73.766 163.673  1.00  0.00           C
ATOM   1537  CG1 VAL A  96      64.331  75.266 163.573  1.00  0.00           C
ATOM   1541  CG2 VAL A  96      63.351  73.337 162.343  1.00  0.00           C
ATOM   1545  C   VAL A  96      66.121  73.456 165.073  1.00  0.00           C
ATOM   1546  O   VAL A  96      67.121  74.136 164.843  1.00  0.00           O
ATOM   1547  N   VAL A  97      65.831  73.136 166.363  1.00  0.00           N
ATOM   1549  CA  VAL A  97      66.741  73.586 167.423  1.00  0.00           C
ATOM   1551  CB  VAL A  97      66.221  73.556 168.853  1.00  0.00           C
ATOM   1553  CG1 VAL A  97      64.941  74.406 169.003  1.00  0.00           C
ATOM   1557  CG2 VAL A  97      65.911  72.116 169.243  1.00  0.00           C
ATOM   1561  C   VAL A  97      68.151  72.986 167.373  1.00  0.00           C
ATOM   1562  O   VAL A  97      69.091  73.666 167.763  1.00  0.00           O
ATOM   1563  N   SER A  98      68.371  71.726 166.923  1.00  0.00           N
ATOM   1565  CA  SER A  98      69.731  71.186 166.763  1.00  0.00           C
ATOM   1567  CB  SER A  98      69.791  69.656 166.453  1.00  0.00           C
ATOM   1570  OG  SER A  98      69.171  69.286 165.213  1.00  0.00           O
ATOM   1572  C   SER A  98      70.581  71.956 165.773  1.00  0.00           C
ATOM   1573  O   SER A  98      71.751  72.256 166.013  1.00  0.00           O
ATOM   1574  N   VAL A  99      69.961  72.376 164.653  1.00  0.00           N
ATOM   1576  CA  VAL A  99      70.501  73.337 163.713  1.00  0.00           C
ATOM   1578  CB  VAL A  99      69.531  73.477 162.523  1.00  0.00           C
ATOM   1580  CG1 VAL A  99      69.941  74.606 161.553  1.00  0.00           C
ATOM   1584  CG2 VAL A  99      69.471  72.136 161.753  1.00  0.00           C
ATOM   1588  C   VAL A  99      70.811  74.696 164.353  1.00  0.00           C
ATOM   1589  O   VAL A  99      71.931  75.206 164.263  1.00  0.00           O
ATOM   1590  N   LEU A 100      69.851  75.306 165.093  1.00  0.00           N
ATOM   1592  CA  LEU A 100      70.032  76.586 165.783  1.00  0.00           C
ATOM   1594  CB  LEU A 100      68.701  77.146 166.383  1.00  0.00           C
ATOM   1597  CG  LEU A 100      67.801  77.956 165.413  1.00  0.00           C
ATOM   1599  CD1 LEU A 100      68.461  79.286 165.023  1.00  0.00           C
ATOM   1603  CD2 LEU A 100      67.361  77.186 164.163  1.00  0.00           C
ATOM   1607  C   LEU A 100      71.121  76.556 166.843  1.00  0.00           C
ATOM   1608  O   LEU A 100      71.921  77.486 166.953  1.00  0.00           O
ATOM   1609  N   GLN A 101      71.201  75.456 167.613  1.00  0.00           N
ATOM   1611  CA  GLN A 101      72.251  75.146 168.563  1.00  0.00           C
ATOM   1613  CB  GLN A 101      71.951  73.806 169.313  1.00  0.00           C
ATOM   1616  CG  GLN A 101      70.831  73.906 170.373  1.00  0.00           C
ATOM   1619  CD  GLN A 101      70.381  72.526 170.863  1.00  0.00           C
ATOM   1620  OE1 GLN A 101      71.141  71.566 171.023  1.00  0.00           O
ATOM   1621  NE2 GLN A 101      69.051  72.426 171.133  1.00  0.00           N
ATOM   1624  C   GLN A 101      73.651  75.086 167.973  1.00  0.00           C
ATOM   1625  O   GLN A 101      74.571  75.656 168.533  1.00  0.00           O
ATOM   1626  N   ALA A 102      73.811  74.476 166.783  1.00  0.00           N
ATOM   1628  CA  ALA A 102      75.061  74.406 166.043  1.00  0.00           C
ATOM   1630  CB  ALA A 102      74.922  73.477 164.823  1.00  0.00           C
ATOM   1634  C   ALA A 102      75.591  75.756 165.583  1.00  0.00           C
ATOM   1635  O   ALA A 102      76.781  75.986 165.483  1.00  0.00           O
ATOM   1636  N   LYS A 103      74.711  76.726 165.273  1.00  0.00           N
ATOM   1638  CA  LYS A 103      75.191  78.036 164.823  1.00  0.00           C
ATOM   1640  CB  LYS A 103      74.351  78.566 163.653  1.00  0.00           C
ATOM   1643  CG  LYS A 103      72.841  78.536 163.873  1.00  0.00           C
ATOM   1646  CD  LYS A 103      72.041  78.617 162.573  1.00  0.00           C
ATOM   1649  CE  LYS A 103      72.121  77.356 161.683  1.00  0.00           C
ATOM   1652  NZ  LYS A 103      73.351  77.296 160.883  1.00  0.00           N
ATOM   1656  C   LYS A 103      75.281  79.066 165.913  1.00  0.00           C
ATOM   1657  O   LYS A 103      75.781  80.166 165.693  1.00  0.00           O
ATOM   1658  N   ASN A 104      74.891  78.646 167.113  1.00  0.00           N
ATOM   1660  CA  ASN A 104      74.922  79.336 168.383  1.00  0.00           C
ATOM   1662  CB  ASN A 104      76.311  79.266 169.063  1.00  0.00           C
ATOM   1665  CG  ASN A 104      77.031  77.937 168.823  1.00  0.00           C
ATOM   1666  OD1 ASN A 104      77.841  77.826 167.883  1.00  0.00           O
ATOM   1667  ND2 ASN A 104      76.801  76.947 169.703  1.00  0.00           N
ATOM   1670  C   ASN A 104      74.401  80.766 168.443  1.00  0.00           C
ATOM   1671  O   ASN A 104      74.971  81.617 169.123  1.00  0.00           O
ATOM   1672  N   TYR A 105      73.251  81.056 167.803  1.00  0.00           N
ATOM   1674  CA  TYR A 105      72.532  82.286 168.093  1.00  0.00           C
ATOM   1676  CB  TYR A 105      71.331  82.526 167.143  1.00  0.00           C
ATOM   1679  CG  TYR A 105      71.701  82.476 165.683  1.00  0.00           C
ATOM   1680  CD1 TYR A 105      72.931  82.946 165.163  1.00  0.00           C
ATOM   1682  CE1 TYR A 105      73.201  82.876 163.793  1.00  0.00           C
ATOM   1684  CZ  TYR A 105      72.251  82.346 162.913  1.00  0.00           C
ATOM   1685  OH  TYR A 105      72.441  82.286 161.523  1.00  0.00           O
ATOM   1687  CD2 TYR A 105      70.761  81.966 164.783  1.00  0.00           C
ATOM   1689  CE2 TYR A 105      71.032  81.886 163.413  1.00  0.00           C
ATOM   1691  C   TYR A 105      72.031  82.316 169.533  1.00  0.00           C
ATOM   1692  O   TYR A 105      71.531  81.326 170.063  1.00  0.00           O
ATOM   1693  N   THR A 106      72.171  83.456 170.233  1.00  0.00           N
ATOM   1695  CA  THR A 106      71.671  83.636 171.583  1.00  0.00           C
ATOM   1697  CB  THR A 106      72.131  84.936 172.193  1.00  0.00           C
ATOM   1699  OG1 THR A 106      73.541  84.906 172.363  1.00  0.00           O
ATOM   1701  CG2 THR A 106      71.531  85.206 173.573  1.00  0.00           C
ATOM   1705  C   THR A 106      70.161  83.576 171.633  1.00  0.00           C
ATOM   1706  O   THR A 106      69.491  84.226 170.843  1.00  0.00           O
ATOM   1707  N   ILE A 107      69.561  82.797 172.563  1.00  0.00           N
ATOM   1709  CA  ILE A 107      68.121  82.606 172.603  1.00  0.00           C
ATOM   1711  CB  ILE A 107      67.771  81.127 172.633  1.00  0.00           C
ATOM   1713  CG2 ILE A 107      66.282  80.916 172.973  1.00  0.00           C
ATOM   1717  CG1 ILE A 107      68.171  80.426 171.303  1.00  0.00           C
ATOM   1720  CD  ILE A 107      68.171  78.896 171.353  1.00  0.00           C
ATOM   1724  C   ILE A 107      67.571  83.326 173.813  1.00  0.00           C
ATOM   1725  O   ILE A 107      67.821  82.956 174.963  1.00  0.00           O
ATOM   1726  N   THR A 108      66.811  84.416 173.593  1.00  0.00           N
ATOM   1728  CA  THR A 108      66.201  85.196 174.663  1.00  0.00           C
ATOM   1730  CB  THR A 108      65.661  86.527 174.153  1.00  0.00           C
ATOM   1732  OG1 THR A 108      64.841  86.356 173.013  1.00  0.00           O
ATOM   1734  CG2 THR A 108      66.831  87.386 173.653  1.00  0.00           C
ATOM   1738  C   THR A 108      65.121  84.416 175.413  1.00  0.00           C
ATOM   1739  O   THR A 108      65.061  84.396 176.653  1.00  0.00           O
ATOM   1740  N   GLN A 109      64.261  83.686 174.663  1.00  0.00           N
ATOM   1742  CA  GLN A 109      63.101  82.946 175.173  1.00  0.00           C
ATOM   1744  CB  GLN A 109      61.801  83.806 175.173  1.00  0.00           C
ATOM   1747  CG  GLN A 109      61.641  84.846 176.313  1.00  0.00           C
ATOM   1750  CD  GLN A 109      62.321  86.206 176.093  1.00  0.00           C
ATOM   1751  OE1 GLN A 109      62.311  86.826 175.033  1.00  0.00           O
ATOM   1752  NE2 GLN A 109      62.861  86.766 177.203  1.00  0.00           N
ATOM   1755  C   GLN A 109      62.821  81.656 174.383  1.00  0.00           C
ATOM   1756  O   GLN A 109      62.961  81.617 173.163  1.00  0.00           O
ATOM   1757  N   ARG A 110      62.391  80.546 175.043  1.00  0.00           N
ATOM   1759  CA  ARG A 110      62.181  79.276 174.353  1.00  0.00           C
ATOM   1761  CB  ARG A 110      63.471  78.426 174.363  1.00  0.00           C
ATOM   1764  CG  ARG A 110      63.351  77.006 173.753  1.00  0.00           C
ATOM   1767  CD  ARG A 110      64.631  76.196 173.893  1.00  0.00           C
ATOM   1770  NE  ARG A 110      64.341  74.836 173.333  1.00  0.00           N
ATOM   1772  CZ  ARG A 110      65.231  73.846 173.223  1.00  0.00           C
ATOM   1773  NH1 ARG A 110      66.481  74.007 173.593  1.00  0.00           N
ATOM   1776  NH2 ARG A 110      64.881  72.696 172.713  1.00  0.00           N
ATOM   1779  C   ARG A 110      61.051  78.396 174.893  1.00  0.00           C
ATOM   1780  O   ARG A 110      61.131  77.816 175.983  1.00  0.00           O
ATOM   1781  N   ASP A 111      60.021  78.197 174.063  1.00  0.00           N
ATOM   1783  CA  ASP A 111      58.821  77.477 174.413  1.00  0.00           C
ATOM   1785  CB  ASP A 111      57.691  78.506 174.113  1.00  0.00           C
ATOM   1788  CG  ASP A 111      56.281  78.007 174.293  1.00  0.00           C
ATOM   1789  OD1 ASP A 111      56.091  76.856 174.753  1.00  0.00           O
ATOM   1790  OD2 ASP A 111      55.341  78.786 173.983  1.00  0.00           O
ATOM   1791  C   ASP A 111      58.741  76.176 173.603  1.00  0.00           C
ATOM   1792  O   ASP A 111      58.451  76.196 172.413  1.00  0.00           O
ATOM   1793  N   ASP A 112      59.041  74.977 174.193  1.00  0.00           N
ATOM   1795  CA  ASP A 112      58.791  73.716 173.513  1.00  0.00           C
ATOM   1797  CB  ASP A 112      59.511  72.446 174.103  1.00  0.00           C
ATOM   1800  CG  ASP A 112      59.921  72.346 175.573  1.00  0.00           C
ATOM   1801  OD1 ASP A 112      60.291  73.356 176.233  1.00  0.00           O
ATOM   1802  OD2 ASP A 112      60.151  71.157 175.943  1.00  0.00           O
ATOM   1803  C   ASP A 112      57.311  73.436 173.243  1.00  0.00           C
ATOM   1804  O   ASP A 112      56.951  72.976 172.163  1.00  0.00           O
ATOM   1805  N   ALA A 113      56.421  73.736 174.203  1.00  0.00           N
ATOM   1807  CA  ALA A 113      54.991  73.526 174.093  1.00  0.00           C
ATOM   1809  CB  ALA A 113      54.311  73.926 175.413  1.00  0.00           C
ATOM   1813  C   ALA A 113      54.321  74.316 172.973  1.00  0.00           C
ATOM   1814  O   ALA A 113      53.541  73.786 172.193  1.00  0.00           O
ATOM   1815  N   GLY A 114      54.661  75.606 172.843  1.00  0.00           N
ATOM   1817  CA  GLY A 114      54.191  76.466 171.773  1.00  0.00           C
ATOM   1820  C   GLY A 114      54.911  76.246 170.483  1.00  0.00           C
ATOM   1821  O   GLY A 114      54.371  76.507 169.423  1.00  0.00           O
ATOM   1822  N   GLN A 115      56.181  75.786 170.543  1.00  0.00           N
ATOM   1824  CA  GLN A 115      57.011  75.486 169.383  1.00  0.00           C
ATOM   1826  CB  GLN A 115      56.371  74.526 168.323  1.00  0.00           C
ATOM   1829  CG  GLN A 115      55.801  73.186 168.883  1.00  0.00           C
ATOM   1832  CD  GLN A 115      56.601  71.926 168.503  1.00  0.00           C
ATOM   1833  OE1 GLN A 115      57.281  71.297 169.313  1.00  0.00           O
ATOM   1834  NE2 GLN A 115      56.481  71.507 167.213  1.00  0.00           N
ATOM   1837  C   GLN A 115      57.551  76.776 168.743  1.00  0.00           C
ATOM   1838  O   GLN A 115      57.891  76.836 167.553  1.00  0.00           O
ATOM   1839  N   THR A 116      57.641  77.876 169.533  1.00  0.00           N
ATOM   1841  CA  THR A 116      58.131  79.196 169.133  1.00  0.00           C
ATOM   1843  CB  THR A 116      57.081  80.316 169.203  1.00  0.00           C
ATOM   1845  OG1 THR A 116      56.821  80.797 170.513  1.00  0.00           O
ATOM   1847  CG2 THR A 116      55.731  79.816 168.653  1.00  0.00           C
ATOM   1851  C   THR A 116      59.401  79.596 169.903  1.00  0.00           C
ATOM   1852  O   THR A 116      59.551  79.356 171.103  1.00  0.00           O
ATOM   1853  N   LEU A 117      60.401  80.136 169.183  1.00  0.00           N
ATOM   1855  CA  LEU A 117      61.681  80.586 169.683  1.00  0.00           C
ATOM   1857  CB  LEU A 117      62.911  80.066 168.853  1.00  0.00           C
ATOM   1860  CG  LEU A 117      63.751  78.926 169.463  1.00  0.00           C
ATOM   1862  CD1 LEU A 117      64.451  79.366 170.743  1.00  0.00           C
ATOM   1866  CD2 LEU A 117      62.951  77.666 169.753  1.00  0.00           C
ATOM   1870  C   LEU A 117      61.701  82.087 169.533  1.00  0.00           C
ATOM   1871  O   LEU A 117      61.171  82.637 168.563  1.00  0.00           O
ATOM   1872  N   THR A 118      62.381  82.766 170.463  1.00  0.00           N
ATOM   1874  CA  THR A 118      62.801  84.136 170.263  1.00  0.00           C
ATOM   1876  CB  THR A 118      62.221  85.157 171.223  1.00  0.00           C
ATOM   1878  OG1 THR A 118      60.821  84.976 171.353  1.00  0.00           O
ATOM   1880  CG2 THR A 118      62.451  86.576 170.683  1.00  0.00           C
ATOM   1884  C   THR A 118      64.301  84.136 170.403  1.00  0.00           C
ATOM   1885  O   THR A 118      64.851  83.617 171.383  1.00  0.00           O
ATOM   1886  N   THR A 119      65.011  84.676 169.403  1.00  0.00           N
ATOM   1888  CA  THR A 119      66.451  84.806 169.423  1.00  0.00           C
ATOM   1890  CB  THR A 119      67.121  84.346 168.133  1.00  0.00           C
ATOM   1892  OG1 THR A 119      66.671  85.046 166.983  1.00  0.00           O
ATOM   1894  CG2 THR A 119      66.761  82.856 167.923  1.00  0.00           C
ATOM   1898  C   THR A 119      66.801  86.236 169.753  1.00  0.00           C
ATOM   1899  O   THR A 119      65.991  87.146 169.563  1.00  0.00           O
ATOM   1900  N   ASP A 120      68.021  86.496 170.263  1.00  0.00           N
ATOM   1902  CA  ASP A 120      68.491  87.876 170.383  1.00  0.00           C
ATOM   1904  CB  ASP A 120      69.691  88.007 171.403  1.00  0.00           C
ATOM   1907  CG  ASP A 120      70.041  89.436 171.863  1.00  0.00           C
ATOM   1908  OD1 ASP A 120      69.101  90.216 172.183  1.00  0.00           O
ATOM   1909  OD2 ASP A 120      71.251  89.776 171.893  1.00  0.00           O
ATOM   1910  C   ASP A 120      68.821  88.437 168.993  1.00  0.00           C
ATOM   1911  O   ASP A 120      68.351  87.986 167.943  1.00  0.00           O
ATOM   1912  N   TRP A 121      69.691  89.436 168.943  1.00  0.00           N
ATOM   1914  CA  TRP A 121      70.301  89.906 167.733  1.00  0.00           C
ATOM   1916  CB  TRP A 121      71.091  91.176 168.063  1.00  0.00           C
ATOM   1919  CG  TRP A 121      70.251  92.216 168.713  1.00  0.00           C
ATOM   1920  CD1 TRP A 121      70.221  92.536 170.043  1.00  0.00           C
ATOM   1922  NE1 TRP A 121      69.311  93.546 170.253  1.00  0.00           N
ATOM   1924  CE2 TRP A 121      68.711  93.856 169.083  1.00  0.00           C
ATOM   1925  CD2 TRP A 121      69.271  93.046 168.073  1.00  0.00           C
ATOM   1926  CE3 TRP A 121      68.831  93.186 166.753  1.00  0.00           C
ATOM   1928  CZ3 TRP A 121      67.881  94.167 166.473  1.00  0.00           C
ATOM   1930  CZ2 TRP A 121      67.751  94.806 168.803  1.00  0.00           C
ATOM   1932  CH2 TRP A 121      67.351  94.966 167.483  1.00  0.00           C
ATOM   1934  C   TRP A 121      71.241  88.887 167.113  1.00  0.00           C
ATOM   1935  O   TRP A 121      71.951  88.176 167.823  1.00  0.00           O
ATOM   1936  N   VAL A 122      71.331  88.786 165.793  1.00  0.00           N
ATOM   1938  CA  VAL A 122      72.321  87.956 165.133  1.00  0.00           C
ATOM   1940  CB  VAL A 122      71.731  86.786 164.343  1.00  0.00           C
ATOM   1942  CG1 VAL A 122      70.731  86.007 165.213  1.00  0.00           C
ATOM   1946  CG2 VAL A 122      71.061  87.257 163.043  1.00  0.00           C
ATOM   1950  C   VAL A 122      73.111  88.887 164.243  1.00  0.00           C
ATOM   1951  O   VAL A 122      72.532  89.766 163.623  1.00  0.00           O
ATOM   1952  N   GLN A 123      74.461  88.746 164.183  1.00  0.00           N
ATOM   1954  CA  GLN A 123      75.261  89.596 163.323  1.00  0.00           C
ATOM   1956  CB  GLN A 123      76.591  90.046 163.973  1.00  0.00           C
ATOM   1959  CG  GLN A 123      77.411  91.096 163.153  1.00  0.00           C
ATOM   1962  CD  GLN A 123      76.721  92.466 163.023  1.00  0.00           C
ATOM   1963  OE1 GLN A 123      75.611  92.616 162.523  1.00  0.00           O
ATOM   1964  NE2 GLN A 123      77.381  93.526 163.533  1.00  0.00           N
ATOM   1967  C   GLN A 123      75.561  88.837 162.063  1.00  0.00           C
ATOM   1968  O   GLN A 123      76.241  87.806 162.043  1.00  0.00           O
ATOM   1969  N   TRP A 124      75.041  89.346 160.943  1.00  0.00           N
ATOM   1971  CA  TRP A 124      75.401  88.837 159.643  1.00  0.00           C
ATOM   1973  CB  TRP A 124      74.421  89.286 158.533  1.00  0.00           C
ATOM   1976  CG  TRP A 124      73.041  88.776 158.833  1.00  0.00           C
ATOM   1977  CD1 TRP A 124      71.991  89.496 159.323  1.00  0.00           C
ATOM   1979  NE1 TRP A 124      70.981  88.636 159.673  1.00  0.00           N
ATOM   1981  CE2 TRP A 124      71.361  87.356 159.423  1.00  0.00           C
ATOM   1982  CD2 TRP A 124      72.661  87.396 158.883  1.00  0.00           C
ATOM   1983  CE3 TRP A 124      73.321  86.197 158.563  1.00  0.00           C
ATOM   1985  CZ3 TRP A 124      72.651  84.996 158.793  1.00  0.00           C
ATOM   1987  CZ2 TRP A 124      70.711  86.166 159.653  1.00  0.00           C
ATOM   1989  CH2 TRP A 124      71.361  84.976 159.333  1.00  0.00           C
ATOM   1991  C   TRP A 124      76.851  89.076 159.313  1.00  0.00           C
ATOM   1992  O   TRP A 124      77.481  90.046 159.723  1.00  0.00           O
ATOM   1993  N   ASN A 125      77.431  88.156 158.543  1.00  0.00           N
ATOM   1995  CA  ASN A 125      78.621  88.456 157.793  1.00  0.00           C
ATOM   1997  CB  ASN A 125      79.861  87.596 158.203  1.00  0.00           C
ATOM   2000  CG  ASN A 125      79.891  86.176 157.643  1.00  0.00           C
ATOM   2001  OD1 ASN A 125      80.731  85.876 156.783  1.00  0.00           O
ATOM   2002  ND2 ASN A 125      79.041  85.266 158.153  1.00  0.00           N
ATOM   2005  C   ASN A 125      78.221  88.316 156.343  1.00  0.00           C
ATOM   2006  O   ASN A 125      77.791  87.257 155.893  1.00  0.00           O
ATOM   2007  N   ARG A 126      78.321  89.416 155.603  1.00  0.00           N
ATOM   2009  CA  ARG A 126      78.041  89.436 154.203  1.00  0.00           C
ATOM   2011  CB  ARG A 126      76.641  90.046 153.993  1.00  0.00           C
ATOM   2014  CG  ARG A 126      75.481  89.126 154.463  1.00  0.00           C
ATOM   2017  CD  ARG A 126      74.111  89.476 153.893  1.00  0.00           C
ATOM   2020  NE  ARG A 126      74.241  89.326 152.403  1.00  0.00           N
ATOM   2022  CZ  ARG A 126      73.811  88.316 151.663  1.00  0.00           C
ATOM   2023  NH1 ARG A 126      73.111  87.326 152.143  1.00  0.00           N
ATOM   2026  NH2 ARG A 126      74.101  88.356 150.373  1.00  0.00           N
ATOM   2029  C   ARG A 126      79.141  90.227 153.533  1.00  0.00           C
ATOM   2030  O   ARG A 126      79.541  91.286 154.003  1.00  0.00           O
ATOM   2031  N   LEU A 127      79.681  89.736 152.393  1.00  0.00           N
ATOM   2033  CA  LEU A 127      80.892  90.246 151.753  1.00  0.00           C
ATOM   2035  CB  LEU A 127      81.521  89.206 150.803  1.00  0.00           C
ATOM   2038  CG  LEU A 127      82.091  87.946 151.463  1.00  0.00           C
ATOM   2040  CD1 LEU A 127      82.901  87.266 150.333  1.00  0.00           C
ATOM   2044  CD2 LEU A 127      82.921  88.316 152.703  1.00  0.00           C
ATOM   2048  C   LEU A 127      80.591  91.426 150.853  1.00  0.00           C
ATOM   2049  O   LEU A 127      81.311  91.776 149.913  1.00  0.00           O
ATOM   2050  N   ASP A 128      79.451  92.036 151.103  1.00  0.00           N
ATOM   2052  CA  ASP A 128      78.741  92.626 150.033  1.00  0.00           C
ATOM   2054  CB  ASP A 128      78.181  91.516 149.053  1.00  0.00           C
ATOM   2057  CG  ASP A 128      77.321  90.376 149.573  1.00  0.00           C
ATOM   2058  OD1 ASP A 128      77.171  90.196 150.803  1.00  0.00           O
ATOM   2059  OD2 ASP A 128      76.821  89.587 148.713  1.00  0.00           O
ATOM   2060  C   ASP A 128      77.841  93.736 150.553  1.00  0.00           C
ATOM   2061  O   ASP A 128      77.021  94.276 149.833  1.00  0.00           O
ATOM   2062  N   GLU A 129      78.081  94.146 151.823  1.00  0.00           N
ATOM   2064  CA  GLU A 129      77.831  95.476 152.363  1.00  0.00           C
ATOM   2066  CB  GLU A 129      76.391  95.926 152.683  1.00  0.00           C
ATOM   2069  CG  GLU A 129      75.851  95.476 154.063  1.00  0.00           C
ATOM   2072  CD  GLU A 129      74.371  95.697 154.073  1.00  0.00           C
ATOM   2073  OE1 GLU A 129      73.591  94.706 154.023  1.00  0.00           O
ATOM   2074  OE2 GLU A 129      74.001  96.896 153.993  1.00  0.00           O
ATOM   2075  C   GLU A 129      78.651  95.576 153.623  1.00  0.00           C
ATOM   2076  O   GLU A 129      79.401  94.646 153.943  1.00  0.00           O
ATOM   2077  N   ASP A 130      78.591  96.736 154.293  1.00  0.00           N
ATOM   2079  CA  ASP A 130      79.642  97.266 155.123  1.00  0.00           C
ATOM   2081  CB  ASP A 130      80.151  98.556 154.463  1.00  0.00           C
ATOM   2084  CG  ASP A 130      80.441  98.166 153.033  1.00  0.00           C
ATOM   2085  OD1 ASP A 130      81.461  97.476 152.803  1.00  0.00           O
ATOM   2086  OD2 ASP A 130      79.462  98.297 152.243  1.00  0.00           O
ATOM   2087  C   ASP A 130      79.101  97.637 156.473  1.00  0.00           C
ATOM   2088  O   ASP A 130      79.821  97.657 157.463  1.00  0.00           O
ATOM   2089  N   GLU A 131      77.781  97.906 156.553  1.00  0.00           N
ATOM   2091  CA  GLU A 131      77.021  97.896 157.783  1.00  0.00           C
ATOM   2093  CB  GLU A 131      75.851  98.936 157.833  1.00  0.00           C
ATOM   2096  CG  GLU A 131      76.151 100.186 158.693  1.00  0.00           C
ATOM   2099  CD  GLU A 131      75.751 101.596 158.243  1.00  0.00           C
ATOM   2100  OE1 GLU A 131      74.571 101.996 158.333  1.00  0.00           O
ATOM   2101  OE2 GLU A 131      76.711 102.377 157.993  1.00  0.00           O
ATOM   2102  C   GLU A 131      76.481  96.506 157.953  1.00  0.00           C
ATOM   2103  O   GLU A 131      75.501  96.117 157.323  1.00  0.00           O
ATOM   2104  N   GLN A 132      77.081  95.716 158.843  1.00  0.00           N
ATOM   2106  CA  GLN A 132      76.481  94.466 159.193  1.00  0.00           C
ATOM   2108  CB  GLN A 132      77.461  93.536 159.923  1.00  0.00           C
ATOM   2111  CG  GLN A 132      78.741  93.216 159.103  1.00  0.00           C
ATOM   2114  CD  GLN A 132      78.532  92.456 157.783  1.00  0.00           C
ATOM   2115  OE1 GLN A 132      77.521  92.456 157.083  1.00  0.00           O
ATOM   2116  NE2 GLN A 132      79.611  91.746 157.393  1.00  0.00           N
ATOM   2119  C   GLN A 132      75.181  94.646 159.973  1.00  0.00           C
ATOM   2120  O   GLN A 132      75.071  95.316 161.013  1.00  0.00           O
ATOM   2121  N   TYR A 133      74.121  94.076 159.373  1.00  0.00           N
ATOM   2123  CA  TYR A 133      72.801  94.027 159.913  1.00  0.00           C
ATOM   2125  CB  TYR A 133      71.791  93.636 158.813  1.00  0.00           C
ATOM   2128  CG  TYR A 133      71.401  94.856 158.023  1.00  0.00           C
ATOM   2129  CD1 TYR A 133      72.001  95.206 156.803  1.00  0.00           C
ATOM   2131  CE1 TYR A 133      71.451  96.216 156.003  1.00  0.00           C
ATOM   2133  CZ  TYR A 133      70.331  96.936 156.433  1.00  0.00           C
ATOM   2134  OH  TYR A 133      69.751  97.937 155.623  1.00  0.00           O
ATOM   2136  CD2 TYR A 133      70.331  95.636 158.483  1.00  0.00           C
ATOM   2138  CE2 TYR A 133      69.791  96.646 157.683  1.00  0.00           C
ATOM   2140  C   TYR A 133      72.661  93.106 161.113  1.00  0.00           C
ATOM   2141  O   TYR A 133      73.021  91.926 161.073  1.00  0.00           O
ATOM   2142  N   ARG A 134      72.051  93.627 162.193  1.00  0.00           N
ATOM   2144  CA  ARG A 134      71.621  92.816 163.303  1.00  0.00           C
ATOM   2146  CB  ARG A 134      71.811  93.486 164.683  1.00  0.00           C
ATOM   2149  CG  ARG A 134      73.251  93.926 164.983  1.00  0.00           C
ATOM   2152  CD  ARG A 134      73.441  94.356 166.453  1.00  0.00           C
ATOM   2155  NE  ARG A 134      73.801  93.146 167.273  1.00  0.00           N
ATOM   2157  CZ  ARG A 134      73.701  93.086 168.593  1.00  0.00           C
ATOM   2158  NH1 ARG A 134      72.971  93.907 169.303  1.00  0.00           N
ATOM   2161  NH2 ARG A 134      74.401  92.166 169.223  1.00  0.00           N
ATOM   2164  C   ARG A 134      70.141  92.517 163.143  1.00  0.00           C
ATOM   2165  O   ARG A 134      69.331  93.437 163.123  1.00  0.00           O
ATOM   2166  N   GLY A 135      69.761  91.226 163.043  1.00  0.00           N
ATOM   2168  CA  GLY A 135      68.361  90.826 163.043  1.00  0.00           C
ATOM   2171  C   GLY A 135      67.981  90.146 164.333  1.00  0.00           C
ATOM   2172  O   GLY A 135      68.651  89.216 164.763  1.00  0.00           O
ATOM   2173  N   ARG A 136      66.861  90.566 164.963  1.00  0.00           N
ATOM   2175  CA  ARG A 136      66.201  89.836 166.023  1.00  0.00           C
ATOM   2177  CB  ARG A 136      65.611  90.797 167.093  1.00  0.00           C
ATOM   2180  CG  ARG A 136      65.172  90.096 168.403  1.00  0.00           C
ATOM   2183  CD  ARG A 136      64.081  90.816 169.213  1.00  0.00           C
ATOM   2186  NE  ARG A 136      64.491  92.227 169.473  1.00  0.00           N
ATOM   2188  CZ  ARG A 136      63.941  92.996 170.413  1.00  0.00           C
ATOM   2189  NH1 ARG A 136      62.901  92.556 171.093  1.00  0.00           N
ATOM   2192  NH2 ARG A 136      64.451  94.187 170.683  1.00  0.00           N
ATOM   2195  C   ARG A 136      65.041  89.106 165.383  1.00  0.00           C
ATOM   2196  O   ARG A 136      64.311  89.706 164.593  1.00  0.00           O
ATOM   2197  N   TYR A 137      64.811  87.806 165.683  1.00  0.00           N
ATOM   2199  CA  TYR A 137      63.811  86.996 165.003  1.00  0.00           C
ATOM   2201  CB  TYR A 137      64.421  85.906 164.073  1.00  0.00           C
ATOM   2204  CG  TYR A 137      65.291  86.536 163.033  1.00  0.00           C
ATOM   2205  CD1 TYR A 137      66.631  86.816 163.323  1.00  0.00           C
ATOM   2207  CE1 TYR A 137      67.461  87.386 162.353  1.00  0.00           C
ATOM   2209  CZ  TYR A 137      66.991  87.646 161.073  1.00  0.00           C
ATOM   2210  OH  TYR A 137      67.881  88.206 160.143  1.00  0.00           O
ATOM   2212  CD2 TYR A 137      64.811  86.796 161.733  1.00  0.00           C
ATOM   2214  CE2 TYR A 137      65.661  87.316 160.753  1.00  0.00           C
ATOM   2216  C   TYR A 137      62.931  86.257 165.993  1.00  0.00           C
ATOM   2217  O   TYR A 137      63.291  86.026 167.143  1.00  0.00           O
ATOM   2218  N   GLN A 138      61.741  85.797 165.533  1.00  0.00           N
ATOM   2220  CA  GLN A 138      61.101  84.636 166.143  1.00  0.00           C
ATOM   2222  CB  GLN A 138      59.661  84.867 166.713  1.00  0.00           C
ATOM   2225  CG  GLN A 138      58.441  84.496 165.823  1.00  0.00           C
ATOM   2228  CD  GLN A 138      57.131  84.406 166.633  1.00  0.00           C
ATOM   2229  OE1 GLN A 138      56.801  83.416 167.293  1.00  0.00           O
ATOM   2230  NE2 GLN A 138      56.301  85.466 166.563  1.00  0.00           N
ATOM   2233  C   GLN A 138      61.091  83.566 165.073  1.00  0.00           C
ATOM   2234  O   GLN A 138      60.751  83.816 163.913  1.00  0.00           O
ATOM   2235  N   ILE A 139      61.451  82.336 165.483  1.00  0.00           N
ATOM   2237  CA  ILE A 139      61.441  81.156 164.623  1.00  0.00           C
ATOM   2239  CB  ILE A 139      62.781  80.426 164.573  1.00  0.00           C
ATOM   2241  CG2 ILE A 139      62.701  79.257 163.563  1.00  0.00           C
ATOM   2245  CG1 ILE A 139      63.941  81.396 164.213  1.00  0.00           C
ATOM   2248  CD  ILE A 139      65.311  80.797 164.553  1.00  0.00           C
ATOM   2252  C   ILE A 139      60.391  80.236 165.203  1.00  0.00           C
ATOM   2253  O   ILE A 139      60.331  80.016 166.413  1.00  0.00           O
ATOM   2254  N   SER A 140      59.501  79.696 164.373  1.00  0.00           N
ATOM   2256  CA  SER A 140      58.321  78.986 164.853  1.00  0.00           C
ATOM   2258  CB  SER A 140      57.141  79.996 164.963  1.00  0.00           C
ATOM   2261  OG  SER A 140      55.861  79.416 165.233  1.00  0.00           O
ATOM   2263  C   SER A 140      57.981  77.856 163.913  1.00  0.00           C
ATOM   2264  O   SER A 140      58.141  77.986 162.693  1.00  0.00           O
ATOM   2265  N   VAL A 141      57.501  76.706 164.433  1.00  0.00           N
ATOM   2267  CA  VAL A 141      56.871  75.706 163.593  1.00  0.00           C
ATOM   2269  CB  VAL A 141      57.541  74.336 163.493  1.00  0.00           C
ATOM   2271  CG1 VAL A 141      58.991  74.526 163.013  1.00  0.00           C
ATOM   2275  CG2 VAL A 141      57.521  73.566 164.813  1.00  0.00           C
ATOM   2279  C   VAL A 141      55.421  75.576 163.993  1.00  0.00           C
ATOM   2280  O   VAL A 141      55.061  75.306 165.133  1.00  0.00           O
ATOM   2281  N   LYS A 142      54.521  75.816 163.023  1.00  0.00           N
ATOM   2283  CA  LYS A 142      53.101  75.616 163.213  1.00  0.00           C
ATOM   2285  CB  LYS A 142      52.361  76.966 163.413  1.00  0.00           C
ATOM   2288  CG  LYS A 142      52.831  77.757 164.643  1.00  0.00           C
ATOM   2291  CD  LYS A 142      52.541  79.276 164.583  1.00  0.00           C
ATOM   2294  CE  LYS A 142      52.881  79.966 165.923  1.00  0.00           C
ATOM   2297  NZ  LYS A 142      53.461  81.306 165.713  1.00  0.00           N
ATOM   2301  C   LYS A 142      52.591  74.896 161.973  1.00  0.00           C
ATOM   2302  O   LYS A 142      52.631  75.507 160.903  1.00  0.00           O
ATOM   2303  N   PRO A 143      52.151  73.646 161.973  1.00  0.00           N
ATOM   2304  CD  PRO A 143      52.411  72.666 163.023  1.00  0.00           C
ATOM   2307  CA  PRO A 143      51.391  73.086 160.853  1.00  0.00           C
ATOM   2309  CB  PRO A 143      51.221  71.596 161.193  1.00  0.00           C
ATOM   2312  CG  PRO A 143      51.451  71.516 162.713  1.00  0.00           C
ATOM   2315  C   PRO A 143      50.111  73.826 160.533  1.00  0.00           C
ATOM   2316  O   PRO A 143      49.351  74.146 161.443  1.00  0.00           O
ATOM   2317  N   GLN A 144      49.871  74.106 159.223  1.00  0.00           N
ATOM   2319  CA  GLN A 144      48.671  74.766 158.743  1.00  0.00           C
ATOM   2321  CB  GLN A 144      49.051  76.086 158.013  1.00  0.00           C
ATOM   2324  CG  GLN A 144      47.871  76.916 157.403  1.00  0.00           C
ATOM   2327  CD  GLN A 144      46.981  77.617 158.423  1.00  0.00           C
ATOM   2328  OE1 GLN A 144      47.201  77.617 159.633  1.00  0.00           O
ATOM   2329  NE2 GLN A 144      45.901  78.276 157.933  1.00  0.00           N
ATOM   2332  C   GLN A 144      47.911  73.867 157.783  1.00  0.00           C
ATOM   2333  O   GLN A 144      46.691  73.966 157.673  1.00  0.00           O
ATOM   2334  N   GLY A 145      48.611  72.956 157.073  1.00  0.00           N
ATOM   2336  CA  GLY A 145      48.021  72.087 156.043  1.00  0.00           C
ATOM   2339  C   GLY A 145      48.041  70.636 156.413  1.00  0.00           C
ATOM   2340  O   GLY A 145      47.891  69.776 155.553  1.00  0.00           O
ATOM   2341  N   TYR A 146      48.341  70.367 157.693  1.00  0.00           N
ATOM   2343  CA  TYR A 146      48.701  69.066 158.253  1.00  0.00           C
ATOM   2345  CB  TYR A 146      47.701  67.926 157.933  1.00  0.00           C
ATOM   2348  CG  TYR A 146      46.381  68.337 158.503  1.00  0.00           C
ATOM   2349  CD1 TYR A 146      46.101  68.176 159.873  1.00  0.00           C
ATOM   2351  CE1 TYR A 146      44.941  68.716 160.433  1.00  0.00           C
ATOM   2353  CZ  TYR A 146      44.061  69.447 159.633  1.00  0.00           C
ATOM   2354  OH  TYR A 146      42.981  70.106 160.233  1.00  0.00           O
ATOM   2356  CD2 TYR A 146      45.441  68.996 157.703  1.00  0.00           C
ATOM   2358  CE2 TYR A 146      44.301  69.587 158.273  1.00  0.00           C
ATOM   2360  C   TYR A 146      50.131  68.706 157.903  1.00  0.00           C
ATOM   2361  O   TYR A 146      50.651  67.636 158.213  1.00  0.00           O
ATOM   2362  N   GLN A 147      50.811  69.686 157.293  1.00  0.00           N
ATOM   2364  CA  GLN A 147      52.171  69.696 156.843  1.00  0.00           C
ATOM   2366  CB  GLN A 147      52.281  70.086 155.343  1.00  0.00           C
ATOM   2369  CG  GLN A 147      51.081  69.706 154.443  1.00  0.00           C
ATOM   2372  CD  GLN A 147      50.721  68.216 154.523  1.00  0.00           C
ATOM   2373  OE1 GLN A 147      51.411  67.396 155.123  1.00  0.00           O
ATOM   2374  NE2 GLN A 147      49.611  67.846 153.843  1.00  0.00           N
ATOM   2377  C   GLN A 147      52.701  70.837 157.653  1.00  0.00           C
ATOM   2378  O   GLN A 147      52.041  71.876 157.783  1.00  0.00           O
ATOM   2379  N   GLN A 148      53.881  70.716 158.273  1.00  0.00           N
ATOM   2381  CA  GLN A 148      54.361  71.796 159.093  1.00  0.00           C
ATOM   2383  CB  GLN A 148      55.451  71.367 160.073  1.00  0.00           C
ATOM   2386  CG  GLN A 148      56.741  70.977 159.343  1.00  0.00           C
ATOM   2389  CD  GLN A 148      57.731  70.546 160.383  1.00  0.00           C
ATOM   2390  OE1 GLN A 148      57.561  69.476 160.963  1.00  0.00           O
ATOM   2391  NE2 GLN A 148      58.751  71.386 160.663  1.00  0.00           N
ATOM   2394  C   GLN A 148      54.861  72.956 158.273  1.00  0.00           C
ATOM   2395  O   GLN A 148      55.361  72.796 157.163  1.00  0.00           O
ATOM   2396  N   ALA A 149      54.761  74.166 158.853  1.00  0.00           N
ATOM   2398  CA  ALA A 149      55.391  75.316 158.283  1.00  0.00           C
ATOM   2400  CB  ALA A 149      54.351  76.406 158.033  1.00  0.00           C
ATOM   2404  C   ALA A 149      56.421  75.796 159.263  1.00  0.00           C
ATOM   2405  O   ALA A 149      56.091  76.126 160.403  1.00  0.00           O
ATOM   2406  N   VAL A 150      57.691  75.866 158.823  1.00  0.00           N
ATOM   2408  CA  VAL A 150      58.741  76.576 159.513  1.00  0.00           C
ATOM   2410  CB  VAL A 150      60.151  76.076 159.203  1.00  0.00           C
ATOM   2412  CG1 VAL A 150      61.171  76.757 160.163  1.00  0.00           C
ATOM   2416  CG2 VAL A 150      60.221  74.546 159.343  1.00  0.00           C
ATOM   2420  C   VAL A 150      58.641  78.026 159.083  1.00  0.00           C
ATOM   2421  O   VAL A 150      58.731  78.337 157.893  1.00  0.00           O
ATOM   2422  N   THR A 151      58.421  78.937 160.043  1.00  0.00           N
ATOM   2424  CA  THR A 151      58.301  80.346 159.763  1.00  0.00           C
ATOM   2426  CB  THR A 151      56.941  80.956 160.123  1.00  0.00           C
ATOM   2428  OG1 THR A 151      56.531  80.706 161.463  1.00  0.00           O
ATOM   2430  CG2 THR A 151      55.911  80.306 159.193  1.00  0.00           C
ATOM   2434  C   THR A 151      59.381  81.096 160.493  1.00  0.00           C
ATOM   2435  O   THR A 151      59.671  80.826 161.653  1.00  0.00           O
ATOM   2436  N   VAL A 152      60.011  82.066 159.813  1.00  0.00           N
ATOM   2438  CA  VAL A 152      60.911  83.007 160.453  1.00  0.00           C
ATOM   2440  CB  VAL A 152      62.291  82.976 159.813  1.00  0.00           C
ATOM   2442  CG1 VAL A 152      63.171  84.086 160.403  1.00  0.00           C
ATOM   2446  CG2 VAL A 152      62.911  81.596 160.083  1.00  0.00           C
ATOM   2450  C   VAL A 152      60.321  84.376 160.273  1.00  0.00           C
ATOM   2451  O   VAL A 152      60.061  84.786 159.153  1.00  0.00           O
ATOM   2452  N   LYS A 153      60.091  85.116 161.373  1.00  0.00           N
ATOM   2454  CA  LYS A 153      59.731  86.527 161.343  1.00  0.00           C
ATOM   2456  CB  LYS A 153      58.561  86.856 162.313  1.00  0.00           C
ATOM   2459  CG  LYS A 153      57.231  86.216 161.893  1.00  0.00           C
ATOM   2462  CD  LYS A 153      56.051  86.456 162.843  1.00  0.00           C
ATOM   2465  CE  LYS A 153      55.511  87.896 162.743  1.00  0.00           C
ATOM   2468  NZ  LYS A 153      54.371  88.066 163.663  1.00  0.00           N
ATOM   2472  C   LYS A 153      60.911  87.377 161.723  1.00  0.00           C
ATOM   2473  O   LYS A 153      61.521  87.187 162.773  1.00  0.00           O
ATOM   2474  N   LEU A 154      61.251  88.386 160.903  1.00  0.00           N
ATOM   2476  CA  LEU A 154      62.121  89.476 161.313  1.00  0.00           C
ATOM   2478  CB  LEU A 154      62.601  90.256 160.053  1.00  0.00           C
ATOM   2481  CG  LEU A 154      63.852  91.156 160.213  1.00  0.00           C
ATOM   2483  CD1 LEU A 154      63.821  92.006 161.473  1.00  0.00           C
ATOM   2487  CD2 LEU A 154      65.141  90.356 160.273  1.00  0.00           C
ATOM   2491  C   LEU A 154      61.351  90.367 162.303  1.00  0.00           C
ATOM   2492  O   LEU A 154      60.381  91.016 161.943  1.00  0.00           O
ATOM   2493  N   LEU A 155      61.791  90.437 163.583  1.00  0.00           N
ATOM   2495  CA  LEU A 155      61.151  91.257 164.593  1.00  0.00           C
ATOM   2497  CB  LEU A 155      61.321  90.666 166.023  1.00  0.00           C
ATOM   2500  CG  LEU A 155      60.791  89.226 166.193  1.00  0.00           C
ATOM   2502  CD1 LEU A 155      60.901  88.796 167.663  1.00  0.00           C
ATOM   2506  CD2 LEU A 155      59.351  89.086 165.683  1.00  0.00           C
ATOM   2510  C   LEU A 155      61.711  92.666 164.653  1.00  0.00           C
ATOM   2511  O   LEU A 155      60.961  93.636 164.653  1.00  0.00           O
ATOM   2512  N   ASN A 156      63.061  92.786 164.713  1.00  0.00           N
ATOM   2514  CA  ASN A 156      63.771  94.056 164.783  1.00  0.00           C
ATOM   2516  CB  ASN A 156      64.141  94.476 166.233  1.00  0.00           C
ATOM   2519  CG  ASN A 156      62.901  94.856 167.033  1.00  0.00           C
ATOM   2520  OD1 ASN A 156      62.571  94.216 168.033  1.00  0.00           O
ATOM   2521  ND2 ASN A 156      62.191  95.916 166.583  1.00  0.00           N
ATOM   2524  C   ASN A 156      65.041  93.956 163.943  1.00  0.00           C
ATOM   2525  O   ASN A 156      65.831  93.036 164.143  1.00  0.00           O
ATOM   2526  N   LEU A 157      65.261  94.886 162.983  1.00  0.00           N
ATOM   2528  CA  LEU A 157      66.411  94.916 162.103  1.00  0.00           C
ATOM   2530  CB  LEU A 157      66.001  94.836 160.603  1.00  0.00           C
ATOM   2533  CG  LEU A 157      67.142  94.587 159.593  1.00  0.00           C
ATOM   2535  CD1 LEU A 157      68.001  93.356 159.903  1.00  0.00           C
ATOM   2539  CD2 LEU A 157      66.611  94.416 158.163  1.00  0.00           C
ATOM   2543  C   LEU A 157      67.221  96.206 162.293  1.00  0.00           C
ATOM   2544  O   LEU A 157      66.681  97.306 162.203  1.00  0.00           O
ATOM   2545  N   GLU A 158      68.532  96.117 162.553  1.00  0.00           N
ATOM   2547  CA  GLU A 158      69.391  97.257 162.803  1.00  0.00           C
ATOM   2549  CB  GLU A 158      69.881  97.286 164.253  1.00  0.00           C
ATOM   2552  CG  GLU A 158      68.761  97.596 165.263  1.00  0.00           C
ATOM   2555  CD  GLU A 158      69.311  97.616 166.673  1.00  0.00           C
ATOM   2556  OE1 GLU A 158      70.521  97.326 166.873  1.00  0.00           O
ATOM   2557  OE2 GLU A 158      68.541  97.986 167.583  1.00  0.00           O
ATOM   2558  C   GLU A 158      70.641  97.257 161.933  1.00  0.00           C
ATOM   2559  O   GLU A 158      71.291  96.236 161.783  1.00  0.00           O
ATOM   2560  N   GLN A 159      71.011  98.416 161.373  1.00  0.00           N
ATOM   2562  CA  GLN A 159      72.101  98.627 160.423  1.00  0.00           C
ATOM   2564  CB  GLN A 159      71.541  99.266 159.113  1.00  0.00           C
ATOM   2567  CG  GLN A 159      72.521  99.346 157.923  1.00  0.00           C
ATOM   2570  CD  GLN A 159      72.011 100.087 156.673  1.00  0.00           C
ATOM   2571  OE1 GLN A 159      72.481  99.896 155.553  1.00  0.00           O
ATOM   2572  NE2 GLN A 159      71.061 101.026 156.863  1.00  0.00           N
ATOM   2575  C   GLN A 159      72.941  99.666 161.123  1.00  0.00           C
ATOM   2576  O   GLN A 159      72.481 100.786 161.323  1.00  0.00           O
ATOM   2577  N   ALA A 160      74.161  99.296 161.583  1.00  0.00           N
ATOM   2579  CA  ALA A 160      74.981 100.036 162.553  1.00  0.00           C
ATOM   2581  CB  ALA A 160      76.201 100.716 161.923  1.00  0.00           C
ATOM   2585  C   ALA A 160      74.271 101.066 163.423  1.00  0.00           C
ATOM   2586  O   ALA A 160      74.441 102.276 163.243  1.00  0.00           O
ATOM   2587  N   GLY A 161      73.451 100.596 164.383  1.00  0.00           N
ATOM   2589  CA  GLY A 161      72.981 101.416 165.483  1.00  0.00           C
ATOM   2592  C   GLY A 161      71.711 102.176 165.233  1.00  0.00           C
ATOM   2593  O   GLY A 161      71.231 102.886 166.113  1.00  0.00           O
ATOM   2594  N   LYS A 162      71.101 102.087 164.043  1.00  0.00           N
ATOM   2596  CA  LYS A 162      69.821 102.696 163.743  1.00  0.00           C
ATOM   2598  CB  LYS A 162      69.881 103.887 162.743  1.00  0.00           C
ATOM   2601  CG  LYS A 162      70.601 103.697 161.393  1.00  0.00           C
ATOM   2604  CD  LYS A 162      72.121 103.926 161.483  1.00  0.00           C
ATOM   2607  CE  LYS A 162      72.861 103.746 160.153  1.00  0.00           C
ATOM   2610  NZ  LYS A 162      74.321 103.726 160.353  1.00  0.00           N
ATOM   2614  C   LYS A 162      68.881 101.596 163.273  1.00  0.00           C
ATOM   2615  O   LYS A 162      69.341 100.756 162.513  1.00  0.00           O
ATOM   2616  N   PRO A 163      67.621 101.456 163.693  1.00  0.00           N
ATOM   2617  CD  PRO A 163      67.161 101.796 165.043  1.00  0.00           C
ATOM   2620  CA  PRO A 163      66.621 100.636 162.993  1.00  0.00           C
ATOM   2622  CB  PRO A 163      65.381 100.656 163.903  1.00  0.00           C
ATOM   2625  CG  PRO A 163      65.641 101.766 164.933  1.00  0.00           C
ATOM   2628  C   PRO A 163      66.291 101.046 161.563  1.00  0.00           C
ATOM   2629  O   PRO A 163      66.331 102.236 161.243  1.00  0.00           O
ATOM   2630  N   VAL A 164      65.951 100.056 160.713  1.00  0.00           N
ATOM   2632  CA  VAL A 164      65.611 100.186 159.303  1.00  0.00           C
ATOM   2634  CB  VAL A 164      66.521  99.336 158.393  1.00  0.00           C
ATOM   2636  CG1 VAL A 164      66.501  97.876 158.853  1.00  0.00           C
ATOM   2640  CG2 VAL A 164      66.201  99.376 156.893  1.00  0.00           C
ATOM   2644  C   VAL A 164      64.161  99.776 159.123  1.00  0.00           C
ATOM   2645  O   VAL A 164      63.631  98.926 159.843  1.00  0.00           O
ATOM   2646  N   ALA A 165      63.451 100.426 158.193  1.00  0.00           N
ATOM   2648  CA  ALA A 165      62.081 100.157 157.843  1.00  0.00           C
ATOM   2650  CB  ALA A 165      61.281 101.426 158.123  1.00  0.00           C
ATOM   2654  C   ALA A 165      61.961  99.867 156.363  1.00  0.00           C
ATOM   2655  O   ALA A 165      60.881  99.826 155.773  1.00  0.00           O
ATOM   2656  N   ASP A 166      63.101  99.676 155.703  1.00  0.00           N
ATOM   2658  CA  ASP A 166      63.211  99.336 154.313  1.00  0.00           C
ATOM   2660  CB  ASP A 166      64.711  99.416 153.953  1.00  0.00           C
ATOM   2663  CG  ASP A 166      64.951  99.167 152.503  1.00  0.00           C
ATOM   2664  OD1 ASP A 166      64.661 100.076 151.693  1.00  0.00           O
ATOM   2665  OD2 ASP A 166      65.361  98.026 152.173  1.00  0.00           O
ATOM   2666  C   ASP A 166      62.561  98.007 153.973  1.00  0.00           C
ATOM   2667  O   ASP A 166      62.801  96.986 154.623  1.00  0.00           O
ATOM   2668  N   ALA A 167      61.711  97.976 152.933  1.00  0.00           N
ATOM   2670  CA  ALA A 167      61.091  96.746 152.493  1.00  0.00           C
ATOM   2672  CB  ALA A 167      60.131  97.066 151.333  1.00  0.00           C
ATOM   2676  C   ALA A 167      62.091  95.726 152.013  1.00  0.00           C
ATOM   2677  O   ALA A 167      62.041  94.536 152.353  1.00  0.00           O
ATOM   2678  N   ALA A 168      63.051  96.206 151.213  1.00  0.00           N
ATOM   2680  CA  ALA A 168      63.961  95.346 150.533  1.00  0.00           C
ATOM   2682  CB  ALA A 168      64.791  96.206 149.543  1.00  0.00           C
ATOM   2686  C   ALA A 168      64.851  94.587 151.493  1.00  0.00           C
ATOM   2687  O   ALA A 168      65.032  93.376 151.403  1.00  0.00           O
ATOM   2688  N   SER A 169      65.461  95.297 152.453  1.00  0.00           N
ATOM   2690  CA  SER A 169      66.401  94.706 153.383  1.00  0.00           C
ATOM   2692  CB  SER A 169      67.071  95.816 154.233  1.00  0.00           C
ATOM   2695  OG  SER A 169      68.041  95.277 155.133  1.00  0.00           O
ATOM   2697  C   SER A 169      65.771  93.617 154.233  1.00  0.00           C
ATOM   2698  O   SER A 169      66.341  92.536 154.423  1.00  0.00           O
ATOM   2699  N   MET A 170      64.511  93.826 154.693  1.00  0.00           N
ATOM   2701  CA  MET A 170      63.811  92.917 155.583  1.00  0.00           C
ATOM   2703  CB  MET A 170      62.431  93.486 155.953  1.00  0.00           C
ATOM   2706  CG  MET A 170      61.561  92.556 156.833  1.00  0.00           C
ATOM   2709  SD  MET A 170      60.031  93.306 157.443  1.00  0.00           S
ATOM   2710  CE  MET A 170      60.821  94.366 158.683  1.00  0.00           C
ATOM   2714  C   MET A 170      63.641  91.516 155.043  1.00  0.00           C
ATOM   2715  O   MET A 170      63.901  90.526 155.733  1.00  0.00           O
ATOM   2716  N   GLN A 171      63.251  91.376 153.763  1.00  0.00           N
ATOM   2718  CA  GLN A 171      63.041  90.066 153.193  1.00  0.00           C
ATOM   2720  CB  GLN A 171      62.121  90.066 151.943  1.00  0.00           C
ATOM   2723  CG  GLN A 171      61.581  88.636 151.623  1.00  0.00           C
ATOM   2726  CD  GLN A 171      60.331  88.507 150.733  1.00  0.00           C
ATOM   2727  OE1 GLN A 171      59.871  87.386 150.493  1.00  0.00           O
ATOM   2728  NE2 GLN A 171      59.771  89.617 150.223  1.00  0.00           N
ATOM   2731  C   GLN A 171      64.361  89.386 152.873  1.00  0.00           C
ATOM   2732  O   GLN A 171      64.421  88.156 152.843  1.00  0.00           O
ATOM   2733  N   ARG A 172      65.491  90.116 152.713  1.00  0.00           N
ATOM   2735  CA  ARG A 172      66.771  89.436 152.773  1.00  0.00           C
ATOM   2737  CB  ARG A 172      68.031  90.206 152.303  1.00  0.00           C
ATOM   2740  CG  ARG A 172      69.351  89.476 152.683  1.00  0.00           C
ATOM   2743  CD  ARG A 172      70.581  89.916 151.933  1.00  0.00           C
ATOM   2746  NE  ARG A 172      70.621  89.216 150.603  1.00  0.00           N
ATOM   2748  CZ  ARG A 172      71.371  89.666 149.623  1.00  0.00           C
ATOM   2749  NH1 ARG A 172      71.871  90.876 149.703  1.00  0.00           N
ATOM   2752  NH2 ARG A 172      71.691  88.986 148.543  1.00  0.00           N
ATOM   2755  C   ARG A 172      67.081  88.866 154.113  1.00  0.00           C
ATOM   2756  O   ARG A 172      67.471  87.706 154.223  1.00  0.00           O
ATOM   2757  N   TYR A 173      66.931  89.636 155.183  1.00  0.00           N
ATOM   2759  CA  TYR A 173      67.431  89.187 156.453  1.00  0.00           C
ATOM   2761  CB  TYR A 173      67.831  90.386 157.323  1.00  0.00           C
ATOM   2764  CG  TYR A 173      69.081  90.966 156.703  1.00  0.00           C
ATOM   2765  CD1 TYR A 173      70.261  90.206 156.723  1.00  0.00           C
ATOM   2767  CE1 TYR A 173      71.451  90.697 156.193  1.00  0.00           C
ATOM   2769  CZ  TYR A 173      71.471  91.966 155.603  1.00  0.00           C
ATOM   2770  OH  TYR A 173      72.721  92.447 155.183  1.00  0.00           O
ATOM   2772  CD2 TYR A 173      69.121  92.227 156.083  1.00  0.00           C
ATOM   2774  CE2 TYR A 173      70.301  92.716 155.513  1.00  0.00           C
ATOM   2776  C   TYR A 173      66.521  88.166 157.103  1.00  0.00           C
ATOM   2777  O   TYR A 173      66.981  87.286 157.823  1.00  0.00           O
ATOM   2778  N   SER A 174      65.231  88.166 156.733  1.00  0.00           N
ATOM   2780  CA  SER A 174      64.361  87.016 156.863  1.00  0.00           C
ATOM   2782  CB  SER A 174      62.931  87.436 156.443  1.00  0.00           C
ATOM   2785  OG  SER A 174      61.991  86.396 156.673  1.00  0.00           O
ATOM   2787  C   SER A 174      64.791  85.776 156.053  1.00  0.00           C
ATOM   2788  O   SER A 174      64.911  84.666 156.583  1.00  0.00           O
ATOM   2789  N   THR A 175      65.141  85.937 154.753  1.00  0.00           N
ATOM   2791  CA  THR A 175      65.521  84.806 153.903  1.00  0.00           C
ATOM   2793  CB  THR A 175      65.361  85.036 152.393  1.00  0.00           C
ATOM   2795  OG1 THR A 175      65.131  83.806 151.743  1.00  0.00           O
ATOM   2797  CG2 THR A 175      66.571  85.646 151.673  1.00  0.00           C
ATOM   2801  C   THR A 175      66.911  84.286 154.193  1.00  0.00           C
ATOM   2802  O   THR A 175      67.191  83.126 153.943  1.00  0.00           O
ATOM   2803  N   GLU A 176      67.791  85.106 154.803  1.00  0.00           N
ATOM   2805  CA  GLU A 176      69.061  84.656 155.343  1.00  0.00           C
ATOM   2807  CB  GLU A 176      69.831  85.846 155.993  1.00  0.00           C
ATOM   2810  CG  GLU A 176      70.631  86.696 154.983  1.00  0.00           C
ATOM   2813  CD  GLU A 176      71.921  85.996 154.613  1.00  0.00           C
ATOM   2814  OE1 GLU A 176      71.871  84.877 154.053  1.00  0.00           O
ATOM   2815  OE2 GLU A 176      73.021  86.596 154.803  1.00  0.00           O
ATOM   2816  C   GLU A 176      68.901  83.596 156.393  1.00  0.00           C
ATOM   2817  O   GLU A 176      69.441  82.496 156.283  1.00  0.00           O
ATOM   2818  N   MET A 177      68.031  83.846 157.383  1.00  0.00           N
ATOM   2820  CA  MET A 177      67.641  82.856 158.353  1.00  0.00           C
ATOM   2822  CB  MET A 177      66.691  83.446 159.403  1.00  0.00           C
ATOM   2825  CG  MET A 177      67.331  84.466 160.343  1.00  0.00           C
ATOM   2828  SD  MET A 177      68.601  83.846 161.493  1.00  0.00           S
ATOM   2829  CE  MET A 177      67.411  83.106 162.643  1.00  0.00           C
ATOM   2833  C   MET A 177      66.991  81.617 157.783  1.00  0.00           C
ATOM   2834  O   MET A 177      67.331  80.507 158.193  1.00  0.00           O
ATOM   2835  N   MET A 178      66.071  81.757 156.803  1.00  0.00           N
ATOM   2837  CA  MET A 178      65.521  80.626 156.093  1.00  0.00           C
ATOM   2839  CB  MET A 178      64.291  80.956 155.203  1.00  0.00           C
ATOM   2842  CG  MET A 178      62.951  81.086 155.973  1.00  0.00           C
ATOM   2845  SD  MET A 178      62.001  79.566 156.343  1.00  0.00           S
ATOM   2846  CE  MET A 178      63.091  78.716 157.503  1.00  0.00           C
ATOM   2850  C   MET A 178      66.521  79.816 155.293  1.00  0.00           C
ATOM   2851  O   MET A 178      66.531  78.606 155.393  1.00  0.00           O
ATOM   2852  N   ASN A 179      67.411  80.466 154.533  1.00  0.00           N
ATOM   2854  CA  ASN A 179      68.461  79.786 153.803  1.00  0.00           C
ATOM   2856  CB  ASN A 179      69.221  80.826 152.953  1.00  0.00           C
ATOM   2859  CG  ASN A 179      69.911  80.196 151.753  1.00  0.00           C
ATOM   2860  OD1 ASN A 179      70.871  79.426 151.863  1.00  0.00           O
ATOM   2861  ND2 ASN A 179      69.431  80.526 150.523  1.00  0.00           N
ATOM   2864  C   ASN A 179      69.391  79.046 154.753  1.00  0.00           C
ATOM   2865  O   ASN A 179      69.731  77.876 154.553  1.00  0.00           O
ATOM   2866  N   VAL A 180      69.771  79.696 155.863  1.00  0.00           N
ATOM   2868  CA  VAL A 180      70.511  79.096 156.953  1.00  0.00           C
ATOM   2870  CB  VAL A 180      70.921  80.176 157.943  1.00  0.00           C
ATOM   2872  CG1 VAL A 180      71.541  79.587 159.213  1.00  0.00           C
ATOM   2876  CG2 VAL A 180      71.951  81.106 157.293  1.00  0.00           C
ATOM   2880  C   VAL A 180      69.811  77.916 157.643  1.00  0.00           C
ATOM   2881  O   VAL A 180      70.441  76.876 157.853  1.00  0.00           O
ATOM   2882  N   ILE A 181      68.501  78.016 158.003  1.00  0.00           N
ATOM   2884  CA  ILE A 181      67.711  76.896 158.503  1.00  0.00           C
ATOM   2886  CB  ILE A 181      66.321  77.296 159.043  1.00  0.00           C
ATOM   2888  CG2 ILE A 181      65.471  76.066 159.433  1.00  0.00           C
ATOM   2892  CG1 ILE A 181      66.441  78.216 160.273  1.00  0.00           C
ATOM   2895  CD  ILE A 181      65.181  79.016 160.613  1.00  0.00           C
ATOM   2899  C   ILE A 181      67.541  75.776 157.493  1.00  0.00           C
ATOM   2900  O   ILE A 181      67.781  74.606 157.813  1.00  0.00           O
ATOM   2901  N   SER A 182      67.151  76.096 156.243  1.00  0.00           N
ATOM   2903  CA  SER A 182      66.941  75.146 155.153  1.00  0.00           C
ATOM   2905  CB  SER A 182      66.352  75.796 153.873  1.00  0.00           C
ATOM   2908  OG  SER A 182      65.071  76.376 154.083  1.00  0.00           O
ATOM   2910  C   SER A 182      68.201  74.416 154.753  1.00  0.00           C
ATOM   2911  O   SER A 182      68.211  73.186 154.643  1.00  0.00           O
ATOM   2912  N   ALA A 183      69.331  75.136 154.593  1.00  0.00           N
ATOM   2914  CA  ALA A 183      70.631  74.526 154.363  1.00  0.00           C
ATOM   2916  CB  ALA A 183      71.711  75.596 154.093  1.00  0.00           C
ATOM   2920  C   ALA A 183      71.071  73.666 155.543  1.00  0.00           C
ATOM   2921  O   ALA A 183      71.611  72.566 155.403  1.00  0.00           O
ATOM   2922  N   GLY A 184      70.791  74.166 156.763  1.00  0.00           N
ATOM   2924  CA  GLY A 184      71.051  73.426 157.983  1.00  0.00           C
ATOM   2927  C   GLY A 184      70.331  72.106 158.093  1.00  0.00           C
ATOM   2928  O   GLY A 184      70.941  71.106 158.453  1.00  0.00           O
ATOM   2929  N   LEU A 185      69.021  72.087 157.773  1.00  0.00           N
ATOM   2931  CA  LEU A 185      68.161  70.916 157.783  1.00  0.00           C
ATOM   2933  CB  LEU A 185      66.711  71.386 157.473  1.00  0.00           C
ATOM   2936  CG  LEU A 185      65.541  70.556 158.053  1.00  0.00           C
ATOM   2938  CD1 LEU A 185      65.391  69.146 157.453  1.00  0.00           C
ATOM   2942  CD2 LEU A 185      65.561  70.507 159.583  1.00  0.00           C
ATOM   2946  C   LEU A 185      68.621  69.826 156.803  1.00  0.00           C
ATOM   2947  O   LEU A 185      68.681  68.657 157.173  1.00  0.00           O
ATOM   2948  N   ASP A 186      69.011  70.196 155.563  1.00  0.00           N
ATOM   2950  CA  ASP A 186      69.571  69.276 154.563  1.00  0.00           C
ATOM   2952  CB  ASP A 186      69.771  70.047 153.223  1.00  0.00           C
ATOM   2955  CG  ASP A 186      70.221  69.176 152.053  1.00  0.00           C
ATOM   2956  OD1 ASP A 186      69.922  67.966 152.083  1.00  0.00           O
ATOM   2957  OD2 ASP A 186      70.831  69.716 151.083  1.00  0.00           O
ATOM   2958  C   ASP A 186      70.871  68.606 155.023  1.00  0.00           C
ATOM   2959  O   ASP A 186      71.021  67.386 155.023  1.00  0.00           O
ATOM   2960  N   LYS A 187      71.841  69.426 155.523  1.00  0.00           N
ATOM   2962  CA  LYS A 187      73.081  68.926 156.083  1.00  0.00           C
ATOM   2964  CB  LYS A 187      74.011  70.096 156.483  1.00  0.00           C
ATOM   2967  CG  LYS A 187      75.511  69.826 156.273  1.00  0.00           C
ATOM   2970  CD  LYS A 187      76.111  68.706 157.133  1.00  0.00           C
ATOM   2973  CE  LYS A 187      77.602  68.416 156.903  1.00  0.00           C
ATOM   2976  NZ  LYS A 187      77.791  67.746 155.613  1.00  0.00           N
ATOM   2980  C   LYS A 187      72.851  68.026 157.303  1.00  0.00           C
ATOM   2981  O   LYS A 187      73.421  66.936 157.413  1.00  0.00           O
ATOM   2982  N   SER A 188      71.971  68.446 158.223  1.00  0.00           N
ATOM   2984  CA  SER A 188      71.601  67.646 159.383  1.00  0.00           C
ATOM   2986  CB  SER A 188      70.631  68.436 160.313  1.00  0.00           C
ATOM   2989  OG  SER A 188      70.271  67.736 161.503  1.00  0.00           O
ATOM   2991  C   SER A 188      71.011  66.297 159.003  1.00  0.00           C
ATOM   2992  O   SER A 188      71.431  65.266 159.523  1.00  0.00           O
ATOM   2993  N   ALA A 189      70.102  66.257 158.013  1.00  0.00           N
ATOM   2995  CA  ALA A 189      69.511  65.026 157.523  1.00  0.00           C
ATOM   2997  CB  ALA A 189      68.431  65.396 156.483  1.00  0.00           C
ATOM   3001  C   ALA A 189      70.501  64.036 156.923  1.00  0.00           C
ATOM   3002  O   ALA A 189      70.471  62.836 157.173  1.00  0.00           O
ATOM   3003  N   THR A 190      71.431  64.536 156.093  1.00  0.00           N
ATOM   3005  CA  THR A 190      72.422  63.706 155.423  1.00  0.00           C
ATOM   3007  CB  THR A 190      72.901  64.296 154.103  1.00  0.00           C
ATOM   3009  OG1 THR A 190      73.681  63.386 153.353  1.00  0.00           O
ATOM   3011  CG2 THR A 190      73.711  65.586 154.273  1.00  0.00           C
ATOM   3015  C   THR A 190      73.571  63.246 156.323  1.00  0.00           C
ATOM   3016  O   THR A 190      73.831  62.046 156.463  1.00  0.00           O
ATOM   3017  N   ASP A 191      74.261  64.176 157.023  1.00  0.00           N
ATOM   3019  CA  ASP A 191      75.481  63.876 157.743  1.00  0.00           C
ATOM   3021  CB  ASP A 191      76.361  65.156 157.843  1.00  0.00           C
ATOM   3024  CG  ASP A 191      77.672  64.977 158.593  1.00  0.00           C
ATOM   3025  OD1 ASP A 191      78.471  64.086 158.223  1.00  0.00           O
ATOM   3026  OD2 ASP A 191      78.011  65.816 159.473  1.00  0.00           O
ATOM   3027  C   ASP A 191      75.131  63.356 159.113  1.00  0.00           C
ATOM   3028  O   ASP A 191      75.621  62.306 159.543  1.00  0.00           O
ATOM   3029  N   ALA A 192      74.251  64.076 159.853  1.00  0.00           N
ATOM   3031  CA  ALA A 192      73.901  63.676 161.193  1.00  0.00           C
ATOM   3033  CB  ALA A 192      73.161  64.756 161.993  1.00  0.00           C
ATOM   3037  C   ALA A 192      73.201  62.346 161.253  1.00  0.00           C
ATOM   3038  O   ALA A 192      73.491  61.556 162.133  1.00  0.00           O
ATOM   3039  N   ALA A 193      72.321  61.986 160.303  1.00  0.00           N
ATOM   3041  CA  ALA A 193      71.801  60.626 160.263  1.00  0.00           C
ATOM   3043  CB  ALA A 193      70.791  60.507 159.093  1.00  0.00           C
ATOM   3047  C   ALA A 193      72.851  59.506 160.133  1.00  0.00           C
ATOM   3048  O   ALA A 193      72.931  58.616 160.973  1.00  0.00           O
ATOM   3049  N   ASN A 194      73.751  59.566 159.133  1.00  0.00           N
ATOM   3051  CA  ASN A 194      74.761  58.546 158.883  1.00  0.00           C
ATOM   3053  CB  ASN A 194      75.411  58.876 157.533  1.00  0.00           C
ATOM   3056  CG  ASN A 194      76.131  57.726 156.823  1.00  0.00           C
ATOM   3057  OD1 ASN A 194      76.051  56.546 157.163  1.00  0.00           O
ATOM   3058  ND2 ASN A 194      76.861  58.106 155.743  1.00  0.00           N
ATOM   3061  C   ASN A 194      75.801  58.476 159.983  1.00  0.00           C
ATOM   3062  O   ASN A 194      76.211  57.406 160.423  1.00  0.00           O
ATOM   3063  N   ALA A 195      76.211  59.646 160.483  1.00  0.00           N
ATOM   3065  CA  ALA A 195      77.201  59.746 161.523  1.00  0.00           C
ATOM   3067  CB  ALA A 195      78.121  60.926 161.183  1.00  0.00           C
ATOM   3071  C   ALA A 195      76.561  59.866 162.893  1.00  0.00           C
ATOM   3072  O   ALA A 195      77.231  60.126 163.893  1.00  0.00           O
ATOM   3073  N   ALA A 196      75.231  59.636 163.013  1.00  0.00           N
ATOM   3075  CA  ALA A 196      74.601  59.246 164.253  1.00  0.00           C
ATOM   3077  CB  ALA A 196      73.201  59.886 164.483  1.00  0.00           C
ATOM   3081  C   ALA A 196      74.451  57.756 164.273  1.00  0.00           C
ATOM   3082  O   ALA A 196      74.521  57.106 165.313  1.00  0.00           O
ATOM   3083  N   GLN A 197      74.301  57.136 163.093  1.00  0.00           N
ATOM   3085  CA  GLN A 197      74.231  55.686 162.993  1.00  0.00           C
ATOM   3087  CB  GLN A 197      73.501  55.256 161.683  1.00  0.00           C
ATOM   3090  CG  GLN A 197      71.991  55.636 161.443  1.00  0.00           C
ATOM   3093  CD  GLN A 197      71.001  55.956 162.583  1.00  0.00           C
ATOM   3094  OE1 GLN A 197      69.911  55.396 162.663  1.00  0.00           O
ATOM   3095  NE2 GLN A 197      71.321  56.926 163.463  1.00  0.00           N
ATOM   3098  C   GLN A 197      75.641  55.056 163.123  1.00  0.00           C
ATOM   3099  O   GLN A 197      75.761  53.856 163.353  1.00  0.00           O
ATOM   3100  N   ASN A 198      76.711  55.876 163.043  1.00  0.00           N
ATOM   3102  CA  ASN A 198      78.111  55.546 163.293  1.00  0.00           C
ATOM   3104  CB  ASN A 198      78.961  55.686 161.993  1.00  0.00           C
ATOM   3107  CG  ASN A 198      78.491  54.806 160.843  1.00  0.00           C
ATOM   3108  OD1 ASN A 198      78.381  53.586 160.953  1.00  0.00           O
ATOM   3109  ND2 ASN A 198      78.281  55.446 159.673  1.00  0.00           N
ATOM   3112  C   ASN A 198      78.751  56.586 164.223  1.00  0.00           C
ATOM   3113  O   ASN A 198      78.782  57.756 163.873  1.00  0.00           O
ATOM   3114  N   ARG A 199      79.351  56.186 165.363  1.00  0.00           N
ATOM   3116  CA  ARG A 199      80.281  57.006 166.153  1.00  0.00           C
ATOM   3118  CB  ARG A 199      81.361  57.686 165.283  1.00  0.00           C
ATOM   3121  CG  ARG A 199      82.591  58.266 166.003  1.00  0.00           C
ATOM   3124  CD  ARG A 199      83.431  59.096 165.013  1.00  0.00           C
ATOM   3127  NE  ARG A 199      84.881  58.996 165.383  1.00  0.00           N
ATOM   3129  CZ  ARG A 199      85.651  57.956 165.083  1.00  0.00           C
ATOM   3130  NH1 ARG A 199      85.351  57.086 164.143  1.00  0.00           N
ATOM   3133  NH2 ARG A 199      86.791  57.806 165.733  1.00  0.00           N
ATOM   3136  C   ARG A 199      79.672  58.046 167.103  1.00  0.00           C
ATOM   3137  O   ARG A 199      80.121  58.196 168.243  1.00  0.00           O
ATOM   3138  N   ALA A 200      78.631  58.806 166.703  1.00  0.00           N
ATOM   3140  CA  ALA A 200      77.891  59.606 167.653  1.00  0.00           C
ATOM   3142  CB  ALA A 200      76.871  60.586 167.033  1.00  0.00           C
ATOM   3146  C   ALA A 200      77.171  58.766 168.693  1.00  0.00           C
ATOM   3147  O   ALA A 200      76.681  57.686 168.423  1.00  0.00           O
ATOM   3148  N   SER A 201      77.081  59.306 169.923  1.00  0.00           N
ATOM   3150  CA  SER A 201      76.671  58.626 171.133  1.00  0.00           C
ATOM   3152  CB  SER A 201      76.641  59.686 172.263  1.00  0.00           C
ATOM   3155  OG  SER A 201      76.731  59.126 173.573  1.00  0.00           O
ATOM   3157  C   SER A 201      75.311  57.956 171.033  1.00  0.00           C
ATOM   3158  O   SER A 201      75.091  56.876 171.593  1.00  0.00           O
ATOM   3159  N   THR A 202      74.331  58.526 170.303  1.00  0.00           N
ATOM   3161  CA  THR A 202      73.121  57.796 169.973  1.00  0.00           C
ATOM   3163  CB  THR A 202      71.951  58.636 169.473  1.00  0.00           C
ATOM   3165  OG1 THR A 202      72.301  59.506 168.403  1.00  0.00           O
ATOM   3167  CG2 THR A 202      71.501  59.536 170.633  1.00  0.00           C
ATOM   3171  C   THR A 202      73.381  56.676 168.983  1.00  0.00           C
ATOM   3172  O   THR A 202      73.421  56.886 167.783  1.00  0.00           O
ATOM   3173  N   THR A 203      73.511  55.437 169.483  1.00  0.00           N
ATOM   3175  CA  THR A 203      73.601  54.216 168.683  1.00  0.00           C
ATOM   3177  CB  THR A 203      74.321  53.096 169.443  1.00  0.00           C
ATOM   3179  OG1 THR A 203      74.311  51.856 168.793  1.00  0.00           O
ATOM   3181  CG2 THR A 203      73.601  52.726 170.733  1.00  0.00           C
ATOM   3185  C   THR A 203      72.251  53.726 168.183  1.00  0.00           C
ATOM   3186  O   THR A 203      71.221  53.976 168.793  1.00  0.00           O
ATOM   3187  N   MET A 204      72.241  53.007 167.043  1.00  0.00           N
ATOM   3189  CA  MET A 204      71.151  52.126 166.653  1.00  0.00           C
ATOM   3191  CB  MET A 204      71.352  51.617 165.203  1.00  0.00           C
ATOM   3194  CG  MET A 204      71.381  52.736 164.143  1.00  0.00           C
ATOM   3197  SD  MET A 204      71.561  52.176 162.413  1.00  0.00           S
ATOM   3198  CE  MET A 204      73.231  51.496 162.543  1.00  0.00           C
ATOM   3202  C   MET A 204      70.871  50.946 167.593  1.00  0.00           C
ATOM   3203  O   MET A 204      71.751  50.456 168.293  1.00  0.00           O
ATOM   3204  N   ASP A 205      69.611  50.476 167.643  1.00  0.00           N
ATOM   3206  CA  ASP A 205      69.211  49.296 168.383  1.00  0.00           C
ATOM   3208  CB  ASP A 205      68.611  49.676 169.763  1.00  0.00           C
ATOM   3211  CG  ASP A 205      68.351  48.456 170.623  1.00  0.00           C
ATOM   3212  OD1 ASP A 205      69.241  47.566 170.683  1.00  0.00           O
ATOM   3213  OD2 ASP A 205      67.291  48.436 171.283  1.00  0.00           O
ATOM   3214  C   ASP A 205      68.211  48.516 167.543  1.00  0.00           C
ATOM   3215  O   ASP A 205      67.471  49.096 166.743  1.00  0.00           O
ATOM   3216  N   VAL A 206      68.231  47.176 167.673  1.00  0.00           N
ATOM   3218  CA  VAL A 206      67.321  46.276 166.973  1.00  0.00           C
ATOM   3220  CB  VAL A 206      67.991  45.046 166.373  1.00  0.00           C
ATOM   3222  CG1 VAL A 206      66.981  44.196 165.553  1.00  0.00           C
ATOM   3226  CG2 VAL A 206      69.161  45.496 165.493  1.00  0.00           C
ATOM   3230  C   VAL A 206      66.282  45.836 167.983  1.00  0.00           C
ATOM   3231  O   VAL A 206      66.591  45.507 169.123  1.00  0.00           O
ATOM   3232  N   GLN A 207      65.011  45.836 167.583  1.00  0.00           N
ATOM   3234  CA  GLN A 207      63.931  45.486 168.473  1.00  0.00           C
ATOM   3236  CB  GLN A 207      63.211  46.757 168.993  1.00  0.00           C
ATOM   3239  CG  GLN A 207      64.141  47.696 169.793  1.00  0.00           C
ATOM   3242  CD  GLN A 207      63.351  48.806 170.473  1.00  0.00           C
ATOM   3243  OE1 GLN A 207      62.651  49.576 169.793  1.00  0.00           O
ATOM   3244  NE2 GLN A 207      63.501  48.966 171.813  1.00  0.00           N
ATOM   3247  C   GLN A 207      62.981  44.616 167.703  1.00  0.00           C
ATOM   3248  O   GLN A 207      62.801  44.786 166.493  1.00  0.00           O
ATOM   3249  N   SER A 208      62.321  43.646 168.373  1.00  0.00           N
ATOM   3251  CA  SER A 208      61.121  43.026 167.823  1.00  0.00           C
ATOM   3253  CB  SER A 208      60.641  41.716 168.513  1.00  0.00           C
ATOM   3256  OG  SER A 208      60.021  41.896 169.793  1.00  0.00           O
ATOM   3258  C   SER A 208      59.981  44.006 167.713  1.00  0.00           C
ATOM   3259  O   SER A 208      59.841  44.976 168.463  1.00  0.00           O
ATOM   3260  N   ALA A 209      59.141  43.786 166.693  1.00  0.00           N
ATOM   3262  CA  ALA A 209      58.031  44.646 166.413  1.00  0.00           C
ATOM   3264  CB  ALA A 209      58.341  45.507 165.173  1.00  0.00           C
ATOM   3268  C   ALA A 209      56.811  43.776 166.193  1.00  0.00           C
ATOM   3269  O   ALA A 209      56.901  42.576 165.913  1.00  0.00           O
ATOM   3270  N   ALA A 210      55.621  44.366 166.343  1.00  0.00           N
ATOM   3272  CA  ALA A 210      54.451  43.826 165.703  1.00  0.00           C
ATOM   3274  CB  ALA A 210      53.341  43.536 166.723  1.00  0.00           C
ATOM   3278  C   ALA A 210      54.041  44.846 164.673  1.00  0.00           C
ATOM   3279  O   ALA A 210      53.491  45.906 165.003  1.00  0.00           O
ATOM   3280  N   ASP A 211      54.361  44.536 163.403  1.00  0.00           N
ATOM   3282  CA  ASP A 211      54.011  45.236 162.183  1.00  0.00           C
ATOM   3284  CB  ASP A 211      54.731  44.616 160.923  1.00  0.00           C
ATOM   3287  CG  ASP A 211      54.011  43.456 160.243  1.00  0.00           C
ATOM   3288  OD1 ASP A 211      53.141  42.826 160.893  1.00  0.00           O
ATOM   3289  OD2 ASP A 211      54.291  43.186 159.033  1.00  0.00           O
ATOM   3290  C   ASP A 211      52.501  45.416 162.033  1.00  0.00           C
ATOM   3291  O   ASP A 211      51.691  44.996 162.863  1.00  0.00           O
ATOM   3292  N   ASP A 212      52.071  46.046 160.923  1.00  0.00           N
ATOM   3294  CA  ASP A 212      50.681  46.266 160.613  1.00  0.00           C
ATOM   3296  CB  ASP A 212      50.601  47.136 159.333  1.00  0.00           C
ATOM   3299  CG  ASP A 212      50.971  48.576 159.633  1.00  0.00           C
ATOM   3300  OD1 ASP A 212      50.511  49.126 160.673  1.00  0.00           O
ATOM   3301  OD2 ASP A 212      51.651  49.196 158.773  1.00  0.00           O
ATOM   3302  C   ASP A 212      49.831  44.996 160.453  1.00  0.00           C
ATOM   3303  O   ASP A 212      48.631  45.016 160.673  1.00  0.00           O
ATOM   3304  N   THR A 213      50.431  43.866 160.053  1.00  0.00           N
ATOM   3306  CA  THR A 213      49.691  42.626 159.823  1.00  0.00           C
ATOM   3308  CB  THR A 213      50.221  41.906 158.563  1.00  0.00           C
ATOM   3310  OG1 THR A 213      49.531  40.716 158.233  1.00  0.00           O
ATOM   3312  CG2 THR A 213      51.681  41.576 158.653  1.00  0.00           C
ATOM   3316  C   THR A 213      49.731  41.716 161.053  1.00  0.00           C
ATOM   3317  O   THR A 213      48.951  40.776 161.223  1.00  0.00           O
ATOM   3318  N   GLY A 214      50.641  42.046 161.993  1.00  0.00           N
ATOM   3320  CA  GLY A 214      50.851  41.326 163.233  1.00  0.00           C
ATOM   3323  C   GLY A 214      51.841  40.216 163.043  1.00  0.00           C
ATOM   3324  O   GLY A 214      51.901  39.276 163.843  1.00  0.00           O
ATOM   3325  N   LEU A 215      52.651  40.286 161.973  1.00  0.00           N
ATOM   3327  CA  LEU A 215      53.461  39.196 161.473  1.00  0.00           C
ATOM   3329  CB  LEU A 215      53.421  39.146 159.933  1.00  0.00           C
ATOM   3332  CG  LEU A 215      54.141  37.986 159.233  1.00  0.00           C
ATOM   3334  CD1 LEU A 215      53.511  36.626 159.573  1.00  0.00           C
ATOM   3338  CD2 LEU A 215      54.081  38.196 157.723  1.00  0.00           C
ATOM   3342  C   LEU A 215      54.891  39.406 161.933  1.00  0.00           C
ATOM   3343  O   LEU A 215      55.351  40.546 161.883  1.00  0.00           O
ATOM   3344  N   PRO A 216      55.641  38.436 162.413  1.00  0.00           N
ATOM   3345  CD  PRO A 216      55.161  37.086 162.643  1.00  0.00           C
ATOM   3348  CA  PRO A 216      56.931  38.666 163.053  1.00  0.00           C
ATOM   3350  CB  PRO A 216      57.381  37.256 163.403  1.00  0.00           C
ATOM   3353  CG  PRO A 216      56.071  36.586 163.753  1.00  0.00           C
ATOM   3356  C   PRO A 216      57.981  39.376 162.243  1.00  0.00           C
ATOM   3357  O   PRO A 216      58.421  38.856 161.213  1.00  0.00           O
ATOM   3358  N   MET A 217      58.461  40.516 162.743  1.00  0.00           N
ATOM   3360  CA  MET A 217      59.381  41.326 161.983  1.00  0.00           C
ATOM   3362  CB  MET A 217      58.581  42.296 161.093  1.00  0.00           C
ATOM   3365  CG  MET A 217      59.371  43.056 160.033  1.00  0.00           C
ATOM   3368  SD  MET A 217      58.341  44.206 159.103  1.00  0.00           S
ATOM   3369  CE  MET A 217      58.331  45.426 160.453  1.00  0.00           C
ATOM   3373  C   MET A 217      60.241  42.086 162.973  1.00  0.00           C
ATOM   3374  O   MET A 217      59.851  42.366 164.113  1.00  0.00           O
ATOM   3375  N   LEU A 218      61.451  42.456 162.553  1.00  0.00           N
ATOM   3377  CA  LEU A 218      62.331  43.296 163.323  1.00  0.00           C
ATOM   3379  CB  LEU A 218      63.811  42.826 163.323  1.00  0.00           C
ATOM   3382  CG  LEU A 218      64.081  41.456 163.973  1.00  0.00           C
ATOM   3384  CD1 LEU A 218      63.281  41.326 165.273  1.00  0.00           C
ATOM   3388  CD2 LEU A 218      63.782  40.246 163.073  1.00  0.00           C
ATOM   3392  C   LEU A 218      62.261  44.716 162.803  1.00  0.00           C
ATOM   3393  O   LEU A 218      62.241  44.956 161.593  1.00  0.00           O
ATOM   3394  N   VAL A 219      62.281  45.686 163.723  1.00  0.00           N
ATOM   3396  CA  VAL A 219      62.551  47.066 163.363  1.00  0.00           C
ATOM   3398  CB  VAL A 219      61.591  48.076 164.003  1.00  0.00           C
ATOM   3400  CG1 VAL A 219      61.891  48.336 165.493  1.00  0.00           C
ATOM   3404  CG2 VAL A 219      61.631  49.396 163.203  1.00  0.00           C
ATOM   3408  C   VAL A 219      63.991  47.316 163.743  1.00  0.00           C
ATOM   3409  O   VAL A 219      64.461  46.976 164.833  1.00  0.00           O
ATOM   3410  N   VAL A 220      64.741  47.946 162.833  1.00  0.00           N
ATOM   3412  CA  VAL A 220      66.081  48.396 163.133  1.00  0.00           C
ATOM   3414  CB  VAL A 220      67.161  47.846 162.193  1.00  0.00           C
ATOM   3416  CG1 VAL A 220      67.131  46.306 162.203  1.00  0.00           C
ATOM   3420  CG2 VAL A 220      67.051  48.416 160.773  1.00  0.00           C
ATOM   3424  C   VAL A 220      65.991  49.896 163.093  1.00  0.00           C
ATOM   3425  O   VAL A 220      65.172  50.476 162.373  1.00  0.00           O
ATOM   3426  N   ARG A 221      66.771  50.596 163.923  1.00  0.00           N
ATOM   3428  CA  ARG A 221      66.961  52.026 163.743  1.00  0.00           C
ATOM   3430  CB  ARG A 221      67.701  52.676 164.943  1.00  0.00           C
ATOM   3433  CG  ARG A 221      66.921  52.646 166.273  1.00  0.00           C
ATOM   3436  CD  ARG A 221      65.701  53.576 166.313  1.00  0.00           C
ATOM   3439  NE  ARG A 221      64.811  53.216 167.473  1.00  0.00           N
ATOM   3441  CZ  ARG A 221      64.101  52.106 167.563  1.00  0.00           C
ATOM   3442  NH1 ARG A 221      63.951  51.226 166.593  1.00  0.00           N
ATOM   3445  NH2 ARG A 221      63.501  51.866 168.703  1.00  0.00           N
ATOM   3448  C   ARG A 221      67.631  52.396 162.413  1.00  0.00           C
ATOM   3449  O   ARG A 221      68.471  51.656 161.893  1.00  0.00           O
ATOM   3450  N   GLY A 222      67.241  53.556 161.863  1.00  0.00           N
ATOM   3452  CA  GLY A 222      67.861  54.196 160.703  1.00  0.00           C
ATOM   3455  C   GLY A 222      66.971  54.316 159.483  1.00  0.00           C
ATOM   3456  O   GLY A 222      66.211  53.386 159.193  1.00  0.00           O
ATOM   3457  N   PRO A 223      67.021  55.426 158.733  1.00  0.00           N
ATOM   3458  CD  PRO A 223      67.921  56.556 158.973  1.00  0.00           C
ATOM   3461  CA  PRO A 223      66.331  55.556 157.443  1.00  0.00           C
ATOM   3463  CB  PRO A 223      66.651  56.996 157.013  1.00  0.00           C
ATOM   3466  CG  PRO A 223      68.011  57.306 157.643  1.00  0.00           C
ATOM   3469  C   PRO A 223      66.761  54.546 156.403  1.00  0.00           C
ATOM   3470  O   PRO A 223      67.871  54.006 156.483  1.00  0.00           O
ATOM   3471  N   PHE A 224      65.921  54.316 155.373  1.00  0.00           N
ATOM   3473  CA  PHE A 224      66.131  53.326 154.323  1.00  0.00           C
ATOM   3475  CB  PHE A 224      64.951  53.456 153.313  1.00  0.00           C
ATOM   3478  CG  PHE A 224      64.851  52.376 152.263  1.00  0.00           C
ATOM   3479  CD1 PHE A 224      65.761  52.256 151.193  1.00  0.00           C
ATOM   3481  CE1 PHE A 224      65.611  51.236 150.243  1.00  0.00           C
ATOM   3483  CZ  PHE A 224      64.511  50.386 150.283  1.00  0.00           C
ATOM   3485  CD2 PHE A 224      63.741  51.516 152.283  1.00  0.00           C
ATOM   3487  CE2 PHE A 224      63.551  50.546 151.293  1.00  0.00           C
ATOM   3489  C   PHE A 224      67.481  53.466 153.603  1.00  0.00           C
ATOM   3490  O   PHE A 224      68.161  52.476 153.303  1.00  0.00           O
ATOM   3491  N   ASN A 225      67.901  54.706 153.303  1.00  0.00           N
ATOM   3493  CA  ASN A 225      69.181  54.956 152.673  1.00  0.00           C
ATOM   3495  CB  ASN A 225      69.341  56.416 152.193  1.00  0.00           C
ATOM   3498  CG  ASN A 225      68.111  56.796 151.373  1.00  0.00           C
ATOM   3499  OD1 ASN A 225      67.941  56.406 150.213  1.00  0.00           O
ATOM   3500  ND2 ASN A 225      67.211  57.596 151.983  1.00  0.00           N
ATOM   3503  C   ASN A 225      70.381  54.556 153.513  1.00  0.00           C
ATOM   3504  O   ASN A 225      71.301  53.896 153.023  1.00  0.00           O
ATOM   3505  N   VAL A 226      70.411  54.906 154.823  1.00  0.00           N
ATOM   3507  CA  VAL A 226      71.501  54.516 155.713  1.00  0.00           C
ATOM   3509  CB  VAL A 226      71.541  55.326 157.013  1.00  0.00           C
ATOM   3511  CG1 VAL A 226      72.701  54.836 157.923  1.00  0.00           C
ATOM   3515  CG2 VAL A 226      71.781  56.806 156.663  1.00  0.00           C
ATOM   3519  C   VAL A 226      71.541  53.036 156.003  1.00  0.00           C
ATOM   3520  O   VAL A 226      72.602  52.416 155.923  1.00  0.00           O
ATOM   3521  N   VAL A 227      70.391  52.406 156.323  1.00  0.00           N
ATOM   3523  CA  VAL A 227      70.351  50.986 156.673  1.00  0.00           C
ATOM   3525  CB  VAL A 227      69.001  50.496 157.193  1.00  0.00           C
ATOM   3527  CG1 VAL A 227      68.672  51.256 158.483  1.00  0.00           C
ATOM   3531  CG2 VAL A 227      67.911  50.686 156.133  1.00  0.00           C
ATOM   3535  C   VAL A 227      70.821  50.076 155.553  1.00  0.00           C
ATOM   3536  O   VAL A 227      71.601  49.146 155.773  1.00  0.00           O
ATOM   3537  N   TRP A 228      70.421  50.346 154.293  1.00  0.00           N
ATOM   3539  CA  TRP A 228      70.721  49.506 153.163  1.00  0.00           C
ATOM   3541  CB  TRP A 228      70.051  50.136 151.913  1.00  0.00           C
ATOM   3544  CG  TRP A 228      70.172  49.346 150.653  1.00  0.00           C
ATOM   3545  CD1 TRP A 228      71.141  49.486 149.703  1.00  0.00           C
ATOM   3547  NE1 TRP A 228      71.071  48.446 148.813  1.00  0.00           N
ATOM   3549  CE2 TRP A 228      70.001  47.666 149.123  1.00  0.00           C
ATOM   3550  CD2 TRP A 228      69.411  48.186 150.293  1.00  0.00           C
ATOM   3551  CE3 TRP A 228      68.341  47.526 150.873  1.00  0.00           C
ATOM   3553  CZ3 TRP A 228      67.841  46.376 150.243  1.00  0.00           C
ATOM   3555  CZ2 TRP A 228      69.551  46.506 148.543  1.00  0.00           C
ATOM   3557  CH2 TRP A 228      68.451  45.866 149.103  1.00  0.00           C
ATOM   3559  C   TRP A 228      72.221  49.326 152.923  1.00  0.00           C
ATOM   3560  O   TRP A 228      72.711  48.226 152.743  1.00  0.00           O
ATOM   3561  N   GLN A 229      72.991  50.426 153.023  1.00  0.00           N
ATOM   3563  CA  GLN A 229      74.441  50.466 152.943  1.00  0.00           C
ATOM   3565  CB  GLN A 229      74.931  51.926 153.133  1.00  0.00           C
ATOM   3568  CG  GLN A 229      74.431  52.906 152.053  1.00  0.00           C
ATOM   3571  CD  GLN A 229      74.811  54.346 152.403  1.00  0.00           C
ATOM   3572  OE1 GLN A 229      75.971  54.736 152.303  1.00  0.00           O
ATOM   3573  NE2 GLN A 229      73.831  55.156 152.853  1.00  0.00           N
ATOM   3576  C   GLN A 229      75.111  49.596 154.003  1.00  0.00           C
ATOM   3577  O   GLN A 229      76.161  48.996 153.803  1.00  0.00           O
ATOM   3578  N   ARG A 230      74.521  49.556 155.193  1.00  0.00           N
ATOM   3580  CA  ARG A 230      75.051  48.846 156.333  1.00  0.00           C
ATOM   3582  CB  ARG A 230      74.611  49.576 157.613  1.00  0.00           C
ATOM   3585  CG  ARG A 230      75.201  50.986 157.583  1.00  0.00           C
ATOM   3588  CD  ARG A 230      75.391  51.716 158.923  1.00  0.00           C
ATOM   3591  NE  ARG A 230      76.121  52.976 158.573  1.00  0.00           N
ATOM   3593  CZ  ARG A 230      77.301  52.946 157.973  1.00  0.00           C
ATOM   3594  NH1 ARG A 230      78.171  51.976 158.163  1.00  0.00           N
ATOM   3597  NH2 ARG A 230      77.631  53.896 157.123  1.00  0.00           N
ATOM   3600  C   ARG A 230      74.681  47.386 156.393  1.00  0.00           C
ATOM   3601  O   ARG A 230      75.371  46.576 157.003  1.00  0.00           O
ATOM   3602  N   LEU A 231      73.571  47.006 155.743  1.00  0.00           N
ATOM   3604  CA  LEU A 231      73.071  45.646 155.763  1.00  0.00           C
ATOM   3606  CB  LEU A 231      71.661  45.596 155.133  1.00  0.00           C
ATOM   3609  CG  LEU A 231      70.501  45.456 156.143  1.00  0.00           C
ATOM   3611  CD1 LEU A 231      70.441  46.556 157.203  1.00  0.00           C
ATOM   3615  CD2 LEU A 231      69.171  45.406 155.383  1.00  0.00           C
ATOM   3619  C   LEU A 231      74.051  44.606 155.213  1.00  0.00           C
ATOM   3620  O   LEU A 231      74.361  43.696 155.963  1.00  0.00           O
ATOM   3621  N   PRO A 232      74.701  44.666 154.043  1.00  0.00           N
ATOM   3622  CD  PRO A 232      74.281  45.496 152.913  1.00  0.00           C
ATOM   3625  CA  PRO A 232      75.561  43.566 153.583  1.00  0.00           C
ATOM   3627  CB  PRO A 232      75.971  44.006 152.183  1.00  0.00           C
ATOM   3630  CG  PRO A 232      74.741  44.736 151.663  1.00  0.00           C
ATOM   3633  C   PRO A 232      76.761  43.336 154.473  1.00  0.00           C
ATOM   3634  O   PRO A 232      77.071  42.176 154.753  1.00  0.00           O
ATOM   3635  N   ALA A 233      77.401  44.406 154.973  1.00  0.00           N
ATOM   3637  CA  ALA A 233      78.451  44.316 155.953  1.00  0.00           C
ATOM   3639  CB  ALA A 233      79.021  45.726 156.153  1.00  0.00           C
ATOM   3643  C   ALA A 233      78.001  43.716 157.293  1.00  0.00           C
ATOM   3644  O   ALA A 233      78.651  42.826 157.853  1.00  0.00           O
ATOM   3645  N   ALA A 234      76.821  44.117 157.813  1.00  0.00           N
ATOM   3647  CA  ALA A 234      76.172  43.526 158.983  1.00  0.00           C
ATOM   3649  CB  ALA A 234      74.871  44.296 159.323  1.00  0.00           C
ATOM   3653  C   ALA A 234      75.871  42.036 158.793  1.00  0.00           C
ATOM   3654  O   ALA A 234      76.172  41.196 159.633  1.00  0.00           O
ATOM   3655  N   LEU A 235      75.361  41.716 157.593  1.00  0.00           N
ATOM   3657  CA  LEU A 235      74.961  40.396 157.153  1.00  0.00           C
ATOM   3659  CB  LEU A 235      74.151  40.456 155.843  1.00  0.00           C
ATOM   3662  CG  LEU A 235      72.741  41.086 155.953  1.00  0.00           C
ATOM   3664  CD1 LEU A 235      72.191  41.286 154.533  1.00  0.00           C
ATOM   3668  CD2 LEU A 235      71.781  40.266 156.813  1.00  0.00           C
ATOM   3672  C   LEU A 235      76.111  39.426 156.953  1.00  0.00           C
ATOM   3673  O   LEU A 235      75.921  38.216 156.923  1.00  0.00           O
ATOM   3674  N   GLU A 236      77.361  39.876 156.843  1.00  0.00           N
ATOM   3676  CA  GLU A 236      78.461  38.936 156.943  1.00  0.00           C
ATOM   3678  CB  GLU A 236      79.772  39.666 156.603  1.00  0.00           C
ATOM   3681  CG  GLU A 236      80.961  38.686 156.533  1.00  0.00           C
ATOM   3684  CD  GLU A 236      81.691  38.546 157.863  1.00  0.00           C
ATOM   3685  OE1 GLU A 236      82.002  39.616 158.473  1.00  0.00           O
ATOM   3686  OE2 GLU A 236      82.011  37.386 158.193  1.00  0.00           O
ATOM   3687  C   GLU A 236      78.521  38.196 158.303  1.00  0.00           C
ATOM   3688  O   GLU A 236      78.621  36.976 158.363  1.00  0.00           O
ATOM   3689  N   LYS A 237      78.341  38.936 159.423  1.00  0.00           N
ATOM   3691  CA  LYS A 237      78.401  38.396 160.773  1.00  0.00           C
ATOM   3693  CB  LYS A 237      78.431  39.556 161.793  1.00  0.00           C
ATOM   3696  CG  LYS A 237      79.761  40.336 161.793  1.00  0.00           C
ATOM   3699  CD  LYS A 237      79.691  41.706 162.493  1.00  0.00           C
ATOM   3702  CE  LYS A 237      78.852  42.766 161.773  1.00  0.00           C
ATOM   3705  NZ  LYS A 237      79.431  43.056 160.453  1.00  0.00           N
ATOM   3709  C   LYS A 237      77.271  37.426 161.133  1.00  0.00           C
ATOM   3710  O   LYS A 237      77.411  36.566 161.993  1.00  0.00           O
ATOM   3711  N   VAL A 238      76.091  37.576 160.483  1.00  0.00           N
ATOM   3713  CA  VAL A 238      74.941  36.696 160.673  1.00  0.00           C
ATOM   3715  CB  VAL A 238      73.641  37.426 160.303  1.00  0.00           C
ATOM   3717  CG1 VAL A 238      73.392  37.526 158.793  1.00  0.00           C
ATOM   3721  CG2 VAL A 238      72.451  36.696 160.893  1.00  0.00           C
ATOM   3725  C   VAL A 238      75.081  35.416 159.853  1.00  0.00           C
ATOM   3726  O   VAL A 238      74.491  34.396 160.173  1.00  0.00           O
ATOM   3727  N   GLY A 239      75.911  35.486 158.793  1.00  0.00           N
ATOM   3729  CA  GLY A 239      76.201  34.456 157.803  1.00  0.00           C
ATOM   3732  C   GLY A 239      75.051  34.066 156.903  1.00  0.00           C
ATOM   3733  O   GLY A 239      73.901  34.016 157.293  1.00  0.00           O
ATOM   3734  N   MET A 240      75.221  33.726 155.623  1.00  0.00           N
ATOM   3736  CA  MET A 240      76.411  33.886 154.823  1.00  0.00           C
ATOM   3738  CB  MET A 240      76.631  32.636 153.933  1.00  0.00           C
ATOM   3741  CG  MET A 240      78.121  32.226 153.863  1.00  0.00           C
ATOM   3744  SD  MET A 240      79.271  33.446 153.143  1.00  0.00           S
ATOM   3745  CE  MET A 240      79.581  34.626 154.493  1.00  0.00           C
ATOM   3749  C   MET A 240      76.311  35.216 154.053  1.00  0.00           C
ATOM   3750  O   MET A 240      76.511  36.276 154.623  1.00  0.00           O
ATOM   3751  N   LYS A 241      76.032  35.226 152.733  1.00  0.00           N
ATOM   3753  CA  LYS A 241      76.321  36.396 151.903  1.00  0.00           C
ATOM   3755  CB  LYS A 241      77.481  36.186 150.893  1.00  0.00           C
ATOM   3758  CG  LYS A 241      77.251  35.226 149.703  1.00  0.00           C
ATOM   3761  CD  LYS A 241      77.181  33.746 150.123  1.00  0.00           C
ATOM   3764  CE  LYS A 241      77.241  32.756 148.953  1.00  0.00           C
ATOM   3767  NZ  LYS A 241      77.501  31.406 149.503  1.00  0.00           N
ATOM   3771  C   LYS A 241      75.102  36.766 151.113  1.00  0.00           C
ATOM   3772  O   LYS A 241      74.311  35.916 150.703  1.00  0.00           O
ATOM   3773  N   VAL A 242      74.931  38.076 150.843  1.00  0.00           N
ATOM   3775  CA  VAL A 242      73.971  38.566 149.863  1.00  0.00           C
ATOM   3777  CB  VAL A 242      73.801  40.086 149.953  1.00  0.00           C
ATOM   3779  CG1 VAL A 242      72.641  40.536 149.053  1.00  0.00           C
ATOM   3783  CG2 VAL A 242      73.501  40.496 151.403  1.00  0.00           C
ATOM   3787  C   VAL A 242      74.291  38.096 148.443  1.00  0.00           C
ATOM   3788  O   VAL A 242      75.431  38.156 147.993  1.00  0.00           O
ATOM   3789  N   THR A 243      73.271  37.596 147.723  1.00  0.00           N
ATOM   3791  CA  THR A 243      73.331  37.126 146.343  1.00  0.00           C
ATOM   3793  CB  THR A 243      72.401  35.916 146.103  1.00  0.00           C
ATOM   3795  OG1 THR A 243      72.731  34.846 146.983  1.00  0.00           O
ATOM   3797  CG2 THR A 243      72.541  35.376 144.683  1.00  0.00           C
ATOM   3801  C   THR A 243      72.841  38.236 145.443  1.00  0.00           C
ATOM   3802  O   THR A 243      73.421  38.486 144.393  1.00  0.00           O
ATOM   3803  N   ASP A 244      71.751  38.916 145.863  1.00  0.00           N
ATOM   3805  CA  ASP A 244      71.081  39.946 145.103  1.00  0.00           C
ATOM   3807  CB  ASP A 244      69.782  39.386 144.473  1.00  0.00           C
ATOM   3810  CG  ASP A 244      68.981  40.476 143.783  1.00  0.00           C
ATOM   3811  OD1 ASP A 244      69.601  41.336 143.103  1.00  0.00           O
ATOM   3812  OD2 ASP A 244      67.731  40.416 143.863  1.00  0.00           O
ATOM   3813  C   ASP A 244      70.751  41.086 146.043  1.00  0.00           C
ATOM   3814  O   ASP A 244      70.251  40.876 147.163  1.00  0.00           O
ATOM   3815  N   SER A 245      71.051  42.326 145.623  1.00  0.00           N
ATOM   3817  CA  SER A 245      70.781  43.536 146.363  1.00  0.00           C
ATOM   3819  CB  SER A 245      72.081  44.196 146.943  1.00  0.00           C
ATOM   3822  OG  SER A 245      72.361  43.826 148.283  1.00  0.00           O
ATOM   3824  C   SER A 245      70.111  44.536 145.453  1.00  0.00           C
ATOM   3825  O   SER A 245      70.741  45.286 144.713  1.00  0.00           O
ATOM   3826  N   THR A 246      68.771  44.676 145.533  1.00  0.00           N
ATOM   3828  CA  THR A 246      68.081  45.706 144.763  1.00  0.00           C
ATOM   3830  CB  THR A 246      66.941  45.166 143.903  1.00  0.00           C
ATOM   3832  OG1 THR A 246      67.471  44.506 142.753  1.00  0.00           O
ATOM   3834  CG2 THR A 246      66.101  46.306 143.323  1.00  0.00           C
ATOM   3838  C   THR A 246      67.541  46.757 145.713  1.00  0.00           C
ATOM   3839  O   THR A 246      66.591  46.506 146.453  1.00  0.00           O
ATOM   3840  N   ARG A 247      68.101  47.996 145.703  1.00  0.00           N
ATOM   3842  CA  ARG A 247      67.602  49.096 146.513  1.00  0.00           C
ATOM   3844  CB  ARG A 247      68.481  50.386 146.403  1.00  0.00           C
ATOM   3847  CG  ARG A 247      67.901  51.696 147.003  1.00  0.00           C
ATOM   3850  CD  ARG A 247      68.711  52.976 146.713  1.00  0.00           C
ATOM   3853  NE  ARG A 247      69.741  53.126 147.783  1.00  0.00           N
ATOM   3855  CZ  ARG A 247      70.951  52.586 147.803  1.00  0.00           C
ATOM   3856  NH1 ARG A 247      71.481  51.936 146.793  1.00  0.00           N
ATOM   3859  NH2 ARG A 247      71.691  52.696 148.883  1.00  0.00           N
ATOM   3862  C   ARG A 247      66.151  49.436 146.243  1.00  0.00           C
ATOM   3863  O   ARG A 247      65.381  49.676 147.173  1.00  0.00           O
ATOM   3864  N   SER A 248      65.731  49.446 144.953  1.00  0.00           N
ATOM   3866  CA  SER A 248      64.391  49.836 144.513  1.00  0.00           C
ATOM   3868  CB  SER A 248      64.201  49.626 142.973  1.00  0.00           C
ATOM   3871  OG  SER A 248      65.211  50.266 142.193  1.00  0.00           O
ATOM   3873  C   SER A 248      63.291  49.016 145.163  1.00  0.00           C
ATOM   3874  O   SER A 248      62.291  49.556 145.633  1.00  0.00           O
ATOM   3875  N   GLN A 249      63.481  47.686 145.203  1.00  0.00           N
ATOM   3877  CA  GLN A 249      62.471  46.726 145.623  1.00  0.00           C
ATOM   3879  CB  GLN A 249      62.791  45.326 145.033  1.00  0.00           C
ATOM   3882  CG  GLN A 249      62.611  45.186 143.493  1.00  0.00           C
ATOM   3885  CD  GLN A 249      63.221  43.876 142.973  1.00  0.00           C
ATOM   3886  OE1 GLN A 249      63.861  43.126 143.703  1.00  0.00           O
ATOM   3887  NE2 GLN A 249      63.081  43.606 141.653  1.00  0.00           N
ATOM   3890  C   GLN A 249      62.481  46.606 147.133  1.00  0.00           C
ATOM   3891  O   GLN A 249      61.511  46.186 147.763  1.00  0.00           O
ATOM   3892  N   GLY A 250      63.631  46.976 147.713  1.00  0.00           N
ATOM   3894  CA  GLY A 250      64.021  46.676 149.073  1.00  0.00           C
ATOM   3897  C   GLY A 250      64.231  45.206 149.253  1.00  0.00           C
ATOM   3898  O   GLY A 250      64.171  44.696 150.363  1.00  0.00           O
ATOM   3899  N   ASN A 251      64.491  44.466 148.163  1.00  0.00           N
ATOM   3901  CA  ASN A 251      64.551  43.026 148.173  1.00  0.00           C
ATOM   3903  CB  ASN A 251      63.841  42.456 146.913  1.00  0.00           C
ATOM   3906  CG  ASN A 251      63.771  40.936 146.853  1.00  0.00           C
ATOM   3907  OD1 ASN A 251      64.341  40.196 147.643  1.00  0.00           O
ATOM   3908  ND2 ASN A 251      62.941  40.436 145.893  1.00  0.00           N
ATOM   3911  C   ASN A 251      66.011  42.636 148.243  1.00  0.00           C
ATOM   3912  O   ASN A 251      66.831  43.116 147.453  1.00  0.00           O
ATOM   3913  N   MET A 252      66.341  41.757 149.203  1.00  0.00           N
ATOM   3915  CA  MET A 252      67.611  41.086 149.293  1.00  0.00           C
ATOM   3917  CB  MET A 252      68.411  41.496 150.563  1.00  0.00           C
ATOM   3920  CG  MET A 252      69.431  40.466 151.113  1.00  0.00           C
ATOM   3923  SD  MET A 252      68.711  39.126 152.143  1.00  0.00           S
ATOM   3924  CE  MET A 252      69.171  39.796 153.763  1.00  0.00           C
ATOM   3928  C   MET A 252      67.391  39.596 149.213  1.00  0.00           C
ATOM   3929  O   MET A 252      66.501  39.056 149.883  1.00  0.00           O
ATOM   3930  N   ALA A 253      68.231  38.866 148.443  1.00  0.00           N
ATOM   3932  CA  ALA A 253      68.291  37.426 148.533  1.00  0.00           C
ATOM   3934  CB  ALA A 253      67.911  36.756 147.193  1.00  0.00           C
ATOM   3938  C   ALA A 253      69.671  36.986 148.963  1.00  0.00           C
ATOM   3939  O   ALA A 253      70.681  37.496 148.493  1.00  0.00           O
ATOM   3940  N   VAL A 254      69.751  36.016 149.883  1.00  0.00           N
ATOM   3942  CA  VAL A 254      71.001  35.496 150.443  1.00  0.00           C
ATOM   3944  CB  VAL A 254      71.241  35.796 151.933  1.00  0.00           C
ATOM   3946  CG1 VAL A 254      71.531  37.286 152.153  1.00  0.00           C
ATOM   3950  CG2 VAL A 254      70.051  35.316 152.783  1.00  0.00           C
ATOM   3954  C   VAL A 254      70.971  33.996 150.343  1.00  0.00           C
ATOM   3955  O   VAL A 254      69.911  33.386 150.223  1.00  0.00           O
ATOM   3956  N   THR A 255      72.142  33.346 150.473  1.00  0.00           N
ATOM   3958  CA  THR A 255      72.201  31.956 150.903  1.00  0.00           C
ATOM   3960  CB  THR A 255      73.081  31.056 150.013  1.00  0.00           C
ATOM   3962  OG1 THR A 255      74.481  31.196 150.153  1.00  0.00           O
ATOM   3964  CG2 THR A 255      72.821  31.396 148.543  1.00  0.00           C
ATOM   3968  C   THR A 255      72.571  31.956 152.373  1.00  0.00           C
ATOM   3969  O   THR A 255      73.571  32.566 152.783  1.00  0.00           O
ATOM   3970  N   TYR A 256      71.731  31.326 153.243  1.00  0.00           N
ATOM   3972  CA  TYR A 256      71.981  31.206 154.673  1.00  0.00           C
ATOM   3974  CB  TYR A 256      70.701  31.336 155.563  1.00  0.00           C
ATOM   3977  CG  TYR A 256      70.931  31.016 157.043  1.00  0.00           C
ATOM   3978  CD1 TYR A 256      71.591  31.936 157.873  1.00  0.00           C
ATOM   3980  CE1 TYR A 256      71.901  31.626 159.203  1.00  0.00           C
ATOM   3982  CZ  TYR A 256      71.511  30.396 159.733  1.00  0.00           C
ATOM   3983  OH  TYR A 256      71.841  30.066 161.073  1.00  0.00           O
ATOM   3985  CD2 TYR A 256      70.501  29.796 157.613  1.00  0.00           C
ATOM   3987  CE2 TYR A 256      70.791  29.486 158.943  1.00  0.00           C
ATOM   3989  C   TYR A 256      72.691  29.896 154.963  1.00  0.00           C
ATOM   3990  O   TYR A 256      72.261  28.816 154.543  1.00  0.00           O
ATOM   3991  N   LYS A 257      73.782  29.946 155.743  1.00  0.00           N
ATOM   3993  CA  LYS A 257      74.401  28.756 156.243  1.00  0.00           C
ATOM   3995  CB  LYS A 257      75.681  28.416 155.433  1.00  0.00           C
ATOM   3998  CG  LYS A 257      76.251  27.016 155.693  1.00  0.00           C
ATOM   4001  CD  LYS A 257      75.371  25.866 155.163  1.00  0.00           C
ATOM   4004  CE  LYS A 257      75.731  24.506 155.763  1.00  0.00           C
ATOM   4007  NZ  LYS A 257      74.741  23.486 155.363  1.00  0.00           N
ATOM   4011  C   LYS A 257      74.711  29.026 157.703  1.00  0.00           C
ATOM   4012  O   LYS A 257      75.281  30.086 157.993  1.00  0.00           O
ATOM   4013  N   PRO A 258      74.341  28.176 158.663  1.00  0.00           N
ATOM   4014  CD  PRO A 258      73.571  26.956 158.433  1.00  0.00           C
ATOM   4017  CA  PRO A 258      74.731  28.306 160.063  1.00  0.00           C
ATOM   4019  CB  PRO A 258      74.101  27.076 160.753  1.00  0.00           C
ATOM   4022  CG  PRO A 258      73.782  26.086 159.643  1.00  0.00           C
ATOM   4025  C   PRO A 258      76.231  28.356 160.303  1.00  0.00           C
ATOM   4026  O   PRO A 258      76.961  27.586 159.683  1.00  0.00           O
ATOM   4027  N   LEU A 259      76.671  29.246 161.213  1.00  0.00           N
ATOM   4029  CA  LEU A 259      78.041  29.366 161.683  1.00  0.00           C
ATOM   4031  CB  LEU A 259      78.341  30.786 162.243  1.00  0.00           C
ATOM   4034  CG  LEU A 259      78.141  31.986 161.293  1.00  0.00           C
ATOM   4036  CD1 LEU A 259      76.681  32.316 161.003  1.00  0.00           C
ATOM   4040  CD2 LEU A 259      78.771  33.236 161.913  1.00  0.00           C
ATOM   4044  C   LEU A 259      78.321  28.376 162.803  1.00  0.00           C
ATOM   4045  O   LEU A 259      77.411  27.866 163.453  1.00  0.00           O
ATOM   4046  N   SER A 260      79.611  28.076 163.043  1.00  0.00           N
ATOM   4048  CA  SER A 260      80.081  27.176 164.103  1.00  0.00           C
ATOM   4050  CB  SER A 260      81.631  26.956 164.033  1.00  0.00           C
ATOM   4053  OG  SER A 260      82.181  26.186 165.113  1.00  0.00           O
ATOM   4055  C   SER A 260      79.611  27.596 165.503  1.00  0.00           C
ATOM   4056  O   SER A 260      79.411  28.776 165.763  1.00  0.00           O
ATOM   4057  N   ASP A 261      79.431  26.626 166.433  1.00  0.00           N
ATOM   4059  CA  ASP A 261      79.011  26.866 167.823  1.00  0.00           C
ATOM   4061  CB  ASP A 261      78.961  25.496 168.563  1.00  0.00           C
ATOM   4064  CG  ASP A 261      78.281  25.526 169.923  1.00  0.00           C
ATOM   4065  OD1 ASP A 261      77.521  26.476 170.233  1.00  0.00           O
ATOM   4066  OD2 ASP A 261      78.441  24.516 170.653  1.00  0.00           O
ATOM   4067  C   ASP A 261      79.971  27.856 168.483  1.00  0.00           C
ATOM   4068  O   ASP A 261      79.581  28.816 169.163  1.00  0.00           O
ATOM   4069  N   SER A 262      81.271  27.676 168.163  1.00  0.00           N
ATOM   4071  CA  SER A 262      82.372  28.556 168.483  1.00  0.00           C
ATOM   4073  CB  SER A 262      83.701  27.946 167.973  1.00  0.00           C
ATOM   4076  OG  SER A 262      83.832  26.616 168.473  1.00  0.00           O
ATOM   4078  C   SER A 262      82.241  29.966 167.943  1.00  0.00           C
ATOM   4079  O   SER A 262      82.321  30.886 168.743  1.00  0.00           O
ATOM   4080  N   ASP A 263      81.951  30.146 166.623  1.00  0.00           N
ATOM   4082  CA  ASP A 263      81.881  31.406 165.873  1.00  0.00           C
ATOM   4084  CB  ASP A 263      81.671  31.006 164.373  1.00  0.00           C
ATOM   4087  CG  ASP A 263      82.032  31.986 163.253  1.00  0.00           C
ATOM   4088  OD1 ASP A 263      82.582  33.096 163.433  1.00  0.00           O
ATOM   4089  OD2 ASP A 263      81.811  31.556 162.083  1.00  0.00           O
ATOM   4090  C   ASP A 263      80.791  32.346 166.433  1.00  0.00           C
ATOM   4091  O   ASP A 263      80.961  33.556 166.603  1.00  0.00           O
ATOM   4092  N   TRP A 264      79.631  31.756 166.813  1.00  0.00           N
ATOM   4094  CA  TRP A 264      78.491  32.446 167.433  1.00  0.00           C
ATOM   4096  CB  TRP A 264      77.371  31.446 167.833  1.00  0.00           C
ATOM   4099  CG  TRP A 264      76.541  30.956 166.703  1.00  0.00           C
ATOM   4100  CD1 TRP A 264      76.401  29.646 166.343  1.00  0.00           C
ATOM   4102  NE1 TRP A 264      75.561  29.556 165.273  1.00  0.00           N
ATOM   4104  CE2 TRP A 264      75.131  30.806 164.923  1.00  0.00           C
ATOM   4105  CD2 TRP A 264      75.721  31.726 165.823  1.00  0.00           C
ATOM   4106  CE3 TRP A 264      75.411  33.086 165.723  1.00  0.00           C
ATOM   4108  CZ3 TRP A 264      74.551  33.506 164.703  1.00  0.00           C
ATOM   4110  CZ2 TRP A 264      74.261  31.226 163.923  1.00  0.00           C
ATOM   4112  CH2 TRP A 264      73.991  32.596 163.813  1.00  0.00           C
ATOM   4114  C   TRP A 264      78.852  33.206 168.693  1.00  0.00           C
ATOM   4115  O   TRP A 264      78.351  34.306 168.953  1.00  0.00           O
ATOM   4116  N   GLN A 265      79.741  32.626 169.503  1.00  0.00           N
ATOM   4118  CA  GLN A 265      80.201  33.236 170.723  1.00  0.00           C
ATOM   4120  CB  GLN A 265      80.971  32.226 171.613  1.00  0.00           C
ATOM   4123  CG  GLN A 265      80.111  31.016 172.063  1.00  0.00           C
ATOM   4126  CD  GLN A 265      78.801  31.416 172.753  1.00  0.00           C
ATOM   4127  OE1 GLN A 265      78.571  32.546 173.173  1.00  0.00           O
ATOM   4128  NE2 GLN A 265      77.891  30.436 172.903  1.00  0.00           N
ATOM   4131  C   GLN A 265      80.951  34.536 170.523  1.00  0.00           C
ATOM   4132  O   GLN A 265      80.821  35.446 171.333  1.00  0.00           O
ATOM   4133  N   GLU A 266      81.731  34.696 169.443  1.00  0.00           N
ATOM   4135  CA  GLU A 266      82.401  35.936 169.073  1.00  0.00           C
ATOM   4137  CB  GLU A 266      83.371  35.736 167.883  1.00  0.00           C
ATOM   4140  CG  GLU A 266      84.642  34.956 168.293  1.00  0.00           C
ATOM   4143  CD  GLU A 266      84.322  33.486 168.483  1.00  0.00           C
ATOM   4144  OE1 GLU A 266      84.112  33.056 169.653  1.00  0.00           O
ATOM   4145  OE2 GLU A 266      84.352  32.736 167.493  1.00  0.00           O
ATOM   4146  C   GLU A 266      81.481  37.096 168.773  1.00  0.00           C
ATOM   4147  O   GLU A 266      81.731  38.226 169.173  1.00  0.00           O
ATOM   4148  N   LEU A 267      80.362  36.816 168.093  1.00  0.00           N
ATOM   4150  CA  LEU A 267      79.251  37.736 167.993  1.00  0.00           C
ATOM   4152  CB  LEU A 267      78.211  37.206 166.993  1.00  0.00           C
ATOM   4155  CG  LEU A 267      77.071  38.196 166.673  1.00  0.00           C
ATOM   4157  CD1 LEU A 267      77.621  39.526 166.113  1.00  0.00           C
ATOM   4161  CD2 LEU A 267      76.081  37.586 165.683  1.00  0.00           C
ATOM   4165  C   LEU A 267      78.621  38.056 169.343  1.00  0.00           C
ATOM   4166  O   LEU A 267      78.321  39.206 169.653  1.00  0.00           O
ATOM   4167  N   GLY A 268      78.461  37.026 170.213  1.00  0.00           N
ATOM   4169  CA  GLY A 268      77.941  37.176 171.563  1.00  0.00           C
ATOM   4172  C   GLY A 268      76.461  36.936 171.643  1.00  0.00           C
ATOM   4173  O   GLY A 268      75.751  37.576 172.423  1.00  0.00           O
ATOM   4174  N   ALA A 269      75.961  35.996 170.823  1.00  0.00           N
ATOM   4176  CA  ALA A 269      74.571  35.616 170.763  1.00  0.00           C
ATOM   4178  CB  ALA A 269      73.821  36.496 169.763  1.00  0.00           C
ATOM   4182  C   ALA A 269      74.511  34.146 170.383  1.00  0.00           C
ATOM   4183  O   ALA A 269      75.441  33.596 169.803  1.00  0.00           O
ATOM   4184  N   SER A 270      73.441  33.416 170.763  1.00  0.00           N
ATOM   4186  CA  SER A 270      73.301  31.996 170.473  1.00  0.00           C
ATOM   4188  CB  SER A 270      72.331  31.326 171.483  1.00  0.00           C
ATOM   4191  OG  SER A 270      71.091  32.036 171.593  1.00  0.00           O
ATOM   4193  C   SER A 270      72.891  31.666 169.033  1.00  0.00           C
ATOM   4194  O   SER A 270      72.361  32.516 168.323  1.00  0.00           O
ATOM   4195  N   ASP A 271      73.101  30.406 168.573  1.00  0.00           N
ATOM   4197  CA  ASP A 271      72.551  29.876 167.323  1.00  0.00           C
ATOM   4199  CB  ASP A 271      72.901  28.356 167.153  1.00  0.00           C
ATOM   4202  CG  ASP A 271      72.381  27.666 165.893  1.00  0.00           C
ATOM   4203  OD1 ASP A 271      72.021  28.366 164.913  1.00  0.00           O
ATOM   4204  OD2 ASP A 271      72.371  26.406 165.863  1.00  0.00           O
ATOM   4205  C   ASP A 271      71.021  30.066 167.203  1.00  0.00           C
ATOM   4206  O   ASP A 271      70.311  29.606 168.103  1.00  0.00           O
ATOM   4207  N   PRO A 272      70.451  30.676 166.183  1.00  0.00           N
ATOM   4208  CD  PRO A 272      71.121  31.686 165.363  1.00  0.00           C
ATOM   4211  CA  PRO A 272      69.001  30.756 166.023  1.00  0.00           C
ATOM   4213  CB  PRO A 272      68.811  31.766 164.893  1.00  0.00           C
ATOM   4216  CG  PRO A 272      70.032  32.686 165.023  1.00  0.00           C
ATOM   4219  C   PRO A 272      68.371  29.416 165.683  1.00  0.00           C
ATOM   4220  O   PRO A 272      67.181  29.246 165.923  1.00  0.00           O
ATOM   4221  N   GLY A 273      69.121  28.466 165.083  1.00  0.00           N
ATOM   4223  CA  GLY A 273      68.641  27.116 164.833  1.00  0.00           C
ATOM   4226  C   GLY A 273      67.831  26.896 163.583  1.00  0.00           C
ATOM   4227  O   GLY A 273      67.181  25.856 163.423  1.00  0.00           O
ATOM   4228  N   LEU A 274      67.851  27.846 162.623  1.00  0.00           N
ATOM   4230  CA  LEU A 274      67.201  27.696 161.333  1.00  0.00           C
ATOM   4232  CB  LEU A 274      66.881  29.046 160.643  1.00  0.00           C
ATOM   4235  CG  LEU A 274      65.841  29.946 161.343  1.00  0.00           C
ATOM   4237  CD1 LEU A 274      64.611  29.206 161.883  1.00  0.00           C
ATOM   4241  CD2 LEU A 274      66.431  30.796 162.473  1.00  0.00           C
ATOM   4245  C   LEU A 274      67.941  26.766 160.373  1.00  0.00           C
ATOM   4246  O   LEU A 274      69.151  26.556 160.473  1.00  0.00           O
ATOM   4247  N   ALA A 275      67.221  26.166 159.413  1.00  0.00           N
ATOM   4249  CA  ALA A 275      67.781  25.366 158.343  1.00  0.00           C
ATOM   4251  CB  ALA A 275      66.661  24.586 157.623  1.00  0.00           C
ATOM   4255  C   ALA A 275      68.541  26.206 157.323  1.00  0.00           C
ATOM   4256  O   ALA A 275      68.191  27.336 157.023  1.00  0.00           O
ATOM   4257  N   SER A 276      69.631  25.656 156.733  1.00  0.00           N
ATOM   4259  CA  SER A 276      70.261  26.286 155.573  1.00  0.00           C
ATOM   4261  CB  SER A 276      71.721  25.876 155.323  1.00  0.00           C
ATOM   4264  OG  SER A 276      71.941  24.466 155.323  1.00  0.00           O
ATOM   4266  C   SER A 276      69.501  26.226 154.263  1.00  0.00           C
ATOM   4267  O   SER A 276      68.811  25.246 153.953  1.00  0.00           O
ATOM   4268  N   GLY A 277      69.651  27.266 153.433  1.00  0.00           N
ATOM   4270  CA  GLY A 277      69.001  27.376 152.143  1.00  0.00           C
ATOM   4273  C   GLY A 277      68.931  28.816 151.783  1.00  0.00           C
ATOM   4274  O   GLY A 277      69.541  29.666 152.443  1.00  0.00           O
ATOM   4275  N   ASP A 278      68.181  29.146 150.723  1.00  0.00           N
ATOM   4277  CA  ASP A 278      68.211  30.466 150.123  1.00  0.00           C
ATOM   4279  CB  ASP A 278      68.301  30.346 148.583  1.00  0.00           C
ATOM   4282  CG  ASP A 278      69.581  29.596 148.203  1.00  0.00           C
ATOM   4283  OD1 ASP A 278      70.491  29.486 149.063  1.00  0.00           O
ATOM   4284  OD2 ASP A 278      69.711  29.186 147.023  1.00  0.00           O
ATOM   4285  C   ASP A 278      67.021  31.276 150.603  1.00  0.00           C
ATOM   4286  O   ASP A 278      65.851  30.916 150.423  1.00  0.00           O
ATOM   4287  N   TYR A 279      67.301  32.396 151.303  1.00  0.00           N
ATOM   4289  CA  TYR A 279      66.282  33.126 152.033  1.00  0.00           C
ATOM   4291  CB  TYR A 279      66.541  33.306 153.563  1.00  0.00           C
ATOM   4294  CG  TYR A 279      66.271  32.116 154.463  1.00  0.00           C
ATOM   4295  CD1 TYR A 279      67.161  31.036 154.513  1.00  0.00           C
ATOM   4297  CE1 TYR A 279      66.971  29.996 155.443  1.00  0.00           C
ATOM   4299  CZ  TYR A 279      65.892  30.026 156.343  1.00  0.00           C
ATOM   4300  OH  TYR A 279      65.621  28.916 157.193  1.00  0.00           O
ATOM   4302  CD2 TYR A 279      65.221  32.156 155.403  1.00  0.00           C
ATOM   4304  CE2 TYR A 279      65.032  31.126 156.343  1.00  0.00           C
ATOM   4306  C   TYR A 279      66.131  34.526 151.463  1.00  0.00           C
ATOM   4307  O   TYR A 279      67.061  35.106 150.903  1.00  0.00           O
ATOM   4308  N   LYS A 280      64.922  35.086 151.593  1.00  0.00           N
ATOM   4310  CA  LYS A 280      64.541  36.346 151.003  1.00  0.00           C
ATOM   4312  CB  LYS A 280      63.361  36.056 150.043  1.00  0.00           C
ATOM   4315  CG  LYS A 280      63.141  37.066 148.893  1.00  0.00           C
ATOM   4318  CD  LYS A 280      62.661  38.466 149.303  1.00  0.00           C
ATOM   4321  CE  LYS A 280      61.511  38.556 150.303  1.00  0.00           C
ATOM   4324  NZ  LYS A 280      60.201  38.516 149.623  1.00  0.00           N
ATOM   4328  C   LYS A 280      64.161  37.296 152.143  1.00  0.00           C
ATOM   4329  O   LYS A 280      63.441  36.926 153.073  1.00  0.00           O
ATOM   4330  N   LEU A 281      64.651  38.556 152.093  1.00  0.00           N
ATOM   4332  CA  LEU A 281      64.321  39.626 153.023  1.00  0.00           C
ATOM   4334  CB  LEU A 281      65.631  40.206 153.633  1.00  0.00           C
ATOM   4337  CG  LEU A 281      65.521  41.456 154.533  1.00  0.00           C
ATOM   4339  CD1 LEU A 281      64.741  41.196 155.813  1.00  0.00           C
ATOM   4343  CD2 LEU A 281      66.891  42.066 154.863  1.00  0.00           C
ATOM   4347  C   LEU A 281      63.561  40.726 152.283  1.00  0.00           C
ATOM   4348  O   LEU A 281      63.801  41.006 151.113  1.00  0.00           O
ATOM   4349  N   GLN A 282      62.591  41.406 152.943  1.00  0.00           N
ATOM   4351  CA  GLN A 282      62.111  42.706 152.483  1.00  0.00           C
ATOM   4353  CB  GLN A 282      60.561  42.766 152.383  1.00  0.00           C
ATOM   4356  CG  GLN A 282      59.951  42.036 151.153  1.00  0.00           C
ATOM   4359  CD  GLN A 282      60.291  42.756 149.853  1.00  0.00           C
ATOM   4360  OE1 GLN A 282      60.551  43.956 149.843  1.00  0.00           O
ATOM   4361  NE2 GLN A 282      60.241  42.046 148.703  1.00  0.00           N
ATOM   4364  C   GLN A 282      62.571  43.816 153.433  1.00  0.00           C
ATOM   4365  O   GLN A 282      62.541  43.636 154.653  1.00  0.00           O
ATOM   4366  N   VAL A 283      62.991  44.976 152.893  1.00  0.00           N
ATOM   4368  CA  VAL A 283      63.401  46.146 153.663  1.00  0.00           C
ATOM   4370  CB  VAL A 283      64.831  46.617 153.373  1.00  0.00           C
ATOM   4372  CG1 VAL A 283      64.901  47.846 152.453  1.00  0.00           C
ATOM   4376  CG2 VAL A 283      65.511  46.946 154.713  1.00  0.00           C
ATOM   4380  C   VAL A 283      62.351  47.226 153.433  1.00  0.00           C
ATOM   4381  O   VAL A 283      61.641  47.236 152.423  1.00  0.00           O
ATOM   4382  N   GLY A 284      62.141  48.146 154.393  1.00  0.00           N
ATOM   4384  CA  GLY A 284      61.101  49.166 154.253  1.00  0.00           C
ATOM   4387  C   GLY A 284      61.461  50.466 154.893  1.00  0.00           C
ATOM   4388  O   GLY A 284      62.391  50.556 155.693  1.00  0.00           O
ATOM   4389  N   ASP A 285      60.711  51.526 154.543  1.00  0.00           N
ATOM   4391  CA  ASP A 285      61.071  52.876 154.913  1.00  0.00           C
ATOM   4393  CB  ASP A 285      60.951  53.776 153.663  1.00  0.00           C
ATOM   4396  CG  ASP A 285      61.821  55.016 153.723  1.00  0.00           C
ATOM   4397  OD1 ASP A 285      62.591  55.196 154.693  1.00  0.00           O
ATOM   4398  OD2 ASP A 285      61.781  55.796 152.743  1.00  0.00           O
ATOM   4399  C   ASP A 285      60.161  53.336 156.043  1.00  0.00           C
ATOM   4400  O   ASP A 285      58.941  53.406 155.903  1.00  0.00           O
ATOM   4401  N   LEU A 286      60.751  53.646 157.203  1.00  0.00           N
ATOM   4403  CA  LEU A 286      60.141  54.456 158.223  1.00  0.00           C
ATOM   4405  CB  LEU A 286      59.971  53.736 159.593  1.00  0.00           C
ATOM   4408  CG  LEU A 286      59.361  52.306 159.523  1.00  0.00           C
ATOM   4410  CD1 LEU A 286      59.451  51.556 160.863  1.00  0.00           C
ATOM   4414  CD2 LEU A 286      57.891  52.366 159.083  1.00  0.00           C
ATOM   4418  C   LEU A 286      61.091  55.636 158.323  1.00  0.00           C
ATOM   4419  O   LEU A 286      62.261  55.556 157.943  1.00  0.00           O
ATOM   4420  N   ASP A 287      60.621  56.786 158.833  1.00  0.00           N
ATOM   4422  CA  ASP A 287      61.371  58.026 158.853  1.00  0.00           C
ATOM   4424  CB  ASP A 287      60.521  59.126 159.563  1.00  0.00           C
ATOM   4427  CG  ASP A 287      60.101  58.826 160.993  1.00  0.00           C
ATOM   4428  OD1 ASP A 287      59.821  57.636 161.323  1.00  0.00           O
ATOM   4429  OD2 ASP A 287      59.881  59.786 161.773  1.00  0.00           O
ATOM   4430  C   ASP A 287      62.741  57.906 159.523  1.00  0.00           C
ATOM   4431  O   ASP A 287      63.751  58.356 159.003  1.00  0.00           O
ATOM   4432  N   ASN A 288      62.751  57.246 160.693  1.00  0.00           N
ATOM   4434  CA  ASN A 288      63.931  57.126 161.523  1.00  0.00           C
ATOM   4436  CB  ASN A 288      63.621  57.846 162.853  1.00  0.00           C
ATOM   4439  CG  ASN A 288      63.431  59.336 162.543  1.00  0.00           C
ATOM   4440  OD1 ASN A 288      64.011  59.896 161.613  1.00  0.00           O
ATOM   4441  ND2 ASN A 288      62.551  60.006 163.313  1.00  0.00           N
ATOM   4444  C   ASN A 288      64.291  55.666 161.773  1.00  0.00           C
ATOM   4445  O   ASN A 288      65.061  55.326 162.673  1.00  0.00           O
ATOM   4446  N   ARG A 289      63.672  54.756 161.003  1.00  0.00           N
ATOM   4448  CA  ARG A 289      63.601  53.336 161.313  1.00  0.00           C
ATOM   4450  CB  ARG A 289      62.481  52.976 162.353  1.00  0.00           C
ATOM   4453  CG  ARG A 289      62.621  53.536 163.793  1.00  0.00           C
ATOM   4456  CD  ARG A 289      61.391  53.296 164.693  1.00  0.00           C
ATOM   4459  NE  ARG A 289      61.611  53.966 166.023  1.00  0.00           N
ATOM   4461  CZ  ARG A 289      61.501  55.276 166.253  1.00  0.00           C
ATOM   4462  NH1 ARG A 289      61.171  56.116 165.293  1.00  0.00           N
ATOM   4465  NH2 ARG A 289      61.711  55.796 167.443  1.00  0.00           N
ATOM   4468  C   ARG A 289      63.391  52.556 160.023  1.00  0.00           C
ATOM   4469  O   ARG A 289      63.061  53.096 158.973  1.00  0.00           O
ATOM   4470  N   SER A 290      63.591  51.236 160.043  1.00  0.00           N
ATOM   4472  CA  SER A 290      63.481  50.416 158.863  1.00  0.00           C
ATOM   4474  CB  SER A 290      64.861  50.286 158.163  1.00  0.00           C
ATOM   4477  OG  SER A 290      64.841  49.336 157.093  1.00  0.00           O
ATOM   4479  C   SER A 290      62.931  49.056 159.213  1.00  0.00           C
ATOM   4480  O   SER A 290      63.081  48.586 160.343  1.00  0.00           O
ATOM   4481  N   SER A 291      62.221  48.416 158.263  1.00  0.00           N
ATOM   4483  CA  SER A 291      61.431  47.226 158.513  1.00  0.00           C
ATOM   4485  CB  SER A 291      59.951  47.416 158.063  1.00  0.00           C
ATOM   4488  OG  SER A 291      59.711  47.396 156.663  1.00  0.00           O
ATOM   4490  C   SER A 291      62.031  46.016 157.813  1.00  0.00           C
ATOM   4491  O   SER A 291      62.211  45.986 156.603  1.00  0.00           O
ATOM   4492  N   LEU A 292      62.391  44.966 158.583  1.00  0.00           N
ATOM   4494  CA  LEU A 292      63.101  43.816 158.053  1.00  0.00           C
ATOM   4496  CB  LEU A 292      64.531  43.716 158.683  1.00  0.00           C
ATOM   4499  CG  LEU A 292      65.551  44.716 158.093  1.00  0.00           C
ATOM   4501  CD1 LEU A 292      65.501  46.096 158.753  1.00  0.00           C
ATOM   4505  CD2 LEU A 292      66.971  44.166 158.243  1.00  0.00           C
ATOM   4509  C   LEU A 292      62.321  42.536 158.323  1.00  0.00           C
ATOM   4510  O   LEU A 292      62.231  42.096 159.473  1.00  0.00           O
ATOM   4511  N   GLN A 293      61.751  41.896 157.283  1.00  0.00           N
ATOM   4513  CA  GLN A 293      61.041  40.636 157.453  1.00  0.00           C
ATOM   4515  CB  GLN A 293      59.571  40.706 156.983  1.00  0.00           C
ATOM   4518  CG  GLN A 293      58.711  39.486 157.363  1.00  0.00           C
ATOM   4521  CD  GLN A 293      57.321  39.626 156.733  1.00  0.00           C
ATOM   4522  OE1 GLN A 293      56.461  40.396 157.183  1.00  0.00           O
ATOM   4523  NE2 GLN A 293      57.111  38.906 155.603  1.00  0.00           N
ATOM   4526  C   GLN A 293      61.711  39.566 156.623  1.00  0.00           C
ATOM   4527  O   GLN A 293      61.851  39.676 155.413  1.00  0.00           O
ATOM   4528  N   PHE A 294      62.141  38.476 157.283  1.00  0.00           N
ATOM   4530  CA  PHE A 294      62.781  37.356 156.623  1.00  0.00           C
ATOM   4532  CB  PHE A 294      63.911  36.756 157.503  1.00  0.00           C
ATOM   4535  CG  PHE A 294      64.981  37.796 157.723  1.00  0.00           C
ATOM   4536  CD1 PHE A 294      64.911  38.726 158.773  1.00  0.00           C
ATOM   4538  CE1 PHE A 294      65.911  39.686 158.943  1.00  0.00           C
ATOM   4540  CZ  PHE A 294      67.041  39.686 158.103  1.00  0.00           C
ATOM   4542  CD2 PHE A 294      66.091  37.836 156.873  1.00  0.00           C
ATOM   4544  CE2 PHE A 294      67.142  38.736 157.083  1.00  0.00           C
ATOM   4546  C   PHE A 294      61.751  36.296 156.303  1.00  0.00           C
ATOM   4547  O   PHE A 294      60.761  36.136 157.013  1.00  0.00           O
ATOM   4548  N   ILE A 295      61.951  35.566 155.183  1.00  0.00           N
ATOM   4550  CA  ILE A 295      61.051  34.546 154.673  1.00  0.00           C
ATOM   4552  CB  ILE A 295      60.281  35.026 153.433  1.00  0.00           C
ATOM   4554  CG2 ILE A 295      59.421  33.866 152.883  1.00  0.00           C
ATOM   4558  CG1 ILE A 295      59.361  36.226 153.763  1.00  0.00           C
ATOM   4561  CD  ILE A 295      60.011  37.606 153.603  1.00  0.00           C
ATOM   4565  C   ILE A 295      61.871  33.306 154.313  1.00  0.00           C
ATOM   4566  O   ILE A 295      62.891  33.426 153.633  1.00  0.00           O
ATOM   4567  N   ASP A 296      61.421  32.116 154.773  1.00  0.00           N
ATOM   4569  CA  ASP A 296      61.911  30.766 154.493  1.00  0.00           C
ATOM   4571  CB  ASP A 296      60.861  29.756 155.063  1.00  0.00           C
ATOM   4574  CG  ASP A 296      61.361  28.326 155.153  1.00  0.00           C
ATOM   4575  OD1 ASP A 296      61.141  27.556 154.183  1.00  0.00           O
ATOM   4576  OD2 ASP A 296      62.031  27.996 156.153  1.00  0.00           O
ATOM   4577  C   ASP A 296      62.201  30.466 153.013  1.00  0.00           C
ATOM   4578  O   ASP A 296      61.521  31.036 152.153  1.00  0.00           O
ATOM   4579  N   PRO A 297      63.141  29.576 152.633  1.00  0.00           N
ATOM   4580  CD  PRO A 297      64.151  29.006 153.523  1.00  0.00           C
ATOM   4583  CA  PRO A 297      63.321  29.096 151.273  1.00  0.00           C
ATOM   4585  CB  PRO A 297      64.421  28.026 151.363  1.00  0.00           C
ATOM   4588  CG  PRO A 297      65.221  28.426 152.603  1.00  0.00           C
ATOM   4591  C   PRO A 297      62.061  28.586 150.623  1.00  0.00           C
ATOM   4592  O   PRO A 297      61.921  28.666 149.413  1.00  0.00           O
ATOM   4593  N   LYS A 298      61.121  28.036 151.403  1.00  0.00           N
ATOM   4595  CA  LYS A 298      59.841  27.606 150.903  1.00  0.00           C
ATOM   4597  CB  LYS A 298      59.241  26.626 151.913  1.00  0.00           C
ATOM   4600  CG  LYS A 298      57.991  25.926 151.383  1.00  0.00           C
ATOM   4603  CD  LYS A 298      57.751  24.566 152.053  1.00  0.00           C
ATOM   4606  CE  LYS A 298      58.451  23.406 151.333  1.00  0.00           C
ATOM   4609  NZ  LYS A 298      59.921  23.376 151.533  1.00  0.00           N
ATOM   4613  C   LYS A 298      58.831  28.726 150.653  1.00  0.00           C
ATOM   4614  O   LYS A 298      57.861  28.566 149.913  1.00  0.00           O
ATOM   4615  N   GLY A 299      59.041  29.916 151.253  1.00  0.00           N
ATOM   4617  CA  GLY A 299      58.091  31.016 151.143  1.00  0.00           C
ATOM   4620  C   GLY A 299      57.181  31.166 152.343  1.00  0.00           C
ATOM   4621  O   GLY A 299      56.091  31.716 152.223  1.00  0.00           O
ATOM   4622  N   HIS A 300      57.621  30.716 153.533  1.00  0.00           N
ATOM   4624  CA  HIS A 300      56.911  30.916 154.793  1.00  0.00           C
ATOM   4626  CB  HIS A 300      56.841  29.626 155.663  1.00  0.00           C
ATOM   4629  ND1 HIS A 300      56.611  27.386 154.543  1.00  0.00           N
ATOM   4630  CG  HIS A 300      56.031  28.556 155.003  1.00  0.00           C
ATOM   4631  CE1 HIS A 300      55.701  26.826 153.773  1.00  0.00           C
ATOM   4633  NE2 HIS A 300      54.541  27.526 153.753  1.00  0.00           N
ATOM   4635  CD2 HIS A 300      54.741  28.626 154.563  1.00  0.00           C
ATOM   4637  C   HIS A 300      57.591  31.996 155.603  1.00  0.00           C
ATOM   4638  O   HIS A 300      58.811  31.996 155.783  1.00  0.00           O
ATOM   4639  N   THR A 301      56.831  32.966 156.133  1.00  0.00           N
ATOM   4641  CA  THR A 301      57.371  33.906 157.113  1.00  0.00           C
ATOM   4643  CB  THR A 301      56.571  35.186 157.313  1.00  0.00           C
ATOM   4645  OG1 THR A 301      56.251  35.766 156.053  1.00  0.00           O
ATOM   4647  CG2 THR A 301      57.351  36.246 158.103  1.00  0.00           C
ATOM   4651  C   THR A 301      57.541  33.206 158.443  1.00  0.00           C
ATOM   4652  O   THR A 301      56.791  32.306 158.813  1.00  0.00           O
ATOM   4653  N   LEU A 302      58.571  33.566 159.183  1.00  0.00           N
ATOM   4655  CA  LEU A 302      58.901  32.876 160.403  1.00  0.00           C
ATOM   4657  CB  LEU A 302      60.371  33.156 160.753  1.00  0.00           C
ATOM   4660  CG  LEU A 302      61.481  32.676 159.783  1.00  0.00           C
ATOM   4662  CD1 LEU A 302      61.711  31.166 159.863  1.00  0.00           C
ATOM   4666  CD2 LEU A 302      61.401  33.106 158.313  1.00  0.00           C
ATOM   4670  C   LEU A 302      58.021  33.366 161.543  1.00  0.00           C
ATOM   4671  O   LEU A 302      57.761  34.556 161.663  1.00  0.00           O
ATOM   4672  N   THR A 303      57.531  32.456 162.403  1.00  0.00           N
ATOM   4674  CA  THR A 303      56.921  32.676 163.723  1.00  0.00           C
ATOM   4676  CB  THR A 303      56.601  31.366 164.453  1.00  0.00           C
ATOM   4678  OG1 THR A 303      56.451  30.346 163.483  1.00  0.00           O
ATOM   4680  CG2 THR A 303      55.291  31.456 165.223  1.00  0.00           C
ATOM   4684  C   THR A 303      57.751  33.526 164.673  1.00  0.00           C
ATOM   4685  O   THR A 303      58.981  33.576 164.563  1.00  0.00           O
ATOM   4686  N   GLN A 304      57.091  34.166 165.673  1.00  0.00           N
ATOM   4688  CA  GLN A 304      57.651  35.176 166.563  1.00  0.00           C
ATOM   4690  CB  GLN A 304      56.511  35.816 167.413  1.00  0.00           C
ATOM   4693  CG  GLN A 304      56.871  37.116 168.203  1.00  0.00           C
ATOM   4696  CD  GLN A 304      57.331  38.296 167.323  1.00  0.00           C
ATOM   4697  OE1 GLN A 304      58.211  38.156 166.483  1.00  0.00           O
ATOM   4698  NE2 GLN A 304      56.731  39.486 167.493  1.00  0.00           N
ATOM   4701  C   GLN A 304      58.741  34.616 167.463  1.00  0.00           C
ATOM   4702  O   GLN A 304      59.661  35.306 167.903  1.00  0.00           O
ATOM   4703  N   SER A 305      58.701  33.286 167.713  1.00  0.00           N
ATOM   4705  CA  SER A 305      59.761  32.566 168.403  1.00  0.00           C
ATOM   4707  CB  SER A 305      59.461  31.036 168.413  1.00  0.00           C
ATOM   4710  OG  SER A 305      60.411  30.326 169.203  1.00  0.00           O
ATOM   4712  C   SER A 305      61.171  32.726 167.843  1.00  0.00           C
ATOM   4713  O   SER A 305      62.111  33.066 168.563  1.00  0.00           O
ATOM   4714  N   GLN A 306      61.391  32.506 166.533  1.00  0.00           N
ATOM   4716  CA  GLN A 306      62.701  32.756 165.973  1.00  0.00           C
ATOM   4718  CB  GLN A 306      63.071  31.826 164.793  1.00  0.00           C
ATOM   4721  CG  GLN A 306      62.031  31.786 163.663  1.00  0.00           C
ATOM   4724  CD  GLN A 306      61.161  30.526 163.653  1.00  0.00           C
ATOM   4725  OE1 GLN A 306      61.641  29.416 163.423  1.00  0.00           O
ATOM   4726  NE2 GLN A 306      59.841  30.696 163.873  1.00  0.00           N
ATOM   4729  C   GLN A 306      62.921  34.206 165.663  1.00  0.00           C
ATOM   4730  O   GLN A 306      64.041  34.686 165.783  1.00  0.00           O
ATOM   4731  N   ASN A 307      61.861  34.966 165.363  1.00  0.00           N
ATOM   4733  CA  ASN A 307      61.991  36.386 165.143  1.00  0.00           C
ATOM   4735  CB  ASN A 307      60.621  36.886 164.683  1.00  0.00           C
ATOM   4738  CG  ASN A 307      60.741  38.296 164.123  1.00  0.00           C
ATOM   4739  OD1 ASN A 307      60.711  39.306 164.823  1.00  0.00           O
ATOM   4740  ND2 ASN A 307      60.871  38.376 162.783  1.00  0.00           N
ATOM   4743  C   ASN A 307      62.511  37.176 166.363  1.00  0.00           C
ATOM   4744  O   ASN A 307      63.481  37.906 166.243  1.00  0.00           O
ATOM   4745  N   ASP A 308      61.941  36.926 167.573  1.00  0.00           N
ATOM   4747  CA  ASP A 308      62.431  37.466 168.833  1.00  0.00           C
ATOM   4749  CB  ASP A 308      61.511  37.066 170.023  1.00  0.00           C
ATOM   4752  CG  ASP A 308      60.251  37.926 170.163  1.00  0.00           C
ATOM   4753  OD1 ASP A 308      60.171  39.036 169.593  1.00  0.00           O
ATOM   4754  OD2 ASP A 308      59.401  37.546 171.023  1.00  0.00           O
ATOM   4755  C   ASP A 308      63.861  37.006 169.133  1.00  0.00           C
ATOM   4756  O   ASP A 308      64.701  37.776 169.593  1.00  0.00           O
ATOM   4757  N   ALA A 309      64.211  35.736 168.843  1.00  0.00           N
ATOM   4759  CA  ALA A 309      65.561  35.206 168.953  1.00  0.00           C
ATOM   4761  CB  ALA A 309      65.551  33.726 168.513  1.00  0.00           C
ATOM   4765  C   ALA A 309      66.611  35.956 168.123  1.00  0.00           C
ATOM   4766  O   ALA A 309      67.691  36.316 168.573  1.00  0.00           O
ATOM   4767  N   LEU A 310      66.241  36.296 166.873  1.00  0.00           N
ATOM   4769  CA  LEU A 310      67.121  36.976 165.933  1.00  0.00           C
ATOM   4771  CB  LEU A 310      66.541  37.046 164.493  1.00  0.00           C
ATOM   4774  CG  LEU A 310      66.401  35.706 163.743  1.00  0.00           C
ATOM   4776  CD1 LEU A 310      65.941  35.956 162.293  1.00  0.00           C
ATOM   4780  CD2 LEU A 310      67.672  34.856 163.763  1.00  0.00           C
ATOM   4784  C   LEU A 310      67.441  38.396 166.343  1.00  0.00           C
ATOM   4785  O   LEU A 310      68.381  39.006 165.823  1.00  0.00           O
ATOM   4786  N   VAL A 311      66.721  38.986 167.313  1.00  0.00           N
ATOM   4788  CA  VAL A 311      67.071  40.276 167.883  1.00  0.00           C
ATOM   4790  CB  VAL A 311      66.061  40.746 168.923  1.00  0.00           C
ATOM   4792  CG1 VAL A 311      66.401  42.196 169.323  1.00  0.00           C
ATOM   4796  CG2 VAL A 311      64.642  40.766 168.333  1.00  0.00           C
ATOM   4800  C   VAL A 311      68.461  40.266 168.503  1.00  0.00           C
ATOM   4801  O   VAL A 311      69.241  41.206 168.333  1.00  0.00           O
ATOM   4802  N   ALA A 312      68.831  39.196 169.243  1.00  0.00           N
ATOM   4804  CA  ALA A 312      70.091  39.116 169.943  1.00  0.00           C
ATOM   4806  CB  ALA A 312      70.111  37.836 170.803  1.00  0.00           C
ATOM   4810  C   ALA A 312      71.321  39.126 169.053  1.00  0.00           C
ATOM   4811  O   ALA A 312      72.271  39.886 169.293  1.00  0.00           O
ATOM   4812  N   VAL A 313      71.291  38.306 167.983  1.00  0.00           N
ATOM   4814  CA  VAL A 313      72.331  38.256 166.973  1.00  0.00           C
ATOM   4816  CB  VAL A 313      72.221  37.006 166.093  1.00  0.00           C
ATOM   4818  CG1 VAL A 313      72.031  35.716 166.933  1.00  0.00           C
ATOM   4822  CG2 VAL A 313      71.061  37.076 165.103  1.00  0.00           C
ATOM   4826  C   VAL A 313      72.391  39.566 166.173  1.00  0.00           C
ATOM   4827  O   VAL A 313      73.471  40.126 165.973  1.00  0.00           O
ATOM   4828  N   PHE A 314      71.241  40.146 165.753  1.00  0.00           N
ATOM   4830  CA  PHE A 314      71.241  41.416 165.043  1.00  0.00           C
ATOM   4832  CB  PHE A 314      69.911  41.746 164.313  1.00  0.00           C
ATOM   4835  CG  PHE A 314      69.741  40.916 163.063  1.00  0.00           C
ATOM   4836  CD1 PHE A 314      70.701  40.966 162.033  1.00  0.00           C
ATOM   4838  CE1 PHE A 314      70.501  40.276 160.833  1.00  0.00           C
ATOM   4840  CZ  PHE A 314      69.321  39.556 160.633  1.00  0.00           C
ATOM   4842  CD2 PHE A 314      68.561  40.186 162.843  1.00  0.00           C
ATOM   4844  CE2 PHE A 314      68.341  39.516 161.633  1.00  0.00           C
ATOM   4846  C   PHE A 314      71.731  42.606 165.853  1.00  0.00           C
ATOM   4847  O   PHE A 314      72.561  43.366 165.353  1.00  0.00           O
ATOM   4848  N   GLN A 315      71.341  42.786 167.133  1.00  0.00           N
ATOM   4850  CA  GLN A 315      71.911  43.866 167.943  1.00  0.00           C
ATOM   4852  CB  GLN A 315      71.352  43.906 169.393  1.00  0.00           C
ATOM   4855  CG  GLN A 315      69.861  44.326 169.543  1.00  0.00           C
ATOM   4858  CD  GLN A 315      69.361  44.206 170.983  1.00  0.00           C
ATOM   4859  OE1 GLN A 315      68.191  43.946 171.273  1.00  0.00           O
ATOM   4860  NE2 GLN A 315      70.301  44.316 171.953  1.00  0.00           N
ATOM   4863  C   GLN A 315      73.431  43.806 168.073  1.00  0.00           C
ATOM   4864  O   GLN A 315      74.121  44.816 167.953  1.00  0.00           O
ATOM   4865  N   ALA A 316      73.971  42.596 168.263  1.00  0.00           N
ATOM   4867  CA  ALA A 316      75.381  42.306 168.323  1.00  0.00           C
ATOM   4869  CB  ALA A 316      75.521  40.816 168.663  1.00  0.00           C
ATOM   4873  C   ALA A 316      76.141  42.676 167.053  1.00  0.00           C
ATOM   4874  O   ALA A 316      77.241  43.226 167.073  1.00  0.00           O
ATOM   4875  N   ALA A 317      75.531  42.426 165.873  1.00  0.00           N
ATOM   4877  CA  ALA A 317      76.071  42.806 164.583  1.00  0.00           C
ATOM   4879  CB  ALA A 317      75.291  42.056 163.493  1.00  0.00           C
ATOM   4883  C   ALA A 317      76.041  44.316 164.293  1.00  0.00           C
ATOM   4884  O   ALA A 317      76.771  44.796 163.423  1.00  0.00           O
ATOM   4885  N   PHE A 318      75.221  45.086 165.033  1.00  0.00           N
ATOM   4887  CA  PHE A 318      75.102  46.536 164.933  1.00  0.00           C
ATOM   4889  CB  PHE A 318      73.591  46.956 164.893  1.00  0.00           C
ATOM   4892  CG  PHE A 318      72.941  46.726 163.543  1.00  0.00           C
ATOM   4893  CD1 PHE A 318      73.271  47.546 162.453  1.00  0.00           C
ATOM   4895  CE1 PHE A 318      72.602  47.406 161.223  1.00  0.00           C
ATOM   4897  CZ  PHE A 318      71.591  46.446 161.083  1.00  0.00           C
ATOM   4899  CD2 PHE A 318      71.911  45.796 163.383  1.00  0.00           C
ATOM   4901  CE2 PHE A 318      71.241  45.646 162.163  1.00  0.00           C
ATOM   4903  C   PHE A 318      75.831  47.306 166.053  1.00  0.00           C
ATOM   4904  O   PHE A 318      75.541  48.476 166.313  1.00  0.00           O
ATOM   4905  N   SER A 319      76.801  46.716 166.773  1.00  0.00           N
ATOM   4907  CA  SER A 319      77.081  47.116 168.163  1.00  0.00           C
ATOM   4909  CB  SER A 319      77.511  45.886 169.003  1.00  0.00           C
ATOM   4912  OG  SER A 319      78.751  45.326 168.573  1.00  0.00           O
ATOM   4914  C   SER A 319      78.121  48.216 168.463  1.00  0.00           C
ATOM   4915  O   SER A 319      78.532  48.326 169.613  1.00  0.00           O
ATOM   4916  N   LYS A 320      78.561  49.066 167.503  1.00  0.00           N
ATOM   4918  CA  LYS A 320      79.471  50.176 167.803  1.00  0.00           C
ATOM   4920  CB  LYS A 320      80.971  49.796 167.703  1.00  0.00           C
ATOM   4923  CG  LYS A 320      81.571  49.336 169.043  1.00  0.00           C
ATOM   4926  CD  LYS A 320      81.551  50.437 170.123  1.00  0.00           C
ATOM   4929  CE  LYS A 320      82.341  51.696 169.753  1.00  0.00           C
ATOM   4932  NZ  LYS A 320      81.501  52.876 169.513  1.00  0.00           N
ATOM   4936  C   LYS A 320      79.291  51.436 166.943  1.00  0.00           C
ATOM   4937  OT1 LYS A 320      78.801  51.356 165.783  1.00  0.00           O
ATOM   4938  OT2 LYS A 320      79.782  52.496 167.433  1.00  0.00           O
ATOM   4939  NH3 POPEB 321      72.451 111.996 141.863  1.00  0.00           N
ATOM   4943  C12 POPEB 321      71.411 112.637 142.743  1.00  0.00           C
ATOM   4946  C11 POPEB 321      69.991 112.336 142.223  1.00  0.00           C
ATOM   4949  P   POPEB 321      68.021 110.837 142.903  1.00  0.00           P
ATOM   4950  O13 POPEB 321      68.621 109.566 142.433  1.00  0.00           O
ATOM   4951  O14 POPEB 321      67.031 110.697 144.003  1.00  0.00           O
ATOM   4952  O11 POPEB 321      67.401 111.617 141.683  1.00  0.00           O
ATOM   4953  O12 POPEB 321      69.171 111.846 143.293  1.00  0.00           O
ATOM   4954  C1  POPEB 321      66.231 111.246 140.953  1.00  0.00           C
ATOM   4957  C2  POPEB 321      66.571 110.566 139.593  1.00  0.00           C
ATOM   4959  O21 POPEB 321      65.551 110.786 138.623  1.00  0.00           O
ATOM   4960  C21 POPEB 321      65.741 111.807 137.783  1.00  0.00           C
ATOM   4961  O22 POPEB 321      66.431 112.777 137.983  1.00  0.00           O
ATOM   4962  C22 POPEB 321      64.811 111.516 136.563  1.00  0.00           C
ATOM   4965  C3  POPEB 321      66.701 109.027 139.743  1.00  0.00           C
ATOM   4968  O31 POPEB 321      67.231 108.386 138.553  1.00  0.00           O
ATOM   4969  C31 POPEB 321      66.331 107.756 137.793  1.00  0.00           C
ATOM   4970  O32 POPEB 321      65.121 107.836 137.943  1.00  0.00           O
ATOM   4971  C32 POPEB 321      67.071 106.816 136.793  1.00  0.00           C
ATOM   4974  C23 POPEB 321      65.141 112.166 135.193  1.00  0.00           C
ATOM   4977  C24 POPEB 321      65.091 111.166 134.023  1.00  0.00           C
ATOM   4980  C25 POPEB 321      64.741 111.807 132.663  1.00  0.00           C
ATOM   4983  C26 POPEB 321      64.671 110.826 131.483  1.00  0.00           C
ATOM   4986  C27 POPEB 321      63.922 111.407 130.263  1.00  0.00           C
ATOM   4989  C28 POPEB 321      64.381 110.856 128.893  1.00  0.00           C
ATOM   4992  C29 POPEB 321      65.701 111.446 128.463  1.00  0.00           C
ATOM   4994 0C21 POPEB 321      66.081 111.776 127.213  1.00  0.00           C
ATOM   4996 1C21 POPEB 321      65.311 111.586 125.923  1.00  0.00           C
ATOM   4999 2C21 POPEB 321      65.711 110.306 125.153  1.00  0.00           C
ATOM   5002 3C21 POPEB 321      67.191 110.216 124.763  1.00  0.00           C
ATOM   5005 4C21 POPEB 321      68.071 109.496 125.793  1.00  0.00           C
ATOM   5008 5C21 POPEB 321      69.541 109.916 125.743  1.00  0.00           C
ATOM   5011 6C21 POPEB 321      70.281 109.456 124.483  1.00  0.00           C
ATOM   5014 7C21 POPEB 321      71.701 110.036 124.403  1.00  0.00           C
ATOM   5017 8C21 POPEB 321      72.491 109.476 123.223  1.00  0.00           C
ATOM   5021  C33 POPEB 321      66.211 106.106 135.693  1.00  0.00           C
ATOM   5024  C34 POPEB 321      67.091 105.406 134.633  1.00  0.00           C
ATOM   5027  C35 POPEB 321      66.422 104.396 133.673  1.00  0.00           C
ATOM   5030  C36 POPEB 321      67.351 103.966 132.523  1.00  0.00           C
ATOM   5033  C37 POPEB 321      66.881 102.716 131.733  1.00  0.00           C
ATOM   5036  C38 POPEB 321      67.941 102.176 130.753  1.00  0.00           C
ATOM   5039  C39 POPEB 321      68.251 103.136 129.593  1.00  0.00           C
ATOM   5042 0C31 POPEB 321      69.351 102.637 128.653  1.00  0.00           C
ATOM   5045 1C31 POPEB 321      69.581 103.576 127.463  1.00  0.00           C
ATOM   5048 2C31 POPEB 321      70.801 103.197 126.623  1.00  0.00           C
ATOM   5051 3C31 POPEB 321      70.941 104.076 125.363  1.00  0.00           C
ATOM   5054 4C31 POPEB 321      72.321 103.977 124.703  1.00  0.00           C
ATOM   5057 5C31 POPEB 321      72.441 104.877 123.473  1.00  0.00           C
ATOM   5060 6C31 POPEB 321      73.861 104.947 122.913  1.00  0.00           C
ATOM   5064  NH3 POPEC 322      14.071 121.516 141.993  1.00  0.00           N
ATOM   5068  C12 POPEC 322      13.731 122.576 143.003  1.00  0.00           C
ATOM   5071  C11 POPEC 322      14.311 122.117 144.343  1.00  0.00           C
ATOM   5074  P   POPEC 322      16.861 122.736 144.723  1.00  0.00           P
ATOM   5075  O13 POPEC 322      16.251 123.986 145.213  1.00  0.00           O
ATOM   5076  O14 POPEC 322      17.601 121.936 145.723  1.00  0.00           O
ATOM   5077  O11 POPEC 322      17.741 123.007 143.433  1.00  0.00           O
ATOM   5078  O12 POPEC 322      15.691 121.816 144.163  1.00  0.00           O
ATOM   5079  C1  POPEC 322      17.211 123.697 142.293  1.00  0.00           C
ATOM   5082  C2  POPEC 322      18.061 123.526 140.983  1.00  0.00           C
ATOM   5084  O21 POPEC 322      17.331 124.216 139.963  1.00  0.00           O
ATOM   5085  C21 POPEC 322      17.961 124.617 138.873  1.00  0.00           C
ATOM   5086  O22 POPEC 322      19.151 124.506 138.633  1.00  0.00           O
ATOM   5087  C22 POPEC 322      16.871 125.286 138.013  1.00  0.00           C
ATOM   5090  C3  POPEC 322      18.261 122.016 140.633  1.00  0.00           C
ATOM   5093  O31 POPEC 322      18.041 121.667 139.243  1.00  0.00           O
ATOM   5094  C31 POPEC 322      16.791 121.306 138.933  1.00  0.00           C
ATOM   5095  O32 POPEC 322      15.841 121.366 139.713  1.00  0.00           O
ATOM   5096  C32 POPEC 322      16.731 120.786 137.493  1.00  0.00           C
ATOM   5099  C23 POPEC 322      17.241 125.736 136.583  1.00  0.00           C
ATOM   5102  C24 POPEC 322      16.141 126.646 136.023  1.00  0.00           C
ATOM   5105  C25 POPEC 322      16.461 127.356 134.693  1.00  0.00           C
ATOM   5108  C26 POPEC 322      16.351 126.456 133.453  1.00  0.00           C
ATOM   5111  C27 POPEC 322      16.161 127.296 132.183  1.00  0.00           C
ATOM   5114  C28 POPEC 322      16.201 126.486 130.883  1.00  0.00           C
ATOM   5117  C29 POPEC 322      15.741 127.326 129.703  1.00  0.00           C
ATOM   5119 0C21 POPEC 322      16.481 127.786 128.683  1.00  0.00           C
ATOM   5121 1C21 POPEC 322      17.961 127.587 128.453  1.00  0.00           C
ATOM   5124 2C21 POPEC 322      18.281 127.117 127.023  1.00  0.00           C
ATOM   5127 3C21 POPEC 322      18.131 128.206 125.943  1.00  0.00           C
ATOM   5130 4C21 POPEC 322      18.601 127.716 124.563  1.00  0.00           C
ATOM   5133 5C21 POPEC 322      19.061 128.846 123.633  1.00  0.00           C
ATOM   5136 6C21 POPEC 322      17.931 129.656 122.973  1.00  0.00           C
ATOM   5139 7C21 POPEC 322      18.511 130.786 122.103  1.00  0.00           C
ATOM   5142 8C21 POPEC 322      17.461 131.536 121.283  1.00  0.00           C
ATOM   5146  C33 POPEC 322      15.311 120.406 136.993  1.00  0.00           C
ATOM   5149  C34 POPEC 322      15.271 119.796 135.573  1.00  0.00           C
ATOM   5152  C35 POPEC 322      15.471 120.786 134.423  1.00  0.00           C
ATOM   5155  C36 POPEC 322      15.091 120.216 133.043  1.00  0.00           C
ATOM   5158  C37 POPEC 322      15.751 120.977 131.873  1.00  0.00           C
ATOM   5161  C38 POPEC 322      15.541 120.286 130.513  1.00  0.00           C
ATOM   5164  C39 POPEC 322      16.161 121.016 129.313  1.00  0.00           C
ATOM   5167 0C31 POPEC 322      15.541 122.396 129.053  1.00  0.00           C
ATOM   5170 1C31 POPEC 322      15.891 122.966 127.673  1.00  0.00           C
ATOM   5173 2C31 POPEC 322      15.231 124.326 127.433  1.00  0.00           C
ATOM   5176 3C31 POPEC 322      15.381 124.867 126.003  1.00  0.00           C
ATOM   5179 4C31 POPEC 322      14.441 124.167 125.013  1.00  0.00           C
ATOM   5182 5C31 POPEC 322      14.511 124.776 123.603  1.00  0.00           C
ATOM   5185 6C31 POPEC 322      13.471 124.176 122.663  1.00  0.00           C
ATOM   5189  NH3 POPED 323      14.871  49.626  96.913  1.00  0.00           N
ATOM   5193  C12 POPED 323      15.421  50.666  95.973  1.00  0.00           C
ATOM   5196  C11 POPED 323      14.811  52.076  96.193  1.00  0.00           C
ATOM   5199  P   POPED 323      12.221  51.986  96.743  1.00  0.00           P
ATOM   5200  O13 POPED 323      11.011  52.496  96.063  1.00  0.00           O
ATOM   5201  O14 POPED 323      12.241  50.596  97.253  1.00  0.00           O
ATOM   5202  O11 POPED 323      12.601  52.966  97.913  1.00  0.00           O
ATOM   5203  O12 POPED 323      13.461  52.146  95.753  1.00  0.00           O
ATOM   5204  C1  POPED 323      12.251  52.696  99.283  1.00  0.00           C
ATOM   5207  C2  POPED 323      13.401  51.956 100.023  1.00  0.00           C
ATOM   5209  O21 POPED 323      13.031  50.626 100.443  1.00  0.00           O
ATOM   5210  C21 POPED 323      12.311  50.526 101.533  1.00  0.00           C
ATOM   5211  O22 POPED 323      11.741  51.426 102.103  1.00  0.00           O
ATOM   5212  C22 POPED 323      12.361  49.066 102.043  1.00  0.00           C
ATOM   5215  C3  POPED 323      14.121  52.776 101.143  1.00  0.00           C
ATOM   5218  O31 POPED 323      14.931  51.906 101.983  1.00  0.00           O
ATOM   5219  C31 POPED 323      15.741  52.576 102.803  1.00  0.00           C
ATOM   5220  O32 POPED 323      15.921  53.776 102.783  1.00  0.00           O
ATOM   5221  C32 POPED 323      16.371  51.586 103.783  1.00  0.00           C
ATOM   5224  C23 POPED 323      12.771  48.906 103.533  1.00  0.00           C
ATOM   5227  C24 POPED 323      12.741  47.436 103.973  1.00  0.00           C
ATOM   5230  C25 POPED 323      13.411  47.116 105.323  1.00  0.00           C
ATOM   5233  C26 POPED 323      12.601  47.526 106.553  1.00  0.00           C
ATOM   5236  C27 POPED 323      13.241  47.036 107.873  1.00  0.00           C
ATOM   5239  C28 POPED 323      12.541  47.626 109.113  1.00  0.00           C
ATOM   5242  C29 POPED 323      12.881  46.866 110.373  1.00  0.00           C
ATOM   5244 0C21 POPED 323      13.981  47.006 111.133  1.00  0.00           C
ATOM   5246 1C21 POPED 323      15.131  47.966 110.903  1.00  0.00           C
ATOM   5249 2C21 POPED 323      15.611  48.606 112.223  1.00  0.00           C
ATOM   5252 3C21 POPED 323      16.271  47.616 113.193  1.00  0.00           C
ATOM   5255 4C21 POPED 323      16.891  48.276 114.423  1.00  0.00           C
ATOM   5258 5C21 POPED 323      15.861  48.906 115.363  1.00  0.00           C
ATOM   5261 6C21 POPED 323      16.531  49.616 116.533  1.00  0.00           C
ATOM   5264 7C21 POPED 323      15.531  50.406 117.383  1.00  0.00           C
ATOM   5267 8C21 POPED 323      16.181  51.506 118.223  1.00  0.00           C
ATOM   5271  C33 POPED 323      16.391  52.066 105.243  1.00  0.00           C
ATOM   5274  C34 POPED 323      16.451  50.866 106.213  1.00  0.00           C
ATOM   5277  C35 POPED 323      16.491  51.246 107.693  1.00  0.00           C
ATOM   5280  C36 POPED 323      15.211  51.936 108.193  1.00  0.00           C
ATOM   5283  C37 POPED 323      15.241  52.176 109.703  1.00  0.00           C
ATOM   5286  C38 POPED 323      13.931  52.706 110.293  1.00  0.00           C
ATOM   5289  C39 POPED 323      14.061  52.966 111.793  1.00  0.00           C
ATOM   5292 0C31 POPED 323      12.731  53.336 112.463  1.00  0.00           C
ATOM   5295 1C31 POPED 323      12.841  53.346 113.993  1.00  0.00           C
ATOM   5298 2C31 POPED 323      11.511  53.676 114.673  1.00  0.00           C
ATOM   5301 3C31 POPED 323      11.601  53.726 116.203  1.00  0.00           C
ATOM   5304 4C31 POPED 323      12.081  52.406 116.833  1.00  0.00           C
ATOM   5307 5C31 POPED 323      11.771  52.316 118.333  1.00  0.00           C
ATOM   5310 6C31 POPED 323      11.981  50.906 118.903  1.00  0.00           C
ATOM   5314  NH3 POPEE 324      39.401 118.586 140.173  1.00  0.00           N
ATOM   5318  C12 POPEE 324      39.701 119.736 141.073  1.00  0.00           C
ATOM   5321  C11 POPEE 324      39.121 120.977 140.413  1.00  0.00           C
ATOM   5324  P   POPEE 324      38.161 123.276 141.073  1.00  0.00           P
ATOM   5325  O13 POPEE 324      36.851 123.016 141.733  1.00  0.00           O
ATOM   5326  O14 POPEE 324      38.911 124.496 141.463  1.00  0.00           O
ATOM   5327  O11 POPEE 324      37.931 123.236 139.493  1.00  0.00           O
ATOM   5328  O12 POPEE 324      39.101 122.047 141.353  1.00  0.00           O
ATOM   5329  C1  POPEE 324      38.891 123.676 138.513  1.00  0.00           C
ATOM   5332  C2  POPEE 324      38.171 124.117 137.193  1.00  0.00           C
ATOM   5334  O21 POPEE 324      38.981 124.126 135.993  1.00  0.00           O
ATOM   5335  C21 POPEE 324      40.011 124.926 135.893  1.00  0.00           C
ATOM   5336  O22 POPEE 324      40.511 125.566 136.823  1.00  0.00           O
ATOM   5337  C22 POPEE 324      40.521 124.966 134.423  1.00  0.00           C
ATOM   5340  C3  POPEE 324      37.371 125.426 137.363  1.00  0.00           C
ATOM   5343  O31 POPEE 324      36.801 125.896 136.133  1.00  0.00           O
ATOM   5344  C31 POPEE 324      35.761 125.227 135.673  1.00  0.00           C
ATOM   5345  O32 POPEE 324      35.141 124.356 136.283  1.00  0.00           O
ATOM   5346  C32 POPEE 324      35.441 125.626 134.263  1.00  0.00           C
ATOM   5349  C23 POPEE 324      40.641 126.416 133.893  1.00  0.00           C
ATOM   5352  C24 POPEE 324      41.171 126.656 132.463  1.00  0.00           C
ATOM   5355  C25 POPEE 324      41.121 128.166 132.163  1.00  0.00           C
ATOM   5358  C26 POPEE 324      41.581 128.596 130.763  1.00  0.00           C
ATOM   5361  C27 POPEE 324      41.571 130.126 130.633  1.00  0.00           C
ATOM   5364  C28 POPEE 324      42.111 130.656 129.303  1.00  0.00           C
ATOM   5367  C29 POPEE 324      42.061 132.166 129.293  1.00  0.00           C
ATOM   5369 0C21 POPEE 324      43.041 132.986 129.703  1.00  0.00           C
ATOM   5371 1C21 POPEE 324      44.411 132.596 130.193  1.00  0.00           C
ATOM   5374 2C21 POPEE 324      45.521 133.376 129.453  1.00  0.00           C
ATOM   5377 3C21 POPEE 324      45.481 133.176 127.933  1.00  0.00           C
ATOM   5380 4C21 POPEE 324      46.761 133.626 127.213  1.00  0.00           C
ATOM   5383 5C21 POPEE 324      47.911 132.616 127.343  1.00  0.00           C
ATOM   5386 6C21 POPEE 324      49.021 132.856 126.313  1.00  0.00           C
ATOM   5389 7C21 POPEE 324      50.031 131.706 126.263  1.00  0.00           C
ATOM   5392 8C21 POPEE 324      50.651 131.527 124.883  1.00  0.00           C
ATOM   5396  C33 POPEE 324      36.691 125.966 133.453  1.00  0.00           C
ATOM   5399  C34 POPEE 324      36.261 126.466 132.083  1.00  0.00           C
ATOM   5402  C35 POPEE 324      37.441 127.056 131.333  1.00  0.00           C
ATOM   5405  C36 POPEE 324      36.941 127.867 130.153  1.00  0.00           C
ATOM   5408  C37 POPEE 324      38.071 128.636 129.503  1.00  0.00           C
ATOM   5411  C38 POPEE 324      37.581 129.466 128.313  1.00  0.00           C
ATOM   5414  C39 POPEE 324      38.761 130.176 127.653  1.00  0.00           C
ATOM   5417 0C31 POPEE 324      38.341 131.077 126.493  1.00  0.00           C
ATOM   5420 1C31 POPEE 324      39.461 131.176 125.463  1.00  0.00           C
ATOM   5423 2C31 POPEE 324      39.171 132.176 124.333  1.00  0.00           C
ATOM   5426 3C31 POPEE 324      39.041 133.617 124.853  1.00  0.00           C
ATOM   5429 4C31 POPEE 324      39.171 134.646 123.723  1.00  0.00           C
ATOM   5432 5C31 POPEE 324      38.931 136.077 124.213  1.00  0.00           C
ATOM   5435 6C31 POPEE 324      39.001 137.100 123.083  1.00  0.00           C
ATOM   5439  NH3 POPEF 325      57.921  31.796 140.393  1.00  0.00           N
ATOM   5443  C12 POPEF 325      57.131  32.716 141.253  1.00  0.00           C
ATOM   5446  C11 POPEF 325      56.791  32.036 142.583  1.00  0.00           C
ATOM   5449  P   POPEF 325      54.761  32.946 144.023  1.00  0.00           P
ATOM   5450  O13 POPEF 325      54.651  34.096 144.953  1.00  0.00           O
ATOM   5451  O14 POPEF 325      54.511  31.586 144.563  1.00  0.00           O
ATOM   5452  O11 POPEF 325      53.901  33.206 142.703  1.00  0.00           O
ATOM   5453  O12 POPEF 325      56.231  33.006 143.443  1.00  0.00           O
ATOM   5454  C1  POPEF 325      52.891  32.326 142.203  1.00  0.00           C
ATOM   5457  C2  POPEF 325      52.921  32.226 140.643  1.00  0.00           C
ATOM   5459  O21 POPEF 325      53.331  33.476 140.033  1.00  0.00           O
ATOM   5460  C21 POPEF 325      52.401  34.406 139.913  1.00  0.00           C
ATOM   5461  O22 POPEF 325      51.351  34.476 140.523  1.00  0.00           O
ATOM   5462  C22 POPEF 325      52.811  35.336 138.793  1.00  0.00           C
ATOM   5465  C3  POPEF 325      51.631  31.626 139.993  1.00  0.00           C
ATOM   5468  O31 POPEF 325      51.651  31.786 138.553  1.00  0.00           O
ATOM   5469  C31 POPEF 325      51.241  30.776 137.793  1.00  0.00           C
ATOM   5470  O32 POPEF 325      50.881  29.686 138.183  1.00  0.00           O
ATOM   5471  C32 POPEF 325      51.271  31.246 136.323  1.00  0.00           C
ATOM   5474  C23 POPEF 325      52.431  34.636 137.483  1.00  0.00           C
ATOM   5477  C24 POPEF 325      52.831  35.406 136.243  1.00  0.00           C
ATOM   5480  C25 POPEF 325      52.561  34.536 135.013  1.00  0.00           C
ATOM   5483  C26 POPEF 325      53.171  35.086 133.733  1.00  0.00           C
ATOM   5486  C27 POPEF 325      53.321  33.996 132.673  1.00  0.00           C
ATOM   5489  C28 POPEF 325      53.891  34.546 131.353  1.00  0.00           C
ATOM   5492  C29 POPEF 325      52.771  35.096 130.503  1.00  0.00           C
ATOM   5494 0C21 POPEF 325      52.301  34.566 129.363  1.00  0.00           C
ATOM   5496 1C21 POPEF 325      52.831  33.346 128.643  1.00  0.00           C
ATOM   5499 2C21 POPEF 325      53.271  33.736 127.223  1.00  0.00           C
ATOM   5502 3C21 POPEF 325      53.751  32.546 126.393  1.00  0.00           C
ATOM   5505 4C21 POPEF 325      54.051  32.966 124.953  1.00  0.00           C
ATOM   5508 5C21 POPEF 325      54.721  31.876 124.113  1.00  0.00           C
ATOM   5511 6C21 POPEF 325      53.861  30.626 123.913  1.00  0.00           C
ATOM   5514 7C21 POPEF 325      54.501  29.626 122.953  1.00  0.00           C
ATOM   5517 8C21 POPEF 325      53.651  28.376 122.723  1.00  0.00           C
ATOM   5521  C33 POPEF 325      50.551  30.346 135.263  1.00  0.00           C
ATOM   5524  C34 POPEF 325      50.381  31.106 133.923  1.00  0.00           C
ATOM   5527  C35 POPEF 325      49.541  30.426 132.823  1.00  0.00           C
ATOM   5530  C36 POPEF 325      50.371  29.756 131.693  1.00  0.00           C
ATOM   5533  C37 POPEF 325      49.751  29.896 130.283  1.00  0.00           C
ATOM   5536  C38 POPEF 325      50.571  29.196 129.183  1.00  0.00           C
ATOM   5539  C39 POPEF 325      50.321  29.696 127.743  1.00  0.00           C
ATOM   5542 0C31 POPEF 325      49.001  29.226 127.093  1.00  0.00           C
ATOM   5545 1C31 POPEF 325      48.781  29.886 125.723  1.00  0.00           C
ATOM   5548 2C31 POPEF 325      47.431  29.576 125.053  1.00  0.00           C
ATOM   5551 3C31 POPEF 325      47.321  28.176 124.433  1.00  0.00           C
ATOM   5554 4C31 POPEF 325      46.021  27.986 123.643  1.00  0.00           C
ATOM   5557 5C31 POPEF 325      45.861  26.566 123.073  1.00  0.00           C
ATOM   5560 6C31 POPEF 325      44.591  26.376 122.233  1.00  0.00           C
ATOM   5564  NH3 POPEG 326      93.931   4.346 140.453  1.00  0.00           N
ATOM   5568  C12 POPEG 326      94.721   3.166 139.933  1.00  0.00           C
ATOM   5571  C11 POPEG 326      94.301   2.826 138.483  1.00  0.00           C
ATOM   5574  P   POPEG 326      96.231   1.236 137.663  1.00  0.00           P
ATOM   5575  O13 POPEG 326      96.642  -0.027 138.303  1.00  0.00           O
ATOM   5576  O14 POPEG 326      97.061   2.436 137.883  1.00  0.00           O
ATOM   5577  O11 POPEG 326      96.192   0.936 136.113  1.00  0.00           O
ATOM   5578  O12 POPEG 326      94.731   1.516 138.083  1.00  0.00           O
ATOM   5579  C1  POPEG 326      95.052   1.086 135.263  1.00  0.00           C
ATOM   5582  C2  POPEG 326      95.301   2.186 134.193  1.00  0.00           C
ATOM   5584  O21 POPEG 326      94.782   1.716 132.933  1.00  0.00           O
ATOM   5585  C21 POPEG 326      94.252   2.656 132.163  1.00  0.00           C
ATOM   5586  O22 POPEG 326      94.011   3.796 132.493  1.00  0.00           O
ATOM   5587  C22 POPEG 326      94.042   2.086 130.753  1.00  0.00           C
ATOM   5590  C3  POPEG 326      96.811   2.526 134.033  1.00  0.00           C
ATOM   5593  O31 POPEG 326      96.981   3.616 133.093  1.00  0.00           O
ATOM   5594  C31 POPEG 326      97.611   4.696 133.543  1.00  0.00           C
ATOM   5595  O32 POPEG 326      98.392   4.726 134.473  1.00  0.00           O
ATOM   5596  C32 POPEG 326      97.181   5.936 132.763  1.00  0.00           C
ATOM   5599  C23 POPEG 326      92.582   2.236 130.243  1.00  0.00           C
ATOM   5602  C24 POPEG 326      92.431   2.086 128.713  1.00  0.00           C
ATOM   5605  C25 POPEG 326      93.011   3.236 127.873  1.00  0.00           C
ATOM   5608  C26 POPEG 326      92.311   4.596 128.093  1.00  0.00           C
ATOM   5611  C27 POPEG 326      93.131   5.796 127.603  1.00  0.00           C
ATOM   5614  C28 POPEG 326      93.212   5.946 126.073  1.00  0.00           C
ATOM   5617  C29 POPEG 326      91.911   6.416 125.473  1.00  0.00           C
ATOM   5619 0C21 POPEG 326      91.761   7.106 124.333  1.00  0.00           C
ATOM   5621 1C21 POPEG 326      92.862   7.576 123.413  1.00  0.00           C
ATOM   5624 2C21 POPEG 326      93.102   6.616 122.243  1.00  0.00           C
ATOM   5627 3C21 POPEG 326      91.871   6.396 121.363  1.00  0.00           C
ATOM   5630 4C21 POPEG 326      92.191   5.466 120.193  1.00  0.00           C
ATOM   5633 5C21 POPEG 326      90.961   5.076 119.363  1.00  0.00           C
ATOM   5636 6C21 POPEG 326      91.321   3.976 118.363  1.00  0.00           C
ATOM   5639 7C21 POPEG 326      90.251   3.796 117.283  1.00  0.00           C
ATOM   5642 8C21 POPEG 326      90.521   2.576 116.403  1.00  0.00           C
ATOM   5646  C33 POPEG 326      97.991   6.166 131.473  1.00  0.00           C
ATOM   5649  C34 POPEG 326      97.531   5.266 130.323  1.00  0.00           C
ATOM   5652  C35 POPEG 326      98.252   5.576 129.003  1.00  0.00           C
ATOM   5655  C36 POPEG 326      97.521   4.976 127.803  1.00  0.00           C
ATOM   5658  C37 POPEG 326      98.231   5.226 126.463  1.00  0.00           C
ATOM   5661  C38 POPEG 326      97.272   5.206 125.263  1.00  0.00           C
ATOM   5664  C39 POPEG 326      96.421   3.936 125.223  1.00  0.00           C
ATOM   5667 0C31 POPEG 326      95.672   3.746 123.893  1.00  0.00           C
ATOM   5670 1C31 POPEG 326      94.621   2.636 124.043  1.00  0.00           C
ATOM   5673 2C31 POPEG 326      93.961   2.186 122.733  1.00  0.00           C
ATOM   5676 3C31 POPEG 326      92.601   1.506 122.973  1.00  0.00           C
ATOM   5679 4C31 POPEG 326      92.582   0.513 124.153  1.00  0.00           C
ATOM   5682 5C31 POPEG 326      91.201  -0.097 124.403  1.00  0.00           C
ATOM   5685 6C31 POPEG 326      91.162  -0.977 125.663  1.00  0.00           C
ATOM   5689  NH3 POPEH 327     102.431  90.986  99.293  1.00  0.00           N
ATOM   5693  C12 POPEH 327     102.102  89.636  98.713  1.00  0.00           C
ATOM   5696  C11 POPEH 327     100.892  89.696  97.773  1.00  0.00           C
ATOM   5699  P   POPEH 327      99.222  87.606  97.913  1.00  0.00           P
ATOM   5700  O13 POPEH 327      98.431  87.196  96.743  1.00  0.00           O
ATOM   5701  O14 POPEH 327      99.731  86.527  98.803  1.00  0.00           O
ATOM   5702  O11 POPEH 327      98.401  88.656  98.783  1.00  0.00           O
ATOM   5703  O12 POPEH 327     100.502  88.376  97.403  1.00  0.00           O
ATOM   5704  C1  POPEH 327      98.751  89.036 100.113  1.00  0.00           C
ATOM   5707  C2  POPEH 327      97.531  88.986 101.083  1.00  0.00           C
ATOM   5709  O21 POPEH 327      97.481  90.106 101.993  1.00  0.00           O
ATOM   5710  C21 POPEH 327      98.461  90.297 102.833  1.00  0.00           C
ATOM   5711  O22 POPEH 327      99.561  89.776 102.813  1.00  0.00           O
ATOM   5712  C22 POPEH 327      98.032  91.306 103.903  1.00  0.00           C
ATOM   5715  C3  POPEH 327      97.442  87.637 101.853  1.00  0.00           C
ATOM   5718  O31 POPEH 327      96.571  87.666 103.003  1.00  0.00           O
ATOM   5719  C31 POPEH 327      95.332  87.246 102.793  1.00  0.00           C
ATOM   5720  O32 POPEH 327      94.891  86.856 101.723  1.00  0.00           O
ATOM   5721  C32 POPEH 327      94.551  87.276 104.113  1.00  0.00           C
ATOM   5724  C23 POPEH 327      97.341  90.626 105.103  1.00  0.00           C
ATOM   5727  C24 POPEH 327      97.132  91.566 106.303  1.00  0.00           C
ATOM   5730  C25 POPEH 327      98.422  91.866 107.083  1.00  0.00           C
ATOM   5733  C26 POPEH 327      98.491  91.257 108.503  1.00  0.00           C
ATOM   5736  C27 POPEH 327      97.951  92.146 109.633  1.00  0.00           C
ATOM   5739  C28 POPEH 327      98.781  91.976 110.933  1.00  0.00           C
ATOM   5742  C29 POPEH 327      98.282  92.867 112.033  1.00  0.00           C
ATOM   5744 0C21 POPEH 327      98.361  92.637 113.363  1.00  0.00           C
ATOM   5746 1C21 POPEH 327      99.011  91.466 114.053  1.00  0.00           C
ATOM   5749 2C21 POPEH 327      98.002  90.437 114.593  1.00  0.00           C
ATOM   5752 3C21 POPEH 327      98.541  89.676 115.813  1.00  0.00           C
ATOM   5755 4C21 POPEH 327      97.561  88.627 116.373  1.00  0.00           C
ATOM   5758 5C21 POPEH 327      97.552  87.316 115.583  1.00  0.00           C
ATOM   5761 6C21 POPEH 327      96.741  86.226 116.293  1.00  0.00           C
ATOM   5764 7C21 POPEH 327      96.521  84.976 115.433  1.00  0.00           C
ATOM   5767 8C21 POPEH 327      95.672  83.896 116.103  1.00  0.00           C
ATOM   5771  C33 POPEH 327      93.571  86.086 104.293  1.00  0.00           C
ATOM   5774  C34 POPEH 327      93.881  85.186 105.503  1.00  0.00           C
ATOM   5777  C35 POPEH 327      93.231  85.676 106.813  1.00  0.00           C
ATOM   5780  C36 POPEH 327      93.481  84.746 108.023  1.00  0.00           C
ATOM   5783  C37 POPEH 327      92.652  85.146 109.243  1.00  0.00           C
ATOM   5786  C38 POPEH 327      92.821  84.236 110.473  1.00  0.00           C
ATOM   5789  C39 POPEH 327      91.901  84.636 111.643  1.00  0.00           C
ATOM   5792 0C31 POPEH 327      92.102  83.716 112.863  1.00  0.00           C
ATOM   5795 1C31 POPEH 327      91.131  83.916 114.033  1.00  0.00           C
ATOM   5798 2C31 POPEH 327      91.411  82.917 115.173  1.00  0.00           C
ATOM   5801 3C31 POPEH 327      90.171  82.257 115.783  1.00  0.00           C
ATOM   5804 4C31 POPEH 327      89.561  83.026 116.953  1.00  0.00           C
ATOM   5807 5C31 POPEH 327      88.282  82.367 117.493  1.00  0.00           C
ATOM   5810 6C31 POPEH 327      87.571  83.176 118.573  1.00  0.00           C
ATOM   5814  NH3 POPEI 328      -2.342  75.336 139.873  1.00  0.00           N
ATOM   5818  C12 POPEI 328      -1.802  75.076 138.493  1.00  0.00           C
ATOM   5821  C11 POPEI 328      -0.712  73.976 138.483  1.00  0.00           C
ATOM   5824  P   POPEI 328       0.158  72.976 140.733  1.00  0.00           P
ATOM   5825  O13 POPEI 328      -0.162  74.187 141.513  1.00  0.00           O
ATOM   5826  O14 POPEI 328       0.138  71.666 141.413  1.00  0.00           O
ATOM   5827  O11 POPEI 328       1.581  73.116 140.003  1.00  0.00           O
ATOM   5828  O12 POPEI 328      -0.852  72.976 139.503  1.00  0.00           O
ATOM   5829  C1  POPEI 328       1.951  72.056 139.093  1.00  0.00           C
ATOM   5832  C2  POPEI 328       3.191  72.436 138.243  1.00  0.00           C
ATOM   5834  O21 POPEI 328       3.591  71.297 137.453  1.00  0.00           O
ATOM   5835  C21 POPEI 328       3.751  71.426 136.123  1.00  0.00           C
ATOM   5836  O22 POPEI 328       4.651  70.866 135.513  1.00  0.00           O
ATOM   5837  C22 POPEI 328       2.671  72.296 135.463  1.00  0.00           C
ATOM   5840  C3  POPEI 328       4.391  72.876 139.113  1.00  0.00           C
ATOM   5843  O31 POPEI 328       5.661  72.746 138.423  1.00  0.00           O
ATOM   5844  C31 POPEI 328       5.841  73.666 137.473  1.00  0.00           C
ATOM   5845  O32 POPEI 328       5.131  74.626 137.273  1.00  0.00           O
ATOM   5846  C32 POPEI 328       7.071  73.306 136.663  1.00  0.00           C
ATOM   5849  C23 POPEI 328       2.161  71.776 134.093  1.00  0.00           C
ATOM   5852  C24 POPEI 328       1.061  72.726 133.583  1.00  0.00           C
ATOM   5855  C25 POPEI 328       0.358  72.316 132.283  1.00  0.00           C
ATOM   5858  C26 POPEI 328       1.291  72.006 131.113  1.00  0.00           C
ATOM   5861  C27 POPEI 328       0.548  71.806 129.793  1.00  0.00           C
ATOM   5864  C28 POPEI 328       1.301  70.896 128.793  1.00  0.00           C
ATOM   5867  C29 POPEI 328       2.571  71.526 128.273  1.00  0.00           C
ATOM   5869 0C21 POPEI 328       3.781  70.946 128.213  1.00  0.00           C
ATOM   5871 1C21 POPEI 328       4.131  69.546 128.663  1.00  0.00           C
ATOM   5874 2C21 POPEI 328       3.761  68.477 127.613  1.00  0.00           C
ATOM   5877 3C21 POPEI 328       4.241  68.816 126.203  1.00  0.00           C
ATOM   5880 4C21 POPEI 328       4.061  67.646 125.243  1.00  0.00           C
ATOM   5883 5C21 POPEI 328       4.531  68.026 123.843  1.00  0.00           C
ATOM   5886 6C21 POPEI 328       4.321  66.906 122.823  1.00  0.00           C
ATOM   5889 7C21 POPEI 328       4.781  67.356 121.443  1.00  0.00           C
ATOM   5892 8C21 POPEI 328       4.551  66.326 120.333  1.00  0.00           C
ATOM   5896  C33 POPEI 328       6.891  73.727 135.203  1.00  0.00           C
ATOM   5899  C34 POPEI 328       7.991  73.136 134.313  1.00  0.00           C
ATOM   5902  C35 POPEI 328       7.831  73.526 132.843  1.00  0.00           C
ATOM   5905  C36 POPEI 328       6.731  72.856 132.043  1.00  0.00           C
ATOM   5908  C37 POPEI 328       6.601  73.496 130.653  1.00  0.00           C
ATOM   5911  C38 POPEI 328       7.651  72.976 129.663  1.00  0.00           C
ATOM   5914  C39 POPEI 328       7.701  73.806 128.373  1.00  0.00           C
ATOM   5917 0C31 POPEI 328       8.641  73.186 127.343  1.00  0.00           C
ATOM   5920 1C31 POPEI 328       8.911  74.117 126.153  1.00  0.00           C
ATOM   5923 2C31 POPEI 328       9.761  73.446 125.073  1.00  0.00           C
ATOM   5926 3C31 POPEI 328      10.231  74.426 123.983  1.00  0.00           C
ATOM   5929 4C31 POPEI 328       9.151  74.656 122.923  1.00  0.00           C
ATOM   5932 5C31 POPEI 328       9.481  75.816 121.973  1.00  0.00           C
ATOM   5935 6C31 POPEI 328       8.421  75.977 120.883  1.00  0.00           C
ATOM   5939  NH3 POPEJ 329      41.331 126.996 139.033  1.00  0.00           N
ATOM   5943  C12 POPEJ 329      40.531 128.136 139.643  1.00  0.00           C
ATOM   5946  C11 POPEJ 329      40.181 129.196 138.563  1.00  0.00           C
ATOM   5949  P   POPEJ 329      37.641 129.746 139.103  1.00  0.00           P
ATOM   5950  O13 POPEJ 329      37.571 128.276 139.183  1.00  0.00           O
ATOM   5951  O14 POPEJ 329      37.051 130.536 140.213  1.00  0.00           O
ATOM   5952  O11 POPEJ 329      36.901 130.186 137.793  1.00  0.00           O
ATOM   5953  O12 POPEJ 329      39.161 130.137 138.903  1.00  0.00           O
ATOM   5954  C1  POPEJ 329      37.431 130.206 136.483  1.00  0.00           C
ATOM   5957  C2  POPEJ 329      36.821 131.346 135.653  1.00  0.00           C
ATOM   5959  O21 POPEJ 329      37.811 132.346 135.373  1.00  0.00           O
ATOM   5960  C21 POPEJ 329      38.701 131.947 134.453  1.00  0.00           C
ATOM   5961  O22 POPEJ 329      38.691 130.856 133.913  1.00  0.00           O
ATOM   5962  C22 POPEJ 329      39.701 133.057 134.123  1.00  0.00           C
ATOM   5965  C3  POPEJ 329      35.581 131.936 136.383  1.00  0.00           C
ATOM   5968  O31 POPEJ 329      35.001 133.016 135.623  1.00  0.00           O
ATOM   5969  C31 POPEJ 329      34.291 132.626 134.573  1.00  0.00           C
ATOM   5970  O32 POPEJ 329      33.891 131.496 134.373  1.00  0.00           O
ATOM   5971  C32 POPEJ 329      34.151 133.786 133.583  1.00  0.00           C
ATOM   5974  C23 POPEJ 329      39.771 133.297 132.593  1.00  0.00           C
ATOM   5977  C24 POPEJ 329      40.521 134.566 132.153  1.00  0.00           C
ATOM   5980  C25 POPEJ 329      41.891 134.796 132.803  1.00  0.00           C
ATOM   5983  C26 POPEJ 329      42.621 135.986 132.143  1.00  0.00           C
ATOM   5986  C27 POPEJ 329      44.131 136.056 132.433  1.00  0.00           C
ATOM   5989  C28 POPEJ 329      44.811 137.119 131.543  1.00  0.00           C
ATOM   5992  C29 POPEJ 329      46.271 137.359 131.853  1.00  0.00           C
ATOM   5994 0C21 POPEJ 329      47.321 137.270 131.003  1.00  0.00           C
ATOM   5996 1C21 POPEJ 329      47.301 136.886 129.543  1.00  0.00           C
ATOM   5999 2C21 POPEJ 329      47.711 138.039 128.603  1.00  0.00           C
ATOM   6002 3C21 POPEJ 329      46.551 138.979 128.253  1.00  0.00           C
ATOM   6005 4C21 POPEJ 329      46.921 140.059 127.213  1.00  0.00           C
ATOM   6008 5C21 POPEJ 329      47.351 139.499 125.843  1.00  0.00           C
ATOM   6011 6C21 POPEJ 329      48.871 139.520 125.623  1.00  0.00           C
ATOM   6014 7C21 POPEJ 329      49.251 139.149 124.183  1.00  0.00           C
ATOM   6017 8C21 POPEJ 329      50.771 139.130 123.973  1.00  0.00           C
ATOM   6021  C33 POPEJ 329      34.921 133.496 132.273  1.00  0.00           C
ATOM   6024  C34 POPEJ 329      35.231 134.746 131.413  1.00  0.00           C
ATOM   6027  C35 POPEJ 329      35.871 134.336 130.083  1.00  0.00           C
ATOM   6030  C36 POPEJ 329      36.561 135.486 129.313  1.00  0.00           C
ATOM   6033  C37 POPEJ 329      38.001 135.766 129.783  1.00  0.00           C
ATOM   6036  C38 POPEJ 329      38.681 136.896 128.993  1.00  0.00           C
ATOM   6039  C39 POPEJ 329      39.631 136.436 127.873  1.00  0.00           C
ATOM   6042 0C31 POPEJ 329      41.041 136.096 128.383  1.00  0.00           C
ATOM   6045 1C31 POPEJ 329      42.071 135.747 127.283  1.00  0.00           C
ATOM   6048 2C31 POPEJ 329      42.871 136.936 126.723  1.00  0.00           C
ATOM   6051 3C31 POPEJ 329      42.181 137.630 125.533  1.00  0.00           C
ATOM   6054 4C31 POPEJ 329      43.081 138.579 124.743  1.00  0.00           C
ATOM   6057 5C31 POPEJ 329      42.351 139.160 123.523  1.00  0.00           C
ATOM   6060 6C31 POPEJ 329      43.261 139.889 122.523  1.00  0.00           C
ATOM   6064  NH3 POPEK 330      22.461   6.026  96.983  1.00  0.00           N
ATOM   6068  C12 POPEK 330      21.061   5.476  96.913  1.00  0.00           C
ATOM   6071  C11 POPEK 330      20.231   6.166  95.813  1.00  0.00           C
ATOM   6074  P   POPEK 330      17.791   6.546  96.733  1.00  0.00           P
ATOM   6075  O13 POPEK 330      17.701   7.946  96.243  1.00  0.00           O
ATOM   6076  O14 POPEK 330      16.521   5.786  96.733  1.00  0.00           O
ATOM   6077  O11 POPEK 330      18.441   6.506  98.173  1.00  0.00           O
ATOM   6078  O12 POPEK 330      18.851   5.786  95.853  1.00  0.00           O
ATOM   6079  C1  POPEK 330      17.721   6.786  99.373  1.00  0.00           C
ATOM   6082  C2  POPEK 330      17.691   5.556 100.323  1.00  0.00           C
ATOM   6084  O21 POPEK 330      16.671   5.756 101.333  1.00  0.00           O
ATOM   6085  C21 POPEK 330      15.451   5.466 100.953  1.00  0.00           C
ATOM   6086  O22 POPEK 330      15.121   4.946  99.893  1.00  0.00           O
ATOM   6087  C22 POPEK 330      14.451   5.846 102.053  1.00  0.00           C
ATOM   6090  C3  POPEK 330      19.051   5.316 101.043  1.00  0.00           C
ATOM   6093  O31 POPEK 330      18.861   4.536 102.243  1.00  0.00           O
ATOM   6094  C31 POPEK 330      19.931   4.476 103.043  1.00  0.00           C
ATOM   6095  O32 POPEK 330      21.041   4.876 102.763  1.00  0.00           O
ATOM   6096  C32 POPEK 330      19.561   3.676 104.303  1.00  0.00           C
ATOM   6099  C23 POPEK 330      15.071   6.196 103.433  1.00  0.00           C
ATOM   6102  C24 POPEK 330      14.001   6.296 104.533  1.00  0.00           C
ATOM   6105  C25 POPEK 330      14.561   6.486 105.943  1.00  0.00           C
ATOM   6108  C26 POPEK 330      13.481   6.286 107.013  1.00  0.00           C
ATOM   6111  C27 POPEK 330      14.051   6.046 108.413  1.00  0.00           C
ATOM   6114  C28 POPEK 330      12.981   5.686 109.463  1.00  0.00           C
ATOM   6117  C29 POPEK 330      12.081   6.846 109.823  1.00  0.00           C
ATOM   6119 0C21 POPEK 330      11.161   6.846 110.803  1.00  0.00           C
ATOM   6121 1C21 POPEK 330      10.801   5.686 111.703  1.00  0.00           C
ATOM   6124 2C21 POPEK 330      11.181   5.936 113.173  1.00  0.00           C
ATOM   6127 3C21 POPEK 330      10.771   4.756 114.073  1.00  0.00           C
ATOM   6130 4C21 POPEK 330      11.351   4.836 115.493  1.00  0.00           C
ATOM   6133 5C21 POPEK 330      10.851   3.686 116.383  1.00  0.00           C
ATOM   6136 6C21 POPEK 330      11.291   3.826 117.853  1.00  0.00           C
ATOM   6139 7C21 POPEK 330      10.821   2.646 118.713  1.00  0.00           C
ATOM   6142 8C21 POPEK 330      11.171   2.796 120.203  1.00  0.00           C
ATOM   6146  C33 POPEK 330      19.381   4.476 105.623  1.00  0.00           C
ATOM   6149  C34 POPEK 330      18.241   3.866 106.463  1.00  0.00           C
ATOM   6152  C35 POPEK 330      18.391   3.856 107.993  1.00  0.00           C
ATOM   6155  C36 POPEK 330      17.941   5.116 108.743  1.00  0.00           C
ATOM   6158  C37 POPEK 330      17.461   4.736 110.153  1.00  0.00           C
ATOM   6161  C38 POPEK 330      16.871   5.906 110.963  1.00  0.00           C
ATOM   6164  C39 POPEK 330      16.251   5.426 112.283  1.00  0.00           C
ATOM   6167 0C31 POPEK 330      15.591   6.566 113.063  1.00  0.00           C
ATOM   6170 1C31 POPEK 330      15.231   6.176 114.503  1.00  0.00           C
ATOM   6173 2C31 POPEK 330      14.611   7.346 115.283  1.00  0.00           C
ATOM   6176 3C31 POPEK 330      14.431   7.046 116.783  1.00  0.00           C
ATOM   6179 4C31 POPEK 330      15.041   8.126 117.693  1.00  0.00           C
ATOM   6182 5C31 POPEK 330      14.281   9.456 117.663  1.00  0.00           C
ATOM   6185 6C31 POPEK 330      14.861  10.506 118.623  1.00  0.00           C
ATOM   6189  NH3 POPEL 331     124.931  83.866 100.223  1.00  0.00           N
ATOM   6193  C12 POPEL 331     125.121  85.326  99.923  1.00  0.00           C
ATOM   6196  C11 POPEL 331     125.971  85.566  98.653  1.00  0.00           C
ATOM   6199  P   POPEL 331     128.301  86.617  99.273  1.00  0.00           P
ATOM   6200  O13 POPEL 331     129.341  86.796  98.213  1.00  0.00           O
ATOM   6201  O14 POPEL 331     127.422  87.756  99.533  1.00  0.00           O
ATOM   6202  O11 POPEL 331     129.031  86.216 100.623  1.00  0.00           O
ATOM   6203  O12 POPEL 331     127.381  85.376  98.893  1.00  0.00           O
ATOM   6204  C1  POPEL 331     128.611  85.216 101.533  1.00  0.00           C
ATOM   6207  C2  POPEL 331     128.002  85.786 102.853  1.00  0.00           C
ATOM   6209  O21 POPEL 331     126.931  84.906 103.243  1.00  0.00           O
ATOM   6210  C21 POPEL 331     126.511  85.026 104.493  1.00  0.00           C
ATOM   6211  O22 POPEL 331     125.572  85.716 104.853  1.00  0.00           O
ATOM   6212  C22 POPEL 331     127.282  84.126 105.463  1.00  0.00           C
ATOM   6215  C3  POPEL 331     127.541  87.276 102.663  1.00  0.00           C
ATOM   6218  O31 POPEL 331     126.731  87.856 103.683  1.00  0.00           O
ATOM   6219  C31 POPEL 331     127.191  88.406 104.803  1.00  0.00           C
ATOM   6220  O32 POPEL 331     126.472  88.996 105.593  1.00  0.00           O
ATOM   6221  C32 POPEL 331     128.692  88.276 105.053  1.00  0.00           C
ATOM   6224  C23 POPEL 331     127.321  84.766 106.873  1.00  0.00           C
ATOM   6227  C24 POPEL 331     128.181  84.006 107.903  1.00  0.00           C
ATOM   6230  C25 POPEL 331     129.462  84.776 108.273  1.00  0.00           C
ATOM   6233  C26 POPEL 331     130.381  84.066 109.283  1.00  0.00           C
ATOM   6236  C27 POPEL 331     129.931  84.216 110.753  1.00  0.00           C
ATOM   6239  C28 POPEL 331     130.911  83.586 111.773  1.00  0.00           C
ATOM   6242  C29 POPEL 331     132.181  84.376 111.993  1.00  0.00           C
ATOM   6244 0C21 POPEL 331     132.771  84.626 113.183  1.00  0.00           C
ATOM   6246 1C21 POPEL 331     132.321  84.126 114.533  1.00  0.00           C
ATOM   6249 2C21 POPEL 331     133.481  84.117 115.553  1.00  0.00           C
ATOM   6252 3C21 POPEL 331     133.041  83.646 116.953  1.00  0.00           C
ATOM   6255 4C21 POPEL 331     134.082  83.887 118.063  1.00  0.00           C
ATOM   6258 5C21 POPEL 331     135.321  82.976 118.003  1.00  0.00           C
ATOM   6261 6C21 POPEL 331     136.481  83.536 117.173  1.00  0.00           C
ATOM   6264 7C21 POPEL 331     137.655  82.556 117.063  1.00  0.00           C
ATOM   6267 8C21 POPEL 331     138.744  83.036 116.113  1.00  0.00           C
ATOM   6271  C33 POPEL 331     128.981  88.866 106.453  1.00  0.00           C
ATOM   6274  C34 POPEL 331     130.451  88.816 106.873  1.00  0.00           C
ATOM   6277  C35 POPEL 331     130.602  88.636 108.393  1.00  0.00           C
ATOM   6280  C36 POPEL 331     129.811  89.636 109.243  1.00  0.00           C
ATOM   6283  C37 POPEL 331     129.971  89.336 110.743  1.00  0.00           C
ATOM   6286  C38 POPEL 331     129.091  90.236 111.613  1.00  0.00           C
ATOM   6289  C39 POPEL 331     129.121  89.877 113.103  1.00  0.00           C
ATOM   6292 0C31 POPEL 331     130.502  90.066 113.743  1.00  0.00           C
ATOM   6295 1C31 POPEL 331     130.491  89.816 115.263  1.00  0.00           C
ATOM   6298 2C31 POPEL 331     131.871  90.046 115.903  1.00  0.00           C
ATOM   6301 3C31 POPEL 331     132.181  91.516 116.203  1.00  0.00           C
ATOM   6304 4C31 POPEL 331     131.771  91.947 117.623  1.00  0.00           C
ATOM   6307 5C31 POPEL 331     132.112  93.406 117.923  1.00  0.00           C
ATOM   6310 6C31 POPEL 331     131.771  93.837 119.343  1.00  0.00           C
ATOM   6314  NH3 POPEM 332      61.921  55.156 102.143  1.00  0.00           N
ATOM   6318  C12 POPEM 332      62.001  56.266 101.123  1.00  0.00           C
ATOM   6321  C11 POPEM 332      62.701  55.796  99.823  1.00  0.00           C
ATOM   6324  P   POPEM 332      64.951  54.876 100.833  1.00  0.00           P
ATOM   6325  O13 POPEM 332      64.231  53.596 100.993  1.00  0.00           O
ATOM   6326  O14 POPEM 332      66.391  54.866 100.523  1.00  0.00           O
ATOM   6327  O11 POPEM 332      64.771  55.666 102.193  1.00  0.00           O
ATOM   6328  O12 POPEM 332      64.131  55.816  99.883  1.00  0.00           O
ATOM   6329  C1  POPEM 332      65.591  55.326 103.303  1.00  0.00           C
ATOM   6332  C2  POPEM 332      64.922  55.826 104.613  1.00  0.00           C
ATOM   6334  O21 POPEM 332      63.571  55.336 104.583  1.00  0.00           O
ATOM   6335  C21 POPEM 332      62.581  55.736 105.373  1.00  0.00           C
ATOM   6336  O22 POPEM 332      61.421  55.776 104.993  1.00  0.00           O
ATOM   6337  C22 POPEM 332      63.021  55.996 106.823  1.00  0.00           C
ATOM   6340  C3  POPEM 332      65.032  57.366 104.723  1.00  0.00           C
ATOM   6343  O31 POPEM 332      65.401  57.776 106.063  1.00  0.00           O
ATOM   6344  C31 POPEM 332      65.311  59.106 106.213  1.00  0.00           C
ATOM   6345  O32 POPEM 332      64.791  59.856 105.403  1.00  0.00           O
ATOM   6346  C32 POPEM 332      65.991  59.556 107.493  1.00  0.00           C
ATOM   6349  C23 POPEM 332      61.991  55.526 107.883  1.00  0.00           C
ATOM   6352  C24 POPEM 332      61.801  56.526 109.033  1.00  0.00           C
ATOM   6355  C25 POPEM 332      60.891  55.956 110.133  1.00  0.00           C
ATOM   6358  C26 POPEM 332      60.451  57.006 111.173  1.00  0.00           C
ATOM   6361  C27 POPEM 332      59.171  57.766 110.783  1.00  0.00           C
ATOM   6364  C28 POPEM 332      58.621  58.686 111.893  1.00  0.00           C
ATOM   6367  C29 POPEM 332      57.561  59.596 111.323  1.00  0.00           C
ATOM   6369 0C21 POPEM 332      56.611  60.306 111.973  1.00  0.00           C
ATOM   6371 1C21 POPEM 332      56.341  60.367 113.453  1.00  0.00           C
ATOM   6374 2C21 POPEM 332      54.901  60.846 113.743  1.00  0.00           C
ATOM   6377 3C21 POPEM 332      54.541  60.806 115.243  1.00  0.00           C
ATOM   6380 4C21 POPEM 332      53.091  61.216 115.533  1.00  0.00           C
ATOM   6383 5C21 POPEM 332      52.771  61.136 117.043  1.00  0.00           C
ATOM   6386 6C21 POPEM 332      51.391  61.706 117.413  1.00  0.00           C
ATOM   6389 7C21 POPEM 332      51.201  61.786 118.943  1.00  0.00           C
ATOM   6392 8C21 POPEM 332      49.871  62.426 119.363  1.00  0.00           C
ATOM   6396  C33 POPEM 332      65.271  59.086 108.773  1.00  0.00           C
ATOM   6399  C34 POPEM 332      66.091  59.356 110.053  1.00  0.00           C
ATOM   6402  C35 POPEM 332      66.501  60.826 110.213  1.00  0.00           C
ATOM   6405  C36 POPEM 332      66.931  61.206 111.643  1.00  0.00           C
ATOM   6408  C37 POPEM 332      68.181  60.496 112.173  1.00  0.00           C
ATOM   6411  C38 POPEM 332      68.621  61.066 113.533  1.00  0.00           C
ATOM   6414  C39 POPEM 332      69.611  60.176 114.303  1.00  0.00           C
ATOM   6417 0C31 POPEM 332      70.211  60.876 115.533  1.00  0.00           C
ATOM   6420 1C31 POPEM 332      71.061  59.936 116.403  1.00  0.00           C
ATOM   6423 2C31 POPEM 332      72.011  60.676 117.363  1.00  0.00           C
ATOM   6426 3C31 POPEM 332      71.381  61.036 118.723  1.00  0.00           C
ATOM   6429 4C31 POPEM 332      72.361  61.766 119.653  1.00  0.00           C
ATOM   6432 5C31 POPEM 332      71.761  62.136 121.013  1.00  0.00           C
ATOM   6435 6C31 POPEM 332      72.701  62.976 121.883  1.00  0.00           C
ATOM   6439  NH3 POPEN 333      69.121  30.066 100.463  1.00  0.00           N
ATOM   6443  C12 POPEN 333      69.521  28.966  99.523  1.00  0.00           C
ATOM   6446  C11 POPEN 333      70.491  29.436  98.433  1.00  0.00           C
ATOM   6449  P   POPEN 333      72.071  28.146  96.753  1.00  0.00           P
ATOM   6450  O13 POPEN 333      71.701  27.686  95.403  1.00  0.00           O
ATOM   6451  O14 POPEN 333      72.891  29.366  96.893  1.00  0.00           O
ATOM   6452  O11 POPEN 333      72.791  26.976  97.543  1.00  0.00           O
ATOM   6453  O12 POPEN 333      70.771  28.296  97.633  1.00  0.00           O
ATOM   6454  C1  POPEN 333      72.051  25.896  98.123  1.00  0.00           C
ATOM   6457  C2  POPEN 333      72.261  25.846  99.663  1.00  0.00           C
ATOM   6459  O21 POPEN 333      73.331  24.936  99.973  1.00  0.00           O
ATOM   6460  C21 POPEN 333      74.491  25.516 100.133  1.00  0.00           C
ATOM   6461  O22 POPEN 333      74.741  26.696  99.893  1.00  0.00           O
ATOM   6462  C22 POPEN 333      75.441  24.596 100.903  1.00  0.00           C
ATOM   6465  C3  POPEN 333      71.032  25.356 100.463  1.00  0.00           C
ATOM   6468  O31 POPEN 333      71.352  25.386 101.883  1.00  0.00           O
ATOM   6469  C31 POPEN 333      70.911  24.316 102.573  1.00  0.00           C
ATOM   6470  O32 POPEN 333      70.131  23.486 102.133  1.00  0.00           O
ATOM   6471  C32 POPEN 333      71.581  24.256 103.953  1.00  0.00           C
ATOM   6474  C23 POPEN 333      75.351  24.876 102.423  1.00  0.00           C
ATOM   6477  C24 POPEN 333      75.931  23.746 103.293  1.00  0.00           C
ATOM   6480  C25 POPEN 333      75.911  24.176 104.763  1.00  0.00           C
ATOM   6483  C26 POPEN 333      76.271  23.106 105.803  1.00  0.00           C
ATOM   6486  C27 POPEN 333      76.251  23.746 107.193  1.00  0.00           C
ATOM   6489  C28 POPEN 333      76.821  22.896 108.353  1.00  0.00           C
ATOM   6492  C29 POPEN 333      76.811  23.766 109.583  1.00  0.00           C
ATOM   6494 0C21 POPEN 333      77.541  23.646 110.703  1.00  0.00           C
ATOM   6496 1C21 POPEN 333      78.481  22.536 111.083  1.00  0.00           C
ATOM   6499 2C21 POPEN 333      78.171  22.046 112.523  1.00  0.00           C
ATOM   6502 3C21 POPEN 333      76.791  21.376 112.643  1.00  0.00           C
ATOM   6505 4C21 POPEN 333      76.401  20.986 114.073  1.00  0.00           C
ATOM   6508 5C21 POPEN 333      75.581  22.066 114.803  1.00  0.00           C
ATOM   6511 6C21 POPEN 333      74.751  21.486 115.953  1.00  0.00           C
ATOM   6514 7C21 POPEN 333      73.461  22.266 116.213  1.00  0.00           C
ATOM   6517 8C21 POPEN 333      72.461  21.506 117.083  1.00  0.00           C
ATOM   6521  C33 POPEN 333      70.701  23.496 104.983  1.00  0.00           C
ATOM   6524  C34 POPEN 333      71.231  23.536 106.433  1.00  0.00           C
ATOM   6527  C35 POPEN 333      72.282  22.466 106.783  1.00  0.00           C
ATOM   6530  C36 POPEN 333      72.561  22.436 108.293  1.00  0.00           C
ATOM   6533  C37 POPEN 333      73.331  21.196 108.783  1.00  0.00           C
ATOM   6536  C38 POPEN 333      73.911  21.366 110.203  1.00  0.00           C
ATOM   6539  C39 POPEN 333      72.911  21.806 111.293  1.00  0.00           C
ATOM   6542 0C31 POPEN 333      72.011  20.686 111.793  1.00  0.00           C
ATOM   6545 1C31 POPEN 333      70.991  21.166 112.833  1.00  0.00           C
ATOM   6548 2C31 POPEN 333      70.341  20.056 113.663  1.00  0.00           C
ATOM   6551 3C31 POPEN 333      69.341  20.616 114.683  1.00  0.00           C
ATOM   6554 4C31 POPEN 333      68.641  19.526 115.523  1.00  0.00           C
ATOM   6557 5C31 POPEN 333      67.781  20.126 116.653  1.00  0.00           C
ATOM   6560 6C31 POPEN 333      67.211  19.086 117.613  1.00  0.00           C
ATOM   6564  NH3 POPEO 334      62.751  71.636 142.263  1.00  0.00           N
ATOM   6568  C12 POPEO 334      61.531  71.736 143.123  1.00  0.00           C
ATOM   6571  C11 POPEO 334      61.181  73.176 143.533  1.00  0.00           C
ATOM   6574  P   POPEO 334      58.641  73.736 143.113  1.00  0.00           P
ATOM   6575  O13 POPEO 334      57.361  73.576 143.843  1.00  0.00           O
ATOM   6576  O14 POPEO 334      58.911  75.076 142.573  1.00  0.00           O
ATOM   6577  O11 POPEO 334      58.691  72.716 141.923  1.00  0.00           O
ATOM   6578  O12 POPEO 334      59.831  73.226 144.023  1.00  0.00           O
ATOM   6579  C1  POPEO 334      59.451  73.007 140.733  1.00  0.00           C
ATOM   6582  C2  POPEO 334      58.531  72.886 139.503  1.00  0.00           C
ATOM   6584  O21 POPEO 334      59.251  73.206 138.283  1.00  0.00           O
ATOM   6585  C21 POPEO 334      59.551  74.466 138.073  1.00  0.00           C
ATOM   6586  O22 POPEO 334      59.401  75.396 138.843  1.00  0.00           O
ATOM   6587  C22 POPEO 334      60.061  74.606 136.633  1.00  0.00           C
ATOM   6590  C3  POPEO 334      57.231  73.716 139.753  1.00  0.00           C
ATOM   6593  O31 POPEO 334      56.411  73.906 138.573  1.00  0.00           O
ATOM   6594  C31 POPEO 334      55.701  75.036 138.643  1.00  0.00           C
ATOM   6595  O32 POPEO 334      54.531  75.106 138.973  1.00  0.00           O
ATOM   6596  C32 POPEO 334      56.561  76.206 138.163  1.00  0.00           C
ATOM   6599  C23 POPEO 334      60.091  76.086 136.203  1.00  0.00           C
ATOM   6602  C24 POPEO 334      60.621  76.297 134.783  1.00  0.00           C
ATOM   6605  C25 POPEO 334      60.771  77.776 134.413  1.00  0.00           C
ATOM   6608  C26 POPEO 334      61.611  77.996 133.153  1.00  0.00           C
ATOM   6611  C27 POPEO 334      63.121  77.826 133.423  1.00  0.00           C
ATOM   6614  C28 POPEO 334      63.981  77.796 132.153  1.00  0.00           C
ATOM   6617  C29 POPEO 334      63.931  79.076 131.343  1.00  0.00           C
ATOM   6619 0C21 POPEO 334      64.761  80.126 131.453  1.00  0.00           C
ATOM   6621 1C21 POPEO 334      65.921  80.286 132.413  1.00  0.00           C
ATOM   6624 2C21 POPEO 334      67.161  80.966 131.803  1.00  0.00           C
ATOM   6627 3C21 POPEO 334      67.201  82.496 131.953  1.00  0.00           C
ATOM   6630 4C21 POPEO 334      66.041  83.286 131.313  1.00  0.00           C
ATOM   6633 5C21 POPEO 334      66.081  84.757 131.753  1.00  0.00           C
ATOM   6636 6C21 POPEO 334      64.841  85.546 131.313  1.00  0.00           C
ATOM   6639 7C21 POPEO 334      64.741  86.896 132.033  1.00  0.00           C
ATOM   6642 8C21 POPEO 334      63.651  87.797 131.483  1.00  0.00           C
ATOM   6646  C33 POPEO 334      55.801  77.477 137.743  1.00  0.00           C
ATOM   6649  C34 POPEO 334      56.731  78.566 137.173  1.00  0.00           C
ATOM   6652  C35 POPEO 334      58.031  78.757 137.963  1.00  0.00           C
ATOM   6655  C36 POPEO 334      58.931  79.867 137.383  1.00  0.00           C
ATOM   6658  C37 POPEO 334      58.651  81.236 138.003  1.00  0.00           C
ATOM   6661  C38 POPEO 334      59.551  82.306 137.383  1.00  0.00           C
ATOM   6664  C39 POPEO 334      59.471  83.666 138.083  1.00  0.00           C
ATOM   6667 0C31 POPEO 334      60.011  83.656 139.523  1.00  0.00           C
ATOM   6670 1C31 POPEO 334      60.381  85.056 140.053  1.00  0.00           C
ATOM   6673 2C31 POPEO 334      61.851  85.446 139.833  1.00  0.00           C
ATOM   6676 3C31 POPEO 334      62.401  85.196 138.423  1.00  0.00           C
ATOM   6679 4C31 POPEO 334      63.761  85.846 138.163  1.00  0.00           C
ATOM   6682 5C31 POPEO 334      64.231  85.606 136.723  1.00  0.00           C
ATOM   6685 6C31 POPEO 334      65.561  86.276 136.393  1.00  0.00           C
ATOM   6689  NH3 POPEP 335     104.311  70.756 142.603  1.00  0.00           N
ATOM   6693  C12 POPEP 335     105.581  71.566 142.563  1.00  0.00           C
ATOM   6696  C11 POPEP 335     106.642  70.856 141.743  1.00  0.00           C
ATOM   6699  P   POPEP 335     107.161  68.306 141.523  1.00  0.00           P
ATOM   6700  O13 POPEP 335     108.411  67.726 142.063  1.00  0.00           O
ATOM   6701  O14 POPEP 335     105.951  67.436 141.493  1.00  0.00           O
ATOM   6702  O11 POPEP 335     107.451  68.846 140.053  1.00  0.00           O
ATOM   6703  O12 POPEP 335     106.811  69.587 142.343  1.00  0.00           O
ATOM   6704  C1  POPEP 335     107.832  67.926 139.023  1.00  0.00           C
ATOM   6707  C2  POPEP 335     107.231  68.346 137.653  1.00  0.00           C
ATOM   6709  O21 POPEP 335     107.181  67.216 136.763  1.00  0.00           O
ATOM   6710  C21 POPEP 335     106.091  66.466 136.863  1.00  0.00           C
ATOM   6711  O22 POPEP 335     105.161  66.666 137.633  1.00  0.00           O
ATOM   6712  C22 POPEP 335     106.172  65.326 135.853  1.00  0.00           C
ATOM   6715  C3  POPEP 335     108.072  69.506 137.023  1.00  0.00           C
ATOM   6718  O31 POPEP 335     108.121  69.447 135.573  1.00  0.00           O
ATOM   6719  C31 POPEP 335     109.201  68.806 135.073  1.00  0.00           C
ATOM   6720  O32 POPEP 335     110.201  68.536 135.723  1.00  0.00           O
ATOM   6721  C32 POPEP 335     108.981  68.486 133.603  1.00  0.00           C
ATOM   6724  C23 POPEP 335     105.981  65.786 134.393  1.00  0.00           C
ATOM   6727  C24 POPEP 335     106.491  64.756 133.373  1.00  0.00           C
ATOM   6730  C25 POPEP 335     106.682  65.326 131.963  1.00  0.00           C
ATOM   6733  C26 POPEP 335     105.371  65.606 131.223  1.00  0.00           C
ATOM   6736  C27 POPEP 335     105.502  66.746 130.203  1.00  0.00           C
ATOM   6739  C28 POPEP 335     104.271  66.936 129.283  1.00  0.00           C
ATOM   6742  C29 POPEP 335     102.951  66.806 130.003  1.00  0.00           C
ATOM   6744 0C21 POPEP 335     102.021  67.757 130.203  1.00  0.00           C
ATOM   6746 1C21 POPEP 335     102.142  69.196 129.773  1.00  0.00           C
ATOM   6749 2C21 POPEP 335     101.122  70.066 130.523  1.00  0.00           C
ATOM   6752 3C21 POPEP 335     101.201  71.536 130.093  1.00  0.00           C
ATOM   6755 4C21 POPEP 335     100.152  72.407 130.793  1.00  0.00           C
ATOM   6758 5C21 POPEP 335     100.511  73.896 130.883  1.00  0.00           C
ATOM   6761 6C21 POPEP 335     101.801  74.106 131.683  1.00  0.00           C
ATOM   6764 7C21 POPEP 335     101.922  75.486 132.343  1.00  0.00           C
ATOM   6767 8C21 POPEP 335     103.002  75.546 133.423  1.00  0.00           C
ATOM   6771  C33 POPEP 335     110.301  68.156 132.873  1.00  0.00           C
ATOM   6774  C34 POPEP 335     111.181  69.376 132.523  1.00  0.00           C
ATOM   6777  C35 POPEP 335     110.591  70.367 131.493  1.00  0.00           C
ATOM   6780  C36 POPEP 335     109.861  69.756 130.283  1.00  0.00           C
ATOM   6783  C37 POPEP 335     109.451  70.846 129.283  1.00  0.00           C
ATOM   6786  C38 POPEP 335     108.821  70.306 127.993  1.00  0.00           C
ATOM   6789  C39 POPEP 335     107.321  69.986 128.103  1.00  0.00           C
ATOM   6792 0C31 POPEP 335     106.461  70.926 127.233  1.00  0.00           C
ATOM   6795 1C31 POPEP 335     104.971  70.566 127.223  1.00  0.00           C
ATOM   6798 2C31 POPEP 335     104.142  71.496 126.323  1.00  0.00           C
ATOM   6801 3C31 POPEP 335     103.681  72.776 127.033  1.00  0.00           C
ATOM   6804 4C31 POPEP 335     102.991  73.766 126.073  1.00  0.00           C
ATOM   6807 5C31 POPEP 335     102.361  74.956 126.783  1.00  0.00           C
ATOM   6810 6C31 POPEP 335     101.691  75.946 125.823  1.00  0.00           C
ATOM   6814  NH3 POPEQ 336      75.511  29.416  99.933  1.00  0.00           N
ATOM   6818  C12 POPEQ 336      74.431  30.226  99.273  1.00  0.00           C
ATOM   6821  C11 POPEQ 336      73.971  31.416 100.153  1.00  0.00           C
ATOM   6824  P   POPEQ 336      74.911  33.716 101.063  1.00  0.00           P
ATOM   6825  O13 POPEQ 336      73.511  34.176 100.973  1.00  0.00           O
ATOM   6826  O14 POPEQ 336      75.971  34.566 100.473  1.00  0.00           O
ATOM   6827  O11 POPEQ 336      75.351  33.516 102.563  1.00  0.00           O
ATOM   6828  O12 POPEQ 336      75.081  32.216 100.543  1.00  0.00           O
ATOM   6829  C1  POPEQ 336      74.541  32.936 103.583  1.00  0.00           C
ATOM   6832  C2  POPEQ 336      75.111  31.586 104.083  1.00  0.00           C
ATOM   6834  O21 POPEQ 336      75.391  31.616 105.493  1.00  0.00           O
ATOM   6835  C21 POPEQ 336      74.381  31.636 106.333  1.00  0.00           C
ATOM   6836  O22 POPEQ 336      73.201  31.646 106.033  1.00  0.00           O
ATOM   6837  C22 POPEQ 336      74.941  31.476 107.753  1.00  0.00           C
ATOM   6840  C3  POPEQ 336      76.441  31.206 103.383  1.00  0.00           C
ATOM   6843  O31 POPEQ 336      76.971  29.986 103.953  1.00  0.00           O
ATOM   6844  C31 POPEQ 336      78.191  30.066 104.453  1.00  0.00           C
ATOM   6845  O32 POPEQ 336      78.941  31.016 104.413  1.00  0.00           O
ATOM   6846  C32 POPEQ 336      78.561  28.736 105.103  1.00  0.00           C
ATOM   6849  C23 POPEQ 336      74.481  32.556 108.763  1.00  0.00           C
ATOM   6852  C24 POPEQ 336      74.741  32.106 110.203  1.00  0.00           C
ATOM   6855  C25 POPEQ 336      74.221  33.086 111.263  1.00  0.00           C
ATOM   6858  C26 POPEQ 336      74.211  32.436 112.653  1.00  0.00           C
ATOM   6861  C27 POPEQ 336      73.401  33.216 113.703  1.00  0.00           C
ATOM   6864  C28 POPEQ 336      73.211  32.396 114.993  1.00  0.00           C
ATOM   6867  C29 POPEQ 336      72.181  32.976 115.923  1.00  0.00           C
ATOM   6869 0C21 POPEQ 336      72.431  33.726 117.023  1.00  0.00           C
ATOM   6871 1C21 POPEQ 336      73.771  34.196 117.493  1.00  0.00           C
ATOM   6874 2C21 POPEQ 336      74.391  33.396 118.663  1.00  0.00           C
ATOM   6877 3C21 POPEQ 336      75.691  34.066 119.123  1.00  0.00           C
ATOM   6880 4C21 POPEQ 336      76.451  33.386 120.263  1.00  0.00           C
ATOM   6883 5C21 POPEQ 336      77.602  34.306 120.713  1.00  0.00           C
ATOM   6886 6C21 POPEQ 336      78.481  33.776 121.853  1.00  0.00           C
ATOM   6889 7C21 POPEQ 336      79.321  34.906 122.463  1.00  0.00           C
ATOM   6892 8C21 POPEQ 336      80.541  34.436 123.243  1.00  0.00           C
ATOM   6896  C33 POPEQ 336      77.771  28.476 106.393  1.00  0.00           C
ATOM   6899  C34 POPEQ 336      78.221  27.206 107.103  1.00  0.00           C
ATOM   6902  C35 POPEQ 336      79.541  27.426 107.863  1.00  0.00           C
ATOM   6905  C36 POPEQ 336      79.881  26.316 108.863  1.00  0.00           C
ATOM   6908  C37 POPEQ 336      81.192  26.636 109.593  1.00  0.00           C
ATOM   6911  C38 POPEQ 336      81.381  25.856 110.893  1.00  0.00           C
ATOM   6914  C39 POPEQ 336      82.571  26.366 111.703  1.00  0.00           C
ATOM   6917 0C31 POPEQ 336      82.401  27.796 112.233  1.00  0.00           C
ATOM   6920 1C31 POPEQ 336      83.532  28.186 113.193  1.00  0.00           C
ATOM   6923 2C31 POPEQ 336      83.522  29.676 113.573  1.00  0.00           C
ATOM   6926 3C31 POPEQ 336      84.861  30.166 114.133  1.00  0.00           C
ATOM   6929 4C31 POPEQ 336      85.321  29.486 115.423  1.00  0.00           C
ATOM   6932 5C31 POPEQ 336      86.752  29.886 115.813  1.00  0.00           C
ATOM   6935 6C31 POPEQ 336      87.372  29.066 116.953  1.00  0.00           C
ATOM   6939  NH3 POPER 337      25.951  77.216  96.643  1.00  0.00           N
ATOM   6943  C12 POPER 337      25.361  78.526  97.103  1.00  0.00           C
ATOM   6946  C11 POPER 337      24.901  78.426  98.563  1.00  0.00           C
ATOM   6949  P   POPER 337      25.001  80.867  99.483  1.00  0.00           P
ATOM   6950  O13 POPER 337      26.241  80.986  98.653  1.00  0.00           O
ATOM   6951  O14 POPER 337      24.091  82.026  99.513  1.00  0.00           O
ATOM   6952  O11 POPER 337      25.371  80.426 100.953  1.00  0.00           O
ATOM   6953  O12 POPER 337      24.191  79.596  98.973  1.00  0.00           O
ATOM   6954  C1  POPER 337      25.451  81.356 102.043  1.00  0.00           C
ATOM   6957  C2  POPER 337      26.881  81.426 102.663  1.00  0.00           C
ATOM   6959  O21 POPER 337      26.781  82.016 103.983  1.00  0.00           O
ATOM   6960  C21 POPER 337      27.631  81.556 104.903  1.00  0.00           C
ATOM   6961  O22 POPER 337      28.271  80.516 104.833  1.00  0.00           O
ATOM   6962  C22 POPER 337      27.651  82.476 106.123  1.00  0.00           C
ATOM   6965  C3  POPER 337      27.831  82.257 101.753  1.00  0.00           C
ATOM   6968  O31 POPER 337      29.221  81.876 101.883  1.00  0.00           O
ATOM   6969  C31 POPER 337      29.911  82.536 102.803  1.00  0.00           C
ATOM   6970  O32 POPER 337      29.471  83.356 103.573  1.00  0.00           O
ATOM   6971  C32 POPER 337      31.291  81.886 102.923  1.00  0.00           C
ATOM   6974  C23 POPER 337      29.091  82.906 106.513  1.00  0.00           C
ATOM   6977  C24 POPER 337      29.271  83.246 107.993  1.00  0.00           C
ATOM   6980  C25 POPER 337      29.281  82.016 108.903  1.00  0.00           C
ATOM   6983  C26 POPER 337      29.471  82.316 110.393  1.00  0.00           C
ATOM   6986  C27 POPER 337      29.141  81.086 111.233  1.00  0.00           C
ATOM   6989  C28 POPER 337      29.411  81.216 112.753  1.00  0.00           C
ATOM   6992  C29 POPER 337      28.891  82.447 113.453  1.00  0.00           C
ATOM   6994 0C21 POPER 337      27.631  82.917 113.453  1.00  0.00           C
ATOM   6996 1C21 POPER 337      26.441  82.296 112.783  1.00  0.00           C
ATOM   6999 2C21 POPER 337      25.131  82.526 113.563  1.00  0.00           C
ATOM   7002 3C21 POPER 337      23.921  81.916 112.833  1.00  0.00           C
ATOM   7005 4C21 POPER 337      22.571  82.236 113.483  1.00  0.00           C
ATOM   7008 5C21 POPER 337      22.391  81.586 114.863  1.00  0.00           C
ATOM   7011 6C21 POPER 337      21.191  82.176 115.613  1.00  0.00           C
ATOM   7014 7C21 POPER 337      20.961  81.456 116.943  1.00  0.00           C
ATOM   7017 8C21 POPER 337      19.861  82.096 117.783  1.00  0.00           C
ATOM   7021  C33 POPER 337      32.251  82.676 103.843  1.00  0.00           C
ATOM   7024  C34 POPER 337      33.161  81.757 104.663  1.00  0.00           C
ATOM   7027  C35 POPER 337      33.271  82.166 106.133  1.00  0.00           C
ATOM   7030  C36 POPER 337      34.081  81.146 106.943  1.00  0.00           C
ATOM   7033  C37 POPER 337      33.531  80.956 108.363  1.00  0.00           C
ATOM   7036  C38 POPER 337      34.321  79.886 109.113  1.00  0.00           C
ATOM   7039  C39 POPER 337      33.621  79.396 110.393  1.00  0.00           C
ATOM   7042 0C31 POPER 337      33.691  80.386 111.553  1.00  0.00           C
ATOM   7045 1C31 POPER 337      33.391  79.706 112.903  1.00  0.00           C
ATOM   7048 2C31 POPER 337      33.491  80.646 114.123  1.00  0.00           C
ATOM   7051 3C31 POPER 337      34.871  81.296 114.283  1.00  0.00           C
ATOM   7054 4C31 POPER 337      35.061  81.976 115.643  1.00  0.00           C
ATOM   7057 5C31 POPER 337      36.331  82.826 115.693  1.00  0.00           C
ATOM   7060 6C31 POPER 337      36.531  83.556 117.023  1.00  0.00           C
ATOM   7064  NH3 POPES 338     126.022  29.446  96.753  1.00  0.00           N
ATOM   7068  C12 POPES 338     125.111  28.626  95.883  1.00  0.00           C
ATOM   7071  C11 POPES 338     124.621  29.436  94.673  1.00  0.00           C
ATOM   7074  P   POPES 338     126.752  29.486  93.083  1.00  0.00           P
ATOM   7075  O13 POPES 338     126.141  29.036  91.813  1.00  0.00           O
ATOM   7076  O14 POPES 338     127.941  30.356  92.953  1.00  0.00           O
ATOM   7077  O11 POPES 338     127.142  28.226  93.933  1.00  0.00           O
ATOM   7078  O12 POPES 338     125.651  30.166  93.993  1.00  0.00           O
ATOM   7079  C1  POPES 338     128.091  27.266  93.493  1.00  0.00           C
ATOM   7082  C2  POPES 338     128.951  26.766  94.683  1.00  0.00           C
ATOM   7084  O21 POPES 338     128.151  25.926  95.543  1.00  0.00           O
ATOM   7085  C21 POPES 338     128.811  24.876  96.033  1.00  0.00           C
ATOM   7086  O22 POPES 338     129.951  24.586  95.783  1.00  0.00           O
ATOM   7087  C22 POPES 338     127.832  24.126  96.933  1.00  0.00           C
ATOM   7090  C3  POPES 338     129.561  27.956  95.483  1.00  0.00           C
ATOM   7093  O31 POPES 338     130.172  27.546  96.733  1.00  0.00           O
ATOM   7094  C31 POPES 338     129.411  27.696  97.823  1.00  0.00           C
ATOM   7095  O32 POPES 338     128.252  28.096  97.823  1.00  0.00           O
ATOM   7096  C32 POPES 338     130.211  27.256  99.053  1.00  0.00           C
ATOM   7099  C23 POPES 338     128.522  22.966  97.673  1.00  0.00           C
ATOM   7102  C24 POPES 338     129.362  23.366  98.893  1.00  0.00           C
ATOM   7105  C25 POPES 338     128.561  24.086  99.983  1.00  0.00           C
ATOM   7108  C26 POPES 338     129.252  24.046 101.353  1.00  0.00           C
ATOM   7111  C27 POPES 338     128.401  24.666 102.463  1.00  0.00           C
ATOM   7114  C28 POPES 338     129.091  24.636 103.843  1.00  0.00           C
ATOM   7117  C29 POPES 338     128.832  25.896 104.633  1.00  0.00           C
ATOM   7119 0C21 POPES 338     128.392  26.006 105.893  1.00  0.00           C
ATOM   7121 1C21 POPES 338     128.091  24.896 106.863  1.00  0.00           C
ATOM   7124 2C21 POPES 338     127.941  25.446 108.303  1.00  0.00           C
ATOM   7127 3C21 POPES 338     127.531  24.406 109.353  1.00  0.00           C
ATOM   7130 4C21 POPES 338     128.532  23.246 109.493  1.00  0.00           C
ATOM   7133 5C21 POPES 338     128.051  22.116 110.403  1.00  0.00           C
ATOM   7136 6C21 POPES 338     128.301  22.366 111.893  1.00  0.00           C
ATOM   7139 7C21 POPES 338     127.722  21.236 112.753  1.00  0.00           C
ATOM   7142 8C21 POPES 338     128.032  21.386 114.243  1.00  0.00           C
ATOM   7146  C33 POPES 338     129.601  27.726 100.383  1.00  0.00           C
ATOM   7149  C34 POPES 338     130.381  28.866 101.053  1.00  0.00           C
ATOM   7152  C35 POPES 338     131.111  28.396 102.323  1.00  0.00           C
ATOM   7155  C36 POPES 338     131.402  29.506 103.333  1.00  0.00           C
ATOM   7158  C37 POPES 338     131.221  29.026 104.783  1.00  0.00           C
ATOM   7161  C38 POPES 338     132.061  27.786 105.133  1.00  0.00           C
ATOM   7164  C39 POPES 338     131.931  27.416 106.613  1.00  0.00           C
ATOM   7167 0C31 POPES 338     132.552  26.046 106.903  1.00  0.00           C
ATOM   7170 1C31 POPES 338     132.631  25.736 108.393  1.00  0.00           C
ATOM   7173 2C31 POPES 338     133.142  24.316 108.683  1.00  0.00           C
ATOM   7176 3C31 POPES 338     134.451  23.986 107.953  1.00  0.00           C
ATOM   7179 4C31 POPES 338     135.052  22.656 108.403  1.00  0.00           C
ATOM   7182 5C31 POPES 338     136.181  22.186 107.483  1.00  0.00           C
ATOM   7185 6C31 POPES 338     136.691  20.796 107.853  1.00  0.00           C
ATOM   7189  NH3 POPET 339     127.172  48.706 138.463  1.00  0.00           N
ATOM   7193  C12 POPET 339     127.901  48.056 139.593  1.00  0.00           C
ATOM   7196  C11 POPET 339     128.451  46.736 139.073  1.00  0.00           C
ATOM   7199  P   POPET 339     129.532  44.556 140.023  1.00  0.00           P
ATOM   7200  O13 POPET 339     130.981  44.556 140.313  1.00  0.00           O
ATOM   7201  O14 POPET 339     128.692  43.706 140.873  1.00  0.00           O
ATOM   7202  O11 POPET 339     129.231  44.176 138.523  1.00  0.00           O
ATOM   7203  O12 POPET 339     129.021  46.036 140.163  1.00  0.00           O
ATOM   7204  C1  POPET 339     130.302  43.736 137.683  1.00  0.00           C
ATOM   7207  C2  POPET 339     129.942  43.876 136.183  1.00  0.00           C
ATOM   7209  O21 POPET 339     131.192  44.166 135.553  1.00  0.00           O
ATOM   7210  C21 POPET 339     131.272  44.117 134.243  1.00  0.00           C
ATOM   7211  O22 POPET 339     130.432  43.696 133.463  1.00  0.00           O
ATOM   7212  C22 POPET 339     132.631  44.666 133.853  1.00  0.00           C
ATOM   7215  C3  POPET 339     128.911  45.036 136.023  1.00  0.00           C
ATOM   7218  O31 POPET 339     128.471  45.276 134.673  1.00  0.00           O
ATOM   7219  C31 POPET 339     127.471  46.156 134.623  1.00  0.00           C
ATOM   7220  O32 POPET 339     126.981  46.736 135.573  1.00  0.00           O
ATOM   7221  C32 POPET 339     127.061  46.386 133.163  1.00  0.00           C
ATOM   7224  C23 POPET 339     132.631  46.206 133.693  1.00  0.00           C
ATOM   7227  C24 POPET 339     133.961  46.826 134.093  1.00  0.00           C
ATOM   7230  C25 POPET 339     134.271  48.156 133.403  1.00  0.00           C
ATOM   7233  C26 POPET 339     134.742  47.976 131.953  1.00  0.00           C
ATOM   7236  C27 POPET 339     135.642  49.136 131.523  1.00  0.00           C
ATOM   7239  C28 POPET 339     136.151  49.006 130.073  1.00  0.00           C
ATOM   7242  C29 POPET 339     136.971  50.216 129.703  1.00  0.00           C
ATOM   7244 0C21 POPET 339     138.254  50.246 129.303  1.00  0.00           C
ATOM   7246 1C21 POPET 339     139.185  49.076 129.103  1.00  0.00           C
ATOM   7249 2C21 POPET 339     139.384  48.796 127.603  1.00  0.00           C
ATOM   7252 3C21 POPET 339     140.524  47.816 127.333  1.00  0.00           C
ATOM   7255 4C21 POPET 339     140.774  47.606 125.833  1.00  0.00           C
ATOM   7258 5C21 POPET 339     142.265  47.436 125.503  1.00  0.00           C
ATOM   7261 6C21 POPET 339     142.505  47.306 123.993  1.00  0.00           C
ATOM   7264 7C21 POPET 339     143.984  47.276 123.613  1.00  0.00           C
ATOM   7267 8C21 POPET 339     144.224  46.996 122.123  1.00  0.00           C
ATOM   7271  C33 POPET 339     128.191  46.146 132.123  1.00  0.00           C
ATOM   7274  C34 POPET 339     127.802  46.566 130.693  1.00  0.00           C
ATOM   7277  C35 POPET 339     128.802  46.096 129.623  1.00  0.00           C
ATOM   7280  C36 POPET 339     129.401  47.216 128.753  1.00  0.00           C
ATOM   7283  C37 POPET 339     130.291  46.656 127.643  1.00  0.00           C
ATOM   7286  C38 POPET 339     131.052  47.726 126.833  1.00  0.00           C
ATOM   7289  C39 POPET 339     130.172  48.766 126.133  1.00  0.00           C
ATOM   7292 0C31 POPET 339     129.341  48.166 124.993  1.00  0.00           C
ATOM   7295 1C31 POPET 339     128.611  49.216 124.153  1.00  0.00           C
ATOM   7298 2C31 POPET 339     127.781  48.556 123.043  1.00  0.00           C
ATOM   7301 3C31 POPET 339     127.172  49.556 122.053  1.00  0.00           C
ATOM   7304 4C31 POPET 339     126.351  48.836 120.973  1.00  0.00           C
ATOM   7307 5C31 POPET 339     126.231  49.636 119.673  1.00  0.00           C
ATOM   7310 6C31 POPET 339     125.462  48.886 118.583  1.00  0.00           C
ATOM   7314  NH3 POPEU 340      13.831   8.256 140.273  1.00  0.00           N
ATOM   7318  C12 POPEU 340      12.531   8.996 140.463  1.00  0.00           C
ATOM   7321  C11 POPEU 340      12.351  10.166 139.473  1.00  0.00           C
ATOM   7324  P   POPEU 340      10.481  11.986 138.963  1.00  0.00           P
ATOM   7325  O13 POPEU 340       9.071  12.126 139.373  1.00  0.00           O
ATOM   7326  O14 POPEU 340      11.381  13.046 139.463  1.00  0.00           O
ATOM   7327  O11 POPEU 340      10.531  11.956 137.383  1.00  0.00           O
ATOM   7328  O12 POPEU 340      10.981  10.566 139.453  1.00  0.00           O
ATOM   7329  C1  POPEU 340       9.981  13.086 136.673  1.00  0.00           C
ATOM   7332  C2  POPEU 340       8.631  12.746 135.973  1.00  0.00           C
ATOM   7334  O21 POPEU 340       8.671  13.326 134.653  1.00  0.00           O
ATOM   7335  C21 POPEU 340       8.951  12.466 133.683  1.00  0.00           C
ATOM   7336  O22 POPEU 340       9.091  11.256 133.833  1.00  0.00           O
ATOM   7337  C22 POPEU 340       9.141  13.186 132.353  1.00  0.00           C
ATOM   7340  C3  POPEU 340       7.371  13.246 136.733  1.00  0.00           C
ATOM   7343  O31 POPEU 340       6.321  12.266 136.623  1.00  0.00           O
ATOM   7344  C31 POPEU 340       5.281  12.526 135.833  1.00  0.00           C
ATOM   7345  O32 POPEU 340       4.941  13.626 135.463  1.00  0.00           O
ATOM   7346  C32 POPEU 340       4.561  11.186 135.553  1.00  0.00           C
ATOM   7349  C23 POPEU 340       8.781  12.286 131.143  1.00  0.00           C
ATOM   7352  C24 POPEU 340       8.571  13.096 129.863  1.00  0.00           C
ATOM   7355  C25 POPEU 340       8.021  12.256 128.703  1.00  0.00           C
ATOM   7358  C26 POPEU 340       7.841  13.096 127.433  1.00  0.00           C
ATOM   7361  C27 POPEU 340       7.511  12.266 126.193  1.00  0.00           C
ATOM   7364  C28 POPEU 340       7.541  13.126 124.913  1.00  0.00           C
ATOM   7367  C29 POPEU 340       7.461  12.346 123.623  1.00  0.00           C
ATOM   7369 0C21 POPEU 340       8.481  11.666 123.053  1.00  0.00           C
ATOM   7371 1C21 POPEU 340       9.881  11.506 123.603  1.00  0.00           C
ATOM   7374 2C21 POPEU 340      10.061  10.046 124.073  1.00  0.00           C
ATOM   7377 3C21 POPEU 340      11.331   9.776 124.893  1.00  0.00           C
ATOM   7380 4C21 POPEU 340      11.291   8.416 125.593  1.00  0.00           C
ATOM   7383 5C21 POPEU 340      11.531   7.226 124.663  1.00  0.00           C
ATOM   7386 6C21 POPEU 340      11.471   5.876 125.393  1.00  0.00           C
ATOM   7389 7C21 POPEU 340      11.551   4.676 124.433  1.00  0.00           C
ATOM   7392 8C21 POPEU 340      11.341   3.326 125.113  1.00  0.00           C
ATOM   7396  C33 POPEU 340       4.061  10.956 134.103  1.00  0.00           C
ATOM   7399  C34 POPEU 340       5.201  10.776 133.093  1.00  0.00           C
ATOM   7402  C35 POPEU 340       5.251   9.406 132.403  1.00  0.00           C
ATOM   7405  C36 POPEU 340       4.351   9.346 131.163  1.00  0.00           C
ATOM   7408  C37 POPEU 340       4.241   7.926 130.603  1.00  0.00           C
ATOM   7411  C38 POPEU 340       3.861   7.896 129.113  1.00  0.00           C
ATOM   7414  C39 POPEU 340       3.601   6.456 128.673  1.00  0.00           C
ATOM   7417 0C31 POPEU 340       3.331   6.316 127.173  1.00  0.00           C
ATOM   7420 1C31 POPEU 340       2.981   4.866 126.853  1.00  0.00           C
ATOM   7423 2C31 POPEU 340       3.301   4.466 125.413  1.00  0.00           C
ATOM   7426 3C31 POPEU 340       4.801   4.226 125.173  1.00  0.00           C
ATOM   7429 4C31 POPEU 340       5.321   2.856 125.623  1.00  0.00           C
ATOM   7432 5C31 POPEU 340       6.751   2.616 125.133  1.00  0.00           C
ATOM   7435 6C31 POPEU 340       7.441   1.406 125.773  1.00  0.00           C
ATOM   7439  NH3 POPEV 341     137.984   2.256 140.043  1.00  0.00           N
ATOM   7443  C12 POPEV 341     137.021   3.396 140.073  1.00  0.00           C
ATOM   7446  C11 POPEV 341     137.505   4.516 140.993  1.00  0.00           C
ATOM   7449  P   POPEV 341     138.434   6.886 140.493  1.00  0.00           P
ATOM   7450  O13 POPEV 341     138.194   7.576 141.773  1.00  0.00           O
ATOM   7451  O14 POPEV 341     139.744   6.246 140.273  1.00  0.00           O
ATOM   7452  O11 POPEV 341     138.124   7.856 139.293  1.00  0.00           O
ATOM   7453  O12 POPEV 341     137.345   5.756 140.293  1.00  0.00           O
ATOM   7454  C1  POPEV 341     137.534   7.416 138.063  1.00  0.00           C
ATOM   7457  C2  POPEV 341     136.582   8.516 137.513  1.00  0.00           C
ATOM   7459  O21 POPEV 341     135.731   8.026 136.463  1.00  0.00           O
ATOM   7460  C21 POPEV 341     136.291   7.816 135.273  1.00  0.00           C
ATOM   7461  O22 POPEV 341     137.484   7.846 135.013  1.00  0.00           O
ATOM   7462  C22 POPEV 341     135.181   7.576 134.253  1.00  0.00           C
ATOM   7465  C3  POPEV 341     137.334   9.846 137.153  1.00  0.00           C
ATOM   7468  O31 POPEV 341     136.431  10.786 136.523  1.00  0.00           O
ATOM   7469  C31 POPEV 341     136.881  12.026 136.453  1.00  0.00           C
ATOM   7470  O32 POPEV 341     137.974  12.406 136.843  1.00  0.00           O
ATOM   7471  C32 POPEV 341     135.801  12.916 135.863  1.00  0.00           C
ATOM   7474  C23 POPEV 341     135.561   7.906 132.793  1.00  0.00           C
ATOM   7477  C24 POPEV 341     134.311   8.036 131.913  1.00  0.00           C
ATOM   7480  C25 POPEV 341     133.471   6.756 131.813  1.00  0.00           C
ATOM   7483  C26 POPEV 341     132.132   7.016 131.103  1.00  0.00           C
ATOM   7486  C27 POPEV 341     131.221   5.786 131.003  1.00  0.00           C
ATOM   7489  C28 POPEV 341     130.161   6.006 129.903  1.00  0.00           C
ATOM   7492  C29 POPEV 341     129.151   4.896 129.753  1.00  0.00           C
ATOM   7494 0C21 POPEV 341     128.411   4.696 128.653  1.00  0.00           C
ATOM   7496 1C21 POPEV 341     128.511   5.526 127.393  1.00  0.00           C
ATOM   7499 2C21 POPEV 341     128.051   4.806 126.123  1.00  0.00           C
ATOM   7502 3C21 POPEV 341     128.811   3.506 125.823  1.00  0.00           C
ATOM   7505 4C21 POPEV 341     128.341   2.796 124.533  1.00  0.00           C
ATOM   7508 5C21 POPEV 341     126.901   2.276 124.633  1.00  0.00           C
ATOM   7511 6C21 POPEV 341     126.371   1.686 123.323  1.00  0.00           C
ATOM   7514 7C21 POPEV 341     124.891   1.296 123.453  1.00  0.00           C
ATOM   7517 8C21 POPEV 341     124.231   0.876 122.143  1.00  0.00           C
ATOM   7521  C33 POPEV 341     136.032  13.286 134.383  1.00  0.00           C
ATOM   7524  C34 POPEV 341     135.602  12.196 133.393  1.00  0.00           C
ATOM   7527  C35 POPEV 341     135.351  12.766 131.983  1.00  0.00           C
ATOM   7530  C36 POPEV 341     134.961  11.716 130.933  1.00  0.00           C
ATOM   7533  C37 POPEV 341     134.711  12.366 129.563  1.00  0.00           C
ATOM   7536  C38 POPEV 341     134.142  11.396 128.503  1.00  0.00           C
ATOM   7539  C39 POPEV 341     135.181  10.386 128.003  1.00  0.00           C
ATOM   7542 0C31 POPEV 341     134.811   9.676 126.693  1.00  0.00           C
ATOM   7545 1C31 POPEV 341     134.591  10.656 125.523  1.00  0.00           C
ATOM   7548 2C31 POPEV 341     135.341  10.276 124.233  1.00  0.00           C
ATOM   7551 3C31 POPEV 341     136.852  10.516 124.353  1.00  0.00           C
ATOM   7554 4C31 POPEV 341     137.634  10.226 123.073  1.00  0.00           C
ATOM   7557 5C31 POPEV 341     139.135  10.486 123.273  1.00  0.00           C
ATOM   7560 6C31 POPEV 341     140.015  10.086 122.093  1.00  0.00           C
ATOM   7564  NH3 POPEW 342     101.722 131.436 142.293  1.00  0.00           N
ATOM   7568  C12 POPEW 342     102.272 130.227 141.593  1.00  0.00           C
ATOM   7571  C11 POPEW 342     103.781 130.096 141.873  1.00  0.00           C
ATOM   7574  P   POPEW 342     104.091 128.306 143.813  1.00  0.00           P
ATOM   7575  O13 POPEW 342     105.481 127.956 144.183  1.00  0.00           O
ATOM   7576  O14 POPEW 342     103.072 128.206 144.883  1.00  0.00           O
ATOM   7577  O11 POPEW 342     103.672 127.406 142.573  1.00  0.00           O
ATOM   7578  O12 POPEW 342     104.031 129.786 143.233  1.00  0.00           O
ATOM   7579  C1  POPEW 342     103.961 125.996 142.573  1.00  0.00           C
ATOM   7582  C2  POPEW 342     104.721 125.557 141.283  1.00  0.00           C
ATOM   7584  O21 POPEW 342     105.101 124.187 141.473  1.00  0.00           O
ATOM   7585  C21 POPEW 342     105.502 123.416 140.443  1.00  0.00           C
ATOM   7586  O22 POPEW 342     106.201 122.426 140.603  1.00  0.00           O
ATOM   7587  C22 POPEW 342     105.021 123.837 139.053  1.00  0.00           C
ATOM   7590  C3  POPEW 342     105.991 126.396 141.003  1.00  0.00           C
ATOM   7593  O31 POPEW 342     105.701 127.676 140.393  1.00  0.00           O
ATOM   7594  C31 POPEW 342     106.501 128.007 139.373  1.00  0.00           C
ATOM   7595  O32 POPEW 342     107.321 127.266 138.873  1.00  0.00           O
ATOM   7596  C32 POPEW 342     106.271 129.456 138.923  1.00  0.00           C
ATOM   7599  C23 POPEW 342     105.581 122.937 137.923  1.00  0.00           C
ATOM   7602  C24 POPEW 342     104.731 123.086 136.653  1.00  0.00           C
ATOM   7605  C25 POPEW 342     105.071 122.117 135.513  1.00  0.00           C
ATOM   7608  C26 POPEW 342     103.942 121.916 134.493  1.00  0.00           C
ATOM   7611  C27 POPEW 342     104.492 121.466 133.123  1.00  0.00           C
ATOM   7614  C28 POPEW 342     103.461 120.706 132.253  1.00  0.00           C
ATOM   7617  C29 POPEW 342     103.172 119.356 132.843  1.00  0.00           C
ATOM   7619 0C21 POPEW 342     102.142 118.556 132.503  1.00  0.00           C
ATOM   7621 1C21 POPEW 342     101.091 118.866 131.453  1.00  0.00           C
ATOM   7624 2C21 POPEW 342     101.521 118.426 130.043  1.00  0.00           C
ATOM   7627 3C21 POPEW 342     100.421 118.636 128.993  1.00  0.00           C
ATOM   7630 4C21 POPEW 342     100.821 118.146 127.593  1.00  0.00           C
ATOM   7633 5C21 POPEW 342      99.681 118.216 126.573  1.00  0.00           C
ATOM   7636 6C21 POPEW 342      98.751 117.006 126.633  1.00  0.00           C
ATOM   7639 7C21 POPEW 342      97.681 117.016 125.523  1.00  0.00           C
ATOM   7642 8C21 POPEW 342      96.741 115.806 125.573  1.00  0.00           C
ATOM   7646  C33 POPEW 342     106.052 129.587 137.403  1.00  0.00           C
ATOM   7649  C34 POPEW 342     106.271 131.016 136.893  1.00  0.00           C
ATOM   7652  C35 POPEW 342     107.761 131.357 136.693  1.00  0.00           C
ATOM   7655  C36 POPEW 342     107.991 132.816 136.303  1.00  0.00           C
ATOM   7658  C37 POPEW 342     109.471 133.167 136.093  1.00  0.00           C
ATOM   7661  C38 POPEW 342     109.731 134.676 136.223  1.00  0.00           C
ATOM   7664  C39 POPEW 342     108.921 135.557 135.273  1.00  0.00           C
ATOM   7667 0C31 POPEW 342     109.492 135.566 133.843  1.00  0.00           C
ATOM   7670 1C31 POPEW 342     108.461 136.056 132.823  1.00  0.00           C
ATOM   7673 2C31 POPEW 342     109.112 136.516 131.513  1.00  0.00           C
ATOM   7676 3C31 POPEW 342     109.841 135.406 130.743  1.00  0.00           C
ATOM   7679 4C31 POPEW 342     108.891 134.526 129.913  1.00  0.00           C
ATOM   7682 5C31 POPEW 342     109.651 133.486 129.093  1.00  0.00           C
ATOM   7685 6C31 POPEW 342     108.762 132.666 128.153  1.00  0.00           C
ATOM   7689  NH3 POPEX 343      92.422  76.486 101.403  1.00  0.00           N
ATOM   7693  C12 POPEX 343      90.941  76.706 101.153  1.00  0.00           C
ATOM   7696  C11 POPEX 343      90.462  78.116 101.553  1.00  0.00           C
ATOM   7699  P   POPEX 343      88.201  79.076 100.483  1.00  0.00           P
ATOM   7700  O13 POPEX 343      89.131  79.746  99.553  1.00  0.00           O
ATOM   7701  O14 POPEX 343      87.111  78.276  99.883  1.00  0.00           O
ATOM   7702  O11 POPEX 343      87.541  80.136 101.443  1.00  0.00           O
ATOM   7703  O12 POPEX 343      89.031  78.166 101.473  1.00  0.00           O
ATOM   7704  C1  POPEX 343      88.282  80.816 102.473  1.00  0.00           C
ATOM   7707  C2  POPEX 343      87.631  80.586 103.863  1.00  0.00           C
ATOM   7709  O21 POPEX 343      88.392  81.316 104.843  1.00  0.00           O
ATOM   7710  C21 POPEX 343      87.671  81.856 105.823  1.00  0.00           C
ATOM   7711  O22 POPEX 343      86.461  81.856 105.893  1.00  0.00           O
ATOM   7712  C22 POPEX 343      88.631  82.526 106.813  1.00  0.00           C
ATOM   7715  C3  POPEX 343      87.611  79.076 104.223  1.00  0.00           C
ATOM   7718  O31 POPEX 343      86.542  78.746 105.123  1.00  0.00           O
ATOM   7719  C31 POPEX 343      86.831  78.766 106.413  1.00  0.00           C
ATOM   7720  O32 POPEX 343      87.901  79.106 106.923  1.00  0.00           O
ATOM   7721  C32 POPEX 343      85.642  78.176 107.163  1.00  0.00           C
ATOM   7724  C23 POPEX 343      88.021  83.767 107.483  1.00  0.00           C
ATOM   7727  C24 POPEX 343      86.992  83.426 108.563  1.00  0.00           C
ATOM   7730  C25 POPEX 343      86.682  84.636 109.453  1.00  0.00           C
ATOM   7733  C26 POPEX 343      85.892  84.216 110.693  1.00  0.00           C
ATOM   7736  C27 POPEX 343      85.612  85.396 111.633  1.00  0.00           C
ATOM   7739  C28 POPEX 343      84.901  84.906 112.903  1.00  0.00           C
ATOM   7742  C29 POPEX 343      84.571  86.056 113.823  1.00  0.00           C
ATOM   7744 0C21 POPEX 343      85.031  86.257 115.073  1.00  0.00           C
ATOM   7746 1C21 POPEX 343      86.032  85.426 115.823  1.00  0.00           C
ATOM   7749 2C21 POPEX 343      87.081  86.337 116.483  1.00  0.00           C
ATOM   7752 3C21 POPEX 343      86.501  87.176 117.633  1.00  0.00           C
ATOM   7755 4C21 POPEX 343      87.561  87.777 118.563  1.00  0.00           C
ATOM   7758 5C21 POPEX 343      88.541  88.726 117.853  1.00  0.00           C
ATOM   7761 6C21 POPEX 343      89.451  89.426 118.873  1.00  0.00           C
ATOM   7764 7C21 POPEX 343      90.491  90.336 118.223  1.00  0.00           C
ATOM   7767 8C21 POPEX 343      91.172  91.276 119.213  1.00  0.00           C
ATOM   7771  C33 POPEX 343      85.631  78.536 108.663  1.00  0.00           C
ATOM   7774  C34 POPEX 343      84.651  77.646 109.443  1.00  0.00           C
ATOM   7777  C35 POPEX 343      84.271  78.266 110.793  1.00  0.00           C
ATOM   7780  C36 POPEX 343      83.081  79.236 110.643  1.00  0.00           C
ATOM   7783  C37 POPEX 343      82.941  80.187 111.833  1.00  0.00           C
ATOM   7786  C38 POPEX 343      81.631  80.986 111.793  1.00  0.00           C
ATOM   7789  C39 POPEX 343      80.472  80.187 112.393  1.00  0.00           C
ATOM   7792 0C31 POPEX 343      79.121  80.916 112.363  1.00  0.00           C
ATOM   7795 1C31 POPEX 343      78.061  80.146 113.173  1.00  0.00           C
ATOM   7798 2C31 POPEX 343      76.641  80.716 113.073  1.00  0.00           C
ATOM   7801 3C31 POPEX 343      76.141  80.756 111.633  1.00  0.00           C
ATOM   7804 4C31 POPEX 343      74.651  81.086 111.513  1.00  0.00           C
ATOM   7807 5C31 POPEX 343      74.251  81.236 110.033  1.00  0.00           C
ATOM   7810 6C31 POPEX 343      72.811  81.696 109.833  1.00  0.00           C
ATOM   7814  NH3 POPEY 344      86.221  88.396  98.183  1.00  0.00           N
ATOM   7818  C12 POPEY 344      85.661  89.016  96.913  1.00  0.00           C
ATOM   7821  C11 POPEY 344      85.362  90.557  96.993  1.00  0.00           C
ATOM   7824  P   POPEY 344      87.711  91.296  97.873  1.00  0.00           P
ATOM   7825  O13 POPEY 344      87.111  90.766  99.113  1.00  0.00           O
ATOM   7826  O14 POPEY 344      88.641  90.396  97.153  1.00  0.00           O
ATOM   7827  O11 POPEY 344      88.331  92.736  98.123  1.00  0.00           O
ATOM   7828  O12 POPEY 344      86.481  91.466  96.913  1.00  0.00           O
ATOM   7829  C1  POPEY 344      87.811  93.666  99.073  1.00  0.00           C
ATOM   7832  C2  POPEY 344      88.091  93.246 100.553  1.00  0.00           C
ATOM   7834  O21 POPEY 344      87.391  94.086 101.483  1.00  0.00           O
ATOM   7835  C21 POPEY 344      88.051  95.076 102.023  1.00  0.00           C
ATOM   7836  O22 POPEY 344      88.942  95.736 101.493  1.00  0.00           O
ATOM   7837  C22 POPEY 344      87.582  95.196 103.473  1.00  0.00           C
ATOM   7840  C3  POPEY 344      89.571  92.917 100.903  1.00  0.00           C
ATOM   7843  O31 POPEY 344      89.591  92.117 102.103  1.00  0.00           O
ATOM   7844  C31 POPEY 344      90.801  91.667 102.433  1.00  0.00           C
ATOM   7845  O32 POPEY 344      91.852  92.066 101.953  1.00  0.00           O
ATOM   7846  C32 POPEY 344      90.681  90.656 103.563  1.00  0.00           C
ATOM   7849  C23 POPEY 344      87.972  96.547 104.113  1.00  0.00           C
ATOM   7852  C24 POPEY 344      87.442  96.726 105.543  1.00  0.00           C
ATOM   7855  C25 POPEY 344      88.061  95.776 106.573  1.00  0.00           C
ATOM   7858  C26 POPEY 344      88.271  96.456 107.933  1.00  0.00           C
ATOM   7861  C27 POPEY 344      88.811  95.546 109.043  1.00  0.00           C
ATOM   7864  C28 POPEY 344      89.011  96.337 110.353  1.00  0.00           C
ATOM   7867  C29 POPEY 344      89.611  95.526 111.473  1.00  0.00           C
ATOM   7869 0C21 POPEY 344      90.831  95.666 112.033  1.00  0.00           C
ATOM   7871 1C21 POPEY 344      91.881  96.676 111.653  1.00  0.00           C
ATOM   7874 2C21 POPEY 344      93.282  96.096 111.413  1.00  0.00           C
ATOM   7877 3C21 POPEY 344      94.231  97.206 110.933  1.00  0.00           C
ATOM   7880 4C21 POPEY 344      95.651  96.726 110.573  1.00  0.00           C
ATOM   7883 5C21 POPEY 344      96.612  96.656 111.773  1.00  0.00           C
ATOM   7886 6C21 POPEY 344      98.081  96.667 111.313  1.00  0.00           C
ATOM   7889 7C21 POPEY 344      99.091  96.606 112.463  1.00  0.00           C
ATOM   7892 8C21 POPEY 344     100.541  96.716 111.973  1.00  0.00           C
ATOM   7896  C33 POPEY 344      91.722  91.007 104.643  1.00  0.00           C
ATOM   7899  C34 POPEY 344      91.761  90.036 105.813  1.00  0.00           C
ATOM   7902  C35 POPEY 344      92.911  90.376 106.763  1.00  0.00           C
ATOM   7905  C36 POPEY 344      92.471  91.296 107.903  1.00  0.00           C
ATOM   7908  C37 POPEY 344      93.631  91.596 108.873  1.00  0.00           C
ATOM   7911  C38 POPEY 344      93.131  91.976 110.263  1.00  0.00           C
ATOM   7914  C39 POPEY 344      94.241  92.117 111.303  1.00  0.00           C
ATOM   7917 0C31 POPEY 344      93.672  92.336 112.703  1.00  0.00           C
ATOM   7920 1C31 POPEY 344      94.761  92.356 113.783  1.00  0.00           C
ATOM   7923 2C31 POPEY 344      94.201  92.556 115.203  1.00  0.00           C
ATOM   7926 3C31 POPEY 344      93.832  94.006 115.513  1.00  0.00           C
ATOM   7929 4C31 POPEY 344      95.031  94.826 115.983  1.00  0.00           C
ATOM   7932 5C31 POPEY 344      94.672  96.257 116.403  1.00  0.00           C
ATOM   7935 6C31 POPEY 344      95.892  97.047 116.853  1.00  0.00           C
ATOM   7939  NH3 POPEZ 345     107.282   4.726  99.013  1.00  0.00           N
ATOM   7943  C12 POPEZ 345     106.501   4.896 100.283  1.00  0.00           C
ATOM   7946  C11 POPEZ 345     105.012   4.696  99.953  1.00  0.00           C
ATOM   7949  P   POPEZ 345     103.382   3.096  98.633  1.00  0.00           P
ATOM   7950  O13 POPEZ 345     102.871   3.986  97.563  1.00  0.00           O
ATOM   7951  O14 POPEZ 345     103.422   1.636  98.383  1.00  0.00           O
ATOM   7952  O11 POPEZ 345     102.571   3.326  99.963  1.00  0.00           O
ATOM   7953  O12 POPEZ 345     104.831   3.586  99.053  1.00  0.00           O
ATOM   7954  C1  POPEZ 345     101.752   4.456 100.263  1.00  0.00           C
ATOM   7957  C2  POPEZ 345     101.631   4.656 101.813  1.00  0.00           C
ATOM   7959  O21 POPEZ 345     101.782   3.436 102.563  1.00  0.00           O
ATOM   7960  C21 POPEZ 345     101.001   2.416 102.253  1.00  0.00           C
ATOM   7961  O22 POPEZ 345     100.071   2.396 101.463  1.00  0.00           O
ATOM   7962  C22 POPEZ 345     101.472   1.196 103.043  1.00  0.00           C
ATOM   7965  C3  POPEZ 345     100.351   5.456 102.213  1.00  0.00           C
ATOM   7968  O31 POPEZ 345     100.332   5.766 103.633  1.00  0.00           O
ATOM   7969  C31 POPEZ 345      99.291   5.306 104.323  1.00  0.00           C
ATOM   7970  O32 POPEZ 345      98.422   4.576 103.883  1.00  0.00           O
ATOM   7971  C32 POPEZ 345      99.322   5.836 105.753  1.00  0.00           C
ATOM   7974  C23 POPEZ 345     100.311   0.203 103.223  1.00  0.00           C
ATOM   7977  C24 POPEZ 345     100.712  -1.017 104.053  1.00  0.00           C
ATOM   7980  C25 POPEZ 345     101.011  -0.707 105.523  1.00  0.00           C
ATOM   7983  C26 POPEZ 345      99.751  -0.537 106.373  1.00  0.00           C
ATOM   7986  C27 POPEZ 345     100.001   0.193 107.703  1.00  0.00           C
ATOM   7989  C28 POPEZ 345      99.241  -0.417 108.903  1.00  0.00           C
ATOM   7992  C29 POPEZ 345      99.891  -1.687 109.383  1.00  0.00           C
ATOM   7994 0C21 POPEZ 345      99.571  -2.417 110.473  1.00  0.00           C
ATOM   7996 1C21 POPEZ 345      98.451  -2.167 111.453  1.00  0.00           C
ATOM   7999 2C21 POPEZ 345      98.911  -1.787 112.873  1.00  0.00           C
ATOM   8002 3C21 POPEZ 345      99.761  -2.827 113.613  1.00  0.00           C
ATOM   8005 4C21 POPEZ 345     100.292  -2.267 114.953  1.00  0.00           C
ATOM   8008 5C21 POPEZ 345     101.332  -3.157 115.643  1.00  0.00           C
ATOM   8011 6C21 POPEZ 345     100.761  -4.487 116.163  1.00  0.00           C
ATOM   8014 7C21 POPEZ 345     101.841  -5.407 116.733  1.00  0.00           C
ATOM   8017 8C21 POPEZ 345     101.302  -6.747 117.253  1.00  0.00           C
ATOM   8021  C33 POPEZ 345      99.881   4.816 106.763  1.00  0.00           C
ATOM   8024  C34 POPEZ 345     100.241   5.466 108.113  1.00  0.00           C
ATOM   8027  C35 POPEZ 345      99.021   5.836 108.973  1.00  0.00           C
ATOM   8030  C36 POPEZ 345      98.991   5.106 110.333  1.00  0.00           C
ATOM   8033  C37 POPEZ 345     100.041   5.636 111.313  1.00  0.00           C
ATOM   8036  C38 POPEZ 345     100.502   4.606 112.363  1.00  0.00           C
ATOM   8039  C39 POPEZ 345      99.731   4.606 113.693  1.00  0.00           C
ATOM   8042 0C31 POPEZ 345     100.041   5.816 114.603  1.00  0.00           C
ATOM   8045 1C31 POPEZ 345      99.782   5.536 116.093  1.00  0.00           C
ATOM   8048 2C31 POPEZ 345     100.931   4.736 116.743  1.00  0.00           C
ATOM   8051 3C31 POPEZ 345     100.602   4.136 118.123  1.00  0.00           C
ATOM   8054 4C31 POPEZ 345     100.341   5.166 119.223  1.00  0.00           C
ATOM   8057 5C31 POPEZ 345     100.292   4.516 120.613  1.00  0.00           C
ATOM   8060 6C31 POPEZ 345      99.981   5.476 121.763  1.00  0.00           C
ATOM   8064  NH3 POPEa 346      79.961  48.396 100.653  1.00  0.00           N
ATOM   8068  C12 POPEa 346      78.951  47.686  99.793  1.00  0.00           C
ATOM   8071  C11 POPEa 346      78.691  46.236 100.253  1.00  0.00           C
ATOM   8074  P   POPEa 346      80.882  44.726 100.363  1.00  0.00           P
ATOM   8075  O13 POPEa 346      80.291  43.976  99.223  1.00  0.00           O
ATOM   8076  O14 POPEa 346      82.091  45.546 100.123  1.00  0.00           O
ATOM   8077  O11 POPEa 346      81.131  43.726 101.543  1.00  0.00           O
ATOM   8078  O12 POPEa 346      79.782  45.666 100.973  1.00  0.00           O
ATOM   8079  C1  POPEa 346      82.412  43.476 102.123  1.00  0.00           C
ATOM   8082  C2  POPEa 346      82.272  42.356 103.203  1.00  0.00           C
ATOM   8084  O21 POPEa 346      82.671  42.867 104.503  1.00  0.00           O
ATOM   8085  C21 POPEa 346      82.401  42.036 105.503  1.00  0.00           C
ATOM   8086  O22 POPEa 346      81.651  41.086 105.433  1.00  0.00           O
ATOM   8087  C22 POPEa 346      83.191  42.396 106.763  1.00  0.00           C
ATOM   8090  C3  POPEa 346      83.002  41.016 102.813  1.00  0.00           C
ATOM   8093  O31 POPEa 346      84.322  40.936 103.383  1.00  0.00           O
ATOM   8094  C31 POPEa 346      84.931  39.756 103.173  1.00  0.00           C
ATOM   8095  O32 POPEa 346      84.511  38.876 102.453  1.00  0.00           O
ATOM   8096  C32 POPEa 346      86.192  39.666 104.033  1.00  0.00           C
ATOM   8099  C23 POPEa 346      82.341  42.266 108.063  1.00  0.00           C
ATOM   8102  C24 POPEa 346      82.032  43.646 108.673  1.00  0.00           C
ATOM   8105  C25 POPEa 346      80.922  43.656 109.743  1.00  0.00           C
ATOM   8108  C26 POPEa 346      81.351  43.136 111.123  1.00  0.00           C
ATOM   8111  C27 POPEa 346      80.251  43.316 112.183  1.00  0.00           C
ATOM   8114  C28 POPEa 346      80.801  43.426 113.623  1.00  0.00           C
ATOM   8117  C29 POPEa 346      79.672  43.456 114.623  1.00  0.00           C
ATOM   8119 0C21 POPEa 346      79.581  44.166 115.763  1.00  0.00           C
ATOM   8121 1C21 POPEa 346      80.591  45.106 116.373  1.00  0.00           C
ATOM   8124 2C21 POPEa 346      80.031  46.516 116.623  1.00  0.00           C
ATOM   8127 3C21 POPEa 346      78.801  46.536 117.553  1.00  0.00           C
ATOM   8130 4C21 POPEa 346      78.321  47.937 117.913  1.00  0.00           C
ATOM   8133 5C21 POPEa 346      77.081  47.906 118.833  1.00  0.00           C
ATOM   8136 6C21 POPEa 346      76.631  49.306 119.253  1.00  0.00           C
ATOM   8139 7C21 POPEa 346      75.401  49.296 120.173  1.00  0.00           C
ATOM   8142 8C21 POPEa 346      74.981  50.696 120.613  1.00  0.00           C
ATOM   8146  C33 POPEa 346      86.561  38.206 104.383  1.00  0.00           C
ATOM   8149  C34 POPEa 346      87.601  38.146 105.503  1.00  0.00           C
ATOM   8152  C35 POPEa 346      86.971  38.086 106.903  1.00  0.00           C
ATOM   8155  C36 POPEa 346      88.011  38.216 108.023  1.00  0.00           C
ATOM   8158  C37 POPEa 346      87.451  37.776 109.383  1.00  0.00           C
ATOM   8161  C38 POPEa 346      88.441  37.976 110.543  1.00  0.00           C
ATOM   8164  C39 POPEa 346      87.951  37.366 111.863  1.00  0.00           C
ATOM   8167 0C31 POPEa 346      89.061  37.336 112.913  1.00  0.00           C
ATOM   8170 1C31 POPEa 346      88.672  36.686 114.243  1.00  0.00           C
ATOM   8173 2C31 POPEa 346      87.652  37.516 115.033  1.00  0.00           C
ATOM   8176 3C31 POPEa 346      87.491  37.036 116.483  1.00  0.00           C
ATOM   8179 4C31 POPEa 346      86.402  37.826 117.223  1.00  0.00           C
ATOM   8182 5C31 POPEa 346      86.571  37.806 118.743  1.00  0.00           C
ATOM   8185 6C31 POPEa 346      85.602  38.746 119.463  1.00  0.00           C
ATOM   8189  NH3 POPEb 347      39.631   7.246 139.793  1.00  0.00           N
ATOM   8193  C12 POPEb 347      40.521   6.116 139.333  1.00  0.00           C
ATOM   8196  C11 POPEb 347      41.931   6.626 138.953  1.00  0.00           C
ATOM   8199  P   POPEb 347      42.731   7.306 141.323  1.00  0.00           P
ATOM   8200  O13 POPEb 347      41.401   7.096 141.913  1.00  0.00           O
ATOM   8201  O14 POPEb 347      43.691   6.176 141.373  1.00  0.00           O
ATOM   8202  O11 POPEb 347      43.371   8.586 141.983  1.00  0.00           O
ATOM   8203  O12 POPEb 347      42.431   7.666 139.813  1.00  0.00           O
ATOM   8204  C1  POPEb 347      42.911   9.906 141.653  1.00  0.00           C
ATOM   8207  C2  POPEb 347      43.951  10.666 140.773  1.00  0.00           C
ATOM   8209  O21 POPEb 347      43.591  10.636 139.393  1.00  0.00           O
ATOM   8210  C21 POPEb 347      42.571  11.376 139.073  1.00  0.00           C
ATOM   8211  O22 POPEb 347      42.331  12.486 139.533  1.00  0.00           O
ATOM   8212  C22 POPEb 347      41.651  10.556 138.173  1.00  0.00           C
ATOM   8215  C3  POPEb 347      45.371  10.056 140.893  1.00  0.00           C
ATOM   8218  O31 POPEb 347      45.501   8.916 139.993  1.00  0.00           O
ATOM   8219  C31 POPEb 347      46.691   8.846 139.423  1.00  0.00           C
ATOM   8220  O32 POPEb 347      47.621   9.596 139.653  1.00  0.00           O
ATOM   8221  C32 POPEb 347      46.811   7.726 138.393  1.00  0.00           C
ATOM   8224  C23 POPEb 347      41.751  10.806 136.653  1.00  0.00           C
ATOM   8227  C24 POPEb 347      40.771   9.826 136.003  1.00  0.00           C
ATOM   8230  C25 POPEb 347      40.431   9.996 134.523  1.00  0.00           C
ATOM   8233  C26 POPEb 347      41.561   9.556 133.593  1.00  0.00           C
ATOM   8236  C27 POPEb 347      41.201   9.626 132.103  1.00  0.00           C
ATOM   8239  C28 POPEb 347      42.301   9.106 131.153  1.00  0.00           C
ATOM   8242  C29 POPEb 347      42.511   7.616 131.293  1.00  0.00           C
ATOM   8244 0C21 POPEb 347      42.091   6.676 130.433  1.00  0.00           C
ATOM   8246 1C21 POPEb 347      41.321   6.956 129.163  1.00  0.00           C
ATOM   8249 2C21 POPEb 347      40.821   5.676 128.463  1.00  0.00           C
ATOM   8252 3C21 POPEb 347      40.101   5.986 127.133  1.00  0.00           C
ATOM   8255 4C21 POPEb 347      40.061   4.786 126.173  1.00  0.00           C
ATOM   8258 5C21 POPEb 347      39.061   3.686 126.533  1.00  0.00           C
ATOM   8261 6C21 POPEb 347      37.621   3.986 126.073  1.00  0.00           C
ATOM   8264 7C21 POPEb 347      36.751   2.726 126.053  1.00  0.00           C
ATOM   8267 8C21 POPEb 347      35.361   2.936 125.433  1.00  0.00           C
ATOM   8271  C33 POPEb 347      45.551   6.926 137.993  1.00  0.00           C
ATOM   8274  C34 POPEb 347      45.841   6.216 136.663  1.00  0.00           C
ATOM   8277  C35 POPEb 347      45.231   4.826 136.503  1.00  0.00           C
ATOM   8280  C36 POPEb 347      43.801   4.836 135.973  1.00  0.00           C
ATOM   8283  C37 POPEb 347      43.281   3.406 135.793  1.00  0.00           C
ATOM   8286  C38 POPEb 347      41.821   3.336 135.323  1.00  0.00           C
ATOM   8289  C39 POPEb 347      41.631   3.616 133.823  1.00  0.00           C
ATOM   8292 0C31 POPEb 347      40.201   3.266 133.413  1.00  0.00           C
ATOM   8295 1C31 POPEb 347      39.811   3.606 131.963  1.00  0.00           C
ATOM   8298 2C31 POPEb 347      38.351   3.186 131.733  1.00  0.00           C
ATOM   8301 3C31 POPEb 347      37.661   3.756 130.493  1.00  0.00           C
ATOM   8304 4C31 POPEb 347      36.151   3.886 130.763  1.00  0.00           C
ATOM   8307 5C31 POPEb 347      35.321   4.306 129.543  1.00  0.00           C
ATOM   8310 6C31 POPEb 347      33.841   4.496 129.883  1.00  0.00           C
ATOM   8314  NH3 POPEc 348     102.832  61.656  98.113  1.00  0.00           N
ATOM   8318  C12 POPEc 348     103.041  60.466  97.203  1.00  0.00           C
ATOM   8321  C11 POPEc 348     102.011  60.437  96.073  1.00  0.00           C
ATOM   8324  P   POPEc 348      99.672  59.436  96.723  1.00  0.00           P
ATOM   8325  O13 POPEc 348      98.331  59.996  97.033  1.00  0.00           O
ATOM   8326  O14 POPEc 348      99.772  58.566  95.543  1.00  0.00           O
ATOM   8327  O11 POPEc 348     100.222  58.656  97.993  1.00  0.00           O
ATOM   8328  O12 POPEc 348     100.691  60.636  96.583  1.00  0.00           O
ATOM   8329  C1  POPEc 348      99.322  58.326  99.073  1.00  0.00           C
ATOM   8332  C2  POPEc 348     100.091  57.816 100.323  1.00  0.00           C
ATOM   8334  O21 POPEc 348      99.291  58.007 101.513  1.00  0.00           O
ATOM   8335  C21 POPEc 348      99.182  56.946 102.283  1.00  0.00           C
ATOM   8336  O22 POPEc 348      99.011  55.796 101.893  1.00  0.00           O
ATOM   8337  C22 POPEc 348      99.392  57.416 103.723  1.00  0.00           C
ATOM   8340  C3  POPEc 348     101.391  58.666 100.493  1.00  0.00           C
ATOM   8343  O31 POPEc 348     101.862  58.756 101.863  1.00  0.00           O
ATOM   8344  C31 POPEc 348     102.501  59.886 102.143  1.00  0.00           C
ATOM   8345  O32 POPEc 348     102.801  60.736 101.313  1.00  0.00           O
ATOM   8346  C32 POPEc 348     102.881  59.956 103.623  1.00  0.00           C
ATOM   8349  C23 POPEc 348      99.791  56.316 104.743  1.00  0.00           C
ATOM   8352  C24 POPEc 348     100.001  56.886 106.153  1.00  0.00           C
ATOM   8355  C25 POPEc 348     101.461  57.316 106.413  1.00  0.00           C
ATOM   8358  C26 POPEc 348     102.351  56.136 106.823  1.00  0.00           C
ATOM   8361  C27 POPEc 348     103.861  56.416 106.833  1.00  0.00           C
ATOM   8364  C28 POPEc 348     104.672  55.096 106.873  1.00  0.00           C
ATOM   8367  C29 POPEc 348     106.172  55.256 106.773  1.00  0.00           C
ATOM   8369 0C21 POPEc 348     107.111  54.676 107.543  1.00  0.00           C
ATOM   8371 1C21 POPEc 348     106.881  53.786 108.743  1.00  0.00           C
ATOM   8374 2C21 POPEc 348     107.862  54.036 109.913  1.00  0.00           C
ATOM   8377 3C21 POPEc 348     109.171  53.256 109.783  1.00  0.00           C
ATOM   8380 4C21 POPEc 348     110.161  53.546 110.933  1.00  0.00           C
ATOM   8383 5C21 POPEc 348     111.442  52.696 110.913  1.00  0.00           C
ATOM   8386 6C21 POPEc 348     111.262  51.246 111.393  1.00  0.00           C
ATOM   8389 7C21 POPEc 348     112.512  50.376 111.123  1.00  0.00           C
ATOM   8392 8C21 POPEc 348     112.251  48.866 111.053  1.00  0.00           C
ATOM   8396  C33 POPEc 348     101.782  60.566 104.523  1.00  0.00           C
ATOM   8399  C34 POPEc 348     102.221  60.646 105.993  1.00  0.00           C
ATOM   8402  C35 POPEc 348     103.021  61.906 106.343  1.00  0.00           C
ATOM   8405  C36 POPEc 348     103.902  61.706 107.583  1.00  0.00           C
ATOM   8408  C37 POPEc 348     104.532  63.007 108.123  1.00  0.00           C
ATOM   8411  C38 POPEc 348     103.601  63.796 109.053  1.00  0.00           C
ATOM   8414  C39 POPEc 348     103.641  63.286 110.503  1.00  0.00           C
ATOM   8417 0C31 POPEc 348     102.431  63.786 111.283  1.00  0.00           C
ATOM   8420 1C31 POPEc 348     102.412  63.356 112.743  1.00  0.00           C
ATOM   8423 2C31 POPEc 348     101.151  63.856 113.453  1.00  0.00           C
ATOM   8426 3C31 POPEc 348     101.181  63.676 114.973  1.00  0.00           C
ATOM   8429 4C31 POPEc 348      99.991  64.366 115.643  1.00  0.00           C
ATOM   8432 5C31 POPEc 348     100.021  64.246 117.173  1.00  0.00           C
ATOM   8435 6C31 POPEc 348      98.942  65.106 117.833  1.00  0.00           C
ATOM   8439  NH3 POPEd 349       6.791 104.027  98.863  1.00  0.00           N
ATOM   8443  C12 POPEd 349       6.121 103.726  97.553  1.00  0.00           C
ATOM   8446  C11 POPEd 349       4.591 103.816  97.663  1.00  0.00           C
ATOM   8449  P   POPEd 349       2.741 105.526  98.363  1.00  0.00           P
ATOM   8450  O13 POPEd 349       2.941 106.387  99.553  1.00  0.00           O
ATOM   8451  O14 POPEd 349       1.831 106.076  97.343  1.00  0.00           O
ATOM   8452  O11 POPEd 349       2.161 104.136  98.883  1.00  0.00           O
ATOM   8453  O12 POPEd 349       4.161 105.166  97.773  1.00  0.00           O
ATOM   8454  C1  POPEd 349       1.151 104.056  99.883  1.00  0.00           C
ATOM   8457  C2  POPEd 349       1.691 103.486 101.233  1.00  0.00           C
ATOM   8459  O21 POPEd 349       0.558 103.276 102.113  1.00  0.00           O
ATOM   8460  C21 POPEd 349       0.678 102.276 103.003  1.00  0.00           C
ATOM   8461  O22 POPEd 349       1.591 101.486 103.023  1.00  0.00           O
ATOM   8462  C22 POPEd 349      -0.522 102.246 103.953  1.00  0.00           C
ATOM   8465  C3  POPEd 349       2.751 104.456 101.823  1.00  0.00           C
ATOM   8468  O31 POPEd 349       3.331 103.996 103.063  1.00  0.00           O
ATOM   8469  C31 POPEd 349       2.801 104.526 104.153  1.00  0.00           C
ATOM   8470  O32 POPEd 349       1.861 105.306 104.173  1.00  0.00           O
ATOM   8471  C32 POPEd 349       3.571 104.047 105.373  1.00  0.00           C
ATOM   8474  C23 POPEd 349      -0.202 101.586 105.333  1.00  0.00           C
ATOM   8477  C24 POPEd 349      -0.302 102.536 106.543  1.00  0.00           C
ATOM   8480  C25 POPEd 349       0.678 102.156 107.673  1.00  0.00           C
ATOM   8483  C26 POPEd 349       0.318 102.696 109.073  1.00  0.00           C
ATOM   8486  C27 POPEd 349       1.441 102.426 110.103  1.00  0.00           C
ATOM   8489  C28 POPEd 349       1.041 102.666 111.573  1.00  0.00           C
ATOM   8492  C29 POPEd 349      -0.002 101.676 112.023  1.00  0.00           C
ATOM   8494 0C21 POPEd 349      -0.682 101.676 113.193  1.00  0.00           C
ATOM   8496 1C21 POPEd 349      -0.552 102.616 114.363  1.00  0.00           C
ATOM   8499 2C21 POPEd 349      -0.352 101.846 115.683  1.00  0.00           C
ATOM   8502 3C21 POPEd 349      -0.852 102.587 116.943  1.00  0.00           C
ATOM   8505 4C21 POPEd 349      -0.892 101.656 118.163  1.00  0.00           C
ATOM   8508 5C21 POPEd 349      -1.522 102.246 119.443  1.00  0.00           C
ATOM   8511 6C21 POPEd 349      -0.512 102.806 120.453  1.00  0.00           C
ATOM   8514 7C21 POPEd 349      -1.102 103.086 121.843  1.00  0.00           C
ATOM   8517 8C21 POPEd 349      -1.272 101.846 122.723  1.00  0.00           C
ATOM   8521  C33 POPEd 349       3.811 102.536 105.473  1.00  0.00           C
ATOM   8524  C34 POPEd 349       4.291 102.176 106.893  1.00  0.00           C
ATOM   8527  C35 POPEd 349       5.811 102.187 107.053  1.00  0.00           C
ATOM   8530  C36 POPEd 349       6.461 100.977 106.383  1.00  0.00           C
ATOM   8533  C37 POPEd 349       7.831 100.606 106.953  1.00  0.00           C
ATOM   8536  C38 POPEd 349       8.221  99.187 106.563  1.00  0.00           C
ATOM   8539  C39 POPEd 349       9.291  98.556 107.463  1.00  0.00           C
ATOM   8542 0C31 POPEd 349       9.161  97.026 107.423  1.00  0.00           C
ATOM   8545 1C31 POPEd 349      10.161  96.257 108.293  1.00  0.00           C
ATOM   8548 2C31 POPEd 349       9.771  94.776 108.273  1.00  0.00           C
ATOM   8551 3C31 POPEd 349      10.471  93.856 109.283  1.00  0.00           C
ATOM   8554 4C31 POPEd 349       9.901  92.436 109.183  1.00  0.00           C
ATOM   8557 5C31 POPEd 349      10.651  91.426 110.043  1.00  0.00           C
ATOM   8560 6C31 POPEd 349      10.081  90.007 109.953  1.00  0.00           C
ATOM   8564  NH3 POPEe 350      33.001  10.516  95.423  1.00  0.00           N
ATOM   8568  C12 POPEe 350      33.871  11.726  95.153  1.00  0.00           C
ATOM   8571  C11 POPEe 350      33.431  12.936  96.023  1.00  0.00           C
ATOM   8574  P   POPEe 350      33.701  11.956  98.473  1.00  0.00           P
ATOM   8575  O13 POPEe 350      34.201  10.636  98.033  1.00  0.00           O
ATOM   8576  O14 POPEe 350      34.711  12.926  98.963  1.00  0.00           O
ATOM   8577  O11 POPEe 350      32.561  11.746  99.533  1.00  0.00           O
ATOM   8578  O12 POPEe 350      32.871  12.586  97.283  1.00  0.00           O
ATOM   8579  C1  POPEe 350      32.461  12.466 100.763  1.00  0.00           C
ATOM   8582  C2  POPEe 350      33.251  11.746 101.903  1.00  0.00           C
ATOM   8584  O21 POPEe 350      34.621  12.166 101.933  1.00  0.00           O
ATOM   8585  C21 POPEe 350      34.911  13.456 102.123  1.00  0.00           C
ATOM   8586  O22 POPEe 350      35.831  14.046 101.573  1.00  0.00           O
ATOM   8587  C22 POPEe 350      34.071  14.086 103.243  1.00  0.00           C
ATOM   8590  C3  POPEe 350      33.171  10.206 101.713  1.00  0.00           C
ATOM   8593  O31 POPEe 350      33.241   9.506 102.973  1.00  0.00           O
ATOM   8594  C31 POPEe 350      32.391   8.486 103.093  1.00  0.00           C
ATOM   8595  O32 POPEe 350      31.441   8.256 102.363  1.00  0.00           O
ATOM   8596  C32 POPEe 350      32.791   7.566 104.233  1.00  0.00           C
ATOM   8599  C23 POPEe 350      34.421  15.576 103.513  1.00  0.00           C
ATOM   8602  C24 POPEe 350      33.881  16.106 104.853  1.00  0.00           C
ATOM   8605  C25 POPEe 350      34.781  15.756 106.043  1.00  0.00           C
ATOM   8608  C26 POPEe 350      34.311  16.386 107.363  1.00  0.00           C
ATOM   8611  C27 POPEe 350      35.291  16.116 108.523  1.00  0.00           C
ATOM   8614  C28 POPEe 350      35.001  16.946 109.793  1.00  0.00           C
ATOM   8617  C29 POPEe 350      36.151  16.846 110.773  1.00  0.00           C
ATOM   8619 0C21 POPEe 350      36.091  16.526 112.083  1.00  0.00           C
ATOM   8621 1C21 POPEe 350      34.851  16.166 112.853  1.00  0.00           C
ATOM   8624 2C21 POPEe 350      35.191  15.576 114.233  1.00  0.00           C
ATOM   8627 3C21 POPEe 350      35.601  16.626 115.273  1.00  0.00           C
ATOM   8630 4C21 POPEe 350      36.121  16.036 116.593  1.00  0.00           C
ATOM   8633 5C21 POPEe 350      35.221  14.936 117.173  1.00  0.00           C
ATOM   8636 6C21 POPEe 350      35.671  14.406 118.533  1.00  0.00           C
ATOM   8639 7C21 POPEe 350      34.751  13.286 119.043  1.00  0.00           C
ATOM   8642 8C21 POPEe 350      35.181  12.706 120.393  1.00  0.00           C
ATOM   8646  C33 POPEe 350      34.231   7.786 104.753  1.00  0.00           C
ATOM   8649  C34 POPEe 350      34.741   6.596 105.583  1.00  0.00           C
ATOM   8652  C35 POPEe 350      33.741   6.186 106.663  1.00  0.00           C
ATOM   8655  C36 POPEe 350      34.361   5.336 107.773  1.00  0.00           C
ATOM   8658  C37 POPEe 350      33.281   5.016 108.813  1.00  0.00           C
ATOM   8661  C38 POPEe 350      33.841   4.336 110.063  1.00  0.00           C
ATOM   8664  C39 POPEe 350      32.741   4.056 111.083  1.00  0.00           C
ATOM   8667 0C31 POPEe 350      32.401   5.296 111.923  1.00  0.00           C
ATOM   8670 1C31 POPEe 350      31.041   5.156 112.603  1.00  0.00           C
ATOM   8673 2C31 POPEe 350      30.881   6.096 113.803  1.00  0.00           C
ATOM   8676 3C31 POPEe 350      29.511   5.956 114.473  1.00  0.00           C
ATOM   8679 4C31 POPEe 350      29.231   4.546 115.013  1.00  0.00           C
ATOM   8682 5C31 POPEe 350      27.911   4.446 115.773  1.00  0.00           C
ATOM   8685 6C31 POPEe 350      27.651   3.016 116.253  1.00  0.00           C
ATOM   8689  NH3 POPEf 351     134.311  87.176  99.603  1.00  0.00           N
ATOM   8693  C12 POPEf 351     135.481  88.106  99.473  1.00  0.00           C
ATOM   8696  C11 POPEf 351     135.851  88.686 100.843  1.00  0.00           C
ATOM   8699  P   POPEf 351     138.414  89.316 100.983  1.00  0.00           P
ATOM   8700  O13 POPEf 351     138.545  88.126 101.853  1.00  0.00           O
ATOM   8701  O14 POPEf 351     139.164  89.296  99.713  1.00  0.00           O
ATOM   8702  O11 POPEf 351     138.895  90.596 101.793  1.00  0.00           O
ATOM   8703  O12 POPEf 351     136.901  89.636 100.753  1.00  0.00           O
ATOM   8704  C1  POPEf 351     139.064  90.616 103.213  1.00  0.00           C
ATOM   8707  C2  POPEf 351     138.124  91.626 103.933  1.00  0.00           C
ATOM   8709  O21 POPEf 351     138.404  91.456 105.333  1.00  0.00           O
ATOM   8710  C21 POPEf 351     138.104  92.436 106.153  1.00  0.00           C
ATOM   8711  O22 POPEf 351     137.554  93.477 105.853  1.00  0.00           O
ATOM   8712  C22 POPEf 351     138.604  92.106 107.573  1.00  0.00           C
ATOM   8715  C3  POPEf 351     136.612  91.387 103.603  1.00  0.00           C
ATOM   8718  O31 POPEf 351     135.742  92.476 104.013  1.00  0.00           O
ATOM   8719  C31 POPEf 351     135.311  93.216 102.993  1.00  0.00           C
ATOM   8720  O32 POPEf 351     134.332  92.946 102.323  1.00  0.00           O
ATOM   8721  C32 POPEf 351     136.231  94.396 102.763  1.00  0.00           C
ATOM   8724  C23 POPEf 351     137.685  92.526 108.743  1.00  0.00           C
ATOM   8727  C24 POPEf 351     138.445  92.496 110.083  1.00  0.00           C
ATOM   8730  C25 POPEf 351     137.554  92.777 111.313  1.00  0.00           C
ATOM   8733  C26 POPEf 351     138.294  92.716 112.653  1.00  0.00           C
ATOM   8736  C27 POPEf 351     137.324  92.466 113.823  1.00  0.00           C
ATOM   8739  C28 POPEf 351     137.984  92.526 115.213  1.00  0.00           C
ATOM   8742  C29 POPEf 351     137.081  91.886 116.243  1.00  0.00           C
ATOM   8744 0C21 POPEf 351     136.431  92.486 117.253  1.00  0.00           C
ATOM   8746 1C21 POPEf 351     136.451  93.946 117.613  1.00  0.00           C
ATOM   8749 2C21 POPEf 351     135.981  94.176 119.063  1.00  0.00           C
ATOM   8752 3C21 POPEf 351     136.962  93.666 120.133  1.00  0.00           C
ATOM   8755 4C21 POPEf 351     136.281  93.426 121.493  1.00  0.00           C
ATOM   8758 5C21 POPEf 351     135.582  92.056 121.583  1.00  0.00           C
ATOM   8761 6C21 POPEf 351     134.811  91.876 122.893  1.00  0.00           C
ATOM   8764 7C21 POPEf 351     134.282  90.446 123.083  1.00  0.00           C
ATOM   8767 8C21 POPEf 351     133.881  90.137 124.533  1.00  0.00           C
ATOM   8771  C33 POPEf 351     135.502  95.726 102.493  1.00  0.00           C
ATOM   8774  C34 POPEf 351     136.231  96.916 103.153  1.00  0.00           C
ATOM   8777  C35 POPEf 351     135.362  98.176 103.263  1.00  0.00           C
ATOM   8780  C36 POPEf 351     134.282  98.026 104.343  1.00  0.00           C
ATOM   8783  C37 POPEf 351     133.061  98.926 104.143  1.00  0.00           C
ATOM   8786  C38 POPEf 351     131.871  98.446 104.983  1.00  0.00           C
ATOM   8789  C39 POPEf 351     130.491  98.907 104.473  1.00  0.00           C
ATOM   8792 0C31 POPEf 351     130.052  98.316 103.123  1.00  0.00           C
ATOM   8795 1C31 POPEf 351     128.622  98.716 102.723  1.00  0.00           C
ATOM   8798 2C31 POPEf 351     127.571  97.606 102.883  1.00  0.00           C
ATOM   8801 3C31 POPEf 351     127.251  97.236 104.343  1.00  0.00           C
ATOM   8804 4C31 POPEf 351     126.131  96.197 104.443  1.00  0.00           C
ATOM   8807 5C31 POPEf 351     125.642  95.966 105.873  1.00  0.00           C
ATOM   8810 6C31 POPEf 351     124.741  94.736 106.013  1.00  0.00           C
ATOM   8814  NH3 POPEg 352      22.681 132.786  95.723  1.00  0.00           N
ATOM   8818  C12 POPEg 352      23.521 131.796  96.463  1.00  0.00           C
ATOM   8821  C11 POPEg 352      24.571 131.236  95.493  1.00  0.00           C
ATOM   8824  P   POPEg 352      26.511 132.936  95.203  1.00  0.00           P
ATOM   8825  O13 POPEg 352      27.491 131.846  95.413  1.00  0.00           O
ATOM   8826  O14 POPEg 352      26.871 133.996  94.243  1.00  0.00           O
ATOM   8827  O11 POPEg 352      26.101 133.566  96.593  1.00  0.00           O
ATOM   8828  O12 POPEg 352      25.151 132.286  94.713  1.00  0.00           O
ATOM   8829  C1  POPEg 352      27.051 134.016  97.553  1.00  0.00           C
ATOM   8832  C2  POPEg 352      27.021 133.136  98.833  1.00  0.00           C
ATOM   8834  O21 POPEg 352      27.731 133.727  99.923  1.00  0.00           O
ATOM   8835  C21 POPEg 352      27.231 134.766 100.523  1.00  0.00           C
ATOM   8836  O22 POPEg 352      26.361 135.516 100.113  1.00  0.00           O
ATOM   8837  C22 POPEg 352      27.831 134.816 101.943  1.00  0.00           C
ATOM   8840  C3  POPEg 352      27.641 131.727  98.583  1.00  0.00           C
ATOM   8843  O31 POPEg 352      27.621 130.926  99.793  1.00  0.00           O
ATOM   8844  C31 POPEg 352      26.751 129.926  99.823  1.00  0.00           C
ATOM   8845  O32 POPEg 352      26.051 129.566  98.883  1.00  0.00           O
ATOM   8846  C32 POPEg 352      26.731 129.316 101.223  1.00  0.00           C
ATOM   8849  C23 POPEg 352      28.271 136.197 102.503  1.00  0.00           C
ATOM   8852  C24 POPEg 352      29.121 135.966 103.753  1.00  0.00           C
ATOM   8855  C25 POPEg 352      29.531 137.219 104.543  1.00  0.00           C
ATOM   8858  C26 POPEg 352      28.431 137.749 105.483  1.00  0.00           C
ATOM   8861  C27 POPEg 352      29.001 138.609 106.623  1.00  0.00           C
ATOM   8864  C28 POPEg 352      27.901 139.139 107.553  1.00  0.00           C
ATOM   8867  C29 POPEg 352      28.481 139.979 108.663  1.00  0.00           C
ATOM   8869 0C21 POPEg 352      28.201 139.880 109.973  1.00  0.00           C
ATOM   8871 1C21 POPEg 352      27.231 138.929 110.633  1.00  0.00           C
ATOM   8874 2C21 POPEg 352      26.281 139.669 111.583  1.00  0.00           C
ATOM   8877 3C21 POPEg 352      25.361 138.719 112.363  1.00  0.00           C
ATOM   8880 4C21 POPEg 352      24.751 139.389 113.593  1.00  0.00           C
ATOM   8883 5C21 POPEg 352      24.051 138.419 114.553  1.00  0.00           C
ATOM   8886 6C21 POPEg 352      23.701 139.099 115.873  1.00  0.00           C
ATOM   8889 7C21 POPEg 352      23.141 138.149 116.933  1.00  0.00           C
ATOM   8892 8C21 POPEg 352      22.881 138.880 118.263  1.00  0.00           C
ATOM   8896  C33 POPEg 352      26.331 130.356 102.293  1.00  0.00           C
ATOM   8899  C34 POPEg 352      26.111 129.746 103.683  1.00  0.00           C
ATOM   8902  C35 POPEg 352      27.391 129.286 104.393  1.00  0.00           C
ATOM   8905  C36 POPEg 352      27.311 129.507 105.913  1.00  0.00           C
ATOM   8908  C37 POPEg 352      28.361 128.716 106.713  1.00  0.00           C
ATOM   8911  C38 POPEg 352      28.061 128.697 108.213  1.00  0.00           C
ATOM   8914  C39 POPEg 352      28.201 130.057 108.913  1.00  0.00           C
ATOM   8917 0C31 POPEg 352      27.811 129.977 110.403  1.00  0.00           C
ATOM   8920 1C31 POPEg 352      27.921 131.326 111.123  1.00  0.00           C
ATOM   8923 2C31 POPEg 352      27.651 131.236 112.623  1.00  0.00           C
ATOM   8926 3C31 POPEg 352      28.891 130.786 113.423  1.00  0.00           C
ATOM   8929 4C31 POPEg 352      28.611 130.636 114.923  1.00  0.00           C
ATOM   8932 5C31 POPEg 352      29.871 130.246 115.713  1.00  0.00           C
ATOM   8935 6C31 POPEg 352      29.651 130.206 117.233  1.00  0.00           C
ATOM   8939  NH3 POPEh 353      41.231  94.687 143.433  1.00  0.00           N
ATOM   8943  C12 POPEh 353      40.291  93.516 143.583  1.00  0.00           C
ATOM   8946  C11 POPEh 353      39.181  93.826 144.593  1.00  0.00           C
ATOM   8949  P   POPEh 353      38.491  96.387 144.603  1.00  0.00           P
ATOM   8950  O13 POPEh 353      37.211  96.966 145.083  1.00  0.00           O
ATOM   8951  O14 POPEh 353      39.711  96.486 145.433  1.00  0.00           O
ATOM   8952  O11 POPEh 353      38.861  97.056 143.253  1.00  0.00           O
ATOM   8953  O12 POPEh 353      38.321  94.877 144.123  1.00  0.00           O
ATOM   8954  C1  POPEh 353      38.261  96.776 142.003  1.00  0.00           C
ATOM   8957  C2  POPEh 353      38.121  98.106 141.203  1.00  0.00           C
ATOM   8959  O21 POPEh 353      37.601  97.867 139.873  1.00  0.00           O
ATOM   8960  C21 POPEh 353      38.301  97.076 139.083  1.00  0.00           C
ATOM   8961  O22 POPEh 353      39.471  96.757 139.223  1.00  0.00           O
ATOM   8962  C22 POPEh 353      37.371  96.576 137.983  1.00  0.00           C
ATOM   8965  C3  POPEh 353      39.391  99.016 141.233  1.00  0.00           C
ATOM   8968  O31 POPEh 353      39.031 100.396 141.173  1.00  0.00           O
ATOM   8969  C31 POPEh 353      38.811 101.117 140.073  1.00  0.00           C
ATOM   8970  O32 POPEh 353      38.351 102.257 140.103  1.00  0.00           O
ATOM   8971  C32 POPEh 353      39.241 100.476 138.743  1.00  0.00           C
ATOM   8974  C23 POPEh 353      38.061  95.557 137.043  1.00  0.00           C
ATOM   8977  C24 POPEh 353      37.391  95.496 135.663  1.00  0.00           C
ATOM   8980  C25 POPEh 353      37.631  96.757 134.833  1.00  0.00           C
ATOM   8983  C26 POPEh 353      37.021  96.676 133.433  1.00  0.00           C
ATOM   8986  C27 POPEh 353      37.431  97.876 132.563  1.00  0.00           C
ATOM   8989  C28 POPEh 353      36.621  97.976 131.263  1.00  0.00           C
ATOM   8992  C29 POPEh 353      36.851  96.796 130.353  1.00  0.00           C
ATOM   8994 0C21 POPEh 353      37.241  96.836 129.063  1.00  0.00           C
ATOM   8996 1C21 POPEh 353      37.511  98.076 128.253  1.00  0.00           C
ATOM   8999 2C21 POPEh 353      38.441  97.816 127.053  1.00  0.00           C
ATOM   9002 3C21 POPEh 353      38.331  98.916 125.993  1.00  0.00           C
ATOM   9005 4C21 POPEh 353      39.321  98.746 124.833  1.00  0.00           C
ATOM   9008 5C21 POPEh 353      39.071  99.776 123.713  1.00  0.00           C
ATOM   9011 6C21 POPEh 353      40.201  99.806 122.683  1.00  0.00           C
ATOM   9014 7C21 POPEh 353      39.971 100.867 121.593  1.00  0.00           C
ATOM   9017 8C21 POPEh 353      41.101 100.996 120.573  1.00  0.00           C
ATOM   9021  C33 POPEh 353      38.211 100.706 137.623  1.00  0.00           C
ATOM   9024  C34 POPEh 353      38.641 100.087 136.283  1.00  0.00           C
ATOM   9027  C35 POPEh 353      40.041 100.526 135.843  1.00  0.00           C
ATOM   9030  C36 POPEh 353      40.451 100.046 134.443  1.00  0.00           C
ATOM   9033  C37 POPEh 353      41.971 100.087 134.293  1.00  0.00           C
ATOM   9036  C38 POPEh 353      42.501  99.996 132.853  1.00  0.00           C
ATOM   9039  C39 POPEh 353      42.061  98.757 132.053  1.00  0.00           C
ATOM   9042 0C31 POPEh 353      42.781  98.736 130.703  1.00  0.00           C
ATOM   9045 1C31 POPEh 353      42.221  97.727 129.693  1.00  0.00           C
ATOM   9048 2C31 POPEh 353      43.041  97.706 128.403  1.00  0.00           C
ATOM   9051 3C31 POPEh 353      42.361  96.986 127.223  1.00  0.00           C
ATOM   9054 4C31 POPEh 353      41.801  95.606 127.583  1.00  0.00           C
ATOM   9057 5C31 POPEh 353      41.091  94.906 126.413  1.00  0.00           C
ATOM   9060 6C31 POPEh 353      41.951  94.757 125.163  1.00  0.00           C
ATOM   9064  NH3 POPEi 354       3.731 114.766 141.843  1.00  0.00           N
ATOM   9068  C12 POPEi 354       3.151 115.816 140.943  1.00  0.00           C
ATOM   9071  C11 POPEi 354       3.161 117.227 141.563  1.00  0.00           C
ATOM   9074  P   POPEi 354       5.691 117.926 141.743  1.00  0.00           P
ATOM   9075  O13 POPEi 354       6.221 119.006 142.603  1.00  0.00           O
ATOM   9076  O14 POPEi 354       6.531 116.716 141.603  1.00  0.00           O
ATOM   9077  O11 POPEi 354       5.351 118.426 140.293  1.00  0.00           O
ATOM   9078  O12 POPEi 354       4.321 117.456 142.353  1.00  0.00           O
ATOM   9079  C1  POPEi 354       5.581 119.757 139.853  1.00  0.00           C
ATOM   9082  C2  POPEi 354       6.181 119.746 138.433  1.00  0.00           C
ATOM   9084  O21 POPEi 354       5.171 119.587 137.413  1.00  0.00           O
ATOM   9085  C21 POPEi 354       5.141 118.477 136.703  1.00  0.00           C
ATOM   9086  O22 POPEi 354       5.371 117.346 137.073  1.00  0.00           O
ATOM   9087  C22 POPEi 354       4.841 118.837 135.243  1.00  0.00           C
ATOM   9090  C3  POPEi 354       7.471 118.896 138.293  1.00  0.00           C
ATOM   9093  O31 POPEi 354       7.991 119.027 136.953  1.00  0.00           O
ATOM   9094  C31 POPEi 354       8.901 118.106 136.663  1.00  0.00           C
ATOM   9095  O32 POPEi 354       9.441 117.396 137.493  1.00  0.00           O
ATOM   9096  C32 POPEi 354       9.121 118.036 135.143  1.00  0.00           C
ATOM   9099  C23 POPEi 354       3.501 118.266 134.733  1.00  0.00           C
ATOM   9102  C24 POPEi 354       3.081 118.907 133.403  1.00  0.00           C
ATOM   9105  C25 POPEi 354       3.771 118.337 132.153  1.00  0.00           C
ATOM   9108  C26 POPEi 354       3.371 119.117 130.883  1.00  0.00           C
ATOM   9111  C27 POPEi 354       3.811 118.437 129.583  1.00  0.00           C
ATOM   9114  C28 POPEi 354       3.331 119.196 128.333  1.00  0.00           C
ATOM   9117  C29 POPEi 354       3.631 118.437 127.063  1.00  0.00           C
ATOM   9119 0C21 POPEi 354       2.751 118.026 126.123  1.00  0.00           C
ATOM   9121 1C21 POPEi 354       1.261 118.226 126.113  1.00  0.00           C
ATOM   9124 2C21 POPEi 354       0.748 118.916 124.823  1.00  0.00           C
ATOM   9127 3C21 POPEi 354       1.291 120.336 124.613  1.00  0.00           C
ATOM   9130 4C21 POPEi 354       0.808 120.966 123.303  1.00  0.00           C
ATOM   9133 5C21 POPEi 354      -0.632 121.506 123.343  1.00  0.00           C
ATOM   9136 6C21 POPEi 354      -1.042 122.096 121.993  1.00  0.00           C
ATOM   9139 7C21 POPEi 354      -2.372 122.867 122.033  1.00  0.00           C
ATOM   9142 8C21 POPEi 354      -2.752 123.456 120.673  1.00  0.00           C
ATOM   9146  C33 POPEi 354       8.741 119.316 134.353  1.00  0.00           C
ATOM   9149  C34 POPEi 354       8.901 119.187 132.833  1.00  0.00           C
ATOM   9152  C35 POPEi 354      10.281 118.666 132.423  1.00  0.00           C
ATOM   9155  C36 POPEi 354      10.601 118.896 130.953  1.00  0.00           C
ATOM   9158  C37 POPEi 354      11.991 118.356 130.593  1.00  0.00           C
ATOM   9161  C38 POPEi 354      12.331 118.456 129.093  1.00  0.00           C
ATOM   9164  C39 POPEi 354      12.121 119.867 128.523  1.00  0.00           C
ATOM   9167 0C31 POPEi 354      12.481 119.956 127.043  1.00  0.00           C
ATOM   9170 1C31 POPEi 354      12.141 121.316 126.443  1.00  0.00           C
ATOM   9173 2C31 POPEi 354      12.101 121.296 124.913  1.00  0.00           C
ATOM   9176 3C31 POPEi 354      10.831 120.646 124.363  1.00  0.00           C
ATOM   9179 4C31 POPEi 354      10.841 120.596 122.833  1.00  0.00           C
ATOM   9182 5C31 POPEi 354       9.541 120.036 122.243  1.00  0.00           C
ATOM   9185 6C31 POPEi 354       9.471 120.126 120.723  1.00  0.00           C
ATOM   9189  NH3 POPEj 355      22.101  46.866 140.933  1.00  0.00           N
ATOM   9193  C12 POPEj 355      22.231  47.556 139.613  1.00  0.00           C
ATOM   9196  C11 POPEj 355      22.991  48.886 139.713  1.00  0.00           C
ATOM   9199  P   POPEj 355      25.271  49.896 140.403  1.00  0.00           P
ATOM   9200  O13 POPEj 355      24.761  50.476 141.673  1.00  0.00           O
ATOM   9201  O14 POPEj 355      26.671  49.426 140.383  1.00  0.00           O
ATOM   9202  O11 POPEj 355      25.051  50.946 139.213  1.00  0.00           O
ATOM   9203  O12 POPEj 355      24.351  48.656 140.043  1.00  0.00           O
ATOM   9204  C1  POPEj 355      25.411  50.646 137.863  1.00  0.00           C
ATOM   9207  C2  POPEj 355      25.131  51.846 136.883  1.00  0.00           C
ATOM   9209  O21 POPEj 355      25.601  51.456 135.573  1.00  0.00           O
ATOM   9210  C21 POPEj 355      25.141  52.136 134.523  1.00  0.00           C
ATOM   9211  O22 POPEj 355      24.221  52.926 134.523  1.00  0.00           O
ATOM   9212  C22 POPEj 355      25.971  51.796 133.283  1.00  0.00           C
ATOM   9215  C3  POPEj 355      25.851  53.136 137.403  1.00  0.00           C
ATOM   9218  O31 POPEj 355      25.501  54.356 136.693  1.00  0.00           O
ATOM   9219  C31 POPEj 355      26.391  54.696 135.743  1.00  0.00           C
ATOM   9220  O32 POPEj 355      27.361  54.026 135.423  1.00  0.00           O
ATOM   9221  C32 POPEj 355      25.951  55.966 135.003  1.00  0.00           C
ATOM   9224  C23 POPEj 355      25.621  52.716 132.093  1.00  0.00           C
ATOM   9227  C24 POPEj 355      26.481  52.456 130.843  1.00  0.00           C
ATOM   9230  C25 POPEj 355      26.221  53.526 129.773  1.00  0.00           C
ATOM   9233  C26 POPEj 355      26.981  53.346 128.453  1.00  0.00           C
ATOM   9236  C27 POPEj 355      26.561  54.396 127.413  1.00  0.00           C
ATOM   9239  C28 POPEj 355      27.401  54.436 126.123  1.00  0.00           C
ATOM   9242  C29 POPEj 355      27.091  53.296 125.183  1.00  0.00           C
ATOM   9244 0C21 POPEj 355      26.971  53.366 123.843  1.00  0.00           C
ATOM   9246 1C21 POPEj 355      27.191  54.586 122.973  1.00  0.00           C
ATOM   9249 2C21 POPEj 355      28.341  54.316 121.993  1.00  0.00           C
ATOM   9252 3C21 POPEj 355      28.591  55.476 121.023  1.00  0.00           C
ATOM   9255 4C21 POPEj 355      29.751  55.156 120.063  1.00  0.00           C
ATOM   9258 5C21 POPEj 355      29.971  56.226 118.993  1.00  0.00           C
ATOM   9261 6C21 POPEj 355      31.341  56.076 118.323  1.00  0.00           C
ATOM   9264 7C21 POPEj 355      31.551  57.046 117.163  1.00  0.00           C
ATOM   9267 8C21 POPEj 355      32.941  56.906 116.543  1.00  0.00           C
ATOM   9271  C33 POPEj 355      27.151  56.687 134.353  1.00  0.00           C
ATOM   9274  C34 POPEj 355      26.781  57.836 133.403  1.00  0.00           C
ATOM   9277  C35 POPEj 355      26.241  57.366 132.043  1.00  0.00           C
ATOM   9280  C36 POPEj 355      26.941  58.016 130.833  1.00  0.00           C
ATOM   9283  C37 POPEj 355      26.401  57.486 129.493  1.00  0.00           C
ATOM   9286  C38 POPEj 355      25.381  58.396 128.793  1.00  0.00           C
ATOM   9289  C39 POPEj 355      25.951  59.196 127.603  1.00  0.00           C
ATOM   9292 0C31 POPEj 355      26.281  58.346 126.363  1.00  0.00           C
ATOM   9295 1C31 POPEj 355      26.511  59.187 125.093  1.00  0.00           C
ATOM   9298 2C31 POPEj 355      25.201  59.716 124.473  1.00  0.00           C
ATOM   9301 3C31 POPEj 355      25.401  60.666 123.273  1.00  0.00           C
ATOM   9304 4C31 POPEj 355      25.791  59.976 121.963  1.00  0.00           C
ATOM   9307 5C31 POPEj 355      25.741  60.946 120.773  1.00  0.00           C
ATOM   9310 6C31 POPEj 355      26.161  60.326 119.433  1.00  0.00           C
ATOM   9314  NH3 POPEk 356      81.371  66.936 101.443  1.00  0.00           N
ATOM   9318  C12 POPEk 356      81.881  66.706 100.043  1.00  0.00           C
ATOM   9321  C11 POPEk 356      83.321  66.136 100.023  1.00  0.00           C
ATOM   9324  P   POPEk 356      85.782  67.036 100.053  1.00  0.00           P
ATOM   9325  O13 POPEk 356      85.911  66.836  98.583  1.00  0.00           O
ATOM   9326  O14 POPEk 356      86.531  68.176 100.633  1.00  0.00           O
ATOM   9327  O11 POPEk 356      86.271  65.766 100.863  1.00  0.00           O
ATOM   9328  O12 POPEk 356      84.252  67.136 100.463  1.00  0.00           O
ATOM   9329  C1  POPEk 356      85.852  65.586 102.223  1.00  0.00           C
ATOM   9332  C2  POPEk 356      87.051  65.257 103.153  1.00  0.00           C
ATOM   9334  O21 POPEk 356      86.501  64.616 104.313  1.00  0.00           O
ATOM   9335  C21 POPEk 356      87.381  63.856 104.933  1.00  0.00           C
ATOM   9336  O22 POPEk 356      88.461  63.496 104.493  1.00  0.00           O
ATOM   9337  C22 POPEk 356      86.811  63.506 106.293  1.00  0.00           C
ATOM   9340  C3  POPEk 356      87.821  66.546 103.563  1.00  0.00           C
ATOM   9343  O31 POPEk 356      88.921  66.356 104.503  1.00  0.00           O
ATOM   9344  C31 POPEk 356      90.121  66.716 104.053  1.00  0.00           C
ATOM   9345  O32 POPEk 356      90.341  67.236 102.973  1.00  0.00           O
ATOM   9346  C32 POPEk 356      91.231  66.406 105.083  1.00  0.00           C
ATOM   9349  C23 POPEk 356      87.911  62.956 107.223  1.00  0.00           C
ATOM   9352  C24 POPEk 356      87.331  62.496 108.553  1.00  0.00           C
ATOM   9355  C25 POPEk 356      87.361  63.646 109.553  1.00  0.00           C
ATOM   9358  C26 POPEk 356      86.922  63.266 110.973  1.00  0.00           C
ATOM   9361  C27 POPEk 356      87.121  64.456 111.913  1.00  0.00           C
ATOM   9364  C28 POPEk 356      87.361  64.086 113.383  1.00  0.00           C
ATOM   9367  C29 POPEk 356      87.862  65.326 114.083  1.00  0.00           C
ATOM   9369 0C21 POPEk 356      87.631  65.697 115.343  1.00  0.00           C
ATOM   9371 1C21 POPEk 356      86.922  64.876 116.393  1.00  0.00           C
ATOM   9374 2C21 POPEk 356      87.631  65.156 117.733  1.00  0.00           C
ATOM   9377 3C21 POPEk 356      87.081  64.316 118.883  1.00  0.00           C
ATOM   9380 4C21 POPEk 356      87.941  64.466 120.153  1.00  0.00           C
ATOM   9383 5C21 POPEk 356      87.932  65.866 120.783  1.00  0.00           C
ATOM   9386 6C21 POPEk 356      86.551  66.266 121.323  1.00  0.00           C
ATOM   9389 7C21 POPEk 356      86.642  67.416 122.323  1.00  0.00           C
ATOM   9392 8C21 POPEk 356      85.311  67.726 123.013  1.00  0.00           C
ATOM   9396  C33 POPEk 356      90.871  65.496 106.293  1.00  0.00           C
ATOM   9399  C34 POPEk 356      90.462  66.257 107.563  1.00  0.00           C
ATOM   9402  C35 POPEk 356      91.122  65.766 108.863  1.00  0.00           C
ATOM   9405  C36 POPEk 356      92.611  66.146 108.943  1.00  0.00           C
ATOM   9408  C37 POPEk 356      93.261  65.926 110.313  1.00  0.00           C
ATOM   9411  C38 POPEk 356      94.721  66.396 110.253  1.00  0.00           C
ATOM   9414  C39 POPEk 356      95.561  66.136 111.513  1.00  0.00           C
ATOM   9417 0C31 POPEk 356      95.761  67.367 112.403  1.00  0.00           C
ATOM   9420 1C31 POPEk 356      96.901  67.136 113.403  1.00  0.00           C
ATOM   9423 2C31 POPEk 356      97.221  68.337 114.313  1.00  0.00           C
ATOM   9426 3C31 POPEk 356      96.761  68.146 115.773  1.00  0.00           C
ATOM   9429 4C31 POPEk 356      97.701  68.836 116.773  1.00  0.00           C
ATOM   9432 5C31 POPEk 356      97.282  68.596 118.233  1.00  0.00           C
ATOM   9435 6C31 POPEk 356      98.401  68.856 119.243  1.00  0.00           C
ATOM   9439  NH3 POPEl 357     114.691  55.426 140.013  1.00  0.00           N
ATOM   9443  C12 POPEl 357     114.201  54.026 140.233  1.00  0.00           C
ATOM   9446  C11 POPEl 357     115.082  53.346 141.303  1.00  0.00           C
ATOM   9449  P   POPEl 357     117.401  52.076 141.133  1.00  0.00           P
ATOM   9450  O13 POPEl 357     118.571  52.606 141.853  1.00  0.00           O
ATOM   9451  O14 POPEl 357     116.651  50.966 141.763  1.00  0.00           O
ATOM   9452  O11 POPEl 357     117.862  51.716 139.663  1.00  0.00           O
ATOM   9453  O12 POPEl 357     116.442  53.306 140.893  1.00  0.00           O
ATOM   9454  C1  POPEl 357     118.201  52.726 138.703  1.00  0.00           C
ATOM   9457  C2  POPEl 357     117.061  52.996 137.673  1.00  0.00           C
ATOM   9459  O21 POPEl 357     116.642  54.376 137.843  1.00  0.00           O
ATOM   9460  C21 POPEl 357     116.011  54.866 136.783  1.00  0.00           C
ATOM   9461  O22 POPEl 357     114.831  54.726 136.533  1.00  0.00           O
ATOM   9462  C22 POPEl 357     116.981  55.626 135.863  1.00  0.00           C
ATOM   9465  C3  POPEl 357     115.922  51.916 137.773  1.00  0.00           C
ATOM   9468  O31 POPEl 357     114.802  52.076 136.863  1.00  0.00           O
ATOM   9469  C31 POPEl 357     115.101  51.796 135.593  1.00  0.00           C
ATOM   9470  O32 POPEl 357     116.211  51.446 135.223  1.00  0.00           O
ATOM   9471  C32 POPEl 357     113.891  51.996 134.673  1.00  0.00           C
ATOM   9474  C23 POPEl 357     116.551  55.536 134.373  1.00  0.00           C
ATOM   9477  C24 POPEl 357     117.561  56.186 133.423  1.00  0.00           C
ATOM   9480  C25 POPEl 357     117.251  55.866 131.953  1.00  0.00           C
ATOM   9483  C26 POPEl 357     118.331  56.316 130.953  1.00  0.00           C
ATOM   9486  C27 POPEl 357     118.611  57.826 130.973  1.00  0.00           C
ATOM   9489  C28 POPEl 357     119.532  58.256 129.823  1.00  0.00           C
ATOM   9492  C29 POPEl 357     119.782  59.746 129.863  1.00  0.00           C
ATOM   9494 0C21 POPEl 357     119.282  60.686 129.033  1.00  0.00           C
ATOM   9496 1C21 POPEl 357     118.392  60.456 127.833  1.00  0.00           C
ATOM   9499 2C21 POPEl 357     118.981  61.066 126.553  1.00  0.00           C
ATOM   9502 3C21 POPEl 357     118.532  60.336 125.283  1.00  0.00           C
ATOM   9505 4C21 POPEl 357     119.201  60.906 124.023  1.00  0.00           C
ATOM   9508 5C21 POPEl 357     118.841  60.136 122.753  1.00  0.00           C
ATOM   9511 6C21 POPEl 357     119.331  60.856 121.493  1.00  0.00           C
ATOM   9514 7C21 POPEl 357     118.741  60.306 120.193  1.00  0.00           C
ATOM   9517 8C21 POPEl 357     118.981  61.236 119.003  1.00  0.00           C
ATOM   9521  C33 POPEl 357     114.252  51.736 133.183  1.00  0.00           C
ATOM   9524  C34 POPEl 357     113.032  51.356 132.323  1.00  0.00           C
ATOM   9527  C35 POPEl 357     113.441  50.796 130.953  1.00  0.00           C
ATOM   9530  C36 POPEl 357     112.282  50.146 130.173  1.00  0.00           C
ATOM   9533  C37 POPEl 357     112.771  49.466 128.883  1.00  0.00           C
ATOM   9536  C38 POPEl 357     111.771  48.466 128.283  1.00  0.00           C
ATOM   9539  C39 POPEl 357     112.372  47.666 127.103  1.00  0.00           C
ATOM   9542 0C31 POPEl 357     111.582  47.816 125.793  1.00  0.00           C
ATOM   9545 1C31 POPEl 357     112.231  47.046 124.633  1.00  0.00           C
ATOM   9548 2C31 POPEl 357     111.411  47.046 123.333  1.00  0.00           C
ATOM   9551 3C31 POPEl 357     110.152  46.166 123.413  1.00  0.00           C
ATOM   9554 4C31 POPEl 357     109.451  45.966 122.063  1.00  0.00           C
ATOM   9557 5C31 POPEl 357     108.121  45.216 122.233  1.00  0.00           C
ATOM   9560 6C31 POPEl 357     107.302  45.086 120.943  1.00  0.00           C
ATOM   9564  NH3 POPEm 358     130.271  -0.196  99.923  1.00  0.00           N
ATOM   9568  C12 POPEm 358     129.362  -1.226  99.303  1.00  0.00           C
ATOM   9571  C11 POPEm 358     128.461  -1.916 100.363  1.00  0.00           C
ATOM   9574  P   POPEm 358     127.291  -0.017 101.743  1.00  0.00           P
ATOM   9575  O13 POPEm 358     128.321   0.957 101.313  1.00  0.00           O
ATOM   9576  O14 POPEm 358     125.931   0.494 101.953  1.00  0.00           O
ATOM   9577  O11 POPEm 358     127.871  -0.767 103.013  1.00  0.00           O
ATOM   9578  O12 POPEm 358     127.272  -1.177 100.663  1.00  0.00           O
ATOM   9579  C1  POPEm 358     127.102  -1.777 103.683  1.00  0.00           C
ATOM   9582  C2  POPEm 358     127.181  -1.596 105.223  1.00  0.00           C
ATOM   9584  O21 POPEm 358     125.991  -2.196 105.793  1.00  0.00           O
ATOM   9585  C21 POPEm 358     125.841  -2.357 107.103  1.00  0.00           C
ATOM   9586  O22 POPEm 358     124.751  -2.306 107.663  1.00  0.00           O
ATOM   9587  C22 POPEm 358     127.132  -2.756 107.853  1.00  0.00           C
ATOM   9590  C3  POPEm 358     127.291  -0.077 105.563  1.00  0.00           C
ATOM   9593  O31 POPEm 358     126.922   0.263 106.913  1.00  0.00           O
ATOM   9594  C31 POPEm 358     127.841   0.677 107.753  1.00  0.00           C
ATOM   9595  O32 POPEm 358     129.052   0.574 107.623  1.00  0.00           O
ATOM   9596  C32 POPEm 358     127.111   1.326 108.933  1.00  0.00           C
ATOM   9599  C23 POPEm 358     126.901  -2.887 109.373  1.00  0.00           C
ATOM   9602  C24 POPEm 358     128.071  -3.547 110.133  1.00  0.00           C
ATOM   9605  C25 POPEm 358     128.911  -2.577 110.983  1.00  0.00           C
ATOM   9608  C26 POPEm 358     128.161  -1.987 112.193  1.00  0.00           C
ATOM   9611  C27 POPEm 358     129.091  -1.286 113.193  1.00  0.00           C
ATOM   9614  C28 POPEm 358     128.351  -0.626 114.373  1.00  0.00           C
ATOM   9617  C29 POPEm 358     127.802  -1.596 115.383  1.00  0.00           C
ATOM   9619 0C21 POPEm 358     127.821  -1.437 116.723  1.00  0.00           C
ATOM   9621 1C21 POPEm 358     128.382  -0.226 117.453  1.00  0.00           C
ATOM   9624 2C21 POPEm 358     128.471  -0.407 118.983  1.00  0.00           C
ATOM   9627 3C21 POPEm 358     129.742  -1.146 119.423  1.00  0.00           C
ATOM   9630 4C21 POPEm 358     129.861  -1.327 120.953  1.00  0.00           C
ATOM   9633 5C21 POPEm 358     128.811  -2.267 121.573  1.00  0.00           C
ATOM   9636 6C21 POPEm 358     128.951  -3.726 121.093  1.00  0.00           C
ATOM   9639 7C21 POPEm 358     127.771  -4.607 121.513  1.00  0.00           C
ATOM   9642 8C21 POPEm 358     127.811  -6.006 120.883  1.00  0.00           C
ATOM   9646  C33 POPEm 358     128.021   2.237 109.773  1.00  0.00           C
ATOM   9649  C34 POPEm 358     127.191   3.076 110.753  1.00  0.00           C
ATOM   9652  C35 POPEm 358     128.041   3.946 111.683  1.00  0.00           C
ATOM   9655  C36 POPEm 358     128.751   3.126 112.743  1.00  0.00           C
ATOM   9658  C37 POPEm 358     129.441   3.976 113.813  1.00  0.00           C
ATOM   9661  C38 POPEm 358     130.281   3.086 114.733  1.00  0.00           C
ATOM   9664  C39 POPEm 358     130.582   3.716 116.093  1.00  0.00           C
ATOM   9667 0C31 POPEm 358     131.612   4.847 116.053  1.00  0.00           C
ATOM   9670 1C31 POPEm 358     131.941   5.266 117.493  1.00  0.00           C
ATOM   9673 2C31 POPEm 358     132.881   6.466 117.623  1.00  0.00           C
ATOM   9676 3C31 POPEm 358     132.972   6.886 119.103  1.00  0.00           C
ATOM   9679 4C31 POPEm 358     133.681   8.227 119.313  1.00  0.00           C
ATOM   9682 5C31 POPEm 358     133.431   8.776 120.713  1.00  0.00           C
ATOM   9685 6C31 POPEm 358     133.841  10.246 120.853  1.00  0.00           C
ATOM   9689  NH3 POPEn 359      55.011  74.826  97.873  1.00  0.00           N
ATOM   9693  C12 POPEn 359      55.291  73.346  97.853  1.00  0.00           C
ATOM   9696  C11 POPEn 359      55.051  72.746  96.453  1.00  0.00           C
ATOM   9699  P   POPEn 359      53.431  70.686  96.703  1.00  0.00           P
ATOM   9700  O13 POPEn 359      52.411  71.396  95.893  1.00  0.00           O
ATOM   9701  O14 POPEn 359      53.541  69.226  96.513  1.00  0.00           O
ATOM   9702  O11 POPEn 359      53.211  70.926  98.243  1.00  0.00           O
ATOM   9703  O12 POPEn 359      54.851  71.326  96.473  1.00  0.00           O
ATOM   9704  C1  POPEn 359      52.111  70.336  98.943  1.00  0.00           C
ATOM   9707  C2  POPEn 359      52.531  69.786 100.333  1.00  0.00           C
ATOM   9709  O21 POPEn 359      51.581  68.766 100.743  1.00  0.00           O
ATOM   9710  C21 POPEn 359      52.091  67.576 100.993  1.00  0.00           C
ATOM   9711  O22 POPEn 359      53.191  67.186 100.643  1.00  0.00           O
ATOM   9712  C22 POPEn 359      51.061  66.806 101.833  1.00  0.00           C
ATOM   9715  C3  POPEn 359      52.531  70.906 101.403  1.00  0.00           C
ATOM   9718  O31 POPEn 359      53.211  70.526 102.623  1.00  0.00           O
ATOM   9719  C31 POPEn 359      52.461  69.986 103.593  1.00  0.00           C
ATOM   9720  O32 POPEn 359      51.261  69.806 103.543  1.00  0.00           O
ATOM   9721  C32 POPEn 359      53.361  69.587 104.763  1.00  0.00           C
ATOM   9724  C23 POPEn 359      51.631  65.536 102.513  1.00  0.00           C
ATOM   9727  C24 POPEn 359      50.851  65.146 103.773  1.00  0.00           C
ATOM   9730  C25 POPEn 359      49.561  64.356 103.523  1.00  0.00           C
ATOM   9733  C26 POPEn 359      48.921  63.846 104.823  1.00  0.00           C
ATOM   9736  C27 POPEn 359      48.031  62.616 104.613  1.00  0.00           C
ATOM   9739  C28 POPEn 359      47.231  62.206 105.863  1.00  0.00           C
ATOM   9742  C29 POPEn 359      46.111  63.186 106.133  1.00  0.00           C
ATOM   9744 0C21 POPEn 359      45.631  63.546 107.333  1.00  0.00           C
ATOM   9746 1C21 POPEn 359      46.061  63.056 108.683  1.00  0.00           C
ATOM   9749 2C21 POPEn 359      45.341  63.856 109.783  1.00  0.00           C
ATOM   9752 3C21 POPEn 359      45.771  63.476 111.203  1.00  0.00           C
ATOM   9755 4C21 POPEn 359      44.901  64.166 112.263  1.00  0.00           C
ATOM   9758 5C21 POPEn 359      45.411  63.996 113.703  1.00  0.00           C
ATOM   9761 6C21 POPEn 359      45.391  62.546 114.213  1.00  0.00           C
ATOM   9764 7C21 POPEn 359      45.881  62.446 115.663  1.00  0.00           C
ATOM   9767 8C21 POPEn 359      45.881  61.016 116.213  1.00  0.00           C
ATOM   9771  C33 POPEn 359      52.601  68.916 105.933  1.00  0.00           C
ATOM   9774  C34 POPEn 359      53.501  68.046 106.813  1.00  0.00           C
ATOM   9777  C35 POPEn 359      54.061  68.696 108.093  1.00  0.00           C
ATOM   9780  C36 POPEn 359      54.261  67.636 109.183  1.00  0.00           C
ATOM   9783  C37 POPEn 359      54.961  68.116 110.453  1.00  0.00           C
ATOM   9786  C38 POPEn 359      54.961  67.026 111.523  1.00  0.00           C
ATOM   9789  C39 POPEn 359      55.581  67.456 112.863  1.00  0.00           C
ATOM   9792 0C31 POPEn 359      55.391  66.386 113.953  1.00  0.00           C
ATOM   9795 1C31 POPEn 359      56.141  66.666 115.273  1.00  0.00           C
ATOM   9798 2C31 POPEn 359      55.541  67.766 116.163  1.00  0.00           C
ATOM   9801 3C31 POPEn 359      55.881  69.206 115.723  1.00  0.00           C
ATOM   9804 4C31 POPEn 359      55.941  70.206 116.893  1.00  0.00           C
ATOM   9807 5C31 POPEn 359      56.371  71.606 116.443  1.00  0.00           C
ATOM   9810 6C31 POPEn 359      56.551  72.586 117.593  1.00  0.00           C
ATOM   9814  NH3 POPEo 360     120.871  32.156 101.563  1.00  0.00           N
ATOM   9818  C12 POPEo 360     120.602  33.436 100.823  1.00  0.00           C
ATOM   9821  C11 POPEo 360     119.121  33.876 100.883  1.00  0.00           C
ATOM   9824  P   POPEo 360     117.692  35.556  99.303  1.00  0.00           P
ATOM   9825  O13 POPEo 360     118.061  36.886  99.853  1.00  0.00           O
ATOM   9826  O14 POPEo 360     117.491  35.486  97.843  1.00  0.00           O
ATOM   9827  O11 POPEo 360     116.421  35.026 100.113  1.00  0.00           O
ATOM   9828  O12 POPEo 360     118.811  34.506  99.653  1.00  0.00           O
ATOM   9829  C1  POPEo 360     115.901  35.836 101.183  1.00  0.00           C
ATOM   9832  C2  POPEo 360     114.811  35.126 102.073  1.00  0.00           C
ATOM   9834  O21 POPEo 360     115.211  35.346 103.443  1.00  0.00           O
ATOM   9835  C21 POPEo 360     114.252  35.296 104.363  1.00  0.00           C
ATOM   9836  O22 POPEo 360     113.072  35.106 104.143  1.00  0.00           O
ATOM   9837  C22 POPEo 360     114.931  35.496 105.703  1.00  0.00           C
ATOM   9840  C3  POPEo 360     114.711  33.606 101.743  1.00  0.00           C
ATOM   9843  O31 POPEo 360     114.201  32.796 102.813  1.00  0.00           O
ATOM   9844  C31 POPEo 360     114.001  31.516 102.513  1.00  0.00           C
ATOM   9845  O32 POPEo 360     114.011  31.006 101.403  1.00  0.00           O
ATOM   9846  C32 POPEo 360     113.931  30.726 103.823  1.00  0.00           C
ATOM   9849  C23 POPEo 360     114.011  35.496 106.933  1.00  0.00           C
ATOM   9852  C24 POPEo 360     114.721  36.176 108.113  1.00  0.00           C
ATOM   9855  C25 POPEo 360     114.431  35.516 109.463  1.00  0.00           C
ATOM   9858  C26 POPEo 360     112.962  35.606 109.893  1.00  0.00           C
ATOM   9861  C27 POPEo 360     112.692  34.916 111.253  1.00  0.00           C
ATOM   9864  C28 POPEo 360     112.801  35.856 112.473  1.00  0.00           C
ATOM   9867  C29 POPEo 360     114.161  36.466 112.703  1.00  0.00           C
ATOM   9869 0C21 POPEo 360     115.041  36.166 113.673  1.00  0.00           C
ATOM   9871 1C21 POPEo 360     114.872  35.116 114.743  1.00  0.00           C
ATOM   9874 2C21 POPEo 360     114.201  35.656 116.023  1.00  0.00           C
ATOM   9877 3C21 POPEo 360     115.001  36.756 116.743  1.00  0.00           C
ATOM   9880 4C21 POPEo 360     114.311  37.196 118.053  1.00  0.00           C
ATOM   9883 5C21 POPEo 360     114.942  38.456 118.673  1.00  0.00           C
ATOM   9886 6C21 POPEo 360     116.291  38.196 119.363  1.00  0.00           C
ATOM   9889 7C21 POPEo 360     116.931  39.486 119.903  1.00  0.00           C
ATOM   9892 8C21 POPEo 360     118.151  39.236 120.783  1.00  0.00           C
ATOM   9896  C33 POPEo 360     112.521  30.636 104.453  1.00  0.00           C
ATOM   9899  C34 POPEo 360     112.491  30.986 105.953  1.00  0.00           C
ATOM   9902  C35 POPEo 360     113.501  30.206 106.803  1.00  0.00           C
ATOM   9905  C36 POPEo 360     113.471  30.576 108.293  1.00  0.00           C
ATOM   9908  C37 POPEo 360     114.831  30.326 108.963  1.00  0.00           C
ATOM   9911  C38 POPEo 360     114.802  30.436 110.493  1.00  0.00           C
ATOM   9914  C39 POPEo 360     116.081  29.856 111.093  1.00  0.00           C
ATOM   9917 0C31 POPEo 360     116.341  30.296 112.543  1.00  0.00           C
ATOM   9920 1C31 POPEo 360     117.582  29.586 113.093  1.00  0.00           C
ATOM   9923 2C31 POPEo 360     118.151  30.226 114.373  1.00  0.00           C
ATOM   9926 3C31 POPEo 360     118.961  31.516 114.113  1.00  0.00           C
ATOM   9929 4C31 POPEo 360     120.192  31.316 113.233  1.00  0.00           C
ATOM   9932 5C31 POPEo 360     121.472  31.906 113.843  1.00  0.00           C
ATOM   9935 6C31 POPEo 360     122.661  31.786 112.893  1.00  0.00           C
ATOM   9939  NH3 POPEp 361      41.481  97.496  99.723  1.00  0.00           N
ATOM   9943  C12 POPEp 361      40.441  98.466 100.213  1.00  0.00           C
ATOM   9946  C11 POPEp 361      40.661  99.867  99.623  1.00  0.00           C
ATOM   9949  P   POPEp 361      38.331 100.996  99.463  1.00  0.00           P
ATOM   9950  O13 POPEp 361      38.581 101.667  98.183  1.00  0.00           O
ATOM   9951  O14 POPEp 361      37.621  99.706  99.453  1.00  0.00           O
ATOM   9952  O11 POPEp 361      37.631 102.006 100.443  1.00  0.00           O
ATOM   9953  O12 POPEp 361      39.731 100.797 100.183  1.00  0.00           O
ATOM   9954  C1  POPEp 361      37.381 101.547 101.773  1.00  0.00           C
ATOM   9957  C2  POPEp 361      35.911 101.786 102.173  1.00  0.00           C
ATOM   9959  O21 POPEp 361      35.701 101.407 103.543  1.00  0.00           O
ATOM   9960  C21 POPEp 361      36.311 102.126 104.463  1.00  0.00           C
ATOM   9961  O22 POPEp 361      37.031 103.096 104.273  1.00  0.00           O
ATOM   9962  C22 POPEp 361      35.911 101.606 105.843  1.00  0.00           C
ATOM   9965  C3  POPEp 361      34.921 100.977 101.293  1.00  0.00           C
ATOM   9968  O31 POPEp 361      33.581 101.166 101.793  1.00  0.00           O
ATOM   9969  C31 POPEp 361      33.051 100.176 102.503  1.00  0.00           C
ATOM   9970  O32 POPEp 361      33.411  99.006 102.443  1.00  0.00           O
ATOM   9971  C32 POPEp 361      32.071 100.786 103.503  1.00  0.00           C
ATOM   9974  C23 POPEp 361      36.661 102.316 107.003  1.00  0.00           C
ATOM   9977  C24 POPEp 361      35.911 102.156 108.323  1.00  0.00           C
ATOM   9980  C25 POPEp 361      36.451 103.046 109.453  1.00  0.00           C
ATOM   9983  C26 POPEp 361      35.951 104.506 109.403  1.00  0.00           C
ATOM   9986  C27 POPEp 361      36.381 105.286 110.663  1.00  0.00           C
ATOM   9989  C28 POPEp 361      36.001 106.786 110.653  1.00  0.00           C
ATOM   9992  C29 POPEp 361      34.511 107.036 110.693  1.00  0.00           C
ATOM   9994 0C21 POPEp 361      33.811 107.727 111.603  1.00  0.00           C
ATOM   9996 1C21 POPEp 361      34.301 108.426 112.853  1.00  0.00           C
ATOM   9999 2C21 POPEp 361      33.471 107.986 114.073  1.00  0.00           C
ATOM  10002 3C21 POPEp 361      33.611 108.936 115.273  1.00  0.00           C
ATOM  10005 4C21 POPEp 361      32.731 108.496 116.453  1.00  0.00           C
ATOM  10008 5C21 POPEp 361      32.791 109.456 117.643  1.00  0.00           C
ATOM  10011 6C21 POPEp 361      31.901 109.027 118.823  1.00  0.00           C
ATOM  10014 7C21 POPEp 361      32.051 109.986 120.013  1.00  0.00           C
ATOM  10017 8C21 POPEp 361      31.181 109.606 121.213  1.00  0.00           C
ATOM  10021  C33 POPEp 361      32.111 100.126 104.893  1.00  0.00           C
ATOM  10024  C34 POPEp 361      31.681 101.086 106.013  1.00  0.00           C
ATOM  10027  C35 POPEp 361      31.591 100.406 107.373  1.00  0.00           C
ATOM  10030  C36 POPEp 361      31.551 101.407 108.533  1.00  0.00           C
ATOM  10033  C37 POPEp 361      31.251 100.736 109.873  1.00  0.00           C
ATOM  10036  C38 POPEp 361      31.351 101.696 111.063  1.00  0.00           C
ATOM  10039  C39 POPEp 361      30.251 101.456 112.113  1.00  0.00           C
ATOM  10042 0C31 POPEp 361      30.211 100.026 112.663  1.00  0.00           C
ATOM  10045 1C31 POPEp 361      28.911  99.727 113.433  1.00  0.00           C
ATOM  10048 2C31 POPEp 361      28.771  98.246 113.803  1.00  0.00           C
ATOM  10051 3C31 POPEp 361      29.691  97.806 114.953  1.00  0.00           C
ATOM  10054 4C31 POPEp 361      29.021  97.886 116.333  1.00  0.00           C
ATOM  10057 5C31 POPEp 361      29.931  97.367 117.443  1.00  0.00           C
ATOM  10060 6C31 POPEp 361      29.151  96.916 118.683  1.00  0.00           C
ATOM  10064  NH3 POPEq 362      84.581  11.696 140.553  1.00  0.00           N
ATOM  10068  C12 POPEq 362      84.591  10.626 141.623  1.00  0.00           C
ATOM  10071  C11 POPEq 362      84.051  11.186 142.953  1.00  0.00           C
ATOM  10074  P   POPEq 362      81.472  10.876 143.193  1.00  0.00           P
ATOM  10075  O13 POPEq 362      81.461  10.636 144.643  1.00  0.00           O
ATOM  10076  O14 POPEq 362      81.411   9.716 142.283  1.00  0.00           O
ATOM  10077  O11 POPEq 362      80.241  11.816 142.883  1.00  0.00           O
ATOM  10078  O12 POPEq 362      82.741  11.756 142.803  1.00  0.00           O
ATOM  10079  C1  POPEq 362      80.091  12.556 141.683  1.00  0.00           C
ATOM  10082  C2  POPEq 362      79.672  11.686 140.463  1.00  0.00           C
ATOM  10084  O21 POPEq 362      79.821  12.476 139.283  1.00  0.00           O
ATOM  10085  C21 POPEq 362      81.052  12.706 138.893  1.00  0.00           C
ATOM  10086  O22 POPEq 362      82.061  12.136 139.263  1.00  0.00           O
ATOM  10087  C22 POPEq 362      80.981  13.876 137.903  1.00  0.00           C
ATOM  10090  C3  POPEq 362      78.181  11.216 140.553  1.00  0.00           C
ATOM  10093  O31 POPEq 362      77.811  10.366 139.443  1.00  0.00           O
ATOM  10094  C31 POPEq 362      77.081  10.906 138.463  1.00  0.00           C
ATOM  10095  O32 POPEq 362      76.721  12.066 138.383  1.00  0.00           O
ATOM  10096  C32 POPEq 362      76.821   9.836 137.383  1.00  0.00           C
ATOM  10099  C23 POPEq 362      81.551  13.546 136.503  1.00  0.00           C
ATOM  10102  C24 POPEq 362      80.591  13.976 135.393  1.00  0.00           C
ATOM  10105  C25 POPEq 362      81.032  13.456 134.023  1.00  0.00           C
ATOM  10108  C26 POPEq 362      80.052  13.886 132.933  1.00  0.00           C
ATOM  10111  C27 POPEq 362      80.491  13.386 131.553  1.00  0.00           C
ATOM  10114  C28 POPEq 362      79.502  13.836 130.463  1.00  0.00           C
ATOM  10117  C29 POPEq 362      80.031  13.606 129.083  1.00  0.00           C
ATOM  10119 0C21 POPEq 362      80.551  14.546 128.273  1.00  0.00           C
ATOM  10121 1C21 POPEq 362      80.731  16.016 128.563  1.00  0.00           C
ATOM  10124 2C21 POPEq 362      79.891  16.896 127.613  1.00  0.00           C
ATOM  10127 3C21 POPEq 362      80.081  18.396 127.883  1.00  0.00           C
ATOM  10130 4C21 POPEq 362      79.131  19.306 127.073  1.00  0.00           C
ATOM  10133 5C21 POPEq 362      79.351  19.236 125.553  1.00  0.00           C
ATOM  10136 6C21 POPEq 362      78.461  20.246 124.803  1.00  0.00           C
ATOM  10139 7C21 POPEq 362      78.571  20.136 123.283  1.00  0.00           C
ATOM  10142 8C21 POPEq 362      77.881  21.286 122.543  1.00  0.00           C
ATOM  10146  C33 POPEq 362      76.181  10.426 136.103  1.00  0.00           C
ATOM  10149  C34 POPEq 362      75.981   9.406 134.963  1.00  0.00           C
ATOM  10152  C35 POPEq 362      77.282   8.806 134.403  1.00  0.00           C
ATOM  10155  C36 POPEq 362      77.611   9.266 132.973  1.00  0.00           C
ATOM  10158  C37 POPEq 362      78.811   8.506 132.393  1.00  0.00           C
ATOM  10161  C38 POPEq 362      79.301   9.036 131.043  1.00  0.00           C
ATOM  10164  C39 POPEq 362      78.321   8.796 129.873  1.00  0.00           C
ATOM  10167 0C31 POPEq 362      78.181   7.316 129.483  1.00  0.00           C
ATOM  10170 1C31 POPEq 362      77.451   7.116 128.153  1.00  0.00           C
ATOM  10173 2C31 POPEq 362      77.171   5.626 127.903  1.00  0.00           C
ATOM  10176 3C31 POPEq 362      76.391   5.286 126.633  1.00  0.00           C
ATOM  10179 4C31 POPEq 362      75.921   3.816 126.663  1.00  0.00           C
ATOM  10182 5C31 POPEq 362      74.911   3.456 125.573  1.00  0.00           C
ATOM  10185 6C31 POPEq 362      74.321   2.046 125.753  1.00  0.00           C
ATOM  10189  NH3 POPEr 363       1.771 108.716 100.293  1.00  0.00           N
ATOM  10193  C12 POPEr 363       1.031 108.977  99.003  1.00  0.00           C
ATOM  10196  C11 POPEr 363       1.591 110.176  98.223  1.00  0.00           C
ATOM  10199  P   POPEr 363      -0.102 112.056  98.863  1.00  0.00           P
ATOM  10200  O13 POPEr 363       0.318 113.426  98.503  1.00  0.00           O
ATOM  10201  O14 POPEr 363      -1.552 111.766  98.973  1.00  0.00           O
ATOM  10202  O11 POPEr 363       0.598 111.576 100.203  1.00  0.00           O
ATOM  10203  O12 POPEr 363       0.538 111.046  97.833  1.00  0.00           O
ATOM  10204  C1  POPEr 363       1.391 112.447 101.003  1.00  0.00           C
ATOM  10207  C2  POPEr 363       2.361 111.617 101.883  1.00  0.00           C
ATOM  10209  O21 POPEr 363       2.371 112.056 103.243  1.00  0.00           O
ATOM  10210  C21 POPEr 363       1.661 111.286 104.063  1.00  0.00           C
ATOM  10211  O22 POPEr 363       1.001 110.316 103.733  1.00  0.00           O
ATOM  10212  C22 POPEr 363       1.831 111.776 105.503  1.00  0.00           C
ATOM  10215  C3  POPEr 363       3.811 111.586 101.353  1.00  0.00           C
ATOM  10218  O31 POPEr 363       4.401 110.297 101.683  1.00  0.00           O
ATOM  10219  C31 POPEr 363       5.561 110.346 102.333  1.00  0.00           C
ATOM  10220  O32 POPEr 363       6.221 111.356 102.533  1.00  0.00           O
ATOM  10221  C32 POPEr 363       5.971 108.966 102.813  1.00  0.00           C
ATOM  10224  C23 POPEr 363       2.701 110.846 106.383  1.00  0.00           C
ATOM  10227  C24 POPEr 363       2.491 111.086 107.883  1.00  0.00           C
ATOM  10230  C25 POPEr 363       1.131 110.586 108.423  1.00  0.00           C
ATOM  10233  C26 POPEr 363       1.171 109.117 108.863  1.00  0.00           C
ATOM  10236  C27 POPEr 363      -0.212 108.546 109.213  1.00  0.00           C
ATOM  10239  C28 POPEr 363      -0.152 107.056 109.603  1.00  0.00           C
ATOM  10242  C29 POPEr 363      -1.402 106.456 110.183  1.00  0.00           C
ATOM  10244 0C21 POPEr 363      -2.032 106.836 111.303  1.00  0.00           C
ATOM  10246 1C21 POPEr 363      -1.602 107.946 112.233  1.00  0.00           C
ATOM  10249 2C21 POPEr 363      -1.782 107.596 113.723  1.00  0.00           C
ATOM  10252 3C21 POPEr 363      -1.342 108.767 114.613  1.00  0.00           C
ATOM  10255 4C21 POPEr 363      -1.402 108.486 116.123  1.00  0.00           C
ATOM  10258 5C21 POPEr 363      -0.502 107.336 116.553  1.00  0.00           C
ATOM  10261 6C21 POPEr 363       0.238 107.616 117.863  1.00  0.00           C
ATOM  10264 7C21 POPEr 363       1.191 106.486 118.253  1.00  0.00           C
ATOM  10267 8C21 POPEr 363       2.021 106.757 119.503  1.00  0.00           C
ATOM  10271  C33 POPEr 363       6.211 109.036 104.343  1.00  0.00           C
ATOM  10274  C34 POPEr 363       6.821 107.777 104.963  1.00  0.00           C
ATOM  10277  C35 POPEr 363       6.711 107.816 106.503  1.00  0.00           C
ATOM  10280  C36 POPEr 363       5.311 107.406 106.983  1.00  0.00           C
ATOM  10283  C37 POPEr 363       5.011 107.846 108.423  1.00  0.00           C
ATOM  10286  C38 POPEr 363       5.641 106.936 109.483  1.00  0.00           C
ATOM  10289  C39 POPEr 363       5.101 107.286 110.873  1.00  0.00           C
ATOM  10292 0C31 POPEr 363       5.551 106.337 111.983  1.00  0.00           C
ATOM  10295 1C31 POPEr 363       4.991 106.706 113.363  1.00  0.00           C
ATOM  10298 2C31 POPEr 363       3.451 106.676 113.443  1.00  0.00           C
ATOM  10301 3C31 POPEr 363       2.791 108.057 113.283  1.00  0.00           C
ATOM  10304 4C31 POPEr 363       2.841 108.896 114.563  1.00  0.00           C
ATOM  10307 5C31 POPEr 363       2.311 110.326 114.363  1.00  0.00           C
ATOM  10310 6C31 POPEr 363       2.031 111.056 115.683  1.00  0.00           C
ATOM  10314  NH3 POPEs 364     128.071  77.346  99.963  1.00  0.00           N
ATOM  10318  C12 POPEs 364     129.571  77.316  99.873  1.00  0.00           C
ATOM  10321  C11 POPEs 364     130.061  76.757  98.533  1.00  0.00           C
ATOM  10324  P   POPEs 364     132.471  76.056  97.743  1.00  0.00           P
ATOM  10325  O13 POPEs 364     131.971  75.806  96.373  1.00  0.00           O
ATOM  10326  O14 POPEs 364     132.862  74.856  98.523  1.00  0.00           O
ATOM  10327  O11 POPEs 364     133.721  77.036  97.663  1.00  0.00           O
ATOM  10328  O12 POPEs 364     131.461  76.947  98.523  1.00  0.00           O
ATOM  10329  C1  POPEs 364     134.091  77.796  98.843  1.00  0.00           C
ATOM  10332  C2  POPEs 364     134.912  76.947  99.863  1.00  0.00           C
ATOM  10334  O21 POPEs 364     134.651  77.216 101.253  1.00  0.00           O
ATOM  10335  C21 POPEs 364     133.471  76.806 101.703  1.00  0.00           C
ATOM  10336  O22 POPEs 364     132.412  76.826 101.113  1.00  0.00           O
ATOM  10337  C22 POPEs 364     133.622  76.117 103.053  1.00  0.00           C
ATOM  10340  C3  POPEs 364     136.442  77.087  99.603  1.00  0.00           C
ATOM  10343  O31 POPEs 364     137.191  76.196 100.453  1.00  0.00           O
ATOM  10344  C31 POPEs 364     137.664  76.706 101.573  1.00  0.00           C
ATOM  10345  O32 POPEs 364     137.645  77.886 101.923  1.00  0.00           O
ATOM  10346  C32 POPEs 364     138.324  75.596 102.373  1.00  0.00           C
ATOM  10349  C23 POPEs 364     133.611  77.056 104.283  1.00  0.00           C
ATOM  10352  C24 POPEs 364     135.031  77.496 104.653  1.00  0.00           C
ATOM  10355  C25 POPEs 364     135.181  78.066 106.073  1.00  0.00           C
ATOM  10358  C26 POPEs 364     134.621  77.126 107.163  1.00  0.00           C
ATOM  10361  C27 POPEs 364     134.991  77.496 108.613  1.00  0.00           C
ATOM  10364  C28 POPEs 364     134.151  76.776 109.673  1.00  0.00           C
ATOM  10367  C29 POPEs 364     134.591  77.166 111.063  1.00  0.00           C
ATOM  10369 0C21 POPEs 364     134.881  76.336 112.083  1.00  0.00           C
ATOM  10371 1C21 POPEs 364     134.782  74.836 112.063  1.00  0.00           C
ATOM  10374 2C21 POPEs 364     133.492  74.366 112.763  1.00  0.00           C
ATOM  10377 3C21 POPEs 364     133.021  72.986 112.273  1.00  0.00           C
ATOM  10380 4C21 POPEs 364     131.782  72.466 113.003  1.00  0.00           C
ATOM  10383 5C21 POPEs 364     132.091  72.026 114.443  1.00  0.00           C
ATOM  10386 6C21 POPEs 364     130.851  71.556 115.213  1.00  0.00           C
ATOM  10389 7C21 POPEs 364     131.091  71.566 116.723  1.00  0.00           C
ATOM  10392 8C21 POPEs 364     129.821  71.276 117.523  1.00  0.00           C
ATOM  10396  C33 POPEs 364     138.664  75.956 103.833  1.00  0.00           C
ATOM  10399  C34 POPEs 364     139.315  74.756 104.533  1.00  0.00           C
ATOM  10402  C35 POPEs 364     139.334  74.826 106.063  1.00  0.00           C
ATOM  10405  C36 POPEs 364     140.325  75.856 106.633  1.00  0.00           C
ATOM  10408  C37 POPEs 364     140.285  75.977 108.153  1.00  0.00           C
ATOM  10411  C38 POPEs 364     140.194  74.626 108.883  1.00  0.00           C
ATOM  10414  C39 POPEs 364     140.484  74.786 110.373  1.00  0.00           C
ATOM  10417 0C31 POPEs 364     139.504  74.106 111.313  1.00  0.00           C
ATOM  10420 1C31 POPEs 364     140.075  74.126 112.743  1.00  0.00           C
ATOM  10423 2C31 POPEs 364     141.064  72.986 113.043  1.00  0.00           C
ATOM  10426 3C31 POPEs 364     140.535  71.566 112.793  1.00  0.00           C
ATOM  10429 4C31 POPEs 364     141.505  70.476 113.283  1.00  0.00           C
ATOM  10432 5C31 POPEs 364     140.815  69.146 113.593  1.00  0.00           C
ATOM  10435 6C31 POPEs 364     141.774  68.076 114.133  1.00  0.00           C
ATOM  10439  NH3 POPEt 365     120.082  38.176 140.453  1.00  0.00           N
ATOM  10443  C12 POPEt 365     119.691  39.636 140.573  1.00  0.00           C
ATOM  10446  C11 POPEt 365     118.431  39.866 141.443  1.00  0.00           C
ATOM  10449  P   POPEt 365     115.871  39.736 140.863  1.00  0.00           P
ATOM  10450  O13 POPEt 365     115.642  40.646 142.013  1.00  0.00           O
ATOM  10451  O14 POPEt 365     114.901  38.636 140.633  1.00  0.00           O
ATOM  10452  O11 POPEt 365     115.971  40.676 139.603  1.00  0.00           O
ATOM  10453  O12 POPEt 365     117.321  39.106 140.963  1.00  0.00           O
ATOM  10454  C1  POPEt 365     116.691  40.356 138.423  1.00  0.00           C
ATOM  10457  C2  POPEt 365     115.731  40.066 137.243  1.00  0.00           C
ATOM  10459  O21 POPEt 365     116.302  40.596 136.033  1.00  0.00           O
ATOM  10460  C21 POPEt 365     116.081  41.836 135.653  1.00  0.00           C
ATOM  10461  O22 POPEt 365     115.421  42.686 136.223  1.00  0.00           O
ATOM  10462  C22 POPEt 365     116.801  42.116 134.333  1.00  0.00           C
ATOM  10465  C3  POPEt 365     114.252  40.486 137.513  1.00  0.00           C
ATOM  10468  O31 POPEt 365     113.441  40.366 136.323  1.00  0.00           O
ATOM  10469  C31 POPEt 365     112.391  39.576 136.373  1.00  0.00           C
ATOM  10470  O32 POPEt 365     112.081  38.866 137.333  1.00  0.00           O
ATOM  10471  C32 POPEt 365     111.651  39.686 135.043  1.00  0.00           C
ATOM  10474  C23 POPEt 365     117.841  41.046 133.913  1.00  0.00           C
ATOM  10477  C24 POPEt 365     118.511  41.396 132.573  1.00  0.00           C
ATOM  10480  C25 POPEt 365     117.582  41.216 131.363  1.00  0.00           C
ATOM  10483  C26 POPEt 365     118.221  41.736 130.063  1.00  0.00           C
ATOM  10486  C27 POPEt 365     117.451  41.396 128.773  1.00  0.00           C
ATOM  10489  C28 POPEt 365     118.081  40.256 127.943  1.00  0.00           C
ATOM  10492  C29 POPEt 365     118.041  38.916 128.643  1.00  0.00           C
ATOM  10494 0C21 POPEt 365     118.331  37.736 128.083  1.00  0.00           C
ATOM  10496 1C21 POPEt 365     118.821  37.516 126.673  1.00  0.00           C
ATOM  10499 2C21 POPEt 365     117.701  37.336 125.633  1.00  0.00           C
ATOM  10502 3C21 POPEt 365     116.712  36.206 125.953  1.00  0.00           C
ATOM  10505 4C21 POPEt 365     115.951  35.726 124.703  1.00  0.00           C
ATOM  10508 5C21 POPEt 365     114.751  34.836 125.033  1.00  0.00           C
ATOM  10511 6C21 POPEt 365     114.051  34.306 123.773  1.00  0.00           C
ATOM  10514 7C21 POPEt 365     112.741  33.566 124.083  1.00  0.00           C
ATOM  10517 8C21 POPEt 365     111.811  33.416 122.883  1.00  0.00           C
ATOM  10521  C33 POPEt 365     110.581  38.596 134.873  1.00  0.00           C
ATOM  10524  C34 POPEt 365     109.602  38.876 133.723  1.00  0.00           C
ATOM  10527  C35 POPEt 365     110.281  39.076 132.353  1.00  0.00           C
ATOM  10530  C36 POPEt 365     109.331  38.866 131.163  1.00  0.00           C
ATOM  10533  C37 POPEt 365     108.911  37.396 130.973  1.00  0.00           C
ATOM  10536  C38 POPEt 365     107.751  37.186 130.003  1.00  0.00           C
ATOM  10539  C39 POPEt 365     108.051  37.626 128.573  1.00  0.00           C
ATOM  10542 0C31 POPEt 365     109.241  36.916 127.913  1.00  0.00           C
ATOM  10545 1C31 POPEt 365     109.392  37.346 126.443  1.00  0.00           C
ATOM  10548 2C31 POPEt 365     110.731  36.966 125.813  1.00  0.00           C
ATOM  10551 3C31 POPEt 365     111.071  37.916 124.653  1.00  0.00           C
ATOM  10554 4C31 POPEt 365     112.481  37.736 124.093  1.00  0.00           C
ATOM  10557 5C31 POPEt 365     112.862  38.856 123.113  1.00  0.00           C
ATOM  10560 6C31 POPEt 365     114.311  38.816 122.643  1.00  0.00           C
ATOM  10564  NH3 POPEu 366      49.611  95.676 140.793  1.00  0.00           N
ATOM  10568  C12 POPEu 366      50.911  96.407 140.713  1.00  0.00           C
ATOM  10571  C11 POPEu 366      50.751  97.676 139.853  1.00  0.00           C
ATOM  10574  P   POPEu 366      51.081  99.687 141.463  1.00  0.00           P
ATOM  10575  O13 POPEu 366      50.871  98.816 142.643  1.00  0.00           O
ATOM  10576  O14 POPEu 366      52.061 100.776 141.653  1.00  0.00           O
ATOM  10577  O11 POPEu 366      49.681 100.157 140.883  1.00  0.00           O
ATOM  10578  O12 POPEu 366      51.601  98.726 140.303  1.00  0.00           O
ATOM  10579  C1  POPEu 366      49.581 101.166 139.883  1.00  0.00           C
ATOM  10582  C2  POPEu 366      48.091 101.527 139.633  1.00  0.00           C
ATOM  10584  O21 POPEu 366      48.031 102.346 138.443  1.00  0.00           O
ATOM  10585  C21 POPEu 366      47.091 101.986 137.563  1.00  0.00           C
ATOM  10586  O22 POPEu 366      46.211 101.176 137.753  1.00  0.00           O
ATOM  10587  C22 POPEu 366      47.391 102.637 136.213  1.00  0.00           C
ATOM  10590  C3  POPEu 366      47.421 102.246 140.853  1.00  0.00           C
ATOM  10593  O31 POPEu 366      46.011 101.926 140.883  1.00  0.00           O
ATOM  10594  C31 POPEu 366      45.491 101.366 141.973  1.00  0.00           C
ATOM  10595  O32 POPEu 366      45.951 101.416 143.103  1.00  0.00           O
ATOM  10596  C32 POPEu 366      44.171 100.697 141.613  1.00  0.00           C
ATOM  10599  C23 POPEu 366      46.461 102.096 135.103  1.00  0.00           C
ATOM  10602  C24 POPEu 366      46.951 102.447 133.693  1.00  0.00           C
ATOM  10605  C25 POPEu 366      46.061 101.846 132.593  1.00  0.00           C
ATOM  10608  C26 POPEu 366      46.621 102.096 131.193  1.00  0.00           C
ATOM  10611  C27 POPEu 366      45.691 101.606 130.073  1.00  0.00           C
ATOM  10614  C28 POPEu 366      46.051 102.187 128.683  1.00  0.00           C
ATOM  10617  C29 POPEu 366      47.361 101.687 128.143  1.00  0.00           C
ATOM  10619 0C21 POPEu 366      47.631 101.346 126.863  1.00  0.00           C
ATOM  10621 1C21 POPEu 366      46.701 101.396 125.673  1.00  0.00           C
ATOM  10624 2C21 POPEu 366      46.621 100.066 124.913  1.00  0.00           C
ATOM  10627 3C21 POPEu 366      45.921  98.946 125.693  1.00  0.00           C
ATOM  10630 4C21 POPEu 366      45.811  97.606 124.933  1.00  0.00           C
ATOM  10633 5C21 POPEu 366      44.861  97.616 123.733  1.00  0.00           C
ATOM  10636 6C21 POPEu 366      44.741  96.267 123.003  1.00  0.00           C
ATOM  10639 7C21 POPEu 366      44.211  96.416 121.573  1.00  0.00           C
ATOM  10642 8C21 POPEu 366      44.281  95.157 120.703  1.00  0.00           C
ATOM  10646  C33 POPEu 366      44.321  99.666 140.493  1.00  0.00           C
ATOM  10649  C34 POPEu 366      42.981  99.226 139.883  1.00  0.00           C
ATOM  10652  C35 POPEu 366      43.131  98.907 138.383  1.00  0.00           C
ATOM  10655  C36 POPEu 366      44.011  97.686 138.103  1.00  0.00           C
ATOM  10658  C37 POPEu 366      44.511  97.637 136.663  1.00  0.00           C
ATOM  10661  C38 POPEu 366      44.201  96.316 135.953  1.00  0.00           C
ATOM  10664  C39 POPEu 366      42.721  96.146 135.623  1.00  0.00           C
ATOM  10667 0C31 POPEu 366      42.481  94.886 134.793  1.00  0.00           C
ATOM  10670 1C31 POPEu 366      41.031  94.766 134.293  1.00  0.00           C
ATOM  10673 2C31 POPEu 366      40.811  93.536 133.403  1.00  0.00           C
ATOM  10676 3C31 POPEu 366      41.351  93.706 131.983  1.00  0.00           C
ATOM  10679 4C31 POPEu 366      41.211  92.436 131.143  1.00  0.00           C
ATOM  10682 5C31 POPEu 366      41.421  92.686 129.643  1.00  0.00           C
ATOM  10685 6C31 POPEu 366      41.271  91.426 128.793  1.00  0.00           C
ATOM  10689  NH3 POPEv 367      12.081 128.346  99.653  1.00  0.00           N
ATOM  10693  C12 POPEv 367      11.141 128.486  98.493  1.00  0.00           C
ATOM  10696  C11 POPEv 367       9.731 128.716  99.013  1.00  0.00           C
ATOM  10699  P   POPEv 367       7.401 127.976  98.123  1.00  0.00           P
ATOM  10700  O13 POPEv 367       6.561 128.326  96.973  1.00  0.00           O
ATOM  10701  O14 POPEv 367       7.591 126.536  98.323  1.00  0.00           O
ATOM  10702  O11 POPEv 367       6.901 128.606  99.503  1.00  0.00           O
ATOM  10703  O12 POPEv 367       8.851 128.546  97.913  1.00  0.00           O
ATOM  10704  C1  POPEv 367       6.561 127.686 100.553  1.00  0.00           C
ATOM  10707  C2  POPEv 367       6.091 128.477 101.813  1.00  0.00           C
ATOM  10709  O21 POPEv 367       5.091 127.836 102.643  1.00  0.00           O
ATOM  10710  C21 POPEv 367       4.981 126.536 102.813  1.00  0.00           C
ATOM  10711  O22 POPEv 367       5.591 125.656 102.213  1.00  0.00           O
ATOM  10712  C22 POPEv 367       3.961 126.306 103.933  1.00  0.00           C
ATOM  10715  C3  POPEv 367       5.571 129.876 101.373  1.00  0.00           C
ATOM  10718  O31 POPEv 367       4.611 130.456 102.273  1.00  0.00           O
ATOM  10719  C31 POPEv 367       5.131 130.926 103.403  1.00  0.00           C
ATOM  10720  O32 POPEv 367       6.321 131.056 103.633  1.00  0.00           O
ATOM  10721  C32 POPEv 367       4.021 131.077 104.423  1.00  0.00           C
ATOM  10724  C23 POPEv 367       3.761 124.816 104.333  1.00  0.00           C
ATOM  10727  C24 POPEv 367       3.491 124.666 105.833  1.00  0.00           C
ATOM  10730  C25 POPEv 367       2.021 124.696 106.253  1.00  0.00           C
ATOM  10733  C26 POPEv 367       1.901 124.506 107.773  1.00  0.00           C
ATOM  10736  C27 POPEv 367       0.458 124.466 108.323  1.00  0.00           C
ATOM  10739  C28 POPEv 367      -0.152 123.057 108.453  1.00  0.00           C
ATOM  10742  C29 POPEv 367       0.538 122.246 109.523  1.00  0.00           C
ATOM  10744 0C21 POPEv 367       0.148 121.026 109.943  1.00  0.00           C
ATOM  10746 1C21 POPEv 367      -1.062 120.286 109.453  1.00  0.00           C
ATOM  10749 2C21 POPEv 367      -1.602 119.236 110.433  1.00  0.00           C
ATOM  10752 3C21 POPEv 367      -1.832 119.766 111.863  1.00  0.00           C
ATOM  10755 4C21 POPEv 367      -2.572 118.757 112.753  1.00  0.00           C
ATOM  10758 5C21 POPEv 367      -2.652 119.187 114.223  1.00  0.00           C
ATOM  10761 6C21 POPEv 367      -3.412 120.496 114.443  1.00  0.00           C
ATOM  10764 7C21 POPEv 367      -3.672 120.816 115.923  1.00  0.00           C
ATOM  10767 8C21 POPEv 367      -4.122 122.257 116.153  1.00  0.00           C
ATOM  10771  C33 POPEv 367       3.901 129.786 105.253  1.00  0.00           C
ATOM  10774  C34 POPEv 367       3.511 130.057 106.703  1.00  0.00           C
ATOM  10777  C35 POPEv 367       4.571 130.876 107.463  1.00  0.00           C
ATOM  10780  C36 POPEv 367       4.971 130.206 108.783  1.00  0.00           C
ATOM  10783  C37 POPEv 367       5.971 131.056 109.573  1.00  0.00           C
ATOM  10786  C38 POPEv 367       6.311 130.456 110.933  1.00  0.00           C
ATOM  10789  C39 POPEv 367       7.421 131.246 111.643  1.00  0.00           C
ATOM  10792 0C31 POPEv 367       7.701 130.747 113.073  1.00  0.00           C
ATOM  10795 1C31 POPEv 367       8.871 131.496 113.713  1.00  0.00           C
ATOM  10798 2C31 POPEv 367       9.381 130.867 115.023  1.00  0.00           C
ATOM  10801 3C31 POPEv 367       8.821 131.516 116.293  1.00  0.00           C
ATOM  10804 4C31 POPEv 367       9.631 131.136 117.533  1.00  0.00           C
ATOM  10807 5C31 POPEv 367       9.101 131.766 118.823  1.00  0.00           C
ATOM  10810 6C31 POPEv 367      10.001 131.536 120.043  1.00  0.00           C
ATOM  10814  NH3 POPEw 368      32.181  77.816  95.423  1.00  0.00           N
ATOM  10818  C12 POPEw 368      33.061  78.797  96.173  1.00  0.00           C
ATOM  10821  C11 POPEw 368      33.971  79.626  95.233  1.00  0.00           C
ATOM  10824  P   POPEw 368      34.231  82.087  96.143  1.00  0.00           P
ATOM  10825  O13 POPEw 368      35.591  82.416  95.673  1.00  0.00           O
ATOM  10826  O14 POPEw 368      33.251  83.206  96.223  1.00  0.00           O
ATOM  10827  O11 POPEw 368      34.281  81.376  97.553  1.00  0.00           O
ATOM  10828  O12 POPEw 368      33.571  80.996  95.183  1.00  0.00           O
ATOM  10829  C1  POPEw 368      35.151  81.947  98.563  1.00  0.00           C
ATOM  10832  C2  POPEw 368      35.181  81.066  99.853  1.00  0.00           C
ATOM  10834  O21 POPEw 368      36.101  81.566 100.853  1.00  0.00           O
ATOM  10835  C21 POPEw 368      35.791  82.686 101.473  1.00  0.00           C
ATOM  10836  O22 POPEw 368      34.831  83.386 101.243  1.00  0.00           O
ATOM  10837  C22 POPEw 368      36.861  82.906 102.563  1.00  0.00           C
ATOM  10840  C3  POPEw 368      35.611  79.606  99.513  1.00  0.00           C
ATOM  10843  O31 POPEw 368      35.751  78.786 100.713  1.00  0.00           O
ATOM  10844  C31 POPEw 368      35.361  77.516 100.583  1.00  0.00           C
ATOM  10845  O32 POPEw 368      35.141  76.947  99.533  1.00  0.00           O
ATOM  10846  C32 POPEw 368      35.141  76.876 101.963  1.00  0.00           C
ATOM  10849  C23 POPEw 368      36.831  84.266 103.323  1.00  0.00           C
ATOM  10852  C24 POPEw 368      37.961  84.366 104.373  1.00  0.00           C
ATOM  10855  C25 POPEw 368      37.921  85.666 105.203  1.00  0.00           C
ATOM  10858  C26 POPEw 368      38.651  85.566 106.563  1.00  0.00           C
ATOM  10861  C27 POPEw 368      38.051  86.496 107.633  1.00  0.00           C
ATOM  10864  C28 POPEw 368      38.131  85.977 109.093  1.00  0.00           C
ATOM  10867  C29 POPEw 368      39.491  86.096 109.743  1.00  0.00           C
ATOM  10869 0C21 POPEw 368      39.801  86.896 110.783  1.00  0.00           C
ATOM  10871 1C21 POPEw 368      38.861  87.846 111.483  1.00  0.00           C
ATOM  10874 2C21 POPEw 368      39.331  88.396 112.853  1.00  0.00           C
ATOM  10877 3C21 POPEw 368      39.251  87.396 114.023  1.00  0.00           C
ATOM  10880 4C21 POPEw 368      40.561  86.636 114.303  1.00  0.00           C
ATOM  10883 5C21 POPEw 368      41.691  87.486 114.903  1.00  0.00           C
ATOM  10886 6C21 POPEw 368      41.471  87.816 116.393  1.00  0.00           C
ATOM  10889 7C21 POPEw 368      42.481  88.826 116.933  1.00  0.00           C
ATOM  10892 8C21 POPEw 368      42.271  89.167 118.413  1.00  0.00           C
ATOM  10896  C33 POPEw 368      36.181  77.236 103.053  1.00  0.00           C
ATOM  10899  C34 POPEw 368      35.901  76.536 104.383  1.00  0.00           C
ATOM  10902  C35 POPEw 368      36.881  76.956 105.483  1.00  0.00           C
ATOM  10905  C36 POPEw 368      36.681  76.227 106.833  1.00  0.00           C
ATOM  10908  C37 POPEw 368      36.811  74.696 106.733  1.00  0.00           C
ATOM  10911  C38 POPEw 368      36.941  73.946 108.073  1.00  0.00           C
ATOM  10914  C39 POPEw 368      37.891  74.606 109.073  1.00  0.00           C
ATOM  10917 0C31 POPEw 368      38.461  73.636 110.103  1.00  0.00           C
ATOM  10920 1C31 POPEw 368      39.261  74.356 111.193  1.00  0.00           C
ATOM  10923 2C31 POPEw 368      40.121  73.396 112.023  1.00  0.00           C
ATOM  10926 3C31 POPEw 368      40.721  74.096 113.243  1.00  0.00           C
ATOM  10929 4C31 POPEw 368      41.601  73.166 114.083  1.00  0.00           C
ATOM  10932 5C31 POPEw 368      42.141  73.876 115.323  1.00  0.00           C
ATOM  10935 6C31 POPEw 368      42.771  72.926 116.343  1.00  0.00           C
ATOM  10939  NH3 POPEx 369     115.321  43.176 141.043  1.00  0.00           N
ATOM  10943  C12 POPEx 369     113.811  43.316 141.133  1.00  0.00           C
ATOM  10946  C11 POPEx 369     113.102  44.066 139.993  1.00  0.00           C
ATOM  10949  P   POPEx 369     110.761  44.356 141.193  1.00  0.00           P
ATOM  10950  O13 POPEx 369     111.071  43.216 142.063  1.00  0.00           O
ATOM  10951  O14 POPEx 369     109.981  45.496 141.733  1.00  0.00           O
ATOM  10952  O11 POPEx 369     110.012  43.796 139.923  1.00  0.00           O
ATOM  10953  O12 POPEx 369     112.081  44.926 140.523  1.00  0.00           O
ATOM  10954  C1  POPEx 369     108.601  43.946 139.763  1.00  0.00           C
ATOM  10957  C2  POPEx 369     108.261  44.856 138.553  1.00  0.00           C
ATOM  10959  O21 POPEx 369     106.931  44.526 138.093  1.00  0.00           O
ATOM  10960  C21 POPEx 369     105.951  45.116 138.763  1.00  0.00           C
ATOM  10961  O22 POPEx 369     106.011  45.626 139.863  1.00  0.00           O
ATOM  10962  C22 POPEx 369     104.701  45.236 137.893  1.00  0.00           C
ATOM  10965  C3  POPEx 369     109.371  44.626 137.443  1.00  0.00           C
ATOM  10968  O31 POPEx 369     109.201  45.116 136.093  1.00  0.00           O
ATOM  10969  C31 POPEx 369     108.061  44.996 135.463  1.00  0.00           C
ATOM  10970  O32 POPEx 369     107.051  45.646 135.693  1.00  0.00           O
ATOM  10971  C32 POPEx 369     108.201  43.956 134.353  1.00  0.00           C
ATOM  10974  C23 POPEx 369     104.271  43.926 137.203  1.00  0.00           C
ATOM  10977  C24 POPEx 369     103.641  44.196 135.823  1.00  0.00           C
ATOM  10980  C25 POPEx 369     102.531  45.266 135.783  1.00  0.00           C
ATOM  10983  C26 POPEx 369     102.832  46.346 134.733  1.00  0.00           C
ATOM  10986  C27 POPEx 369     101.822  47.506 134.753  1.00  0.00           C
ATOM  10989  C28 POPEx 369     102.221  48.686 133.853  1.00  0.00           C
ATOM  10992  C29 POPEx 369     102.021  48.396 132.383  1.00  0.00           C
ATOM  10994 0C21 POPEx 369     101.052  48.906 131.593  1.00  0.00           C
ATOM  10996 1C21 POPEx 369      99.951  49.856 132.003  1.00  0.00           C
ATOM  10999 2C21 POPEx 369      98.581  49.516 131.383  1.00  0.00           C
ATOM  11002 3C21 POPEx 369      98.541  49.696 129.853  1.00  0.00           C
ATOM  11005 4C21 POPEx 369      97.121  49.596 129.283  1.00  0.00           C
ATOM  11008 5C21 POPEx 369      97.091  49.696 127.753  1.00  0.00           C
ATOM  11011 6C21 POPEx 369      95.672  49.706 127.163  1.00  0.00           C
ATOM  11014 7C21 POPEx 369      95.681  49.636 125.623  1.00  0.00           C
ATOM  11017 8C21 POPEx 369      94.301  49.846 124.993  1.00  0.00           C
ATOM  11021  C33 POPEx 369     106.831  43.326 133.963  1.00  0.00           C
ATOM  11024  C34 POPEx 369     106.971  42.326 132.813  1.00  0.00           C
ATOM  11027  C35 POPEx 369     105.612  41.836 132.293  1.00  0.00           C
ATOM  11030  C36 POPEx 369     105.701  41.286 130.863  1.00  0.00           C
ATOM  11033  C37 POPEx 369     104.322  41.156 130.203  1.00  0.00           C
ATOM  11036  C38 POPEx 369     104.381  40.916 128.683  1.00  0.00           C
ATOM  11039  C39 POPEx 369     104.691  39.466 128.273  1.00  0.00           C
ATOM  11042 0C31 POPEx 369     104.891  39.356 126.753  1.00  0.00           C
ATOM  11045 1C31 POPEx 369     104.841  37.926 126.223  1.00  0.00           C
ATOM  11048 2C31 POPEx 369     105.101  37.836 124.713  1.00  0.00           C
ATOM  11051 3C31 POPEx 369     105.691  36.486 124.243  1.00  0.00           C
ATOM  11054 4C31 POPEx 369     104.961  35.246 124.773  1.00  0.00           C
ATOM  11057 5C31 POPEx 369     105.782  33.966 124.563  1.00  0.00           C
ATOM  11060 6C31 POPEx 369     105.082  32.696 125.063  1.00  0.00           C
ATOM  11064  NH3 POPEy 370      86.782 121.807 139.743  1.00  0.00           N
ATOM  11068  C12 POPEy 370      87.431 120.446 139.783  1.00  0.00           C
ATOM  11071  C11 POPEy 370      86.411 119.326 140.003  1.00  0.00           C
ATOM  11074  P   POPEy 370      86.192 116.766 140.463  1.00  0.00           P
ATOM  11075  O13 POPEy 370      87.051 115.646 140.883  1.00  0.00           O
ATOM  11076  O14 POPEy 370      85.091 117.146 141.393  1.00  0.00           O
ATOM  11077  O11 POPEy 370      85.521 116.416 139.063  1.00  0.00           O
ATOM  11078  O12 POPEy 370      87.071 118.066 140.203  1.00  0.00           O
ATOM  11079  C1  POPEy 370      85.922 116.947 137.793  1.00  0.00           C
ATOM  11082  C2  POPEy 370      86.651 115.926 136.843  1.00  0.00           C
ATOM  11084  O21 POPEy 370      85.731 115.036 136.193  1.00  0.00           O
ATOM  11085  C21 POPEy 370      85.152 115.536 135.103  1.00  0.00           C
ATOM  11086  O22 POPEy 370      85.021 116.716 134.853  1.00  0.00           O
ATOM  11087  C22 POPEy 370      84.872 114.376 134.133  1.00  0.00           C
ATOM  11090  C3  POPEy 370      87.711 115.076 137.593  1.00  0.00           C
ATOM  11093  O31 POPEy 370      88.711 114.526 136.703  1.00  0.00           O
ATOM  11094  C31 POPEy 370      88.881 113.206 136.663  1.00  0.00           C
ATOM  11095  O32 POPEy 370      88.172 112.377 137.203  1.00  0.00           O
ATOM  11096  C32 POPEy 370      90.222 112.906 135.973  1.00  0.00           C
ATOM  11099  C23 POPEy 370      84.061 113.197 134.703  1.00  0.00           C
ATOM  11102  C24 POPEy 370      84.581 111.846 134.173  1.00  0.00           C
ATOM  11105  C25 POPEy 370      83.481 110.806 133.903  1.00  0.00           C
ATOM  11108  C26 POPEy 370      83.151 110.746 132.403  1.00  0.00           C
ATOM  11111  C27 POPEy 370      82.172 109.617 132.033  1.00  0.00           C
ATOM  11114  C28 POPEy 370      82.002 109.456 130.513  1.00  0.00           C
ATOM  11117  C29 POPEy 370      83.242 108.926 129.833  1.00  0.00           C
ATOM  11119 0C21 POPEy 370      83.282 108.166 128.733  1.00  0.00           C
ATOM  11121 1C21 POPEy 370      82.102 107.727 127.903  1.00  0.00           C
ATOM  11124 2C21 POPEy 370      82.302 107.986 126.403  1.00  0.00           C
ATOM  11127 3C21 POPEy 370      81.052 107.517 125.633  1.00  0.00           C
ATOM  11130 4C21 POPEy 370      80.811 108.176 124.273  1.00  0.00           C
ATOM  11133 5C21 POPEy 370      81.771 107.716 123.183  1.00  0.00           C
ATOM  11136 6C21 POPEy 370      81.332 108.256 121.813  1.00  0.00           C
ATOM  11139 7C21 POPEy 370      82.321 107.917 120.703  1.00  0.00           C
ATOM  11142 8C21 POPEy 370      81.741 108.197 119.313  1.00  0.00           C
ATOM  11146  C33 POPEy 370      90.141 111.926 134.773  1.00  0.00           C
ATOM  11149  C34 POPEy 370      89.561 112.596 133.523  1.00  0.00           C
ATOM  11152  C35 POPEy 370      89.821 111.816 132.223  1.00  0.00           C
ATOM  11155  C36 POPEy 370      89.021 110.516 132.143  1.00  0.00           C
ATOM  11158  C37 POPEy 370      88.662 110.106 130.713  1.00  0.00           C
ATOM  11161  C38 POPEy 370      87.781 108.846 130.663  1.00  0.00           C
ATOM  11164  C39 POPEy 370      87.091 108.617 129.313  1.00  0.00           C
ATOM  11167 0C31 POPEy 370      88.051 108.356 128.143  1.00  0.00           C
ATOM  11170 1C31 POPEy 370      87.261 107.896 126.903  1.00  0.00           C
ATOM  11173 2C31 POPEy 370      88.112 107.696 125.633  1.00  0.00           C
ATOM  11176 3C31 POPEy 370      87.241 107.176 124.483  1.00  0.00           C
ATOM  11179 4C31 POPEy 370      87.981 106.947 123.163  1.00  0.00           C
ATOM  11182 5C31 POPEy 370      88.242 108.236 122.383  1.00  0.00           C
ATOM  11185 6C31 POPEy 370      88.762 107.976 120.973  1.00  0.00           C
ATOM  11189  NH3 POPEz 371     137.604  93.837 139.823  1.00  0.00           N
ATOM  11193  C12 POPEz 371     136.801  93.896 141.093  1.00  0.00           C
ATOM  11196  C11 POPEz 371     135.981  92.616 141.293  1.00  0.00           C
ATOM  11199  P   POPEz 371     133.821  92.526 142.803  1.00  0.00           P
ATOM  11200  O13 POPEz 371     133.481  91.117 142.533  1.00  0.00           O
ATOM  11201  O14 POPEz 371     133.501  93.066 144.133  1.00  0.00           O
ATOM  11202  O11 POPEz 371     133.201  93.426 141.653  1.00  0.00           O
ATOM  11203  O12 POPEz 371     135.362  92.696 142.563  1.00  0.00           O
ATOM  11204  C1  POPEz 371     132.381  92.836 140.643  1.00  0.00           C
ATOM  11207  C2  POPEz 371     130.901  92.746 141.093  1.00  0.00           C
ATOM  11209  O21 POPEz 371     130.061  92.266 140.023  1.00  0.00           O
ATOM  11210  C21 POPEz 371     130.401  91.156 139.403  1.00  0.00           C
ATOM  11211  O22 POPEz 371     131.172  90.286 139.813  1.00  0.00           O
ATOM  11212  C22 POPEz 371     129.731  91.176 138.023  1.00  0.00           C
ATOM  11215  C3  POPEz 371     130.392  94.167 141.553  1.00  0.00           C
ATOM  11218  O31 POPEz 371     129.101  94.506 140.993  1.00  0.00           O
ATOM  11219  C31 POPEz 371     129.171  95.026 139.763  1.00  0.00           C
ATOM  11220  O32 POPEz 371     130.201  95.266 139.163  1.00  0.00           O
ATOM  11221  C32 POPEz 371     127.771  95.116 139.173  1.00  0.00           C
ATOM  11224  C23 POPEz 371     130.161  90.007 137.123  1.00  0.00           C
ATOM  11227  C24 POPEz 371     129.441  90.026 135.773  1.00  0.00           C
ATOM  11230  C25 POPEz 371     129.912  88.916 134.823  1.00  0.00           C
ATOM  11233  C26 POPEz 371     129.362  89.076 133.403  1.00  0.00           C
ATOM  11236  C27 POPEz 371     129.691  87.886 132.503  1.00  0.00           C
ATOM  11239  C28 POPEz 371     129.332  88.146 131.033  1.00  0.00           C
ATOM  11242  C29 POPEz 371     129.291  86.856 130.243  1.00  0.00           C
ATOM  11244 0C21 POPEz 371     130.201  86.407 129.353  1.00  0.00           C
ATOM  11246 1C21 POPEz 371     131.481  87.076 128.943  1.00  0.00           C
ATOM  11249 2C21 POPEz 371     132.672  86.436 129.693  1.00  0.00           C
ATOM  11252 3C21 POPEz 371     134.031  86.996 129.233  1.00  0.00           C
ATOM  11255 4C21 POPEz 371     135.172  86.687 130.213  1.00  0.00           C
ATOM  11258 5C21 POPEz 371     135.521  85.196 130.353  1.00  0.00           C
ATOM  11261 6C21 POPEz 371     134.791  84.486 131.503  1.00  0.00           C
ATOM  11264 7C21 POPEz 371     135.321  83.066 131.743  1.00  0.00           C
ATOM  11267 8C21 POPEz 371     134.691  82.386 132.953  1.00  0.00           C
ATOM  11271  C33 POPEz 371     127.802  95.216 137.633  1.00  0.00           C
ATOM  11274  C34 POPEz 371     126.542  94.646 136.983  1.00  0.00           C
ATOM  11277  C35 POPEz 371     126.551  93.106 136.953  1.00  0.00           C
ATOM  11280  C36 POPEz 371     125.381  92.496 136.163  1.00  0.00           C
ATOM  11283  C37 POPEz 371     125.621  91.007 135.903  1.00  0.00           C
ATOM  11286  C38 POPEz 371     124.541  90.346 135.043  1.00  0.00           C
ATOM  11289  C39 POPEz 371     125.041  89.096 134.313  1.00  0.00           C
ATOM  11292 0C31 POPEz 371     125.661  88.016 135.203  1.00  0.00           C
ATOM  11295 1C31 POPEz 371     126.172  86.846 134.353  1.00  0.00           C
ATOM  11298 2C31 POPEz 371     126.631  85.636 135.173  1.00  0.00           C
ATOM  11301 3C31 POPEz 371     126.472  84.316 134.403  1.00  0.00           C
ATOM  11304 4C31 POPEz 371     127.591  84.047 133.383  1.00  0.00           C
ATOM  11307 5C31 POPEz 371     127.272  82.826 132.503  1.00  0.00           C
ATOM  11310 6C31 POPEz 371     128.392  82.447 131.533  1.00  0.00           C
ATOM  11314  NH3 POPE0 372     121.192  62.556 101.673  1.00  0.00           N
ATOM  11318  C12 POPE0 372     122.661  62.396 101.383  1.00  0.00           C
ATOM  11321  C11 POPE0 372     123.212  61.026 101.853  1.00  0.00           C
ATOM  11324  P   POPE0 372     125.712  60.896 101.003  1.00  0.00           P
ATOM  11325  O13 POPE0 372     126.682  59.906 101.513  1.00  0.00           O
ATOM  11326  O14 POPE0 372     125.052  60.606  99.703  1.00  0.00           O
ATOM  11327  O11 POPE0 372     126.402  62.296 100.863  1.00  0.00           O
ATOM  11328  O12 POPE0 372     124.602  61.136 102.123  1.00  0.00           O
ATOM  11329  C1  POPE0 372     126.071  63.516 101.533  1.00  0.00           C
ATOM  11332  C2  POPE0 372     127.272  64.036 102.373  1.00  0.00           C
ATOM  11334  O21 POPE0 372     127.431  63.336 103.613  1.00  0.00           O
ATOM  11335  C21 POPE0 372     126.511  63.496 104.543  1.00  0.00           C
ATOM  11336  O22 POPE0 372     125.451  64.096 104.433  1.00  0.00           O
ATOM  11337  C22 POPE0 372     126.962  62.766 105.803  1.00  0.00           C
ATOM  11340  C3  POPE0 372     127.331  65.586 102.563  1.00  0.00           C
ATOM  11343  O31 POPE0 372     128.601  65.936 103.153  1.00  0.00           O
ATOM  11344  C31 POPE0 372     128.591  66.326 104.413  1.00  0.00           C
ATOM  11345  O32 POPE0 372     127.631  66.736 105.043  1.00  0.00           O
ATOM  11346  C32 POPE0 372     129.991  66.086 105.013  1.00  0.00           C
ATOM  11349  C23 POPE0 372     126.631  63.536 107.103  1.00  0.00           C
ATOM  11352  C24 POPE0 372     127.522  63.056 108.263  1.00  0.00           C
ATOM  11355  C25 POPE0 372     127.272  63.766 109.593  1.00  0.00           C
ATOM  11358  C26 POPE0 372     128.301  63.426 110.673  1.00  0.00           C
ATOM  11361  C27 POPE0 372     128.011  64.187 111.983  1.00  0.00           C
ATOM  11364  C28 POPE0 372     129.161  64.136 113.003  1.00  0.00           C
ATOM  11367  C29 POPE0 372     130.362  64.946 112.573  1.00  0.00           C
ATOM  11369 0C21 POPE0 372     130.941  65.966 113.243  1.00  0.00           C
ATOM  11371 1C21 POPE0 372     130.541  66.546 114.583  1.00  0.00           C
ATOM  11374 2C21 POPE0 372     131.741  66.706 115.533  1.00  0.00           C
ATOM  11377 3C21 POPE0 372     132.302  65.367 116.043  1.00  0.00           C
ATOM  11380 4C21 POPE0 372     133.461  65.516 117.053  1.00  0.00           C
ATOM  11383 5C21 POPE0 372     133.032  66.086 118.413  1.00  0.00           C
ATOM  11386 6C21 POPE0 372     134.082  65.856 119.503  1.00  0.00           C
ATOM  11389 7C21 POPE0 372     133.561  66.086 120.933  1.00  0.00           C
ATOM  11392 8C21 POPE0 372     134.551  65.636 122.013  1.00  0.00           C
ATOM  11396  C33 POPE0 372     129.942  65.266 106.323  1.00  0.00           C
ATOM  11399  C34 POPE0 372     131.341  64.846 106.793  1.00  0.00           C
ATOM  11402  C35 POPE0 372     131.341  64.176 108.173  1.00  0.00           C
ATOM  11405  C36 POPE0 372     132.601  63.356 108.463  1.00  0.00           C
ATOM  11408  C37 POPE0 372     132.531  62.606 109.803  1.00  0.00           C
ATOM  11411  C38 POPE0 372     133.721  61.656 109.983  1.00  0.00           C
ATOM  11414  C39 POPE0 372     133.511  60.566 111.053  1.00  0.00           C
ATOM  11417 0C31 POPE0 372     133.301  61.106 112.473  1.00  0.00           C
ATOM  11420 1C31 POPE0 372     133.142  59.986 113.513  1.00  0.00           C
ATOM  11423 2C31 POPE0 372     132.401  60.416 114.783  1.00  0.00           C
ATOM  11426 3C31 POPE0 372     130.922  60.706 114.523  1.00  0.00           C
ATOM  11429 4C31 POPE0 372     130.121  61.076 115.783  1.00  0.00           C
ATOM  11432 5C31 POPE0 372     128.631  61.246 115.473  1.00  0.00           C
ATOM  11435 6C31 POPE0 372     127.862  61.976 116.563  1.00  0.00           C
ATOM  11439  NH3 POPE1 373       9.491 105.496 141.903  1.00  0.00           N
ATOM  11443  C12 POPE1 373       8.071 105.437 142.403  1.00  0.00           C
ATOM  11446  C11 POPE1 373       7.141 106.166 141.433  1.00  0.00           C
ATOM  11449  P   POPE1 373       4.641 105.256 141.533  1.00  0.00           P
ATOM  11450  O13 POPE1 373       4.721 104.047 142.383  1.00  0.00           O
ATOM  11451  O14 POPE1 373       3.361 105.996 141.523  1.00  0.00           O
ATOM  11452  O11 POPE1 373       5.031 104.856 140.053  1.00  0.00           O
ATOM  11453  O12 POPE1 373       5.811 106.246 141.953  1.00  0.00           O
ATOM  11454  C1  POPE1 373       4.921 105.776 138.963  1.00  0.00           C
ATOM  11457  C2  POPE1 373       4.441 105.046 137.683  1.00  0.00           C
ATOM  11459  O21 POPE1 373       4.661 105.886 136.543  1.00  0.00           O
ATOM  11460  C21 POPE1 373       5.481 105.376 135.623  1.00  0.00           C
ATOM  11461  O22 POPE1 373       6.241 104.447 135.793  1.00  0.00           O
ATOM  11462  C22 POPE1 373       5.241 106.106 134.293  1.00  0.00           C
ATOM  11465  C3  POPE1 373       2.931 104.676 137.793  1.00  0.00           C
ATOM  11468  O31 POPE1 373       2.221 104.786 136.533  1.00  0.00           O
ATOM  11469  C31 POPE1 373       1.221 105.666 136.473  1.00  0.00           C
ATOM  11470  O32 POPE1 373       0.881 106.426 137.363  1.00  0.00           O
ATOM  11471  C32 POPE1 373       0.508 105.496 135.123  1.00  0.00           C
ATOM  11474  C23 POPE1 373       6.351 105.797 133.273  1.00  0.00           C
ATOM  11477  C24 POPE1 373       5.941 106.096 131.823  1.00  0.00           C
ATOM  11480  C25 POPE1 373       7.111 105.867 130.853  1.00  0.00           C
ATOM  11483  C26 POPE1 373       6.681 105.716 129.383  1.00  0.00           C
ATOM  11486  C27 POPE1 373       7.891 105.426 128.483  1.00  0.00           C
ATOM  11489  C28 POPE1 373       7.511 104.926 127.073  1.00  0.00           C
ATOM  11492  C29 POPE1 373       7.101 106.007 126.103  1.00  0.00           C
ATOM  11494 0C21 POPE1 373       7.661 106.216 124.893  1.00  0.00           C
ATOM  11496 1C21 POPE1 373       8.781 105.406 124.303  1.00  0.00           C
ATOM  11499 2C21 POPE1 373       9.211 105.896 122.903  1.00  0.00           C
ATOM  11502 3C21 POPE1 373      10.011 107.206 122.923  1.00  0.00           C
ATOM  11505 4C21 POPE1 373      10.041 107.926 121.563  1.00  0.00           C
ATOM  11508 5C21 POPE1 373      10.741 107.156 120.443  1.00  0.00           C
ATOM  11511 6C21 POPE1 373      10.781 107.956 119.133  1.00  0.00           C
ATOM  11514 7C21 POPE1 373      11.331 107.166 117.943  1.00  0.00           C
ATOM  11517 8C21 POPE1 373      11.571 108.036 116.703  1.00  0.00           C
ATOM  11521  C33 POPE1 373       0.881 106.566 134.063  1.00  0.00           C
ATOM  11524  C34 POPE1 373       0.158 106.337 132.723  1.00  0.00           C
ATOM  11527  C35 POPE1 373       0.458 107.386 131.633  1.00  0.00           C
ATOM  11530  C36 POPE1 373       1.891 107.306 131.053  1.00  0.00           C
ATOM  11533  C37 POPE1 373       2.121 108.297 129.903  1.00  0.00           C
[truncated: 2,072,103 more chars]
