# Supplementary material for: Characterizing Membrane Association and Periplasmic Transfer of Bacterial Lipoproteins through Molecular Dynamics Simulations
Source: Structure. 2020 Apr 7;28(4):475–487.e3. doi: 10.1016/j.str.2020.01.012 (PMC7139219; doi:10.1016/j.str.2020.01.012)
Supplement: Data S2. Final Coordinates from Simulations (A–L), Related to Figure 3 [file mmc4.zip › A-L/BAMC-4-atomistic.pdb]

TITLE     Protein
REMARK    THIS IS A SIMULATION BOX
CRYST1  136.501  136.501  265.919  90.00  90.00  90.00 P 1           1
MODEL        1
ATOM      1  N   CYSTA   1      67.935  76.800 126.269  1.00  0.00           N
ATOM      3  CA  CYSTA   1      66.525  76.440 126.020  1.00  0.00           C
ATOM      5  C   CYSTA   1      65.675  76.910 127.149  1.00  0.00           C
ATOM      6  O   CYSTA   1      64.475  77.131 127.020  1.00  0.00           O
ATOM      7  CB  CYSTA   1      66.235  74.921 125.929  1.00  0.00           C
ATOM     10  SG  CYSTA   1      66.805  74.160 124.399  1.00  0.00           S
ATOM     11  C1  CYSTA   1      68.576  74.010 124.839  1.00  0.00           C
ATOM     14  CA1 CYSTA   1      68.546  77.961 125.989  1.00  0.00           C
ATOM     15  OA1 CYSTA   1      69.595  78.191 126.559  1.00  0.00           O
ATOM     16  CA2 CYSTA   1      68.076  78.920 124.939  1.00  0.00           C
ATOM     19  C11 CYSTA   1      69.565  73.421 123.799  1.00  0.00           C
ATOM     21  O11 CYSTA   1      68.875  72.771 122.739  1.00  0.00           O
ATOM     22  CX1 CYSTA   1      68.425  73.541 121.769  1.00  0.00           C
ATOM     23  OX1 CYSTA   1      68.535  74.760 121.689  1.00  0.00           O
ATOM     24  CX2 CYSTA   1      67.525  72.670 120.890  1.00  0.00           C
ATOM     27  C12 CYSTA   1      70.615  72.460 124.439  1.00  0.00           C
ATOM     30  O12 CYSTA   1      70.095  71.171 124.829  1.00  0.00           O
ATOM     31  CD1 CYSTA   1      70.055  70.111 123.989  1.00  0.00           C
ATOM     32  OD1 CYSTA   1      69.515  69.060 124.299  1.00  0.00           O
ATOM     33  CD2 CYSTA   1      70.735  70.321 122.630  1.00  0.00           C
ATOM     36  CA3 CYSTA   1      66.855  79.751 125.359  1.00  0.00           C
ATOM     39  CA4 CYSTA   1      66.165  80.581 124.269  1.00  0.00           C
ATOM     42  CA5 CYSTA   1      65.006  79.830 123.589  1.00  0.00           C
ATOM     45  CA6 CYSTA   1      65.435  78.741 122.599  1.00  0.00           C
ATOM     48  CA7 CYSTA   1      65.705  79.390 121.240  1.00  0.00           C
ATOM     51  CA8 CYSTA   1      66.595  78.660 120.219  1.00  0.00           C
ATOM     54  CA9 CYSTA   1      67.065  79.721 119.219  1.00  0.00           C
ATOM     57 0CA1 CYSTA   1      67.535  79.220 117.849  1.00  0.00           C
ATOM     60 1CA1 CYSTA   1      66.626  79.711 116.710  1.00  0.00           C
ATOM     63 2CA1 CYSTA   1      67.326  80.380 115.519  1.00  0.00           C
ATOM     66 3CA1 CYSTA   1      66.296  81.089 114.630  1.00  0.00           C
ATOM     69 4CA1 CYSTA   1      66.896  82.099 113.649  1.00  0.00           C
ATOM     72 5CA1 CYSTA   1      65.906  83.190 113.229  1.00  0.00           C
ATOM     75 6CA1 CYSTA   1      66.455  84.130 112.149  1.00  0.00           C
ATOM     79  CD3 CYSTA   1      70.465  69.160 121.629  1.00  0.00           C
ATOM     82  CD4 CYSTA   1      71.465  68.021 121.789  1.00  0.00           C
ATOM     85  CD5 CYSTA   1      70.945  66.701 121.199  1.00  0.00           C
ATOM     88  CD6 CYSTA   1      71.965  65.980 120.320  1.00  0.00           C
ATOM     91  CD7 CYSTA   1      72.125  66.641 118.939  1.00  0.00           C
ATOM     94  CD8 CYSTA   1      72.705  65.691 117.879  1.00  0.00           C
ATOM     97  CD9 CYSTA   1      72.455  66.181 116.450  1.00  0.00           C
ATOM    100 0CD1 CYSTA   1      73.375  67.311 115.979  1.00  0.00           C
ATOM    103 1CD1 CYSTA   1      72.795  68.010 114.749  1.00  0.00           C
ATOM    106 2CD1 CYSTA   1      73.765  68.920 113.989  1.00  0.00           C
ATOM    109 3CD1 CYSTA   1      73.125  69.390 112.669  1.00  0.00           C
ATOM    112 4CD1 CYSTA   1      73.565  70.770 112.160  1.00  0.00           C
ATOM    115 5CD1 CYSTA   1      74.835  70.770 111.310  1.00  0.00           C
ATOM    118 6CD1 CYSTA   1      75.076  72.111 110.589  1.00  0.00           C
ATOM    122  CX3 CYSTA   1      68.305  71.851 119.829  1.00  0.00           C
ATOM    125  CX4 CYSTA   1      67.506  70.610 119.409  1.00  0.00           C
ATOM    128  CX5 CYSTA   1      68.085  69.861 118.200  1.00  0.00           C
ATOM    131  CX6 CYSTA   1      68.185  70.730 116.929  1.00  0.00           C
ATOM    134  CX7 CYSTA   1      67.985  69.900 115.659  1.00  0.00           C
ATOM    137  CX8 CYSTA   1      67.896  70.741 114.369  1.00  0.00           C
ATOM    140  CX9 CYSTA   1      69.235  70.951 113.719  1.00  0.00           C
ATOM    142 0CX1 CYSTA   1      69.565  70.680 112.439  1.00  0.00           C
ATOM    144 1CX1 CYSTA   1      68.645  70.181 111.359  1.00  0.00           C
ATOM    147 2CX1 CYSTA   1      69.185  70.490 109.939  1.00  0.00           C
ATOM    150 3CX1 CYSTA   1      69.135  71.980 109.590  1.00  0.00           C
ATOM    153 4CX1 CYSTA   1      69.735  72.311 108.208  1.00  0.00           C
ATOM    156 5CX1 CYSTA   1      69.665  73.819 107.899  1.00  0.00           C
ATOM    159 6CX1 CYSTA   1      71.035  74.520 107.929  1.00  0.00           C
ATOM    162 7CX1 CYSTA   1      70.925  75.980 108.390  1.00  0.00           C
ATOM    165 8CX1 CYSTA   1      72.245  76.751 108.439  1.00  0.00           C
ATOM    169  N   SER A   2      66.355  76.991 128.290  1.00  0.00           N
ATOM    171  CA  SER A   2      65.815  77.271 129.590  1.00  0.00           C
ATOM    173  CB  SER A   2      64.645  76.361 130.040  1.00  0.00           C
ATOM    176  OG  SER A   2      63.755  77.131 130.848  1.00  0.00           O
ATOM    178  C   SER A   2      67.046  77.011 130.430  1.00  0.00           C
ATOM    179  O   SER A   2      67.585  75.921 130.399  1.00  0.00           O
ATOM    180  N   SER A   3      67.515  78.021 131.169  1.00  0.00           N
ATOM    182  CA  SER A   3      68.635  78.031 132.090  1.00  0.00           C
ATOM    184  CB  SER A   3      70.015  77.760 131.409  1.00  0.00           C
ATOM    187  OG  SER A   3      70.455  76.420 131.599  1.00  0.00           O
ATOM    189  C   SER A   3      68.605  79.451 132.600  1.00  0.00           C
ATOM    190  O   SER A   3      68.695  80.340 131.760  1.00  0.00           O
ATOM    191  N   ASP A   4      68.375  79.771 133.909  1.00  0.00           N
ATOM    193  CA  ASP A   4      68.195  78.980 135.130  1.00  0.00           C
ATOM    195  CB  ASP A   4      69.495  79.031 136.029  1.00  0.00           C
ATOM    198  CG  ASP A   4      70.015  80.350 136.609  1.00  0.00           C
ATOM    199  OD1 ASP A   4      71.265  80.380 136.839  1.00  0.00           O
ATOM    200  OD2 ASP A   4      69.245  81.290 136.900  1.00  0.00           O
ATOM    201  C   ASP A   4      66.865  79.320 135.869  1.00  0.00           C
ATOM    202  O   ASP A   4      66.805  79.740 137.009  1.00  0.00           O
ATOM    203  N   SER A   5      65.715  79.051 135.209  1.00  0.00           N
ATOM    205  CA  SER A   5      64.335  79.290 135.639  1.00  0.00           C
ATOM    207  CB  SER A   5      63.235  79.110 134.549  1.00  0.00           C
ATOM    210  OG  SER A   5      63.195  80.230 133.669  1.00  0.00           O
ATOM    212  C   SER A   5      63.835  78.580 136.869  1.00  0.00           C
ATOM    213  O   SER A   5      63.055  79.171 137.619  1.00  0.00           O
ATOM    214  N   ARG A   6      64.225  77.311 137.130  1.00  0.00           N
ATOM    216  CA  ARG A   6      63.995  76.730 138.449  1.00  0.00           C
ATOM    218  CB  ARG A   6      63.866  75.201 138.488  1.00  0.00           C
ATOM    221  CG  ARG A   6      62.435  74.791 138.130  1.00  0.00           C
ATOM    224  CD  ARG A   6      62.135  73.290 138.139  1.00  0.00           C
ATOM    227  NE  ARG A   6      60.755  73.250 137.569  1.00  0.00           N
ATOM    229  CZ  ARG A   6      59.775  72.440 137.919  1.00  0.00           C
ATOM    230  NH1 ARG A   6      58.585  72.771 137.479  1.00  0.00           N
ATOM    233  NH2 ARG A   6      59.895  71.410 138.710  1.00  0.00           N
ATOM    236  C   ARG A   6      64.875  77.291 139.540  1.00  0.00           C
ATOM    237  O   ARG A   6      64.635  78.430 139.939  1.00  0.00           O
ATOM    238  N   TYR A   7      65.865  76.560 140.109  1.00  0.00           N
ATOM    240  CA  TYR A   7      66.595  77.230 141.169  1.00  0.00           C
ATOM    242  CB  TYR A   7      65.825  77.311 142.499  1.00  0.00           C
ATOM    245  CG  TYR A   7      65.576  76.070 143.290  1.00  0.00           C
ATOM    246  CD1 TYR A   7      66.545  75.671 144.210  1.00  0.00           C
ATOM    248  CE1 TYR A   7      66.235  74.811 145.270  1.00  0.00           C
ATOM    250  CZ  TYR A   7      64.925  74.370 145.419  1.00  0.00           C
ATOM    251  OH  TYR A   7      64.625  73.580 146.548  1.00  0.00           O
ATOM    253  CD2 TYR A   7      64.275  75.581 143.419  1.00  0.00           C
ATOM    255  CE2 TYR A   7      63.945  74.760 144.499  1.00  0.00           C
ATOM    257  C   TYR A   7      68.045  76.941 141.499  1.00  0.00           C
ATOM    258  O   TYR A   7      68.495  75.840 141.818  1.00  0.00           O
ATOM    259  N   LYS A   8      68.765  78.061 141.669  1.00  0.00           N
ATOM    261  CA  LYS A   8      69.055  78.910 140.520  1.00  0.00           C
ATOM    263  CB  LYS A   8      68.616  80.420 140.589  1.00  0.00           C
ATOM    266  CG  LYS A   8      69.595  81.421 141.259  1.00  0.00           C
ATOM    269  CD  LYS A   8      69.475  82.910 140.899  1.00  0.00           C
ATOM    272  CE  LYS A   8      70.735  83.361 140.139  1.00  0.00           C
ATOM    275  NZ  LYS A   8      70.695  84.809 139.929  1.00  0.00           N
ATOM    279  C   LYS A   8      70.535  78.771 140.619  1.00  0.00           C
ATOM    280  O   LYS A   8      71.145  79.270 141.559  1.00  0.00           O
ATOM    281  N   ARG A   9      71.125  77.961 139.770  1.00  0.00           N
ATOM    283  CA  ARG A   9      72.546  77.760 139.639  1.00  0.00           C
ATOM    285  CB  ARG A   9      73.235  76.991 140.859  1.00  0.00           C
ATOM    288  CG  ARG A   9      72.605  77.140 142.289  1.00  0.00           C
ATOM    291  CD  ARG A   9      72.885  76.241 143.520  1.00  0.00           C
ATOM    294  NE  ARG A   9      71.545  75.741 143.990  1.00  0.00           N
ATOM    296  CZ  ARG A   9      70.965  75.781 145.180  1.00  0.00           C
ATOM    297  NH1 ARG A   9      69.675  75.501 145.240  1.00  0.00           N
ATOM    300  NH2 ARG A   9      71.555  75.921 146.339  1.00  0.00           N
ATOM    303  C   ARG A   9      72.425  76.941 138.340  1.00  0.00           C
ATOM    304  O   ARG A   9      71.375  76.340 138.119  1.00  0.00           O
ATOM    305  N   GLN A  10      73.425  76.851 137.449  1.00  0.00           N
ATOM    307  CA  GLN A  10      73.336  75.870 136.369  1.00  0.00           C
ATOM    309  CB  GLN A  10      72.395  76.291 135.180  1.00  0.00           C
ATOM    312  CG  GLN A  10      72.955  77.120 133.999  1.00  0.00           C
ATOM    315  CD  GLN A  10      73.936  78.230 134.369  1.00  0.00           C
ATOM    316  OE1 GLN A  10      75.015  78.320 133.770  1.00  0.00           O
ATOM    317  NE2 GLN A  10      73.605  79.071 135.370  1.00  0.00           N
ATOM    320  C   GLN A  10      74.745  75.531 135.919  1.00  0.00           C
ATOM    321  O   GLN A  10      75.656  76.340 136.049  1.00  0.00           O
ATOM    322  N   VAL A  11      75.116  74.380 135.329  1.00  0.00           N
ATOM    324  CA  VAL A  11      74.546  73.050 135.189  1.00  0.00           C
ATOM    326  CB  VAL A  11      75.076  72.510 133.850  1.00  0.00           C
ATOM    328  CG1 VAL A  11      74.505  71.150 133.439  1.00  0.00           C
ATOM    332  CG2 VAL A  11      74.735  73.561 132.749  1.00  0.00           C
ATOM    336  C   VAL A  11      74.815  72.251 136.529  1.00  0.00           C
ATOM    337  O   VAL A  11      75.365  72.781 137.479  1.00  0.00           O
ATOM    338  N   SER A  12      74.326  70.991 136.739  1.00  0.00           N
ATOM    340  CA  SER A  12      74.665  70.131 137.899  1.00  0.00           C
ATOM    342  CB  SER A  12      76.155  69.690 137.949  1.00  0.00           C
ATOM    345  OG  SER A  12      76.475  68.920 136.779  1.00  0.00           O
ATOM    347  C   SER A  12      73.995  70.209 139.318  1.00  0.00           C
ATOM    348  O   SER A  12      74.665  69.921 140.309  1.00  0.00           O
ATOM    349  N   GLY A  13      72.646  70.461 139.449  1.00  0.00           N
ATOM    351  CA  GLY A  13      71.605  70.441 140.549  1.00  0.00           C
ATOM    354  C   GLY A  13      70.055  70.610 140.240  1.00  0.00           C
ATOM    355  O   GLY A  13      69.425  69.651 139.870  1.00  0.00           O
ATOM    356  N   ASP A  14      69.396  71.820 140.349  1.00  0.00           N
ATOM    358  CA  ASP A  14      68.245  72.190 139.479  1.00  0.00           C
ATOM    360  CB  ASP A  14      66.955  72.390 140.289  1.00  0.00           C
ATOM    363  CG  ASP A  14      65.765  71.840 139.509  1.00  0.00           C
ATOM    364  OD1 ASP A  14      64.805  72.620 139.289  1.00  0.00           O
ATOM    365  OD2 ASP A  14      65.785  70.650 139.149  1.00  0.00           O
ATOM    366  C   ASP A  14      68.315  73.460 138.549  1.00  0.00           C
ATOM    367  O   ASP A  14      68.576  74.581 138.969  1.00  0.00           O
ATOM    368  N   GLU A  15      67.985  73.191 137.270  1.00  0.00           N
ATOM    370  CA  GLU A  15      67.285  73.900 136.210  1.00  0.00           C
ATOM    372  CB  GLU A  15      68.125  74.830 135.240  1.00  0.00           C
ATOM    375  CG  GLU A  15      68.135  74.811 133.639  1.00  0.00           C
ATOM    378  CD  GLU A  15      68.385  73.650 132.630  1.00  0.00           C
ATOM    379  OE1 GLU A  15      69.155  73.951 131.669  1.00  0.00           O
ATOM    380  OE2 GLU A  15      67.905  72.510 132.770  1.00  0.00           O
ATOM    381  C   GLU A  15      66.685  72.681 135.529  1.00  0.00           C
ATOM    382  O   GLU A  15      66.985  71.540 135.869  1.00  0.00           O
ATOM    383  N   ALA A  16      65.805  72.821 134.579  1.00  0.00           N
ATOM    385  CA  ALA A  16      64.635  73.590 134.710  1.00  0.00           C
ATOM    387  CB  ALA A  16      64.796  74.850 133.850  1.00  0.00           C
ATOM    391  C   ALA A  16      63.565  72.600 134.350  1.00  0.00           C
ATOM    392  O   ALA A  16      63.796  71.431 134.059  1.00  0.00           O
ATOM    393  N   TYR A  17      62.315  73.001 134.419  1.00  0.00           N
ATOM    395  CA  TYR A  17      61.885  73.830 133.340  1.00  0.00           C
ATOM    397  CB  TYR A  17      60.915  72.990 132.479  1.00  0.00           C
ATOM    400  CG  TYR A  17      61.015  73.320 131.020  1.00  0.00           C
ATOM    401  CD1 TYR A  17      59.865  73.541 130.240  1.00  0.00           C
ATOM    403  CE1 TYR A  17      59.955  73.530 128.839  1.00  0.00           C
ATOM    405  CZ  TYR A  17      61.195  73.311 128.219  1.00  0.00           C
ATOM    406  OH  TYR A  17      61.296  73.120 126.839  1.00  0.00           O
ATOM    408  CD2 TYR A  17      62.255  73.160 130.380  1.00  0.00           C
ATOM    410  CE2 TYR A  17      62.345  73.171 128.990  1.00  0.00           C
ATOM    412  C   TYR A  17      61.315  75.090 133.930  1.00  0.00           C
ATOM    413  O   TYR A  17      61.865  75.741 134.820  1.00  0.00           O
ATOM    414  N   LEU A  18      60.165  75.490 133.419  1.00  0.00           N
ATOM    416  CA  LEU A  18      59.205  76.340 134.089  1.00  0.00           C
ATOM    418  CB  LEU A  18      57.885  76.160 133.309  1.00  0.00           C
ATOM    421  CG  LEU A  18      57.295  74.760 133.229  1.00  0.00           C
ATOM    423  CD1 LEU A  18      56.296  74.730 132.059  1.00  0.00           C
ATOM    427  CD2 LEU A  18      56.576  74.441 134.529  1.00  0.00           C
ATOM    431  C   LEU A  18      59.085  76.201 135.619  1.00  0.00           C
ATOM    432  O   LEU A  18      59.375  75.141 136.179  1.00  0.00           O
ATOM    433  N   GLU A  19      58.755  77.320 136.299  1.00  0.00           N
ATOM    435  CA  GLU A  19      59.076  77.681 137.669  1.00  0.00           C
ATOM    437  CB  GLU A  19      59.125  76.551 138.719  1.00  0.00           C
ATOM    440  CG  GLU A  19      57.815  75.851 139.199  1.00  0.00           C
ATOM    443  CD  GLU A  19      56.675  75.421 138.270  1.00  0.00           C
ATOM    444  OE1 GLU A  19      56.285  74.220 138.419  1.00  0.00           O
ATOM    445  OE2 GLU A  19      56.145  76.190 137.439  1.00  0.00           O
ATOM    446  C   GLU A  19      58.165  78.791 138.199  1.00  0.00           C
ATOM    447  O   GLU A  19      56.965  78.861 137.979  1.00  0.00           O
ATOM    448  N   ALA A  20      58.685  79.740 138.969  1.00  0.00           N
ATOM    450  CA  ALA A  20      59.925  80.420 138.689  1.00  0.00           C
ATOM    452  CB  ALA A  20      60.035  80.830 137.210  1.00  0.00           C
ATOM    456  C   ALA A  20      59.845  81.701 139.499  1.00  0.00           C
ATOM    457  O   ALA A  20      58.885  82.439 139.350  1.00  0.00           O
ATOM    458  N   ALA A  21      60.735  82.001 140.439  1.00  0.00           N
ATOM    460  CA  ALA A  21      62.015  81.369 140.600  1.00  0.00           C
ATOM    462  CB  ALA A  21      62.945  81.990 139.540  1.00  0.00           C
ATOM    466  C   ALA A  21      62.616  81.500 141.990  1.00  0.00           C
ATOM    467  O   ALA A  21      63.685  82.111 142.090  1.00  0.00           O
ATOM    468  N   PRO A  22      62.055  80.989 143.109  1.00  0.00           N
ATOM    469  CD  PRO A  22      60.745  80.331 143.068  1.00  0.00           C
ATOM    472  CA  PRO A  22      62.865  80.201 144.029  1.00  0.00           C
ATOM    474  CB  PRO A  22      62.546  78.819 143.469  1.00  0.00           C
ATOM    477  CG  PRO A  22      61.025  78.889 143.520  1.00  0.00           C
ATOM    480  C   PRO A  22      64.326  80.471 144.279  1.00  0.00           C
ATOM    481  O   PRO A  22      65.155  79.660 143.919  1.00  0.00           O
ATOM    482  N   LEU A  23      64.656  81.551 144.979  1.00  0.00           N
ATOM    484  CA  LEU A  23      66.015  81.819 145.439  1.00  0.00           C
ATOM    486  CB  LEU A  23      66.626  80.660 146.309  1.00  0.00           C
ATOM    489  CG  LEU A  23      68.076  80.191 146.079  1.00  0.00           C
ATOM    491  CD1 LEU A  23      68.546  79.320 147.259  1.00  0.00           C
ATOM    495  CD2 LEU A  23      68.315  79.351 144.809  1.00  0.00           C
ATOM    499  C   LEU A  23      66.885  82.531 144.400  1.00  0.00           C
ATOM    500  O   LEU A  23      67.375  81.980 143.419  1.00  0.00           O
ATOM    501  N   ALA A  24      67.156  83.829 144.549  1.00  0.00           N
ATOM    503  CA  ALA A  24      66.296  84.860 145.109  1.00  0.00           C
ATOM    505  CB  ALA A  24      64.785  84.650 145.029  1.00  0.00           C
ATOM    509  C   ALA A  24      66.615  85.380 146.509  1.00  0.00           C
ATOM    510  O   ALA A  24      66.756  84.611 147.469  1.00  0.00           O
ATOM    511  N   GLU A  25      66.655  86.710 146.699  1.00  0.00           N
ATOM    513  CA  GLU A  25      67.035  87.651 145.660  1.00  0.00           C
ATOM    515  CB  GLU A  25      66.595  89.109 145.910  1.00  0.00           C
ATOM    518  CG  GLU A  25      65.275  89.471 145.180  1.00  0.00           C
ATOM    521  CD  GLU A  25      63.985  89.310 145.958  1.00  0.00           C
ATOM    522  OE1 GLU A  25      63.035  90.090 145.669  1.00  0.00           O
ATOM    523  OE2 GLU A  25      63.885  88.480 146.889  1.00  0.00           O
ATOM    524  C   GLU A  25      68.465  87.421 145.199  1.00  0.00           C
ATOM    525  O   GLU A  25      69.326  86.900 145.899  1.00  0.00           O
ATOM    526  N   LEU A  26      68.826  87.640 143.949  1.00  0.00           N
ATOM    528  CA  LEU A  26      68.185  88.380 142.910  1.00  0.00           C
ATOM    530  CB  LEU A  26      69.045  89.630 142.540  1.00  0.00           C
ATOM    533  CG  LEU A  26      70.565  89.529 142.829  1.00  0.00           C
ATOM    535  CD1 LEU A  26      71.215  90.919 142.770  1.00  0.00           C
ATOM    539  CD2 LEU A  26      71.305  88.570 141.880  1.00  0.00           C
ATOM    543  C   LEU A  26      68.035  87.410 141.760  1.00  0.00           C
ATOM    544  O   LEU A  26      68.765  86.421 141.630  1.00  0.00           O
ATOM    545  N   HIS A  27      67.086  87.651 140.848  1.00  0.00           N
ATOM    547  CA  HIS A  27      67.145  86.971 139.568  1.00  0.00           C
ATOM    549  CB  HIS A  27      65.765  86.480 139.079  1.00  0.00           C
ATOM    552  ND1 HIS A  27      65.525  84.331 137.839  1.00  0.00           N
ATOM    553  CG  HIS A  27      65.725  84.970 139.048  1.00  0.00           C
ATOM    554  CE1 HIS A  27      65.735  83.050 138.089  1.00  0.00           C
ATOM    556  NE2 HIS A  27      66.046  82.840 139.389  1.00  0.00           N
ATOM    558  CD2 HIS A  27      66.046  84.070 140.009  1.00  0.00           C
ATOM    560  C   HIS A  27      67.865  87.870 138.598  1.00  0.00           C
ATOM    561  O   HIS A  27      67.665  89.079 138.598  1.00  0.00           O
ATOM    562  N   ALA A  28      68.775  87.290 137.798  1.00  0.00           N
ATOM    564  CA  ALA A  28      69.845  87.969 137.090  1.00  0.00           C
ATOM    566  CB  ALA A  28      70.675  88.939 137.969  1.00  0.00           C
ATOM    570  C   ALA A  28      70.785  86.900 136.549  1.00  0.00           C
ATOM    571  O   ALA A  28      71.795  86.620 137.199  1.00  0.00           O
ATOM    572  N   PRO A  29      70.535  86.220 135.439  1.00  0.00           N
ATOM    573  CD  PRO A  29      71.725  85.700 134.740  1.00  0.00           C
ATOM    576  CA  PRO A  29      69.625  86.770 134.449  1.00  0.00           C
ATOM    578  CB  PRO A  29      70.646  87.570 133.600  1.00  0.00           C
ATOM    581  CG  PRO A  29      71.965  86.770 133.660  1.00  0.00           C
ATOM    584  C   PRO A  29      68.995  85.630 133.689  1.00  0.00           C
ATOM    585  O   PRO A  29      69.435  85.370 132.569  1.00  0.00           O
ATOM    586  N   ALA A  30      68.016  84.879 134.239  1.00  0.00           N
ATOM    588  CA  ALA A  30      67.735  83.621 133.579  1.00  0.00           C
ATOM    590  CB  ALA A  30      68.955  82.740 133.859  1.00  0.00           C
ATOM    594  C   ALA A  30      66.455  82.840 133.979  1.00  0.00           C
ATOM    595  O   ALA A  30      66.065  82.759 135.139  1.00  0.00           O
ATOM    596  N   GLY A  31      65.745  82.190 133.029  1.00  0.00           N
ATOM    598  CA  GLY A  31      65.955  82.260 131.589  1.00  0.00           C
ATOM    601  C   GLY A  31      65.635  80.980 130.930  1.00  0.00           C
ATOM    602  O   GLY A  31      65.565  79.931 131.570  1.00  0.00           O
ATOM    603  N   MET A  32      65.495  80.940 129.609  1.00  0.00           N
ATOM    605  CA  MET A  32      65.065  81.950 128.669  1.00  0.00           C
ATOM    607  CB  MET A  32      66.275  82.631 127.969  1.00  0.00           C
ATOM    610  CG  MET A  32      65.995  83.501 126.719  1.00  0.00           C
ATOM    613  SD  MET A  32      67.506  83.720 125.708  1.00  0.00           S
ATOM    614  CE  MET A  32      66.795  84.520 124.239  1.00  0.00           C
ATOM    618  C   MET A  32      64.335  80.980 127.770  1.00  0.00           C
ATOM    619  O   MET A  32      64.826  79.880 127.560  1.00  0.00           O
ATOM    620  N   ILE A  33      63.095  81.171 127.319  1.00  0.00           N
ATOM    622  CA  ILE A  33      62.465  82.351 126.789  1.00  0.00           C
ATOM    624  CB  ILE A  33      62.355  82.071 125.259  1.00  0.00           C
ATOM    626  CG2 ILE A  33      61.395  80.919 124.850  1.00  0.00           C
ATOM    630  CG1 ILE A  33      62.165  83.330 124.389  1.00  0.00           C
ATOM    633  CD  ILE A  33      62.055  82.969 122.899  1.00  0.00           C
ATOM    637  C   ILE A  33      61.185  82.540 127.609  1.00  0.00           C
ATOM    638  O   ILE A  33      61.175  83.169 128.660  1.00  0.00           O
ATOM    639  N   LEU A  34      60.075  81.889 127.199  1.00  0.00           N
ATOM    641  CA  LEU A  34      58.796  81.819 127.869  1.00  0.00           C
ATOM    643  CB  LEU A  34      57.645  81.460 126.880  1.00  0.00           C
ATOM    646  CG  LEU A  34      57.065  82.671 126.129  1.00  0.00           C
ATOM    648  CD1 LEU A  34      55.835  82.290 125.289  1.00  0.00           C
ATOM    652  CD2 LEU A  34      58.085  83.349 125.209  1.00  0.00           C
ATOM    656  C   LEU A  34      58.695  80.910 129.079  1.00  0.00           C
ATOM    657  O   LEU A  34      57.775  81.241 129.829  1.00  0.00           O
ATOM    658  N   PRO A  35      59.515  79.840 129.369  1.00  0.00           N
ATOM    659  CD  PRO A  35      60.225  79.060 128.348  1.00  0.00           C
ATOM    662  CA  PRO A  35      59.665  79.171 130.669  1.00  0.00           C
ATOM    664  CB  PRO A  35      59.825  77.690 130.299  1.00  0.00           C
ATOM    667  CG  PRO A  35      60.625  77.720 128.999  1.00  0.00           C
ATOM    670  C   PRO A  35      58.595  79.430 131.689  1.00  0.00           C
ATOM    671  O   PRO A  35      57.595  78.721 131.739  1.00  0.00           O
ATOM    672  N   VAL A  36      58.785  80.501 132.460  1.00  0.00           N
ATOM    674  CA  VAL A  36      57.665  81.129 133.109  1.00  0.00           C
ATOM    676  CB  VAL A  36      57.556  80.690 134.549  1.00  0.00           C
ATOM    678  CG1 VAL A  36      56.615  81.551 135.370  1.00  0.00           C
ATOM    682  CG2 VAL A  36      57.005  79.270 134.590  1.00  0.00           C
ATOM    686  C   VAL A  36      57.865  82.619 132.969  1.00  0.00           C
ATOM    687  O   VAL A  36      58.995  83.111 132.969  1.00  0.00           O
ATOM    688  N   THR A  37      56.775  83.380 132.820  1.00  0.00           N
ATOM    690  CA  THR A  37      56.845  84.820 132.839  1.00  0.00           C
ATOM    692  CB  THR A  37      55.725  85.490 132.059  1.00  0.00           C
ATOM    694  OG1 THR A  37      56.025  85.520 130.660  1.00  0.00           O
ATOM    696  CG2 THR A  37      55.535  86.950 132.509  1.00  0.00           C
ATOM    700  C   THR A  37      56.945  85.301 134.279  1.00  0.00           C
ATOM    701  O   THR A  37      55.975  85.311 135.029  1.00  0.00           O
ATOM    702  N   SER A  38      58.155  85.709 134.689  1.00  0.00           N
ATOM    704  CA  SER A  38      58.485  86.080 136.049  1.00  0.00           C
ATOM    706  CB  SER A  38      59.905  85.620 136.490  1.00  0.00           C
ATOM    709  OG  SER A  38      60.035  84.201 136.400  1.00  0.00           O
ATOM    711  C   SER A  38      58.395  87.579 136.240  1.00  0.00           C
ATOM    712  O   SER A  38      58.835  88.100 137.249  1.00  0.00           O
ATOM    713  N   GLY A  39      57.805  88.309 135.279  1.00  0.00           N
ATOM    715  CA  GLY A  39      57.695  89.781 135.299  1.00  0.00           C
ATOM    718  C   GLY A  39      58.965  90.451 134.820  1.00  0.00           C
ATOM    719  O   GLY A  39      59.955  89.781 134.598  1.00  0.00           O
ATOM    720  N   ASP A  40      58.975  91.789 134.609  1.00  0.00           N
ATOM    722  CA  ASP A  40      60.195  92.570 134.419  1.00  0.00           C
ATOM    724  CB  ASP A  40      61.255  92.260 135.529  1.00  0.00           C
ATOM    727  CG  ASP A  40      62.385  93.240 135.719  1.00  0.00           C
ATOM    728  OD1 ASP A  40      63.405  92.859 136.350  1.00  0.00           O
ATOM    729  OD2 ASP A  40      62.155  94.440 135.419  1.00  0.00           O
ATOM    730  C   ASP A  40      60.675  92.500 132.979  1.00  0.00           C
ATOM    731  O   ASP A  40      60.265  93.290 132.149  1.00  0.00           O
ATOM    732  N   TYR A  41      61.465  91.480 132.609  1.00  0.00           N
ATOM    734  CA  TYR A  41      61.725  91.121 131.240  1.00  0.00           C
ATOM    736  CB  TYR A  41      63.245  91.040 130.919  1.00  0.00           C
ATOM    739  CG  TYR A  41      63.705  92.309 130.259  1.00  0.00           C
ATOM    740  CD1 TYR A  41      63.565  92.430 128.869  1.00  0.00           C
ATOM    742  CE1 TYR A  41      63.945  93.601 128.208  1.00  0.00           C
ATOM    744  CZ  TYR A  41      64.546  94.641 128.919  1.00  0.00           C
ATOM    745  OH  TYR A  41      64.965  95.760 128.189  1.00  0.00           O
ATOM    747  CD2 TYR A  41      64.285  93.361 130.979  1.00  0.00           C
ATOM    749  CE2 TYR A  41      64.726  94.520 130.309  1.00  0.00           C
ATOM    751  C   TYR A  41      61.005  89.851 130.840  1.00  0.00           C
ATOM    752  O   TYR A  41      61.595  88.799 130.589  1.00  0.00           O
ATOM    753  N   ALA A  42      59.675  89.939 130.729  1.00  0.00           N
ATOM    755  CA  ALA A  42      58.905  88.951 129.999  1.00  0.00           C
ATOM    757  CB  ALA A  42      57.525  88.869 130.639  1.00  0.00           C
ATOM    761  C   ALA A  42      58.745  89.380 128.559  1.00  0.00           C
ATOM    762  O   ALA A  42      58.105  90.389 128.270  1.00  0.00           O
ATOM    763  N   ILE A  43      59.305  88.710 127.560  1.00  0.00           N
ATOM    765  CA  ILE A  43      59.775  87.351 127.499  1.00  0.00           C
ATOM    767  CB  ILE A  43      59.025  86.630 126.380  1.00  0.00           C
ATOM    769  CG2 ILE A  43      57.595  86.369 126.909  1.00  0.00           C
ATOM    773  CG1 ILE A  43      59.025  87.439 125.049  1.00  0.00           C
ATOM    776  CD  ILE A  43      58.565  86.630 123.829  1.00  0.00           C
ATOM    780  C   ILE A  43      61.296  87.120 127.350  1.00  0.00           C
ATOM    781  O   ILE A  43      61.665  85.949 127.359  1.00  0.00           O
ATOM    782  N   PRO A  44      62.245  88.060 127.259  1.00  0.00           N
ATOM    783  CD  PRO A  44      62.085  89.139 126.269  1.00  0.00           C
ATOM    786  CA  PRO A  44      63.615  87.590 127.149  1.00  0.00           C
ATOM    788  CB  PRO A  44      63.765  87.511 125.609  1.00  0.00           C
ATOM    791  CG  PRO A  44      62.925  88.671 125.060  1.00  0.00           C
ATOM    794  C   PRO A  44      64.535  88.629 127.779  1.00  0.00           C
ATOM    795  O   PRO A  44      65.095  89.490 127.109  1.00  0.00           O
ATOM    796  N   VAL A  45      64.796  88.549 129.079  1.00  0.00           N
ATOM    798  CA  VAL A  45      65.625  87.500 129.619  1.00  0.00           C
ATOM    800  CB  VAL A  45      66.665  88.221 130.460  1.00  0.00           C
ATOM    802  CG1 VAL A  45      67.546  87.281 131.270  1.00  0.00           C
ATOM    806  CG2 VAL A  45      67.565  88.980 129.490  1.00  0.00           C
ATOM    810  C   VAL A  45      64.915  86.469 130.449  1.00  0.00           C
ATOM    811  O   VAL A  45      65.365  85.329 130.520  1.00  0.00           O
ATOM    812  N   THR A  46      63.785  86.831 131.089  1.00  0.00           N
ATOM    814  CA  THR A  46      63.385  86.150 132.320  1.00  0.00           C
ATOM    816  CB  THR A  46      62.756  84.760 132.119  1.00  0.00           C
ATOM    818  OG1 THR A  46      61.506  84.930 131.439  1.00  0.00           O
ATOM    820  CG2 THR A  46      62.416  84.030 133.439  1.00  0.00           C
ATOM    824  C   THR A  46      64.445  86.281 133.419  1.00  0.00           C
ATOM    825  O   THR A  46      65.125  85.359 133.839  1.00  0.00           O
ATOM    826  N   ASN A  47      64.586  87.521 133.949  1.00  0.00           N
ATOM    828  CA  ASN A  47      64.955  87.811 135.320  1.00  0.00           C
ATOM    830  CB  ASN A  47      65.265  89.350 135.499  1.00  0.00           C
ATOM    833  CG  ASN A  47      66.405  89.979 134.689  1.00  0.00           C
ATOM    834  OD1 ASN A  47      66.585  91.189 134.759  1.00  0.00           O
ATOM    835  ND2 ASN A  47      67.186  89.201 133.919  1.00  0.00           N
ATOM    838  C   ASN A  47      63.745  87.460 136.219  1.00  0.00           C
ATOM    839  O   ASN A  47      63.255  86.340 136.279  1.00  0.00           O
ATOM    840  N   GLY A  48      63.185  88.449 136.910  1.00  0.00           N
ATOM    842  CA  GLY A  48      61.835  88.321 137.419  1.00  0.00           C
ATOM    845  C   GLY A  48      61.415  89.559 138.139  1.00  0.00           C
ATOM    846  O   GLY A  48      60.595  90.301 137.619  1.00  0.00           O
ATOM    847  N   SER A  49      61.945  89.930 139.310  1.00  0.00           N
ATOM    849  CA  SER A  49      62.915  89.260 140.150  1.00  0.00           C
ATOM    851  CB  SER A  49      63.715  90.301 140.988  1.00  0.00           C
ATOM    854  OG  SER A  49      64.425  89.751 142.098  1.00  0.00           O
ATOM    856  C   SER A  49      62.295  88.139 140.969  1.00  0.00           C
ATOM    857  O   SER A  49      61.826  88.309 142.090  1.00  0.00           O
ATOM    858  N   GLY A  50      62.305  86.931 140.370  1.00  0.00           N
ATOM    860  CA  GLY A  50      61.945  85.681 141.009  1.00  0.00           C
ATOM    863  C   GLY A  50      62.845  85.441 142.189  1.00  0.00           C
ATOM    864  O   GLY A  50      64.065  85.560 142.090  1.00  0.00           O
ATOM    865  N   ALA A  51      62.315  85.119 143.359  1.00  0.00           N
ATOM    867  CA  ALA A  51      60.975  84.760 143.719  1.00  0.00           C
ATOM    869  CB  ALA A  51      61.085  83.960 145.029  1.00  0.00           C
ATOM    873  C   ALA A  51      59.995  85.910 143.869  1.00  0.00           C
ATOM    874  O   ALA A  51      59.205  86.189 142.969  1.00  0.00           O
ATOM    875  N   VAL A  52      59.905  86.521 145.059  1.00  0.00           N
ATOM    877  CA  VAL A  52      58.695  87.211 145.499  1.00  0.00           C
ATOM    879  CB  VAL A  52      58.765  87.470 146.999  1.00  0.00           C
ATOM    881  CG1 VAL A  52      57.486  88.169 147.469  1.00  0.00           C
ATOM    885  CG2 VAL A  52      58.875  86.129 147.740  1.00  0.00           C
ATOM    889  C   VAL A  52      58.325  88.489 144.759  1.00  0.00           C
ATOM    890  O   VAL A  52      57.205  88.660 144.279  1.00  0.00           O
ATOM    891  N   GLY A  53      59.285  89.431 144.579  1.00  0.00           N
ATOM    893  CA  GLY A  53      59.055  90.709 143.938  1.00  0.00           C
ATOM    896  C   GLY A  53      59.845  90.730 142.669  1.00  0.00           C
ATOM    897  O   GLY A  53      61.035  91.020 142.680  1.00  0.00           O
ATOM    898  N   LYS A  54      59.285  90.410 141.509  1.00  0.00           N
ATOM    900  CA  LYS A  54      57.896  90.460 141.109  1.00  0.00           C
ATOM    902  CB  LYS A  54      57.605  91.660 140.150  1.00  0.00           C
ATOM    905  CG  LYS A  54      58.666  91.919 139.070  1.00  0.00           C
ATOM    908  CD  LYS A  54      59.055  93.400 138.859  1.00  0.00           C
ATOM    911  CE  LYS A  54      60.256  93.820 139.719  1.00  0.00           C
ATOM    914  NZ  LYS A  54      60.725  95.171 139.328  1.00  0.00           N
ATOM    918  C   LYS A  54      57.465  89.130 140.568  1.00  0.00           C
ATOM    919  O   LYS A  54      57.065  89.000 139.419  1.00  0.00           O
ATOM    920  N   ALA A  55      57.445  88.120 141.459  1.00  0.00           N
ATOM    922  CA  ALA A  55      56.915  86.810 141.179  1.00  0.00           C
ATOM    924  CB  ALA A  55      55.445  86.831 140.699  1.00  0.00           C
ATOM    928  C   ALA A  55      57.826  85.940 140.309  1.00  0.00           C
ATOM    929  O   ALA A  55      58.745  86.381 139.630  1.00  0.00           O
ATOM    930  N   LEU A  56      57.645  84.620 140.359  1.00  0.00           N
ATOM    932  CA  LEU A  56      56.665  83.860 141.109  1.00  0.00           C
ATOM    934  CB  LEU A  56      55.646  83.020 140.240  1.00  0.00           C
ATOM    937  CG  LEU A  56      55.295  83.559 138.819  1.00  0.00           C
ATOM    939  CD1 LEU A  56      54.146  82.791 138.160  1.00  0.00           C
ATOM    943  CD2 LEU A  56      56.465  83.430 137.849  1.00  0.00           C
ATOM    947  C   LEU A  56      57.445  82.969 142.049  1.00  0.00           C
ATOM    948  O   LEU A  56      58.666  82.999 142.149  1.00  0.00           O
ATOM    949  N   ASP A  57      56.695  82.160 142.798  1.00  0.00           N
ATOM    951  CA  ASP A  57      57.125  81.401 143.949  1.00  0.00           C
ATOM    953  CB  ASP A  57      57.905  82.239 144.999  1.00  0.00           C
ATOM    956  CG  ASP A  57      58.495  81.460 146.169  1.00  0.00           C
ATOM    957  OD1 ASP A  57      59.275  82.080 146.939  1.00  0.00           O
ATOM    958  OD2 ASP A  57      58.175  80.251 146.339  1.00  0.00           O
ATOM    959  C   ASP A  57      55.795  80.849 144.400  1.00  0.00           C
ATOM    960  O   ASP A  57      55.405  80.800 145.549  1.00  0.00           O
ATOM    961  N   ILE A  58      55.065  80.391 143.369  1.00  0.00           N
ATOM    963  CA  ILE A  58      53.995  79.430 143.509  1.00  0.00           C
ATOM    965  CB  ILE A  58      52.775  79.810 142.619  1.00  0.00           C
ATOM    967  CG2 ILE A  58      52.145  78.741 141.699  1.00  0.00           C
ATOM    971  CG1 ILE A  58      51.675  80.450 143.509  1.00  0.00           C
ATOM    974  CD  ILE A  58      50.345  80.730 142.789  1.00  0.00           C
ATOM    978  C   ILE A  58      54.715  78.081 143.458  1.00  0.00           C
ATOM    979  O   ILE A  58      55.715  77.840 144.130  1.00  0.00           O
ATOM    980  N   ARG A  59      54.195  77.081 142.749  1.00  0.00           N
ATOM    982  CA  ARG A  59      53.965  75.781 143.299  1.00  0.00           C
ATOM    984  CB  ARG A  59      53.675  74.881 142.029  1.00  0.00           C
ATOM    987  CG  ARG A  59      52.395  75.131 141.189  1.00  0.00           C
ATOM    990  CD  ARG A  59      52.455  74.471 139.799  1.00  0.00           C
ATOM    993  NE  ARG A  59      51.145  74.721 139.099  1.00  0.00           N
ATOM    995  CZ  ARG A  59      50.975  74.451 137.809  1.00  0.00           C
ATOM    996  NH1 ARG A  59      49.845  74.800 137.229  1.00  0.00           N
ATOM    999  NH2 ARG A  59      51.835  73.850 137.059  1.00  0.00           N
ATOM   1002  C   ARG A  59      53.045  75.851 144.598  1.00  0.00           C
ATOM   1003  O   ARG A  59      52.715  76.941 145.059  1.00  0.00           O
ATOM   1004  N   PRO A  60      52.635  74.780 145.240  1.00  0.00           N
ATOM   1005  CD  PRO A  60      52.135  73.730 144.400  1.00  0.00           C
ATOM   1008  CA  PRO A  60      52.475  74.491 146.718  1.00  0.00           C
ATOM   1010  CB  PRO A  60      52.605  73.050 146.419  1.00  0.00           C
ATOM   1013  CG  PRO A  60      51.445  72.961 145.419  1.00  0.00           C
ATOM   1016  C   PRO A  60      51.506  74.441 147.979  1.00  0.00           C
ATOM   1017  O   PRO A  60      51.735  75.441 148.669  1.00  0.00           O
ATOM   1018  N   PRO A  61      50.475  73.550 148.469  1.00  0.00           N
ATOM   1019  CD  PRO A  61      49.975  74.040 149.759  1.00  0.00           C
ATOM   1022  CA  PRO A  61      50.605  72.050 148.710  1.00  0.00           C
ATOM   1024  CB  PRO A  61      51.485  72.151 149.988  1.00  0.00           C
ATOM   1027  CG  PRO A  61      50.965  73.410 150.749  1.00  0.00           C
ATOM   1030  C   PRO A  61      49.425  71.061 149.099  1.00  0.00           C
ATOM   1031  O   PRO A  61      49.006  71.050 150.259  1.00  0.00           O
ATOM   1032  N   ALA A  62      48.855  70.050 148.359  1.00  0.00           N
ATOM   1034  CA  ALA A  62      48.645  69.651 146.958  1.00  0.00           C
ATOM   1036  CB  ALA A  62      47.135  69.451 146.799  1.00  0.00           C
ATOM   1040  C   ALA A  62      49.335  68.401 146.299  1.00  0.00           C
ATOM   1041  O   ALA A  62      49.165  68.221 145.089  1.00  0.00           O
ATOM   1042  N   GLN A  63      50.186  67.561 146.958  1.00  0.00           N
ATOM   1044  CA  GLN A  63      51.545  67.580 146.400  1.00  0.00           C
ATOM   1046  CB  GLN A  63      52.185  68.881 146.869  1.00  0.00           C
ATOM   1049  CG  GLN A  63      51.955  69.900 145.770  1.00  0.00           C
ATOM   1052  CD  GLN A  63      53.135  70.350 144.919  1.00  0.00           C
ATOM   1053  OE1 GLN A  63      52.865  70.640 143.749  1.00  0.00           O
ATOM   1054  NE2 GLN A  63      54.375  70.400 145.419  1.00  0.00           N
ATOM   1057  C   GLN A  63      52.655  66.571 146.599  1.00  0.00           C
ATOM   1058  O   GLN A  63      52.655  65.761 147.529  1.00  0.00           O
ATOM   1059  N   PRO A  64      53.695  66.730 145.740  1.00  0.00           N
ATOM   1060  CD  PRO A  64      53.635  67.081 144.310  1.00  0.00           C
ATOM   1063  CA  PRO A  64      55.056  66.400 146.128  1.00  0.00           C
ATOM   1065  CB  PRO A  64      55.885  66.691 144.870  1.00  0.00           C
ATOM   1068  CG  PRO A  64      54.916  66.531 143.710  1.00  0.00           C
ATOM   1071  C   PRO A  64      55.445  67.190 147.359  1.00  0.00           C
ATOM   1072  O   PRO A  64      55.506  68.421 147.329  1.00  0.00           O
ATOM   1073  N   LEU A  65      55.655  66.510 148.488  1.00  0.00           N
ATOM   1075  CA  LEU A  65      56.065  67.180 149.699  1.00  0.00           C
ATOM   1077  CB  LEU A  65      55.285  66.671 150.939  1.00  0.00           C
ATOM   1080  CG  LEU A  65      53.775  67.000 150.930  1.00  0.00           C
ATOM   1082  CD1 LEU A  65      53.115  66.330 152.149  1.00  0.00           C
ATOM   1086  CD2 LEU A  65      53.515  68.510 150.939  1.00  0.00           C
ATOM   1090  C   LEU A  65      57.556  67.011 149.859  1.00  0.00           C
ATOM   1091  O   LEU A  65      58.165  66.100 149.289  1.00  0.00           O
ATOM   1092  N   ALA A  66      58.175  67.961 150.568  1.00  0.00           N
ATOM   1094  CA  ALA A  66      59.585  67.970 150.818  1.00  0.00           C
ATOM   1096  CB  ALA A  66      60.235  69.300 150.380  1.00  0.00           C
ATOM   1100  C   ALA A  66      59.765  67.781 152.299  1.00  0.00           C
ATOM   1101  O   ALA A  66      59.455  68.650 153.109  1.00  0.00           O
ATOM   1102  N   LEU A  67      60.256  66.610 152.729  1.00  0.00           N
ATOM   1104  CA  LEU A  67      60.415  66.340 154.139  1.00  0.00           C
ATOM   1106  CB  LEU A  67      60.305  64.820 154.439  1.00  0.00           C
ATOM   1109  CG  LEU A  67      58.866  64.271 154.529  1.00  0.00           C
ATOM   1111  CD1 LEU A  67      58.045  64.971 155.630  1.00  0.00           C
ATOM   1115  CD2 LEU A  67      58.085  64.320 153.208  1.00  0.00           C
ATOM   1119  C   LEU A  67      61.745  66.890 154.628  1.00  0.00           C
ATOM   1120  O   LEU A  67      61.896  67.361 155.759  1.00  0.00           O
ATOM   1121  N   VAL A  68      62.756  66.860 153.738  1.00  0.00           N
ATOM   1123  CA  VAL A  68      64.085  67.390 153.999  1.00  0.00           C
ATOM   1125  CB  VAL A  68      65.065  66.930 152.930  1.00  0.00           C
ATOM   1127  CG1 VAL A  68      66.495  67.400 153.249  1.00  0.00           C
ATOM   1131  CG2 VAL A  68      65.035  65.391 152.839  1.00  0.00           C
ATOM   1135  C   VAL A  68      64.065  68.910 154.218  1.00  0.00           C
ATOM   1136  O   VAL A  68      63.315  69.651 153.570  1.00  0.00           O
ATOM   1137  N   SER A  69      64.875  69.421 155.169  1.00  0.00           N
ATOM   1139  CA  SER A  69      65.055  70.851 155.370  1.00  0.00           C
ATOM   1141  CB  SER A  69      65.875  71.171 156.649  1.00  0.00           C
ATOM   1144  OG  SER A  69      65.906  72.569 156.929  1.00  0.00           O
ATOM   1146  C   SER A  69      65.765  71.531 154.199  1.00  0.00           C
ATOM   1147  O   SER A  69      66.766  71.030 153.699  1.00  0.00           O
ATOM   1148  N   GLY A  70      65.256  72.681 153.719  1.00  0.00           N
ATOM   1150  CA  GLY A  70      65.875  73.421 152.619  1.00  0.00           C
ATOM   1153  C   GLY A  70      65.646  72.790 151.279  1.00  0.00           C
ATOM   1154  O   GLY A  70      66.366  73.021 150.309  1.00  0.00           O
ATOM   1155  N   ALA A  71      64.575  72.000 151.199  1.00  0.00           N
ATOM   1157  CA  ALA A  71      64.155  71.370 149.979  1.00  0.00           C
ATOM   1159  CB  ALA A  71      63.825  69.890 150.259  1.00  0.00           C
ATOM   1163  C   ALA A  71      62.955  72.140 149.499  1.00  0.00           C
ATOM   1164  O   ALA A  71      62.395  72.931 150.249  1.00  0.00           O
ATOM   1165  N   ARG A  72      62.556  71.961 148.240  1.00  0.00           N
ATOM   1167  CA  ARG A  72      61.325  72.561 147.740  1.00  0.00           C
ATOM   1169  CB  ARG A  72      61.475  73.959 147.098  1.00  0.00           C
ATOM   1172  CG  ARG A  72      62.135  75.010 147.999  1.00  0.00           C
ATOM   1175  CD  ARG A  72      62.405  76.350 147.299  1.00  0.00           C
ATOM   1178  NE  ARG A  72      63.666  76.900 147.910  1.00  0.00           N
ATOM   1180  CZ  ARG A  72      64.645  77.451 147.219  1.00  0.00           C
ATOM   1181  NH1 ARG A  72      64.635  77.600 145.919  1.00  0.00           N
ATOM   1184  NH2 ARG A  72      65.765  77.760 147.839  1.00  0.00           N
ATOM   1187  C   ARG A  72      60.785  71.681 146.639  1.00  0.00           C
ATOM   1188  O   ARG A  72      61.495  70.820 146.109  1.00  0.00           O
ATOM   1189  N   THR A  73      59.505  71.870 146.309  1.00  0.00           N
ATOM   1191  CA  THR A  73      58.755  70.960 145.468  1.00  0.00           C
ATOM   1193  CB  THR A  73      57.805  70.090 146.279  1.00  0.00           C
ATOM   1195  OG1 THR A  73      56.885  70.831 147.068  1.00  0.00           O
ATOM   1197  CG2 THR A  73      58.625  69.290 147.279  1.00  0.00           C
ATOM   1201  C   THR A  73      58.006  71.730 144.419  1.00  0.00           C
ATOM   1202  O   THR A  73      57.235  72.641 144.719  1.00  0.00           O
ATOM   1203  N   GLN A  74      58.225  71.420 143.130  1.00  0.00           N
ATOM   1205  CA  GLN A  74      57.556  72.151 142.090  1.00  0.00           C
ATOM   1207  CB  GLN A  74      58.305  73.390 141.539  1.00  0.00           C
ATOM   1210  CG  GLN A  74      59.265  74.181 142.460  1.00  0.00           C
ATOM   1213  CD  GLN A  74      60.705  73.690 142.348  1.00  0.00           C
ATOM   1214  OE1 GLN A  74      61.375  73.970 141.350  1.00  0.00           O
ATOM   1215  NE2 GLN A  74      61.175  72.910 143.340  1.00  0.00           N
ATOM   1218  C   GLN A  74      57.365  71.181 140.939  1.00  0.00           C
ATOM   1219  O   GLN A  74      58.125  70.209 140.859  1.00  0.00           O
ATOM   1220  N   PHE A  75      56.385  71.480 140.059  1.00  0.00           N
ATOM   1222  CA  PHE A  75      56.075  70.840 138.790  1.00  0.00           C
ATOM   1224  CB  PHE A  75      56.615  69.390 138.529  1.00  0.00           C
ATOM   1227  CG  PHE A  75      57.725  69.351 137.499  1.00  0.00           C
ATOM   1228  CD1 PHE A  75      57.665  70.100 136.299  1.00  0.00           C
ATOM   1230  CE1 PHE A  75      58.705  70.050 135.370  1.00  0.00           C
ATOM   1232  CZ  PHE A  75      59.805  69.230 135.600  1.00  0.00           C
ATOM   1234  CD2 PHE A  75      58.825  68.501 137.680  1.00  0.00           C
ATOM   1236  CE2 PHE A  75      59.865  68.451 136.749  1.00  0.00           C
ATOM   1238  C   PHE A  75      54.635  70.930 138.340  1.00  0.00           C
ATOM   1239  O   PHE A  75      53.796  71.600 138.939  1.00  0.00           O
ATOM   1240  N   THR A  76      54.425  70.321 137.160  1.00  0.00           N
ATOM   1242  CA  THR A  76      53.715  70.790 135.990  1.00  0.00           C
ATOM   1244  CB  THR A  76      54.256  72.101 135.410  1.00  0.00           C
ATOM   1246  OG1 THR A  76      54.326  73.110 136.400  1.00  0.00           O
ATOM   1248  CG2 THR A  76      53.285  72.660 134.359  1.00  0.00           C
ATOM   1252  C   THR A  76      54.035  69.701 134.969  1.00  0.00           C
ATOM   1253  O   THR A  76      55.075  69.051 135.089  1.00  0.00           O
ATOM   1254  N   GLY A  77      53.185  69.421 133.959  1.00  0.00           N
ATOM   1256  CA  GLY A  77      53.455  68.351 132.989  1.00  0.00           C
ATOM   1259  C   GLY A  77      53.185  66.951 133.509  1.00  0.00           C
ATOM   1260  O   GLY A  77      52.185  66.720 134.189  1.00  0.00           O
ATOM   1261  N   ASP A  78      54.055  65.980 133.139  1.00  0.00           N
ATOM   1263  CA  ASP A  78      53.985  64.581 133.520  1.00  0.00           C
ATOM   1265  CB  ASP A  78      54.465  63.671 132.339  1.00  0.00           C
ATOM   1268  CG  ASP A  78      55.905  63.900 131.859  1.00  0.00           C
ATOM   1269  OD1 ASP A  78      56.375  65.061 131.990  1.00  0.00           O
ATOM   1270  OD2 ASP A  78      56.495  62.980 131.249  1.00  0.00           O
ATOM   1271  C   ASP A  78      54.835  64.290 134.740  1.00  0.00           C
ATOM   1272  O   ASP A  78      54.805  63.201 135.309  1.00  0.00           O
ATOM   1273  N   THR A  79      55.625  65.281 135.180  1.00  0.00           N
ATOM   1275  CA  THR A  79      56.745  65.061 136.070  1.00  0.00           C
ATOM   1277  CB  THR A  79      58.095  65.251 135.370  1.00  0.00           C
ATOM   1279  OG1 THR A  79      59.245  65.209 136.210  1.00  0.00           O
ATOM   1281  CG2 THR A  79      58.165  66.560 134.569  1.00  0.00           C
ATOM   1285  C   THR A  79      56.565  65.750 137.389  1.00  0.00           C
ATOM   1286  O   THR A  79      55.675  66.580 137.579  1.00  0.00           O
ATOM   1287  N   ALA A  80      57.305  65.330 138.410  1.00  0.00           N
ATOM   1289  CA  ALA A  80      57.235  65.851 139.749  1.00  0.00           C
ATOM   1291  CB  ALA A  80      56.265  64.980 140.560  1.00  0.00           C
ATOM   1295  C   ALA A  80      58.655  65.851 140.298  1.00  0.00           C
ATOM   1296  O   ALA A  80      59.375  64.870 140.139  1.00  0.00           O
ATOM   1297  N   SER A  81      59.125  66.971 140.899  1.00  0.00           N
ATOM   1299  CA  SER A  81      60.545  67.180 141.128  1.00  0.00           C
ATOM   1301  CB  SER A  81      61.236  68.001 140.009  1.00  0.00           C
ATOM   1304  OG  SER A  81      62.605  68.270 140.298  1.00  0.00           O
ATOM   1306  C   SER A  81      60.835  67.790 142.479  1.00  0.00           C
ATOM   1307  O   SER A  81      60.225  68.771 142.910  1.00  0.00           O
ATOM   1308  N   LEU A  82      61.785  67.180 143.208  1.00  0.00           N
ATOM   1310  CA  LEU A  82      62.135  67.510 144.579  1.00  0.00           C
ATOM   1312  CB  LEU A  82      61.925  66.241 145.430  1.00  0.00           C
ATOM   1315  CG  LEU A  82      61.945  66.350 146.969  1.00  0.00           C
ATOM   1317  CD1 LEU A  82      62.315  64.940 147.439  1.00  0.00           C
ATOM   1321  CD2 LEU A  82      62.925  67.350 147.589  1.00  0.00           C
ATOM   1325  C   LEU A  82      63.615  67.850 144.609  1.00  0.00           C
ATOM   1326  O   LEU A  82      64.445  67.050 144.180  1.00  0.00           O
ATOM   1327  N   LEU A  83      63.985  69.021 145.130  1.00  0.00           N
ATOM   1329  CA  LEU A  83      65.355  69.471 145.059  1.00  0.00           C
ATOM   1331  CB  LEU A  83      65.465  70.851 144.389  1.00  0.00           C
ATOM   1334  CG  LEU A  83      65.065  70.971 142.899  1.00  0.00           C
ATOM   1336  CD1 LEU A  83      63.765  70.310 142.429  1.00  0.00           C
ATOM   1340  CD2 LEU A  83      64.855  72.451 142.639  1.00  0.00           C
ATOM   1344  C   LEU A  83      65.895  69.590 146.459  1.00  0.00           C
ATOM   1345  O   LEU A  83      65.295  70.230 147.329  1.00  0.00           O
ATOM   1346  N   VAL A  84      67.065  68.990 146.739  1.00  0.00           N
ATOM   1348  CA  VAL A  84      67.665  69.001 148.068  1.00  0.00           C
ATOM   1350  CB  VAL A  84      67.775  67.620 148.710  1.00  0.00           C
ATOM   1352  CG1 VAL A  84      66.355  67.111 149.009  1.00  0.00           C
ATOM   1356  CG2 VAL A  84      68.525  66.610 147.818  1.00  0.00           C
ATOM   1360  C   VAL A  84      69.015  69.651 147.999  1.00  0.00           C
ATOM   1361  O   VAL A  84      69.735  69.461 147.029  1.00  0.00           O
ATOM   1362  N   GLU A  85      69.396  70.490 148.990  1.00  0.00           N
ATOM   1364  CA  GLU A  85      70.705  71.131 148.999  1.00  0.00           C
ATOM   1366  CB  GLU A  85      70.685  72.480 149.759  1.00  0.00           C
ATOM   1369  CG  GLU A  85      71.945  73.351 149.479  1.00  0.00           C
ATOM   1372  CD  GLU A  85      73.045  73.401 150.549  1.00  0.00           C
ATOM   1373  OE1 GLU A  85      72.995  72.681 151.579  1.00  0.00           O
ATOM   1374  OE2 GLU A  85      73.985  74.201 150.298  1.00  0.00           O
ATOM   1375  C   GLU A  85      71.725  70.160 149.568  1.00  0.00           C
ATOM   1376  O   GLU A  85      71.795  69.951 150.779  1.00  0.00           O
ATOM   1377  N   ASN A  86      72.485  69.500 148.669  1.00  0.00           N
ATOM   1379  CA  ASN A  86      73.296  68.331 148.990  1.00  0.00           C
ATOM   1381  CB  ASN A  86      72.616  66.930 148.759  1.00  0.00           C
ATOM   1384  CG  ASN A  86      71.515  66.590 149.759  1.00  0.00           C
ATOM   1385  OD1 ASN A  86      70.685  67.400 150.169  1.00  0.00           O
ATOM   1386  ND2 ASN A  86      71.465  65.321 150.219  1.00  0.00           N
ATOM   1389  C   ASN A  86      74.535  68.311 148.130  1.00  0.00           C
ATOM   1390  O   ASN A  86      74.515  68.660 146.949  1.00  0.00           O
ATOM   1391  N   GLY A  87      75.656  67.821 148.729  1.00  0.00           N
ATOM   1393  CA  GLY A  87      77.015  67.900 148.199  1.00  0.00           C
ATOM   1396  C   GLY A  87      77.315  67.230 146.880  1.00  0.00           C
ATOM   1397  O   GLY A  87      78.315  67.521 146.219  1.00  0.00           O
ATOM   1398  N   ARG A  88      76.495  66.251 146.490  1.00  0.00           N
ATOM   1400  CA  ARG A  88      76.845  65.321 145.468  1.00  0.00           C
ATOM   1402  CB  ARG A  88      77.925  64.390 146.070  1.00  0.00           C
ATOM   1405  CG  ARG A  88      78.285  63.090 145.318  1.00  0.00           C
ATOM   1408  CD  ARG A  88      79.365  62.271 146.049  1.00  0.00           C
ATOM   1411  NE  ARG A  88      78.955  62.111 147.488  1.00  0.00           N
ATOM   1413  CZ  ARG A  88      79.445  62.761 148.539  1.00  0.00           C
ATOM   1414  NH1 ARG A  88      80.445  63.611 148.499  1.00  0.00           N
ATOM   1417  NH2 ARG A  88      78.875  62.471 149.689  1.00  0.00           N
ATOM   1420  C   ARG A  88      75.605  64.540 145.119  1.00  0.00           C
ATOM   1421  O   ARG A  88      74.775  64.300 145.979  1.00  0.00           O
ATOM   1422  N   GLY A  89      75.475  64.110 143.850  1.00  0.00           N
ATOM   1424  CA  GLY A  89      74.275  63.401 143.389  1.00  0.00           C
ATOM   1427  C   GLY A  89      74.485  61.921 143.410  1.00  0.00           C
ATOM   1428  O   GLY A  89      73.565  61.131 143.570  1.00  0.00           O
ATOM   1429  N   ASN A  90      75.765  61.501 143.270  1.00  0.00           N
ATOM   1431  CA  ASN A  90      76.155  60.090 143.229  1.00  0.00           C
ATOM   1433  CB  ASN A  90      77.695  59.940 142.979  1.00  0.00           C
ATOM   1436  CG  ASN A  90      78.125  58.530 142.559  1.00  0.00           C
ATOM   1437  OD1 ASN A  90      77.385  57.551 142.589  1.00  0.00           O
ATOM   1438  ND2 ASN A  90      79.415  58.381 142.169  1.00  0.00           N
ATOM   1441  C   ASN A  90      75.715  59.340 144.479  1.00  0.00           C
ATOM   1442  O   ASN A  90      75.256  58.221 144.389  1.00  0.00           O
ATOM   1443  N   THR A  91      75.805  59.940 145.679  1.00  0.00           N
ATOM   1445  CA  THR A  91      75.425  59.240 146.900  1.00  0.00           C
ATOM   1447  CB  THR A  91      76.116  59.760 148.139  1.00  0.00           C
ATOM   1449  OG1 THR A  91      76.285  61.171 148.098  1.00  0.00           O
ATOM   1451  CG2 THR A  91      77.525  59.170 148.109  1.00  0.00           C
ATOM   1455  C   THR A  91      73.936  59.121 147.149  1.00  0.00           C
ATOM   1456  O   THR A  91      73.515  58.120 147.719  1.00  0.00           O
ATOM   1457  N   LEU A  92      73.095  60.061 146.699  1.00  0.00           N
ATOM   1459  CA  LEU A  92      71.665  60.000 146.990  1.00  0.00           C
ATOM   1461  CB  LEU A  92      71.005  61.390 146.900  1.00  0.00           C
ATOM   1464  CG  LEU A  92      71.215  62.361 148.089  1.00  0.00           C
ATOM   1466  CD1 LEU A  92      70.525  61.870 149.359  1.00  0.00           C
ATOM   1470  CD2 LEU A  92      72.695  62.660 148.329  1.00  0.00           C
ATOM   1474  C   LEU A  92      70.875  59.121 146.059  1.00  0.00           C
ATOM   1475  O   LEU A  92      69.826  58.620 146.430  1.00  0.00           O
ATOM   1476  N   TRP A  93      71.335  58.840 144.820  1.00  0.00           N
ATOM   1478  CA  TRP A  93      70.745  57.801 143.990  1.00  0.00           C
ATOM   1480  CB  TRP A  93      71.366  57.831 142.569  1.00  0.00           C
ATOM   1483  CG  TRP A  93      70.845  56.811 141.609  1.00  0.00           C
ATOM   1484  CD1 TRP A  93      69.686  56.921 140.880  1.00  0.00           C
ATOM   1486  NE1 TRP A  93      69.495  55.781 140.139  1.00  0.00           N
ATOM   1488  CE2 TRP A  93      70.485  54.890 140.430  1.00  0.00           C
ATOM   1489  CD2 TRP A  93      71.375  55.501 141.339  1.00  0.00           C
ATOM   1490  CE3 TRP A  93      72.515  54.811 141.739  1.00  0.00           C
ATOM   1492  CZ3 TRP A  93      72.705  53.500 141.309  1.00  0.00           C
ATOM   1494  CZ2 TRP A  93      70.695  53.611 139.949  1.00  0.00           C
ATOM   1496  CH2 TRP A  93      71.805  52.920 140.419  1.00  0.00           C
ATOM   1498  C   TRP A  93      70.735  56.400 144.628  1.00  0.00           C
ATOM   1499  O   TRP A  93      69.715  55.711 144.540  1.00  0.00           O
ATOM   1500  N   PRO A  94      71.785  55.951 145.329  1.00  0.00           N
ATOM   1501  CD  PRO A  94      73.135  56.361 145.018  1.00  0.00           C
ATOM   1504  CA  PRO A  94      71.785  54.730 146.109  1.00  0.00           C
ATOM   1506  CB  PRO A  94      73.235  54.550 146.589  1.00  0.00           C
ATOM   1509  CG  PRO A  94      74.095  55.371 145.650  1.00  0.00           C
ATOM   1512  C   PRO A  94      70.815  54.780 147.279  1.00  0.00           C
ATOM   1513  O   PRO A  94      70.256  53.741 147.609  1.00  0.00           O
ATOM   1514  N   GLN A  95      70.605  55.960 147.919  1.00  0.00           N
ATOM   1516  CA  GLN A  95      69.465  56.150 148.809  1.00  0.00           C
ATOM   1518  CB  GLN A  95      69.485  57.479 149.619  1.00  0.00           C
ATOM   1521  CG  GLN A  95      70.475  57.541 150.799  1.00  0.00           C
ATOM   1524  CD  GLN A  95      71.915  57.871 150.380  1.00  0.00           C
ATOM   1525  OE1 GLN A  95      72.326  59.030 150.389  1.00  0.00           O
ATOM   1526  NE2 GLN A  95      72.735  56.831 150.119  1.00  0.00           N
ATOM   1529  C   GLN A  95      68.105  56.021 148.139  1.00  0.00           C
ATOM   1530  O   GLN A  95      67.215  55.350 148.658  1.00  0.00           O
ATOM   1531  N   VAL A  96      67.905  56.641 146.958  1.00  0.00           N
ATOM   1533  CA  VAL A  96      66.635  56.530 146.238  1.00  0.00           C
ATOM   1535  CB  VAL A  96      66.515  57.471 145.040  1.00  0.00           C
ATOM   1537  CG1 VAL A  96      65.165  57.260 144.318  1.00  0.00           C
ATOM   1541  CG2 VAL A  96      66.576  58.931 145.529  1.00  0.00           C
ATOM   1545  C   VAL A  96      66.345  55.101 145.840  1.00  0.00           C
ATOM   1546  O   VAL A  96      65.265  54.581 146.120  1.00  0.00           O
ATOM   1547  N   VAL A  97      67.326  54.370 145.259  1.00  0.00           N
ATOM   1549  CA  VAL A  97      67.115  52.951 144.979  1.00  0.00           C
ATOM   1551  CB  VAL A  97      68.076  52.280 143.999  1.00  0.00           C
ATOM   1553  CG1 VAL A  97      68.045  53.041 142.659  1.00  0.00           C
ATOM   1557  CG2 VAL A  97      69.495  52.201 144.568  1.00  0.00           C
ATOM   1561  C   VAL A  97      66.935  52.101 146.229  1.00  0.00           C
ATOM   1562  O   VAL A  97      66.186  51.131 146.149  1.00  0.00           O
ATOM   1563  N   SER A  98      67.525  52.421 147.399  1.00  0.00           N
ATOM   1565  CA  SER A  98      67.205  51.681 148.639  1.00  0.00           C
ATOM   1567  CB  SER A  98      68.125  52.041 149.848  1.00  0.00           C
ATOM   1570  OG  SER A  98      67.735  53.201 150.598  1.00  0.00           O
ATOM   1572  C   SER A  98      65.745  51.819 149.048  1.00  0.00           C
ATOM   1573  O   SER A  98      65.076  50.861 149.410  1.00  0.00           O
ATOM   1574  N   VAL A  99      65.215  53.050 148.938  1.00  0.00           N
ATOM   1576  CA  VAL A  99      63.796  53.320 149.120  1.00  0.00           C
ATOM   1578  CB  VAL A  99      63.565  54.841 149.089  1.00  0.00           C
ATOM   1580  CG1 VAL A  99      62.065  55.201 149.109  1.00  0.00           C
ATOM   1584  CG2 VAL A  99      64.275  55.461 150.318  1.00  0.00           C
ATOM   1588  C   VAL A  99      62.905  52.580 148.119  1.00  0.00           C
ATOM   1589  O   VAL A  99      61.965  51.889 148.499  1.00  0.00           O
ATOM   1590  N   LEU A 100      63.245  52.640 146.810  1.00  0.00           N
ATOM   1592  CA  LEU A 100      62.585  51.921 145.719  1.00  0.00           C
ATOM   1594  CB  LEU A 100      63.076  52.381 144.318  1.00  0.00           C
ATOM   1597  CG  LEU A 100      62.385  53.640 143.759  1.00  0.00           C
ATOM   1599  CD1 LEU A 100      60.955  53.320 143.299  1.00  0.00           C
ATOM   1603  CD2 LEU A 100      62.345  54.841 144.699  1.00  0.00           C
ATOM   1607  C   LEU A 100      62.665  50.410 145.840  1.00  0.00           C
ATOM   1608  O   LEU A 100      61.695  49.710 145.549  1.00  0.00           O
ATOM   1609  N   GLN A 101      63.806  49.881 146.309  1.00  0.00           N
ATOM   1611  CA  GLN A 101      63.975  48.491 146.689  1.00  0.00           C
ATOM   1613  CB  GLN A 101      65.425  48.221 147.160  1.00  0.00           C
ATOM   1616  CG  GLN A 101      66.385  48.139 145.949  1.00  0.00           C
ATOM   1619  CD  GLN A 101      67.826  48.600 146.210  1.00  0.00           C
ATOM   1620  OE1 GLN A 101      68.355  48.801 147.299  1.00  0.00           O
ATOM   1621  NE2 GLN A 101      68.546  48.811 145.079  1.00  0.00           N
ATOM   1624  C   GLN A 101      62.995  48.041 147.740  1.00  0.00           C
ATOM   1625  O   GLN A 101      62.315  47.041 147.549  1.00  0.00           O
ATOM   1626  N   ALA A 102      62.835  48.851 148.799  1.00  0.00           N
ATOM   1628  CA  ALA A 102      61.995  48.530 149.929  1.00  0.00           C
ATOM   1630  CB  ALA A 102      62.225  49.601 151.029  1.00  0.00           C
ATOM   1634  C   ALA A 102      60.506  48.381 149.619  1.00  0.00           C
ATOM   1635  O   ALA A 102      59.795  47.671 150.329  1.00  0.00           O
ATOM   1636  N   LYS A 103      60.005  49.061 148.570  1.00  0.00           N
ATOM   1638  CA  LYS A 103      58.625  49.001 148.098  1.00  0.00           C
ATOM   1640  CB  LYS A 103      58.045  50.420 147.798  1.00  0.00           C
ATOM   1643  CG  LYS A 103      58.975  51.351 146.990  1.00  0.00           C
ATOM   1646  CD  LYS A 103      58.645  52.850 147.098  1.00  0.00           C
ATOM   1649  CE  LYS A 103      59.076  53.561 148.410  1.00  0.00           C
ATOM   1652  NZ  LYS A 103      58.235  53.281 149.590  1.00  0.00           N
ATOM   1656  C   LYS A 103      58.435  48.101 146.889  1.00  0.00           C
ATOM   1657  O   LYS A 103      57.385  48.120 146.238  1.00  0.00           O
ATOM   1658  N   ASN A 104      59.475  47.300 146.568  1.00  0.00           N
ATOM   1660  CA  ASN A 104      59.555  46.271 145.549  1.00  0.00           C
ATOM   1662  CB  ASN A 104      59.076  44.911 146.098  1.00  0.00           C
ATOM   1665  CG  ASN A 104      59.945  44.511 147.279  1.00  0.00           C
ATOM   1666  OD1 ASN A 104      59.535  44.581 148.439  1.00  0.00           O
ATOM   1667  ND2 ASN A 104      61.195  44.090 146.990  1.00  0.00           N
ATOM   1670  C   ASN A 104      58.915  46.540 144.199  1.00  0.00           C
ATOM   1671  O   ASN A 104      58.425  45.651 143.488  1.00  0.00           O
ATOM   1672  N   TYR A 105      59.006  47.790 143.719  1.00  0.00           N
ATOM   1674  CA  TYR A 105      58.575  48.081 142.370  1.00  0.00           C
ATOM   1676  CB  TYR A 105      58.545  49.581 141.999  1.00  0.00           C
ATOM   1679  CG  TYR A 105      57.635  50.381 142.880  1.00  0.00           C
ATOM   1680  CD1 TYR A 105      56.465  49.881 143.488  1.00  0.00           C
ATOM   1682  CE1 TYR A 105      55.685  50.711 144.310  1.00  0.00           C
ATOM   1684  CZ  TYR A 105      56.065  52.041 144.509  1.00  0.00           C
ATOM   1685  OH  TYR A 105      55.315  52.901 145.329  1.00  0.00           O
ATOM   1687  CD2 TYR A 105      57.965  51.730 143.060  1.00  0.00           C
ATOM   1689  CE2 TYR A 105      57.205  52.551 143.889  1.00  0.00           C
ATOM   1691  C   TYR A 105      59.455  47.381 141.359  1.00  0.00           C
ATOM   1692  O   TYR A 105      60.675  47.471 141.389  1.00  0.00           O
ATOM   1693  N   THR A 106      58.815  46.651 140.439  1.00  0.00           N
ATOM   1695  CA  THR A 106      59.465  45.960 139.350  1.00  0.00           C
ATOM   1697  CB  THR A 106      58.445  45.150 138.579  1.00  0.00           C
ATOM   1699  OG1 THR A 106      58.015  44.061 139.369  1.00  0.00           O
ATOM   1701  CG2 THR A 106      58.965  44.521 137.279  1.00  0.00           C
ATOM   1705  C   THR A 106      60.205  46.951 138.469  1.00  0.00           C
ATOM   1706  O   THR A 106      59.745  48.061 138.199  1.00  0.00           O
ATOM   1707  N   ILE A 107      61.415  46.551 138.049  1.00  0.00           N
ATOM   1709  CA  ILE A 107      62.345  47.411 137.348  1.00  0.00           C
ATOM   1711  CB  ILE A 107      63.695  47.551 138.068  1.00  0.00           C
ATOM   1713  CG2 ILE A 107      64.686  48.331 137.180  1.00  0.00           C
ATOM   1717  CG1 ILE A 107      63.535  48.271 139.439  1.00  0.00           C
ATOM   1720  CD  ILE A 107      64.796  48.281 140.320  1.00  0.00           C
ATOM   1724  C   ILE A 107      62.486  46.791 135.979  1.00  0.00           C
ATOM   1725  O   ILE A 107      62.705  45.581 135.869  1.00  0.00           O
ATOM   1726  N   THR A 108      62.285  47.570 134.889  1.00  0.00           N
ATOM   1728  CA  THR A 108      62.425  47.070 133.529  1.00  0.00           C
ATOM   1730  CB  THR A 108      61.405  47.650 132.549  1.00  0.00           C
ATOM   1732  OG1 THR A 108      61.405  49.071 132.540  1.00  0.00           O
ATOM   1734  CG2 THR A 108      59.995  47.201 132.969  1.00  0.00           C
ATOM   1738  C   THR A 108      63.825  47.370 133.039  1.00  0.00           C
ATOM   1739  O   THR A 108      64.465  46.561 132.379  1.00  0.00           O
ATOM   1740  N   GLN A 109      64.365  48.541 133.439  1.00  0.00           N
ATOM   1742  CA  GLN A 109      65.705  48.960 133.130  1.00  0.00           C
ATOM   1744  CB  GLN A 109      65.845  49.741 131.799  1.00  0.00           C
ATOM   1747  CG  GLN A 109      65.715  48.871 130.529  1.00  0.00           C
ATOM   1750  CD  GLN A 109      64.266  48.561 130.119  1.00  0.00           C
ATOM   1751  OE1 GLN A 109      63.295  49.240 130.479  1.00  0.00           O
ATOM   1752  NE2 GLN A 109      64.115  47.479 129.318  1.00  0.00           N
ATOM   1755  C   GLN A 109      66.256  49.791 134.260  1.00  0.00           C
ATOM   1756  O   GLN A 109      65.506  50.410 135.020  1.00  0.00           O
ATOM   1757  N   ARG A 110      67.585  49.811 134.419  1.00  0.00           N
ATOM   1759  CA  ARG A 110      68.245  50.601 135.430  1.00  0.00           C
ATOM   1761  CB  ARG A 110      68.465  49.741 136.689  1.00  0.00           C
ATOM   1764  CG  ARG A 110      69.266  50.401 137.829  1.00  0.00           C
ATOM   1767  CD  ARG A 110      69.406  49.441 139.009  1.00  0.00           C
ATOM   1770  NE  ARG A 110      70.225  50.150 140.029  1.00  0.00           N
ATOM   1772  CZ  ARG A 110      70.525  49.620 141.199  1.00  0.00           C
ATOM   1773  NH1 ARG A 110      69.875  48.600 141.699  1.00  0.00           N
ATOM   1776  NH2 ARG A 110      71.555  50.090 141.880  1.00  0.00           N
ATOM   1779  C   ARG A 110      69.615  51.030 134.990  1.00  0.00           C
ATOM   1780  O   ARG A 110      70.405  50.181 134.569  1.00  0.00           O
ATOM   1781  N   ASP A 111      69.975  52.311 135.189  1.00  0.00           N
ATOM   1783  CA  ASP A 111      71.305  52.790 134.939  1.00  0.00           C
ATOM   1785  CB  ASP A 111      71.205  53.701 133.679  1.00  0.00           C
ATOM   1788  CG  ASP A 111      72.565  53.941 133.079  1.00  0.00           C
ATOM   1789  OD1 ASP A 111      73.565  53.620 133.779  1.00  0.00           O
ATOM   1790  OD2 ASP A 111      72.675  54.511 131.958  1.00  0.00           O
ATOM   1791  C   ASP A 111      71.835  53.500 136.179  1.00  0.00           C
ATOM   1792  O   ASP A 111      71.335  54.561 136.570  1.00  0.00           O
ATOM   1793  N   ASP A 112      72.876  52.951 136.880  1.00  0.00           N
ATOM   1795  CA  ASP A 112      73.655  53.681 137.880  1.00  0.00           C
ATOM   1797  CB  ASP A 112      74.625  52.771 138.710  1.00  0.00           C
ATOM   1800  CG  ASP A 112      75.396  51.701 137.960  1.00  0.00           C
ATOM   1801  OD1 ASP A 112      74.895  51.150 136.949  1.00  0.00           O
ATOM   1802  OD2 ASP A 112      76.415  51.260 138.539  1.00  0.00           O
ATOM   1803  C   ASP A 112      74.455  54.820 137.289  1.00  0.00           C
ATOM   1804  O   ASP A 112      74.535  55.921 137.829  1.00  0.00           O
ATOM   1805  N   ALA A 113      75.055  54.561 136.129  1.00  0.00           N
ATOM   1807  CA  ALA A 113      75.855  55.501 135.399  1.00  0.00           C
ATOM   1809  CB  ALA A 113      76.485  54.780 134.210  1.00  0.00           C
ATOM   1813  C   ALA A 113      75.085  56.721 134.939  1.00  0.00           C
ATOM   1814  O   ALA A 113      75.565  57.840 135.049  1.00  0.00           O
ATOM   1815  N   GLY A 114      73.855  56.530 134.419  1.00  0.00           N
ATOM   1817  CA  GLY A 114      72.955  57.611 134.029  1.00  0.00           C
ATOM   1820  C   GLY A 114      72.186  58.160 135.199  1.00  0.00           C
ATOM   1821  O   GLY A 114      71.615  59.240 135.130  1.00  0.00           O
ATOM   1822  N   GLN A 115      72.105  57.370 136.290  1.00  0.00           N
ATOM   1824  CA  GLN A 115      71.375  57.681 137.499  1.00  0.00           C
ATOM   1826  CB  GLN A 115      71.845  58.981 138.219  1.00  0.00           C
ATOM   1829  CG  GLN A 115      73.355  59.040 138.570  1.00  0.00           C
ATOM   1832  CD  GLN A 115      73.655  58.910 140.069  1.00  0.00           C
ATOM   1833  OE1 GLN A 115      74.165  57.920 140.589  1.00  0.00           O
ATOM   1834  NE2 GLN A 115      73.315  59.979 140.829  1.00  0.00           N
ATOM   1837  C   GLN A 115      69.866  57.660 137.249  1.00  0.00           C
ATOM   1838  O   GLN A 115      69.085  58.340 137.919  1.00  0.00           O
ATOM   1839  N   THR A 116      69.415  56.870 136.249  1.00  0.00           N
ATOM   1841  CA  THR A 116      68.025  56.800 135.829  1.00  0.00           C
ATOM   1843  CB  THR A 116      67.725  57.350 134.419  1.00  0.00           C
ATOM   1845  OG1 THR A 116      67.975  56.460 133.348  1.00  0.00           O
ATOM   1847  CG2 THR A 116      68.576  58.591 134.149  1.00  0.00           C
ATOM   1851  C   THR A 116      67.525  55.381 135.969  1.00  0.00           C
ATOM   1852  O   THR A 116      68.265  54.401 135.880  1.00  0.00           O
ATOM   1853  N   LEU A 117      66.225  55.241 136.270  1.00  0.00           N
ATOM   1855  CA  LEU A 117      65.506  53.981 136.419  1.00  0.00           C
ATOM   1857  CB  LEU A 117      65.015  53.780 137.880  1.00  0.00           C
ATOM   1860  CG  LEU A 117      65.945  52.980 138.809  1.00  0.00           C
ATOM   1862  CD1 LEU A 117      65.965  51.511 138.389  1.00  0.00           C
ATOM   1866  CD2 LEU A 117      67.355  53.570 138.930  1.00  0.00           C
ATOM   1870  C   LEU A 117      64.275  54.040 135.549  1.00  0.00           C
ATOM   1871  O   LEU A 117      63.585  55.061 135.568  1.00  0.00           O
ATOM   1872  N   THR A 118      63.905  52.951 134.839  1.00  0.00           N
ATOM   1874  CA  THR A 118      62.575  52.801 134.239  1.00  0.00           C
ATOM   1876  CB  THR A 118      62.525  52.451 132.749  1.00  0.00           C
ATOM   1878  OG1 THR A 118      63.165  53.451 131.969  1.00  0.00           O
ATOM   1880  CG2 THR A 118      61.075  52.390 132.240  1.00  0.00           C
ATOM   1884  C   THR A 118      61.896  51.691 135.029  1.00  0.00           C
ATOM   1885  O   THR A 118      62.435  50.590 135.189  1.00  0.00           O
ATOM   1886  N   THR A 119      60.695  51.980 135.568  1.00  0.00           N
ATOM   1888  CA  THR A 119      59.955  51.021 136.380  1.00  0.00           C
ATOM   1890  CB  THR A 119      59.375  51.590 137.669  1.00  0.00           C
ATOM   1892  OG1 THR A 119      58.545  52.741 137.460  1.00  0.00           O
ATOM   1894  CG2 THR A 119      60.545  52.021 138.570  1.00  0.00           C
ATOM   1898  C   THR A 119      58.855  50.391 135.560  1.00  0.00           C
ATOM   1899  O   THR A 119      58.435  50.921 134.529  1.00  0.00           O
ATOM   1900  N   ASP A 120      58.375  49.211 135.990  1.00  0.00           N
ATOM   1902  CA  ASP A 120      57.235  48.570 135.359  1.00  0.00           C
ATOM   1904  CB  ASP A 120      57.275  47.041 135.699  1.00  0.00           C
ATOM   1907  CG  ASP A 120      56.475  46.181 134.749  1.00  0.00           C
ATOM   1908  OD1 ASP A 120      55.835  46.761 133.839  1.00  0.00           O
ATOM   1909  OD2 ASP A 120      56.415  44.940 134.929  1.00  0.00           O
ATOM   1910  C   ASP A 120      55.915  49.240 135.779  1.00  0.00           C
ATOM   1911  O   ASP A 120      55.825  50.431 136.079  1.00  0.00           O
ATOM   1912  N   TRP A 121      54.805  48.480 135.809  1.00  0.00           N
ATOM   1914  CA  TRP A 121      53.535  48.951 136.319  1.00  0.00           C
ATOM   1916  CB  TRP A 121      52.355  48.160 135.689  1.00  0.00           C
ATOM   1919  CG  TRP A 121      52.285  48.151 134.199  1.00  0.00           C
ATOM   1920  CD1 TRP A 121      52.785  47.151 133.419  1.00  0.00           C
ATOM   1922  NE1 TRP A 121      52.645  47.460 132.090  1.00  0.00           N
ATOM   1924  CE2 TRP A 121      52.065  48.690 131.979  1.00  0.00           C
ATOM   1925  CD2 TRP A 121      51.805  49.170 133.290  1.00  0.00           C
ATOM   1926  CE3 TRP A 121      51.306  50.461 133.469  1.00  0.00           C
ATOM   1928  CZ3 TRP A 121      51.095  51.250 132.339  1.00  0.00           C
ATOM   1930  CZ2 TRP A 121      51.795  49.461 130.859  1.00  0.00           C
ATOM   1932  CH2 TRP A 121      51.306  50.750 131.059  1.00  0.00           C
ATOM   1934  C   TRP A 121      53.475  48.780 137.829  1.00  0.00           C
ATOM   1935  O   TRP A 121      53.365  47.681 138.359  1.00  0.00           O
ATOM   1936  N   VAL A 122      53.455  49.911 138.559  1.00  0.00           N
ATOM   1938  CA  VAL A 122      53.006  49.940 139.939  1.00  0.00           C
ATOM   1940  CB  VAL A 122      53.615  51.100 140.729  1.00  0.00           C
ATOM   1942  CG1 VAL A 122      55.116  51.229 140.389  1.00  0.00           C
ATOM   1946  CG2 VAL A 122      52.885  52.440 140.479  1.00  0.00           C
ATOM   1950  C   VAL A 122      51.485  50.000 139.929  1.00  0.00           C
ATOM   1951  O   VAL A 122      50.915  50.569 138.999  1.00  0.00           O
ATOM   1952  N   GLN A 123      50.815  49.421 140.949  1.00  0.00           N
ATOM   1954  CA  GLN A 123      49.375  49.561 141.160  1.00  0.00           C
ATOM   1956  CB  GLN A 123      48.666  48.181 141.249  1.00  0.00           C
ATOM   1959  CG  GLN A 123      47.115  48.211 141.499  1.00  0.00           C
ATOM   1962  CD  GLN A 123      46.285  48.611 140.289  1.00  0.00           C
ATOM   1963  OE1 GLN A 123      46.625  49.511 139.529  1.00  0.00           O
ATOM   1964  NE2 GLN A 123      45.155  47.910 140.040  1.00  0.00           N
ATOM   1967  C   GLN A 123      49.155  50.311 142.449  1.00  0.00           C
ATOM   1968  O   GLN A 123      49.795  50.051 143.469  1.00  0.00           O
ATOM   1969  N   TRP A 124      48.235  51.291 142.449  1.00  0.00           N
ATOM   1971  CA  TRP A 124      47.955  52.090 143.628  1.00  0.00           C
ATOM   1973  CB  TRP A 124      47.675  53.580 143.318  1.00  0.00           C
ATOM   1976  CG  TRP A 124      48.885  54.230 142.749  1.00  0.00           C
ATOM   1977  CD1 TRP A 124      49.055  54.550 141.439  1.00  0.00           C
ATOM   1979  NE1 TRP A 124      50.335  54.979 141.229  1.00  0.00           N
ATOM   1981  CE2 TRP A 124      51.035  54.931 142.389  1.00  0.00           C
ATOM   1982  CD2 TRP A 124      50.145  54.480 143.399  1.00  0.00           C
ATOM   1983  CE3 TRP A 124      50.605  54.370 144.708  1.00  0.00           C
ATOM   1985  CZ3 TRP A 124      51.945  54.660 144.979  1.00  0.00           C
ATOM   1987  CZ2 TRP A 124      52.365  55.201 142.659  1.00  0.00           C
ATOM   1989  CH2 TRP A 124      52.805  55.070 143.979  1.00  0.00           C
ATOM   1991  C   TRP A 124      46.826  51.501 144.429  1.00  0.00           C
ATOM   1992  O   TRP A 124      46.025  50.681 143.969  1.00  0.00           O
ATOM   1993  N   ASN A 125      46.756  51.901 145.708  1.00  0.00           N
ATOM   1995  CA  ASN A 125      45.605  51.621 146.529  1.00  0.00           C
ATOM   1997  CB  ASN A 125      45.865  50.590 147.680  1.00  0.00           C
ATOM   2000  CG  ASN A 125      46.905  50.991 148.719  1.00  0.00           C
ATOM   2001  OD1 ASN A 125      46.565  51.410 149.820  1.00  0.00           O
ATOM   2002  ND2 ASN A 125      48.215  50.811 148.419  1.00  0.00           N
ATOM   2005  C   ASN A 125      45.085  52.961 147.009  1.00  0.00           C
ATOM   2006  O   ASN A 125      45.705  53.650 147.818  1.00  0.00           O
ATOM   2007  N   ARG A 126      43.925  53.361 146.490  1.00  0.00           N
ATOM   2009  CA  ARG A 126      43.205  54.511 146.969  1.00  0.00           C
ATOM   2011  CB  ARG A 126      43.146  55.601 145.889  1.00  0.00           C
ATOM   2014  CG  ARG A 126      44.535  56.111 145.449  1.00  0.00           C
ATOM   2017  CD  ARG A 126      44.475  57.479 144.759  1.00  0.00           C
ATOM   2020  NE  ARG A 126      44.135  58.500 145.799  1.00  0.00           N
ATOM   2022  CZ  ARG A 126      44.986  59.291 146.430  1.00  0.00           C
ATOM   2023  NH1 ARG A 126      46.275  59.311 146.179  1.00  0.00           N
ATOM   2026  NH2 ARG A 126      44.505  60.101 147.348  1.00  0.00           N
ATOM   2029  C   ARG A 126      41.815  54.151 147.449  1.00  0.00           C
ATOM   2030  O   ARG A 126      41.085  53.370 146.839  1.00  0.00           O
ATOM   2031  N   LEU A 127      41.385  54.721 148.589  1.00  0.00           N
ATOM   2033  CA  LEU A 127      40.055  54.480 149.120  1.00  0.00           C
ATOM   2035  CB  LEU A 127      40.055  54.640 150.660  1.00  0.00           C
ATOM   2038  CG  LEU A 127      41.195  53.921 151.430  1.00  0.00           C
ATOM   2040  CD1 LEU A 127      41.045  54.151 152.949  1.00  0.00           C
ATOM   2044  CD2 LEU A 127      41.236  52.421 151.149  1.00  0.00           C
ATOM   2048  C   LEU A 127      39.085  55.511 148.529  1.00  0.00           C
ATOM   2049  O   LEU A 127      37.865  55.431 148.729  1.00  0.00           O
ATOM   2050  N   ASP A 128      39.605  56.540 147.818  1.00  0.00           N
ATOM   2052  CA  ASP A 128      38.815  57.631 147.299  1.00  0.00           C
ATOM   2054  CB  ASP A 128      39.495  59.021 147.559  1.00  0.00           C
ATOM   2057  CG  ASP A 128      40.805  59.361 146.859  1.00  0.00           C
ATOM   2058  OD1 ASP A 128      41.506  58.440 146.380  1.00  0.00           O
ATOM   2059  OD2 ASP A 128      41.195  60.561 146.859  1.00  0.00           O
ATOM   2060  C   ASP A 128      38.435  57.421 145.848  1.00  0.00           C
ATOM   2061  O   ASP A 128      37.715  58.241 145.270  1.00  0.00           O
ATOM   2062  N   GLU A 129      38.845  56.291 145.240  1.00  0.00           N
ATOM   2064  CA  GLU A 129      38.575  55.991 143.859  1.00  0.00           C
ATOM   2066  CB  GLU A 129      39.855  56.161 143.010  1.00  0.00           C
ATOM   2069  CG  GLU A 129      39.535  56.250 141.499  1.00  0.00           C
ATOM   2072  CD  GLU A 129      40.425  57.201 140.719  1.00  0.00           C
ATOM   2073  OE1 GLU A 129      41.506  57.601 141.219  1.00  0.00           O
ATOM   2074  OE2 GLU A 129      39.985  57.681 139.639  1.00  0.00           O
ATOM   2075  C   GLU A 129      38.075  54.570 143.738  1.00  0.00           C
ATOM   2076  O   GLU A 129      38.395  53.721 144.579  1.00  0.00           O
ATOM   2077  N   ASP A 130      37.255  54.261 142.719  1.00  0.00           N
ATOM   2079  CA  ASP A 130      36.685  52.931 142.549  1.00  0.00           C
ATOM   2081  CB  ASP A 130      35.185  53.041 142.119  1.00  0.00           C
ATOM   2084  CG  ASP A 130      34.295  53.521 143.249  1.00  0.00           C
ATOM   2085  OD1 ASP A 130      34.805  53.780 144.369  1.00  0.00           O
ATOM   2086  OD2 ASP A 130      33.056  53.650 143.049  1.00  0.00           O
ATOM   2087  C   ASP A 130      37.505  52.101 141.559  1.00  0.00           C
ATOM   2088  O   ASP A 130      37.635  50.881 141.699  1.00  0.00           O
ATOM   2089  N   GLU A 131      38.155  52.751 140.568  1.00  0.00           N
ATOM   2091  CA  GLU A 131      39.065  52.111 139.639  1.00  0.00           C
ATOM   2093  CB  GLU A 131      38.735  52.431 138.169  1.00  0.00           C
ATOM   2096  CG  GLU A 131      37.355  51.851 137.729  1.00  0.00           C
ATOM   2099  CD  GLU A 131      36.355  52.961 137.449  1.00  0.00           C
ATOM   2100  OE1 GLU A 131      36.655  53.760 136.529  1.00  0.00           O
ATOM   2101  OE2 GLU A 131      35.255  52.980 138.089  1.00  0.00           O
ATOM   2102  C   GLU A 131      40.506  52.500 139.919  1.00  0.00           C
ATOM   2103  O   GLU A 131      40.925  53.640 139.719  1.00  0.00           O
ATOM   2104  N   GLN A 132      41.296  51.530 140.389  1.00  0.00           N
ATOM   2106  CA  GLN A 132      42.725  51.670 140.609  1.00  0.00           C
ATOM   2108  CB  GLN A 132      43.325  50.431 141.329  1.00  0.00           C
ATOM   2111  CG  GLN A 132      42.735  50.080 142.709  1.00  0.00           C
ATOM   2114  CD  GLN A 132      42.875  51.161 143.790  1.00  0.00           C
ATOM   2115  OE1 GLN A 132      43.315  52.291 143.559  1.00  0.00           O
ATOM   2116  NE2 GLN A 132      42.455  50.811 145.018  1.00  0.00           N
ATOM   2119  C   GLN A 132      43.555  51.971 139.359  1.00  0.00           C
ATOM   2120  O   GLN A 132      43.255  51.511 138.249  1.00  0.00           O
ATOM   2121  N   TYR A 133      44.645  52.741 139.529  1.00  0.00           N
ATOM   2123  CA  TYR A 133      45.535  53.120 138.449  1.00  0.00           C
ATOM   2125  CB  TYR A 133      45.875  54.620 138.509  1.00  0.00           C
ATOM   2128  CG  TYR A 133      44.775  55.401 137.889  1.00  0.00           C
ATOM   2129  CD1 TYR A 133      43.715  55.881 138.660  1.00  0.00           C
ATOM   2131  CE1 TYR A 133      42.795  56.771 138.109  1.00  0.00           C
ATOM   2133  CZ  TYR A 133      42.905  57.181 136.779  1.00  0.00           C
ATOM   2134  OH  TYR A 133      42.095  58.211 136.279  1.00  0.00           O
ATOM   2136  CD2 TYR A 133      44.845  55.741 136.529  1.00  0.00           C
ATOM   2138  CE2 TYR A 133      43.905  56.621 135.979  1.00  0.00           C
ATOM   2140  C   TYR A 133      46.855  52.381 138.430  1.00  0.00           C
ATOM   2141  O   TYR A 133      47.556  52.280 139.429  1.00  0.00           O
ATOM   2142  N   ARG A 134      47.265  51.941 137.219  1.00  0.00           N
ATOM   2144  CA  ARG A 134      48.605  51.451 136.979  1.00  0.00           C
ATOM   2146  CB  ARG A 134      48.645  50.210 136.070  1.00  0.00           C
ATOM   2149  CG  ARG A 134      47.735  49.081 136.559  1.00  0.00           C
ATOM   2152  CD  ARG A 134      47.915  47.801 135.749  1.00  0.00           C
ATOM   2155  NE  ARG A 134      48.975  46.980 136.430  1.00  0.00           N
ATOM   2157  CZ  ARG A 134      49.695  46.050 135.809  1.00  0.00           C
ATOM   2158  NH1 ARG A 134      49.495  45.840 134.529  1.00  0.00           N
ATOM   2161  NH2 ARG A 134      50.595  45.350 136.469  1.00  0.00           N
ATOM   2164  C   ARG A 134      49.455  52.521 136.339  1.00  0.00           C
ATOM   2165  O   ARG A 134      49.055  53.171 135.380  1.00  0.00           O
ATOM   2166  N   GLY A 135      50.675  52.741 136.880  1.00  0.00           N
ATOM   2168  CA  GLY A 135      51.555  53.801 136.409  1.00  0.00           C
ATOM   2171  C   GLY A 135      52.885  53.250 136.009  1.00  0.00           C
ATOM   2172  O   GLY A 135      53.475  52.451 136.729  1.00  0.00           O
ATOM   2173  N   ARG A 136      53.405  53.710 134.859  1.00  0.00           N
ATOM   2175  CA  ARG A 136      54.795  53.510 134.499  1.00  0.00           C
ATOM   2177  CB  ARG A 136      55.056  53.291 132.989  1.00  0.00           C
ATOM   2180  CG  ARG A 136      56.415  52.590 132.770  1.00  0.00           C
ATOM   2183  CD  ARG A 136      56.785  52.230 131.339  1.00  0.00           C
ATOM   2186  NE  ARG A 136      55.635  51.441 130.809  1.00  0.00           N
ATOM   2188  CZ  ARG A 136      55.555  50.980 129.579  1.00  0.00           C
ATOM   2189  NH1 ARG A 136      56.545  51.100 128.729  1.00  0.00           N
ATOM   2192  NH2 ARG A 136      54.485  50.360 129.120  1.00  0.00           N
ATOM   2195  C   ARG A 136      55.495  54.780 134.820  1.00  0.00           C
ATOM   2196  O   ARG A 136      54.975  55.870 134.529  1.00  0.00           O
ATOM   2197  N   TYR A 137      56.705  54.701 135.380  1.00  0.00           N
ATOM   2199  CA  TYR A 137      57.475  55.881 135.660  1.00  0.00           C
ATOM   2201  CB  TYR A 137      57.565  56.221 137.169  1.00  0.00           C
ATOM   2204  CG  TYR A 137      56.185  56.361 137.740  1.00  0.00           C
ATOM   2205  CD1 TYR A 137      55.475  55.210 138.160  1.00  0.00           C
ATOM   2207  CE1 TYR A 137      54.175  55.331 138.649  1.00  0.00           C
ATOM   2209  CZ  TYR A 137      53.585  56.581 138.790  1.00  0.00           C
ATOM   2210  OH  TYR A 137      52.285  56.670 139.318  1.00  0.00           O
ATOM   2212  CD2 TYR A 137      55.576  57.611 137.859  1.00  0.00           C
ATOM   2214  CE2 TYR A 137      54.295  57.731 138.430  1.00  0.00           C
ATOM   2216  C   TYR A 137      58.855  55.660 135.130  1.00  0.00           C
ATOM   2217  O   TYR A 137      59.315  54.541 134.910  1.00  0.00           O
ATOM   2218  N   GLN A 138      59.565  56.781 134.969  1.00  0.00           N
ATOM   2220  CA  GLN A 138      60.985  56.721 135.159  1.00  0.00           C
ATOM   2222  CB  GLN A 138      61.785  57.111 133.900  1.00  0.00           C
ATOM   2225  CG  GLN A 138      62.205  58.580 133.759  1.00  0.00           C
ATOM   2228  CD  GLN A 138      63.365  58.620 132.779  1.00  0.00           C
ATOM   2229  OE1 GLN A 138      64.455  58.160 133.109  1.00  0.00           O
ATOM   2230  NE2 GLN A 138      63.115  59.151 131.570  1.00  0.00           N
ATOM   2233  C   GLN A 138      61.255  57.640 136.299  1.00  0.00           C
ATOM   2234  O   GLN A 138      60.585  58.671 136.499  1.00  0.00           O
ATOM   2235  N   ILE A 139      62.245  57.271 137.098  1.00  0.00           N
ATOM   2237  CA  ILE A 139      62.686  58.041 138.229  1.00  0.00           C
ATOM   2239  CB  ILE A 139      62.556  57.291 139.540  1.00  0.00           C
ATOM   2241  CG2 ILE A 139      63.045  58.191 140.708  1.00  0.00           C
ATOM   2245  CG1 ILE A 139      61.115  56.791 139.749  1.00  0.00           C
ATOM   2248  CD  ILE A 139      61.065  55.701 140.809  1.00  0.00           C
ATOM   2252  C   ILE A 139      64.126  58.300 137.930  1.00  0.00           C
ATOM   2253  O   ILE A 139      64.875  57.431 137.488  1.00  0.00           O
ATOM   2254  N   SER A 140      64.546  59.541 138.109  1.00  0.00           N
ATOM   2256  CA  SER A 140      65.865  59.940 137.729  1.00  0.00           C
ATOM   2258  CB  SER A 140      65.855  60.569 136.319  1.00  0.00           C
ATOM   2261  OG  SER A 140      67.105  61.171 135.960  1.00  0.00           O
ATOM   2263  C   SER A 140      66.305  60.890 138.799  1.00  0.00           C
ATOM   2264  O   SER A 140      65.516  61.641 139.359  1.00  0.00           O
ATOM   2265  N   VAL A 141      67.605  60.881 139.130  1.00  0.00           N
ATOM   2267  CA  VAL A 141      68.175  62.050 139.738  1.00  0.00           C
ATOM   2269  CB  VAL A 141      68.975  61.800 141.009  1.00  0.00           C
ATOM   2271  CG1 VAL A 141      68.016  61.301 142.090  1.00  0.00           C
ATOM   2275  CG2 VAL A 141      70.076  60.771 140.790  1.00  0.00           C
ATOM   2279  C   VAL A 141      68.975  62.691 138.649  1.00  0.00           C
ATOM   2280  O   VAL A 141      69.845  62.090 138.029  1.00  0.00           O
ATOM   2281  N   LYS A 142      68.655  63.960 138.348  1.00  0.00           N
ATOM   2283  CA  LYS A 142      69.485  64.730 137.469  1.00  0.00           C
ATOM   2285  CB  LYS A 142      68.915  65.080 136.100  1.00  0.00           C
ATOM   2288  CG  LYS A 142      69.095  63.881 135.169  1.00  0.00           C
ATOM   2291  CD  LYS A 142      68.595  64.101 133.749  1.00  0.00           C
ATOM   2294  CE  LYS A 142      68.395  62.761 133.020  1.00  0.00           C
ATOM   2297  NZ  LYS A 142      66.955  62.471 132.899  1.00  0.00           N
ATOM   2301  C   LYS A 142      69.866  65.940 138.229  1.00  0.00           C
ATOM   2302  O   LYS A 142      69.006  66.580 138.839  1.00  0.00           O
ATOM   2303  N   PRO A 143      71.125  66.241 138.279  1.00  0.00           N
ATOM   2304  CD  PRO A 143      72.156  65.230 138.559  1.00  0.00           C
ATOM   2307  CA  PRO A 143      71.485  67.530 138.768  1.00  0.00           C
ATOM   2309  CB  PRO A 143      72.686  67.171 139.680  1.00  0.00           C
ATOM   2312  CG  PRO A 143      73.375  66.010 138.990  1.00  0.00           C
ATOM   2315  C   PRO A 143      71.646  68.501 137.569  1.00  0.00           C
ATOM   2316  O   PRO A 143      72.485  68.300 136.710  1.00  0.00           O
ATOM   2317  N   GLN A 144      70.885  69.631 137.559  1.00  0.00           N
ATOM   2319  CA  GLN A 144      71.175  70.870 136.818  1.00  0.00           C
ATOM   2321  CB  GLN A 144      69.955  71.041 135.960  1.00  0.00           C
ATOM   2324  CG  GLN A 144      70.025  72.260 135.029  1.00  0.00           C
ATOM   2327  CD  GLN A 144      70.925  72.031 133.839  1.00  0.00           C
ATOM   2328  OE1 GLN A 144      71.256  70.901 133.499  1.00  0.00           O
ATOM   2329  NE2 GLN A 144      71.375  73.120 133.179  1.00  0.00           N
ATOM   2332  C   GLN A 144      71.585  72.300 137.449  1.00  0.00           C
ATOM   2333  O   GLN A 144      72.245  73.040 136.770  1.00  0.00           O
ATOM   2334  N   GLY A 145      71.326  72.781 138.689  1.00  0.00           N
ATOM   2336  CA  GLY A 145      72.025  73.830 139.458  1.00  0.00           C
ATOM   2339  C   GLY A 145      72.655  73.471 140.818  1.00  0.00           C
ATOM   2340  O   GLY A 145      72.105  73.760 141.869  1.00  0.00           O
ATOM   2341  N   TYR A 146      73.826  72.821 140.818  1.00  0.00           N
ATOM   2343  CA  TYR A 146      74.735  72.340 141.889  1.00  0.00           C
ATOM   2345  CB  TYR A 146      75.895  73.300 142.180  1.00  0.00           C
ATOM   2348  CG  TYR A 146      76.465  73.760 140.859  1.00  0.00           C
ATOM   2349  CD1 TYR A 146      77.436  73.050 140.119  1.00  0.00           C
ATOM   2351  CE1 TYR A 146      77.905  73.570 138.900  1.00  0.00           C
ATOM   2353  CZ  TYR A 146      77.385  74.771 138.410  1.00  0.00           C
ATOM   2354  OH  TYR A 146      77.765  75.281 137.149  1.00  0.00           O
ATOM   2356  CD2 TYR A 146      75.955  74.940 140.339  1.00  0.00           C
ATOM   2358  CE2 TYR A 146      76.396  75.451 139.120  1.00  0.00           C
ATOM   2360  C   TYR A 146      74.245  71.521 143.119  1.00  0.00           C
ATOM   2361  O   TYR A 146      75.055  71.030 143.889  1.00  0.00           O
ATOM   2362  N   GLN A 147      72.935  71.280 143.259  1.00  0.00           N
ATOM   2364  CA  GLN A 147      72.265  70.490 144.289  1.00  0.00           C
ATOM   2366  CB  GLN A 147      71.436  71.381 145.229  1.00  0.00           C
ATOM   2369  CG  GLN A 147      71.995  72.781 145.489  1.00  0.00           C
ATOM   2372  CD  GLN A 147      73.406  72.771 146.049  1.00  0.00           C
ATOM   2373  OE1 GLN A 147      73.775  71.870 146.799  1.00  0.00           O
ATOM   2374  NE2 GLN A 147      74.165  73.840 145.729  1.00  0.00           N
ATOM   2377  C   GLN A 147      71.186  69.640 143.628  1.00  0.00           C
ATOM   2378  O   GLN A 147      70.285  70.220 143.029  1.00  0.00           O
ATOM   2379  N   GLN A 148      71.215  68.311 143.689  1.00  0.00           N
ATOM   2381  CA  GLN A 148      70.345  67.440 142.899  1.00  0.00           C
ATOM   2383  CB  GLN A 148      70.555  65.971 143.318  1.00  0.00           C
ATOM   2386  CG  GLN A 148      70.006  65.701 144.729  1.00  0.00           C
ATOM   2389  CD  GLN A 148      70.335  64.281 145.109  1.00  0.00           C
ATOM   2390  OE1 GLN A 148      71.475  64.021 145.489  1.00  0.00           O
ATOM   2391  NE2 GLN A 148      69.355  63.351 144.988  1.00  0.00           N
ATOM   2394  C   GLN A 148      68.835  67.660 142.939  1.00  0.00           C
ATOM   2395  O   GLN A 148      68.235  68.021 143.959  1.00  0.00           O
ATOM   2396  N   ALA A 149      68.175  67.340 141.810  1.00  0.00           N
ATOM   2398  CA  ALA A 149      66.756  67.120 141.739  1.00  0.00           C
ATOM   2400  CB  ALA A 149      66.245  67.840 140.489  1.00  0.00           C
ATOM   2404  C   ALA A 149      66.436  65.640 141.639  1.00  0.00           C
ATOM   2405  O   ALA A 149      66.995  64.900 140.829  1.00  0.00           O
ATOM   2406  N   VAL A 150      65.485  65.141 142.449  1.00  0.00           N
ATOM   2408  CA  VAL A 150      64.855  63.840 142.229  1.00  0.00           C
ATOM   2410  CB  VAL A 150      64.435  63.120 143.520  1.00  0.00           C
ATOM   2412  CG1 VAL A 150      63.936  61.691 143.169  1.00  0.00           C
ATOM   2416  CG2 VAL A 150      65.595  63.050 144.529  1.00  0.00           C
ATOM   2420  C   VAL A 150      63.625  64.071 141.380  1.00  0.00           C
ATOM   2421  O   VAL A 150      62.655  64.671 141.839  1.00  0.00           O
ATOM   2422  N   THR A 151      63.615  63.570 140.130  1.00  0.00           N
ATOM   2424  CA  THR A 151      62.495  63.760 139.210  1.00  0.00           C
ATOM   2426  CB  THR A 151      62.865  64.340 137.829  1.00  0.00           C
ATOM   2428  OG1 THR A 151      63.575  63.440 136.999  1.00  0.00           O
ATOM   2430  CG2 THR A 151      63.736  65.590 138.010  1.00  0.00           C
ATOM   2434  C   THR A 151      61.765  62.440 139.039  1.00  0.00           C
ATOM   2435  O   THR A 151      62.365  61.371 138.969  1.00  0.00           O
ATOM   2436  N   VAL A 152      60.425  62.491 139.009  1.00  0.00           N
ATOM   2438  CA  VAL A 152      59.595  61.351 138.660  1.00  0.00           C
ATOM   2440  CB  VAL A 152      58.695  60.931 139.809  1.00  0.00           C
ATOM   2442  CG1 VAL A 152      57.725  59.820 139.350  1.00  0.00           C
ATOM   2446  CG2 VAL A 152      59.575  60.441 140.958  1.00  0.00           C
ATOM   2450  C   VAL A 152      58.736  61.740 137.488  1.00  0.00           C
ATOM   2451  O   VAL A 152      57.945  62.671 137.579  1.00  0.00           O
ATOM   2452  N   LYS A 153      58.855  61.010 136.369  1.00  0.00           N
ATOM   2454  CA  LYS A 153      58.025  61.181 135.189  1.00  0.00           C
ATOM   2456  CB  LYS A 153      58.815  61.050 133.869  1.00  0.00           C
ATOM   2459  CG  LYS A 153      59.825  62.181 133.649  1.00  0.00           C
ATOM   2462  CD  LYS A 153      60.415  62.151 132.229  1.00  0.00           C
ATOM   2465  CE  LYS A 153      59.415  62.710 131.210  1.00  0.00           C
ATOM   2468  NZ  LYS A 153      60.135  63.191 130.020  1.00  0.00           N
ATOM   2472  C   LYS A 153      56.985  60.101 135.130  1.00  0.00           C
ATOM   2473  O   LYS A 153      57.315  58.921 135.240  1.00  0.00           O
ATOM   2474  N   LEU A 154      55.715  60.451 134.870  1.00  0.00           N
ATOM   2476  CA  LEU A 154      54.695  59.491 134.490  1.00  0.00           C
ATOM   2478  CB  LEU A 154      53.295  60.061 134.859  1.00  0.00           C
ATOM   2481  CG  LEU A 154      52.125  59.040 134.919  1.00  0.00           C
ATOM   2483  CD1 LEU A 154      52.085  58.081 133.740  1.00  0.00           C
ATOM   2487  CD2 LEU A 154      52.165  58.181 136.179  1.00  0.00           C
ATOM   2491  C   LEU A 154      54.805  59.181 132.989  1.00  0.00           C
ATOM   2492  O   LEU A 154      54.495  59.991 132.130  1.00  0.00           O
ATOM   2493  N   LEU A 155      55.235  57.951 132.619  1.00  0.00           N
ATOM   2495  CA  LEU A 155      55.405  57.601 131.219  1.00  0.00           C
ATOM   2497  CB  LEU A 155      56.515  56.540 131.059  1.00  0.00           C
ATOM   2500  CG  LEU A 155      57.885  56.921 131.649  1.00  0.00           C
ATOM   2502  CD1 LEU A 155      58.845  55.741 131.430  1.00  0.00           C
ATOM   2506  CD2 LEU A 155      58.465  58.211 131.059  1.00  0.00           C
ATOM   2510  C   LEU A 155      54.135  57.050 130.568  1.00  0.00           C
ATOM   2511  O   LEU A 155      53.806  57.411 129.439  1.00  0.00           O
ATOM   2512  N   ASN A 156      53.405  56.181 131.270  1.00  0.00           N
ATOM   2514  CA  ASN A 156      52.175  55.569 130.799  1.00  0.00           C
ATOM   2516  CB  ASN A 156      52.416  54.160 130.169  1.00  0.00           C
ATOM   2519  CG  ASN A 156      52.896  54.221 128.719  1.00  0.00           C
ATOM   2520  OD1 ASN A 156      53.866  53.580 128.299  1.00  0.00           O
ATOM   2521  ND2 ASN A 156      52.155  55.010 127.910  1.00  0.00           N
ATOM   2524  C   ASN A 156      51.245  55.431 131.999  1.00  0.00           C
ATOM   2525  O   ASN A 156      51.665  54.940 133.039  1.00  0.00           O
ATOM   2526  N   LEU A 157      49.986  55.910 131.910  1.00  0.00           N
ATOM   2528  CA  LEU A 157      49.055  55.901 133.029  1.00  0.00           C
ATOM   2530  CB  LEU A 157      48.615  57.311 133.539  1.00  0.00           C
ATOM   2533  CG  LEU A 157      47.745  57.320 134.829  1.00  0.00           C
ATOM   2535  CD1 LEU A 157      48.405  56.660 136.049  1.00  0.00           C
ATOM   2539  CD2 LEU A 157      47.365  58.750 135.209  1.00  0.00           C
ATOM   2543  C   LEU A 157      47.815  55.191 132.579  1.00  0.00           C
ATOM   2544  O   LEU A 157      47.235  55.521 131.549  1.00  0.00           O
ATOM   2545  N   GLU A 158      47.405  54.170 133.340  1.00  0.00           N
ATOM   2547  CA  GLU A 158      46.375  53.230 132.960  1.00  0.00           C
ATOM   2549  CB  GLU A 158      47.035  51.870 132.699  1.00  0.00           C
ATOM   2552  CG  GLU A 158      47.705  51.811 131.319  1.00  0.00           C
ATOM   2555  CD  GLU A 158      47.955  50.391 130.840  1.00  0.00           C
ATOM   2556  OE1 GLU A 158      48.385  49.531 131.649  1.00  0.00           O
ATOM   2557  OE2 GLU A 158      47.695  50.171 129.630  1.00  0.00           O
ATOM   2558  C   GLU A 158      45.285  53.101 134.009  1.00  0.00           C
ATOM   2559  O   GLU A 158      45.565  52.871 135.189  1.00  0.00           O
ATOM   2560  N   GLN A 159      44.015  53.211 133.589  1.00  0.00           N
ATOM   2562  CA  GLN A 159      42.896  53.001 134.479  1.00  0.00           C
ATOM   2564  CB  GLN A 159      41.896  54.191 134.439  1.00  0.00           C
ATOM   2567  CG  GLN A 159      40.815  54.081 135.549  1.00  0.00           C
ATOM   2570  CD  GLN A 159      39.805  55.210 135.489  1.00  0.00           C
ATOM   2571  OE1 GLN A 159      39.665  56.010 136.409  1.00  0.00           O
ATOM   2572  NE2 GLN A 159      39.095  55.340 134.339  1.00  0.00           N
ATOM   2575  C   GLN A 159      42.125  51.791 134.009  1.00  0.00           C
ATOM   2576  O   GLN A 159      41.395  51.861 133.029  1.00  0.00           O
ATOM   2577  N   ALA A 160      42.205  50.671 134.749  1.00  0.00           N
ATOM   2579  CA  ALA A 160      41.315  49.541 134.549  1.00  0.00           C
ATOM   2581  CB  ALA A 160      39.955  49.881 135.209  1.00  0.00           C
ATOM   2585  C   ALA A 160      41.115  49.071 133.100  1.00  0.00           C
ATOM   2586  O   ALA A 160      39.985  48.900 132.639  1.00  0.00           O
ATOM   2587  N   GLY A 161      42.225  48.931 132.350  1.00  0.00           N
ATOM   2589  CA  GLY A 161      42.255  48.401 130.990  1.00  0.00           C
ATOM   2592  C   GLY A 161      42.065  49.431 129.919  1.00  0.00           C
ATOM   2593  O   GLY A 161      41.855  49.100 128.759  1.00  0.00           O
ATOM   2594  N   LYS A 162      42.195  50.730 130.249  1.00  0.00           N
ATOM   2596  CA  LYS A 162      42.305  51.771 129.260  1.00  0.00           C
ATOM   2598  CB  LYS A 162      40.945  52.350 128.809  1.00  0.00           C
ATOM   2601  CG  LYS A 162      40.015  52.891 129.910  1.00  0.00           C
ATOM   2604  CD  LYS A 162      39.255  51.771 130.660  1.00  0.00           C
ATOM   2607  CE  LYS A 162      38.375  52.300 131.779  1.00  0.00           C
ATOM   2610  NZ  LYS A 162      37.965  51.201 132.650  1.00  0.00           N
ATOM   2614  C   LYS A 162      43.225  52.881 129.749  1.00  0.00           C
ATOM   2615  O   LYS A 162      43.165  53.271 130.919  1.00  0.00           O
ATOM   2616  N   PRO A 163      44.146  53.401 128.939  1.00  0.00           N
ATOM   2617  CD  PRO A 163      44.335  52.980 127.560  1.00  0.00           C
ATOM   2620  CA  PRO A 163      44.945  54.570 129.260  1.00  0.00           C
ATOM   2622  CB  PRO A 163      45.855  54.750 128.049  1.00  0.00           C
ATOM   2625  CG  PRO A 163      45.015  54.191 126.919  1.00  0.00           C
ATOM   2628  C   PRO A 163      44.146  55.831 129.520  1.00  0.00           C
ATOM   2629  O   PRO A 163      42.995  55.971 129.099  1.00  0.00           O
ATOM   2630  N   VAL A 164      44.785  56.791 130.189  1.00  0.00           N
ATOM   2632  CA  VAL A 164      44.165  58.031 130.560  1.00  0.00           C
ATOM   2634  CB  VAL A 164      43.885  58.041 132.049  1.00  0.00           C
ATOM   2636  CG1 VAL A 164      45.155  57.611 132.789  1.00  0.00           C
ATOM   2640  CG2 VAL A 164      43.395  59.389 132.589  1.00  0.00           C
ATOM   2644  C   VAL A 164      45.035  59.181 130.089  1.00  0.00           C
ATOM   2645  O   VAL A 164      46.265  59.191 130.180  1.00  0.00           O
ATOM   2646  N   ALA A 165      44.375  60.210 129.529  1.00  0.00           N
ATOM   2648  CA  ALA A 165      45.015  61.431 129.120  1.00  0.00           C
ATOM   2650  CB  ALA A 165      44.675  61.670 127.639  1.00  0.00           C
ATOM   2654  C   ALA A 165      44.545  62.590 130.009  1.00  0.00           C
ATOM   2655  O   ALA A 165      44.865  63.750 129.779  1.00  0.00           O
ATOM   2656  N   ASP A 166      43.785  62.280 131.079  1.00  0.00           N
ATOM   2658  CA  ASP A 166      43.355  63.241 132.069  1.00  0.00           C
ATOM   2660  CB  ASP A 166      42.235  62.631 132.960  1.00  0.00           C
ATOM   2663  CG  ASP A 166      41.495  63.650 133.809  1.00  0.00           C
ATOM   2664  OD1 ASP A 166      41.985  64.800 133.969  1.00  0.00           O
ATOM   2665  OD2 ASP A 166      40.425  63.281 134.339  1.00  0.00           O
ATOM   2666  C   ASP A 166      44.525  63.840 132.859  1.00  0.00           C
ATOM   2667  O   ASP A 166      45.345  63.171 133.479  1.00  0.00           O
ATOM   2668  N   ALA A 167      44.595  65.181 132.799  1.00  0.00           N
ATOM   2670  CA  ALA A 167      45.555  66.030 133.449  1.00  0.00           C
ATOM   2672  CB  ALA A 167      45.285  67.480 132.999  1.00  0.00           C
ATOM   2676  C   ALA A 167      45.555  65.930 134.969  1.00  0.00           C
ATOM   2677  O   ALA A 167      46.615  65.971 135.589  1.00  0.00           O
ATOM   2678  N   ALA A 168      44.365  65.840 135.600  1.00  0.00           N
ATOM   2680  CA  ALA A 168      44.256  65.790 137.049  1.00  0.00           C
ATOM   2682  CB  ALA A 168      42.765  65.790 137.439  1.00  0.00           C
ATOM   2686  C   ALA A 168      44.905  64.540 137.630  1.00  0.00           C
ATOM   2687  O   ALA A 168      45.725  64.581 138.549  1.00  0.00           O
ATOM   2688  N   SER A 169      44.565  63.410 136.999  1.00  0.00           N
ATOM   2690  CA  SER A 169      45.065  62.081 137.299  1.00  0.00           C
ATOM   2692  CB  SER A 169      44.295  61.021 136.479  1.00  0.00           C
ATOM   2695  OG  SER A 169      44.595  59.721 136.969  1.00  0.00           O
ATOM   2697  C   SER A 169      46.555  61.971 137.098  1.00  0.00           C
ATOM   2698  O   SER A 169      47.265  61.470 137.960  1.00  0.00           O
ATOM   2699  N   MET A 170      47.105  62.530 135.999  1.00  0.00           N
ATOM   2701  CA  MET A 170      48.535  62.491 135.779  1.00  0.00           C
ATOM   2703  CB  MET A 170      48.895  63.151 134.429  1.00  0.00           C
ATOM   2706  CG  MET A 170      50.396  63.101 134.089  1.00  0.00           C
ATOM   2709  SD  MET A 170      50.725  63.570 132.379  1.00  0.00           S
ATOM   2710  CE  MET A 170      50.215  62.000 131.630  1.00  0.00           C
ATOM   2714  C   MET A 170      49.355  63.111 136.900  1.00  0.00           C
ATOM   2715  O   MET A 170      50.345  62.521 137.339  1.00  0.00           O
ATOM   2716  N   GLN A 171      48.965  64.281 137.449  1.00  0.00           N
ATOM   2718  CA  GLN A 171      49.775  64.861 138.499  1.00  0.00           C
ATOM   2720  CB  GLN A 171      49.705  66.391 138.469  1.00  0.00           C
ATOM   2723  CG  GLN A 171      51.005  66.971 139.079  1.00  0.00           C
ATOM   2726  CD  GLN A 171      51.315  68.430 138.759  1.00  0.00           C
ATOM   2727  OE1 GLN A 171      52.315  68.920 139.289  1.00  0.00           O
ATOM   2728  NE2 GLN A 171      50.506  69.141 137.949  1.00  0.00           N
ATOM   2731  C   GLN A 171      49.485  64.290 139.878  1.00  0.00           C
ATOM   2732  O   GLN A 171      50.405  64.211 140.689  1.00  0.00           O
ATOM   2733  N   ARG A 172      48.255  63.780 140.159  1.00  0.00           N
ATOM   2735  CA  ARG A 172      48.006  62.931 141.319  1.00  0.00           C
ATOM   2737  CB  ARG A 172      46.495  62.590 141.509  1.00  0.00           C
ATOM   2740  CG  ARG A 172      46.175  61.381 142.429  1.00  0.00           C
ATOM   2743  CD  ARG A 172      44.685  61.161 142.759  1.00  0.00           C
ATOM   2746  NE  ARG A 172      44.315  62.090 143.869  1.00  0.00           N
ATOM   2748  CZ  ARG A 172      43.215  61.931 144.598  1.00  0.00           C
ATOM   2749  NH1 ARG A 172      42.185  61.190 144.279  1.00  0.00           N
ATOM   2752  NH2 ARG A 172      43.115  62.451 145.809  1.00  0.00           N
ATOM   2755  C   ARG A 172      48.845  61.660 141.369  1.00  0.00           C
ATOM   2756  O   ARG A 172      49.425  61.311 142.399  1.00  0.00           O
ATOM   2757  N   TYR A 173      48.965  60.940 140.240  1.00  0.00           N
ATOM   2759  CA  TYR A 173      49.725  59.701 140.229  1.00  0.00           C
ATOM   2761  CB  TYR A 173      49.085  58.681 139.270  1.00  0.00           C
ATOM   2764  CG  TYR A 173      47.775  58.281 139.878  1.00  0.00           C
ATOM   2765  CD1 TYR A 173      47.765  57.521 141.059  1.00  0.00           C
ATOM   2767  CE1 TYR A 173      46.555  57.160 141.669  1.00  0.00           C
ATOM   2769  CZ  TYR A 173      45.345  57.570 141.120  1.00  0.00           C
ATOM   2770  OH  TYR A 173      44.146  57.151 141.739  1.00  0.00           O
ATOM   2772  CD2 TYR A 173      46.545  58.671 139.328  1.00  0.00           C
ATOM   2774  CE2 TYR A 173      45.335  58.351 139.960  1.00  0.00           C
ATOM   2776  C   TYR A 173      51.205  59.881 139.969  1.00  0.00           C
ATOM   2777  O   TYR A 173      52.015  59.071 140.419  1.00  0.00           O
ATOM   2778  N   SER A 174      51.646  60.991 139.350  1.00  0.00           N
ATOM   2780  CA  SER A 174      53.025  61.460 139.429  1.00  0.00           C
ATOM   2782  CB  SER A 174      53.265  62.681 138.499  1.00  0.00           C
ATOM   2785  OG  SER A 174      54.635  63.069 138.458  1.00  0.00           O
ATOM   2787  C   SER A 174      53.435  61.751 140.869  1.00  0.00           C
ATOM   2788  O   SER A 174      54.475  61.280 141.339  1.00  0.00           O
ATOM   2789  N   THR A 175      52.575  62.460 141.649  1.00  0.00           N
ATOM   2791  CA  THR A 175      52.875  62.751 143.039  1.00  0.00           C
ATOM   2793  CB  THR A 175      52.145  63.951 143.620  1.00  0.00           C
ATOM   2795  OG1 THR A 175      52.695  64.260 144.878  1.00  0.00           O
ATOM   2797  CG2 THR A 175      50.655  63.750 143.930  1.00  0.00           C
ATOM   2801  C   THR A 175      52.745  61.600 144.009  1.00  0.00           C
ATOM   2802  O   THR A 175      53.385  61.600 145.059  1.00  0.00           O
ATOM   2803  N   GLU A 176      51.975  60.541 143.710  1.00  0.00           N
ATOM   2805  CA  GLU A 176      51.985  59.381 144.579  1.00  0.00           C
ATOM   2807  CB  GLU A 176      50.975  58.320 144.089  1.00  0.00           C
ATOM   2810  CG  GLU A 176      49.505  58.721 144.380  1.00  0.00           C
ATOM   2813  CD  GLU A 176      48.875  57.941 145.529  1.00  0.00           C
ATOM   2814  OE1 GLU A 176      49.315  58.090 146.699  1.00  0.00           O
ATOM   2815  OE2 GLU A 176      47.826  57.300 145.270  1.00  0.00           O
ATOM   2816  C   GLU A 176      53.375  58.791 144.729  1.00  0.00           C
ATOM   2817  O   GLU A 176      53.895  58.600 145.829  1.00  0.00           O
ATOM   2818  N   MET A 177      54.095  58.650 143.609  1.00  0.00           N
ATOM   2820  CA  MET A 177      55.515  58.370 143.609  1.00  0.00           C
ATOM   2822  CB  MET A 177      56.015  58.221 142.169  1.00  0.00           C
ATOM   2825  CG  MET A 177      55.465  56.971 141.459  1.00  0.00           C
ATOM   2828  SD  MET A 177      55.935  55.381 142.189  1.00  0.00           S
ATOM   2829  CE  MET A 177      57.565  55.391 141.409  1.00  0.00           C
ATOM   2833  C   MET A 177      56.425  59.370 144.289  1.00  0.00           C
ATOM   2834  O   MET A 177      57.265  58.970 145.089  1.00  0.00           O
ATOM   2835  N   MET A 178      56.296  60.691 144.039  1.00  0.00           N
ATOM   2837  CA  MET A 178      57.105  61.651 144.799  1.00  0.00           C
ATOM   2839  CB  MET A 178      57.025  63.120 144.318  1.00  0.00           C
ATOM   2842  CG  MET A 178      57.945  63.471 143.139  1.00  0.00           C
ATOM   2845  SD  MET A 178      59.685  63.890 143.509  1.00  0.00           S
ATOM   2846  CE  MET A 178      60.335  62.311 144.109  1.00  0.00           C
ATOM   2850  C   MET A 178      56.865  61.631 146.279  1.00  0.00           C
ATOM   2851  O   MET A 178      57.805  61.610 147.068  1.00  0.00           O
ATOM   2852  N   ASN A 179      55.595  61.600 146.699  1.00  0.00           N
ATOM   2854  CA  ASN A 179      55.245  61.571 148.098  1.00  0.00           C
ATOM   2856  CB  ASN A 179      53.715  61.781 148.219  1.00  0.00           C
ATOM   2859  CG  ASN A 179      53.325  62.241 149.619  1.00  0.00           C
ATOM   2860  OD1 ASN A 179      53.625  61.590 150.619  1.00  0.00           O
ATOM   2861  ND2 ASN A 179      52.695  63.431 149.708  1.00  0.00           N
ATOM   2864  C   ASN A 179      55.795  60.311 148.779  1.00  0.00           C
ATOM   2865  O   ASN A 179      56.455  60.401 149.809  1.00  0.00           O
ATOM   2866  N   VAL A 180      55.635  59.131 148.130  1.00  0.00           N
ATOM   2868  CA  VAL A 180      56.245  57.871 148.520  1.00  0.00           C
ATOM   2870  CB  VAL A 180      55.695  56.781 147.579  1.00  0.00           C
ATOM   2872  CG1 VAL A 180      56.475  55.461 147.639  1.00  0.00           C
ATOM   2876  CG2 VAL A 180      54.215  56.491 147.919  1.00  0.00           C
ATOM   2880  C   VAL A 180      57.785  57.850 148.559  1.00  0.00           C
ATOM   2881  O   VAL A 180      58.375  57.350 149.520  1.00  0.00           O
ATOM   2882  N   ILE A 181      58.495  58.401 147.549  1.00  0.00           N
ATOM   2884  CA  ILE A 181      59.955  58.550 147.589  1.00  0.00           C
ATOM   2886  CB  ILE A 181      60.555  58.931 146.229  1.00  0.00           C
ATOM   2888  CG2 ILE A 181      62.085  59.090 146.339  1.00  0.00           C
ATOM   2892  CG1 ILE A 181      60.235  57.860 145.169  1.00  0.00           C
ATOM   2895  CD  ILE A 181      60.576  58.311 143.738  1.00  0.00           C
ATOM   2899  C   ILE A 181      60.425  59.511 148.669  1.00  0.00           C
ATOM   2900  O   ILE A 181      61.315  59.181 149.449  1.00  0.00           O
ATOM   2901  N   SER A 182      59.805  60.701 148.790  1.00  0.00           N
ATOM   2903  CA  SER A 182      60.075  61.721 149.799  1.00  0.00           C
ATOM   2905  CB  SER A 182      59.135  62.941 149.609  1.00  0.00           C
ATOM   2908  OG  SER A 182      59.555  63.771 148.539  1.00  0.00           O
ATOM   2910  C   SER A 182      59.895  61.250 151.229  1.00  0.00           C
ATOM   2911  O   SER A 182      60.775  61.381 152.079  1.00  0.00           O
ATOM   2912  N   ALA A 183      58.745  60.611 151.509  1.00  0.00           N
ATOM   2914  CA  ALA A 183      58.445  59.991 152.779  1.00  0.00           C
ATOM   2916  CB  ALA A 183      57.005  59.451 152.709  1.00  0.00           C
ATOM   2920  C   ALA A 183      59.415  58.881 153.139  1.00  0.00           C
ATOM   2921  O   ALA A 183      59.855  58.741 154.279  1.00  0.00           O
ATOM   2922  N   GLY A 184      59.795  58.081 152.119  1.00  0.00           N
ATOM   2924  CA  GLY A 184      60.745  56.991 152.259  1.00  0.00           C
ATOM   2927  C   GLY A 184      62.135  57.479 152.518  1.00  0.00           C
ATOM   2928  O   GLY A 184      62.865  56.851 153.290  1.00  0.00           O
ATOM   2929  N   LEU A 185      62.535  58.611 151.919  1.00  0.00           N
ATOM   2931  CA  LEU A 185      63.806  59.271 152.139  1.00  0.00           C
ATOM   2933  CB  LEU A 185      63.936  60.461 151.149  1.00  0.00           C
ATOM   2936  CG  LEU A 185      65.355  61.021 150.848  1.00  0.00           C
ATOM   2938  CD1 LEU A 185      65.995  61.751 152.040  1.00  0.00           C
ATOM   2942  CD2 LEU A 185      66.315  59.971 150.270  1.00  0.00           C
ATOM   2946  C   LEU A 185      64.006  59.741 153.579  1.00  0.00           C
ATOM   2947  O   LEU A 185      65.025  59.451 154.189  1.00  0.00           O
ATOM   2948  N   ASP A 186      63.006  60.391 154.210  1.00  0.00           N
ATOM   2950  CA  ASP A 186      63.035  60.750 155.619  1.00  0.00           C
ATOM   2952  CB  ASP A 186      61.785  61.631 155.949  1.00  0.00           C
ATOM   2955  CG  ASP A 186      61.646  62.081 157.408  1.00  0.00           C
ATOM   2956  OD1 ASP A 186      62.575  61.881 158.229  1.00  0.00           O
ATOM   2957  OD2 ASP A 186      60.555  62.590 157.749  1.00  0.00           O
ATOM   2958  C   ASP A 186      63.115  59.511 156.539  1.00  0.00           C
ATOM   2959  O   ASP A 186      63.936  59.410 157.460  1.00  0.00           O
ATOM   2960  N   LYS A 187      62.295  58.480 156.268  1.00  0.00           N
ATOM   2962  CA  LYS A 187      62.295  57.250 157.040  1.00  0.00           C
ATOM   2964  CB  LYS A 187      61.135  56.320 156.620  1.00  0.00           C
ATOM   2967  CG  LYS A 187      60.485  55.550 157.789  1.00  0.00           C
ATOM   2970  CD  LYS A 187      61.475  54.671 158.570  1.00  0.00           C
ATOM   2973  CE  LYS A 187      60.875  53.791 159.680  1.00  0.00           C
ATOM   2976  NZ  LYS A 187      60.445  54.581 160.849  1.00  0.00           N
ATOM   2980  C   LYS A 187      63.655  56.551 156.958  1.00  0.00           C
ATOM   2981  O   LYS A 187      64.235  56.171 157.979  1.00  0.00           O
ATOM   2982  N   SER A 188      64.245  56.470 155.740  1.00  0.00           N
ATOM   2984  CA  SER A 188      65.605  56.021 155.479  1.00  0.00           C
ATOM   2986  CB  SER A 188      65.906  56.120 153.949  1.00  0.00           C
ATOM   2989  OG  SER A 188      67.265  55.861 153.589  1.00  0.00           O
ATOM   2991  C   SER A 188      66.635  56.840 156.238  1.00  0.00           C
ATOM   2992  O   SER A 188      67.525  56.320 156.910  1.00  0.00           O
ATOM   2993  N   ALA A 189      66.506  58.181 156.199  1.00  0.00           N
ATOM   2995  CA  ALA A 189      67.405  59.061 156.889  1.00  0.00           C
ATOM   2997  CB  ALA A 189      67.095  60.521 156.520  1.00  0.00           C
ATOM   3001  C   ALA A 189      67.425  58.900 158.410  1.00  0.00           C
ATOM   3002  O   ALA A 189      68.515  58.801 158.969  1.00  0.00           O
ATOM   3003  N   THR A 190      66.275  58.871 159.130  1.00  0.00           N
ATOM   3005  CA  THR A 190      66.265  58.760 160.609  1.00  0.00           C
ATOM   3007  CB  THR A 190      65.055  59.431 161.290  1.00  0.00           C
ATOM   3009  OG1 THR A 190      65.076  59.319 162.710  1.00  0.00           O
ATOM   3011  CG2 THR A 190      63.715  58.820 160.840  1.00  0.00           C
ATOM   3015  C   THR A 190      66.445  57.361 161.139  1.00  0.00           C
ATOM   3016  O   THR A 190      67.235  57.111 162.049  1.00  0.00           O
ATOM   3017  N   ASP A 191      65.755  56.361 160.560  1.00  0.00           N
ATOM   3019  CA  ASP A 191      65.675  55.051 161.180  1.00  0.00           C
ATOM   3021  CB  ASP A 191      64.295  54.421 160.878  1.00  0.00           C
ATOM   3024  CG  ASP A 191      64.055  53.131 161.639  1.00  0.00           C
ATOM   3025  OD1 ASP A 191      64.195  53.120 162.889  1.00  0.00           O
ATOM   3026  OD2 ASP A 191      63.565  52.171 160.988  1.00  0.00           O
ATOM   3027  C   ASP A 191      66.826  54.211 160.659  1.00  0.00           C
ATOM   3028  O   ASP A 191      67.595  53.650 161.430  1.00  0.00           O
ATOM   3029  N   ALA A 192      67.035  54.221 159.328  1.00  0.00           N
ATOM   3031  CA  ALA A 192      68.135  53.500 158.738  1.00  0.00           C
ATOM   3033  CB  ALA A 192      67.905  53.211 157.238  1.00  0.00           C
ATOM   3037  C   ALA A 192      69.475  54.181 158.969  1.00  0.00           C
ATOM   3038  O   ALA A 192      70.506  53.550 158.839  1.00  0.00           O
ATOM   3039  N   ALA A 193      69.525  55.461 159.400  1.00  0.00           N
ATOM   3041  CA  ALA A 193      70.755  55.940 160.018  1.00  0.00           C
ATOM   3043  CB  ALA A 193      70.845  57.471 160.079  1.00  0.00           C
ATOM   3047  C   ALA A 193      71.025  55.391 161.419  1.00  0.00           C
ATOM   3048  O   ALA A 193      72.086  54.830 161.680  1.00  0.00           O
ATOM   3049  N   ASN A 194      70.076  55.531 162.370  1.00  0.00           N
ATOM   3051  CA  ASN A 194      70.265  55.090 163.738  1.00  0.00           C
ATOM   3053  CB  ASN A 194      69.065  55.581 164.590  1.00  0.00           C
ATOM   3056  CG  ASN A 194      69.315  55.490 166.098  1.00  0.00           C
ATOM   3057  OD1 ASN A 194      70.435  55.420 166.609  1.00  0.00           O
ATOM   3058  ND2 ASN A 194      68.195  55.590 166.859  1.00  0.00           N
ATOM   3061  C   ASN A 194      70.465  53.570 163.829  1.00  0.00           C
ATOM   3062  O   ASN A 194      71.396  53.050 164.440  1.00  0.00           O
ATOM   3063  N   ALA A 195      69.605  52.831 163.089  1.00  0.00           N
ATOM   3065  CA  ALA A 195      69.546  51.390 163.069  1.00  0.00           C
ATOM   3067  CB  ALA A 195      68.076  50.951 162.859  1.00  0.00           C
ATOM   3071  C   ALA A 195      70.385  50.831 161.949  1.00  0.00           C
ATOM   3072  O   ALA A 195      70.205  49.690 161.530  1.00  0.00           O
ATOM   3073  N   ALA A 196      71.335  51.621 161.400  1.00  0.00           N
ATOM   3075  CA  ALA A 196      72.485  51.080 160.719  1.00  0.00           C
ATOM   3077  CB  ALA A 196      72.815  51.831 159.419  1.00  0.00           C
ATOM   3081  C   ALA A 196      73.686  51.161 161.609  1.00  0.00           C
ATOM   3082  O   ALA A 196      74.525  50.280 161.609  1.00  0.00           O
ATOM   3083  N   GLN A 197      73.805  52.221 162.430  1.00  0.00           N
ATOM   3085  CA  GLN A 197      74.885  52.370 163.378  1.00  0.00           C
ATOM   3087  CB  GLN A 197      74.915  53.791 164.009  1.00  0.00           C
ATOM   3090  CG  GLN A 197      75.085  55.021 163.060  1.00  0.00           C
ATOM   3093  CD  GLN A 197      76.035  54.971 161.839  1.00  0.00           C
ATOM   3094  OE1 GLN A 197      76.835  55.881 161.660  1.00  0.00           O
ATOM   3095  NE2 GLN A 197      75.925  53.960 160.958  1.00  0.00           N
ATOM   3098  C   GLN A 197      74.845  51.320 164.479  1.00  0.00           C
ATOM   3099  O   GLN A 197      75.885  50.910 164.979  1.00  0.00           O
ATOM   3100  N   ASN A 198      73.625  50.901 164.870  1.00  0.00           N
ATOM   3102  CA  ASN A 198      73.375  49.681 165.620  1.00  0.00           C
ATOM   3104  CB  ASN A 198      72.226  49.830 166.660  1.00  0.00           C
ATOM   3107  CG  ASN A 198      72.436  50.991 167.609  1.00  0.00           C
ATOM   3108  OD1 ASN A 198      73.275  50.940 168.509  1.00  0.00           O
ATOM   3109  ND2 ASN A 198      71.565  52.031 167.500  1.00  0.00           N
ATOM   3112  C   ASN A 198      72.865  48.600 164.660  1.00  0.00           C
ATOM   3113  O   ASN A 198      72.195  48.910 163.680  1.00  0.00           O
ATOM   3114  N   ARG A 199      73.085  47.320 164.988  1.00  0.00           N
ATOM   3116  CA  ARG A 199      72.226  46.171 164.689  1.00  0.00           C
ATOM   3118  CB  ARG A 199      70.755  46.291 165.169  1.00  0.00           C
ATOM   3121  CG  ARG A 199      70.085  44.890 165.229  1.00  0.00           C
ATOM   3124  CD  ARG A 199      68.605  44.850 165.609  1.00  0.00           C
ATOM   3127  NE  ARG A 199      68.336  43.510 166.238  1.00  0.00           N
ATOM   3129  CZ  ARG A 199      68.705  43.241 167.488  1.00  0.00           C
ATOM   3130  NH1 ARG A 199      69.365  44.081 168.260  1.00  0.00           N
ATOM   3133  NH2 ARG A 199      68.375  42.101 168.049  1.00  0.00           N
ATOM   3136  C   ARG A 199      72.235  45.660 163.260  1.00  0.00           C
ATOM   3137  O   ARG A 199      72.296  44.461 163.019  1.00  0.00           O
ATOM   3138  N   ALA A 200      72.175  46.551 162.259  1.00  0.00           N
ATOM   3140  CA  ALA A 200      72.296  46.210 160.859  1.00  0.00           C
ATOM   3142  CB  ALA A 200      71.965  47.400 159.960  1.00  0.00           C
ATOM   3146  C   ALA A 200      73.695  45.711 160.560  1.00  0.00           C
ATOM   3147  O   ALA A 200      74.586  45.701 161.389  1.00  0.00           O
ATOM   3148  N   SER A 201      73.905  45.150 159.359  1.00  0.00           N
ATOM   3150  CA  SER A 201      75.195  44.570 158.999  1.00  0.00           C
ATOM   3152  CB  SER A 201      75.076  43.840 157.639  1.00  0.00           C
ATOM   3155  OG  SER A 201      76.305  43.241 157.229  1.00  0.00           O
ATOM   3157  C   SER A 201      76.385  45.521 158.949  1.00  0.00           C
ATOM   3158  O   SER A 201      77.485  45.210 159.389  1.00  0.00           O
ATOM   3159  N   THR A 202      76.175  46.711 158.369  1.00  0.00           N
ATOM   3161  CA  THR A 202      77.156  47.771 158.318  1.00  0.00           C
ATOM   3163  CB  THR A 202      76.705  48.900 157.370  1.00  0.00           C
ATOM   3165  OG1 THR A 202      75.425  49.461 157.669  1.00  0.00           O
ATOM   3167  CG2 THR A 202      76.635  48.320 155.949  1.00  0.00           C
ATOM   3171  C   THR A 202      77.436  48.291 159.708  1.00  0.00           C
ATOM   3172  O   THR A 202      76.495  48.611 160.430  1.00  0.00           O
ATOM   3173  N   THR A 203      78.705  48.421 160.119  1.00  0.00           N
ATOM   3175  CA  THR A 203      79.045  48.981 161.438  1.00  0.00           C
ATOM   3177  CB  THR A 203      79.705  47.990 162.399  1.00  0.00           C
ATOM   3179  OG1 THR A 203      79.905  48.530 163.699  1.00  0.00           O
ATOM   3181  CG2 THR A 203      81.086  47.551 161.880  1.00  0.00           C
ATOM   3185  C   THR A 203      79.866  50.231 161.279  1.00  0.00           C
ATOM   3186  O   THR A 203      80.546  50.461 160.259  1.00  0.00           O
ATOM   3187  N   MET A 204      79.815  51.111 162.299  1.00  0.00           N
ATOM   3189  CA  MET A 204      80.675  52.250 162.430  1.00  0.00           C
ATOM   3191  CB  MET A 204      80.205  53.191 163.569  1.00  0.00           C
ATOM   3194  CG  MET A 204      78.835  53.851 163.289  1.00  0.00           C
ATOM   3197  SD  MET A 204      78.336  55.070 164.529  1.00  0.00           S
ATOM   3198  CE  MET A 204      78.305  53.900 165.900  1.00  0.00           C
ATOM   3202  C   MET A 204      82.115  51.881 162.729  1.00  0.00           C
ATOM   3203  O   MET A 204      82.395  51.131 163.658  1.00  0.00           O
ATOM   3204  N   ASP A 205      83.055  52.451 161.969  1.00  0.00           N
ATOM   3206  CA  ASP A 205      84.466  52.350 162.270  1.00  0.00           C
ATOM   3208  CB  ASP A 205      85.175  51.851 160.988  1.00  0.00           C
ATOM   3211  CG  ASP A 205      86.545  51.280 161.299  1.00  0.00           C
ATOM   3212  OD1 ASP A 205      86.646  50.601 162.359  1.00  0.00           O
ATOM   3213  OD2 ASP A 205      87.445  51.410 160.430  1.00  0.00           O
ATOM   3214  C   ASP A 205      84.985  53.690 162.789  1.00  0.00           C
ATOM   3215  O   ASP A 205      84.355  54.741 162.619  1.00  0.00           O
ATOM   3216  N   VAL A 206      86.156  53.661 163.439  1.00  0.00           N
ATOM   3218  CA  VAL A 206      86.896  54.830 163.859  1.00  0.00           C
ATOM   3220  CB  VAL A 206      87.225  54.870 165.350  1.00  0.00           C
ATOM   3222  CG1 VAL A 206      87.955  56.190 165.719  1.00  0.00           C
ATOM   3226  CG2 VAL A 206      85.915  54.681 166.129  1.00  0.00           C
ATOM   3230  C   VAL A 206      88.186  54.741 163.098  1.00  0.00           C
ATOM   3231  O   VAL A 206      88.785  53.681 163.009  1.00  0.00           O
ATOM   3232  N   GLN A 207      88.625  55.840 162.488  1.00  0.00           N
ATOM   3234  CA  GLN A 207      89.826  55.811 161.689  1.00  0.00           C
ATOM   3236  CB  GLN A 207      89.507  55.711 160.180  1.00  0.00           C
ATOM   3239  CG  GLN A 207      88.735  54.421 159.809  1.00  0.00           C
ATOM   3242  CD  GLN A 207      88.475  54.319 158.309  1.00  0.00           C
ATOM   3243  OE1 GLN A 207      88.195  55.311 157.630  1.00  0.00           O
ATOM   3244  NE2 GLN A 207      88.465  53.081 157.789  1.00  0.00           N
ATOM   3247  C   GLN A 207      90.516  57.111 161.979  1.00  0.00           C
ATOM   3248  O   GLN A 207      89.865  58.131 162.169  1.00  0.00           O
ATOM   3249  N   SER A 208      91.855  57.120 162.029  1.00  0.00           N
ATOM   3251  CA  SER A 208      92.605  58.351 162.079  1.00  0.00           C
ATOM   3253  CB  SER A 208      94.095  58.151 162.430  1.00  0.00           C
ATOM   3256  OG  SER A 208      94.735  57.210 161.568  1.00  0.00           O
ATOM   3258  C   SER A 208      92.416  59.221 160.840  1.00  0.00           C
ATOM   3259  O   SER A 208      92.155  58.750 159.729  1.00  0.00           O
ATOM   3260  N   ALA A 209      92.456  60.550 161.029  1.00  0.00           N
ATOM   3262  CA  ALA A 209      92.235  61.470 159.949  1.00  0.00           C
ATOM   3264  CB  ALA A 209      90.786  61.991 159.929  1.00  0.00           C
ATOM   3268  C   ALA A 209      93.225  62.601 159.988  1.00  0.00           C
ATOM   3269  O   ALA A 209      93.775  63.001 161.009  1.00  0.00           O
ATOM   3270  N   ALA A 210      93.516  63.111 158.779  1.00  0.00           N
ATOM   3272  CA  ALA A 210      94.305  64.290 158.589  1.00  0.00           C
ATOM   3274  CB  ALA A 210      95.425  63.981 157.569  1.00  0.00           C
ATOM   3278  C   ALA A 210      93.345  65.360 158.139  1.00  0.00           C
ATOM   3279  O   ALA A 210      93.146  65.550 156.929  1.00  0.00           O
ATOM   3280  N   ASP A 211      92.705  66.030 159.130  1.00  0.00           N
ATOM   3282  CA  ASP A 211      91.726  67.101 159.020  1.00  0.00           C
ATOM   3284  CB  ASP A 211      91.255  67.530 160.460  1.00  0.00           C
ATOM   3287  CG  ASP A 211      92.225  68.430 161.229  1.00  0.00           C
ATOM   3288  OD1 ASP A 211      93.326  68.701 160.690  1.00  0.00           O
ATOM   3289  OD2 ASP A 211      91.855  68.870 162.348  1.00  0.00           O
ATOM   3290  C   ASP A 211      92.165  68.281 158.160  1.00  0.00           C
ATOM   3291  O   ASP A 211      93.245  68.311 157.579  1.00  0.00           O
ATOM   3292  N   ASP A 212      91.346  69.331 158.078  1.00  0.00           N
ATOM   3294  CA  ASP A 212      91.656  70.521 157.320  1.00  0.00           C
ATOM   3296  CB  ASP A 212      90.445  71.501 157.399  1.00  0.00           C
ATOM   3299  CG  ASP A 212      89.215  70.881 156.749  1.00  0.00           C
ATOM   3300  OD1 ASP A 212      89.335  70.321 155.630  1.00  0.00           O
ATOM   3301  OD2 ASP A 212      88.105  71.021 157.329  1.00  0.00           O
ATOM   3302  C   ASP A 212      92.965  71.221 157.709  1.00  0.00           C
ATOM   3303  O   ASP A 212      93.625  71.831 156.859  1.00  0.00           O
ATOM   3304  N   THR A 213      93.415  71.160 158.990  1.00  0.00           N
ATOM   3306  CA  THR A 213      94.546  71.961 159.469  1.00  0.00           C
ATOM   3308  CB  THR A 213      94.186  72.720 160.770  1.00  0.00           C
ATOM   3310  OG1 THR A 213      95.285  73.361 161.419  1.00  0.00           O
ATOM   3312  CG2 THR A 213      93.536  71.751 161.749  1.00  0.00           C
ATOM   3316  C   THR A 213      95.845  71.171 159.559  1.00  0.00           C
ATOM   3317  O   THR A 213      96.945  71.711 159.699  1.00  0.00           O
ATOM   3318  N   GLY A 214      95.806  69.830 159.380  1.00  0.00           N
ATOM   3320  CA  GLY A 214      97.007  69.021 159.579  1.00  0.00           C
ATOM   3323  C   GLY A 214      97.115  68.650 161.009  1.00  0.00           C
ATOM   3324  O   GLY A 214      98.216  68.401 161.509  1.00  0.00           O
ATOM   3325  N   LEU A 215      95.975  68.620 161.730  1.00  0.00           N
ATOM   3327  CA  LEU A 215      95.955  68.460 163.149  1.00  0.00           C
ATOM   3329  CB  LEU A 215      95.116  69.570 163.799  1.00  0.00           C
ATOM   3332  CG  LEU A 215      95.175  69.680 165.329  1.00  0.00           C
ATOM   3334  CD1 LEU A 215      96.617  69.870 165.849  1.00  0.00           C
ATOM   3338  CD2 LEU A 215      94.315  70.881 165.740  1.00  0.00           C
ATOM   3342  C   LEU A 215      95.415  67.070 163.449  1.00  0.00           C
ATOM   3343  O   LEU A 215      94.486  66.610 162.798  1.00  0.00           O
ATOM   3344  N   PRO A 216      96.005  66.311 164.359  1.00  0.00           N
ATOM   3345  CD  PRO A 216      97.355  66.531 164.859  1.00  0.00           C
ATOM   3348  CA  PRO A 216      95.546  64.960 164.669  1.00  0.00           C
ATOM   3350  CB  PRO A 216      96.525  64.521 165.749  1.00  0.00           C
ATOM   3353  CG  PRO A 216      97.826  65.160 165.289  1.00  0.00           C
ATOM   3356  C   PRO A 216      94.126  64.850 165.130  1.00  0.00           C
ATOM   3357  O   PRO A 216      93.785  65.400 166.180  1.00  0.00           O
ATOM   3358  N   MET A 217      93.286  64.101 164.409  1.00  0.00           N
ATOM   3360  CA  MET A 217      91.896  64.010 164.759  1.00  0.00           C
ATOM   3362  CB  MET A 217      91.136  65.181 164.100  1.00  0.00           C
ATOM   3365  CG  MET A 217      89.696  65.330 164.590  1.00  0.00           C
ATOM   3368  SD  MET A 217      88.755  66.580 163.699  1.00  0.00           S
ATOM   3369  CE  MET A 217      88.505  65.470 162.290  1.00  0.00           C
ATOM   3373  C   MET A 217      91.375  62.671 164.299  1.00  0.00           C
ATOM   3374  O   MET A 217      91.796  62.120 163.279  1.00  0.00           O
ATOM   3375  N   LEU A 218      90.415  62.101 165.040  1.00  0.00           N
ATOM   3377  CA  LEU A 218      89.746  60.881 164.650  1.00  0.00           C
ATOM   3379  CB  LEU A 218      89.396  59.911 165.818  1.00  0.00           C
ATOM   3382  CG  LEU A 218      90.605  59.319 166.559  1.00  0.00           C
ATOM   3384  CD1 LEU A 218      91.766  59.040 165.598  1.00  0.00           C
ATOM   3388  CD2 LEU A 218      91.055  60.220 167.719  1.00  0.00           C
ATOM   3392  C   LEU A 218      88.485  61.221 163.919  1.00  0.00           C
ATOM   3393  O   LEU A 218      87.745  62.140 164.279  1.00  0.00           O
ATOM   3394  N   VAL A 219      88.186  60.441 162.879  1.00  0.00           N
ATOM   3396  CA  VAL A 219      86.866  60.461 162.299  1.00  0.00           C
ATOM   3398  CB  VAL A 219      86.826  60.761 160.809  1.00  0.00           C
ATOM   3400  CG1 VAL A 219      87.476  59.651 159.960  1.00  0.00           C
ATOM   3404  CG2 VAL A 219      85.367  60.991 160.399  1.00  0.00           C
ATOM   3408  C   VAL A 219      86.195  59.160 162.659  1.00  0.00           C
ATOM   3409  O   VAL A 219      86.675  58.061 162.379  1.00  0.00           O
ATOM   3410  N   VAL A 220      85.046  59.271 163.318  1.00  0.00           N
ATOM   3412  CA  VAL A 220      84.175  58.151 163.549  1.00  0.00           C
ATOM   3414  CB  VAL A 220      83.555  58.160 164.949  1.00  0.00           C
ATOM   3416  CG1 VAL A 220      84.686  58.241 165.999  1.00  0.00           C
ATOM   3420  CG2 VAL A 220      82.566  59.311 165.130  1.00  0.00           C
ATOM   3424  C   VAL A 220      83.125  58.191 162.459  1.00  0.00           C
ATOM   3425  O   VAL A 220      82.795  59.240 161.889  1.00  0.00           O
ATOM   3426  N   ARG A 221      82.575  57.031 162.090  1.00  0.00           N
ATOM   3428  CA  ARG A 221      81.316  57.011 161.369  1.00  0.00           C
ATOM   3430  CB  ARG A 221      81.005  55.581 160.840  1.00  0.00           C
ATOM   3433  CG  ARG A 221      82.025  55.021 159.839  1.00  0.00           C
ATOM   3436  CD  ARG A 221      82.056  55.800 158.509  1.00  0.00           C
ATOM   3439  NE  ARG A 221      83.296  55.410 157.770  1.00  0.00           N
ATOM   3441  CZ  ARG A 221      84.525  55.791 158.078  1.00  0.00           C
ATOM   3442  NH1 ARG A 221      84.816  56.721 158.969  1.00  0.00           N
ATOM   3445  NH2 ARG A 221      85.516  55.160 157.479  1.00  0.00           N
ATOM   3448  C   ARG A 221      80.126  57.590 162.140  1.00  0.00           C
ATOM   3449  O   ARG A 221      80.046  57.471 163.369  1.00  0.00           O
ATOM   3450  N   GLY A 222      79.205  58.230 161.400  1.00  0.00           N
ATOM   3452  CA  GLY A 222      77.876  58.611 161.848  1.00  0.00           C
ATOM   3455  C   GLY A 222      77.565  60.101 161.839  1.00  0.00           C
ATOM   3456  O   GLY A 222      78.395  60.901 162.249  1.00  0.00           O
ATOM   3457  N   PRO A 223      76.375  60.511 161.380  1.00  0.00           N
ATOM   3458  CD  PRO A 223      75.245  59.601 161.158  1.00  0.00           C
ATOM   3461  CA  PRO A 223      75.925  61.910 161.450  1.00  0.00           C
ATOM   3463  CB  PRO A 223      74.525  61.861 160.818  1.00  0.00           C
ATOM   3466  CG  PRO A 223      73.985  60.471 161.180  1.00  0.00           C
ATOM   3469  C   PRO A 223      75.915  62.460 162.859  1.00  0.00           C
ATOM   3470  O   PRO A 223      75.735  61.691 163.809  1.00  0.00           O
ATOM   3471  N   PHE A 224      76.055  63.801 163.019  1.00  0.00           N
ATOM   3473  CA  PHE A 224      76.235  64.480 164.299  1.00  0.00           C
ATOM   3475  CB  PHE A 224      76.335  66.010 164.039  1.00  0.00           C
ATOM   3478  CG  PHE A 224      76.665  66.900 165.229  1.00  0.00           C
ATOM   3479  CD1 PHE A 224      75.785  67.160 166.299  1.00  0.00           C
ATOM   3481  CE1 PHE A 224      76.125  68.061 167.309  1.00  0.00           C
ATOM   3483  CZ  PHE A 224      77.335  68.771 167.249  1.00  0.00           C
ATOM   3485  CD2 PHE A 224      77.855  67.641 165.180  1.00  0.00           C
ATOM   3487  CE2 PHE A 224      78.185  68.580 166.158  1.00  0.00           C
ATOM   3489  C   PHE A 224      75.146  64.160 165.318  1.00  0.00           C
ATOM   3490  O   PHE A 224      75.396  63.970 166.520  1.00  0.00           O
ATOM   3491  N   ASN A 225      73.885  64.040 164.870  1.00  0.00           N
ATOM   3493  CA  ASN A 225      72.785  63.591 165.719  1.00  0.00           C
ATOM   3495  CB  ASN A 225      71.445  63.591 164.959  1.00  0.00           C
ATOM   3498  CG  ASN A 225      71.225  65.010 164.490  1.00  0.00           C
ATOM   3499  OD1 ASN A 225      71.186  65.930 165.318  1.00  0.00           O
ATOM   3500  ND2 ASN A 225      71.195  65.251 163.149  1.00  0.00           N
ATOM   3503  C   ASN A 225      72.985  62.221 166.349  1.00  0.00           C
ATOM   3504  O   ASN A 225      72.826  62.050 167.559  1.00  0.00           O
ATOM   3505  N   VAL A 226      73.355  61.190 165.560  1.00  0.00           N
ATOM   3507  CA  VAL A 226      73.485  59.830 166.069  1.00  0.00           C
ATOM   3509  CB  VAL A 226      73.495  58.791 164.959  1.00  0.00           C
ATOM   3511  CG1 VAL A 226      73.725  57.381 165.549  1.00  0.00           C
ATOM   3515  CG2 VAL A 226      72.135  58.820 164.230  1.00  0.00           C
ATOM   3519  C   VAL A 226      74.675  59.690 166.990  1.00  0.00           C
ATOM   3520  O   VAL A 226      74.535  59.170 168.098  1.00  0.00           O
ATOM   3521  N   VAL A 227      75.845  60.191 166.568  1.00  0.00           N
ATOM   3523  CA  VAL A 227      77.086  60.090 167.319  1.00  0.00           C
ATOM   3525  CB  VAL A 227      78.305  60.620 166.568  1.00  0.00           C
ATOM   3527  CG1 VAL A 227      78.515  59.780 165.309  1.00  0.00           C
ATOM   3531  CG2 VAL A 227      78.125  62.101 166.229  1.00  0.00           C
ATOM   3535  C   VAL A 227      77.035  60.741 168.689  1.00  0.00           C
ATOM   3536  O   VAL A 227      77.445  60.140 169.669  1.00  0.00           O
ATOM   3537  N   TRP A 228      76.445  61.961 168.820  1.00  0.00           N
ATOM   3539  CA  TRP A 228      76.385  62.671 170.089  1.00  0.00           C
ATOM   3541  CB  TRP A 228      75.576  63.981 169.930  1.00  0.00           C
ATOM   3544  CG  TRP A 228      75.425  64.811 171.170  1.00  0.00           C
ATOM   3545  CD1 TRP A 228      74.435  64.760 172.119  1.00  0.00           C
ATOM   3547  NE1 TRP A 228      74.775  65.570 173.179  1.00  0.00           N
ATOM   3549  CE2 TRP A 228      75.985  66.150 172.930  1.00  0.00           C
ATOM   3550  CD2 TRP A 228      76.425  65.711 171.660  1.00  0.00           C
ATOM   3551  CE3 TRP A 228      77.625  66.171 171.139  1.00  0.00           C
ATOM   3553  CZ3 TRP A 228      78.375  67.070 171.899  1.00  0.00           C
ATOM   3555  CZ2 TRP A 228      76.745  67.020 173.680  1.00  0.00           C
ATOM   3557  CH2 TRP A 228      77.965  67.460 173.159  1.00  0.00           C
ATOM   3559  C   TRP A 228      75.695  61.861 171.170  1.00  0.00           C
ATOM   3560  O   TRP A 228      76.165  61.761 172.299  1.00  0.00           O
ATOM   3561  N   GLN A 229      74.575  61.241 170.799  1.00  0.00           N
ATOM   3563  CA  GLN A 229      73.785  60.401 171.660  1.00  0.00           C
ATOM   3565  CB  GLN A 229      72.576  59.870 170.859  1.00  0.00           C
ATOM   3568  CG  GLN A 229      71.646  61.000 170.389  1.00  0.00           C
ATOM   3571  CD  GLN A 229      70.565  60.420 169.499  1.00  0.00           C
ATOM   3572  OE1 GLN A 229      69.625  59.811 170.000  1.00  0.00           O
ATOM   3573  NE2 GLN A 229      70.646  60.611 168.169  1.00  0.00           N
ATOM   3576  C   GLN A 229      74.555  59.221 172.220  1.00  0.00           C
ATOM   3577  O   GLN A 229      74.385  58.830 173.369  1.00  0.00           O
ATOM   3578  N   ARG A 230      75.396  58.631 171.349  1.00  0.00           N
ATOM   3580  CA  ARG A 230      76.205  57.471 171.629  1.00  0.00           C
ATOM   3582  CB  ARG A 230      76.485  56.711 170.309  1.00  0.00           C
ATOM   3585  CG  ARG A 230      75.146  56.291 169.689  1.00  0.00           C
ATOM   3588  CD  ARG A 230      75.186  55.220 168.609  1.00  0.00           C
ATOM   3591  NE  ARG A 230      73.745  54.900 168.309  1.00  0.00           N
ATOM   3593  CZ  ARG A 230      72.935  54.370 169.218  1.00  0.00           C
ATOM   3594  NH1 ARG A 230      73.465  53.600 170.130  1.00  0.00           N
ATOM   3597  NH2 ARG A 230      71.635  54.561 169.139  1.00  0.00           N
ATOM   3600  C   ARG A 230      77.506  57.790 172.348  1.00  0.00           C
ATOM   3601  O   ARG A 230      78.025  56.941 173.069  1.00  0.00           O
ATOM   3602  N   LEU A 231      78.025  59.021 172.229  1.00  0.00           N
ATOM   3604  CA  LEU A 231      79.266  59.421 172.869  1.00  0.00           C
ATOM   3606  CB  LEU A 231      79.705  60.831 172.408  1.00  0.00           C
ATOM   3609  CG  LEU A 231      80.865  60.851 171.380  1.00  0.00           C
ATOM   3611  CD1 LEU A 231      80.616  60.021 170.119  1.00  0.00           C
ATOM   3615  CD2 LEU A 231      81.156  62.291 170.970  1.00  0.00           C
ATOM   3619  C   LEU A 231      79.295  59.201 174.389  1.00  0.00           C
ATOM   3620  O   LEU A 231      80.085  58.351 174.790  1.00  0.00           O
ATOM   3621  N   PRO A 232      78.495  59.760 175.289  1.00  0.00           N
ATOM   3622  CD  PRO A 232      77.576  60.861 174.988  1.00  0.00           C
ATOM   3625  CA  PRO A 232      78.495  59.451 176.719  1.00  0.00           C
ATOM   3627  CB  PRO A 232      77.145  60.000 177.139  1.00  0.00           C
ATOM   3630  CG  PRO A 232      77.095  61.301 176.359  1.00  0.00           C
ATOM   3633  C   PRO A 232      78.625  58.011 177.169  1.00  0.00           C
ATOM   3634  O   PRO A 232      79.375  57.710 178.098  1.00  0.00           O
ATOM   3635  N   ALA A 233      77.826  57.140 176.560  1.00  0.00           N
ATOM   3637  CA  ALA A 233      77.835  55.721 176.759  1.00  0.00           C
ATOM   3639  CB  ALA A 233      76.576  55.160 176.089  1.00  0.00           C
ATOM   3643  C   ALA A 233      79.105  55.061 176.238  1.00  0.00           C
ATOM   3644  O   ALA A 233      79.625  54.121 176.828  1.00  0.00           O
ATOM   3645  N   ALA A 234      79.645  55.521 175.089  1.00  0.00           N
ATOM   3647  CA  ALA A 234      80.965  55.111 174.609  1.00  0.00           C
ATOM   3649  CB  ALA A 234      81.245  55.660 173.190  1.00  0.00           C
ATOM   3653  C   ALA A 234      82.076  55.511 175.569  1.00  0.00           C
ATOM   3654  O   ALA A 234      83.007  54.750 175.829  1.00  0.00           O
ATOM   3655  N   LEU A 235      81.966  56.711 176.159  1.00  0.00           N
ATOM   3657  CA  LEU A 235      82.965  57.311 177.010  1.00  0.00           C
ATOM   3659  CB  LEU A 235      82.715  58.830 177.109  1.00  0.00           C
ATOM   3662  CG  LEU A 235      82.876  59.570 175.770  1.00  0.00           C
ATOM   3664  CD1 LEU A 235      82.546  61.050 175.949  1.00  0.00           C
ATOM   3668  CD2 LEU A 235      84.226  59.319 175.099  1.00  0.00           C
ATOM   3672  C   LEU A 235      83.125  56.711 178.400  1.00  0.00           C
ATOM   3673  O   LEU A 235      84.156  56.921 179.030  1.00  0.00           O
ATOM   3674  N   GLU A 236      82.186  55.881 178.900  1.00  0.00           N
ATOM   3676  CA  GLU A 236      82.386  55.131 180.159  1.00  0.00           C
ATOM   3678  CB  GLU A 236      81.156  54.240 180.499  1.00  0.00           C
ATOM   3681  CG  GLU A 236      81.076  53.780 181.990  1.00  0.00           C
ATOM   3684  CD  GLU A 236      81.715  52.451 182.419  1.00  0.00           C
ATOM   3685  OE1 GLU A 236      81.446  51.410 181.759  1.00  0.00           O
ATOM   3686  OE2 GLU A 236      82.316  52.440 183.520  1.00  0.00           O
ATOM   3687  C   GLU A 236      83.605  54.230 180.059  1.00  0.00           C
ATOM   3688  O   GLU A 236      84.455  54.191 180.949  1.00  0.00           O
ATOM   3689  N   LYS A 237      83.715  53.550 178.900  1.00  0.00           N
ATOM   3691  CA  LYS A 237      84.766  52.621 178.529  1.00  0.00           C
ATOM   3693  CB  LYS A 237      84.355  51.901 177.220  1.00  0.00           C
ATOM   3696  CG  LYS A 237      83.216  50.901 177.430  1.00  0.00           C
ATOM   3699  CD  LYS A 237      82.715  50.220 176.150  1.00  0.00           C
ATOM   3702  CE  LYS A 237      81.925  51.131 175.210  1.00  0.00           C
ATOM   3705  NZ  LYS A 237      80.616  51.451 175.799  1.00  0.00           N
ATOM   3709  C   LYS A 237      86.176  53.191 178.410  1.00  0.00           C
ATOM   3710  O   LYS A 237      87.146  52.541 178.809  1.00  0.00           O
ATOM   3711  N   VAL A 238      86.335  54.410 177.839  1.00  0.00           N
ATOM   3713  CA  VAL A 238      87.625  55.070 177.699  1.00  0.00           C
ATOM   3715  CB  VAL A 238      87.625  56.161 176.619  1.00  0.00           C
ATOM   3717  CG1 VAL A 238      86.906  57.451 177.068  1.00  0.00           C
ATOM   3721  CG2 VAL A 238      89.065  56.481 176.169  1.00  0.00           C
ATOM   3725  C   VAL A 238      88.065  55.660 179.030  1.00  0.00           C
ATOM   3726  O   VAL A 238      89.245  55.901 179.270  1.00  0.00           O
ATOM   3727  N   GLY A 239      87.085  55.881 179.939  1.00  0.00           N
ATOM   3729  CA  GLY A 239      87.246  56.441 181.268  1.00  0.00           C
ATOM   3732  C   GLY A 239      87.665  57.910 181.299  1.00  0.00           C
ATOM   3733  O   GLY A 239      88.526  58.370 180.569  1.00  0.00           O
ATOM   3734  N   MET A 240      87.135  58.760 182.179  1.00  0.00           N
ATOM   3736  CA  MET A 240      85.955  58.570 182.990  1.00  0.00           C
ATOM   3738  CB  MET A 240      86.235  59.051 184.439  1.00  0.00           C
ATOM   3741  CG  MET A 240      85.725  58.050 185.499  1.00  0.00           C
ATOM   3744  SD  MET A 240      83.925  57.741 185.569  1.00  0.00           S
ATOM   3745  CE  MET A 240      83.726  56.381 184.380  1.00  0.00           C
ATOM   3749  C   MET A 240      84.786  59.251 182.290  1.00  0.00           C
ATOM   3750  O   MET A 240      84.355  58.820 181.219  1.00  0.00           O
ATOM   3751  N   LYS A 241      84.186  60.301 182.880  1.00  0.00           N
ATOM   3753  CA  LYS A 241      82.805  60.651 182.619  1.00  0.00           C
ATOM   3755  CB  LYS A 241      81.915  60.531 183.879  1.00  0.00           C
ATOM   3758  CG  LYS A 241      82.095  61.590 184.988  1.00  0.00           C
ATOM   3761  CD  LYS A 241      83.426  61.530 185.749  1.00  0.00           C
ATOM   3764  CE  LYS A 241      83.465  62.479 186.949  1.00  0.00           C
ATOM   3767  NZ  LYS A 241      84.686  62.280 187.759  1.00  0.00           N
ATOM   3771  C   LYS A 241      82.696  62.050 182.079  1.00  0.00           C
ATOM   3772  O   LYS A 241      83.545  62.920 182.290  1.00  0.00           O
ATOM   3773  N   VAL A 242      81.586  62.300 181.339  1.00  0.00           N
ATOM   3775  CA  VAL A 242      81.235  63.600 180.818  1.00  0.00           C
ATOM   3777  CB  VAL A 242      80.225  63.510 179.679  1.00  0.00           C
ATOM   3779  CG1 VAL A 242      79.985  64.910 179.089  1.00  0.00           C
ATOM   3783  CG2 VAL A 242      80.775  62.590 178.559  1.00  0.00           C
ATOM   3787  C   VAL A 242      80.725  64.540 181.910  1.00  0.00           C
ATOM   3788  O   VAL A 242      79.715  64.311 182.570  1.00  0.00           O
ATOM   3789  N   THR A 243      81.475  65.630 182.129  1.00  0.00           N
ATOM   3791  CA  THR A 243      81.125  66.681 183.069  1.00  0.00           C
ATOM   3793  CB  THR A 243      82.345  67.460 183.559  1.00  0.00           C
ATOM   3795  OG1 THR A 243      83.296  66.620 184.200  1.00  0.00           O
ATOM   3797  CG2 THR A 243      81.906  68.501 184.599  1.00  0.00           C
ATOM   3801  C   THR A 243      80.135  67.650 182.449  1.00  0.00           C
ATOM   3802  O   THR A 243      79.205  68.110 183.098  1.00  0.00           O
ATOM   3803  N   ASP A 244      80.305  67.970 181.150  1.00  0.00           N
ATOM   3805  CA  ASP A 244      79.495  68.940 180.430  1.00  0.00           C
ATOM   3807  CB  ASP A 244      80.186  70.330 180.380  1.00  0.00           C
ATOM   3810  CG  ASP A 244      79.365  71.470 179.779  1.00  0.00           C
ATOM   3811  OD1 ASP A 244      78.235  71.271 179.279  1.00  0.00           O
ATOM   3812  OD2 ASP A 244      79.925  72.600 179.809  1.00  0.00           O
ATOM   3813  C   ASP A 244      79.225  68.401 179.039  1.00  0.00           C
ATOM   3814  O   ASP A 244      80.126  67.870 178.370  1.00  0.00           O
ATOM   3815  N   SER A 245      77.975  68.510 178.589  1.00  0.00           N
ATOM   3817  CA  SER A 245      77.515  68.050 177.290  1.00  0.00           C
ATOM   3819  CB  SER A 245      76.475  66.880 177.389  1.00  0.00           C
ATOM   3822  OG  SER A 245      76.965  65.691 177.990  1.00  0.00           O
ATOM   3824  C   SER A 245      76.745  69.201 176.680  1.00  0.00           C
ATOM   3825  O   SER A 245      75.615  69.480 177.099  1.00  0.00           O
ATOM   3826  N   THR A 246      77.245  69.900 175.639  1.00  0.00           N
ATOM   3828  CA  THR A 246      76.385  70.820 174.889  1.00  0.00           C
ATOM   3830  CB  THR A 246      76.775  72.291 175.018  1.00  0.00           C
ATOM   3832  OG1 THR A 246      76.585  72.730 176.359  1.00  0.00           O
ATOM   3834  CG2 THR A 246      75.865  73.221 174.189  1.00  0.00           C
ATOM   3838  C   THR A 246      76.345  70.451 173.429  1.00  0.00           C
ATOM   3839  O   THR A 246      77.275  70.721 172.669  1.00  0.00           O
ATOM   3840  N   ARG A 247      75.205  69.881 172.939  1.00  0.00           N
ATOM   3842  CA  ARG A 247      75.015  69.511 171.539  1.00  0.00           C
ATOM   3844  CB  ARG A 247      73.605  68.861 171.299  1.00  0.00           C
ATOM   3847  CG  ARG A 247      73.275  68.570 169.809  1.00  0.00           C
ATOM   3850  CD  ARG A 247      71.855  68.081 169.469  1.00  0.00           C
ATOM   3853  NE  ARG A 247      71.735  66.631 169.799  1.00  0.00           N
ATOM   3855  CZ  ARG A 247      71.245  66.090 170.910  1.00  0.00           C
ATOM   3856  NH1 ARG A 247      70.796  66.820 171.899  1.00  0.00           N
ATOM   3859  NH2 ARG A 247      71.225  64.780 171.009  1.00  0.00           N
ATOM   3862  C   ARG A 247      75.186  70.691 170.589  1.00  0.00           C
ATOM   3863  O   ARG A 247      75.796  70.620 169.529  1.00  0.00           O
ATOM   3864  N   SER A 248      74.656  71.860 170.979  1.00  0.00           N
ATOM   3866  CA  SER A 248      74.726  73.101 170.219  1.00  0.00           C
ATOM   3868  CB  SER A 248      73.975  74.271 170.910  1.00  0.00           C
ATOM   3871  OG  SER A 248      72.686  73.891 171.389  1.00  0.00           O
ATOM   3873  C   SER A 248      76.125  73.620 169.959  1.00  0.00           C
ATOM   3874  O   SER A 248      76.355  74.340 168.999  1.00  0.00           O
ATOM   3875  N   GLN A 249      77.095  73.351 170.849  1.00  0.00           N
ATOM   3877  CA  GLN A 249      78.476  73.730 170.630  1.00  0.00           C
ATOM   3879  CB  GLN A 249      79.175  74.071 171.979  1.00  0.00           C
ATOM   3882  CG  GLN A 249      78.675  75.370 172.680  1.00  0.00           C
ATOM   3885  CD  GLN A 249      79.375  75.581 174.039  1.00  0.00           C
ATOM   3886  OE1 GLN A 249      80.295  74.861 174.419  1.00  0.00           O
ATOM   3887  NE2 GLN A 249      78.936  76.590 174.819  1.00  0.00           N
ATOM   3890  C   GLN A 249      79.225  72.569 169.979  1.00  0.00           C
ATOM   3891  O   GLN A 249      80.175  72.730 169.230  1.00  0.00           O
ATOM   3892  N   GLY A 250      78.785  71.330 170.270  1.00  0.00           N
ATOM   3894  CA  GLY A 250      79.555  70.131 169.969  1.00  0.00           C
ATOM   3897  C   GLY A 250      80.675  69.931 170.970  1.00  0.00           C
ATOM   3898  O   GLY A 250      81.576  69.120 170.779  1.00  0.00           O
ATOM   3899  N   ASN A 251      80.585  70.680 172.068  1.00  0.00           N
ATOM   3901  CA  ASN A 251      81.576  70.770 173.098  1.00  0.00           C
ATOM   3903  CB  ASN A 251      81.695  72.230 173.620  1.00  0.00           C
ATOM   3906  CG  ASN A 251      82.805  72.530 174.628  1.00  0.00           C
ATOM   3907  OD1 ASN A 251      83.536  71.681 175.139  1.00  0.00           O
ATOM   3908  ND2 ASN A 251      82.985  73.840 174.908  1.00  0.00           N
ATOM   3911  C   ASN A 251      81.206  69.800 174.189  1.00  0.00           C
ATOM   3912  O   ASN A 251      80.085  69.760 174.699  1.00  0.00           O
ATOM   3913  N   MET A 252      82.196  68.990 174.539  1.00  0.00           N
ATOM   3915  CA  MET A 252      82.155  68.191 175.719  1.00  0.00           C
ATOM   3917  CB  MET A 252      82.007  66.681 175.359  1.00  0.00           C
ATOM   3920  CG  MET A 252      82.546  65.711 176.420  1.00  0.00           C
ATOM   3923  SD  MET A 252      84.345  65.550 176.339  1.00  0.00           S
ATOM   3924  CE  MET A 252      84.305  64.110 175.289  1.00  0.00           C
ATOM   3928  C   MET A 252      83.326  68.530 176.619  1.00  0.00           C
ATOM   3929  O   MET A 252      84.445  68.791 176.169  1.00  0.00           O
ATOM   3930  N   ALA A 253      83.085  68.480 177.950  1.00  0.00           N
ATOM   3932  CA  ALA A 253      84.156  68.410 178.920  1.00  0.00           C
ATOM   3934  CB  ALA A 253      84.086  69.620 179.870  1.00  0.00           C
ATOM   3938  C   ALA A 253      84.076  67.090 179.679  1.00  0.00           C
ATOM   3939  O   ALA A 253      83.007  66.590 180.000  1.00  0.00           O
ATOM   3940  N   VAL A 254      85.245  66.490 179.979  1.00  0.00           N
ATOM   3942  CA  VAL A 254      85.355  65.220 180.689  1.00  0.00           C
ATOM   3944  CB  VAL A 254      85.725  64.040 179.770  1.00  0.00           C
ATOM   3946  CG1 VAL A 254      84.466  63.471 179.089  1.00  0.00           C
ATOM   3950  CG2 VAL A 254      86.745  64.491 178.709  1.00  0.00           C
ATOM   3954  C   VAL A 254      86.385  65.350 181.799  1.00  0.00           C
ATOM   3955  O   VAL A 254      87.295  66.181 181.729  1.00  0.00           O
ATOM   3956  N   THR A 255      86.296  64.511 182.850  1.00  0.00           N
ATOM   3958  CA  THR A 255      87.465  64.230 183.699  1.00  0.00           C
ATOM   3960  CB  THR A 255      87.266  64.351 185.219  1.00  0.00           C
ATOM   3962  OG1 THR A 255      86.265  63.500 185.740  1.00  0.00           O
ATOM   3964  CG2 THR A 255      86.775  65.750 185.560  1.00  0.00           C
ATOM   3968  C   THR A 255      88.035  62.881 183.329  1.00  0.00           C
ATOM   3969  O   THR A 255      87.386  61.840 183.458  1.00  0.00           O
ATOM   3970  N   TYR A 256      89.285  62.871 182.839  1.00  0.00           N
ATOM   3972  CA  TYR A 256      89.985  61.660 182.449  1.00  0.00           C
ATOM   3974  CB  TYR A 256      90.885  61.881 181.189  1.00  0.00           C
ATOM   3977  CG  TYR A 256      91.745  60.721 180.809  1.00  0.00           C
ATOM   3978  CD1 TYR A 256      91.195  59.710 180.000  1.00  0.00           C
ATOM   3980  CE1 TYR A 256      91.925  58.580 179.689  1.00  0.00           C
ATOM   3982  CZ  TYR A 256      93.225  58.440 180.170  1.00  0.00           C
ATOM   3983  OH  TYR A 256      93.925  57.250 179.949  1.00  0.00           O
ATOM   3985  CD2 TYR A 256      93.095  60.631 181.180  1.00  0.00           C
ATOM   3987  CE2 TYR A 256      93.835  59.480 180.879  1.00  0.00           C
ATOM   3989  C   TYR A 256      90.765  61.131 183.620  1.00  0.00           C
ATOM   3990  O   TYR A 256      91.465  61.870 184.319  1.00  0.00           O
ATOM   3991  N   LYS A 257      90.695  59.811 183.809  1.00  0.00           N
ATOM   3993  CA  LYS A 257      91.586  59.100 184.689  1.00  0.00           C
ATOM   3995  CB  LYS A 257      90.876  58.741 186.020  1.00  0.00           C
ATOM   3998  CG  LYS A 257      91.805  58.230 187.129  1.00  0.00           C
ATOM   4001  CD  LYS A 257      92.736  59.319 187.699  1.00  0.00           C
ATOM   4004  CE  LYS A 257      93.695  58.811 188.790  1.00  0.00           C
ATOM   4007  NZ  LYS A 257      94.725  59.820 189.149  1.00  0.00           N
ATOM   4011  C   LYS A 257      91.925  57.840 183.909  1.00  0.00           C
ATOM   4012  O   LYS A 257      91.005  57.271 183.340  1.00  0.00           O
ATOM   4013  N   PRO A 258      93.175  57.370 183.790  1.00  0.00           N
ATOM   4014  CD  PRO A 258      94.366  58.021 184.319  1.00  0.00           C
ATOM   4017  CA  PRO A 258      93.455  56.021 183.318  1.00  0.00           C
ATOM   4019  CB  PRO A 258      94.976  55.870 183.410  1.00  0.00           C
ATOM   4022  CG  PRO A 258      95.436  56.931 184.419  1.00  0.00           C
ATOM   4025  C   PRO A 258      92.696  54.960 184.079  1.00  0.00           C
ATOM   4026  O   PRO A 258      92.546  55.061 185.298  1.00  0.00           O
ATOM   4027  N   LEU A 259      92.205  53.941 183.349  1.00  0.00           N
ATOM   4029  CA  LEU A 259      91.775  52.671 183.889  1.00  0.00           C
ATOM   4031  CB  LEU A 259      90.826  51.870 182.960  1.00  0.00           C
ATOM   4034  CG  LEU A 259      89.475  52.500 182.589  1.00  0.00           C
ATOM   4036  CD1 LEU A 259      89.615  53.671 181.630  1.00  0.00           C
ATOM   4040  CD2 LEU A 259      88.586  51.460 181.910  1.00  0.00           C
ATOM   4044  C   LEU A 259      92.995  51.811 184.169  1.00  0.00           C
ATOM   4045  O   LEU A 259      94.105  52.070 183.709  1.00  0.00           O
ATOM   4046  N   SER A 260      92.795  50.791 185.018  1.00  0.00           N
ATOM   4048  CA  SER A 260      93.755  49.771 185.389  1.00  0.00           C
ATOM   4050  CB  SER A 260      93.195  48.910 186.548  1.00  0.00           C
ATOM   4053  OG  SER A 260      93.936  47.720 186.828  1.00  0.00           O
ATOM   4055  C   SER A 260      94.296  48.941 184.229  1.00  0.00           C
ATOM   4056  O   SER A 260      93.656  48.760 183.199  1.00  0.00           O
ATOM   4057  N   ASP A 261      95.525  48.410 184.380  1.00  0.00           N
ATOM   4059  CA  ASP A 261      96.156  47.580 183.359  1.00  0.00           C
ATOM   4061  CB  ASP A 261      97.596  47.230 183.820  1.00  0.00           C
ATOM   4064  CG  ASP A 261      98.475  47.000 182.609  1.00  0.00           C
ATOM   4065  OD1 ASP A 261      98.356  47.790 181.639  1.00  0.00           O
ATOM   4066  OD2 ASP A 261      99.355  46.111 182.670  1.00  0.00           O
ATOM   4067  C   ASP A 261      95.336  46.320 183.049  1.00  0.00           C
ATOM   4068  O   ASP A 261      95.165  45.931 181.899  1.00  0.00           O
ATOM   4069  N   SER A 262      94.746  45.730 184.109  1.00  0.00           N
ATOM   4071  CA  SER A 262      93.745  44.681 183.990  1.00  0.00           C
ATOM   4073  CB  SER A 262      93.116  44.331 185.369  1.00  0.00           C
ATOM   4076  OG  SER A 262      94.095  44.040 186.379  1.00  0.00           O
ATOM   4078  C   SER A 262      92.575  45.090 183.119  1.00  0.00           C
ATOM   4079  O   SER A 262      92.225  44.421 182.160  1.00  0.00           O
ATOM   4080  N   ASP A 263      91.995  46.260 183.439  1.00  0.00           N
ATOM   4082  CA  ASP A 263      90.775  46.870 182.939  1.00  0.00           C
ATOM   4084  CB  ASP A 263      90.625  48.139 183.829  1.00  0.00           C
ATOM   4087  CG  ASP A 263      89.215  48.620 184.130  1.00  0.00           C
ATOM   4088  OD1 ASP A 263      88.265  48.331 183.370  1.00  0.00           O
ATOM   4089  OD2 ASP A 263      89.126  49.410 185.129  1.00  0.00           O
ATOM   4090  C   ASP A 263      90.865  47.201 181.449  1.00  0.00           C
ATOM   4091  O   ASP A 263      89.945  46.941 180.669  1.00  0.00           O
ATOM   4092  N   TRP A 264      92.046  47.710 180.999  1.00  0.00           N
ATOM   4094  CA  TRP A 264      92.355  47.980 179.599  1.00  0.00           C
ATOM   4096  CB  TRP A 264      93.806  48.530 179.399  1.00  0.00           C
ATOM   4099  CG  TRP A 264      94.045  49.960 179.770  1.00  0.00           C
ATOM   4100  CD1 TRP A 264      94.926  50.410 180.719  1.00  0.00           C
ATOM   4102  NE1 TRP A 264      94.895  51.791 180.770  1.00  0.00           N
ATOM   4104  CE2 TRP A 264      93.995  52.260 179.870  1.00  0.00           C
ATOM   4105  CD2 TRP A 264      93.446  51.140 179.189  1.00  0.00           C
ATOM   4106  CE3 TRP A 264      92.525  51.351 178.169  1.00  0.00           C
ATOM   4108  CZ3 TRP A 264      92.115  52.650 177.889  1.00  0.00           C
ATOM   4110  CZ2 TRP A 264      93.586  53.550 179.590  1.00  0.00           C
ATOM   4112  CH2 TRP A 264      92.616  53.741 178.589  1.00  0.00           C
ATOM   4114  C   TRP A 264      92.186  46.761 178.709  1.00  0.00           C
ATOM   4115  O   TRP A 264      91.705  46.851 177.579  1.00  0.00           O
ATOM   4116  N   GLN A 265      92.546  45.569 179.180  1.00  0.00           N
ATOM   4118  CA  GLN A 265      92.495  44.381 178.370  1.00  0.00           C
ATOM   4120  CB  GLN A 265      93.296  43.271 179.068  1.00  0.00           C
ATOM   4123  CG  GLN A 265      94.795  43.611 179.249  1.00  0.00           C
ATOM   4126  CD  GLN A 265      95.535  43.671 177.919  1.00  0.00           C
ATOM   4127  OE1 GLN A 265      94.995  43.311 176.869  1.00  0.00           O
ATOM   4128  NE2 GLN A 265      96.835  44.021 177.950  1.00  0.00           N
ATOM   4131  C   GLN A 265      91.086  43.890 178.049  1.00  0.00           C
ATOM   4132  O   GLN A 265      90.856  43.300 177.010  1.00  0.00           O
ATOM   4133  N   GLU A 266      90.075  44.160 178.900  1.00  0.00           N
ATOM   4135  CA  GLU A 266      88.706  43.760 178.609  1.00  0.00           C
ATOM   4137  CB  GLU A 266      87.785  44.011 179.819  1.00  0.00           C
ATOM   4140  CG  GLU A 266      87.936  42.920 180.900  1.00  0.00           C
ATOM   4143  CD  GLU A 266      89.235  43.021 181.689  1.00  0.00           C
ATOM   4144  OE1 GLU A 266      90.205  42.271 181.379  1.00  0.00           O
ATOM   4145  OE2 GLU A 266      89.235  43.771 182.689  1.00  0.00           O
ATOM   4146  C   GLU A 266      88.125  44.361 177.329  1.00  0.00           C
ATOM   4147  O   GLU A 266      87.465  43.690 176.548  1.00  0.00           O
ATOM   4148  N   LEU A 267      88.415  45.651 177.099  1.00  0.00           N
ATOM   4150  CA  LEU A 267      88.216  46.390 175.870  1.00  0.00           C
ATOM   4152  CB  LEU A 267      88.455  47.891 176.180  1.00  0.00           C
ATOM   4155  CG  LEU A 267      88.116  48.871 175.040  1.00  0.00           C
ATOM   4157  CD1 LEU A 267      86.595  48.910 174.809  1.00  0.00           C
ATOM   4161  CD2 LEU A 267      88.605  50.301 175.309  1.00  0.00           C
ATOM   4165  C   LEU A 267      89.055  45.890 174.679  1.00  0.00           C
ATOM   4166  O   LEU A 267      88.605  45.881 173.529  1.00  0.00           O
ATOM   4167  N   GLY A 268      90.305  45.441 174.930  1.00  0.00           N
ATOM   4169  CA  GLY A 268      91.145  44.710 173.969  1.00  0.00           C
ATOM   4172  C   GLY A 268      92.336  45.471 173.429  1.00  0.00           C
ATOM   4173  O   GLY A 268      93.085  44.979 172.570  1.00  0.00           O
ATOM   4174  N   ALA A 269      92.546  46.701 173.930  1.00  0.00           N
ATOM   4176  CA  ALA A 269      93.595  47.590 173.509  1.00  0.00           C
ATOM   4178  CB  ALA A 269      93.016  48.861 172.840  1.00  0.00           C
ATOM   4182  C   ALA A 269      94.475  47.941 174.699  1.00  0.00           C
ATOM   4183  O   ALA A 269      94.226  47.590 175.859  1.00  0.00           O
ATOM   4184  N   SER A 270      95.585  48.600 174.399  1.00  0.00           N
ATOM   4186  CA  SER A 270      96.617  49.011 175.329  1.00  0.00           C
ATOM   4188  CB  SER A 270      98.025  48.729 174.749  1.00  0.00           C
ATOM   4191  OG  SER A 270      98.076  49.021 173.349  1.00  0.00           O
ATOM   4193  C   SER A 270      96.455  50.451 175.770  1.00  0.00           C
ATOM   4194  O   SER A 270      95.765  51.229 175.119  1.00  0.00           O
ATOM   4195  N   ASP A 271      97.095  50.831 176.910  1.00  0.00           N
ATOM   4197  CA  ASP A 271      97.065  52.171 177.459  1.00  0.00           C
ATOM   4199  CB  ASP A 271      97.876  52.221 178.790  1.00  0.00           C
ATOM   4202  CG  ASP A 271      98.046  53.611 179.399  1.00  0.00           C
ATOM   4203  OD1 ASP A 271      97.126  54.461 179.310  1.00  0.00           O
ATOM   4204  OD2 ASP A 271      99.105  53.820 180.049  1.00  0.00           O
ATOM   4205  C   ASP A 271      97.556  53.250 176.460  1.00  0.00           C
ATOM   4206  O   ASP A 271      98.605  53.101 175.829  1.00  0.00           O
ATOM   4207  N   PRO A 272      96.845  54.351 176.279  1.00  0.00           N
ATOM   4208  CD  PRO A 272      95.385  54.370 176.469  1.00  0.00           C
ATOM   4211  CA  PRO A 272      97.305  55.441 175.419  1.00  0.00           C
ATOM   4213  CB  PRO A 272      96.055  56.311 175.270  1.00  0.00           C
ATOM   4216  CG  PRO A 272      94.895  55.331 175.409  1.00  0.00           C
ATOM   4219  C   PRO A 272      98.485  56.221 176.010  1.00  0.00           C
ATOM   4220  O   PRO A 272      99.235  56.851 175.259  1.00  0.00           O
ATOM   4221  N   GLY A 273      98.605  56.250 177.359  1.00  0.00           N
ATOM   4223  CA  GLY A 273      99.576  56.991 178.149  1.00  0.00           C
ATOM   4226  C   GLY A 273      99.305  58.471 178.359  1.00  0.00           C
ATOM   4227  O   GLY A 273     100.236  59.271 178.359  1.00  0.00           O
ATOM   4228  N   LEU A 274      98.065  58.921 178.540  1.00  0.00           N
ATOM   4230  CA  LEU A 274      97.795  60.331 178.790  1.00  0.00           C
ATOM   4232  CB  LEU A 274      96.595  60.910 177.990  1.00  0.00           C
ATOM   4235  CG  LEU A 274      96.775  60.971 176.449  1.00  0.00           C
ATOM   4237  CD1 LEU A 274      98.186  61.351 175.979  1.00  0.00           C
ATOM   4241  CD2 LEU A 274      96.346  59.671 175.770  1.00  0.00           C
ATOM   4245  C   LEU A 274      97.686  60.631 180.280  1.00  0.00           C
ATOM   4246  O   LEU A 274      97.225  59.820 181.098  1.00  0.00           O
ATOM   4247  N   ALA A 275      98.175  61.819 180.689  1.00  0.00           N
ATOM   4249  CA  ALA A 275      98.007  62.320 182.039  1.00  0.00           C
ATOM   4251  CB  ALA A 275      98.796  63.631 182.249  1.00  0.00           C
ATOM   4255  C   ALA A 275      96.545  62.521 182.449  1.00  0.00           C
ATOM   4256  O   ALA A 275      95.716  63.011 181.689  1.00  0.00           O
ATOM   4257  N   SER A 276      96.166  62.140 183.689  1.00  0.00           N
ATOM   4259  CA  SER A 276      94.845  62.479 184.219  1.00  0.00           C
ATOM   4261  CB  SER A 276      94.475  61.660 185.479  1.00  0.00           C
ATOM   4264  OG  SER A 276      95.326  61.870 186.609  1.00  0.00           O
ATOM   4266  C   SER A 276      94.576  63.970 184.419  1.00  0.00           C
ATOM   4267  O   SER A 276      95.485  64.760 184.669  1.00  0.00           O
ATOM   4268  N   GLY A 277      93.296  64.390 184.289  1.00  0.00           N
ATOM   4270  CA  GLY A 277      92.945  65.800 184.289  1.00  0.00           C
ATOM   4273  C   GLY A 277      91.766  66.061 183.400  1.00  0.00           C
ATOM   4274  O   GLY A 277      91.145  65.131 182.880  1.00  0.00           O
ATOM   4275  N   ASP A 278      91.415  67.340 183.219  1.00  0.00           N
ATOM   4277  CA  ASP A 278      90.175  67.771 182.609  1.00  0.00           C
ATOM   4279  CB  ASP A 278      89.655  69.031 183.349  1.00  0.00           C
ATOM   4282  CG  ASP A 278      89.226  68.760 184.779  1.00  0.00           C
ATOM   4283  OD1 ASP A 278      89.865  68.010 185.569  1.00  0.00           O
ATOM   4284  OD2 ASP A 278      88.245  69.441 185.180  1.00  0.00           O
ATOM   4285  C   ASP A 278      90.336  68.150 181.139  1.00  0.00           C
ATOM   4286  O   ASP A 278      90.826  69.220 180.799  1.00  0.00           O
ATOM   4287  N   TYR A 279      89.916  67.260 180.219  1.00  0.00           N
ATOM   4289  CA  TYR A 279      90.096  67.491 178.799  1.00  0.00           C
ATOM   4291  CB  TYR A 279      90.516  66.251 177.950  1.00  0.00           C
ATOM   4294  CG  TYR A 279      91.906  65.680 178.270  1.00  0.00           C
ATOM   4295  CD1 TYR A 279      92.295  65.240 179.549  1.00  0.00           C
ATOM   4297  CE1 TYR A 279      93.595  64.741 179.779  1.00  0.00           C
ATOM   4299  CZ  TYR A 279      94.525  64.730 178.729  1.00  0.00           C
ATOM   4300  OH  TYR A 279      95.896  64.511 178.969  1.00  0.00           O
ATOM   4302  CD2 TYR A 279      92.836  65.561 177.220  1.00  0.00           C
ATOM   4304  CE2 TYR A 279      94.135  65.090 177.449  1.00  0.00           C
ATOM   4306  C   TYR A 279      88.835  68.090 178.208  1.00  0.00           C
ATOM   4307  O   TYR A 279      87.745  68.110 178.799  1.00  0.00           O
ATOM   4308  N   LYS A 280      88.975  68.611 176.990  1.00  0.00           N
ATOM   4310  CA  LYS A 280      87.906  69.211 176.229  1.00  0.00           C
ATOM   4312  CB  LYS A 280      88.245  70.730 176.150  1.00  0.00           C
ATOM   4315  CG  LYS A 280      87.115  71.711 175.789  1.00  0.00           C
ATOM   4318  CD  LYS A 280      86.525  71.560 174.380  1.00  0.00           C
ATOM   4321  CE  LYS A 280      87.525  71.531 173.219  1.00  0.00           C
ATOM   4324  NZ  LYS A 280      87.995  72.891 172.879  1.00  0.00           N
ATOM   4328  C   LYS A 280      87.885  68.501 174.870  1.00  0.00           C
ATOM   4329  O   LYS A 280      88.936  68.270 174.269  1.00  0.00           O
ATOM   4330  N   LEU A 281      86.695  68.130 174.348  1.00  0.00           N
ATOM   4332  CA  LEU A 281      86.486  67.561 173.019  1.00  0.00           C
ATOM   4334  CB  LEU A 281      85.605  66.260 173.069  1.00  0.00           C
ATOM   4337  CG  LEU A 281      85.066  65.680 171.730  1.00  0.00           C
ATOM   4339  CD1 LEU A 281      86.195  65.230 170.818  1.00  0.00           C
ATOM   4343  CD2 LEU A 281      84.117  64.491 171.899  1.00  0.00           C
ATOM   4347  C   LEU A 281      85.757  68.561 172.150  1.00  0.00           C
ATOM   4348  O   LEU A 281      84.826  69.211 172.619  1.00  0.00           O
ATOM   4349  N   GLN A 282      86.115  68.701 170.859  1.00  0.00           N
ATOM   4351  CA  GLN A 282      85.175  69.171 169.848  1.00  0.00           C
ATOM   4353  CB  GLN A 282      85.745  70.260 168.900  1.00  0.00           C
ATOM   4356  CG  GLN A 282      85.806  71.671 169.520  1.00  0.00           C
ATOM   4359  CD  GLN A 282      84.455  72.160 170.059  1.00  0.00           C
ATOM   4360  OE1 GLN A 282      83.365  71.650 169.819  1.00  0.00           O
ATOM   4361  NE2 GLN A 282      84.536  73.261 170.829  1.00  0.00           N
ATOM   4364  C   GLN A 282      84.646  68.061 168.969  1.00  0.00           C
ATOM   4365  O   GLN A 282      85.385  67.230 168.470  1.00  0.00           O
ATOM   4366  N   VAL A 283      83.315  68.101 168.759  1.00  0.00           N
ATOM   4368  CA  VAL A 283      82.596  67.251 167.840  1.00  0.00           C
ATOM   4370  CB  VAL A 283      81.486  66.451 168.540  1.00  0.00           C
ATOM   4372  CG1 VAL A 283      80.075  66.991 168.299  1.00  0.00           C
ATOM   4376  CG2 VAL A 283      81.515  65.001 168.039  1.00  0.00           C
ATOM   4380  C   VAL A 283      82.085  68.081 166.660  1.00  0.00           C
ATOM   4381  O   VAL A 283      81.605  69.201 166.819  1.00  0.00           O
ATOM   4382  N   GLY A 284      82.205  67.550 165.430  1.00  0.00           N
ATOM   4384  CA  GLY A 284      81.715  68.191 164.210  1.00  0.00           C
ATOM   4387  C   GLY A 284      80.835  67.291 163.378  1.00  0.00           C
ATOM   4388  O   GLY A 284      80.826  66.070 163.540  1.00  0.00           O
ATOM   4389  N   ASP A 285      80.065  67.910 162.459  1.00  0.00           N
ATOM   4391  CA  ASP A 285      79.115  67.251 161.579  1.00  0.00           C
ATOM   4393  CB  ASP A 285      77.775  68.061 161.430  1.00  0.00           C
ATOM   4396  CG  ASP A 285      76.576  67.271 160.890  1.00  0.00           C
ATOM   4397  OD1 ASP A 285      76.646  66.021 160.840  1.00  0.00           O
ATOM   4398  OD2 ASP A 285      75.535  67.910 160.560  1.00  0.00           O
ATOM   4399  C   ASP A 285      79.815  67.061 160.239  1.00  0.00           C
ATOM   4400  O   ASP A 285      80.465  67.980 159.738  1.00  0.00           O
ATOM   4401  N   LEU A 286      79.695  65.851 159.660  1.00  0.00           N
ATOM   4403  CA  LEU A 286      80.025  65.521 158.299  1.00  0.00           C
ATOM   4405  CB  LEU A 286      81.305  64.651 158.139  1.00  0.00           C
ATOM   4408  CG  LEU A 286      82.575  65.111 158.889  1.00  0.00           C
ATOM   4410  CD1 LEU A 286      83.695  64.061 158.779  1.00  0.00           C
ATOM   4414  CD2 LEU A 286      83.095  66.420 158.329  1.00  0.00           C
ATOM   4418  C   LEU A 286      78.826  64.710 157.839  1.00  0.00           C
ATOM   4419  O   LEU A 286      77.985  64.340 158.649  1.00  0.00           O
ATOM   4420  N   ASP A 287      78.665  64.410 156.529  1.00  0.00           N
ATOM   4422  CA  ASP A 287      77.425  63.811 156.029  1.00  0.00           C
ATOM   4424  CB  ASP A 287      77.445  63.661 154.458  1.00  0.00           C
ATOM   4427  CG  ASP A 287      78.555  62.850 153.799  1.00  0.00           C
ATOM   4428  OD1 ASP A 287      79.505  62.400 154.479  1.00  0.00           O
ATOM   4429  OD2 ASP A 287      78.476  62.701 152.540  1.00  0.00           O
ATOM   4430  C   ASP A 287      77.046  62.491 156.689  1.00  0.00           C
ATOM   4431  O   ASP A 287      75.925  62.271 157.139  1.00  0.00           O
ATOM   4432  N   ASN A 288      78.016  61.581 156.779  1.00  0.00           N
ATOM   4434  CA  ASN A 288      77.795  60.261 157.299  1.00  0.00           C
ATOM   4436  CB  ASN A 288      77.885  59.271 156.109  1.00  0.00           C
ATOM   4439  CG  ASN A 288      76.695  59.521 155.188  1.00  0.00           C
ATOM   4440  OD1 ASN A 288      75.545  59.690 155.609  1.00  0.00           O
ATOM   4441  ND2 ASN A 288      76.965  59.570 153.869  1.00  0.00           N
ATOM   4444  C   ASN A 288      78.826  59.960 158.369  1.00  0.00           C
ATOM   4445  O   ASN A 288      79.076  58.811 158.719  1.00  0.00           O
ATOM   4446  N   ARG A 289      79.475  61.021 158.900  1.00  0.00           N
ATOM   4448  CA  ARG A 289      80.695  60.921 159.669  1.00  0.00           C
ATOM   4450  CB  ARG A 289      81.966  60.931 158.759  1.00  0.00           C
ATOM   4453  CG  ARG A 289      82.036  59.741 157.779  1.00  0.00           C
ATOM   4456  CD  ARG A 289      83.265  59.710 156.869  1.00  0.00           C
ATOM   4459  NE  ARG A 289      83.076  58.580 155.899  1.00  0.00           N
ATOM   4461  CZ  ARG A 289      82.426  58.710 154.738  1.00  0.00           C
ATOM   4462  NH1 ARG A 289      81.835  59.841 154.389  1.00  0.00           N
ATOM   4465  NH2 ARG A 289      82.406  57.710 153.889  1.00  0.00           N
ATOM   4468  C   ARG A 289      80.736  62.061 160.679  1.00  0.00           C
ATOM   4469  O   ARG A 289      79.936  62.980 160.620  1.00  0.00           O
ATOM   4470  N   SER A 290      81.686  62.000 161.639  1.00  0.00           N
ATOM   4472  CA  SER A 290      81.766  62.980 162.710  1.00  0.00           C
ATOM   4474  CB  SER A 290      80.915  62.541 163.930  1.00  0.00           C
ATOM   4477  OG  SER A 290      81.136  63.300 165.119  1.00  0.00           O
ATOM   4479  C   SER A 290      83.205  63.221 163.109  1.00  0.00           C
ATOM   4480  O   SER A 290      84.035  62.311 163.149  1.00  0.00           O
ATOM   4481  N   SER A 291      83.555  64.480 163.390  1.00  0.00           N
ATOM   4483  CA  SER A 291      84.916  64.910 163.670  1.00  0.00           C
ATOM   4485  CB  SER A 291      85.146  66.340 163.060  1.00  0.00           C
ATOM   4488  OG  SER A 291      84.935  67.440 163.938  1.00  0.00           O
ATOM   4490  C   SER A 291      85.085  64.881 165.169  1.00  0.00           C
ATOM   4491  O   SER A 291      84.215  65.381 165.869  1.00  0.00           O
ATOM   4492  N   LEU A 292      86.145  64.251 165.719  1.00  0.00           N
ATOM   4494  CA  LEU A 292      86.396  64.251 167.150  1.00  0.00           C
ATOM   4496  CB  LEU A 292      86.156  62.871 167.829  1.00  0.00           C
ATOM   4499  CG  LEU A 292      84.676  62.521 168.078  1.00  0.00           C
ATOM   4501  CD1 LEU A 292      83.975  61.921 166.859  1.00  0.00           C
ATOM   4505  CD2 LEU A 292      84.565  61.561 169.279  1.00  0.00           C
ATOM   4509  C   LEU A 292      87.815  64.680 167.469  1.00  0.00           C
ATOM   4510  O   LEU A 292      88.765  63.931 167.220  1.00  0.00           O
ATOM   4511  N   GLN A 293      87.995  65.870 168.078  1.00  0.00           N
ATOM   4513  CA  GLN A 293      89.305  66.361 168.449  1.00  0.00           C
ATOM   4515  CB  GLN A 293      89.646  67.681 167.710  1.00  0.00           C
ATOM   4518  CG  GLN A 293      91.045  68.230 168.069  1.00  0.00           C
ATOM   4521  CD  GLN A 293      91.375  69.390 167.150  1.00  0.00           C
ATOM   4522  OE1 GLN A 293      91.565  69.160 165.958  1.00  0.00           O
ATOM   4523  NE2 GLN A 293      91.465  70.630 167.669  1.00  0.00           N
ATOM   4526  C   GLN A 293      89.436  66.641 169.930  1.00  0.00           C
ATOM   4527  O   GLN A 293      88.685  67.440 170.499  1.00  0.00           O
ATOM   4528  N   PHE A 294      90.425  66.010 170.598  1.00  0.00           N
ATOM   4530  CA  PHE A 294      90.646  66.140 172.029  1.00  0.00           C
ATOM   4532  CB  PHE A 294      90.775  64.791 172.759  1.00  0.00           C
ATOM   4535  CG  PHE A 294      89.525  63.960 172.659  1.00  0.00           C
ATOM   4536  CD1 PHE A 294      89.215  63.250 171.489  1.00  0.00           C
ATOM   4538  CE1 PHE A 294      88.165  62.320 171.479  1.00  0.00           C
ATOM   4540  CZ  PHE A 294      87.406  62.111 172.639  1.00  0.00           C
ATOM   4542  CD2 PHE A 294      88.755  63.760 173.809  1.00  0.00           C
ATOM   4544  CE2 PHE A 294      87.705  62.840 173.790  1.00  0.00           C
ATOM   4546  C   PHE A 294      91.906  66.930 172.339  1.00  0.00           C
ATOM   4547  O   PHE A 294      92.936  66.831 171.669  1.00  0.00           O
ATOM   4548  N   ILE A 295      91.785  67.781 173.369  1.00  0.00           N
ATOM   4550  CA  ILE A 295      92.715  68.840 173.729  1.00  0.00           C
ATOM   4552  CB  ILE A 295      92.025  70.220 173.609  1.00  0.00           C
ATOM   4554  CG2 ILE A 295      92.925  71.340 174.169  1.00  0.00           C
ATOM   4558  CG1 ILE A 295      91.656  70.610 172.160  1.00  0.00           C
ATOM   4561  CD  ILE A 295      90.406  69.931 171.600  1.00  0.00           C
ATOM   4565  C   ILE A 295      93.135  68.600 175.169  1.00  0.00           C
ATOM   4566  O   ILE A 295      92.295  68.401 176.040  1.00  0.00           O
ATOM   4567  N   ASP A 296      94.466  68.611 175.469  1.00  0.00           N
ATOM   4569  CA  ASP A 296      95.066  68.480 176.799  1.00  0.00           C
ATOM   4571  CB  ASP A 296      96.617  68.620 176.669  1.00  0.00           C
ATOM   4574  CG  ASP A 296      97.365  68.230 177.939  1.00  0.00           C
ATOM   4575  OD1 ASP A 296      97.885  69.141 178.629  1.00  0.00           O
ATOM   4576  OD2 ASP A 296      97.355  67.020 178.289  1.00  0.00           O
ATOM   4577  C   ASP A 296      94.515  69.511 177.798  1.00  0.00           C
ATOM   4578  O   ASP A 296      94.135  70.590 177.329  1.00  0.00           O
ATOM   4579  N   PRO A 297      94.436  69.320 179.130  1.00  0.00           N
ATOM   4580  CD  PRO A 297      94.655  68.031 179.770  1.00  0.00           C
ATOM   4583  CA  PRO A 297      93.855  70.281 180.070  1.00  0.00           C
ATOM   4585  CB  PRO A 297      94.065  69.611 181.439  1.00  0.00           C
ATOM   4588  CG  PRO A 297      93.995  68.120 181.139  1.00  0.00           C
ATOM   4591  C   PRO A 297      94.466  71.671 179.979  1.00  0.00           C
ATOM   4592  O   PRO A 297      93.866  72.650 180.439  1.00  0.00           O
ATOM   4593  N   LYS A 298      95.686  71.771 179.439  1.00  0.00           N
ATOM   4595  CA  LYS A 298      96.405  73.010 179.289  1.00  0.00           C
ATOM   4597  CB  LYS A 298      97.876  72.620 179.130  1.00  0.00           C
ATOM   4600  CG  LYS A 298      98.866  73.791 179.210  1.00  0.00           C
ATOM   4603  CD  LYS A 298     100.305  73.390 179.579  1.00  0.00           C
ATOM   4606  CE  LYS A 298     100.576  73.211 181.089  1.00  0.00           C
ATOM   4609  NZ  LYS A 298      99.725  72.171 181.689  1.00  0.00           N
ATOM   4613  C   LYS A 298      95.946  73.811 178.078  1.00  0.00           C
ATOM   4614  O   LYS A 298      96.296  74.980 177.930  1.00  0.00           O
ATOM   4615  N   GLY A 299      95.186  73.191 177.160  1.00  0.00           N
ATOM   4617  CA  GLY A 299      94.755  73.771 175.900  1.00  0.00           C
ATOM   4620  C   GLY A 299      95.546  73.290 174.720  1.00  0.00           C
ATOM   4621  O   GLY A 299      95.455  73.870 173.639  1.00  0.00           O
ATOM   4622  N   HIS A 300      96.335  72.221 174.829  1.00  0.00           N
ATOM   4624  CA  HIS A 300      97.126  71.751 173.699  1.00  0.00           C
ATOM   4626  CB  HIS A 300      98.566  71.391 174.119  1.00  0.00           C
ATOM   4629  ND1 HIS A 300      99.406  72.910 175.939  1.00  0.00           N
ATOM   4630  CG  HIS A 300      99.315  72.600 174.590  1.00  0.00           C
ATOM   4631  CE1 HIS A 300     100.265  73.910 176.010  1.00  0.00           C
ATOM   4633  NE2 HIS A 300     100.695  74.290 174.790  1.00  0.00           N
ATOM   4635  CD2 HIS A 300     100.116  73.440 173.869  1.00  0.00           C
ATOM   4637  C   HIS A 300      96.495  70.570 172.980  1.00  0.00           C
ATOM   4638  O   HIS A 300      96.346  69.491 173.549  1.00  0.00           O
ATOM   4639  N   THR A 301      96.145  70.711 171.689  1.00  0.00           N
ATOM   4641  CA  THR A 301      95.815  69.570 170.840  1.00  0.00           C
ATOM   4643  CB  THR A 301      95.385  69.940 169.429  1.00  0.00           C
ATOM   4645  OG1 THR A 301      94.536  71.070 169.409  1.00  0.00           O
ATOM   4647  CG2 THR A 301      94.626  68.751 168.809  1.00  0.00           C
ATOM   4651  C   THR A 301      96.986  68.600 170.669  1.00  0.00           C
ATOM   4652  O   THR A 301      98.095  68.980 170.309  1.00  0.00           O
ATOM   4653  N   LEU A 302      96.766  67.311 170.970  1.00  0.00           N
ATOM   4655  CA  LEU A 302      97.765  66.251 171.020  1.00  0.00           C
ATOM   4657  CB  LEU A 302      97.165  64.951 171.619  1.00  0.00           C
ATOM   4660  CG  LEU A 302      96.726  64.921 173.120  1.00  0.00           C
ATOM   4662  CD1 LEU A 302      97.885  64.760 174.119  1.00  0.00           C
ATOM   4666  CD2 LEU A 302      95.815  66.061 173.609  1.00  0.00           C
ATOM   4670  C   LEU A 302      98.446  65.951 169.669  1.00  0.00           C
ATOM   4671  O   LEU A 302      97.867  66.080 168.598  1.00  0.00           O
ATOM   4672  N   THR A 303      99.725  65.531 169.699  1.00  0.00           N
ATOM   4674  CA  THR A 303     100.485  64.971 168.559  1.00  0.00           C
ATOM   4676  CB  THR A 303     101.966  64.791 168.900  1.00  0.00           C
ATOM   4678  OG1 THR A 303     102.375  65.800 169.809  1.00  0.00           O
ATOM   4680  CG2 THR A 303     102.845  64.900 167.639  1.00  0.00           C
ATOM   4684  C   THR A 303      99.926  63.640 168.029  1.00  0.00           C
ATOM   4685  O   THR A 303      99.315  62.871 168.759  1.00  0.00           O
ATOM   4686  N   GLN A 304     100.165  63.340 166.718  1.00  0.00           N
ATOM   4688  CA  GLN A 304      99.525  62.260 165.939  1.00  0.00           C
ATOM   4690  CB  GLN A 304     100.075  62.250 164.479  1.00  0.00           C
ATOM   4693  CG  GLN A 304      99.335  61.361 163.419  1.00  0.00           C
ATOM   4696  CD  GLN A 304      97.885  61.791 163.179  1.00  0.00           C
ATOM   4697  OE1 GLN A 304      97.085  61.761 164.109  1.00  0.00           O
ATOM   4698  NE2 GLN A 304      97.505  62.221 161.949  1.00  0.00           N
ATOM   4701  C   GLN A 304      99.715  60.881 166.559  1.00  0.00           C
ATOM   4702  O   GLN A 304      98.846  60.021 166.539  1.00  0.00           O
ATOM   4703  N   SER A 305     100.896  60.681 167.189  1.00  0.00           N
ATOM   4705  CA  SER A 305     101.296  59.500 167.949  1.00  0.00           C
ATOM   4707  CB  SER A 305     102.605  59.820 168.729  1.00  0.00           C
ATOM   4710  OG  SER A 305     103.025  58.760 169.590  1.00  0.00           O
ATOM   4712  C   SER A 305     100.245  58.900 168.880  1.00  0.00           C
ATOM   4713  O   SER A 305      99.895  57.720 168.779  1.00  0.00           O
ATOM   4714  N   GLN A 306      99.696  59.701 169.829  1.00  0.00           N
ATOM   4716  CA  GLN A 306      98.605  59.230 170.659  1.00  0.00           C
ATOM   4718  CB  GLN A 306      98.496  60.010 171.999  1.00  0.00           C
ATOM   4721  CG  GLN A 306      98.465  61.551 171.870  1.00  0.00           C
ATOM   4724  CD  GLN A 306      99.816  62.181 172.208  1.00  0.00           C
ATOM   4725  OE1 GLN A 306     100.205  62.190 173.369  1.00  0.00           O
ATOM   4726  NE2 GLN A 306     100.546  62.741 171.229  1.00  0.00           N
ATOM   4729  C   GLN A 306      97.255  59.230 169.969  1.00  0.00           C
ATOM   4730  O   GLN A 306      96.405  58.421 170.289  1.00  0.00           O
ATOM   4731  N   ASN A 307      97.025  60.131 168.989  1.00  0.00           N
ATOM   4733  CA  ASN A 307      95.796  60.171 168.219  1.00  0.00           C
ATOM   4735  CB  ASN A 307      95.835  61.431 167.329  1.00  0.00           C
ATOM   4738  CG  ASN A 307      94.507  61.641 166.609  1.00  0.00           C
ATOM   4739  OD1 ASN A 307      94.266  61.171 165.509  1.00  0.00           O
ATOM   4740  ND2 ASN A 307      93.615  62.440 167.229  1.00  0.00           N
ATOM   4743  C   ASN A 307      95.535  58.900 167.399  1.00  0.00           C
ATOM   4744  O   ASN A 307      94.486  58.271 167.540  1.00  0.00           O
ATOM   4745  N   ASP A 308      96.565  58.440 166.649  1.00  0.00           N
ATOM   4747  CA  ASP A 308      96.646  57.140 166.009  1.00  0.00           C
ATOM   4749  CB  ASP A 308      97.965  56.931 165.169  1.00  0.00           C
ATOM   4752  CG  ASP A 308      97.936  57.491 163.750  1.00  0.00           C
ATOM   4753  OD1 ASP A 308      96.925  58.090 163.309  1.00  0.00           O
ATOM   4754  OD2 ASP A 308      98.946  57.260 163.019  1.00  0.00           O
ATOM   4755  C   ASP A 308      96.535  56.010 167.049  1.00  0.00           C
ATOM   4756  O   ASP A 308      95.885  55.000 166.799  1.00  0.00           O
ATOM   4757  N   ALA A 309      97.126  56.150 168.260  1.00  0.00           N
ATOM   4759  CA  ALA A 309      97.007  55.160 169.328  1.00  0.00           C
ATOM   4761  CB  ALA A 309      97.826  55.550 170.578  1.00  0.00           C
ATOM   4765  C   ALA A 309      95.576  54.911 169.790  1.00  0.00           C
ATOM   4766  O   ALA A 309      95.146  53.771 169.908  1.00  0.00           O
ATOM   4767  N   LEU A 310      94.795  56.010 169.939  1.00  0.00           N
ATOM   4769  CA  LEU A 310      93.446  56.041 170.460  1.00  0.00           C
ATOM   4771  CB  LEU A 310      93.007  57.491 170.818  1.00  0.00           C
ATOM   4774  CG  LEU A 310      93.706  58.090 172.049  1.00  0.00           C
ATOM   4776  CD1 LEU A 310      93.426  59.590 172.169  1.00  0.00           C
ATOM   4780  CD2 LEU A 310      93.245  57.400 173.340  1.00  0.00           C
ATOM   4784  C   LEU A 310      92.406  55.431 169.539  1.00  0.00           C
ATOM   4785  O   LEU A 310      91.306  55.111 169.969  1.00  0.00           O
ATOM   4786  N   VAL A 311      92.736  55.220 168.240  1.00  0.00           N
ATOM   4788  CA  VAL A 311      91.835  54.581 167.290  1.00  0.00           C
ATOM   4790  CB  VAL A 311      92.476  54.451 165.900  1.00  0.00           C
ATOM   4792  CG1 VAL A 311      91.515  53.791 164.899  1.00  0.00           C
ATOM   4796  CG2 VAL A 311      92.855  55.840 165.369  1.00  0.00           C
ATOM   4800  C   VAL A 311      91.396  53.201 167.759  1.00  0.00           C
ATOM   4801  O   VAL A 311      90.205  52.910 167.789  1.00  0.00           O
ATOM   4802  N   ALA A 312      92.326  52.350 168.219  1.00  0.00           N
ATOM   4804  CA  ALA A 312      92.015  51.041 168.750  1.00  0.00           C
ATOM   4806  CB  ALA A 312      93.315  50.280 169.048  1.00  0.00           C
ATOM   4810  C   ALA A 312      91.115  51.041 169.979  1.00  0.00           C
ATOM   4811  O   ALA A 312      90.096  50.340 170.000  1.00  0.00           O
ATOM   4812  N   VAL A 313      91.405  51.881 171.009  1.00  0.00           N
ATOM   4814  CA  VAL A 313      90.516  52.021 172.160  1.00  0.00           C
ATOM   4816  CB  VAL A 313      91.045  52.850 173.349  1.00  0.00           C
ATOM   4818  CG1 VAL A 313      92.426  52.341 173.790  1.00  0.00           C
ATOM   4822  CG2 VAL A 313      91.125  54.361 173.089  1.00  0.00           C
ATOM   4826  C   VAL A 313      89.126  52.510 171.759  1.00  0.00           C
ATOM   4827  O   VAL A 313      88.116  51.991 172.229  1.00  0.00           O
ATOM   4828  N   PHE A 314      89.006  53.510 170.859  1.00  0.00           N
ATOM   4830  CA  PHE A 314      87.705  53.921 170.379  1.00  0.00           C
ATOM   4832  CB  PHE A 314      87.715  55.290 169.650  1.00  0.00           C
ATOM   4835  CG  PHE A 314      87.845  56.390 170.659  1.00  0.00           C
ATOM   4836  CD1 PHE A 314      86.805  56.621 171.579  1.00  0.00           C
ATOM   4838  CE1 PHE A 314      86.906  57.650 172.529  1.00  0.00           C
ATOM   4840  CZ  PHE A 314      88.046  58.460 172.549  1.00  0.00           C
ATOM   4842  CD2 PHE A 314      88.965  57.221 170.669  1.00  0.00           C
ATOM   4844  CE2 PHE A 314      89.076  58.241 171.629  1.00  0.00           C
ATOM   4846  C   PHE A 314      86.966  52.881 169.568  1.00  0.00           C
ATOM   4847  O   PHE A 314      85.806  52.611 169.859  1.00  0.00           O
ATOM   4848  N   GLN A 315      87.616  52.201 168.598  1.00  0.00           N
ATOM   4850  CA  GLN A 315      86.955  51.161 167.809  1.00  0.00           C
ATOM   4852  CB  GLN A 315      87.915  50.451 166.819  1.00  0.00           C
ATOM   4855  CG  GLN A 315      88.265  51.280 165.569  1.00  0.00           C
ATOM   4858  CD  GLN A 315      89.117  50.480 164.590  1.00  0.00           C
ATOM   4859  OE1 GLN A 315      90.056  50.991 163.989  1.00  0.00           O
ATOM   4860  NE2 GLN A 315      88.816  49.170 164.440  1.00  0.00           N
ATOM   4863  C   GLN A 315      86.346  50.061 168.649  1.00  0.00           C
ATOM   4864  O   GLN A 315      85.236  49.581 168.410  1.00  0.00           O
ATOM   4865  N   ALA A 316      87.065  49.671 169.708  1.00  0.00           N
ATOM   4867  CA  ALA A 316      86.686  48.631 170.620  1.00  0.00           C
ATOM   4869  CB  ALA A 316      87.885  48.491 171.539  1.00  0.00           C
ATOM   4873  C   ALA A 316      85.485  48.951 171.489  1.00  0.00           C
ATOM   4874  O   ALA A 316      84.865  48.061 172.068  1.00  0.00           O
ATOM   4875  N   ALA A 317      85.155  50.241 171.579  1.00  0.00           N
ATOM   4877  CA  ALA A 317      83.995  50.750 172.249  1.00  0.00           C
ATOM   4879  CB  ALA A 317      84.425  52.090 172.869  1.00  0.00           C
ATOM   4883  C   ALA A 317      82.826  50.971 171.299  1.00  0.00           C
ATOM   4884  O   ALA A 317      81.726  51.301 171.740  1.00  0.00           O
ATOM   4885  N   PHE A 318      83.035  50.761 169.988  1.00  0.00           N
ATOM   4887  CA  PHE A 318      82.036  50.910 168.950  1.00  0.00           C
ATOM   4889  CB  PHE A 318      82.546  51.870 167.829  1.00  0.00           C
ATOM   4892  CG  PHE A 318      82.465  53.311 168.270  1.00  0.00           C
ATOM   4893  CD1 PHE A 318      81.206  53.900 168.439  1.00  0.00           C
ATOM   4895  CE1 PHE A 318      81.095  55.241 168.829  1.00  0.00           C
ATOM   4897  CZ  PHE A 318      82.246  56.010 169.039  1.00  0.00           C
ATOM   4899  CD2 PHE A 318      83.605  54.100 168.439  1.00  0.00           C
ATOM   4901  CE2 PHE A 318      83.505  55.441 168.829  1.00  0.00           C
ATOM   4903  C   PHE A 318      81.635  49.570 168.349  1.00  0.00           C
ATOM   4904  O   PHE A 318      81.036  49.491 167.279  1.00  0.00           O
ATOM   4905  N   SER A 319      81.966  48.460 168.999  1.00  0.00           N
ATOM   4907  CA  SER A 319      82.255  47.201 168.329  1.00  0.00           C
ATOM   4909  CB  SER A 319      83.326  46.451 169.169  1.00  0.00           C
ATOM   4912  OG  SER A 319      82.955  46.421 170.560  1.00  0.00           O
ATOM   4914  C   SER A 319      81.095  46.250 168.029  1.00  0.00           C
ATOM   4915  O   SER A 319      81.355  45.090 167.710  1.00  0.00           O
ATOM   4916  N   LYS A 320      79.805  46.670 168.089  1.00  0.00           N
ATOM   4918  CA  LYS A 320      78.705  45.741 167.798  1.00  0.00           C
ATOM   4920  CB  LYS A 320      78.365  44.900 169.068  1.00  0.00           C
ATOM   4923  CG  LYS A 320      78.915  43.460 169.068  1.00  0.00           C
ATOM   4926  CD  LYS A 320      78.535  42.650 167.798  1.00  0.00           C
ATOM   4929  CE  LYS A 320      77.025  42.471 167.570  1.00  0.00           C
ATOM   4932  NZ  LYS A 320      76.665  42.691 166.149  1.00  0.00           N
ATOM   4936  C   LYS A 320      77.425  46.351 167.140  1.00  0.00           C
ATOM   4937  OT1 LYS A 320      77.565  47.090 166.129  1.00  0.00           O
ATOM   4938  OT2 LYS A 320      76.285  46.030 167.589  1.00  0.00           O
ATOM   4939  NH3 POPEB 321      12.025 127.141 127.599  1.00  0.00           N
ATOM   4943  C12 POPEB 321      13.395 127.740 127.729  1.00  0.00           C
ATOM   4946  C11 POPEB 321      14.375 126.620 128.060  1.00  0.00           C
ATOM   4949  P   POPEB 321      16.755 126.001 128.609  1.00  0.00           P
ATOM   4950  O13 POPEB 321      18.075 126.620 128.880  1.00  0.00           O
ATOM   4951  O14 POPEB 321      16.165 125.219 129.719  1.00  0.00           O
ATOM   4952  O11 POPEB 321      16.805 125.140 127.289  1.00  0.00           O
ATOM   4953  O12 POPEB 321      15.715 127.130 128.219  1.00  0.00           O
ATOM   4954  C1  POPEB 321      17.905 125.070 126.399  1.00  0.00           C
ATOM   4957  C2  POPEB 321      17.535 125.451 124.929  1.00  0.00           C
ATOM   4959  O21 POPEB 321      18.465 126.451 124.429  1.00  0.00           O
ATOM   4960  C21 POPEB 321      18.195 127.010 123.259  1.00  0.00           C
ATOM   4961  O22 POPEB 321      17.325 127.829 123.029  1.00  0.00           O
ATOM   4962  C22 POPEB 321      19.135 126.421 122.199  1.00  0.00           C
ATOM   4965  C3  POPEB 321      16.025 125.800 124.749  1.00  0.00           C
ATOM   4968  O31 POPEB 321      15.625 125.611 123.380  1.00  0.00           O
ATOM   4969  C31 POPEB 321      14.395 126.070 123.130  1.00  0.00           C
ATOM   4970  O32 POPEB 321      13.625 126.509 123.969  1.00  0.00           O
ATOM   4971  C32 POPEB 321      14.155 125.970 121.619  1.00  0.00           C
ATOM   4974  C23 POPEB 321      20.515 127.120 122.109  1.00  0.00           C
ATOM   4977  C24 POPEB 321      21.385 126.541 120.979  1.00  0.00           C
ATOM   4980  C25 POPEB 321      20.955 126.990 119.569  1.00  0.00           C
ATOM   4983  C26 POPEB 321      21.835 126.421 118.460  1.00  0.00           C
ATOM   4986  C27 POPEB 321      21.415 126.870 117.049  1.00  0.00           C
ATOM   4989  C28 POPEB 321      22.365 126.299 115.969  1.00  0.00           C
ATOM   4992  C29 POPEB 321      22.095 126.469 114.490  1.00  0.00           C
ATOM   4994 0C21 POPEB 321      21.125 127.111 113.810  1.00  0.00           C
ATOM   4996 1C21 POPEB 321      19.935 127.899 114.289  1.00  0.00           C
ATOM   4999 2C21 POPEB 321      18.615 127.180 113.969  1.00  0.00           C
ATOM   5002 3C21 POPEB 321      18.315 127.099 112.459  1.00  0.00           C
ATOM   5005 4C21 POPEB 321      16.965 126.439 112.140  1.00  0.00           C
ATOM   5008 5C21 POPEB 321      16.565 126.691 110.679  1.00  0.00           C
ATOM   5011 6C21 POPEB 321      15.165 126.171 110.340  1.00  0.00           C
ATOM   5014 7C21 POPEB 321      14.635 126.719 109.009  1.00  0.00           C
ATOM   5017 8C21 POPEB 321      13.275 126.141 108.619  1.00  0.00           C
ATOM   5021  C33 POPEB 321      12.855 125.240 121.249  1.00  0.00           C
ATOM   5024  C34 POPEB 321      12.625 125.201 119.729  1.00  0.00           C
ATOM   5027  C35 POPEB 321      11.745 126.350 119.229  1.00  0.00           C
ATOM   5030  C36 POPEB 321      11.875 126.570 117.719  1.00  0.00           C
ATOM   5033  C37 POPEB 321      10.945 127.671 117.189  1.00  0.00           C
ATOM   5036  C38 POPEB 321      11.085 127.910 115.669  1.00  0.00           C
ATOM   5039  C39 POPEB 321      12.455 128.501 115.299  1.00  0.00           C
ATOM   5042 0C31 POPEB 321      12.635 128.741 113.790  1.00  0.00           C
ATOM   5045 1C31 POPEB 321      14.065 129.181 113.439  1.00  0.00           C
ATOM   5048 2C31 POPEB 321      14.245 129.611 111.979  1.00  0.00           C
ATOM   5051 3C31 POPEB 321      14.165 131.129 111.759  1.00  0.00           C
ATOM   5054 4C31 POPEB 321      12.815 131.749 112.140  1.00  0.00           C
ATOM   5057 5C31 POPEB 321      12.715 133.240 111.799  1.00  0.00           C
ATOM   5060 6C31 POPEB 321      11.355 133.850 112.179  1.00  0.00           C
ATOM   5064  NH3 POPEC 322      22.655  68.211 128.839  1.00  0.00           N
ATOM   5068  C12 POPEC 322      23.085  66.971 128.150  1.00  0.00           C
ATOM   5071  C11 POPEC 322      22.605  65.770 128.969  1.00  0.00           C
ATOM   5074  P   POPEC 322      20.185  64.811 128.959  1.00  0.00           P
ATOM   5075  O13 POPEC 322      20.805  63.480 129.180  1.00  0.00           O
ATOM   5076  O14 POPEC 322      18.865  65.010 129.598  1.00  0.00           O
ATOM   5077  O11 POPEC 322      20.035  65.050 127.389  1.00  0.00           O
ATOM   5078  O12 POPEC 322      21.225  65.940 129.389  1.00  0.00           O
ATOM   5079  C1  POPEC 322      20.335  63.981 126.479  1.00  0.00           C
ATOM   5082  C2  POPEC 322      19.605  64.110 125.109  1.00  0.00           C
ATOM   5084  O21 POPEC 322      20.345  65.001 124.239  1.00  0.00           O
ATOM   5085  C21 POPEC 322      20.105  64.800 122.949  1.00  0.00           C
ATOM   5086  O22 POPEC 322      19.355  63.970 122.479  1.00  0.00           O
ATOM   5087  C22 POPEC 322      20.865  65.811 122.098  1.00  0.00           C
ATOM   5090  C3  POPEC 322      18.115  64.531 125.289  1.00  0.00           C
ATOM   5093  O31 POPEC 322      17.215  63.771 124.458  1.00  0.00           O
ATOM   5094  C31 POPEC 322      16.425  64.271 123.499  1.00  0.00           C
ATOM   5095  O32 POPEC 322      15.675  63.561 122.840  1.00  0.00           O
ATOM   5096  C32 POPEC 322      16.535  65.781 123.259  1.00  0.00           C
ATOM   5099  C23 POPEC 322      19.895  66.610 121.199  1.00  0.00           C
ATOM   5102  C24 POPEC 322      20.585  67.670 120.349  1.00  0.00           C
ATOM   5105  C25 POPEC 322      19.705  68.171 119.199  1.00  0.00           C
ATOM   5108  C26 POPEC 322      20.325  69.300 118.369  1.00  0.00           C
ATOM   5111  C27 POPEC 322      19.935  70.701 118.869  1.00  0.00           C
ATOM   5114  C28 POPEC 322      20.585  71.831 118.060  1.00  0.00           C
ATOM   5117  C29 POPEC 322      20.085  71.900 116.639  1.00  0.00           C
ATOM   5119 0C21 POPEC 322      20.595  72.681 115.669  1.00  0.00           C
ATOM   5121 1C21 POPEC 322      21.755  73.640 115.819  1.00  0.00           C
ATOM   5124 2C21 POPEC 322      22.835  73.451 114.739  1.00  0.00           C
ATOM   5127 3C21 POPEC 322      24.035  74.380 114.959  1.00  0.00           C
ATOM   5130 4C21 POPEC 322      25.185  74.071 113.999  1.00  0.00           C
ATOM   5133 5C21 POPEC 322      26.375  75.030 114.179  1.00  0.00           C
ATOM   5136 6C21 POPEC 322      27.635  74.491 113.499  1.00  0.00           C
ATOM   5139 7C21 POPEC 322      28.675  75.570 113.208  1.00  0.00           C
ATOM   5142 8C21 POPEC 322      29.915  75.050 112.479  1.00  0.00           C
ATOM   5146  C33 POPEC 322      15.555  66.291 122.169  1.00  0.00           C
ATOM   5149  C34 POPEC 322      15.855  67.730 121.739  1.00  0.00           C
ATOM   5152  C35 POPEC 322      14.845  68.331 120.749  1.00  0.00           C
ATOM   5155  C36 POPEC 322      14.555  67.460 119.520  1.00  0.00           C
ATOM   5158  C37 POPEC 322      14.365  68.261 118.219  1.00  0.00           C
ATOM   5161  C38 POPEC 322      15.625  68.320 117.329  1.00  0.00           C
ATOM   5164  C39 POPEC 322      15.345  67.881 115.890  1.00  0.00           C
ATOM   5167 0C31 POPEC 322      16.605  67.641 115.049  1.00  0.00           C
ATOM   5170 1C31 POPEC 322      16.245  67.180 113.629  1.00  0.00           C
ATOM   5173 2C31 POPEC 322      17.415  67.151 112.630  1.00  0.00           C
ATOM   5176 3C31 POPEC 322      17.945  68.550 112.319  1.00  0.00           C
ATOM   5179 4C31 POPEC 322      18.995  68.611 111.199  1.00  0.00           C
ATOM   5182 5C31 POPEC 322      19.475  70.050 110.960  1.00  0.00           C
ATOM   5185 6C31 POPEC 322      20.745  70.141 110.099  1.00  0.00           C
ATOM   5189  NH3 POPED 323      27.225  96.740  86.910  1.00  0.00           N
ATOM   5193  C12 POPED 323      28.075  97.220  88.060  1.00  0.00           C
ATOM   5196  C11 POPED 323      29.335  97.920  87.529  1.00  0.00           C
ATOM   5199  P   POPED 323      31.655  98.840  88.359  1.00  0.00           P
ATOM   5200  O13 POPED 323      32.255  98.111  87.229  1.00  0.00           O
ATOM   5201  O14 POPED 323      31.615 100.320  88.329  1.00  0.00           O
ATOM   5202  O11 POPED 323      32.396  98.391  89.669  1.00  0.00           O
ATOM   5203  O12 POPED 323      30.215  98.240  88.589  1.00  0.00           O
ATOM   5204  C1  POPED 323      31.925  97.379  90.560  1.00  0.00           C
ATOM   5207  C2  POPED 323      30.985  97.951  91.679  1.00  0.00           C
ATOM   5209  O21 POPED 323      31.215  97.379  92.979  1.00  0.00           O
ATOM   5210  C21 POPED 323      31.605  96.141  93.169  1.00  0.00           C
ATOM   5211  O22 POPED 323      31.585  95.219  92.369  1.00  0.00           O
ATOM   5212  C22 POPED 323      32.095  96.089  94.620  1.00  0.00           C
ATOM   5215  C3  POPED 323      29.465  97.969  91.320  1.00  0.00           C
ATOM   5218  O31 POPED 323      28.615  98.330  92.429  1.00  0.00           O
ATOM   5219  C31 POPED 323      28.095  97.339  93.109  1.00  0.00           C
ATOM   5220  O32 POPED 323      28.295  96.141  92.929  1.00  0.00           O
ATOM   5221  C32 POPED 323      27.185  97.910  94.179  1.00  0.00           C
ATOM   5224  C23 POPED 323      32.445  94.690  95.159  1.00  0.00           C
ATOM   5227  C24 POPED 323      32.295  94.650  96.689  1.00  0.00           C
ATOM   5230  C25 POPED 323      30.835  94.720  97.179  1.00  0.00           C
ATOM   5233  C26 POPED 323      30.725  95.151  98.649  1.00  0.00           C
ATOM   5236  C27 POPED 323      29.275  95.271  99.149  1.00  0.00           C
ATOM   5239  C28 POPED 323      29.155  95.669 100.630  1.00  0.00           C
ATOM   5242  C29 POPED 323      29.765  94.630 101.539  1.00  0.00           C
ATOM   5244 0C21 POPED 323      29.145  93.750 102.339  1.00  0.00           C
ATOM   5246 1C21 POPED 323      27.665  93.570 102.560  1.00  0.00           C
ATOM   5249 2C21 POPED 323      27.345  93.540 104.070  1.00  0.00           C
ATOM   5252 3C21 POPED 323      25.895  93.100 104.369  1.00  0.00           C
ATOM   5255 4C21 POPED 323      25.665  92.701 105.829  1.00  0.00           C
ATOM   5258 5C21 POPED 323      25.725  93.869 106.818  1.00  0.00           C
ATOM   5261 6C21 POPED 323      25.535  93.419 108.270  1.00  0.00           C
ATOM   5264 7C21 POPED 323      25.345  94.599 109.239  1.00  0.00           C
ATOM   5267 8C21 POPED 323      25.375  94.201 110.708  1.00  0.00           C
ATOM   5271  C33 POPED 323      27.965  98.221  95.469  1.00  0.00           C
ATOM   5274  C34 POPED 323      27.075  98.930  96.489  1.00  0.00           C
ATOM   5277  C35 POPED 323      27.835  99.260  97.779  1.00  0.00           C
ATOM   5280  C36 POPED 323      26.895  99.860  98.829  1.00  0.00           C
ATOM   5283  C37 POPED 323      27.585 100.171 100.159  1.00  0.00           C
ATOM   5286  C38 POPED 323      26.655 101.010 101.039  1.00  0.00           C
ATOM   5289  C39 POPED 323      27.125 101.141 102.490  1.00  0.00           C
ATOM   5292 0C31 POPED 323      28.245 102.160 102.700  1.00  0.00           C
ATOM   5295 1C31 POPED 323      28.195 102.759 104.109  1.00  0.00           C
ATOM   5298 2C31 POPED 323      29.255 103.840 104.350  1.00  0.00           C
ATOM   5301 3C31 POPED 323      30.665 103.300 104.649  1.00  0.00           C
ATOM   5304 4C31 POPED 323      30.785 102.651 106.030  1.00  0.00           C
ATOM   5307 5C31 POPED 323      32.235 102.299 106.389  1.00  0.00           C
ATOM   5310 6C31 POPED 323      32.415 101.931 107.859  1.00  0.00           C
ATOM   5314  NH3 POPEE 324     109.976  62.341 128.579  1.00  0.00           N
ATOM   5318  C12 POPEE 324     109.686  63.729 129.089  1.00  0.00           C
ATOM   5321  C11 POPEE 324     110.936  64.370 129.729  1.00  0.00           C
ATOM   5324  P   POPEE 324     113.465  64.480 129.059  1.00  0.00           P
ATOM   5325  O13 POPEE 324     113.636  64.701 130.510  1.00  0.00           O
ATOM   5326  O14 POPEE 324     113.986  63.211 128.499  1.00  0.00           O
ATOM   5327  O11 POPEE 324     114.146  65.691 128.270  1.00  0.00           O
ATOM   5328  O12 POPEE 324     111.925  64.561 128.729  1.00  0.00           O
ATOM   5329  C1  POPEE 324     113.636  66.210 127.029  1.00  0.00           C
ATOM   5332  C2  POPEE 324     114.715  66.350 125.910  1.00  0.00           C
ATOM   5334  O21 POPEE 324     114.035  66.370 124.640  1.00  0.00           O
ATOM   5335  C21 POPEE 324     113.735  65.281 123.979  1.00  0.00           C
ATOM   5336  O22 POPEE 324     114.015  64.120 124.269  1.00  0.00           O
ATOM   5337  C22 POPEE 324     113.007  65.650 122.689  1.00  0.00           C
ATOM   5340  C3  POPEE 324     115.905  65.330 125.960  1.00  0.00           C
ATOM   5343  O31 POPEE 324     116.595  65.260 124.689  1.00  0.00           O
ATOM   5344  C31 POPEE 324     117.795  65.811 124.579  1.00  0.00           C
ATOM   5345  O32 POPEE 324     118.415  66.340 125.489  1.00  0.00           O
ATOM   5346  C32 POPEE 324     118.257  65.770 123.109  1.00  0.00           C
ATOM   5349  C23 POPEE 324     113.936  66.391 121.710  1.00  0.00           C
ATOM   5352  C24 POPEE 324     113.286  66.590 120.340  1.00  0.00           C
ATOM   5355  C25 POPEE 324     114.235  67.160 119.279  1.00  0.00           C
ATOM   5358  C26 POPEE 324     113.496  67.580 117.999  1.00  0.00           C
ATOM   5361  C27 POPEE 324     114.436  67.970 116.859  1.00  0.00           C
ATOM   5364  C28 POPEE 324     113.715  68.580 115.639  1.00  0.00           C
ATOM   5367  C29 POPEE 324     112.665  67.670 115.049  1.00  0.00           C
ATOM   5369 0C21 POPEE 324     111.455  68.031 114.579  1.00  0.00           C
ATOM   5371 1C21 POPEE 324     110.885  69.421 114.520  1.00  0.00           C
ATOM   5374 2C21 POPEE 324     110.796  70.001 113.089  1.00  0.00           C
ATOM   5377 3C21 POPEE 324     109.686  69.370 112.239  1.00  0.00           C
ATOM   5380 4C21 POPEE 324     109.696  69.870 110.789  1.00  0.00           C
ATOM   5383 5C21 POPEE 324     108.636  69.181 109.920  1.00  0.00           C
ATOM   5386 6C21 POPEE 324     108.965  69.211 108.419  1.00  0.00           C
ATOM   5389 7C21 POPEE 324     107.976  68.390 107.579  1.00  0.00           C
ATOM   5392 8C21 POPEE 324     108.396  68.290 106.119  1.00  0.00           C
ATOM   5396  C33 POPEE 324     118.356  64.351 122.509  1.00  0.00           C
ATOM   5399  C34 POPEE 324     117.556  64.171 121.209  1.00  0.00           C
ATOM   5402  C35 POPEE 324     118.175  64.730 119.910  1.00  0.00           C
ATOM   5405  C36 POPEE 324     117.305  64.370 118.689  1.00  0.00           C
ATOM   5408  C37 POPEE 324     117.936  64.620 117.299  1.00  0.00           C
ATOM   5411  C38 POPEE 324     116.925  64.340 116.160  1.00  0.00           C
ATOM   5414  C39 POPEE 324     117.235  65.111 114.869  1.00  0.00           C
ATOM   5417 0C31 POPEE 324     116.195  64.881 113.759  1.00  0.00           C
ATOM   5420 1C31 POPEE 324     115.946  66.140 112.899  1.00  0.00           C
ATOM   5423 2C31 POPEE 324     114.826  65.960 111.859  1.00  0.00           C
ATOM   5426 3C31 POPEE 324     114.396  67.251 111.160  1.00  0.00           C
ATOM   5429 4C31 POPEE 324     115.455  67.830 110.219  1.00  0.00           C
ATOM   5432 5C31 POPEE 324     114.926  69.021 109.399  1.00  0.00           C
ATOM   5435 6C31 POPEE 324     115.936  69.550 108.380  1.00  0.00           C
ATOM   5439  NH3 POPEF 325      89.755  91.639 125.910  1.00  0.00           N
ATOM   5443  C12 POPEF 325      90.005  91.439 124.439  1.00  0.00           C
ATOM   5446  C11 POPEF 325      90.775  92.640 123.899  1.00  0.00           C
ATOM   5449  P   POPEF 325      92.725  94.191 124.630  1.00  0.00           P
ATOM   5450  O13 POPEF 325      91.726  95.259 124.429  1.00  0.00           O
ATOM   5451  O14 POPEF 325      93.645  94.270 125.799  1.00  0.00           O
ATOM   5452  O11 POPEF 325      93.676  94.100 123.369  1.00  0.00           O
ATOM   5453  O12 POPEF 325      92.015  92.771 124.619  1.00  0.00           O
ATOM   5454  C1  POPEF 325      93.216  94.400 122.049  1.00  0.00           C
ATOM   5457  C2  POPEF 325      94.315  94.090 120.999  1.00  0.00           C
ATOM   5459  O21 POPEF 325      93.816  94.501 119.719  1.00  0.00           O
ATOM   5460  C21 POPEF 325      94.786  94.860 118.880  1.00  0.00           C
ATOM   5461  O22 POPEF 325      95.576  94.109 118.329  1.00  0.00           O
ATOM   5462  C22 POPEF 325      94.786  96.369 118.779  1.00  0.00           C
ATOM   5465  C3  POPEF 325      94.715  92.590 121.009  1.00  0.00           C
ATOM   5468  O31 POPEF 325      96.086  92.320 120.639  1.00  0.00           O
ATOM   5469  C31 POPEF 325      97.046  92.750 121.459  1.00  0.00           C
ATOM   5470  O32 POPEF 325      96.896  93.370 122.499  1.00  0.00           O
ATOM   5471  C32 POPEF 325      98.405  92.309 120.929  1.00  0.00           C
ATOM   5474  C23 POPEF 325      94.406  96.840 117.369  1.00  0.00           C
ATOM   5477  C24 POPEF 325      94.305  98.370 117.359  1.00  0.00           C
ATOM   5480  C25 POPEF 325      93.785  98.890 116.020  1.00  0.00           C
ATOM   5483  C26 POPEF 325      94.755  98.589 114.869  1.00  0.00           C
ATOM   5486  C27 POPEF 325      94.266  99.139 113.539  1.00  0.00           C
ATOM   5489  C28 POPEF 325      95.305  98.939 112.429  1.00  0.00           C
ATOM   5492  C29 POPEF 325      94.845  99.641 111.179  1.00  0.00           C
ATOM   5494 0C21 POPEF 325      95.585 100.441 110.399  1.00  0.00           C
ATOM   5496 1C21 POPEF 325      97.056 100.740 110.560  1.00  0.00           C
ATOM   5499 2C21 POPEF 325      97.355 102.169 111.030  1.00  0.00           C
ATOM   5502 3C21 POPEF 325      98.875 102.430 111.079  1.00  0.00           C
ATOM   5505 4C21 POPEF 325      99.257 103.860 111.450  1.00  0.00           C
ATOM   5508 5C21 POPEF 325      99.035 104.851 110.289  1.00  0.00           C
ATOM   5511 6C21 POPEF 325      99.595 106.241 110.589  1.00  0.00           C
ATOM   5514 7C21 POPEF 325      99.536 107.160 109.369  1.00  0.00           C
ATOM   5517 8C21 POPEF 325      99.976 108.580 109.679  1.00  0.00           C
ATOM   5521  C33 POPEF 325      99.135  93.480 120.229  1.00  0.00           C
ATOM   5524  C34 POPEF 325      99.895  93.050 118.979  1.00  0.00           C
ATOM   5527  C35 POPEF 325      98.925  92.701 117.849  1.00  0.00           C
ATOM   5530  C36 POPEF 325      99.646  92.410 116.539  1.00  0.00           C
ATOM   5533  C37 POPEF 325      98.666  91.831 115.529  1.00  0.00           C
ATOM   5536  C38 POPEF 325      99.315  91.369 114.219  1.00  0.00           C
ATOM   5539  C39 POPEF 325      98.326  90.529 113.419  1.00  0.00           C
ATOM   5542 0C31 POPEF 325      98.785  90.201 111.999  1.00  0.00           C
ATOM   5545 1C31 POPEF 325      97.756  89.319 111.299  1.00  0.00           C
ATOM   5548 2C31 POPEF 325      98.046  89.079 109.809  1.00  0.00           C
ATOM   5551 3C31 POPEF 325      96.815  88.531 109.079  1.00  0.00           C
ATOM   5554 4C31 POPEF 325      95.845  89.641 108.649  1.00  0.00           C
ATOM   5557 5C31 POPEF 325      94.466  89.109 108.259  1.00  0.00           C
ATOM   5560 6C31 POPEF 325      93.566  90.201 107.680  1.00  0.00           C
ATOM   5564  NH3 POPEG 326      33.935  31.171 125.869  1.00  0.00           N
ATOM   5568  C12 POPEG 326      35.415  31.411 125.759  1.00  0.00           C
ATOM   5571  C11 POPEG 326      35.805  32.781 126.319  1.00  0.00           C
ATOM   5574  P   POPEG 326      38.125  33.370 125.289  1.00  0.00           P
ATOM   5575  O13 POPEG 326      37.565  34.620 124.759  1.00  0.00           O
ATOM   5576  O14 POPEG 326      39.535  33.390 125.719  1.00  0.00           O
ATOM   5577  O11 POPEG 326      37.915  32.181 124.249  1.00  0.00           O
ATOM   5578  O12 POPEG 326      37.215  32.881 126.489  1.00  0.00           O
ATOM   5579  C1  POPEG 326      38.615  32.171 123.009  1.00  0.00           C
ATOM   5582  C2  POPEG 326      39.535  30.931 122.859  1.00  0.00           C
ATOM   5584  O21 POPEG 326      40.745  31.351 122.219  1.00  0.00           O
ATOM   5585  C21 POPEG 326      41.775  31.511 123.019  1.00  0.00           C
ATOM   5586  O22 POPEG 326      41.835  31.201 124.199  1.00  0.00           O
ATOM   5587  C22 POPEG 326      42.915  32.081 122.210  1.00  0.00           C
ATOM   5590  C3  POPEG 326      38.865  29.840 121.990  1.00  0.00           C
ATOM   5593  O31 POPEG 326      39.795  28.791 121.619  1.00  0.00           O
ATOM   5594  C31 POPEG 326      40.105  28.721 120.320  1.00  0.00           C
ATOM   5595  O32 POPEG 326      39.615  29.420 119.450  1.00  0.00           O
ATOM   5596  C32 POPEG 326      41.135  27.601 120.089  1.00  0.00           C
ATOM   5599  C23 POPEG 326      43.165  31.221 120.960  1.00  0.00           C
ATOM   5602  C24 POPEG 326      44.515  31.541 120.329  1.00  0.00           C
ATOM   5605  C25 POPEG 326      44.685  30.730 119.059  1.00  0.00           C
ATOM   5608  C26 POPEG 326      46.095  30.811 118.469  1.00  0.00           C
ATOM   5611  C27 POPEG 326      46.425  29.491 117.770  1.00  0.00           C
ATOM   5614  C28 POPEG 326      47.765  29.510 117.029  1.00  0.00           C
ATOM   5617  C29 POPEG 326      47.675  30.281 115.740  1.00  0.00           C
ATOM   5619 0C21 POPEG 326      48.405  30.031 114.630  1.00  0.00           C
ATOM   5621 1C21 POPEG 326      49.435  28.941 114.490  1.00  0.00           C
ATOM   5624 2C21 POPEG 326      49.256  28.140 113.200  1.00  0.00           C
ATOM   5627 3C21 POPEG 326      49.655  28.920 111.939  1.00  0.00           C
ATOM   5630 4C21 POPEG 326      49.755  28.031 110.689  1.00  0.00           C
ATOM   5633 5C21 POPEG 326      48.455  27.271 110.389  1.00  0.00           C
ATOM   5636 6C21 POPEG 326      48.625  26.271 109.239  1.00  0.00           C
ATOM   5639 7C21 POPEG 326      47.435  25.321 109.160  1.00  0.00           C
ATOM   5642 8C21 POPEG 326      47.495  24.301 108.019  1.00  0.00           C
ATOM   5646  C33 POPEG 326      41.855  27.701 118.709  1.00  0.00           C
ATOM   5649  C34 POPEG 326      41.075  27.101 117.529  1.00  0.00           C
ATOM   5652  C35 POPEG 326      40.745  28.140 116.439  1.00  0.00           C
ATOM   5655  C36 POPEG 326      40.166  27.551 115.139  1.00  0.00           C
ATOM   5658  C37 POPEG 326      41.185  26.811 114.269  1.00  0.00           C
ATOM   5661  C38 POPEG 326      40.565  26.271 112.969  1.00  0.00           C
ATOM   5664  C39 POPEG 326      41.615  25.800 111.958  1.00  0.00           C
ATOM   5667 0C31 POPEG 326      42.855  25.181 112.619  1.00  0.00           C
ATOM   5670 1C31 POPEG 326      43.715  24.271 111.729  1.00  0.00           C
ATOM   5673 2C31 POPEG 326      44.365  24.941 110.509  1.00  0.00           C
ATOM   5676 3C31 POPEG 326      43.465  25.181 109.279  1.00  0.00           C
ATOM   5679 4C31 POPEG 326      42.715  23.941 108.769  1.00  0.00           C
ATOM   5682 5C31 POPEG 326      41.785  24.250 107.599  1.00  0.00           C
ATOM   5685 6C31 POPEG 326      40.965  23.041 107.140  1.00  0.00           C
ATOM   5689  NH3 POPEH 327      23.525  50.861  85.019  1.00  0.00           N
ATOM   5693  C12 POPEH 327      24.965  50.730  84.599  1.00  0.00           C
ATOM   5696  C11 POPEH 327      25.455  49.291  84.779  1.00  0.00           C
ATOM   5699  P   POPEH 327      28.075  49.211  85.149  1.00  0.00           P
ATOM   5700  O13 POPEH 327      28.085  47.941  85.910  1.00  0.00           O
ATOM   5701  O14 POPEH 327      29.205  49.541  84.269  1.00  0.00           O
ATOM   5702  O11 POPEH 327      27.875  50.401  86.179  1.00  0.00           O
ATOM   5703  O12 POPEH 327      26.775  49.201  84.259  1.00  0.00           O
ATOM   5704  C1  POPEH 327      28.565  50.401  87.439  1.00  0.00           C
ATOM   5707  C2  POPEH 327      27.535  50.581  88.599  1.00  0.00           C
ATOM   5709  O21 POPEH 327      28.065  50.150  89.869  1.00  0.00           O
ATOM   5710  C21 POPEH 327      28.355  48.881  90.089  1.00  0.00           C
ATOM   5711  O22 POPEH 327      28.305  47.951  89.310  1.00  0.00           O
ATOM   5712  C22 POPEH 327      28.705  48.780  91.570  1.00  0.00           C
ATOM   5715  C3  POPEH 327      26.145  49.960  88.249  1.00  0.00           C
ATOM   5718  O31 POPEH 327      25.165  50.131  89.299  1.00  0.00           O
ATOM   5719  C31 POPEH 327      23.965  50.631  88.979  1.00  0.00           C
ATOM   5720  O32 POPEH 327      23.625  51.010  87.859  1.00  0.00           O
ATOM   5721  C32 POPEH 327      23.105  50.671  90.249  1.00  0.00           C
ATOM   5724  C23 POPEH 327      29.095  47.361  92.029  1.00  0.00           C
ATOM   5727  C24 POPEH 327      28.455  47.031  93.389  1.00  0.00           C
ATOM   5730  C25 POPEH 327      28.715  45.590  93.799  1.00  0.00           C
ATOM   5733  C26 POPEH 327      28.105  45.241  95.159  1.00  0.00           C
ATOM   5736  C27 POPEH 327      28.245  43.729  95.379  1.00  0.00           C
ATOM   5739  C28 POPEH 327      27.905  43.160  96.769  1.00  0.00           C
ATOM   5742  C29 POPEH 327      28.605  43.811  97.939  1.00  0.00           C
ATOM   5744 0C21 POPEH 327      28.565  43.410  99.229  1.00  0.00           C
ATOM   5746 1C21 POPEH 327      27.825  42.260  99.879  1.00  0.00           C
ATOM   5749 2C21 POPEH 327      26.755  41.470  99.099  1.00  0.00           C
ATOM   5752 3C21 POPEH 327      25.985  40.480  99.990  1.00  0.00           C
ATOM   5755 4C21 POPEH 327      24.855  39.761  99.239  1.00  0.00           C
ATOM   5758 5C21 POPEH 327      23.985  38.861 100.119  1.00  0.00           C
ATOM   5761 6C21 POPEH 327      23.155  39.640 101.160  1.00  0.00           C
ATOM   5764 7C21 POPEH 327      22.045  38.781 101.799  1.00  0.00           C
ATOM   5767 8C21 POPEH 327      21.095  39.601 102.669  1.00  0.00           C
ATOM   5771  C33 POPEH 327      23.365  49.431  91.150  1.00  0.00           C
ATOM   5774  C34 POPEH 327      22.165  48.941  91.980  1.00  0.00           C
ATOM   5777  C35 POPEH 327      22.085  49.491  93.419  1.00  0.00           C
ATOM   5780  C36 POPEH 327      21.745  48.370  94.419  1.00  0.00           C
ATOM   5783  C37 POPEH 327      21.425  48.840  95.848  1.00  0.00           C
ATOM   5786  C38 POPEH 327      21.325  47.640  96.818  1.00  0.00           C
ATOM   5789  C39 POPEH 327      20.755  48.001  98.189  1.00  0.00           C
ATOM   5792 0C31 POPEH 327      21.825  48.460  99.179  1.00  0.00           C
ATOM   5795 1C31 POPEH 327      21.235  49.061 100.469  1.00  0.00           C
ATOM   5798 2C31 POPEH 327      22.315  49.640 101.389  1.00  0.00           C
ATOM   5801 3C31 POPEH 327      21.745  50.620 102.420  1.00  0.00           C
ATOM   5804 4C31 POPEH 327      22.845  51.410 103.149  1.00  0.00           C
ATOM   5807 5C31 POPEH 327      22.345  52.720 103.779  1.00  0.00           C
ATOM   5810 6C31 POPEH 327      23.485  53.620 104.269  1.00  0.00           C
ATOM   5814  NH3 POPEI 328      61.655 105.100 130.999  1.00  0.00           N
ATOM   5818  C12 POPEI 328      61.735 105.451 132.460  1.00  0.00           C
ATOM   5821  C11 POPEI 328      60.405 105.240 133.179  1.00  0.00           C
ATOM   5824  P   POPEI 328      59.605 102.771 133.639  1.00  0.00           P
ATOM   5825  O13 POPEI 328      60.385 101.561 133.990  1.00  0.00           O
ATOM   5826  O14 POPEI 328      58.325 102.980 134.350  1.00  0.00           O
ATOM   5827  O11 POPEI 328      59.326 102.870 132.079  1.00  0.00           O
ATOM   5828  O12 POPEI 328      60.495 104.030 133.900  1.00  0.00           O
ATOM   5829  C1  POPEI 328      59.975 101.959 131.199  1.00  0.00           C
ATOM   5832  C2  POPEI 328      59.205 101.840 129.859  1.00  0.00           C
ATOM   5834  O21 POPEI 328      60.085 101.451 128.790  1.00  0.00           O
ATOM   5835  C21 POPEI 328      60.875 102.339 128.208  1.00  0.00           C
ATOM   5836  O22 POPEI 328      60.975 103.520 128.490  1.00  0.00           O
ATOM   5837  C22 POPEI 328      61.615 101.620 127.069  1.00  0.00           C
ATOM   5840  C3  POPEI 328      58.325 103.100 129.549  1.00  0.00           C
ATOM   5843  O31 POPEI 328      57.855 103.069 128.179  1.00  0.00           O
ATOM   5844  C31 POPEI 328      56.915 102.180 127.919  1.00  0.00           C
ATOM   5845  O32 POPEI 328      56.245 101.579 128.749  1.00  0.00           O
ATOM   5846  C32 POPEI 328      56.865 102.020 126.399  1.00  0.00           C
ATOM   5849  C23 POPEI 328      62.195 102.511 125.929  1.00  0.00           C
ATOM   5852  C24 POPEI 328      61.535 102.270 124.559  1.00  0.00           C
ATOM   5855  C25 POPEI 328      62.295 102.920 123.390  1.00  0.00           C
ATOM   5858  C26 POPEI 328      61.405 103.309 122.210  1.00  0.00           C
ATOM   5861  C27 POPEI 328      62.195 103.811 120.989  1.00  0.00           C
ATOM   5864  C28 POPEI 328      61.306 104.350 119.859  1.00  0.00           C
ATOM   5867  C29 POPEI 328      62.135 104.979 118.769  1.00  0.00           C
ATOM   5869 0C21 POPEI 328      62.075 104.720 117.449  1.00  0.00           C
ATOM   5871 1C21 POPEI 328      61.115 103.771 116.779  1.00  0.00           C
ATOM   5874 2C21 POPEI 328      60.995 104.041 115.259  1.00  0.00           C
ATOM   5877 3C21 POPEI 328      60.375 105.410 114.920  1.00  0.00           C
ATOM   5880 4C21 POPEI 328      60.256 105.620 113.399  1.00  0.00           C
ATOM   5883 5C21 POPEI 328      61.555 106.110 112.729  1.00  0.00           C
ATOM   5886 6C21 POPEI 328      61.885 107.579 113.039  1.00  0.00           C
ATOM   5889 7C21 POPEI 328      63.025 108.130 112.179  1.00  0.00           C
ATOM   5892 8C21 POPEI 328      63.325 109.599 112.449  1.00  0.00           C
ATOM   5896  C33 POPEI 328      56.395 100.620 125.960  1.00  0.00           C
ATOM   5899  C34 POPEI 328      56.525 100.389 124.450  1.00  0.00           C
ATOM   5902  C35 POPEI 328      55.935  99.030 124.090  1.00  0.00           C
ATOM   5905  C36 POPEI 328      56.225  98.480 122.689  1.00  0.00           C
ATOM   5908  C37 POPEI 328      57.695  98.050 122.499  1.00  0.00           C
ATOM   5911  C38 POPEI 328      57.845  97.001 121.389  1.00  0.00           C
ATOM   5914  C39 POPEI 328      57.605  95.569 121.880  1.00  0.00           C
ATOM   5917 0C31 POPEI 328      57.765  94.550 120.749  1.00  0.00           C
ATOM   5920 1C31 POPEI 328      59.225  94.139 120.499  1.00  0.00           C
ATOM   5923 2C31 POPEI 328      59.435  93.501 119.119  1.00  0.00           C
ATOM   5926 3C31 POPEI 328      59.095  92.010 119.020  1.00  0.00           C
ATOM   5929 4C31 POPEI 328      59.055  91.541 117.560  1.00  0.00           C
ATOM   5932 5C31 POPEI 328      58.625  90.079 117.399  1.00  0.00           C
ATOM   5935 6C31 POPEI 328      58.355  89.690 115.939  1.00  0.00           C
ATOM   5939  NH3 POPEJ 329      65.396 106.971 130.439  1.00  0.00           N
ATOM   5943  C12 POPEJ 329      65.646 106.639 131.889  1.00  0.00           C
ATOM   5946  C11 POPEJ 329      67.115 106.870 132.270  1.00  0.00           C
ATOM   5949  P   POPEJ 329      69.225 105.510 131.559  1.00  0.00           P
ATOM   5950  O13 POPEJ 329      70.065 106.630 132.020  1.00  0.00           O
ATOM   5951  O14 POPEJ 329      69.785 104.139 131.729  1.00  0.00           O
ATOM   5952  O11 POPEJ 329      68.805 105.721 130.069  1.00  0.00           O
ATOM   5953  O12 POPEJ 329      67.826 105.630 132.270  1.00  0.00           O
ATOM   5954  C1  POPEJ 329      69.715 105.770 128.969  1.00  0.00           C
ATOM   5957  C2  POPEJ 329      69.315 107.001 128.139  1.00  0.00           C
ATOM   5959  O21 POPEJ 329      69.785 106.919 126.779  1.00  0.00           O
ATOM   5960  C21 POPEJ 329      70.936 107.430 126.419  1.00  0.00           C
ATOM   5961  O22 POPEJ 329      71.795 107.889 127.149  1.00  0.00           O
ATOM   5962  C22 POPEJ 329      71.035 107.339 124.889  1.00  0.00           C
ATOM   5965  C3  POPEJ 329      69.605 108.321 128.900  1.00  0.00           C
ATOM   5968  O31 POPEJ 329      69.425 109.490 128.068  1.00  0.00           O
ATOM   5969  C31 POPEJ 329      68.135 109.751 127.820  1.00  0.00           C
ATOM   5970  O32 POPEJ 329      67.195 109.079 128.199  1.00  0.00           O
ATOM   5971  C32 POPEJ 329      68.025 111.059 127.049  1.00  0.00           C
ATOM   5974  C23 POPEJ 329      69.735 107.640 124.099  1.00  0.00           C
ATOM   5977  C24 POPEJ 329      69.415 106.600 123.009  1.00  0.00           C
ATOM   5980  C25 POPEJ 329      70.326 106.691 121.769  1.00  0.00           C
ATOM   5983  C26 POPEJ 329      69.915 105.721 120.639  1.00  0.00           C
ATOM   5986  C27 POPEJ 329      70.715 105.970 119.339  1.00  0.00           C
ATOM   5989  C28 POPEJ 329      70.295 105.070 118.149  1.00  0.00           C
ATOM   5992  C29 POPEJ 329      70.685 105.690 116.829  1.00  0.00           C
ATOM   5994 0C21 POPEJ 329      71.455 105.171 115.848  1.00  0.00           C
ATOM   5996 1C21 POPEJ 329      72.105 103.820 115.840  1.00  0.00           C
ATOM   5999 2C21 POPEJ 329      72.705 103.461 114.458  1.00  0.00           C
ATOM   6002 3C21 POPEJ 329      71.685 103.391 113.309  1.00  0.00           C
ATOM   6005 4C21 POPEJ 329      72.296 102.889 111.979  1.00  0.00           C
ATOM   6008 5C21 POPEJ 329      73.655 103.549 111.649  1.00  0.00           C
ATOM   6011 6C21 POPEJ 329      74.085 103.380 110.189  1.00  0.00           C
ATOM   6014 7C21 POPEJ 329      75.475 103.960 109.929  1.00  0.00           C
ATOM   6017 8C21 POPEJ 329      75.855 103.969 108.439  1.00  0.00           C
ATOM   6021  C33 POPEJ 329      67.585 110.910 125.568  1.00  0.00           C
ATOM   6024  C34 POPEJ 329      68.555 111.541 124.549  1.00  0.00           C
ATOM   6027  C35 POPEJ 329      67.835 111.990 123.270  1.00  0.00           C
ATOM   6030  C36 POPEJ 329      68.625 111.779 121.969  1.00  0.00           C
ATOM   6033  C37 POPEJ 329      67.845 112.260 120.729  1.00  0.00           C
ATOM   6036  C38 POPEJ 329      68.476 111.819 119.389  1.00  0.00           C
ATOM   6039  C39 POPEJ 329      67.735 112.379 118.169  1.00  0.00           C
ATOM   6042 0C31 POPEJ 329      68.415 112.040 116.829  1.00  0.00           C
ATOM   6045 1C31 POPEJ 329      67.525 112.439 115.639  1.00  0.00           C
ATOM   6048 2C31 POPEJ 329      68.205 112.479 114.259  1.00  0.00           C
ATOM   6051 3C31 POPEJ 329      67.215 112.960 113.189  1.00  0.00           C
ATOM   6054 4C31 POPEJ 329      67.855 113.340 111.850  1.00  0.00           C
ATOM   6057 5C31 POPEJ 329      66.845 114.030 110.919  1.00  0.00           C
ATOM   6060 6C31 POPEJ 329      67.395 114.440 109.559  1.00  0.00           C
ATOM   6064  NH3 POPEK 330      38.635  32.081  87.289  1.00  0.00           N
ATOM   6068  C12 POPEK 330      39.555  30.931  87.469  1.00  0.00           C
ATOM   6071  C11 POPEK 330      40.935  31.301  86.939  1.00  0.00           C
ATOM   6074  P   POPEK 330      43.045  32.701  87.349  1.00  0.00           P
ATOM   6075  O13 POPEK 330      43.415  32.081  86.059  1.00  0.00           O
ATOM   6076  O14 POPEK 330      43.445  34.120  87.479  1.00  0.00           O
ATOM   6077  O11 POPEK 330      43.855  31.901  88.449  1.00  0.00           O
ATOM   6078  O12 POPEK 330      41.515  32.410  87.669  1.00  0.00           O
ATOM   6079  C1  POPEK 330      43.295  31.471  89.689  1.00  0.00           C
ATOM   6082  C2  POPEK 330      42.826  29.980  89.620  1.00  0.00           C
ATOM   6084  O21 POPEK 330      41.555  29.721  90.239  1.00  0.00           O
ATOM   6085  C21 POPEK 330      41.306  30.231  91.430  1.00  0.00           C
ATOM   6086  O22 POPEK 330      42.085  30.861  92.130  1.00  0.00           O
ATOM   6087  C22 POPEK 330      39.875  29.871  91.829  1.00  0.00           C
ATOM   6090  C3  POPEK 330      43.925  28.931  89.999  1.00  0.00           C
ATOM   6093  O31 POPEK 330      44.326  28.941  91.390  1.00  0.00           O
ATOM   6094  C31 POPEK 330      43.625  28.131  92.189  1.00  0.00           C
ATOM   6095  O32 POPEK 330      42.665  27.471  91.859  1.00  0.00           O
ATOM   6096  C32 POPEK 330      44.305  28.081  93.549  1.00  0.00           C
ATOM   6099  C23 POPEK 330      39.255  30.811  92.899  1.00  0.00           C
ATOM   6102  C24 POPEK 330      39.865  30.691  94.310  1.00  0.00           C
ATOM   6105  C25 POPEK 330      39.125  31.551  95.350  1.00  0.00           C
ATOM   6108  C26 POPEK 330      39.306  31.031  96.789  1.00  0.00           C
ATOM   6111  C27 POPEK 330      38.835  32.041  97.849  1.00  0.00           C
ATOM   6114  C28 POPEK 330      38.535  31.431  99.239  1.00  0.00           C
ATOM   6117  C29 POPEK 330      39.645  30.611  99.850  1.00  0.00           C
ATOM   6119 0C21 POPEK 330      40.295  30.870 101.009  1.00  0.00           C
ATOM   6121 1C21 POPEK 330      40.135  32.070 101.909  1.00  0.00           C
ATOM   6124 2C21 POPEK 330      39.615  31.731 103.329  1.00  0.00           C
ATOM   6127 3C21 POPEK 330      40.705  31.301 104.329  1.00  0.00           C
ATOM   6130 4C21 POPEK 330      41.055  29.811 104.310  1.00  0.00           C
ATOM   6133 5C21 POPEK 330      42.135  29.461 105.349  1.00  0.00           C
ATOM   6136 6C21 POPEK 330      42.735  28.061 105.159  1.00  0.00           C
ATOM   6139 7C21 POPEK 330      43.855  27.771 106.170  1.00  0.00           C
ATOM   6142 8C21 POPEK 330      44.685  26.531 105.840  1.00  0.00           C
ATOM   6146  C33 POPEK 330      43.385  28.521  94.699  1.00  0.00           C
ATOM   6149  C34 POPEK 330      44.195  28.730  95.979  1.00  0.00           C
ATOM   6152  C35 POPEK 330      43.345  29.090  97.199  1.00  0.00           C
ATOM   6155  C36 POPEK 330      42.486  27.921  97.700  1.00  0.00           C
ATOM   6158  C37 POPEK 330      42.445  27.831  99.229  1.00  0.00           C
ATOM   6161  C38 POPEK 330      41.475  26.761  99.719  1.00  0.00           C
ATOM   6164  C39 POPEK 330      41.265  26.801 101.229  1.00  0.00           C
ATOM   6167 0C31 POPEK 330      40.055  25.951 101.639  1.00  0.00           C
ATOM   6170 1C31 POPEK 330      39.745  26.051 103.130  1.00  0.00           C
ATOM   6173 2C31 POPEK 330      38.265  25.751 103.410  1.00  0.00           C
ATOM   6176 3C31 POPEK 330      37.885  25.670 104.889  1.00  0.00           C
ATOM   6179 4C31 POPEK 330      38.385  26.871 105.708  1.00  0.00           C
ATOM   6182 5C31 POPEK 330      37.695  26.991 107.069  1.00  0.00           C
ATOM   6185 6C31 POPEK 330      38.675  27.141 108.240  1.00  0.00           C
ATOM   6189  NH3 POPEL 331      63.605  99.599  87.479  1.00  0.00           N
ATOM   6193  C12 POPEL 331      63.185  99.100  86.139  1.00  0.00           C
ATOM   6196  C11 POPEL 331      62.075  98.029  86.229  1.00  0.00           C
ATOM   6199  P   POPEL 331      61.646  95.630  87.139  1.00  0.00           P
ATOM   6200  O13 POPEL 331      60.745  95.590  85.959  1.00  0.00           O
ATOM   6201  O14 POPEL 331      62.695  94.599  87.109  1.00  0.00           O
ATOM   6202  O11 POPEL 331      60.795  95.340  88.410  1.00  0.00           O
ATOM   6203  O12 POPEL 331      62.255  97.090  87.299  1.00  0.00           O
ATOM   6204  C1  POPEL 331      59.865  96.281  88.930  1.00  0.00           C
ATOM   6207  C2  POPEL 331      59.945  96.271  90.469  1.00  0.00           C
ATOM   6209  O21 POPEL 331      60.135  94.960  91.059  1.00  0.00           O
ATOM   6210  C21 POPEL 331      59.326  93.980  90.719  1.00  0.00           C
ATOM   6211  O22 POPEL 331      58.445  94.000  89.889  1.00  0.00           O
ATOM   6212  C22 POPEL 331      59.555  92.780  91.619  1.00  0.00           C
ATOM   6215  C3  POPEL 331      58.745  97.001  91.119  1.00  0.00           C
ATOM   6218  O31 POPEL 331      58.806  96.971  92.549  1.00  0.00           O
ATOM   6219  C31 POPEL 331      59.675  97.811  93.119  1.00  0.00           C
ATOM   6220  O32 POPEL 331      60.475  98.510  92.529  1.00  0.00           O
ATOM   6221  C32 POPEL 331      59.455  97.791  94.630  1.00  0.00           C
ATOM   6224  C23 POPEL 331      58.835  92.980  92.960  1.00  0.00           C
ATOM   6227  C24 POPEL 331      59.146  91.870  93.960  1.00  0.00           C
ATOM   6230  C25 POPEL 331      58.565  92.160  95.350  1.00  0.00           C
ATOM   6233  C26 POPEL 331      59.345  91.521  96.499  1.00  0.00           C
ATOM   6236  C27 POPEL 331      58.615  91.691  97.840  1.00  0.00           C
ATOM   6239  C28 POPEL 331      59.405  91.150  99.049  1.00  0.00           C
ATOM   6242  C29 POPEL 331      60.405  92.150  99.579  1.00  0.00           C
ATOM   6244 0C21 POPEL 331      60.415  92.680 100.819  1.00  0.00           C
ATOM   6246 1C21 POPEL 331      59.435  92.391 101.929  1.00  0.00           C
ATOM   6249 2C21 POPEL 331      59.935  91.271 102.859  1.00  0.00           C
ATOM   6252 3C21 POPEL 331      59.095  91.150 104.139  1.00  0.00           C
ATOM   6255 4C21 POPEL 331      59.595  90.040 105.060  1.00  0.00           C
ATOM   6258 5C21 POPEL 331      58.905  90.000 106.419  1.00  0.00           C
ATOM   6261 6C21 POPEL 331      58.965  91.340 107.169  1.00  0.00           C
ATOM   6264 7C21 POPEL 331      58.866  91.189 108.689  1.00  0.00           C
ATOM   6267 8C21 POPEL 331      58.965  92.511 109.429  1.00  0.00           C
ATOM   6271  C33 POPEL 331      59.645  99.160  95.329  1.00  0.00           C
ATOM   6274  C34 POPEL 331      59.725  98.980  96.859  1.00  0.00           C
ATOM   6277  C35 POPEL 331      60.075 100.271  97.619  1.00  0.00           C
ATOM   6280  C36 POPEL 331      60.515  99.991  99.059  1.00  0.00           C
ATOM   6283  C37 POPEL 331      60.685 101.241  99.929  1.00  0.00           C
ATOM   6286  C38 POPEL 331      61.265 100.861 101.299  1.00  0.00           C
ATOM   6289  C39 POPEL 331      61.465 102.010 102.289  1.00  0.00           C
ATOM   6292 0C31 POPEL 331      60.215 102.339 103.139  1.00  0.00           C
ATOM   6295 1C31 POPEL 331      60.585 103.050 104.450  1.00  0.00           C
ATOM   6298 2C31 POPEL 331      59.385 103.470 105.309  1.00  0.00           C
ATOM   6301 3C31 POPEL 331      58.485 102.290 105.729  1.00  0.00           C
ATOM   6304 4C31 POPEL 331      57.355 102.710 106.679  1.00  0.00           C
ATOM   6307 5C31 POPEL 331      56.285 103.580 105.999  1.00  0.00           C
ATOM   6310 6C31 POPEL 331      55.145 103.960 106.939  1.00  0.00           C
ATOM   6314  NH3 POPEM 332      41.296   4.041  85.509  1.00  0.00           N
ATOM   6318  C12 POPEM 332      41.445   5.461  85.959  1.00  0.00           C
ATOM   6321  C11 POPEM 332      40.385   6.371  85.329  1.00  0.00           C
ATOM   6324  P   POPEM 332      39.175   6.431  83.009  1.00  0.00           P
ATOM   6325  O13 POPEM 332      38.525   7.701  83.419  1.00  0.00           O
ATOM   6326  O14 POPEM 332      39.495   6.161  81.609  1.00  0.00           O
ATOM   6327  O11 POPEM 332      38.425   5.201  83.619  1.00  0.00           O
ATOM   6328  O12 POPEM 332      40.465   6.291  83.899  1.00  0.00           O
ATOM   6329  C1  POPEM 332      37.115   4.721  83.370  1.00  0.00           C
ATOM   6332  C2  POPEM 332      36.655   3.951  84.649  1.00  0.00           C
ATOM   6334  O21 POPEM 332      36.715   4.851  85.770  1.00  0.00           O
ATOM   6335  C21 POPEM 332      35.845   5.831  85.639  1.00  0.00           C
ATOM   6336  O22 POPEM 332      34.795   5.791  85.019  1.00  0.00           O
ATOM   6337  C22 POPEM 332      36.405   7.081  86.299  1.00  0.00           C
ATOM   6340  C3  POPEM 332      37.595   2.731  84.910  1.00  0.00           C
ATOM   6343  O31 POPEM 332      37.385   2.171  86.229  1.00  0.00           O
ATOM   6344  C31 POPEM 332      38.385   2.221  87.069  1.00  0.00           C
ATOM   6345  O32 POPEM 332      39.515   2.611  86.859  1.00  0.00           O
ATOM   6346  C32 POPEM 332      37.925   1.791  88.449  1.00  0.00           C
ATOM   6349  C23 POPEM 332      36.605   6.881  87.809  1.00  0.00           C
ATOM   6352  C24 POPEM 332      37.625   7.871  88.349  1.00  0.00           C
ATOM   6355  C25 POPEM 332      37.945   7.631  89.829  1.00  0.00           C
ATOM   6358  C26 POPEM 332      36.785   7.981  90.759  1.00  0.00           C
ATOM   6361  C27 POPEM 332      37.215   8.001  92.229  1.00  0.00           C
ATOM   6364  C28 POPEM 332      36.075   8.411  93.169  1.00  0.00           C
ATOM   6367  C29 POPEM 332      36.576   8.711  94.549  1.00  0.00           C
ATOM   6369 0C21 POPEM 332      36.155   8.151  95.700  1.00  0.00           C
ATOM   6371 1C21 POPEM 332      35.055   7.131  95.869  1.00  0.00           C
ATOM   6374 2C21 POPEM 332      34.735   6.951  97.369  1.00  0.00           C
ATOM   6377 3C21 POPEM 332      33.445   6.171  97.659  1.00  0.00           C
ATOM   6380 4C21 POPEM 332      33.175   5.971  99.160  1.00  0.00           C
ATOM   6383 5C21 POPEM 332      33.075   7.301  99.939  1.00  0.00           C
ATOM   6386 6C21 POPEM 332      32.575   7.121 101.380  1.00  0.00           C
ATOM   6389 7C21 POPEM 332      32.195   8.471 102.009  1.00  0.00           C
ATOM   6392 8C21 POPEM 332      31.495   8.321 103.359  1.00  0.00           C
ATOM   6396  C33 POPEM 332      37.535   3.021  89.289  1.00  0.00           C
ATOM   6399  C34 POPEM 332      37.465   2.691  90.789  1.00  0.00           C
ATOM   6402  C35 POPEM 332      36.935   3.861  91.629  1.00  0.00           C
ATOM   6405  C36 POPEM 332      35.485   4.231  91.259  1.00  0.00           C
ATOM   6408  C37 POPEM 332      34.645   4.571  92.489  1.00  0.00           C
ATOM   6411  C38 POPEM 332      33.135   4.571  92.199  1.00  0.00           C
ATOM   6414  C39 POPEM 332      32.575   3.141  92.199  1.00  0.00           C
ATOM   6417 0C31 POPEM 332      31.115   3.031  91.799  1.00  0.00           C
ATOM   6420 1C31 POPEM 332      30.685   1.561  91.679  1.00  0.00           C
ATOM   6423 2C31 POPEM 332      29.195   1.371  91.379  1.00  0.00           C
ATOM   6426 3C31 POPEM 332      28.285   1.821  92.529  1.00  0.00           C
ATOM   6429 4C31 POPEM 332      26.815   1.471  92.289  1.00  0.00           C
ATOM   6432 5C31 POPEM 332      25.905   2.001  93.399  1.00  0.00           C
ATOM   6435 6C31 POPEM 332      24.415   1.771  93.130  1.00  0.00           C
ATOM   6439  NH3 POPEN 333      44.725  44.721  89.599  1.00  0.00           N
ATOM   6443  C12 POPEN 333      44.135  44.800  88.219  1.00  0.00           C
ATOM   6446  C11 POPEN 333      43.555  43.440  87.789  1.00  0.00           C
ATOM   6449  P   POPEN 333      44.225  40.901  87.649  1.00  0.00           P
ATOM   6450  O13 POPEN 333      42.756  40.691  87.579  1.00  0.00           O
ATOM   6451  O14 POPEN 333      45.035  40.480  86.489  1.00  0.00           O
ATOM   6452  O11 POPEN 333      44.805  40.181  88.919  1.00  0.00           O
ATOM   6453  O12 POPEN 333      44.525  42.411  87.990  1.00  0.00           O
ATOM   6454  C1  POPEN 333      46.105  40.590  89.380  1.00  0.00           C
ATOM   6457  C2  POPEN 333      46.155  40.671  90.919  1.00  0.00           C
ATOM   6459  O21 POPEN 333      44.875  41.070  91.399  1.00  0.00           O
ATOM   6460  C21 POPEN 333      44.065  40.331  92.149  1.00  0.00           C
ATOM   6461  O22 POPEN 333      42.945  40.711  92.479  1.00  0.00           O
ATOM   6462  C22 POPEN 333      44.665  39.011  92.669  1.00  0.00           C
ATOM   6465  C3  POPEN 333      47.205  41.681  91.460  1.00  0.00           C
ATOM   6468  O31 POPEN 333      46.965  42.031  92.850  1.00  0.00           O
ATOM   6469  C31 POPEN 333      46.145  43.081  93.019  1.00  0.00           C
ATOM   6470  O32 POPEN 333      45.755  43.830  92.130  1.00  0.00           O
ATOM   6471  C32 POPEN 333      45.735  43.261  94.469  1.00  0.00           C
ATOM   6474  C23 POPEN 333      44.055  38.600  94.030  1.00  0.00           C
ATOM   6477  C24 POPEN 333      44.705  39.401  95.169  1.00  0.00           C
ATOM   6480  C25 POPEN 333      43.955  39.231  96.489  1.00  0.00           C
ATOM   6483  C26 POPEN 333      44.765  39.521  97.749  1.00  0.00           C
ATOM   6486  C27 POPEN 333      43.806  39.561  98.950  1.00  0.00           C
ATOM   6489  C28 POPEN 333      44.455  39.780 100.320  1.00  0.00           C
ATOM   6492  C29 POPEN 333      43.365  39.921 101.359  1.00  0.00           C
ATOM   6494 0C21 POPEN 333      43.525  39.951 102.689  1.00  0.00           C
ATOM   6496 1C21 POPEN 333      44.845  39.881 103.410  1.00  0.00           C
ATOM   6499 2C21 POPEN 333      45.265  38.431 103.660  1.00  0.00           C
ATOM   6502 3C21 POPEN 333      46.535  38.291 104.499  1.00  0.00           C
ATOM   6505 4C21 POPEN 333      47.215  36.931 104.289  1.00  0.00           C
ATOM   6508 5C21 POPEN 333      48.635  36.851 104.859  1.00  0.00           C
ATOM   6511 6C21 POPEN 333      48.685  36.890 106.389  1.00  0.00           C
ATOM   6514 7C21 POPEN 333      50.116  36.801 106.919  1.00  0.00           C
ATOM   6517 8C21 POPEN 333      50.205  36.750 108.449  1.00  0.00           C
ATOM   6521  C33 POPEN 333      46.896  43.351  95.479  1.00  0.00           C
ATOM   6524  C34 POPEN 333      46.506  44.131  96.749  1.00  0.00           C
ATOM   6527  C35 POPEN 333      45.315  43.521  97.519  1.00  0.00           C
ATOM   6530  C36 POPEN 333      44.885  44.351  98.729  1.00  0.00           C
ATOM   6533  C37 POPEN 333      43.855  43.640  99.619  1.00  0.00           C
ATOM   6536  C38 POPEN 333      43.475  44.471 100.859  1.00  0.00           C
ATOM   6539  C39 POPEN 333      42.705  43.681 101.929  1.00  0.00           C
ATOM   6542 0C31 POPEN 333      42.375  44.570 103.139  1.00  0.00           C
ATOM   6545 1C31 POPEN 333      41.735  43.851 104.339  1.00  0.00           C
ATOM   6548 2C31 POPEN 333      41.335  44.861 105.429  1.00  0.00           C
ATOM   6551 3C31 POPEN 333      40.725  44.271 106.710  1.00  0.00           C
ATOM   6554 4C31 POPEN 333      41.745  43.580 107.630  1.00  0.00           C
ATOM   6557 5C31 POPEN 333      41.135  43.160 108.979  1.00  0.00           C
ATOM   6560 6C31 POPEN 333      42.055  42.291 109.839  1.00  0.00           C
ATOM   6564  NH3 POPEO 334     103.245 105.480 126.779  1.00  0.00           N
ATOM   6568  C12 POPEO 334     104.425 104.660 127.210  1.00  0.00           C
ATOM   6571  C11 POPEO 334     105.585 104.751 126.209  1.00  0.00           C
ATOM   6574  P   POPEO 334     106.026 102.230 125.759  1.00  0.00           P
ATOM   6575  O13 POPEO 334     106.235 101.210 126.818  1.00  0.00           O
ATOM   6576  O14 POPEO 334     104.646 102.400 125.259  1.00  0.00           O
ATOM   6577  O11 POPEO 334     107.036 102.071 124.549  1.00  0.00           O
ATOM   6578  O12 POPEO 334     106.465 103.629 126.369  1.00  0.00           O
ATOM   6579  C1  POPEO 334     107.715 103.150 123.899  1.00  0.00           C
ATOM   6582  C2  POPEO 334     108.326 102.730 122.519  1.00  0.00           C
ATOM   6584  O21 POPEO 334     108.905 103.921 121.929  1.00  0.00           O
ATOM   6585  C21 POPEO 334     109.766 103.729 120.939  1.00  0.00           C
ATOM   6586  O22 POPEO 334     110.105 102.651 120.479  1.00  0.00           O
ATOM   6587  C22 POPEO 334     110.155 105.100 120.369  1.00  0.00           C
ATOM   6590  C3  POPEO 334     107.225 102.111 121.599  1.00  0.00           C
ATOM   6593  O31 POPEO 334     107.745 101.360 120.469  1.00  0.00           O
ATOM   6594  C31 POPEO 334     107.596 101.889 119.269  1.00  0.00           C
ATOM   6595  O32 POPEO 334     107.046 102.960 119.029  1.00  0.00           O
ATOM   6596  C32 POPEO 334     108.205 100.989 118.189  1.00  0.00           C
ATOM   6599  C23 POPEO 334     110.905 105.061 119.009  1.00  0.00           C
ATOM   6602  C24 POPEO 334     110.845 106.401 118.259  1.00  0.00           C
ATOM   6605  C25 POPEO 334     109.686 106.480 117.259  1.00  0.00           C
ATOM   6608  C26 POPEO 334     110.125 106.150 115.829  1.00  0.00           C
ATOM   6611  C27 POPEO 334     108.936 105.980 114.869  1.00  0.00           C
ATOM   6614  C28 POPEO 334     109.326 106.110 113.390  1.00  0.00           C
ATOM   6617  C29 POPEO 334     110.295 105.049 112.919  1.00  0.00           C
ATOM   6619 0C21 POPEO 334     110.186 104.300 111.799  1.00  0.00           C
ATOM   6621 1C21 POPEO 334     109.065 104.389 110.799  1.00  0.00           C
ATOM   6624 2C21 POPEO 334     109.275 105.510 109.770  1.00  0.00           C
ATOM   6627 3C21 POPEO 334     108.016 105.730 108.930  1.00  0.00           C
ATOM   6630 4C21 POPEO 334     108.205 106.730 107.779  1.00  0.00           C
ATOM   6633 5C21 POPEO 334     109.266 106.261 106.779  1.00  0.00           C
ATOM   6636 6C21 POPEO 334     109.275 107.020 105.449  1.00  0.00           C
ATOM   6639 7C21 POPEO 334     109.965 106.210 104.339  1.00  0.00           C
ATOM   6642 8C21 POPEO 334     110.245 106.990 103.060  1.00  0.00           C
ATOM   6646  C33 POPEO 334     108.785 101.789 116.999  1.00  0.00           C
ATOM   6649  C34 POPEO 334     109.195 100.919 115.799  1.00  0.00           C
ATOM   6652  C35 POPEO 334     108.035 100.100 115.219  1.00  0.00           C
ATOM   6655  C36 POPEO 334     108.245  99.641 113.769  1.00  0.00           C
ATOM   6658  C37 POPEO 334     107.065  98.820 113.229  1.00  0.00           C
ATOM   6661  C38 POPEO 334     106.826  98.990 111.719  1.00  0.00           C
ATOM   6664  C39 POPEO 334     108.076  98.811 110.840  1.00  0.00           C
ATOM   6667 0C31 POPEO 334     107.745  98.890 109.339  1.00  0.00           C
ATOM   6670 1C31 POPEO 334     109.015  98.960 108.469  1.00  0.00           C
ATOM   6673 2C31 POPEO 334     108.715  98.860 106.958  1.00  0.00           C
ATOM   6676 3C31 POPEO 334     110.005  98.799 106.109  1.00  0.00           C
ATOM   6679 4C31 POPEO 334     110.546 100.189 105.749  1.00  0.00           C
ATOM   6682 5C31 POPEO 334     111.796 100.151 104.879  1.00  0.00           C
ATOM   6685 6C31 POPEO 334     112.495 101.509 104.749  1.00  0.00           C
ATOM   6689  NH3 POPEP 335      68.725  18.201 129.260  1.00  0.00           N
ATOM   6693  C12 POPEP 335      68.445  16.891 128.579  1.00  0.00           C
ATOM   6696  C11 POPEP 335      69.505  15.821 128.949  1.00  0.00           C
ATOM   6699  P   POPEP 335      71.635  17.090 127.849  1.00  0.00           P
ATOM   6700  O13 POPEP 335      72.975  17.441 128.340  1.00  0.00           O
ATOM   6701  O14 POPEP 335      70.785  18.251 127.509  1.00  0.00           O
ATOM   6702  O11 POPEP 335      71.785  16.201 126.579  1.00  0.00           O
ATOM   6703  O12 POPEP 335      70.875  16.221 128.919  1.00  0.00           O
ATOM   6704  C1  POPEP 335      71.485  14.811 126.419  1.00  0.00           C
ATOM   6707  C2  POPEP 335      70.605  14.611 125.159  1.00  0.00           C
ATOM   6709  O21 POPEP 335      71.436  14.981 124.070  1.00  0.00           O
ATOM   6710  C21 POPEP 335      71.205  14.451 122.899  1.00  0.00           C
ATOM   6711  O22 POPEP 335      70.445  13.541 122.630  1.00  0.00           O
ATOM   6712  C22 POPEP 335      72.025  15.271 121.909  1.00  0.00           C
ATOM   6715  C3  POPEP 335      69.345  15.521 125.219  1.00  0.00           C
ATOM   6718  O31 POPEP 335      68.585  15.571 123.989  1.00  0.00           O
ATOM   6719  C31 POPEP 335      67.275  15.441 124.139  1.00  0.00           C
ATOM   6720  O32 POPEP 335      66.715  14.961 125.099  1.00  0.00           O
ATOM   6721  C32 POPEP 335      66.555  16.161 123.009  1.00  0.00           C
ATOM   6724  C23 POPEP 335      72.876  14.461 120.899  1.00  0.00           C
ATOM   6727  C24 POPEP 335      73.855  15.421 120.209  1.00  0.00           C
ATOM   6730  C25 POPEP 335      74.326  15.011 118.819  1.00  0.00           C
ATOM   6733  C26 POPEP 335      73.255  15.301 117.759  1.00  0.00           C
ATOM   6736  C27 POPEP 335      73.686  14.931 116.339  1.00  0.00           C
ATOM   6739  C28 POPEP 335      72.605  15.291 115.289  1.00  0.00           C
ATOM   6742  C29 POPEP 335      71.436  14.341 115.299  1.00  0.00           C
ATOM   6744 0C21 POPEP 335      70.945  13.651 114.249  1.00  0.00           C
ATOM   6746 1C21 POPEP 335      71.425  13.741 112.829  1.00  0.00           C
ATOM   6749 2C21 POPEP 335      72.175  12.471 112.389  1.00  0.00           C
ATOM   6752 3C21 POPEP 335      72.885  12.681 111.039  1.00  0.00           C
ATOM   6755 4C21 POPEP 335      73.205  11.371 110.320  1.00  0.00           C
ATOM   6758 5C21 POPEP 335      73.945  11.621 108.999  1.00  0.00           C
ATOM   6761 6C21 POPEP 335      74.525  10.340 108.380  1.00  0.00           C
ATOM   6764 7C21 POPEP 335      75.455  10.661 107.199  1.00  0.00           C
ATOM   6767 8C21 POPEP 335      76.345   9.491 106.779  1.00  0.00           C
ATOM   6771  C33 POPEP 335      65.955  15.291 121.880  1.00  0.00           C
ATOM   6774  C34 POPEP 335      66.906  15.081 120.700  1.00  0.00           C
ATOM   6777  C35 POPEP 335      66.145  14.781 119.399  1.00  0.00           C
ATOM   6780  C36 POPEP 335      67.105  14.531 118.229  1.00  0.00           C
ATOM   6783  C37 POPEP 335      66.415  14.271 116.880  1.00  0.00           C
ATOM   6786  C38 POPEP 335      67.415  13.731 115.848  1.00  0.00           C
ATOM   6789  C39 POPEP 335      67.375  14.441 114.490  1.00  0.00           C
ATOM   6792 0C31 POPEP 335      66.125  14.141 113.670  1.00  0.00           C
ATOM   6795 1C31 POPEP 335      66.305  14.551 112.210  1.00  0.00           C
ATOM   6798 2C31 POPEP 335      65.085  14.271 111.329  1.00  0.00           C
ATOM   6801 3C31 POPEP 335      65.305  14.711 109.879  1.00  0.00           C
ATOM   6804 4C31 POPEP 335      64.135  14.311 108.969  1.00  0.00           C
ATOM   6807 5C31 POPEP 335      64.315  14.791 107.529  1.00  0.00           C
ATOM   6810 6C31 POPEP 335      63.255  14.241 106.570  1.00  0.00           C
ATOM   6814  NH3 POPEQ 336     134.945  57.171  85.410  1.00  0.00           N
ATOM   6818  C12 POPEQ 336     134.176  55.940  85.819  1.00  0.00           C
ATOM   6821  C11 POPEQ 336     133.947  55.000  84.630  1.00  0.00           C
ATOM   6824  P   POPEQ 336     132.096  53.171  85.249  1.00  0.00           P
ATOM   6825  O13 POPEQ 336     131.447  53.729  86.460  1.00  0.00           O
ATOM   6826  O14 POPEQ 336     131.365  53.271  83.969  1.00  0.00           O
ATOM   6827  O11 POPEQ 336     132.305  51.621  85.519  1.00  0.00           O
ATOM   6828  O12 POPEQ 336     133.576  53.690  85.070  1.00  0.00           O
ATOM   6829  C1  POPEQ 336     133.495  51.111  86.129  1.00  0.00           C
ATOM   6832  C2  POPEQ 336     133.415  51.260  87.669  1.00  0.00           C
ATOM   6834  O21 POPEQ 336     134.725  51.111  88.270  1.00  0.00           O
ATOM   6835  C21 POPEQ 336     135.477  52.230  88.189  1.00  0.00           C
ATOM   6836  O22 POPEQ 336     135.056  53.291  87.759  1.00  0.00           O
ATOM   6837  C22 POPEQ 336     136.855  52.081  88.799  1.00  0.00           C
ATOM   6840  C3  POPEQ 336     132.386  50.290  88.319  1.00  0.00           C
ATOM   6843  O31 POPEQ 336     132.126  50.620  89.709  1.00  0.00           O
ATOM   6844  C31 POPEQ 336     130.945  51.190  89.979  1.00  0.00           C
ATOM   6845  O32 POPEQ 336     130.056  51.410  89.179  1.00  0.00           O
ATOM   6846  C32 POPEQ 336     130.926  51.571  91.460  1.00  0.00           C
ATOM   6849  C23 POPEQ 336     137.126  53.271  89.749  1.00  0.00           C
ATOM   6852  C24 POPEQ 336     138.596  53.451  90.159  1.00  0.00           C
ATOM   6855  C25 POPEQ 336     138.846  54.721  90.999  1.00  0.00           C
ATOM   6858  C26 POPEQ 336     138.277  54.660  92.419  1.00  0.00           C
ATOM   6861  C27 POPEQ 336     138.378  55.971  93.219  1.00  0.00           C
ATOM   6864  C28 POPEQ 336     137.755  55.811  94.630  1.00  0.00           C
ATOM   6867  C29 POPEQ 336     137.646  57.111  95.410  1.00  0.00           C
ATOM   6869 0C21 POPEQ 336     137.417  57.201  96.729  1.00  0.00           C
ATOM   6871 1C21 POPEQ 336     137.225  56.010  97.639  1.00  0.00           C
ATOM   6874 2C21 POPEQ 336     136.456  56.241  98.959  1.00  0.00           C
ATOM   6877 3C21 POPEQ 336     134.926  56.190  98.880  1.00  0.00           C
ATOM   6880 4C21 POPEQ 336     134.305  55.321  99.999  1.00  0.00           C
ATOM   6883 5C21 POPEQ 336     132.906  55.761 100.439  1.00  0.00           C
ATOM   6886 6C21 POPEQ 336     132.205  54.730 101.359  1.00  0.00           C
ATOM   6889 7C21 POPEQ 336     131.346  53.721 100.589  1.00  0.00           C
ATOM   6892 8C21 POPEQ 336     130.535  52.771 101.479  1.00  0.00           C
ATOM   6896  C33 POPEQ 336     129.956  52.731  91.779  1.00  0.00           C
ATOM   6899  C34 POPEQ 336     128.486  52.320  91.990  1.00  0.00           C
ATOM   6902  C35 POPEQ 336     128.275  51.410  93.209  1.00  0.00           C
ATOM   6905  C36 POPEQ 336     126.815  51.320  93.689  1.00  0.00           C
ATOM   6908  C37 POPEQ 336     126.605  50.090  94.590  1.00  0.00           C
ATOM   6911  C38 POPEQ 336     125.336  50.051  95.460  1.00  0.00           C
ATOM   6914  C39 POPEQ 336     125.175  51.210  96.459  1.00  0.00           C
ATOM   6917 0C31 POPEQ 336     126.355  51.381  97.429  1.00  0.00           C
ATOM   6920 1C31 POPEQ 336     126.166  52.561  98.399  1.00  0.00           C
ATOM   6923 2C31 POPEQ 336     125.015  52.400  99.409  1.00  0.00           C
ATOM   6926 3C31 POPEQ 336     125.455  52.260 100.880  1.00  0.00           C
ATOM   6929 4C31 POPEQ 336     126.206  53.480 101.419  1.00  0.00           C
ATOM   6932 5C31 POPEQ 336     126.475  53.401 102.929  1.00  0.00           C
ATOM   6935 6C31 POPEQ 336     127.305  54.570 103.460  1.00  0.00           C
ATOM   6939  NH3 POPER 337      46.145  34.271  87.609  1.00  0.00           N
ATOM   6943  C12 POPER 337      46.475  34.831  88.960  1.00  0.00           C
ATOM   6946  C11 POPER 337      47.095  36.230  88.839  1.00  0.00           C
ATOM   6949  P   POPER 337      49.385  37.410  88.629  1.00  0.00           P
ATOM   6950  O13 POPER 337      50.755  37.271  88.089  1.00  0.00           O
ATOM   6951  O14 POPER 337      48.675  38.590  88.100  1.00  0.00           O
ATOM   6952  O11 POPER 337      49.475  37.671  90.159  1.00  0.00           O
ATOM   6953  O12 POPER 337      48.475  36.120  88.459  1.00  0.00           O
ATOM   6954  C1  POPER 337      49.565  36.761  91.249  1.00  0.00           C
ATOM   6957  C2  POPER 337      50.065  37.521  92.519  1.00  0.00           C
ATOM   6959  O21 POPER 337      49.006  37.601  93.489  1.00  0.00           O
ATOM   6960  C21 POPER 337      49.385  37.701  94.760  1.00  0.00           C
ATOM   6961  O22 POPER 337      50.525  37.651  95.189  1.00  0.00           O
ATOM   6962  C22 POPER 337      48.135  37.931  95.609  1.00  0.00           C
ATOM   6965  C3  POPER 337      50.525  38.951  92.099  1.00  0.00           C
ATOM   6968  O31 POPER 337      50.965  39.780  93.200  1.00  0.00           O
ATOM   6969  C31 POPER 337      51.415  40.960  92.799  1.00  0.00           C
ATOM   6970  O32 POPER 337      51.515  41.330  91.639  1.00  0.00           O
ATOM   6971  C32 POPER 337      51.785  41.791  94.009  1.00  0.00           C
ATOM   6974  C23 POPER 337      48.325  37.651  97.109  1.00  0.00           C
ATOM   6977  C24 POPER 337      48.265  36.171  97.509  1.00  0.00           C
ATOM   6980  C25 POPER 337      48.115  36.030  99.029  1.00  0.00           C
ATOM   6983  C26 POPER 337      48.285  34.611  99.559  1.00  0.00           C
ATOM   6986  C27 POPER 337      48.335  34.590 101.089  1.00  0.00           C
ATOM   6989  C28 POPER 337      48.445  33.181 101.699  1.00  0.00           C
ATOM   6992  C29 POPER 337      49.805  32.580 101.459  1.00  0.00           C
ATOM   6994 0C21 POPER 337      50.755  32.291 102.379  1.00  0.00           C
ATOM   6996 1C21 POPER 337      50.685  32.480 103.880  1.00  0.00           C
ATOM   6999 2C21 POPER 337      51.745  33.480 104.399  1.00  0.00           C
ATOM   7002 3C21 POPER 337      53.185  33.151 103.959  1.00  0.00           C
ATOM   7005 4C21 POPER 337      54.265  34.011 104.630  1.00  0.00           C
ATOM   7008 5C21 POPER 337      54.515  33.641 106.089  1.00  0.00           C
ATOM   7011 6C21 POPER 337      55.775  34.311 106.649  1.00  0.00           C
ATOM   7014 7C21 POPER 337      55.935  34.041 108.139  1.00  0.00           C
ATOM   7017 8C21 POPER 337      57.235  34.570 108.740  1.00  0.00           C
ATOM   7021  C33 POPER 337      50.595  42.031  94.949  1.00  0.00           C
ATOM   7024  C34 POPER 337      50.845  41.371  96.299  1.00  0.00           C
ATOM   7027  C35 POPER 337      49.605  41.441  97.189  1.00  0.00           C
ATOM   7030  C36 POPER 337      49.875  40.910  98.600  1.00  0.00           C
ATOM   7033  C37 POPER 337      48.565  40.660  99.350  1.00  0.00           C
ATOM   7036  C38 POPER 337      48.666  39.570 100.419  1.00  0.00           C
ATOM   7039  C39 POPER 337      48.575  40.100 101.850  1.00  0.00           C
ATOM   7042 0C31 POPER 337      49.745  40.991 102.280  1.00  0.00           C
ATOM   7045 1C31 POPER 337      49.495  41.571 103.679  1.00  0.00           C
ATOM   7048 2C31 POPER 337      50.675  42.390 104.210  1.00  0.00           C
ATOM   7051 3C31 POPER 337      50.475  42.790 105.669  1.00  0.00           C
ATOM   7054 4C31 POPER 337      51.655  43.591 106.240  1.00  0.00           C
ATOM   7057 5C31 POPER 337      51.576  43.750 107.759  1.00  0.00           C
ATOM   7060 6C31 POPER 337      52.795  44.451 108.369  1.00  0.00           C
ATOM   7064  NH3 POPES 338      40.815  39.031  88.109  1.00  0.00           N
ATOM   7068  C12 POPES 338      40.865  37.681  88.749  1.00  0.00           C
ATOM   7071  C11 POPES 338      39.555  36.931  88.429  1.00  0.00           C
ATOM   7074  P   POPES 338      38.805  34.861  89.849  1.00  0.00           P
ATOM   7075  O13 POPES 338      37.495  35.541  89.959  1.00  0.00           O
ATOM   7076  O14 POPES 338      38.745  33.410  89.599  1.00  0.00           O
ATOM   7077  O11 POPES 338      39.605  35.201  91.160  1.00  0.00           O
ATOM   7078  O12 POPES 338      39.655  35.541  88.699  1.00  0.00           O
ATOM   7079  C1  POPES 338      39.235  34.620  92.410  1.00  0.00           C
ATOM   7082  C2  POPES 338      38.795  35.691  93.439  1.00  0.00           C
ATOM   7084  O21 POPES 338      38.445  34.991  94.649  1.00  0.00           O
ATOM   7085  C21 POPES 338      39.035  35.261  95.809  1.00  0.00           C
ATOM   7086  O22 POPES 338      38.515  35.051  96.899  1.00  0.00           O
ATOM   7087  C22 POPES 338      40.415  35.890  95.669  1.00  0.00           C
ATOM   7090  C3  POPES 338      37.585  36.561  92.990  1.00  0.00           C
ATOM   7093  O31 POPES 338      36.915  37.241  94.079  1.00  0.00           O
ATOM   7094  C31 POPES 338      37.415  38.421  94.439  1.00  0.00           C
ATOM   7095  O32 POPES 338      38.415  38.951  93.979  1.00  0.00           O
ATOM   7096  C32 POPES 338      36.646  38.991  95.619  1.00  0.00           C
ATOM   7099  C23 POPES 338      41.185  35.991  96.990  1.00  0.00           C
ATOM   7102  C24 POPES 338      41.826  34.660  97.369  1.00  0.00           C
ATOM   7105  C25 POPES 338      41.855  34.451  98.889  1.00  0.00           C
ATOM   7108  C26 POPES 338      43.025  35.151  99.579  1.00  0.00           C
ATOM   7111  C27 POPES 338      43.345  34.441 100.899  1.00  0.00           C
ATOM   7114  C28 POPES 338      44.465  35.121 101.689  1.00  0.00           C
ATOM   7117  C29 POPES 338      44.945  34.211 102.789  1.00  0.00           C
ATOM   7119 0C21 POPES 338      44.425  34.141 104.029  1.00  0.00           C
ATOM   7121 1C21 POPES 338      43.255  34.940 104.529  1.00  0.00           C
ATOM   7124 2C21 POPES 338      42.565  34.301 105.749  1.00  0.00           C
ATOM   7127 3C21 POPES 338      43.115  34.780 107.109  1.00  0.00           C
ATOM   7130 4C21 POPES 338      44.615  34.531 107.309  1.00  0.00           C
ATOM   7133 5C21 POPES 338      45.165  35.010 108.660  1.00  0.00           C
ATOM   7136 6C21 POPES 338      45.135  36.541 108.849  1.00  0.00           C
ATOM   7139 7C21 POPES 338      43.965  37.041 109.699  1.00  0.00           C
ATOM   7142 8C21 POPES 338      43.936  38.571 109.839  1.00  0.00           C
ATOM   7146  C33 POPES 338      35.235  39.500  95.259  1.00  0.00           C
ATOM   7149  C34 POPES 338      34.495  39.971  96.520  1.00  0.00           C
ATOM   7152  C35 POPES 338      32.985  40.121  96.310  1.00  0.00           C
ATOM   7155  C36 POPES 338      32.215  38.801  96.279  1.00  0.00           C
ATOM   7158  C37 POPES 338      31.115  38.721  97.350  1.00  0.00           C
ATOM   7161  C38 POPES 338      30.765  37.271  97.709  1.00  0.00           C
ATOM   7164  C39 POPES 338      29.735  37.181  98.849  1.00  0.00           C
ATOM   7167 0C31 POPES 338      29.575  35.741  99.369  1.00  0.00           C
ATOM   7170 1C31 POPES 338      28.425  35.631 100.369  1.00  0.00           C
ATOM   7173 2C31 POPES 338      28.275  34.231 100.989  1.00  0.00           C
ATOM   7176 3C31 POPES 338      27.285  34.261 102.160  1.00  0.00           C
ATOM   7179 4C31 POPES 338      26.965  32.891 102.770  1.00  0.00           C
ATOM   7182 5C31 POPES 338      26.645  33.031 104.269  1.00  0.00           C
ATOM   7185 6C31 POPES 338      25.745  31.971 104.910  1.00  0.00           C
ATOM   7189  NH3 POPET 339      70.355 126.760 130.279  1.00  0.00           N
ATOM   7193  C12 POPET 339      71.315 127.430 131.229  1.00  0.00           C
ATOM   7196  C11 POPET 339      72.335 126.439 131.829  1.00  0.00           C
ATOM   7199  P   POPET 339      72.075 123.939 131.189  1.00  0.00           P
ATOM   7200  O13 POPET 339      73.485 123.540 131.369  1.00  0.00           O
ATOM   7201  O14 POPET 339      71.055 122.899 131.350  1.00  0.00           O
ATOM   7202  O11 POPET 339      71.896 124.641 129.770  1.00  0.00           O
ATOM   7203  O12 POPET 339      71.756 125.171 132.139  1.00  0.00           O
ATOM   7204  C1  POPET 339      72.015 123.911 128.529  1.00  0.00           C
ATOM   7207  C2  POPET 339      71.455 124.641 127.249  1.00  0.00           C
ATOM   7209  O21 POPET 339      71.826 126.040 127.289  1.00  0.00           O
ATOM   7210  C21 POPET 339      72.086 126.570 126.079  1.00  0.00           C
ATOM   7211  O22 POPET 339      71.925 125.989 125.029  1.00  0.00           O
ATOM   7212  C22 POPET 339      72.686 127.960 126.240  1.00  0.00           C
ATOM   7215  C3  POPET 339      69.905 124.480 127.059  1.00  0.00           C
ATOM   7218  O31 POPET 339      69.475 124.571 125.689  1.00  0.00           O
ATOM   7219  C31 POPET 339      68.775 125.630 125.329  1.00  0.00           C
ATOM   7220  O32 POPET 339      68.395 126.541 126.059  1.00  0.00           O
ATOM   7221  C32 POPET 339      68.525 125.539 123.829  1.00  0.00           C
ATOM   7224  C23 POPET 339      73.576 128.361 125.029  1.00  0.00           C
ATOM   7227  C24 POPET 339      73.085 129.611 124.289  1.00  0.00           C
ATOM   7230  C25 POPET 339      71.685 129.490 123.660  1.00  0.00           C
ATOM   7233  C26 POPET 339      71.445 130.620 122.649  1.00  0.00           C
ATOM   7236  C27 POPET 339      69.995 130.721 122.179  1.00  0.00           C
ATOM   7239  C28 POPET 339      69.805 131.770 121.059  1.00  0.00           C
ATOM   7242  C29 POPET 339      70.285 131.311 119.699  1.00  0.00           C
ATOM   7244 0C21 POPET 339      70.825 132.111 118.759  1.00  0.00           C
ATOM   7246 1C21 POPET 339      70.965 133.611 118.889  1.00  0.00           C
ATOM   7249 2C21 POPET 339      71.015 134.350 117.540  1.00  0.00           C
ATOM   7252 3C21 POPET 339      70.656 135.832 117.719  1.00  0.00           C
ATOM   7255 4C21 POPET 339      70.695 136.642 116.419  1.00  0.00           C
ATOM   7258 5C21 POPET 339      69.365 136.600 115.649  1.00  0.00           C
ATOM   7261 6C21 POPET 339      68.215 137.301 116.380  1.00  0.00           C
ATOM   7264 7C21 POPET 339      66.965 137.441 115.509  1.00  0.00           C
ATOM   7267 8C21 POPET 339      65.796 138.132 116.219  1.00  0.00           C
ATOM   7271  C33 POPET 339      67.915 126.831 123.229  1.00  0.00           C
ATOM   7274  C34 POPET 339      67.815 126.749 121.699  1.00  0.00           C
ATOM   7277  C35 POPET 339      69.185 126.749 120.999  1.00  0.00           C
ATOM   7280  C36 POPET 339      69.095 127.099 119.509  1.00  0.00           C
ATOM   7283  C37 POPET 339      68.455 126.001 118.649  1.00  0.00           C
ATOM   7286  C38 POPET 339      68.535 126.299 117.149  1.00  0.00           C
ATOM   7289  C39 POPET 339      67.715 127.531 116.699  1.00  0.00           C
ATOM   7292 0C31 POPET 339      66.485 127.160 115.869  1.00  0.00           C
ATOM   7295 1C31 POPET 339      65.585 128.370 115.600  1.00  0.00           C
ATOM   7298 2C31 POPET 339      64.515 128.069 114.549  1.00  0.00           C
ATOM   7301 3C31 POPET 339      63.525 129.219 114.318  1.00  0.00           C
ATOM   7304 4C31 POPET 339      64.015 130.240 113.279  1.00  0.00           C
ATOM   7307 5C31 POPET 339      62.945 131.281 112.939  1.00  0.00           C
ATOM   7310 6C31 POPET 339      63.405 132.260 111.859  1.00  0.00           C
ATOM   7314  NH3 POPEU 340      70.875 101.740 131.469  1.00  0.00           N
ATOM   7318  C12 POPEU 340      70.315 100.861 132.559  1.00  0.00           C
ATOM   7321  C11 POPEU 340      69.675  99.660 131.859  1.00  0.00           C
ATOM   7324  P   POPEU 340      68.415  97.439 131.939  1.00  0.00           P
ATOM   7325  O13 POPEU 340      69.295  96.250 131.859  1.00  0.00           O
ATOM   7326  O14 POPEU 340      67.035  97.270 132.449  1.00  0.00           O
ATOM   7327  O11 POPEU 340      68.415  98.020 130.460  1.00  0.00           O
ATOM   7328  O12 POPEU 340      69.175  98.629 132.719  1.00  0.00           O
ATOM   7329  C1  POPEU 340      67.315  98.020 129.569  1.00  0.00           C
ATOM   7332  C2  POPEU 340      67.855  98.169 128.119  1.00  0.00           C
ATOM   7334  O21 POPEU 340      66.826  97.801 127.199  1.00  0.00           O
ATOM   7335  C21 POPEU 340      66.985  98.309 125.969  1.00  0.00           C
ATOM   7336  O22 POPEU 340      67.686  99.270 125.689  1.00  0.00           O
ATOM   7337  C22 POPEU 340      66.205  97.449 124.990  1.00  0.00           C
ATOM   7340  C3  POPEU 340      69.115  97.270 127.929  1.00  0.00           C
ATOM   7343  O31 POPEU 340      69.345  96.910 126.549  1.00  0.00           O
ATOM   7344  C31 POPEU 340      70.146  95.849 126.419  1.00  0.00           C
ATOM   7345  O32 POPEU 340      70.875  95.420 127.299  1.00  0.00           O
ATOM   7346  C32 POPEU 340      69.845  95.201 125.069  1.00  0.00           C
ATOM   7349  C23 POPEU 340      65.745  98.181 123.709  1.00  0.00           C
ATOM   7352  C24 POPEU 340      66.855  98.549 122.719  1.00  0.00           C
ATOM   7355  C25 POPEU 340      66.375  98.520 121.259  1.00  0.00           C
ATOM   7358  C26 POPEU 340      66.415  97.111 120.649  1.00  0.00           C
ATOM   7361  C27 POPEU 340      65.985  97.071 119.169  1.00  0.00           C
ATOM   7364  C28 POPEU 340      64.455  96.931 118.989  1.00  0.00           C
ATOM   7367  C29 POPEU 340      63.995  97.220 117.579  1.00  0.00           C
ATOM   7369 0C21 POPEU 340      64.025  96.390 116.520  1.00  0.00           C
ATOM   7371 1C21 POPEU 340      64.546  94.970 116.469  1.00  0.00           C
ATOM   7374 2C21 POPEU 340      65.715  94.790 115.469  1.00  0.00           C
ATOM   7377 3C21 POPEU 340      65.445  95.329 114.059  1.00  0.00           C
ATOM   7380 4C21 POPEU 340      66.385  94.751 112.989  1.00  0.00           C
ATOM   7383 5C21 POPEU 340      66.245  95.490 111.649  1.00  0.00           C
ATOM   7386 6C21 POPEU 340      66.735  94.669 110.449  1.00  0.00           C
ATOM   7389 7C21 POPEU 340      66.965  95.550 109.210  1.00  0.00           C
ATOM   7392 8C21 POPEU 340      67.245  94.760 107.929  1.00  0.00           C
ATOM   7396  C33 POPEU 340      70.315  96.001 123.839  1.00  0.00           C
ATOM   7399  C34 POPEU 340      70.595  95.079 122.649  1.00  0.00           C
ATOM   7402  C35 POPEU 340      70.595  95.800 121.290  1.00  0.00           C
ATOM   7405  C36 POPEU 340      71.345  94.979 120.219  1.00  0.00           C
ATOM   7408  C37 POPEU 340      71.035  95.399 118.779  1.00  0.00           C
ATOM   7411  C38 POPEU 340      69.656  94.960 118.259  1.00  0.00           C
ATOM   7414  C39 POPEU 340      69.465  93.430 118.229  1.00  0.00           C
ATOM   7417 0C31 POPEU 340      68.255  93.010 117.389  1.00  0.00           C
ATOM   7420 1C31 POPEU 340      68.006  91.490 117.429  1.00  0.00           C
ATOM   7423 2C31 POPEU 340      66.995  91.001 116.389  1.00  0.00           C
ATOM   7426 3C31 POPEU 340      67.635  90.821 114.999  1.00  0.00           C
ATOM   7429 4C31 POPEU 340      66.595  90.550 113.909  1.00  0.00           C
ATOM   7432 5C31 POPEU 340      67.265  90.340 112.540  1.00  0.00           C
ATOM   7435 6C31 POPEU 340      66.265  90.291 111.380  1.00  0.00           C
ATOM   7439  NH3 POPEV 341      46.595   9.101 130.708  1.00  0.00           N
ATOM   7443  C12 POPEV 341      47.605   9.771 129.820  1.00  0.00           C
ATOM   7446  C11 POPEV 341      49.006   9.171 130.009  1.00  0.00           C
ATOM   7449  P   POPEV 341      51.245   9.481 131.249  1.00  0.00           P
ATOM   7450  O13 POPEV 341      51.395   9.821 132.689  1.00  0.00           O
ATOM   7451  O14 POPEV 341      51.296   8.051 130.899  1.00  0.00           O
ATOM   7452  O11 POPEV 341      52.315  10.261 130.389  1.00  0.00           O
ATOM   7453  O12 POPEV 341      49.835  10.051 130.770  1.00  0.00           O
ATOM   7454  C1  POPEV 341      52.175  10.801 129.070  1.00  0.00           C
ATOM   7457  C2  POPEV 341      53.195  10.191 128.060  1.00  0.00           C
ATOM   7459  O21 POPEV 341      53.315  11.051 126.889  1.00  0.00           O
ATOM   7460  C21 POPEV 341      54.326  11.921 126.919  1.00  0.00           C
ATOM   7461  O22 POPEV 341      55.175  12.010 127.789  1.00  0.00           O
ATOM   7462  C22 POPEV 341      54.256  12.831 125.679  1.00  0.00           C
ATOM   7465  C3  POPEV 341      52.735   8.771 127.599  1.00  0.00           C
ATOM   7468  O31 POPEV 341      53.565   8.211 126.549  1.00  0.00           O
ATOM   7469  C31 POPEV 341      52.945   7.231 125.859  1.00  0.00           C
ATOM   7470  O32 POPEV 341      51.815   6.841 126.100  1.00  0.00           O
ATOM   7471  C32 POPEV 341      53.825   6.741 124.689  1.00  0.00           C
ATOM   7474  C23 POPEV 341      55.635  13.260 125.119  1.00  0.00           C
ATOM   7477  C24 POPEV 341      56.385  12.221 124.269  1.00  0.00           C
ATOM   7480  C25 POPEV 341      57.375  11.331 125.060  1.00  0.00           C
ATOM   7483  C26 POPEV 341      58.505  10.771 124.169  1.00  0.00           C
ATOM   7486  C27 POPEV 341      59.775  10.371 124.949  1.00  0.00           C
ATOM   7489  C28 POPEV 341      60.875   9.781 124.039  1.00  0.00           C
ATOM   7492  C29 POPEV 341      62.025   9.191 124.839  1.00  0.00           C
ATOM   7494 0C21 POPEV 341      63.335   9.481 124.739  1.00  0.00           C
ATOM   7496 1C21 POPEV 341      64.015  10.470 123.829  1.00  0.00           C
ATOM   7499 2C21 POPEV 341      64.635   9.771 122.599  1.00  0.00           C
ATOM   7502 3C21 POPEV 341      65.725  10.591 121.899  1.00  0.00           C
ATOM   7505 4C21 POPEV 341      66.305   9.841 120.689  1.00  0.00           C
ATOM   7508 5C21 POPEV 341      67.415  10.611 119.969  1.00  0.00           C
ATOM   7511 6C21 POPEV 341      67.865   9.891 118.689  1.00  0.00           C
ATOM   7514 7C21 POPEV 341      68.965  10.641 117.949  1.00  0.00           C
ATOM   7517 8C21 POPEV 341      69.305  10.051 116.579  1.00  0.00           C
ATOM   7521  C33 POPEV 341      53.175   6.901 123.289  1.00  0.00           C
ATOM   7524  C34 POPEV 341      54.215   6.941 122.160  1.00  0.00           C
ATOM   7527  C35 POPEV 341      54.895   5.601 121.859  1.00  0.00           C
ATOM   7530  C36 POPEV 341      54.185   4.751 120.779  1.00  0.00           C
ATOM   7533  C37 POPEV 341      55.095   4.461 119.579  1.00  0.00           C
ATOM   7536  C38 POPEV 341      54.385   3.721 118.439  1.00  0.00           C
ATOM   7539  C39 POPEV 341      55.315   3.381 117.270  1.00  0.00           C
ATOM   7542 0C31 POPEV 341      56.296   2.241 117.569  1.00  0.00           C
ATOM   7545 1C31 POPEV 341      57.285   1.991 116.419  1.00  0.00           C
ATOM   7548 2C31 POPEV 341      57.885   0.581 116.430  1.00  0.00           C
ATOM   7551 3C31 POPEV 341      56.855  -0.489 116.059  1.00  0.00           C
ATOM   7554 4C31 POPEV 341      57.475  -1.860 115.779  1.00  0.00           C
ATOM   7557 5C31 POPEV 341      56.395  -2.870 115.389  1.00  0.00           C
ATOM   7560 6C31 POPEV 341      56.945  -4.250 115.019  1.00  0.00           C
ATOM   7564  NH3 POPEW 342     100.736  78.370 123.689  1.00  0.00           N
ATOM   7568  C12 POPEW 342     100.025  77.050 123.649  1.00  0.00           C
ATOM   7571  C11 POPEW 342      98.975  76.980 124.780  1.00  0.00           C
ATOM   7574  P   POPEW 342      96.576  75.890 124.699  1.00  0.00           P
ATOM   7575  O13 POPEW 342      96.076  74.960 125.729  1.00  0.00           O
ATOM   7576  O14 POPEW 342      96.125  77.300 124.789  1.00  0.00           O
ATOM   7577  O11 POPEW 342      96.136  75.400 123.249  1.00  0.00           O
ATOM   7578  O12 POPEW 342      98.175  75.811 124.640  1.00  0.00           O
ATOM   7579  C1  POPEW 342      96.936  75.881 122.140  1.00  0.00           C
ATOM   7582  C2  POPEW 342      96.105  76.190 120.869  1.00  0.00           C
ATOM   7584  O21 POPEW 342      96.626  77.410 120.289  1.00  0.00           O
ATOM   7585  C21 POPEW 342      96.835  77.381 118.989  1.00  0.00           C
ATOM   7586  O22 POPEW 342      96.757  76.400 118.279  1.00  0.00           O
ATOM   7587  C22 POPEW 342      97.135  78.780 118.460  1.00  0.00           C
ATOM   7590  C3  POPEW 342      94.615  76.420 121.219  1.00  0.00           C
ATOM   7593  O31 POPEW 342      93.866  76.851 120.060  1.00  0.00           O
ATOM   7594  C31 POPEW 342      93.536  75.861 119.239  1.00  0.00           C
ATOM   7595  O32 POPEW 342      93.656  74.671 119.479  1.00  0.00           O
ATOM   7596  C32 POPEW 342      92.985  76.480 117.960  1.00  0.00           C
ATOM   7599  C23 POPEW 342      97.435  78.771 116.939  1.00  0.00           C
ATOM   7602  C24 POPEW 342      97.876  80.150 116.459  1.00  0.00           C
ATOM   7605  C25 POPEW 342      98.275  80.261 114.979  1.00  0.00           C
ATOM   7608  C26 POPEW 342      97.126  80.650 114.029  1.00  0.00           C
ATOM   7611  C27 POPEW 342      97.596  81.660 112.969  1.00  0.00           C
ATOM   7614  C28 POPEW 342      96.565  81.950 111.850  1.00  0.00           C
ATOM   7617  C29 POPEW 342      97.176  82.801 110.759  1.00  0.00           C
ATOM   7619 0C21 POPEW 342      96.576  83.771 110.049  1.00  0.00           C
ATOM   7621 1C21 POPEW 342      95.135  84.210 110.149  1.00  0.00           C
ATOM   7624 2C21 POPEW 342      94.475  84.450 108.769  1.00  0.00           C
ATOM   7627 3C21 POPEW 342      94.086  83.160 108.039  1.00  0.00           C
ATOM   7630 4C21 POPEW 342      93.315  83.419 106.739  1.00  0.00           C
ATOM   7633 5C21 POPEW 342      92.426  82.230 106.359  1.00  0.00           C
ATOM   7636 6C21 POPEW 342      91.545  82.460 105.130  1.00  0.00           C
ATOM   7639 7C21 POPEW 342      90.565  81.299 104.920  1.00  0.00           C
ATOM   7642 8C21 POPEW 342      89.585  81.521 103.769  1.00  0.00           C
ATOM   7646  C33 POPEW 342      93.645  75.890 116.699  1.00  0.00           C
ATOM   7649  C34 POPEW 342      92.867  76.241 115.439  1.00  0.00           C
ATOM   7652  C35 POPEW 342      92.785  77.751 115.159  1.00  0.00           C
ATOM   7655  C36 POPEW 342      92.165  78.040 113.790  1.00  0.00           C
ATOM   7658  C37 POPEW 342      92.286  79.511 113.359  1.00  0.00           C
ATOM   7661  C38 POPEW 342      91.915  79.690 111.880  1.00  0.00           C
ATOM   7664  C39 POPEW 342      92.205  81.089 111.349  1.00  0.00           C
ATOM   7667 0C31 POPEW 342      91.156  82.130 111.739  1.00  0.00           C
ATOM   7670 1C31 POPEW 342      91.355  83.440 110.960  1.00  0.00           C
ATOM   7673 2C31 POPEW 342      90.285  84.501 111.209  1.00  0.00           C
ATOM   7676 3C31 POPEW 342      90.535  85.790 110.410  1.00  0.00           C
ATOM   7679 4C31 POPEW 342      90.396  85.600 108.889  1.00  0.00           C
ATOM   7682 5C31 POPEW 342      90.705  86.870 108.089  1.00  0.00           C
ATOM   7685 6C31 POPEW 342      90.485  86.691 106.579  1.00  0.00           C
ATOM   7689  NH3 POPEX 343     121.646  14.471  84.709  1.00  0.00           N
ATOM   7693  C12 POPEX 343     122.605  15.271  83.879  1.00  0.00           C
ATOM   7696  C11 POPEX 343     123.175  16.531  84.569  1.00  0.00           C
ATOM   7699  P   POPEX 343     125.225  18.121  84.020  1.00  0.00           P
ATOM   7700  O13 POPEX 343     126.465  18.071  83.200  1.00  0.00           O
ATOM   7701  O14 POPEX 343     124.285  19.181  83.609  1.00  0.00           O
ATOM   7702  O11 POPEX 343     125.665  18.461  85.509  1.00  0.00           O
ATOM   7703  O12 POPEX 343     124.507  16.731  84.079  1.00  0.00           O
ATOM   7704  C1  POPEX 343     125.845  17.471  86.530  1.00  0.00           C
ATOM   7707  C2  POPEX 343     127.305  17.361  87.079  1.00  0.00           C
ATOM   7709  O21 POPEX 343     127.965  18.631  87.130  1.00  0.00           O
ATOM   7710  C21 POPEX 343     127.915  19.521  88.130  1.00  0.00           C
ATOM   7711  O22 POPEX 343     128.555  20.561  88.079  1.00  0.00           O
ATOM   7712  C22 POPEX 343     127.065  19.171  89.359  1.00  0.00           C
ATOM   7715  C3  POPEX 343     128.175  16.420  86.209  1.00  0.00           C
ATOM   7718  O31 POPEX 343     129.335  15.971  86.959  1.00  0.00           O
ATOM   7719  C31 POPEX 343     129.126  14.891  87.700  1.00  0.00           C
ATOM   7720  O32 POPEX 343     128.105  14.211  87.689  1.00  0.00           O
ATOM   7721  C32 POPEX 343     130.265  14.701  88.689  1.00  0.00           C
ATOM   7724  C23 POPEX 343     127.936  18.831  90.589  1.00  0.00           C
ATOM   7727  C24 POPEX 343     127.165  18.631  91.910  1.00  0.00           C
ATOM   7730  C25 POPEX 343     127.046  19.911  92.759  1.00  0.00           C
ATOM   7733  C26 POPEX 343     126.646  19.601  94.219  1.00  0.00           C
ATOM   7736  C27 POPEX 343     126.515  20.851  95.099  1.00  0.00           C
ATOM   7739  C28 POPEX 343     126.115  20.551  96.559  1.00  0.00           C
ATOM   7742  C29 POPEX 343     127.176  19.760  97.289  1.00  0.00           C
ATOM   7744 0C21 POPEX 343     127.976  20.201  98.279  1.00  0.00           C
ATOM   7746 1C21 POPEX 343     128.035  21.590  98.829  1.00  0.00           C
ATOM   7749 2C21 POPEX 343     127.255  21.791 100.130  1.00  0.00           C
ATOM   7752 3C21 POPEX 343     127.225  23.260 100.549  1.00  0.00           C
ATOM   7755 4C21 POPEX 343     126.335  23.500 101.759  1.00  0.00           C
ATOM   7758 5C21 POPEX 343     126.296  24.961 102.210  1.00  0.00           C
ATOM   7761 6C21 POPEX 343     125.445  25.131 103.469  1.00  0.00           C
ATOM   7764 7C21 POPEX 343     125.455  26.560 104.009  1.00  0.00           C
ATOM   7767 8C21 POPEX 343     124.585  26.721 105.259  1.00  0.00           C
ATOM   7771  C33 POPEX 343     129.835  15.251  90.059  1.00  0.00           C
ATOM   7774  C34 POPEX 343     130.706  14.751  91.209  1.00  0.00           C
ATOM   7777  C35 POPEX 343     129.995  14.951  92.549  1.00  0.00           C
ATOM   7780  C36 POPEX 343     130.736  14.321  93.719  1.00  0.00           C
ATOM   7783  C37 POPEX 343     129.956  14.501  95.029  1.00  0.00           C
ATOM   7786  C38 POPEX 343     130.576  13.781  96.219  1.00  0.00           C
ATOM   7789  C39 POPEX 343     130.326  12.260  96.229  1.00  0.00           C
ATOM   7792 0C31 POPEX 343     128.865  11.871  96.479  1.00  0.00           C
ATOM   7795 1C31 POPEX 343     128.735  10.631  97.379  1.00  0.00           C
ATOM   7798 2C31 POPEX 343     127.305  10.091  97.509  1.00  0.00           C
ATOM   7801 3C31 POPEX 343     126.316  11.071  98.169  1.00  0.00           C
ATOM   7804 4C31 POPEX 343     125.796  10.601  99.539  1.00  0.00           C
ATOM   7807 5C31 POPEX 343     124.725  11.541 100.109  1.00  0.00           C
ATOM   7810 6C31 POPEX 343     124.065  11.021 101.389  1.00  0.00           C
ATOM   7814  NH3 POPEY 344      12.935 109.520  84.620  1.00  0.00           N
ATOM   7818  C12 POPEY 344      12.465 110.809  85.259  1.00  0.00           C
ATOM   7821  C11 POPEY 344      11.885 110.590  86.670  1.00  0.00           C
ATOM   7824  P   POPEY 344      10.665 112.619  87.899  1.00  0.00           P
ATOM   7825  O13 POPEY 344      10.015 113.309  86.759  1.00  0.00           O
ATOM   7826  O14 POPEY 344       9.755 111.800  88.699  1.00  0.00           O
ATOM   7827  O11 POPEY 344      11.315 113.750  88.809  1.00  0.00           O
ATOM   7828  O12 POPEY 344      11.925 111.810  87.410  1.00  0.00           O
ATOM   7829  C1  POPEY 344      10.565 114.599  89.689  1.00  0.00           C
ATOM   7832  C2  POPEY 344      11.085 114.501  91.150  1.00  0.00           C
ATOM   7834  O21 POPEY 344      10.055 114.939  92.069  1.00  0.00           O
ATOM   7835  C21 POPEY 344      10.325 115.021  93.359  1.00  0.00           C
ATOM   7836  O22 POPEY 344      11.335 114.599  93.909  1.00  0.00           O
ATOM   7837  C22 POPEY 344       9.155 115.660  94.100  1.00  0.00           C
ATOM   7840  C3  POPEY 344      12.475 115.180  91.359  1.00  0.00           C
ATOM   7843  O31 POPEY 344      12.325 116.551  91.799  1.00  0.00           O
ATOM   7844  C31 POPEY 344      13.285 117.059  92.559  1.00  0.00           C
ATOM   7845  O32 POPEY 344      14.345 116.521  92.829  1.00  0.00           O
ATOM   7846  C32 POPEY 344      12.875 118.480  92.969  1.00  0.00           C
ATOM   7849  C23 POPEY 344       9.275 115.499  95.630  1.00  0.00           C
ATOM   7852  C24 POPEY 344       8.345 116.451  96.389  1.00  0.00           C
ATOM   7855  C25 POPEY 344       8.335 116.189  97.899  1.00  0.00           C
ATOM   7858  C26 POPEY 344       7.855 117.400  98.729  1.00  0.00           C
ATOM   7861  C27 POPEY 344       7.745 117.050 100.219  1.00  0.00           C
ATOM   7864  C28 POPEY 344       8.015 118.240 101.160  1.00  0.00           C
ATOM   7867  C29 POPEY 344       8.005 117.771 102.599  1.00  0.00           C
ATOM   7869 0C21 POPEY 344       6.945 117.719 103.419  1.00  0.00           C
ATOM   7871 1C21 POPEY 344       5.515 118.120 103.130  1.00  0.00           C
ATOM   7874 2C21 POPEY 344       4.955 119.120 104.160  1.00  0.00           C
ATOM   7877 3C21 POPEY 344       3.445 118.969 104.369  1.00  0.00           C
ATOM   7880 4C21 POPEY 344       2.845 120.100 105.219  1.00  0.00           C
ATOM   7883 5C21 POPEY 344       1.344 119.891 105.529  1.00  0.00           C
ATOM   7886 6C21 POPEY 344       1.074 118.980 106.739  1.00  0.00           C
ATOM   7889 7C21 POPEY 344      -0.426 118.781 106.990  1.00  0.00           C
ATOM   7892 8C21 POPEY 344      -0.726 117.910 108.219  1.00  0.00           C
ATOM   7896  C33 POPEY 344      13.285 118.901  94.399  1.00  0.00           C
ATOM   7899  C34 POPEY 344      12.095 118.901  95.369  1.00  0.00           C
ATOM   7902  C35 POPEY 344      12.475 119.331  96.799  1.00  0.00           C
ATOM   7905  C36 POPEY 344      13.055 118.160  97.609  1.00  0.00           C
ATOM   7908  C37 POPEY 344      13.465 118.531  99.049  1.00  0.00           C
ATOM   7911  C38 POPEY 344      14.645 119.520  99.109  1.00  0.00           C
ATOM   7914  C39 POPEY 344      15.665 119.191 100.219  1.00  0.00           C
ATOM   7917 0C31 POPEY 344      15.115 119.331 101.639  1.00  0.00           C
ATOM   7920 1C31 POPEY 344      16.125 118.869 102.709  1.00  0.00           C
ATOM   7923 2C31 POPEY 344      15.575 119.030 104.129  1.00  0.00           C
ATOM   7926 3C31 POPEY 344      16.225 118.060 105.139  1.00  0.00           C
ATOM   7929 4C31 POPEY 344      15.595 118.160 106.529  1.00  0.00           C
ATOM   7932 5C31 POPEY 344      16.075 117.059 107.479  1.00  0.00           C
ATOM   7935 6C31 POPEY 344      15.475 117.169 108.889  1.00  0.00           C
ATOM   7939  NH3 POPEZ 345     117.155 122.371  86.179  1.00  0.00           N
ATOM   7943  C12 POPEZ 345     116.525 123.181  85.079  1.00  0.00           C
ATOM   7946  C11 POPEZ 345     117.115 124.599  85.049  1.00  0.00           C
ATOM   7949  P   POPEZ 345     119.735 124.289  85.369  1.00  0.00           P
ATOM   7950  O13 POPEZ 345     120.905 125.011  84.839  1.00  0.00           O
ATOM   7951  O14 POPEZ 345     119.795 122.811  85.420  1.00  0.00           O
ATOM   7952  O11 POPEZ 345     119.335 124.809  86.810  1.00  0.00           O
ATOM   7953  O12 POPEZ 345     118.446 124.650  84.539  1.00  0.00           O
ATOM   7954  C1  POPEZ 345     120.205 124.690  87.929  1.00  0.00           C
ATOM   7957  C2  POPEZ 345     119.565 123.840  89.049  1.00  0.00           C
ATOM   7959  O21 POPEZ 345     119.655 122.470  88.660  1.00  0.00           O
ATOM   7960  C21 POPEZ 345     120.155 121.500  89.429  1.00  0.00           C
ATOM   7961  O22 POPEZ 345     120.367 120.359  89.020  1.00  0.00           O
ATOM   7962  C22 POPEZ 345     120.516 121.880  90.870  1.00  0.00           C
ATOM   7965  C3  POPEZ 345     118.065 124.219  89.269  1.00  0.00           C
ATOM   7968  O31 POPEZ 345     117.426 123.410  90.299  1.00  0.00           O
ATOM   7969  C31 POPEZ 345     117.435 123.980  91.499  1.00  0.00           C
ATOM   7970  O32 POPEZ 345     118.116 124.960  91.789  1.00  0.00           O
ATOM   7971  C32 POPEZ 345     116.535 123.230  92.489  1.00  0.00           C
ATOM   7974  C23 POPEZ 345     120.716 120.650  91.799  1.00  0.00           C
ATOM   7977  C24 POPEZ 345     121.555 120.949  93.060  1.00  0.00           C
ATOM   7980  C25 POPEZ 345     121.125 122.199  93.820  1.00  0.00           C
ATOM   7983  C26 POPEZ 345     122.015 122.521  95.040  1.00  0.00           C
ATOM   7986  C27 POPEZ 345     121.745 123.939  95.560  1.00  0.00           C
ATOM   7989  C28 POPEZ 345     122.696 124.459  96.639  1.00  0.00           C
ATOM   7992  C29 POPEZ 345     122.535 123.750  97.960  1.00  0.00           C
ATOM   7994 0C21 POPEZ 345     122.146 124.300  99.119  1.00  0.00           C
ATOM   7996 1C21 POPEZ 345     121.726 125.740  99.329  1.00  0.00           C
ATOM   7999 2C21 POPEZ 345     120.595 125.891 100.369  1.00  0.00           C
ATOM   8002 3C21 POPEZ 345     119.556 124.760 100.299  1.00  0.00           C
ATOM   8005 4C21 POPEZ 345     118.257 125.040 101.059  1.00  0.00           C
ATOM   8008 5C21 POPEZ 345     117.135 125.520 100.130  1.00  0.00           C
ATOM   8011 6C21 POPEZ 345     115.757 125.510 100.799  1.00  0.00           C
ATOM   8014 7C21 POPEZ 345     114.655 125.989  99.850  1.00  0.00           C
ATOM   8017 8C21 POPEZ 345     113.365 126.350 100.579  1.00  0.00           C
ATOM   8021  C33 POPEZ 345     116.966 123.419  93.960  1.00  0.00           C
ATOM   8024  C34 POPEZ 345     116.095 122.689  94.999  1.00  0.00           C
ATOM   8027  C35 POPEZ 345     116.605 122.850  96.450  1.00  0.00           C
ATOM   8030  C36 POPEZ 345     118.007 122.260  96.699  1.00  0.00           C
ATOM   8033  C37 POPEZ 345     118.257 121.931  98.179  1.00  0.00           C
ATOM   8036  C38 POPEZ 345     119.655 121.350  98.460  1.00  0.00           C
ATOM   8039  C39 POPEZ 345     119.746 119.830  98.289  1.00  0.00           C
ATOM   8042 0C31 POPEZ 345     120.056 119.079  99.598  1.00  0.00           C
ATOM   8045 1C31 POPEZ 345     119.696 117.590  99.598  1.00  0.00           C
ATOM   8048 2C31 POPEZ 345     120.546 116.749  98.639  1.00  0.00           C
ATOM   8051 3C31 POPEZ 345     120.285 115.240  98.749  1.00  0.00           C
ATOM   8054 4C31 POPEZ 345     121.086 114.599  99.889  1.00  0.00           C
ATOM   8057 5C31 POPEZ 345     120.996 113.069  99.899  1.00  0.00           C
ATOM   8060 6C31 POPEZ 345     121.975 112.410 100.880  1.00  0.00           C
ATOM   8064  NH3 POPEa 346      79.505  22.480  82.960  1.00  0.00           N
ATOM   8068  C12 POPEa 346      78.045  22.161  82.780  1.00  0.00           C
ATOM   8071  C11 POPEa 346      77.585  20.971  83.660  1.00  0.00           C
ATOM   8074  P   POPEa 346      79.505  19.590  84.779  1.00  0.00           P
ATOM   8075  O13 POPEa 346      79.826  18.160  84.910  1.00  0.00           O
ATOM   8076  O14 POPEa 346      80.635  20.511  84.450  1.00  0.00           O
ATOM   8077  O11 POPEa 346      78.735  20.111  86.069  1.00  0.00           O
ATOM   8078  O12 POPEa 346      78.485  19.851  83.609  1.00  0.00           O
ATOM   8079  C1  POPEa 346      79.425  20.861  87.069  1.00  0.00           C
ATOM   8082  C2  POPEa 346      78.455  21.551  88.068  1.00  0.00           C
ATOM   8084  O21 POPEa 346      77.865  20.611  88.989  1.00  0.00           O
ATOM   8085  C21 POPEa 346      78.436  20.640  90.180  1.00  0.00           C
ATOM   8086  O22 POPEa 346      79.565  21.031  90.420  1.00  0.00           O
ATOM   8087  C22 POPEa 346      77.455  20.140  91.249  1.00  0.00           C
ATOM   8090  C3  POPEa 346      77.275  22.301  87.419  1.00  0.00           C
ATOM   8093  O31 POPEa 346      76.576  23.000  88.479  1.00  0.00           O
ATOM   8094  C31 POPEa 346      75.256  23.051  88.340  1.00  0.00           C
ATOM   8095  O32 POPEa 346      74.645  22.731  87.339  1.00  0.00           O
ATOM   8096  C32 POPEa 346      74.625  23.500  89.660  1.00  0.00           C
ATOM   8099  C23 POPEa 346      76.915  21.201  92.219  1.00  0.00           C
ATOM   8102  C24 POPEa 346      76.475  20.551  93.549  1.00  0.00           C
ATOM   8105  C25 POPEa 346      77.635  20.241  94.509  1.00  0.00           C
ATOM   8108  C26 POPEa 346      77.156  19.840  95.919  1.00  0.00           C
ATOM   8111  C27 POPEa 346      78.265  19.521  96.919  1.00  0.00           C
ATOM   8114  C28 POPEa 346      77.765  18.740  98.159  1.00  0.00           C
ATOM   8117  C29 POPEa 346      76.875  19.551  99.079  1.00  0.00           C
ATOM   8119 0C21 POPEa 346      77.186  19.961 100.329  1.00  0.00           C
ATOM   8121 1C21 POPEa 346      78.505  19.751 101.039  1.00  0.00           C
ATOM   8124 2C21 POPEa 346      78.805  20.911 101.990  1.00  0.00           C
ATOM   8127 3C21 POPEa 346      80.175  20.811 102.689  1.00  0.00           C
ATOM   8130 4C21 POPEa 346      80.285  21.840 103.829  1.00  0.00           C
ATOM   8133 5C21 POPEa 346      81.425  21.601 104.829  1.00  0.00           C
ATOM   8136 6C21 POPEa 346      82.795  22.120 104.380  1.00  0.00           C
ATOM   8139 7C21 POPEa 346      83.785  22.301 105.539  1.00  0.00           C
ATOM   8142 8C21 POPEa 346      85.175  22.771 105.089  1.00  0.00           C
ATOM   8146  C33 POPEa 346      74.085  24.961  89.639  1.00  0.00           C
ATOM   8149  C34 POPEa 346      75.186  26.021  89.459  1.00  0.00           C
ATOM   8152  C35 POPEa 346      74.845  27.371  90.119  1.00  0.00           C
ATOM   8155  C36 POPEa 346      74.855  27.281  91.639  1.00  0.00           C
ATOM   8158  C37 POPEa 346      74.045  28.311  92.410  1.00  0.00           C
ATOM   8161  C38 POPEa 346      73.855  27.810  93.849  1.00  0.00           C
ATOM   8164  C39 POPEa 346      73.296  28.851  94.819  1.00  0.00           C
ATOM   8167 0C31 POPEa 346      73.255  28.300  96.249  1.00  0.00           C
ATOM   8170 1C31 POPEa 346      72.896  29.381  97.259  1.00  0.00           C
ATOM   8173 2C31 POPEa 346      72.785  28.861  98.699  1.00  0.00           C
ATOM   8176 3C31 POPEa 346      72.775  30.021  99.699  1.00  0.00           C
ATOM   8179 4C31 POPEa 346      72.235  29.611 101.069  1.00  0.00           C
ATOM   8182 5C31 POPEa 346      72.535  30.631 102.160  1.00  0.00           C
ATOM   8185 6C31 POPEa 346      71.906  30.261 103.499  1.00  0.00           C
ATOM   8189  NH3 POPEb 347      81.275  19.851 127.259  1.00  0.00           N
ATOM   8193  C12 POPEb 347      82.146  20.971 127.759  1.00  0.00           C
ATOM   8196  C11 POPEb 347      82.955  21.601 126.609  1.00  0.00           C
ATOM   8199  P   POPEb 347      85.355  22.681 126.369  1.00  0.00           P
ATOM   8200  O13 POPEb 347      85.695  24.101 126.359  1.00  0.00           O
ATOM   8201  O14 POPEb 347      86.296  21.711 126.969  1.00  0.00           O
ATOM   8202  O11 POPEb 347      85.105  22.211 124.869  1.00  0.00           O
ATOM   8203  O12 POPEb 347      83.955  22.491 127.098  1.00  0.00           O
ATOM   8204  C1  POPEb 347      86.265  21.910 124.070  1.00  0.00           C
ATOM   8207  C2  POPEb 347      86.195  20.500 123.390  1.00  0.00           C
ATOM   8209  O21 POPEb 347      85.476  20.601 122.130  1.00  0.00           O
ATOM   8210  C21 POPEb 347      86.235  21.171 121.160  1.00  0.00           C
ATOM   8211  O22 POPEb 347      87.416  21.431 121.279  1.00  0.00           O
ATOM   8212  C22 POPEb 347      85.406  21.521 119.929  1.00  0.00           C
ATOM   8215  C3  POPEb 347      85.616  19.410 124.380  1.00  0.00           C
ATOM   8218  O31 POPEb 347      84.746  18.451 123.759  1.00  0.00           O
ATOM   8219  C31 POPEb 347      83.605  18.121 124.359  1.00  0.00           C
ATOM   8220  O32 POPEb 347      83.156  18.571 125.399  1.00  0.00           O
ATOM   8221  C32 POPEb 347      82.945  17.021 123.539  1.00  0.00           C
ATOM   8224  C23 POPEb 347      86.255  21.931 118.699  1.00  0.00           C
ATOM   8227  C24 POPEb 347      85.476  22.810 117.709  1.00  0.00           C
ATOM   8230  C25 POPEb 347      86.136  22.961 116.319  1.00  0.00           C
ATOM   8233  C26 POPEb 347      87.585  23.481 116.339  1.00  0.00           C
ATOM   8236  C27 POPEb 347      88.165  23.660 114.929  1.00  0.00           C
ATOM   8239  C28 POPEb 347      89.676  23.951 114.929  1.00  0.00           C
ATOM   8242  C29 POPEb 347      90.295  23.671 113.579  1.00  0.00           C
ATOM   8244 0C21 POPEb 347      90.516  24.561 112.599  1.00  0.00           C
ATOM   8246 1C21 POPEb 347      90.196  26.031 112.639  1.00  0.00           C
ATOM   8249 2C21 POPEb 347      91.475  26.861 112.849  1.00  0.00           C
ATOM   8252 3C21 POPEb 347      92.495  26.750 111.710  1.00  0.00           C
ATOM   8255 4C21 POPEb 347      93.775  27.541 111.999  1.00  0.00           C
ATOM   8258 5C21 POPEb 347      94.746  27.500 110.819  1.00  0.00           C
ATOM   8261 6C21 POPEb 347      96.086  28.191 111.100  1.00  0.00           C
ATOM   8264 7C21 POPEb 347      97.135  27.840 110.040  1.00  0.00           C
ATOM   8267 8C21 POPEb 347      98.426  28.641 110.180  1.00  0.00           C
ATOM   8271  C33 POPEb 347      82.785  17.401 122.049  1.00  0.00           C
ATOM   8274  C34 POPEb 347      82.295  16.231 121.170  1.00  0.00           C
ATOM   8277  C35 POPEb 347      83.335  15.111 121.020  1.00  0.00           C
ATOM   8280  C36 POPEb 347      83.016  14.121 119.889  1.00  0.00           C
ATOM   8283  C37 POPEb 347      84.226  13.251 119.520  1.00  0.00           C
ATOM   8286  C38 POPEb 347      83.896  12.051 118.639  1.00  0.00           C
ATOM   8289  C39 POPEb 347      85.105  11.141 118.390  1.00  0.00           C
ATOM   8292 0C31 POPEb 347      84.816   9.981 117.429  1.00  0.00           C
ATOM   8295 1C31 POPEb 347      86.036   9.071 117.249  1.00  0.00           C
ATOM   8298 2C31 POPEb 347      85.765   7.761 116.489  1.00  0.00           C
ATOM   8301 3C31 POPEb 347      84.816   7.911 115.289  1.00  0.00           C
ATOM   8304 4C31 POPEb 347      84.665   6.621 114.479  1.00  0.00           C
ATOM   8307 5C31 POPEb 347      83.516   6.701 113.469  1.00  0.00           C
ATOM   8310 6C31 POPEb 347      83.275   5.391 112.709  1.00  0.00           C
ATOM   8314  NH3 POPEc 348     119.746 135.061  87.179  1.00  0.00           N
ATOM   8318  C12 POPEc 348     119.576 134.270  85.919  1.00  0.00           C
ATOM   8321  C11 POPEc 348     120.695 134.680  84.949  1.00  0.00           C
ATOM   8324  P   POPEc 348     122.725 133.299  85.829  1.00  0.00           P
ATOM   8325  O13 POPEc 348     124.156 133.440  85.479  1.00  0.00           O
ATOM   8326  O14 POPEc 348     121.986 132.199  85.169  1.00  0.00           O
ATOM   8327  O11 POPEc 348     122.575 133.160  87.389  1.00  0.00           O
ATOM   8328  O12 POPEc 348     121.975 134.669  85.589  1.00  0.00           O
ATOM   8329  C1  POPEc 348     123.065 132.010  88.079  1.00  0.00           C
ATOM   8332  C2  POPEc 348     122.995 132.260  89.599  1.00  0.00           C
ATOM   8334  O21 POPEc 348     123.315 131.049  90.309  1.00  0.00           O
ATOM   8335  C21 POPEc 348     124.546 130.990  90.789  1.00  0.00           C
ATOM   8336  O22 POPEc 348     125.425 131.810  90.600  1.00  0.00           O
ATOM   8337  C22 POPEc 348     124.705 129.781  91.699  1.00  0.00           C
ATOM   8340  C3  POPEc 348     121.555 132.689  89.999  1.00  0.00           C
ATOM   8343  O31 POPEc 348     121.436 132.840  91.430  1.00  0.00           O
ATOM   8344  C31 POPEc 348     121.726 134.061  91.880  1.00  0.00           C
ATOM   8345  O32 POPEc 348     121.925 135.031  91.179  1.00  0.00           O
ATOM   8346  C32 POPEc 348     121.796 134.009  93.419  1.00  0.00           C
ATOM   8349  C23 POPEc 348     126.185 129.510  92.079  1.00  0.00           C
ATOM   8352  C24 POPEc 348     126.306 128.720  93.380  1.00  0.00           C
ATOM   8355  C25 POPEc 348     126.215 129.590  94.639  1.00  0.00           C
ATOM   8358  C26 POPEc 348     126.125 128.771  95.929  1.00  0.00           C
ATOM   8361  C27 POPEc 348     126.415 129.590  97.189  1.00  0.00           C
ATOM   8364  C28 POPEc 348     126.185 128.799  98.499  1.00  0.00           C
ATOM   8367  C29 POPEc 348     124.766 128.901  98.979  1.00  0.00           C
ATOM   8369 0C21 POPEc 348     124.355 129.181 100.229  1.00  0.00           C
ATOM   8371 1C21 POPEc 348     125.215 129.419 101.450  1.00  0.00           C
ATOM   8374 2C21 POPEc 348     124.715 130.569 102.339  1.00  0.00           C
ATOM   8377 3C21 POPEc 348     125.175 130.460 103.790  1.00  0.00           C
ATOM   8380 4C21 POPEc 348     124.525 131.530 104.679  1.00  0.00           C
ATOM   8383 5C21 POPEc 348     124.725 131.290 106.179  1.00  0.00           C
ATOM   8386 6C21 POPEc 348     123.915 132.281 107.029  1.00  0.00           C
ATOM   8389 7C21 POPEc 348     123.846 131.889 108.509  1.00  0.00           C
ATOM   8392 8C21 POPEc 348     122.775 132.661 109.279  1.00  0.00           C
ATOM   8396  C33 POPEc 348     122.845 134.982  94.009  1.00  0.00           C
ATOM   8399  C34 POPEc 348     122.736 135.100  95.529  1.00  0.00           C
ATOM   8402  C35 POPEc 348     123.065 133.829  96.339  1.00  0.00           C
ATOM   8405  C36 POPEc 348     122.635 134.000  97.799  1.00  0.00           C
ATOM   8408  C37 POPEc 348     123.116 132.850  98.689  1.00  0.00           C
ATOM   8411  C38 POPEc 348     122.845 133.100 100.180  1.00  0.00           C
ATOM   8414  C39 POPEc 348     121.405 132.801 100.619  1.00  0.00           C
ATOM   8417 0C31 POPEc 348     121.255 132.931 102.149  1.00  0.00           C
ATOM   8420 1C31 POPEc 348     119.865 132.521 102.649  1.00  0.00           C
ATOM   8423 2C31 POPEc 348     119.755 132.579 104.179  1.00  0.00           C
ATOM   8426 3C31 POPEc 348     119.766 134.009 104.749  1.00  0.00           C
ATOM   8429 4C31 POPEc 348     119.626 134.061 106.279  1.00  0.00           C
ATOM   8432 5C31 POPEc 348     119.515 135.501 106.799  1.00  0.00           C
ATOM   8435 6C31 POPEc 348     119.345 135.602 108.319  1.00  0.00           C
ATOM   8439  NH3 POPEd 349      91.486  16.711  84.939  1.00  0.00           N
ATOM   8443  C12 POPEd 349      92.705  16.021  84.419  1.00  0.00           C
ATOM   8446  C11 POPEd 349      92.456  14.551  84.109  1.00  0.00           C
ATOM   8449  P   POPEd 349      92.605  12.260  85.259  1.00  0.00           P
ATOM   8450  O13 POPEd 349      91.735  11.470  86.169  1.00  0.00           O
ATOM   8451  O14 POPEd 349      92.646  11.881  83.839  1.00  0.00           O
ATOM   8452  O11 POPEd 349      94.065  12.251  85.840  1.00  0.00           O
ATOM   8453  O12 POPEd 349      92.215  13.811  85.320  1.00  0.00           O
ATOM   8454  C1  POPEd 349      94.816  13.331  86.390  1.00  0.00           C
ATOM   8457  C2  POPEd 349      94.635  13.471  87.929  1.00  0.00           C
ATOM   8459  O21 POPEd 349      95.885  13.901  88.499  1.00  0.00           O
ATOM   8460  C21 POPEd 349      95.955  14.361  89.760  1.00  0.00           C
ATOM   8461  O22 POPEd 349      96.945  14.261  90.460  1.00  0.00           O
ATOM   8462  C22 POPEd 349      94.715  15.141  90.239  1.00  0.00           C
ATOM   8465  C3  POPEd 349      94.205  12.081  88.489  1.00  0.00           C
ATOM   8468  O31 POPEd 349      94.305  11.941  89.929  1.00  0.00           O
ATOM   8469  C31 POPEd 349      93.936  10.701  90.259  1.00  0.00           C
ATOM   8470  O32 POPEd 349      93.656   9.811  89.459  1.00  0.00           O
ATOM   8471  C32 POPEd 349      93.995  10.481  91.769  1.00  0.00           C
ATOM   8474  C23 POPEd 349      95.025  15.861  91.590  1.00  0.00           C
ATOM   8477  C24 POPEd 349      93.975  16.881  92.059  1.00  0.00           C
ATOM   8480  C25 POPEd 349      93.025  16.381  93.160  1.00  0.00           C
ATOM   8483  C26 POPEd 349      93.645  16.161  94.559  1.00  0.00           C
ATOM   8486  C27 POPEd 349      94.117  17.431  95.299  1.00  0.00           C
ATOM   8489  C28 POPEd 349      94.366  17.160  96.799  1.00  0.00           C
ATOM   8492  C29 POPEd 349      95.385  18.080  97.429  1.00  0.00           C
ATOM   8494 0C21 POPEd 349      95.265  19.041  98.348  1.00  0.00           C
ATOM   8496 1C21 POPEd 349      94.025  19.510  99.059  1.00  0.00           C
ATOM   8499 2C21 POPEd 349      94.205  19.521 100.589  1.00  0.00           C
ATOM   8502 3C21 POPEd 349      93.426  18.381 101.259  1.00  0.00           C
ATOM   8505 4C21 POPEd 349      93.735  18.260 102.759  1.00  0.00           C
ATOM   8508 5C21 POPEd 349      92.675  17.411 103.460  1.00  0.00           C
ATOM   8511 6C21 POPEd 349      93.065  16.971 104.869  1.00  0.00           C
ATOM   8514 7C21 POPEd 349      91.906  16.250 105.568  1.00  0.00           C
ATOM   8517 8C21 POPEd 349      92.295  15.601 106.899  1.00  0.00           C
ATOM   8521  C33 POPEd 349      93.326  11.551  92.680  1.00  0.00           C
ATOM   8524  C34 POPEd 349      94.305  12.101  93.729  1.00  0.00           C
ATOM   8527  C35 POPEd 349      93.636  12.581  95.019  1.00  0.00           C
ATOM   8530  C36 POPEd 349      94.635  12.761  96.170  1.00  0.00           C
ATOM   8533  C37 POPEd 349      93.986  13.260  97.459  1.00  0.00           C
ATOM   8536  C38 POPEd 349      94.795  12.901  98.719  1.00  0.00           C
ATOM   8539  C39 POPEd 349      94.355  13.711  99.939  1.00  0.00           C
ATOM   8542 0C31 POPEd 349      94.865  13.131 101.269  1.00  0.00           C
ATOM   8545 1C31 POPEd 349      94.375  13.951 102.469  1.00  0.00           C
ATOM   8548 2C31 POPEd 349      94.606  13.260 103.829  1.00  0.00           C
ATOM   8551 3C31 POPEd 349      93.715  12.031 104.029  1.00  0.00           C
ATOM   8554 4C31 POPEd 349      93.076  12.001 105.429  1.00  0.00           C
ATOM   8557 5C31 POPEd 349      92.165  10.781 105.659  1.00  0.00           C
ATOM   8560 6C31 POPEd 349      91.415  10.851 106.990  1.00  0.00           C
ATOM   8564  NH3 POPEe 350     130.926 119.440  85.609  1.00  0.00           N
ATOM   8568  C12 POPEe 350     131.576 119.041  84.318  1.00  0.00           C
ATOM   8571  C11 POPEe 350     132.505 120.171  83.829  1.00  0.00           C
ATOM   8574  P   POPEe 350     134.406 119.699  85.568  1.00  0.00           P
ATOM   8575  O13 POPEe 350     135.625 120.410  85.949  1.00  0.00           O
ATOM   8576  O14 POPEe 350     134.585 118.449  84.799  1.00  0.00           O
ATOM   8577  O11 POPEe 350     133.507 119.340  86.818  1.00  0.00           O
ATOM   8578  O12 POPEe 350     133.396 120.660  84.839  1.00  0.00           O
ATOM   8579  C1  POPEe 350     134.117 118.799  87.999  1.00  0.00           C
ATOM   8582  C2  POPEe 350     134.236 119.879  89.100  1.00  0.00           C
ATOM   8584  O21 POPEe 350     134.835 119.331  90.280  1.00  0.00           O
ATOM   8585  C21 POPEe 350     134.176 118.440  90.979  1.00  0.00           C
ATOM   8586  O22 POPEe 350     133.156 117.840  90.660  1.00  0.00           O
ATOM   8587  C22 POPEe 350     134.855 118.240  92.329  1.00  0.00           C
ATOM   8590  C3  POPEe 350     132.895 120.600  89.389  1.00  0.00           C
ATOM   8593  O31 POPEe 350     133.066 121.691  90.329  1.00  0.00           O
ATOM   8594  C31 POPEe 350     133.135 122.910  89.760  1.00  0.00           C
ATOM   8595  O32 POPEe 350     132.995 123.130  88.569  1.00  0.00           O
ATOM   8596  C32 POPEe 350     133.296 123.960  90.870  1.00  0.00           C
ATOM   8599  C23 POPEe 350     133.896 118.689  93.439  1.00  0.00           C
ATOM   8602  C24 POPEe 350     134.486 118.589  94.849  1.00  0.00           C
ATOM   8605  C25 POPEe 350     133.546 119.279  95.848  1.00  0.00           C
ATOM   8608  C26 POPEe 350     133.806 118.921  97.309  1.00  0.00           C
ATOM   8611  C27 POPEe 350     132.786 119.611  98.229  1.00  0.00           C
ATOM   8614  C28 POPEe 350     132.635 118.960  99.609  1.00  0.00           C
ATOM   8617  C29 POPEe 350     132.085 117.561  99.490  1.00  0.00           C
ATOM   8619 0C21 POPEe 350     132.335 116.541 100.320  1.00  0.00           C
ATOM   8621 1C21 POPEe 350     133.186 116.579 101.559  1.00  0.00           C
ATOM   8624 2C21 POPEe 350     132.316 116.541 102.829  1.00  0.00           C
ATOM   8627 3C21 POPEe 350     133.156 116.241 104.079  1.00  0.00           C
ATOM   8630 4C21 POPEe 350     132.316 116.189 105.359  1.00  0.00           C
ATOM   8633 5C21 POPEe 350     133.055 115.490 106.509  1.00  0.00           C
ATOM   8636 6C21 POPEe 350     132.296 115.550 107.829  1.00  0.00           C
ATOM   8639 7C21 POPEe 350     132.826 114.540 108.859  1.00  0.00           C
ATOM   8642 8C21 POPEe 350     132.135 114.620 110.219  1.00  0.00           C
ATOM   8646  C33 POPEe 350     134.655 124.690  90.809  1.00  0.00           C
ATOM   8649  C34 POPEe 350     134.826 125.800  91.869  1.00  0.00           C
ATOM   8652  C35 POPEe 350     134.917 125.320  93.329  1.00  0.00           C
ATOM   8655  C36 POPEe 350     135.447 126.430  94.259  1.00  0.00           C
ATOM   8658  C37 POPEe 350     135.546 126.020  95.740  1.00  0.00           C
ATOM   8661  C38 POPEe 350     135.995 127.199  96.619  1.00  0.00           C
ATOM   8664  C39 POPEe 350     136.206 126.861  98.100  1.00  0.00           C
ATOM   8667 0C31 POPEe 350     134.945 126.329  98.810  1.00  0.00           C
ATOM   8670 1C31 POPEe 350     135.115 126.281 100.329  1.00  0.00           C
ATOM   8673 2C31 POPEe 350     133.846 125.910 101.109  1.00  0.00           C
ATOM   8676 3C31 POPEe 350     132.667 126.870 100.848  1.00  0.00           C
ATOM   8679 4C31 POPEe 350     131.595 126.810 101.950  1.00  0.00           C
ATOM   8682 5C31 POPEe 350     130.275 127.470 101.529  1.00  0.00           C
ATOM   8685 6C31 POPEe 350     129.296 127.701 102.689  1.00  0.00           C
ATOM   8689  NH3 POPEf 351      64.855  75.971  85.410  1.00  0.00           N
ATOM   8693  C12 POPEf 351      63.785  75.960  84.359  1.00  0.00           C
ATOM   8696  C11 POPEf 351      62.686  74.991  84.799  1.00  0.00           C
ATOM   8699  P   POPEf 351      60.695  74.850  86.430  1.00  0.00           P
ATOM   8700  O13 POPEf 351      60.965  73.611  87.189  1.00  0.00           O
ATOM   8701  O14 POPEf 351      59.805  74.710  85.259  1.00  0.00           O
ATOM   8702  O11 POPEf 351      60.125  75.951  87.419  1.00  0.00           O
ATOM   8703  O12 POPEf 351      62.075  75.461  85.999  1.00  0.00           O
ATOM   8704  C1  POPEf 351      60.646  76.111  88.749  1.00  0.00           C
ATOM   8707  C2  POPEf 351      62.085  76.711  88.809  1.00  0.00           C
ATOM   8709  O21 POPEf 351      62.425  76.860  90.189  1.00  0.00           O
ATOM   8710  C21 POPEf 351      63.666  77.171  90.499  1.00  0.00           C
ATOM   8711  O22 POPEf 351      64.615  77.251  89.739  1.00  0.00           O
ATOM   8712  C22 POPEf 351      63.685  77.421  92.009  1.00  0.00           C
ATOM   8715  C3  POPEf 351      62.195  78.050  88.049  1.00  0.00           C
ATOM   8718  O31 POPEf 351      63.325  77.990  87.160  1.00  0.00           O
ATOM   8719  C31 POPEf 351      63.995  79.031  86.660  1.00  0.00           C
ATOM   8720  O32 POPEf 351      64.726  78.910  85.689  1.00  0.00           O
ATOM   8721  C32 POPEf 351      63.835  80.370  87.369  1.00  0.00           C
ATOM   8724  C23 POPEf 351      64.326  76.280  92.829  1.00  0.00           C
ATOM   8727  C24 POPEf 351      65.585  76.751  93.569  1.00  0.00           C
ATOM   8730  C25 POPEf 351      66.725  77.120  92.609  1.00  0.00           C
ATOM   8733  C26 POPEf 351      67.896  77.810  93.329  1.00  0.00           C
ATOM   8736  C27 POPEf 351      67.515  79.181  93.879  1.00  0.00           C
ATOM   8739  C28 POPEf 351      68.655  79.870  94.630  1.00  0.00           C
ATOM   8742  C29 POPEf 351      68.305  81.320  94.829  1.00  0.00           C
ATOM   8744 0C21 POPEf 351      68.215  82.001  95.989  1.00  0.00           C
ATOM   8746 1C21 POPEf 351      68.495  81.460  97.359  1.00  0.00           C
ATOM   8749 2C21 POPEf 351      68.975  82.579  98.299  1.00  0.00           C
ATOM   8752 3C21 POPEf 351      68.936  82.160  99.770  1.00  0.00           C
ATOM   8755 4C21 POPEf 351      69.165  83.340 100.729  1.00  0.00           C
ATOM   8758 5C21 POPEf 351      68.925  82.941 102.189  1.00  0.00           C
ATOM   8761 6C21 POPEf 351      67.465  83.060 102.630  1.00  0.00           C
ATOM   8764 7C21 POPEf 351      67.205  82.351 103.969  1.00  0.00           C
ATOM   8767 8C21 POPEf 351      65.965  82.850 104.699  1.00  0.00           C
ATOM   8771  C33 POPEf 351      64.495  80.431  88.769  1.00  0.00           C
ATOM   8774  C34 POPEf 351      64.796  81.861  89.249  1.00  0.00           C
ATOM   8777  C35 POPEf 351      65.155  81.900  90.740  1.00  0.00           C
ATOM   8780  C36 POPEf 351      63.895  82.020  91.600  1.00  0.00           C
ATOM   8783  C37 POPEf 351      64.095  82.211  93.109  1.00  0.00           C
ATOM   8786  C38 POPEf 351      62.775  82.671  93.729  1.00  0.00           C
ATOM   8789  C39 POPEf 351      62.715  82.651  95.259  1.00  0.00           C
ATOM   8792 0C31 POPEf 351      63.885  83.321  95.979  1.00  0.00           C
ATOM   8795 1C31 POPEf 351      63.605  83.340  97.479  1.00  0.00           C
ATOM   8798 2C31 POPEf 351      64.765  83.881  98.340  1.00  0.00           C
ATOM   8801 3C31 POPEf 351      64.345  84.061  99.809  1.00  0.00           C
ATOM   8804 4C31 POPEf 351      63.995  82.740 100.529  1.00  0.00           C
ATOM   8807 5C31 POPEf 351      63.275  82.990 101.859  1.00  0.00           C
ATOM   8810 6C31 POPEf 351      63.105  81.730 102.719  1.00  0.00           C
ATOM   8814  NH3 POPEg 352      13.045 101.299  85.779  1.00  0.00           N
ATOM   8818  C12 POPEg 352      12.005 101.831  84.839  1.00  0.00           C
ATOM   8821  C11 POPEg 352      10.785 100.880  84.709  1.00  0.00           C
ATOM   8824  P   POPEg 352       8.205 100.961  84.839  1.00  0.00           P
ATOM   8825  O13 POPEg 352       7.705 102.211  84.229  1.00  0.00           O
ATOM   8826  O14 POPEg 352       8.295  99.809  83.909  1.00  0.00           O
ATOM   8827  O11 POPEg 352       7.295 100.550  86.079  1.00  0.00           O
ATOM   8828  O12 POPEg 352       9.635 101.290  85.460  1.00  0.00           O
ATOM   8829  C1  POPEg 352       7.795 100.040  87.309  1.00  0.00           C
ATOM   8832  C2  POPEg 352       6.655  99.389  88.149  1.00  0.00           C
ATOM   8834  O21 POPEg 352       6.795  99.580  89.579  1.00  0.00           O
ATOM   8835  C21 POPEg 352       6.375 100.740  90.059  1.00  0.00           C
ATOM   8836  O22 POPEg 352       6.265 101.779  89.429  1.00  0.00           O
ATOM   8837  C22 POPEg 352       5.945 100.529  91.520  1.00  0.00           C
ATOM   8840  C3  POPEg 352       6.545  97.850  87.889  1.00  0.00           C
ATOM   8843  O31 POPEg 352       5.785  97.169  88.930  1.00  0.00           O
ATOM   8844  C31 POPEg 352       4.465  97.251  88.790  1.00  0.00           C
ATOM   8845  O32 POPEg 352       3.895  97.791  87.859  1.00  0.00           O
ATOM   8846  C32 POPEg 352       3.745  96.541  89.939  1.00  0.00           C
ATOM   8849  C23 POPEg 352       5.135 101.710  92.099  1.00  0.00           C
ATOM   8852  C24 POPEg 352       4.595 101.451  93.529  1.00  0.00           C
ATOM   8855  C25 POPEg 352       5.215 102.391  94.579  1.00  0.00           C
ATOM   8858  C26 POPEg 352       4.585 102.270  95.979  1.00  0.00           C
ATOM   8861  C27 POPEg 352       5.235 103.230  96.990  1.00  0.00           C
ATOM   8864  C28 POPEg 352       4.405 103.430  98.289  1.00  0.00           C
ATOM   8867  C29 POPEg 352       4.355 104.879  98.729  1.00  0.00           C
ATOM   8869 0C21 POPEg 352       4.705 105.410  99.920  1.00  0.00           C
ATOM   8871 1C21 POPEg 352       5.205 104.690 101.139  1.00  0.00           C
ATOM   8874 2C21 POPEg 352       4.665 105.230 102.479  1.00  0.00           C
ATOM   8877 3C21 POPEg 352       3.155 105.021 102.700  1.00  0.00           C
ATOM   8880 4C21 POPEg 352       2.235 106.129 102.169  1.00  0.00           C
ATOM   8883 5C21 POPEg 352       2.625 107.521 102.689  1.00  0.00           C
ATOM   8886 6C21 POPEg 352       1.585 108.621 102.439  1.00  0.00           C
ATOM   8889 7C21 POPEg 352       2.055 109.939 103.068  1.00  0.00           C
ATOM   8892 8C21 POPEg 352       1.294 111.180 102.599  1.00  0.00           C
ATOM   8896  C33 POPEg 352       3.675  97.371  91.249  1.00  0.00           C
ATOM   8899  C34 POPEg 352       2.845  96.670  92.329  1.00  0.00           C
ATOM   8902  C35 POPEg 352       2.275  97.600  93.410  1.00  0.00           C
ATOM   8905  C36 POPEg 352       1.455  96.831  94.459  1.00  0.00           C
ATOM   8908  C37 POPEg 352       0.764  97.750  95.489  1.00  0.00           C
ATOM   8911  C38 POPEg 352       1.445  97.710  96.869  1.00  0.00           C
ATOM   8914  C39 POPEg 352       0.884  98.729  97.869  1.00  0.00           C
ATOM   8917 0C31 POPEg 352       1.154 100.189  97.479  1.00  0.00           C
ATOM   8920 1C31 POPEg 352       0.654 101.210  98.520  1.00  0.00           C
ATOM   8923 2C31 POPEg 352       1.435 101.141  99.850  1.00  0.00           C
ATOM   8926 3C31 POPEg 352       1.044 102.230 100.859  1.00  0.00           C
ATOM   8929 4C31 POPEg 352      -0.346 102.010 101.469  1.00  0.00           C
ATOM   8932 5C31 POPEg 352      -0.626 102.941 102.659  1.00  0.00           C
ATOM   8935 6C31 POPEg 352      -1.886 102.561 103.439  1.00  0.00           C
ATOM   8939  NH3 POPEh 353     124.976  84.090 126.689  1.00  0.00           N
ATOM   8943  C12 POPEh 353     124.285  84.260 127.999  1.00  0.00           C
ATOM   8946  C11 POPEh 353     123.095  83.300 128.089  1.00  0.00           C
ATOM   8949  P   POPEh 353     123.636  80.989 126.810  1.00  0.00           P
ATOM   8950  O13 POPEh 353     124.635  81.590 125.899  1.00  0.00           O
ATOM   8951  O14 POPEh 353     123.855  79.611 127.280  1.00  0.00           O
ATOM   8952  O11 POPEh 353     122.215  81.129 126.079  1.00  0.00           O
ATOM   8953  O12 POPEh 353     123.526  81.950 128.049  1.00  0.00           O
ATOM   8954  C1  POPEh 353     121.686  79.940 125.469  1.00  0.00           C
ATOM   8957  C2  POPEh 353     120.646  80.230 124.339  1.00  0.00           C
ATOM   8959  O21 POPEh 353     120.665  79.101 123.449  1.00  0.00           O
ATOM   8960  C21 POPEh 353     119.507  78.471 123.279  1.00  0.00           C
ATOM   8961  O22 POPEh 353     118.465  78.710 123.869  1.00  0.00           O
ATOM   8962  C22 POPEh 353     119.676  77.381 122.219  1.00  0.00           C
ATOM   8965  C3  POPEh 353     121.005  81.530 123.549  1.00  0.00           C
ATOM   8968  O31 POPEh 353     120.507  81.579 122.189  1.00  0.00           O
ATOM   8969  C31 POPEh 353     120.056  82.740 121.739  1.00  0.00           C
ATOM   8970  O32 POPEh 353     119.715  83.689 122.420  1.00  0.00           O
ATOM   8971  C32 POPEh 353     120.205  82.771 120.219  1.00  0.00           C
ATOM   8974  C23 POPEh 353     119.226  77.891 120.840  1.00  0.00           C
ATOM   8977  C24 POPEh 353     118.925  76.790 119.809  1.00  0.00           C
ATOM   8980  C25 POPEh 353     117.805  77.271 118.869  1.00  0.00           C
ATOM   8983  C26 POPEh 353     117.566  76.410 117.630  1.00  0.00           C
ATOM   8986  C27 POPEh 353     116.335  76.910 116.850  1.00  0.00           C
ATOM   8989  C28 POPEh 353     116.055  76.131 115.549  1.00  0.00           C
ATOM   8992  C29 POPEh 353     115.455  74.771 115.789  1.00  0.00           C
ATOM   8994 0C21 POPEh 353     115.476  73.751 114.920  1.00  0.00           C
ATOM   8996 1C21 POPEh 353     116.115  73.751 113.559  1.00  0.00           C
ATOM   8999 2C21 POPEh 353     115.075  73.850 112.429  1.00  0.00           C
ATOM   9002 3C21 POPEh 353     115.757  73.760 111.059  1.00  0.00           C
ATOM   9005 4C21 POPEh 353     114.776  73.660 109.889  1.00  0.00           C
ATOM   9008 5C21 POPEh 353     115.507  73.660 108.539  1.00  0.00           C
ATOM   9011 6C21 POPEh 353     114.595  73.340 107.339  1.00  0.00           C
ATOM   9014 7C21 POPEh 353     115.385  73.261 106.030  1.00  0.00           C
ATOM   9017 8C21 POPEh 353     114.525  73.040 104.789  1.00  0.00           C
ATOM   9021  C33 POPEh 353     120.625  81.411 119.609  1.00  0.00           C
ATOM   9024  C34 POPEh 353     120.716  81.460 118.089  1.00  0.00           C
ATOM   9027  C35 POPEh 353     120.155  80.191 117.439  1.00  0.00           C
ATOM   9030  C36 POPEh 353     119.995  80.340 115.929  1.00  0.00           C
ATOM   9033  C37 POPEh 353     119.226  79.181 115.309  1.00  0.00           C
ATOM   9036  C38 POPEh 353     119.345  79.200 113.779  1.00  0.00           C
ATOM   9039  C39 POPEh 353     118.426  78.160 113.119  1.00  0.00           C
ATOM   9042 0C31 POPEh 353     116.975  78.620 112.960  1.00  0.00           C
ATOM   9045 1C31 POPEh 353     116.815  79.721 111.899  1.00  0.00           C
ATOM   9048 2C31 POPEh 353     115.355  80.041 111.599  1.00  0.00           C
ATOM   9051 3C31 POPEh 353     115.205  80.870 110.320  1.00  0.00           C
ATOM   9054 4C31 POPEh 353     113.745  81.141 109.949  1.00  0.00           C
ATOM   9057 5C31 POPEh 353     113.576  81.369 108.449  1.00  0.00           C
ATOM   9060 6C31 POPEh 353     112.165  81.810 108.039  1.00  0.00           C
ATOM   9064  NH3 POPEi 354     121.805 126.861 130.270  1.00  0.00           N
ATOM   9068  C12 POPEi 354     120.436 127.351 129.879  1.00  0.00           C
ATOM   9071  C11 POPEi 354     119.375 126.241 129.990  1.00  0.00           C
ATOM   9074  P   POPEi 354     117.106 127.570 130.299  1.00  0.00           P
ATOM   9075  O13 POPEi 354     115.936 126.749 130.699  1.00  0.00           O
ATOM   9076  O14 POPEi 354     117.826 128.279 131.389  1.00  0.00           O
ATOM   9077  O11 POPEi 354     116.646 128.621 129.229  1.00  0.00           O
ATOM   9078  O12 POPEi 354     118.125 126.681 129.469  1.00  0.00           O
ATOM   9079  C1  POPEi 354     115.856 128.260 128.100  1.00  0.00           C
ATOM   9082  C2  POPEi 354     115.066 129.529 127.669  1.00  0.00           C
ATOM   9084  O21 POPEi 354     113.975 129.249 126.779  1.00  0.00           O
ATOM   9085  C21 POPEi 354     114.285 128.960 125.529  1.00  0.00           C
ATOM   9086  O22 POPEi 354     115.336 128.490 125.130  1.00  0.00           O
ATOM   9087  C22 POPEi 354     113.205 129.570 124.619  1.00  0.00           C
ATOM   9090  C3  POPEi 354     116.036 130.650 127.160  1.00  0.00           C
ATOM   9093  O31 POPEi 354     115.326 131.789 126.629  1.00  0.00           O
ATOM   9094  C31 POPEi 354     115.476 131.980 125.299  1.00  0.00           C
ATOM   9095  O32 POPEi 354     116.215 131.350 124.569  1.00  0.00           O
ATOM   9096  C32 POPEi 354     114.445 132.980 124.829  1.00  0.00           C
ATOM   9099  C23 POPEi 354     111.975 128.671 124.479  1.00  0.00           C
ATOM   9102  C24 POPEi 354     110.665 129.431 124.239  1.00  0.00           C
ATOM   9105  C25 POPEi 354     110.635 130.320 122.979  1.00  0.00           C
ATOM   9108  C26 POPEi 354     109.195 130.520 122.449  1.00  0.00           C
ATOM   9111  C27 POPEi 354     109.086 130.551 120.919  1.00  0.00           C
ATOM   9114  C28 POPEi 354     107.625 130.441 120.429  1.00  0.00           C
ATOM   9117  C29 POPEi 354     106.845 131.730 120.429  1.00  0.00           C
ATOM   9119 0C21 POPEi 354     106.757 132.579 119.389  1.00  0.00           C
ATOM   9121 1C21 POPEi 354     107.485 132.410 118.079  1.00  0.00           C
ATOM   9124 2C21 POPEi 354     107.106 133.490 117.039  1.00  0.00           C
ATOM   9127 3C21 POPEi 354     105.705 133.290 116.459  1.00  0.00           C
ATOM   9130 4C21 POPEi 354     105.146 134.501 115.689  1.00  0.00           C
ATOM   9133 5C21 POPEi 354     106.076 135.031 114.590  1.00  0.00           C
ATOM   9136 6C21 POPEi 354     105.315 135.982 113.649  1.00  0.00           C
ATOM   9139 7C21 POPEi 354     106.166 136.651 112.569  1.00  0.00           C
ATOM   9142 8C21 POPEi 354     106.955 135.692 111.679  1.00  0.00           C
ATOM   9146  C33 POPEi 354     114.205 132.889 123.299  1.00  0.00           C
ATOM   9149  C34 POPEi 354     113.125 133.871 122.859  1.00  0.00           C
ATOM   9152  C35 POPEi 354     113.065 134.130 121.349  1.00  0.00           C
ATOM   9155  C36 POPEi 354     112.505 132.960 120.549  1.00  0.00           C
ATOM   9158  C37 POPEi 354     112.155 133.400 119.119  1.00  0.00           C
ATOM   9161  C38 POPEi 354     111.695 132.251 118.219  1.00  0.00           C
ATOM   9164  C39 POPEi 354     110.975 132.750 116.958  1.00  0.00           C
ATOM   9167 0C31 POPEi 354     111.906 133.311 115.880  1.00  0.00           C
ATOM   9170 1C31 POPEi 354     111.145 133.600 114.579  1.00  0.00           C
ATOM   9173 2C31 POPEi 354     112.076 133.790 113.369  1.00  0.00           C
ATOM   9176 3C31 POPEi 354     111.296 133.990 112.069  1.00  0.00           C
ATOM   9179 4C31 POPEi 354     110.665 132.701 111.520  1.00  0.00           C
ATOM   9182 5C31 POPEi 354     109.725 132.980 110.340  1.00  0.00           C
ATOM   9185 6C31 POPEi 354     109.065 131.730 109.770  1.00  0.00           C
ATOM   9189  NH3 POPEj 355       4.445  74.531 126.789  1.00  0.00           N
ATOM   9193  C12 POPEj 355       3.945  73.681 127.929  1.00  0.00           C
ATOM   9196  C11 POPEj 355       4.185  72.171 127.689  1.00  0.00           C
ATOM   9199  P   POPEj 355       6.675  72.090 126.839  1.00  0.00           P
ATOM   9200  O13 POPEj 355       6.985  73.530 126.969  1.00  0.00           O
ATOM   9201  O14 POPEj 355       7.825  71.181 126.939  1.00  0.00           O
ATOM   9202  O11 POPEj 355       5.955  71.860 125.469  1.00  0.00           O
ATOM   9203  O12 POPEj 355       5.545  71.760 127.889  1.00  0.00           O
ATOM   9204  C1  POPEj 355       5.675  70.550 124.969  1.00  0.00           C
ATOM   9207  C2  POPEj 355       6.485  70.271 123.689  1.00  0.00           C
ATOM   9209  O21 POPEj 355       5.875  69.120 123.089  1.00  0.00           O
ATOM   9210  C21 POPEj 355       5.965  68.819 121.799  1.00  0.00           C
ATOM   9211  O22 POPEj 355       5.745  67.701 121.369  1.00  0.00           O
ATOM   9212  C22 POPEj 355       6.405  69.940 120.859  1.00  0.00           C
ATOM   9215  C3  POPEj 355       7.995  70.030 123.989  1.00  0.00           C
ATOM   9218  O31 POPEj 355       8.815  69.771 122.820  1.00  0.00           O
ATOM   9219  C31 POPEj 355       8.985  68.480 122.519  1.00  0.00           C
ATOM   9220  O32 POPEj 355       8.365  67.561 123.019  1.00  0.00           O
ATOM   9221  C32 POPEj 355      10.005  68.381 121.380  1.00  0.00           C
ATOM   9224  C23 POPEj 355       5.355  71.030 120.539  1.00  0.00           C
ATOM   9227  C24 POPEj 355       6.005  72.050 119.598  1.00  0.00           C
ATOM   9230  C25 POPEj 355       5.005  72.891 118.810  1.00  0.00           C
ATOM   9233  C26 POPEj 355       5.735  73.791 117.799  1.00  0.00           C
ATOM   9236  C27 POPEj 355       4.815  74.360 116.719  1.00  0.00           C
ATOM   9239  C28 POPEj 355       5.245  74.021 115.279  1.00  0.00           C
ATOM   9242  C29 POPEj 355       5.085  72.561 114.949  1.00  0.00           C
ATOM   9244 0C21 POPEj 355       4.635  72.050 113.779  1.00  0.00           C
ATOM   9246 1C21 POPEj 355       4.255  72.891 112.589  1.00  0.00           C
ATOM   9249 2C21 POPEj 355       3.985  72.111 111.290  1.00  0.00           C
ATOM   9252 3C21 POPEj 355       2.625  71.391 111.249  1.00  0.00           C
ATOM   9255 4C21 POPEj 355       2.185  71.090 109.799  1.00  0.00           C
ATOM   9258 5C21 POPEj 355       1.244  69.881 109.689  1.00  0.00           C
ATOM   9261 6C21 POPEj 355       1.985  68.550 109.910  1.00  0.00           C
ATOM   9264 7C21 POPEj 355       1.244  67.590 110.848  1.00  0.00           C
ATOM   9267 8C21 POPEj 355       2.135  66.451 111.369  1.00  0.00           C
ATOM   9271  C33 POPEj 355      10.355  66.930 120.969  1.00  0.00           C
ATOM   9274  C34 POPEj 355       9.715  66.480 119.649  1.00  0.00           C
ATOM   9277  C35 POPEj 355      10.375  67.090 118.399  1.00  0.00           C
ATOM   9280  C36 POPEj 355      10.115  66.251 117.149  1.00  0.00           C
ATOM   9283  C37 POPEj 355      11.045  66.600 115.969  1.00  0.00           C
ATOM   9286  C38 POPEj 355      10.915  65.581 114.829  1.00  0.00           C
ATOM   9289  C39 POPEj 355      12.115  65.540 113.869  1.00  0.00           C
ATOM   9292 0C31 POPEj 355      12.065  66.551 112.719  1.00  0.00           C
ATOM   9295 1C31 POPEj 355      13.175  66.280 111.699  1.00  0.00           C
ATOM   9298 2C31 POPEj 355      13.245  67.311 110.568  1.00  0.00           C
ATOM   9301 3C31 POPEj 355      14.645  67.381 109.939  1.00  0.00           C
ATOM   9304 4C31 POPEj 355      14.765  68.460 108.859  1.00  0.00           C
ATOM   9307 5C31 POPEj 355      16.035  68.311 108.019  1.00  0.00           C
ATOM   9310 6C31 POPEj 355      16.315  69.531 107.130  1.00  0.00           C
ATOM   9314  NH3 POPEk 356     105.525  23.090  84.669  1.00  0.00           N
ATOM   9318  C12 POPEk 356     106.105  22.091  85.639  1.00  0.00           C
ATOM   9321  C11 POPEk 356     105.476  20.681  85.539  1.00  0.00           C
ATOM   9324  P   POPEk 356     105.646  18.451  87.009  1.00  0.00           P
ATOM   9325  O13 POPEk 356     105.066  17.611  85.929  1.00  0.00           O
ATOM   9326  O14 POPEk 356     106.766  17.831  87.759  1.00  0.00           O
ATOM   9327  O11 POPEk 356     104.556  18.831  88.100  1.00  0.00           O
ATOM   9328  O12 POPEk 356     106.166  19.811  86.419  1.00  0.00           O
ATOM   9329  C1  POPEk 356     104.576  20.080  88.790  1.00  0.00           C
ATOM   9332  C2  POPEk 356     105.415  20.070  90.109  1.00  0.00           C
ATOM   9334  O21 POPEk 356     104.875  19.141  91.079  1.00  0.00           O
ATOM   9335  C21 POPEk 356     103.825  19.571  91.789  1.00  0.00           C
ATOM   9336  O22 POPEk 356     103.065  20.461  91.469  1.00  0.00           O
ATOM   9337  C22 POPEk 356     103.806  18.801  93.119  1.00  0.00           C
ATOM   9340  C3  POPEk 356     105.646  21.521  90.679  1.00  0.00           C
ATOM   9343  O31 POPEk 356     105.725  21.531  92.120  1.00  0.00           O
ATOM   9344  C31 POPEk 356     105.665  22.710  92.710  1.00  0.00           C
ATOM   9345  O32 POPEk 356     105.965  23.781  92.189  1.00  0.00           O
ATOM   9346  C32 POPEk 356     105.085  22.551  94.109  1.00  0.00           C
ATOM   9349  C23 POPEk 356     102.876  19.381  94.219  1.00  0.00           C
ATOM   9352  C24 POPEk 356     103.505  19.291  95.630  1.00  0.00           C
ATOM   9355  C25 POPEk 356     102.556  19.721  96.769  1.00  0.00           C
ATOM   9358  C26 POPEk 356     103.245  19.711  98.149  1.00  0.00           C
ATOM   9361  C27 POPEk 356     102.276  19.971  99.329  1.00  0.00           C
ATOM   9364  C28 POPEk 356     102.915  20.681 100.549  1.00  0.00           C
ATOM   9367  C29 POPEk 356     103.186  22.131 100.239  1.00  0.00           C
ATOM   9369 0C21 POPEk 356     104.105  22.951 100.779  1.00  0.00           C
ATOM   9371 1C21 POPEk 356     105.085  22.661 101.889  1.00  0.00           C
ATOM   9374 2C21 POPEk 356     104.985  23.691 103.039  1.00  0.00           C
ATOM   9377 3C21 POPEk 356     106.095  23.481 104.070  1.00  0.00           C
ATOM   9380 4C21 POPEk 356     105.996  24.381 105.309  1.00  0.00           C
ATOM   9383 5C21 POPEk 356     107.056  24.001 106.349  1.00  0.00           C
ATOM   9386 6C21 POPEk 356     107.025  24.831 107.639  1.00  0.00           C
ATOM   9389 7C21 POPEk 356     108.156  24.441 108.600  1.00  0.00           C
ATOM   9392 8C21 POPEk 356     108.116  25.170 109.939  1.00  0.00           C
ATOM   9396  C33 POPEk 356     104.495  23.851  94.679  1.00  0.00           C
ATOM   9399  C34 POPEk 356     104.015  23.711  96.129  1.00  0.00           C
ATOM   9402  C35 POPEk 356     103.816  25.091  96.769  1.00  0.00           C
ATOM   9405  C36 POPEk 356     102.765  25.111  97.879  1.00  0.00           C
ATOM   9408  C37 POPEk 356     102.665  26.481  98.569  1.00  0.00           C
ATOM   9411  C38 POPEk 356     101.436  26.601  99.479  1.00  0.00           C
ATOM   9414  C39 POPEk 356     101.436  25.640 100.679  1.00  0.00           C
ATOM   9417 0C31 POPEk 356     100.165  25.800 101.520  1.00  0.00           C
ATOM   9420 1C31 POPEk 356     100.096  24.851 102.719  1.00  0.00           C
ATOM   9423 2C31 POPEk 356      98.816  25.041 103.530  1.00  0.00           C
ATOM   9426 3C31 POPEk 356      98.866  24.390 104.920  1.00  0.00           C
ATOM   9429 4C31 POPEk 356      97.646  24.761 105.779  1.00  0.00           C
ATOM   9432 5C31 POPEk 356      97.795  24.301 107.239  1.00  0.00           C
ATOM   9435 6C31 POPEk 356      96.535  24.451 108.089  1.00  0.00           C
ATOM   9439  NH3 POPEl 357      25.815  55.741 124.959  1.00  0.00           N
ATOM   9443  C12 POPEl 357      24.755  54.741 124.579  1.00  0.00           C
ATOM   9446  C11 POPEl 357      23.405  55.150 125.159  1.00  0.00           C
ATOM   9449  P   POPEl 357      20.955  54.261 125.320  1.00  0.00           P
ATOM   9450  O13 POPEl 357      20.365  52.920 125.079  1.00  0.00           O
ATOM   9451  O14 POPEl 357      20.995  54.701 126.719  1.00  0.00           O
ATOM   9452  O11 POPEl 357      20.185  55.321 124.419  1.00  0.00           O
ATOM   9453  O12 POPEl 357      22.415  54.240 124.719  1.00  0.00           O
ATOM   9454  C1  POPEl 357      19.655  54.951 123.139  1.00  0.00           C
ATOM   9457  C2  POPEl 357      20.235  55.820 121.999  1.00  0.00           C
ATOM   9459  O21 POPEl 357      20.125  55.101 120.759  1.00  0.00           O
ATOM   9460  C21 POPEl 357      19.075  55.441 120.009  1.00  0.00           C
ATOM   9461  O22 POPEl 357      18.265  56.311 120.279  1.00  0.00           O
ATOM   9462  C22 POPEl 357      19.055  54.601 118.729  1.00  0.00           C
ATOM   9465  C3  POPEl 357      21.715  56.140 122.280  1.00  0.00           C
ATOM   9468  O31 POPEl 357      22.295  56.971 121.249  1.00  0.00           O
ATOM   9469  C31 POPEl 357      23.235  56.371 120.509  1.00  0.00           C
ATOM   9470  O32 POPEl 357      23.575  55.210 120.589  1.00  0.00           O
ATOM   9471  C32 POPEl 357      23.945  57.460 119.699  1.00  0.00           C
ATOM   9474  C23 POPEl 357      18.455  55.331 117.519  1.00  0.00           C
ATOM   9477  C24 POPEl 357      19.125  54.861 116.219  1.00  0.00           C
ATOM   9480  C25 POPEl 357      18.505  55.471 114.959  1.00  0.00           C
ATOM   9483  C26 POPEl 357      18.455  57.000 115.009  1.00  0.00           C
ATOM   9486  C27 POPEl 357      18.135  57.660 113.660  1.00  0.00           C
ATOM   9489  C28 POPEl 357      16.825  57.190 112.999  1.00  0.00           C
ATOM   9492  C29 POPEl 357      15.595  57.621 113.769  1.00  0.00           C
ATOM   9494 0C21 POPEl 357      14.375  57.821 113.249  1.00  0.00           C
ATOM   9496 1C21 POPEl 357      13.985  57.631 111.799  1.00  0.00           C
ATOM   9499 2C21 POPEl 357      12.795  56.660 111.629  1.00  0.00           C
ATOM   9502 3C21 POPEl 357      12.465  56.441 110.139  1.00  0.00           C
ATOM   9505 4C21 POPEl 357      11.375  55.371 109.879  1.00  0.00           C
ATOM   9508 5C21 POPEl 357      11.915  53.941 109.910  1.00  0.00           C
ATOM   9511 6C21 POPEl 357      10.895  52.920 109.389  1.00  0.00           C
ATOM   9514 7C21 POPEl 357      11.485  51.511 109.219  1.00  0.00           C
ATOM   9517 8C21 POPEl 357      10.495  50.531 108.579  1.00  0.00           C
ATOM   9521  C33 POPEl 357      24.155  57.061 118.229  1.00  0.00           C
ATOM   9524  C34 POPEl 357      22.825  57.050 117.479  1.00  0.00           C
ATOM   9527  C35 POPEl 357      22.995  56.771 115.989  1.00  0.00           C
ATOM   9530  C36 POPEl 357      23.185  55.280 115.669  1.00  0.00           C
ATOM   9533  C37 POPEl 357      23.155  55.041 114.149  1.00  0.00           C
ATOM   9536  C38 POPEl 357      22.635  53.650 113.769  1.00  0.00           C
ATOM   9539  C39 POPEl 357      22.525  53.471 112.239  1.00  0.00           C
ATOM   9542 0C31 POPEl 357      21.395  54.300 111.599  1.00  0.00           C
ATOM   9545 1C31 POPEl 357      21.585  54.511 110.089  1.00  0.00           C
ATOM   9548 2C31 POPEl 357      20.435  55.280 109.419  1.00  0.00           C
ATOM   9551 3C31 POPEl 357      20.185  56.660 110.040  1.00  0.00           C
ATOM   9554 4C31 POPEl 357      19.275  57.551 109.179  1.00  0.00           C
ATOM   9557 5C31 POPEl 357      19.085  58.951 109.789  1.00  0.00           C
ATOM   9560 6C31 POPEl 357      18.215  59.870 108.930  1.00  0.00           C
ATOM   9564  NH3 POPEm 358     122.476  87.230  83.899  1.00  0.00           N
ATOM   9568  C12 POPEm 358     121.646  88.300  83.230  1.00  0.00           C
ATOM   9571  C11 POPEm 358     121.845  89.669  83.919  1.00  0.00           C
ATOM   9574  P   POPEm 358     119.495  90.800  83.930  1.00  0.00           P
ATOM   9575  O13 POPEm 358     119.035  92.211  83.909  1.00  0.00           O
ATOM   9576  O14 POPEm 358     118.656  89.799  83.230  1.00  0.00           O
ATOM   9577  O11 POPEm 358     119.576  90.350  85.429  1.00  0.00           O
ATOM   9578  O12 POPEm 358     120.996  90.700  83.399  1.00  0.00           O
ATOM   9579  C1  POPEm 358     118.356  90.201  86.169  1.00  0.00           C
ATOM   9582  C2  POPEm 358     118.545  89.191  87.329  1.00  0.00           C
ATOM   9584  O21 POPEm 358     119.095  89.860  88.489  1.00  0.00           O
ATOM   9585  C21 POPEm 358     120.385  90.180  88.569  1.00  0.00           C
ATOM   9586  O22 POPEm 358     121.265  89.851  87.799  1.00  0.00           O
ATOM   9587  C22 POPEm 358     120.605  90.930  89.889  1.00  0.00           C
ATOM   9590  C3  POPEm 358     119.305  87.920  86.839  1.00  0.00           C
ATOM   9593  O31 POPEm 358     119.626  87.010  87.910  1.00  0.00           O
ATOM   9594  C31 POPEm 358     120.616  86.180  87.570  1.00  0.00           C
ATOM   9595  O32 POPEm 358     121.095  86.080  86.450  1.00  0.00           O
ATOM   9596  C32 POPEm 358     121.245  85.590  88.820  1.00  0.00           C
ATOM   9599  C23 POPEm 358     121.656  90.230  90.789  1.00  0.00           C
ATOM   9602  C24 POPEm 358     121.335  90.320  92.289  1.00  0.00           C
ATOM   9605  C25 POPEm 358     121.366  91.730  92.899  1.00  0.00           C
ATOM   9608  C26 POPEm 358     122.675  92.470  92.599  1.00  0.00           C
ATOM   9611  C27 POPEm 358     122.826  93.799  93.340  1.00  0.00           C
ATOM   9614  C28 POPEm 358     123.745  94.781  92.589  1.00  0.00           C
ATOM   9617  C29 POPEm 358     123.695  96.189  93.119  1.00  0.00           C
ATOM   9619 0C21 POPEm 358     124.755  96.950  93.449  1.00  0.00           C
ATOM   9621 1C21 POPEm 358     126.215  96.561  93.349  1.00  0.00           C
ATOM   9624 2C21 POPEm 358     126.775  96.229  91.959  1.00  0.00           C
ATOM   9627 3C21 POPEm 358     128.286  96.001  92.059  1.00  0.00           C
ATOM   9630 4C21 POPEm 358     128.885  95.230  90.880  1.00  0.00           C
ATOM   9633 5C21 POPEm 358     128.656  95.891  89.509  1.00  0.00           C
ATOM   9636 6C21 POPEm 358     129.375  95.131  88.389  1.00  0.00           C
ATOM   9639 7C21 POPEm 358     129.117  95.681  86.980  1.00  0.00           C
ATOM   9642 8C21 POPEm 358     129.736  94.820  85.880  1.00  0.00           C
ATOM   9646  C33 POPEm 358     122.505  86.430  89.079  1.00  0.00           C
ATOM   9649  C34 POPEm 358     123.156  86.220  90.449  1.00  0.00           C
ATOM   9652  C35 POPEm 358     124.215  87.299  90.660  1.00  0.00           C
ATOM   9655  C36 POPEm 358     125.116  87.029  91.869  1.00  0.00           C
ATOM   9658  C37 POPEm 358     126.565  87.439  91.590  1.00  0.00           C
ATOM   9661  C38 POPEm 358     127.585  86.719  92.469  1.00  0.00           C
ATOM   9664  C39 POPEm 358     127.316  86.940  93.960  1.00  0.00           C
ATOM   9667 0C31 POPEm 358     128.536  86.649  94.829  1.00  0.00           C
ATOM   9670 1C31 POPEm 358     128.206  86.840  96.310  1.00  0.00           C
ATOM   9673 2C31 POPEm 358     129.425  86.701  97.229  1.00  0.00           C
ATOM   9676 3C31 POPEm 358     129.025  86.800  98.709  1.00  0.00           C
ATOM   9679 4C31 POPEm 358     128.615  88.221  99.119  1.00  0.00           C
ATOM   9682 5C31 POPEm 358     127.915  88.260 100.479  1.00  0.00           C
ATOM   9685 6C31 POPEm 358     127.186  89.580 100.740  1.00  0.00           C
ATOM   9689  NH3 POPEn 359      11.385 121.819  87.039  1.00  0.00           N
ATOM   9693  C12 POPEn 359      12.315 122.479  88.029  1.00  0.00           C
ATOM   9696  C11 POPEn 359      13.455 123.260  87.349  1.00  0.00           C
ATOM   9699  P   POPEn 359      14.035 125.061  85.560  1.00  0.00           P
ATOM   9700  O13 POPEn 359      15.245 124.191  85.420  1.00  0.00           O
ATOM   9701  O14 POPEn 359      13.385 125.380  84.279  1.00  0.00           O
ATOM   9702  O11 POPEn 359      14.415 126.381  86.320  1.00  0.00           O
ATOM   9703  O12 POPEn 359      12.975 124.300  86.489  1.00  0.00           O
ATOM   9704  C1  POPEn 359      13.585 127.029  87.289  1.00  0.00           C
ATOM   9707  C2  POPEn 359      14.335 127.130  88.629  1.00  0.00           C
ATOM   9709  O21 POPEn 359      13.465 126.931  89.749  1.00  0.00           O
ATOM   9710  C21 POPEn 359      12.695 127.960  90.079  1.00  0.00           C
ATOM   9711  O22 POPEn 359      12.245 128.799  89.318  1.00  0.00           O
ATOM   9712  C22 POPEn 359      12.575 127.990  91.600  1.00  0.00           C
ATOM   9715  C3  POPEn 359      15.205 128.419  88.759  1.00  0.00           C
ATOM   9718  O31 POPEn 359      16.045 128.349  89.929  1.00  0.00           O
ATOM   9719  C31 POPEn 359      17.185 127.710  89.699  1.00  0.00           C
ATOM   9720  O32 POPEn 359      17.565 127.299  88.619  1.00  0.00           O
ATOM   9721  C32 POPEn 359      17.955 127.531  90.999  1.00  0.00           C
ATOM   9724  C23 POPEn 359      11.755 129.181  92.199  1.00  0.00           C
ATOM   9727  C24 POPEn 359      11.945 129.219  93.729  1.00  0.00           C
ATOM   9730  C25 POPEn 359      11.115 130.201  94.569  1.00  0.00           C
ATOM   9733  C26 POPEn 359      11.595 130.219  96.039  1.00  0.00           C
ATOM   9736  C27 POPEn 359      10.795 131.150  96.969  1.00  0.00           C
ATOM   9739  C28 POPEn 359      11.145 131.020  98.469  1.00  0.00           C
ATOM   9742  C29 POPEn 359      12.445 131.681  98.889  1.00  0.00           C
ATOM   9744 0C21 POPEn 359      12.995 131.609 100.119  1.00  0.00           C
ATOM   9746 1C21 POPEn 359      12.455 130.840 101.310  1.00  0.00           C
ATOM   9749 2C21 POPEn 359      12.145 131.710 102.549  1.00  0.00           C
ATOM   9752 3C21 POPEn 359      13.385 132.341 103.200  1.00  0.00           C
ATOM   9755 4C21 POPEn 359      13.125 132.889 104.619  1.00  0.00           C
ATOM   9758 5C21 POPEn 359      14.365 133.559 105.239  1.00  0.00           C
ATOM   9761 6C21 POPEn 359      14.145 134.009 106.689  1.00  0.00           C
ATOM   9764 7C21 POPEn 359      15.275 134.921 107.199  1.00  0.00           C
ATOM   9767 8C21 POPEn 359      14.935 135.620 108.520  1.00  0.00           C
ATOM   9771  C33 POPEn 359      17.945 126.080  91.570  1.00  0.00           C
ATOM   9774  C34 POPEn 359      17.035 125.840  92.770  1.00  0.00           C
ATOM   9777  C35 POPEn 359      17.675 126.281  94.100  1.00  0.00           C
ATOM   9780  C36 POPEn 359      16.845 125.821  95.299  1.00  0.00           C
ATOM   9783  C37 POPEn 359      17.355 126.229  96.689  1.00  0.00           C
ATOM   9786  C38 POPEn 359      16.185 126.480  97.659  1.00  0.00           C
ATOM   9789  C39 POPEn 359      16.535 127.130  98.999  1.00  0.00           C
ATOM   9792 0C31 POPEn 359      16.925 126.141 100.109  1.00  0.00           C
ATOM   9795 1C31 POPEn 359      16.885 126.800 101.499  1.00  0.00           C
ATOM   9798 2C31 POPEn 359      17.255 125.861 102.649  1.00  0.00           C
ATOM   9801 3C31 POPEn 359      18.715 125.389 102.619  1.00  0.00           C
ATOM   9804 4C31 POPEn 359      19.085 124.580 103.869  1.00  0.00           C
ATOM   9807 5C31 POPEn 359      20.355 123.741 103.670  1.00  0.00           C
ATOM   9810 6C31 POPEn 359      20.695 122.880 104.889  1.00  0.00           C
ATOM   9814  NH3 POPEo 360     125.295 102.141  80.329  1.00  0.00           N
ATOM   9818  C12 POPEo 360     125.695 100.740  80.749  1.00  0.00           C
ATOM   9821  C11 POPEo 360     124.507  99.949  81.320  1.00  0.00           C
ATOM   9824  P   POPEo 360     122.326 100.660  80.049  1.00  0.00           P
ATOM   9825  O13 POPEo 360     121.206  99.979  79.359  1.00  0.00           O
ATOM   9826  O14 POPEo 360     122.915 101.819  79.350  1.00  0.00           O
ATOM   9827  O11 POPEo 360     121.896 101.049  81.520  1.00  0.00           O
ATOM   9828  O12 POPEo 360     123.526  99.669  80.309  1.00  0.00           O
ATOM   9829  C1  POPEo 360     121.335 100.021  82.349  1.00  0.00           C
ATOM   9832  C2  POPEo 360     121.206 100.560  83.790  1.00  0.00           C
ATOM   9834  O21 POPEo 360     120.576  99.550  84.620  1.00  0.00           O
ATOM   9835  C21 POPEo 360     120.736  99.809  85.919  1.00  0.00           C
ATOM   9836  O22 POPEo 360     121.635 100.490  86.399  1.00  0.00           O
ATOM   9837  C22 POPEo 360     119.576  99.240  86.729  1.00  0.00           C
ATOM   9840  C3  POPEo 360     120.396 101.900  83.769  1.00  0.00           C
ATOM   9843  O31 POPEo 360     119.875 102.230  85.070  1.00  0.00           O
ATOM   9844  C31 POPEo 360     119.266 103.400  85.140  1.00  0.00           C
ATOM   9845  O32 POPEo 360     119.226 104.230  84.249  1.00  0.00           O
ATOM   9846  C32 POPEo 360     118.706 103.549  86.549  1.00  0.00           C
ATOM   9849  C23 POPEo 360     119.995  98.660  88.100  1.00  0.00           C
ATOM   9852  C24 POPEo 360     120.525  99.690  89.119  1.00  0.00           C
ATOM   9855  C25 POPEo 360     120.905  99.009  90.439  1.00  0.00           C
ATOM   9858  C26 POPEo 360     121.617  99.891  91.489  1.00  0.00           C
ATOM   9861  C27 POPEo 360     121.026  99.809  92.899  1.00  0.00           C
ATOM   9864  C28 POPEo 360     122.106 100.011  93.979  1.00  0.00           C
ATOM   9867  C29 POPEo 360     121.525 100.210  95.350  1.00  0.00           C
ATOM   9869 0C21 POPEo 360     122.106  99.910  96.520  1.00  0.00           C
ATOM   9871 1C21 POPEo 360     123.485  99.331  96.729  1.00  0.00           C
ATOM   9874 2C21 POPEo 360     123.605  98.410  97.960  1.00  0.00           C
ATOM   9877 3C21 POPEo 360     123.566  99.170  99.299  1.00  0.00           C
ATOM   9880 4C21 POPEo 360     123.726  98.240 100.519  1.00  0.00           C
ATOM   9883 5C21 POPEo 360     125.196  97.931 100.859  1.00  0.00           C
ATOM   9886 6C21 POPEo 360     125.835  98.980 101.789  1.00  0.00           C
ATOM   9889 7C21 POPEo 360     127.336  98.729 102.009  1.00  0.00           C
ATOM   9892 8C21 POPEo 360     127.945  99.599 103.109  1.00  0.00           C
ATOM   9896  C33 POPEo 360     117.305 104.201  86.590  1.00  0.00           C
ATOM   9899  C34 POPEo 360     117.076 105.011  87.879  1.00  0.00           C
ATOM   9902  C35 POPEo 360     117.836 106.350  87.840  1.00  0.00           C
ATOM   9905  C36 POPEo 360     117.696 107.199  89.119  1.00  0.00           C
ATOM   9908  C37 POPEo 360     118.765 108.300  89.129  1.00  0.00           C
ATOM   9911  C38 POPEo 360     118.536 109.389  90.189  1.00  0.00           C
ATOM   9914  C39 POPEo 360     119.315 109.160  91.489  1.00  0.00           C
ATOM   9917 0C31 POPEo 360     120.815 109.419  91.349  1.00  0.00           C
ATOM   9920 1C31 POPEo 360     121.576 109.181  92.659  1.00  0.00           C
ATOM   9923 2C31 POPEo 360     123.095 109.130  92.439  1.00  0.00           C
ATOM   9926 3C31 POPEo 360     123.835 108.559  93.660  1.00  0.00           C
ATOM   9929 4C31 POPEo 360     125.275 108.169  93.319  1.00  0.00           C
ATOM   9932 5C31 POPEo 360     126.026 107.561  94.509  1.00  0.00           C
ATOM   9935 6C31 POPEo 360     127.456 107.141  94.160  1.00  0.00           C
ATOM   9939  NH3 POPEp 361     109.245 112.531  88.340  1.00  0.00           N
ATOM   9943  C12 POPEp 361     107.795 112.680  88.719  1.00  0.00           C
ATOM   9946  C11 POPEp 361     107.255 114.109  88.489  1.00  0.00           C
ATOM   9949  P   POPEp 361     105.926 115.311  86.539  1.00  0.00           P
ATOM   9950  O13 POPEp 361     106.355 116.080  85.350  1.00  0.00           O
ATOM   9951  O14 POPEp 361     104.705 114.480  86.379  1.00  0.00           O
ATOM   9952  O11 POPEp 361     105.725 116.411  87.669  1.00  0.00           O
ATOM   9953  O12 POPEp 361     107.126 114.419  87.090  1.00  0.00           O
ATOM   9954  C1  POPEp 361     104.385 116.819  87.969  1.00  0.00           C
ATOM   9957  C2  POPEp 361     104.266 117.840  89.149  1.00  0.00           C
ATOM   9959  O21 POPEp 361     104.995 117.531  90.369  1.00  0.00           O
ATOM   9960  C21 POPEp 361     105.046 116.281  90.829  1.00  0.00           C
ATOM   9961  O22 POPEp 361     104.515 115.311  90.309  1.00  0.00           O
ATOM   9962  C22 POPEp 361     105.757 116.210  92.169  1.00  0.00           C
ATOM   9965  C3  POPEp 361     102.756 118.139  89.429  1.00  0.00           C
ATOM   9968  O31 POPEp 361     102.515 119.459  89.939  1.00  0.00           O
ATOM   9969  C31 POPEp 361     102.215 119.751  91.209  1.00  0.00           C
ATOM   9970  O32 POPEp 361     101.925 120.891  91.570  1.00  0.00           O
ATOM   9971  C32 POPEp 361     102.205 118.540  92.139  1.00  0.00           C
ATOM   9974  C23 POPEp 361     105.215 115.021  92.999  1.00  0.00           C
ATOM   9977  C24 POPEp 361     105.367 115.201  94.520  1.00  0.00           C
ATOM   9980  C25 POPEp 361     104.385 114.270  95.280  1.00  0.00           C
ATOM   9983  C26 POPEp 361     104.425 114.389  96.810  1.00  0.00           C
ATOM   9986  C27 POPEp 361     103.545 113.349  97.519  1.00  0.00           C
ATOM   9989  C28 POPEp 361     104.095 112.980  98.919  1.00  0.00           C
ATOM   9992  C29 POPEp 361     103.385 111.770  99.509  1.00  0.00           C
ATOM   9994 0C21 POPEp 361     103.055 111.541 100.789  1.00  0.00           C
ATOM   9996 1C21 POPEp 361     103.306 112.430 101.979  1.00  0.00           C
ATOM   9999 2C21 POPEp 361     101.995 112.951 102.599  1.00  0.00           C
ATOM  10002 3C21 POPEp 361     101.115 111.870 103.270  1.00  0.00           C
ATOM  10005 4C21 POPEp 361      99.735 112.400 103.719  1.00  0.00           C
ATOM  10008 5C21 POPEp 361      99.795 113.200 105.029  1.00  0.00           C
ATOM  10011 6C21 POPEp 361      98.415 113.680 105.499  1.00  0.00           C
ATOM  10014 7C21 POPEp 361      98.475 114.520 106.779  1.00  0.00           C
ATOM  10017 8C21 POPEp 361      97.155 115.219 107.109  1.00  0.00           C
ATOM  10021  C33 POPEp 361     102.155 118.921  93.629  1.00  0.00           C
ATOM  10024  C34 POPEp 361     102.076 117.671  94.509  1.00  0.00           C
ATOM  10027  C35 POPEp 361     101.986 117.990  95.999  1.00  0.00           C
ATOM  10030  C36 POPEp 361     103.306 118.489  96.599  1.00  0.00           C
ATOM  10033  C37 POPEp 361     103.156 118.881  98.068  1.00  0.00           C
ATOM  10036  C38 POPEp 361     104.507 119.090  98.769  1.00  0.00           C
ATOM  10039  C39 POPEp 361     104.375 119.260 100.289  1.00  0.00           C
ATOM  10042 0C31 POPEp 361     105.725 119.580 100.919  1.00  0.00           C
ATOM  10045 1C31 POPEp 361     105.646 119.910 102.420  1.00  0.00           C
ATOM  10048 2C31 POPEp 361     107.036 120.219 102.989  1.00  0.00           C
ATOM  10051 3C31 POPEp 361     107.025 120.630 104.469  1.00  0.00           C
ATOM  10054 4C31 POPEp 361     107.196 122.150 104.630  1.00  0.00           C
ATOM  10057 5C31 POPEp 361     107.036 122.619 106.069  1.00  0.00           C
ATOM  10060 6C31 POPEp 361     107.205 124.130 106.219  1.00  0.00           C
ATOM  10064  NH3 POPEq 362     126.125 120.389 127.849  1.00  0.00           N
ATOM  10068  C12 POPEq 362     124.926 119.960 128.639  1.00  0.00           C
ATOM  10071  C11 POPEq 362     123.645 120.669 128.189  1.00  0.00           C
ATOM  10074  P   POPEq 362     121.245 120.660 129.270  1.00  0.00           P
ATOM  10075  O13 POPEq 362     120.705 119.300 129.499  1.00  0.00           O
ATOM  10076  O14 POPEq 362     120.736 121.800 130.069  1.00  0.00           O
ATOM  10077  O11 POPEq 362     120.905 121.010 127.759  1.00  0.00           O
ATOM  10078  O12 POPEq 362     122.805 120.669 129.318  1.00  0.00           O
ATOM  10079  C1  POPEq 362     119.495 120.940 127.459  1.00  0.00           C
ATOM  10082  C2  POPEq 362     119.156 121.870 126.279  1.00  0.00           C
ATOM  10084  O21 POPEq 362     119.855 121.411 125.119  1.00  0.00           O
ATOM  10085  C21 POPEq 362     119.245 120.469 124.399  1.00  0.00           C
ATOM  10086  O22 POPEq 362     119.626 119.319 124.279  1.00  0.00           O
ATOM  10087  C22 POPEq 362     118.105 121.110 123.609  1.00  0.00           C
ATOM  10090  C3  POPEq 362     119.525 123.349 126.629  1.00  0.00           C
ATOM  10093  O31 POPEq 362     119.626 124.240 125.489  1.00  0.00           O
ATOM  10094  C31 POPEq 362     118.496 124.459 124.839  1.00  0.00           C
ATOM  10095  O32 POPEq 362     117.395 124.021 125.130  1.00  0.00           O
ATOM  10096  C32 POPEq 362     118.775 125.410 123.670  1.00  0.00           C
ATOM  10099  C23 POPEq 362     117.336 120.090 122.739  1.00  0.00           C
ATOM  10102  C24 POPEq 362     116.206 120.760 121.958  1.00  0.00           C
ATOM  10105  C25 POPEq 362     115.786 119.921 120.749  1.00  0.00           C
ATOM  10108  C26 POPEq 362     114.816 120.660 119.829  1.00  0.00           C
ATOM  10111  C27 POPEq 362     114.686 119.960 118.469  1.00  0.00           C
ATOM  10114  C28 POPEq 362     114.186 120.900 117.359  1.00  0.00           C
ATOM  10117  C29 POPEq 362     113.946 120.151 116.069  1.00  0.00           C
ATOM  10119 0C21 POPEq 362     114.845 119.891 115.099  1.00  0.00           C
ATOM  10121 1C21 POPEq 362     116.296 120.291 115.060  1.00  0.00           C
ATOM  10124 2C21 POPEq 362     116.735 120.930 113.719  1.00  0.00           C
ATOM  10127 3C21 POPEq 362     116.906 119.921 112.560  1.00  0.00           C
ATOM  10130 4C21 POPEq 362     117.246 120.611 111.229  1.00  0.00           C
ATOM  10133 5C21 POPEq 362     117.326 119.630 110.049  1.00  0.00           C
ATOM  10136 6C21 POPEq 362     117.836 120.280 108.749  1.00  0.00           C
ATOM  10139 7C21 POPEq 362     117.855 119.310 107.560  1.00  0.00           C
ATOM  10142 8C21 POPEq 362     118.485 119.891 106.299  1.00  0.00           C
ATOM  10146  C33 POPEq 362     117.525 125.681 122.809  1.00  0.00           C
ATOM  10149  C34 POPEq 362     117.765 126.760 121.749  1.00  0.00           C
ATOM  10152  C35 POPEq 362     116.475 127.180 121.030  1.00  0.00           C
ATOM  10155  C36 POPEq 362     116.686 128.490 120.279  1.00  0.00           C
ATOM  10158  C37 POPEq 362     115.425 129.230 119.809  1.00  0.00           C
ATOM  10161  C38 POPEq 362     115.686 130.710 119.439  1.00  0.00           C
ATOM  10164  C39 POPEq 362     116.486 130.949 118.149  1.00  0.00           C
ATOM  10167 0C31 POPEq 362     115.656 131.600 117.029  1.00  0.00           C
ATOM  10170 1C31 POPEq 362     116.495 131.960 115.799  1.00  0.00           C
ATOM  10173 2C31 POPEq 362     115.725 132.820 114.780  1.00  0.00           C
ATOM  10176 3C31 POPEq 362     116.415 132.901 113.399  1.00  0.00           C
ATOM  10179 4C31 POPEq 362     117.785 133.591 113.419  1.00  0.00           C
ATOM  10182 5C31 POPEq 362     118.526 133.440 112.079  1.00  0.00           C
ATOM  10185 6C31 POPEq 362     119.935 134.041 112.090  1.00  0.00           C
ATOM  10189  NH3 POPEr 363      92.965  52.510  85.340  1.00  0.00           N
ATOM  10193  C12 POPEr 363      92.826  53.830  84.620  1.00  0.00           C
ATOM  10196  C11 POPEr 363      91.955  53.729  83.349  1.00  0.00           C
ATOM  10199  P   POPEr 363      89.525  52.691  83.289  1.00  0.00           P
ATOM  10200  O13 POPEr 363      88.555  53.311  82.379  1.00  0.00           O
ATOM  10201  O14 POPEr 363      90.225  51.470  82.850  1.00  0.00           O
ATOM  10202  O11 POPEr 363      88.835  52.390  84.669  1.00  0.00           O
ATOM  10203  O12 POPEr 363      90.576  53.771  83.689  1.00  0.00           O
ATOM  10204  C1  POPEr 363      87.785  51.451  84.829  1.00  0.00           C
ATOM  10207  C2  POPEr 363      88.085  50.471  85.999  1.00  0.00           C
ATOM  10209  O21 POPEr 363      86.975  50.431  86.910  1.00  0.00           O
ATOM  10210  C21 POPEr 363      86.375  49.251  87.029  1.00  0.00           C
ATOM  10211  O22 POPEr 363      86.486  48.311  86.259  1.00  0.00           O
ATOM  10212  C22 POPEr 363      85.595  49.191  88.340  1.00  0.00           C
ATOM  10215  C3  POPEr 363      89.355  50.951  86.759  1.00  0.00           C
ATOM  10218  O31 POPEr 363      89.445  50.451  88.109  1.00  0.00           O
ATOM  10219  C31 POPEr 363      89.755  49.170  88.230  1.00  0.00           C
ATOM  10220  O32 POPEr 363      90.085  48.431  87.319  1.00  0.00           O
ATOM  10221  C32 POPEr 363      89.705  48.801  89.709  1.00  0.00           C
ATOM  10224  C23 POPEr 363      85.445  47.751  88.890  1.00  0.00           C
ATOM  10227  C24 POPEr 363      85.295  47.650  90.420  1.00  0.00           C
ATOM  10230  C25 POPEr 363      84.146  48.460  91.020  1.00  0.00           C
ATOM  10233  C26 POPEr 363      83.615  47.891  92.349  1.00  0.00           C
ATOM  10236  C27 POPEr 363      82.556  48.771  93.019  1.00  0.00           C
ATOM  10239  C28 POPEr 363      81.915  48.090  94.240  1.00  0.00           C
ATOM  10242  C29 POPEr 363      81.285  49.071  95.210  1.00  0.00           C
ATOM  10244 0C21 POPEr 363      81.815  49.461  96.380  1.00  0.00           C
ATOM  10246 1C21 POPEr 363      83.146  49.030  96.939  1.00  0.00           C
ATOM  10249 2C21 POPEr 363      83.007  47.850  97.929  1.00  0.00           C
ATOM  10252 3C21 POPEr 363      82.406  48.250  99.289  1.00  0.00           C
ATOM  10255 4C21 POPEr 363      82.196  47.061 100.239  1.00  0.00           C
ATOM  10258 5C21 POPEr 363      80.936  46.250  99.910  1.00  0.00           C
ATOM  10261 6C21 POPEr 363      80.736  45.021 100.809  1.00  0.00           C
ATOM  10264 7C21 POPEr 363      79.256  44.660 100.979  1.00  0.00           C
ATOM  10267 8C21 POPEr 363      79.015  43.361 101.759  1.00  0.00           C
ATOM  10271  C33 POPEr 363      88.946  49.841  90.560  1.00  0.00           C
ATOM  10274  C34 POPEr 363      89.045  49.611  92.059  1.00  0.00           C
ATOM  10277  C35 POPEr 363      88.385  50.771  92.799  1.00  0.00           C
ATOM  10280  C36 POPEr 363      88.415  50.581  94.318  1.00  0.00           C
ATOM  10283  C37 POPEr 363      87.985  51.831  95.099  1.00  0.00           C
ATOM  10286  C38 POPEr 363      87.945  51.521  96.599  1.00  0.00           C
ATOM  10289  C39 POPEr 363      87.556  52.720  97.459  1.00  0.00           C
ATOM  10292 0C31 POPEr 363      87.515  52.330  98.939  1.00  0.00           C
ATOM  10295 1C31 POPEr 363      87.535  53.541  99.879  1.00  0.00           C
ATOM  10298 2C31 POPEr 363      87.785  53.120 101.339  1.00  0.00           C
ATOM  10301 3C31 POPEr 363      87.906  54.311 102.299  1.00  0.00           C
ATOM  10304 4C31 POPEr 363      89.205  55.101 102.119  1.00  0.00           C
ATOM  10307 5C31 POPEr 363      89.345  56.250 103.130  1.00  0.00           C
ATOM  10310 6C31 POPEr 363      90.625  57.070 102.929  1.00  0.00           C
ATOM  10314  NH3 POPEs 364      17.265  34.511  84.770  1.00  0.00           N
ATOM  10318  C12 POPEs 364      17.275  34.660  83.279  1.00  0.00           C
ATOM  10321  C11 POPEs 364      16.415  35.881  82.899  1.00  0.00           C
ATOM  10324  P   POPEs 364      15.915  38.331  83.589  1.00  0.00           P
ATOM  10325  O13 POPEs 364      16.845  39.461  83.839  1.00  0.00           O
ATOM  10326  O14 POPEs 364      15.195  38.300  82.299  1.00  0.00           O
ATOM  10327  O11 POPEs 364      14.875  38.241  84.799  1.00  0.00           O
ATOM  10328  O12 POPEs 364      16.735  36.980  83.749  1.00  0.00           O
ATOM  10329  C1  POPEs 364      14.695  36.971  85.449  1.00  0.00           C
ATOM  10332  C2  POPEs 364      13.935  37.061  86.799  1.00  0.00           C
ATOM  10334  O21 POPEs 364      14.695  36.301  87.770  1.00  0.00           O
ATOM  10335  C21 POPEs 364      14.565  36.731  89.020  1.00  0.00           C
ATOM  10336  O22 POPEs 364      13.965  37.721  89.359  1.00  0.00           O
ATOM  10337  C22 POPEs 364      15.395  35.840  89.949  1.00  0.00           C
ATOM  10340  C3  POPEs 364      12.465  36.531  86.660  1.00  0.00           C
ATOM  10343  O31 POPEs 364      11.805  36.491  87.939  1.00  0.00           O
ATOM  10344  C31 POPEs 364      11.195  35.361  88.279  1.00  0.00           C
ATOM  10345  O32 POPEs 364      10.885  34.471  87.509  1.00  0.00           O
ATOM  10346  C32 POPEs 364      11.005  35.281  89.789  1.00  0.00           C
ATOM  10349  C23 POPEs 364      15.975  36.641  91.139  1.00  0.00           C
ATOM  10352  C24 POPEs 364      17.075  35.870  91.880  1.00  0.00           C
ATOM  10355  C25 POPEs 364      17.675  36.641  93.060  1.00  0.00           C
ATOM  10358  C26 POPEs 364      16.775  36.661  94.299  1.00  0.00           C
ATOM  10361  C27 POPEs 364      17.375  37.451  95.469  1.00  0.00           C
ATOM  10364  C28 POPEs 364      16.465  37.480  96.710  1.00  0.00           C
ATOM  10367  C29 POPEs 364      16.985  38.390  97.809  1.00  0.00           C
ATOM  10369 0C21 POPEs 364      17.855  38.051  98.779  1.00  0.00           C
ATOM  10371 1C21 POPEs 364      18.505  36.701  98.989  1.00  0.00           C
ATOM  10374 2C21 POPEs 364      18.625  36.291 100.469  1.00  0.00           C
ATOM  10377 3C21 POPEs 364      19.565  35.080 100.649  1.00  0.00           C
ATOM  10380 4C21 POPEs 364      18.995  33.921 101.499  1.00  0.00           C
ATOM  10383 5C21 POPEs 364      18.835  34.250 102.989  1.00  0.00           C
ATOM  10386 6C21 POPEs 364      18.705  32.991 103.859  1.00  0.00           C
ATOM  10389 7C21 POPEs 364      18.475  33.311 105.349  1.00  0.00           C
ATOM  10392 8C21 POPEs 364      18.495  32.090 106.269  1.00  0.00           C
ATOM  10396  C33 POPEs 364      11.055  36.601  90.589  1.00  0.00           C
ATOM  10399  C34 POPEs 364      11.475  36.340  92.039  1.00  0.00           C
ATOM  10402  C35 POPEs 364      11.175  37.510  92.990  1.00  0.00           C
ATOM  10405  C36 POPEs 364       9.675  37.701  93.240  1.00  0.00           C
ATOM  10408  C37 POPEs 364       9.375  38.851  94.199  1.00  0.00           C
ATOM  10411  C38 POPEs 364       7.925  39.361  94.100  1.00  0.00           C
ATOM  10414  C39 POPEs 364       7.585  40.471  95.109  1.00  0.00           C
ATOM  10417 0C31 POPEs 364       8.525  41.670  95.059  1.00  0.00           C
ATOM  10420 1C31 POPEs 364       8.075  42.811  95.979  1.00  0.00           C
ATOM  10423 2C31 POPEs 364       8.875  44.100  95.749  1.00  0.00           C
ATOM  10426 3C31 POPEs 364      10.345  44.040  96.189  1.00  0.00           C
ATOM  10429 4C31 POPEs 364      10.525  44.110  97.709  1.00  0.00           C
ATOM  10432 5C31 POPEs 364      11.985  43.970  98.149  1.00  0.00           C
ATOM  10435 6C31 POPEs 364      12.165  44.071  99.660  1.00  0.00           C
ATOM  10439  NH3 POPEt 365      50.145  44.791 128.959  1.00  0.00           N
ATOM  10443  C12 POPEt 365      49.345  46.070 128.850  1.00  0.00           C
ATOM  10446  C11 POPEt 365      48.345  46.041 127.680  1.00  0.00           C
ATOM  10449  P   POPEt 365      46.646  47.650 126.479  1.00  0.00           P
ATOM  10450  O13 POPEt 365      46.935  46.819 125.299  1.00  0.00           O
ATOM  10451  O14 POPEt 365      45.245  47.640 126.958  1.00  0.00           O
ATOM  10452  O11 POPEt 365      47.155  49.141 126.219  1.00  0.00           O
ATOM  10453  O12 POPEt 365      47.655  47.280 127.639  1.00  0.00           O
ATOM  10454  C1  POPEt 365      46.405  50.090 125.449  1.00  0.00           C
ATOM  10457  C2  POPEt 365      47.015  51.530 125.568  1.00  0.00           C
ATOM  10459  O21 POPEt 365      46.715  52.471 124.520  1.00  0.00           O
ATOM  10460  C21 POPEt 365      45.576  52.500 123.880  1.00  0.00           C
ATOM  10461  O22 POPEt 365      44.705  51.651 123.869  1.00  0.00           O
ATOM  10462  C22 POPEt 365      45.405  53.910 123.279  1.00  0.00           C
ATOM  10465  C3  POPEt 365      48.535  51.641 125.779  1.00  0.00           C
ATOM  10468  O31 POPEt 365      48.885  53.001 126.170  1.00  0.00           O
ATOM  10469  C31 POPEt 365      49.175  53.861 125.200  1.00  0.00           C
ATOM  10470  O32 POPEt 365      49.475  53.580 124.049  1.00  0.00           O
ATOM  10471  C32 POPEt 365      49.165  55.290 125.789  1.00  0.00           C
ATOM  10474  C23 POPEt 365      44.006  54.480 123.589  1.00  0.00           C
ATOM  10477  C24 POPEt 365      43.975  55.971 123.999  1.00  0.00           C
ATOM  10480  C25 POPEt 365      44.315  56.901 122.840  1.00  0.00           C
ATOM  10483  C26 POPEt 365      43.775  58.320 123.009  1.00  0.00           C
ATOM  10486  C27 POPEt 365      43.715  59.051 121.669  1.00  0.00           C
ATOM  10489  C28 POPEt 365      43.065  60.441 121.749  1.00  0.00           C
ATOM  10492  C29 POPEt 365      43.936  61.491 122.399  1.00  0.00           C
ATOM  10494 0C21 POPEt 365      43.875  62.801 122.130  1.00  0.00           C
ATOM  10496 1C21 POPEt 365      42.925  63.460 121.170  1.00  0.00           C
ATOM  10499 2C21 POPEt 365      43.635  64.051 119.929  1.00  0.00           C
ATOM  10502 3C21 POPEt 365      42.665  64.281 118.769  1.00  0.00           C
ATOM  10505 4C21 POPEt 365      43.185  65.260 117.700  1.00  0.00           C
ATOM  10508 5C21 POPEt 365      44.555  64.910 117.098  1.00  0.00           C
ATOM  10511 6C21 POPEt 365      44.575  63.620 116.269  1.00  0.00           C
ATOM  10514 7C21 POPEt 365      45.855  63.521 115.419  1.00  0.00           C
ATOM  10517 8C21 POPEt 365      45.945  62.260 114.559  1.00  0.00           C
ATOM  10521  C33 POPEt 365      48.146  56.250 125.109  1.00  0.00           C
ATOM  10524  C34 POPEt 365      48.475  57.751 125.249  1.00  0.00           C
ATOM  10527  C35 POPEt 365      49.815  58.160 124.598  1.00  0.00           C
ATOM  10530  C36 POPEt 365      50.095  59.671 124.669  1.00  0.00           C
ATOM  10533  C37 POPEt 365      51.495  60.021 124.119  1.00  0.00           C
ATOM  10536  C38 POPEt 365      51.965  61.441 124.469  1.00  0.00           C
ATOM  10539  C39 POPEt 365      51.306  62.561 123.670  1.00  0.00           C
ATOM  10542 0C31 POPEt 365      51.765  62.650 122.210  1.00  0.00           C
ATOM  10545 1C31 POPEt 365      50.915  63.631 121.399  1.00  0.00           C
ATOM  10548 2C31 POPEt 365      51.285  63.721 119.910  1.00  0.00           C
ATOM  10551 3C31 POPEt 365      52.546  64.550 119.630  1.00  0.00           C
ATOM  10554 4C31 POPEt 365      52.686  64.890 118.139  1.00  0.00           C
ATOM  10557 5C31 POPEt 365      53.705  66.010 117.859  1.00  0.00           C
ATOM  10560 6C31 POPEt 365      53.555  66.610 116.459  1.00  0.00           C
ATOM  10564  NH3 POPEu 366     134.036  47.631 125.060  1.00  0.00           N
ATOM  10568  C12 POPEu 366     134.546  48.201 126.349  1.00  0.00           C
ATOM  10571  C11 POPEu 366     135.236  47.111 127.169  1.00  0.00           C
ATOM  10574  P   POPEu 366     137.036  45.201 126.759  1.00  0.00           P
ATOM  10575  O13 POPEu 366     137.938  44.820 125.649  1.00  0.00           O
ATOM  10576  O14 POPEu 366     137.646  45.461 128.079  1.00  0.00           O
ATOM  10577  O11 POPEu 366     135.945  44.061 126.859  1.00  0.00           O
ATOM  10578  O12 POPEu 366     136.225  46.491 126.339  1.00  0.00           O
ATOM  10579  C1  POPEu 366     134.676  44.071 126.209  1.00  0.00           C
ATOM  10582  C2  POPEu 366     134.536  43.001 125.079  1.00  0.00           C
ATOM  10584  O21 POPEu 366     134.725  43.580 123.769  1.00  0.00           O
ATOM  10585  C21 POPEu 366     135.896  43.291 123.189  1.00  0.00           C
ATOM  10586  O22 POPEu 366     136.826  42.741 123.729  1.00  0.00           O
ATOM  10587  C22 POPEu 366     135.876  43.671 121.710  1.00  0.00           C
ATOM  10590  C3  POPEu 366     133.085  42.460 125.169  1.00  0.00           C
ATOM  10593  O31 POPEu 366     132.706  41.621 124.049  1.00  0.00           O
ATOM  10594  C31 POPEu 366     131.605  40.931 124.329  1.00  0.00           C
ATOM  10595  O32 POPEu 366     131.055  40.901 125.419  1.00  0.00           O
ATOM  10596  C32 POPEu 366     131.085  40.170 123.119  1.00  0.00           C
ATOM  10599  C23 POPEu 366     135.025  42.691 120.880  1.00  0.00           C
ATOM  10602  C24 POPEu 366     135.326  42.731 119.369  1.00  0.00           C
ATOM  10605  C25 POPEu 366     135.085  44.110 118.719  1.00  0.00           C
ATOM  10608  C26 POPEu 366     135.175  44.081 117.189  1.00  0.00           C
ATOM  10611  C27 POPEu 366     134.917  45.461 116.549  1.00  0.00           C
ATOM  10614  C28 POPEu 366     134.766  45.401 115.009  1.00  0.00           C
ATOM  10617  C29 POPEu 366     134.646  46.781 114.389  1.00  0.00           C
ATOM  10619 0C21 POPEu 366     134.186  47.050 113.149  1.00  0.00           C
ATOM  10621 1C21 POPEu 366     133.755  46.030 112.119  1.00  0.00           C
ATOM  10624 2C21 POPEu 366     133.685  46.610 110.689  1.00  0.00           C
ATOM  10627 3C21 POPEu 366     132.465  47.510 110.429  1.00  0.00           C
ATOM  10630 4C21 POPEu 366     132.546  48.241 109.090  1.00  0.00           C
ATOM  10633 5C21 POPEu 366     131.255  48.981 108.699  1.00  0.00           C
ATOM  10636 6C21 POPEu 366     131.447  49.971 107.540  1.00  0.00           C
ATOM  10639 7C21 POPEu 366     130.197  50.831 107.299  1.00  0.00           C
ATOM  10642 8C21 POPEu 366     130.225  51.631 105.989  1.00  0.00           C
ATOM  10646  C33 POPEu 366     132.155  39.361 122.369  1.00  0.00           C
ATOM  10649  C34 POPEu 366     131.486  38.271 121.520  1.00  0.00           C
ATOM  10652  C35 POPEu 366     132.395  37.611 120.469  1.00  0.00           C
ATOM  10655  C36 POPEu 366     132.986  38.611 119.458  1.00  0.00           C
ATOM  10658  C37 POPEu 366     132.926  38.081 118.029  1.00  0.00           C
ATOM  10661  C38 POPEu 366     133.507  39.050 116.979  1.00  0.00           C
ATOM  10664  C39 POPEu 366     135.036  39.011 116.950  1.00  0.00           C
ATOM  10667 0C31 POPEu 366     135.686  39.620 115.689  1.00  0.00           C
ATOM  10670 1C31 POPEu 366     137.076  39.001 115.509  1.00  0.00           C
ATOM  10673 2C31 POPEu 366     138.007  39.640 114.469  1.00  0.00           C
ATOM  10676 3C31 POPEu 366     139.396  38.971 114.569  1.00  0.00           C
ATOM  10679 4C31 POPEu 366     140.557  39.741 113.930  1.00  0.00           C
ATOM  10682 5C31 POPEu 366     140.816  39.351 112.469  1.00  0.00           C
ATOM  10685 6C31 POPEu 366     142.046  40.041 111.889  1.00  0.00           C
ATOM  10689  NH3 POPEv 367      65.516  63.801  85.910  1.00  0.00           N
ATOM  10693  C12 POPEv 367      66.225  63.580  87.209  1.00  0.00           C
ATOM  10696  C11 POPEv 367      67.485  62.771  86.910  1.00  0.00           C
ATOM  10699  P   POPEv 367      69.555  64.320  86.299  1.00  0.00           P
ATOM  10700  O13 POPEv 367      70.785  63.510  86.179  1.00  0.00           O
ATOM  10701  O14 POPEv 367      69.485  65.570  85.509  1.00  0.00           O
ATOM  10702  O11 POPEv 367      69.295  64.680  87.820  1.00  0.00           O
ATOM  10703  O12 POPEv 367      68.285  63.440  85.949  1.00  0.00           O
ATOM  10704  C1  POPEv 367      69.955  64.010  88.890  1.00  0.00           C
ATOM  10707  C2  POPEv 367      69.355  64.441  90.270  1.00  0.00           C
ATOM  10709  O21 POPEv 367      68.805  63.311  90.989  1.00  0.00           O
ATOM  10710  C21 POPEv 367      69.726  62.491  91.489  1.00  0.00           C
ATOM  10711  O22 POPEv 367      70.925  62.580  91.299  1.00  0.00           O
ATOM  10712  C22 POPEv 367      69.055  61.501  92.439  1.00  0.00           C
ATOM  10715  C3  POPEv 367      68.265  65.550  90.099  1.00  0.00           C
ATOM  10718  O31 POPEv 367      67.855  66.120  91.369  1.00  0.00           O
ATOM  10719  C31 POPEv 367      68.325  67.320  91.679  1.00  0.00           C
ATOM  10720  O32 POPEv 367      69.045  68.010  90.989  1.00  0.00           O
ATOM  10721  C32 POPEv 367      67.845  67.709  93.060  1.00  0.00           C
ATOM  10724  C23 POPEv 367      70.095  60.639  93.189  1.00  0.00           C
ATOM  10727  C24 POPEv 367      69.535  59.960  94.429  1.00  0.00           C
ATOM  10730  C25 POPEv 367      70.525  58.991  95.079  1.00  0.00           C
ATOM  10733  C26 POPEv 367      71.355  59.590  96.240  1.00  0.00           C
ATOM  10736  C27 POPEv 367      72.255  60.781  95.859  1.00  0.00           C
ATOM  10739  C28 POPEv 367      73.225  61.181  96.990  1.00  0.00           C
ATOM  10742  C29 POPEv 367      72.506  61.691  98.208  1.00  0.00           C
ATOM  10744 0C21 POPEv 367      72.335  61.030  99.380  1.00  0.00           C
ATOM  10746 1C21 POPEv 367      72.785  59.631  99.699  1.00  0.00           C
ATOM  10749 2C21 POPEv 367      74.205  59.541 100.289  1.00  0.00           C
ATOM  10752 3C21 POPEv 367      74.375  58.261 101.119  1.00  0.00           C
ATOM  10755 4C21 POPEv 367      75.825  57.951 101.509  1.00  0.00           C
ATOM  10758 5C21 POPEv 367      75.906  56.730 102.429  1.00  0.00           C
ATOM  10761 6C21 POPEv 367      77.335  56.301 102.749  1.00  0.00           C
ATOM  10764 7C21 POPEv 367      77.366  55.010 103.569  1.00  0.00           C
ATOM  10767 8C21 POPEv 367      78.745  54.651 104.129  1.00  0.00           C
ATOM  10771  C33 POPEv 367      68.675  67.020  94.149  1.00  0.00           C
ATOM  10774  C34 POPEv 367      68.515  67.771  95.469  1.00  0.00           C
ATOM  10777  C35 POPEv 367      69.365  67.201  96.609  1.00  0.00           C
ATOM  10780  C36 POPEv 367      69.055  65.741  96.929  1.00  0.00           C
ATOM  10783  C37 POPEv 367      69.675  65.330  98.270  1.00  0.00           C
ATOM  10786  C38 POPEv 367      69.076  64.051  98.839  1.00  0.00           C
ATOM  10789  C39 POPEv 367      69.575  63.760 100.259  1.00  0.00           C
ATOM  10792 0C31 POPEv 367      69.065  62.400 100.740  1.00  0.00           C
ATOM  10795 1C31 POPEv 367      69.625  61.961 102.090  1.00  0.00           C
ATOM  10798 2C31 POPEv 367      69.415  60.451 102.259  1.00  0.00           C
ATOM  10801 3C31 POPEv 367      69.845  59.890 103.619  1.00  0.00           C
ATOM  10804 4C31 POPEv 367      71.366  59.780 103.790  1.00  0.00           C
ATOM  10807 5C31 POPEv 367      71.756  59.090 105.099  1.00  0.00           C
ATOM  10810 6C31 POPEv 367      73.255  58.811 105.249  1.00  0.00           C
ATOM  10814  NH3 POPEw 368      54.365  61.819  90.829  1.00  0.00           N
ATOM  10818  C12 POPEw 368      55.585  61.100  90.320  1.00  0.00           C
ATOM  10821  C11 POPEw 368      56.665  62.111  89.879  1.00  0.00           C
ATOM  10824  P   POPEw 368      59.135  61.819  90.770  1.00  0.00           P
ATOM  10825  O13 POPEw 368      59.515  60.590  91.489  1.00  0.00           O
ATOM  10826  O14 POPEw 368      60.225  62.400  89.959  1.00  0.00           O
ATOM  10827  O11 POPEw 368      58.615  62.910  91.769  1.00  0.00           O
ATOM  10828  O12 POPEw 368      57.945  61.501  89.770  1.00  0.00           O
ATOM  10829  C1  POPEw 368      59.565  63.491  92.669  1.00  0.00           C
ATOM  10832  C2  POPEw 368      58.835  64.211  93.809  1.00  0.00           C
ATOM  10834  O21 POPEw 368      59.765  64.410  94.889  1.00  0.00           O
ATOM  10835  C21 POPEw 368      59.385  65.381  95.700  1.00  0.00           C
ATOM  10836  O22 POPEw 368      58.465  66.150  95.499  1.00  0.00           O
ATOM  10837  C22 POPEw 368      60.256  65.370  96.950  1.00  0.00           C
ATOM  10840  C3  POPEw 368      57.605  63.401  94.299  1.00  0.00           C
ATOM  10843  O31 POPEw 368      57.975  62.081  94.779  1.00  0.00           O
ATOM  10844  C31 POPEw 368      57.345  61.070  94.170  1.00  0.00           C
ATOM  10845  O32 POPEw 368      56.495  61.171  93.309  1.00  0.00           O
ATOM  10846  C32 POPEw 368      57.765  59.741  94.819  1.00  0.00           C
ATOM  10849  C23 POPEw 368      59.975  66.641  97.779  1.00  0.00           C
ATOM  10852  C24 POPEw 368      60.425  66.490  99.229  1.00  0.00           C
ATOM  10855  C25 POPEw 368      60.165  67.781 100.009  1.00  0.00           C
ATOM  10858  C26 POPEw 368      60.056  67.561 101.520  1.00  0.00           C
ATOM  10861  C27 POPEw 368      61.385  67.140 102.160  1.00  0.00           C
ATOM  10864  C28 POPEw 368      61.205  66.831 103.649  1.00  0.00           C
ATOM  10867  C29 POPEw 368      62.535  66.691 104.329  1.00  0.00           C
ATOM  10869 0C21 POPEw 368      62.925  67.320 105.449  1.00  0.00           C
ATOM  10871 1C21 POPEw 368      62.065  68.270 106.259  1.00  0.00           C
ATOM  10874 2C21 POPEw 368      62.865  69.051 107.309  1.00  0.00           C
ATOM  10877 3C21 POPEw 368      63.655  70.240 106.729  1.00  0.00           C
ATOM  10880 4C21 POPEw 368      64.465  70.960 107.820  1.00  0.00           C
ATOM  10883 5C21 POPEw 368      64.965  72.350 107.399  1.00  0.00           C
ATOM  10886 6C21 POPEw 368      63.855  73.421 107.410  1.00  0.00           C
ATOM  10889 7C21 POPEw 368      64.315  74.820 106.969  1.00  0.00           C
ATOM  10892 8C21 POPEw 368      65.455  75.391 107.820  1.00  0.00           C
ATOM  10896  C33 POPEw 368      56.646  59.261  95.789  1.00  0.00           C
ATOM  10899  C34 POPEw 368      56.955  57.951  96.539  1.00  0.00           C
ATOM  10902  C35 POPEw 368      57.795  58.181  97.799  1.00  0.00           C
ATOM  10905  C36 POPEw 368      58.015  56.901  98.609  1.00  0.00           C
ATOM  10908  C37 POPEw 368      59.095  57.081  99.689  1.00  0.00           C
ATOM  10911  C38 POPEw 368      59.545  55.750 100.299  1.00  0.00           C
ATOM  10914  C39 POPEw 368      60.285  55.901 101.629  1.00  0.00           C
ATOM  10917 0C31 POPEw 368      59.315  56.140 102.799  1.00  0.00           C
ATOM  10920 1C31 POPEw 368      59.986  56.091 104.179  1.00  0.00           C
ATOM  10923 2C31 POPEw 368      58.936  56.150 105.299  1.00  0.00           C
ATOM  10926 3C31 POPEw 368      59.485  55.820 106.699  1.00  0.00           C
ATOM  10929 4C31 POPEw 368      60.565  56.800 107.189  1.00  0.00           C
ATOM  10932 5C31 POPEw 368      60.845  56.621 108.689  1.00  0.00           C
ATOM  10935 6C31 POPEw 368      61.915  57.570 109.239  1.00  0.00           C
ATOM  10939  NH3 POPEx 369     112.795  53.491 127.549  1.00  0.00           N
ATOM  10943  C12 POPEx 369     114.076  53.381 128.340  1.00  0.00           C
ATOM  10946  C11 POPEx 369     114.635  51.961 128.279  1.00  0.00           C
ATOM  10949  P   POPEx 369     116.425  52.131 126.430  1.00  0.00           P
ATOM  10950  O13 POPEx 369     116.136  53.351 125.639  1.00  0.00           O
ATOM  10951  O14 POPEx 369     117.416  52.190 127.509  1.00  0.00           O
ATOM  10952  O11 POPEx 369     116.885  51.000 125.419  1.00  0.00           O
ATOM  10953  O12 POPEx 369     115.035  51.610 126.950  1.00  0.00           O
ATOM  10954  C1  POPEx 369     118.286  50.881 125.109  1.00  0.00           C
ATOM  10957  C2  POPEx 369     118.526  50.701 123.589  1.00  0.00           C
ATOM  10959  O21 POPEx 369     117.795  51.761 122.949  1.00  0.00           O
ATOM  10960  C21 POPEx 369     118.356  52.271 121.869  1.00  0.00           C
ATOM  10961  O22 POPEx 369     119.436  51.971 121.389  1.00  0.00           O
ATOM  10962  C22 POPEx 369     117.305  53.211 121.249  1.00  0.00           C
ATOM  10965  C3  POPEx 369     118.055  49.300 123.100  1.00  0.00           C
ATOM  10968  O31 POPEx 369     118.035  49.211 121.660  1.00  0.00           O
ATOM  10969  C31 POPEx 369     116.925  49.500 121.039  1.00  0.00           C
ATOM  10970  O32 POPEx 369     115.826  49.640 121.549  1.00  0.00           O
ATOM  10971  C32 POPEx 369     117.255  49.791 119.590  1.00  0.00           C
ATOM  10974  C23 POPEx 369     117.686  53.780 119.869  1.00  0.00           C
ATOM  10977  C24 POPEx 369     116.465  54.441 119.210  1.00  0.00           C
ATOM  10980  C25 POPEx 369     116.805  55.441 118.089  1.00  0.00           C
ATOM  10983  C26 POPEx 369     117.295  54.800 116.779  1.00  0.00           C
ATOM  10986  C27 POPEx 369     117.585  55.890 115.719  1.00  0.00           C
ATOM  10989  C28 POPEx 369     118.055  55.350 114.359  1.00  0.00           C
ATOM  10992  C29 POPEx 369     118.536  56.470 113.469  1.00  0.00           C
ATOM  10994 0C21 POPEx 369     118.405  56.561 112.140  1.00  0.00           C
ATOM  10996 1C21 POPEx 369     117.775  55.550 111.219  1.00  0.00           C
ATOM  10999 2C21 POPEx 369     117.736  56.050 109.759  1.00  0.00           C
ATOM  11002 3C21 POPEx 369     119.117  56.021 109.079  1.00  0.00           C
ATOM  11005 4C21 POPEx 369     119.335  57.120 108.019  1.00  0.00           C
ATOM  11008 5C21 POPEx 369     118.715  56.831 106.649  1.00  0.00           C
ATOM  11011 6C21 POPEx 369     119.086  57.901 105.609  1.00  0.00           C
ATOM  11014 7C21 POPEx 369     118.625  59.311 105.999  1.00  0.00           C
ATOM  11017 8C21 POPEx 369     118.955  60.371 104.939  1.00  0.00           C
ATOM  11021  C33 POPEx 369     116.535  48.830 118.629  1.00  0.00           C
ATOM  11024  C34 POPEx 369     117.025  48.941 117.189  1.00  0.00           C
ATOM  11027  C35 POPEx 369     117.246  50.381 116.679  1.00  0.00           C
ATOM  11030  C36 POPEx 369     117.395  50.371 115.149  1.00  0.00           C
ATOM  11033  C37 POPEx 369     117.736  51.730 114.520  1.00  0.00           C
ATOM  11036  C38 POPEx 369     118.195  51.590 113.060  1.00  0.00           C
ATOM  11039  C39 POPEx 369     117.176  50.931 112.119  1.00  0.00           C
ATOM  11042 0C31 POPEx 369     115.965  51.831 111.818  1.00  0.00           C
ATOM  11045 1C31 POPEx 369     115.056  51.311 110.689  1.00  0.00           C
ATOM  11048 2C31 POPEx 369     115.745  51.340 109.318  1.00  0.00           C
ATOM  11051 3C31 POPEx 369     114.795  51.210 108.119  1.00  0.00           C
ATOM  11054 4C31 POPEx 369     113.975  49.921 108.089  1.00  0.00           C
ATOM  11057 5C31 POPEx 369     113.245  49.741 106.749  1.00  0.00           C
ATOM  11060 6C31 POPEx 369     112.205  48.620 106.759  1.00  0.00           C
ATOM  11064  NH3 POPEy 370      57.745  42.590 131.120  1.00  0.00           N
ATOM  11068  C12 POPEy 370      59.185  42.171 131.070  1.00  0.00           C
ATOM  11071  C11 POPEy 370      59.875  42.510 129.729  1.00  0.00           C
ATOM  11074  P   POPEy 370      61.685  44.319 129.120  1.00  0.00           P
ATOM  11075  O13 POPEy 370      62.416  45.000 130.199  1.00  0.00           O
ATOM  11076  O14 POPEy 370      62.355  43.131 128.529  1.00  0.00           O
ATOM  11077  O11 POPEy 370      61.495  45.371 127.939  1.00  0.00           O
ATOM  11078  O12 POPEy 370      60.215  43.910 129.598  1.00  0.00           O
ATOM  11079  C1  POPEy 370      61.166  44.881 126.619  1.00  0.00           C
ATOM  11082  C2  POPEy 370      61.335  45.951 125.479  1.00  0.00           C
ATOM  11084  O21 POPEy 370      60.935  45.371 124.229  1.00  0.00           O
ATOM  11085  C21 POPEy 370      59.685  45.121 124.009  1.00  0.00           C
ATOM  11086  O22 POPEy 370      58.725  45.451 124.699  1.00  0.00           O
ATOM  11087  C22 POPEy 370      59.575  44.251 122.759  1.00  0.00           C
ATOM  11090  C3  POPEy 370      62.805  46.441 125.309  1.00  0.00           C
ATOM  11093  O31 POPEy 370      63.035  47.171 124.070  1.00  0.00           O
ATOM  11094  C31 POPEy 370      63.435  46.421 123.029  1.00  0.00           C
ATOM  11095  O32 POPEy 370      63.705  45.231 123.079  1.00  0.00           O
ATOM  11096  C32 POPEy 370      63.475  47.250 121.739  1.00  0.00           C
ATOM  11099  C23 POPEy 370      59.355  42.771 123.130  1.00  0.00           C
ATOM  11102  C24 POPEy 370      60.506  42.101 123.899  1.00  0.00           C
ATOM  11105  C25 POPEy 370      61.725  41.811 123.019  1.00  0.00           C
ATOM  11108  C26 POPEy 370      62.795  40.991 123.749  1.00  0.00           C
ATOM  11111  C27 POPEy 370      63.885  40.500 122.789  1.00  0.00           C
ATOM  11114  C28 POPEy 370      65.125  40.010 123.539  1.00  0.00           C
ATOM  11117  C29 POPEy 370      65.995  39.161 122.659  1.00  0.00           C
ATOM  11119 0C21 POPEy 370      66.506  37.961 122.979  1.00  0.00           C
ATOM  11121 1C21 POPEy 370      66.396  37.221 124.289  1.00  0.00           C
ATOM  11124 2C21 POPEy 370      65.625  35.890 124.199  1.00  0.00           C
ATOM  11127 3C21 POPEy 370      66.135  35.010 123.049  1.00  0.00           C
ATOM  11130 4C21 POPEy 370      66.025  33.500 123.259  1.00  0.00           C
ATOM  11133 5C21 POPEy 370      66.756  32.761 122.130  1.00  0.00           C
ATOM  11136 6C21 POPEy 370      66.766  31.241 122.280  1.00  0.00           C
ATOM  11139 7C21 POPEy 370      67.515  30.541 121.139  1.00  0.00           C
ATOM  11142 8C21 POPEy 370      67.665  29.031 121.339  1.00  0.00           C
ATOM  11146  C33 POPEy 370      62.405  46.791 120.708  1.00  0.00           C
ATOM  11149  C34 POPEy 370      62.325  47.731 119.499  1.00  0.00           C
ATOM  11152  C35 POPEy 370      61.205  47.400 118.489  1.00  0.00           C
ATOM  11155  C36 POPEy 370      61.385  48.211 117.199  1.00  0.00           C
ATOM  11158  C37 POPEy 370      60.365  47.961 116.079  1.00  0.00           C
ATOM  11161  C38 POPEy 370      60.535  48.991 114.949  1.00  0.00           C
ATOM  11164  C39 POPEy 370      59.765  48.650 113.660  1.00  0.00           C
ATOM  11167 0C31 POPEy 370      58.245  48.500 113.829  1.00  0.00           C
ATOM  11170 1C31 POPEy 370      57.575  48.001 112.540  1.00  0.00           C
ATOM  11173 2C31 POPEy 370      56.225  47.311 112.789  1.00  0.00           C
ATOM  11176 3C31 POPEy 370      54.995  48.230 112.700  1.00  0.00           C
ATOM  11179 4C31 POPEy 370      54.535  48.491 111.249  1.00  0.00           C
ATOM  11182 5C31 POPEy 370      53.135  49.121 111.209  1.00  0.00           C
ATOM  11185 6C31 POPEy 370      52.625  49.370 109.789  1.00  0.00           C
ATOM  11189  NH3 POPEz 371      80.355  32.140 126.619  1.00  0.00           N
ATOM  11193  C12 POPEz 371      79.915  31.090 127.599  1.00  0.00           C
ATOM  11196  C11 POPEz 371      79.076  31.691 128.729  1.00  0.00           C
ATOM  11199  P   POPEz 371      77.315  33.431 127.809  1.00  0.00           P
ATOM  11200  O13 POPEz 371      76.585  34.151 128.859  1.00  0.00           O
ATOM  11201  O14 POPEz 371      78.515  34.101 127.249  1.00  0.00           O
ATOM  11202  O11 POPEz 371      76.385  33.121 126.570  1.00  0.00           O
ATOM  11203  O12 POPEz 371      77.756  32.000 128.279  1.00  0.00           O
ATOM  11204  C1  POPEz 371      77.035  32.391 125.509  1.00  0.00           C
ATOM  11207  C2  POPEz 371      76.396  32.701 124.149  1.00  0.00           C
ATOM  11209  O21 POPEz 371      77.175  32.350 122.999  1.00  0.00           O
ATOM  11210  C21 POPEz 371      78.125  31.451 122.979  1.00  0.00           C
ATOM  11211  O22 POPEz 371      78.425  30.660 123.859  1.00  0.00           O
ATOM  11212  C22 POPEz 371      78.855  31.581 121.629  1.00  0.00           C
ATOM  11215  C3  POPEz 371      76.055  34.221 124.039  1.00  0.00           C
ATOM  11218  O31 POPEz 371      75.415  34.521 122.779  1.00  0.00           O
ATOM  11219  C31 POPEz 371      76.256  34.840 121.789  1.00  0.00           C
ATOM  11220  O32 POPEz 371      77.465  34.891 121.909  1.00  0.00           O
ATOM  11221  C32 POPEz 371      75.475  35.131 120.509  1.00  0.00           C
ATOM  11224  C23 POPEz 371      80.385  31.481 121.779  1.00  0.00           C
ATOM  11227  C24 POPEz 371      80.876  30.041 121.818  1.00  0.00           C
ATOM  11230  C25 POPEz 371      81.346  29.501 120.469  1.00  0.00           C
ATOM  11233  C26 POPEz 371      80.256  29.281 119.419  1.00  0.00           C
ATOM  11236  C27 POPEz 371      80.926  28.801 118.139  1.00  0.00           C
ATOM  11239  C28 POPEz 371      79.936  28.481 117.009  1.00  0.00           C
ATOM  11242  C29 POPEz 371      80.725  28.191 115.759  1.00  0.00           C
ATOM  11244 0C21 POPEz 371      80.326  27.471 114.710  1.00  0.00           C
ATOM  11246 1C21 POPEz 371      78.975  26.831 114.529  1.00  0.00           C
ATOM  11249 2C21 POPEz 371      78.455  27.041 113.100  1.00  0.00           C
ATOM  11252 3C21 POPEz 371      77.415  25.991 112.700  1.00  0.00           C
ATOM  11255 4C21 POPEz 371      76.925  26.141 111.259  1.00  0.00           C
ATOM  11258 5C21 POPEz 371      75.695  27.050 111.139  1.00  0.00           C
ATOM  11261 6C21 POPEz 371      75.355  27.331 109.669  1.00  0.00           C
ATOM  11264 7C21 POPEz 371      74.165  28.281 109.499  1.00  0.00           C
ATOM  11267 8C21 POPEz 371      74.085  28.871 108.089  1.00  0.00           C
ATOM  11271  C33 POPEz 371      76.296  36.041 119.559  1.00  0.00           C
ATOM  11274  C34 POPEz 371      77.385  35.311 118.749  1.00  0.00           C
ATOM  11277  C35 POPEz 371      76.855  34.730 117.429  1.00  0.00           C
ATOM  11280  C36 POPEz 371      77.975  34.241 116.499  1.00  0.00           C
ATOM  11283  C37 POPEz 371      78.445  32.821 116.829  1.00  0.00           C
ATOM  11286  C38 POPEz 371      79.625  32.340 115.960  1.00  0.00           C
ATOM  11289  C39 POPEz 371      79.385  32.300 114.439  1.00  0.00           C
ATOM  11292 0C31 POPEz 371      78.235  31.381 113.959  1.00  0.00           C
ATOM  11295 1C31 POPEz 371      76.906  32.131 113.779  1.00  0.00           C
ATOM  11298 2C31 POPEz 371      75.796  31.281 113.119  1.00  0.00           C
ATOM  11301 3C31 POPEz 371      75.565  31.541 111.619  1.00  0.00           C
ATOM  11304 4C31 POPEz 371      76.635  30.941 110.679  1.00  0.00           C
ATOM  11307 5C31 POPEz 371      77.775  31.910 110.340  1.00  0.00           C
ATOM  11310 6C31 POPEz 371      78.896  31.230 109.549  1.00  0.00           C
ATOM  11314  NH3 POPE0 372       3.895 127.360  84.229  1.00  0.00           N
ATOM  11318  C12 POPE0 372       3.625 126.551  82.999  1.00  0.00           C
ATOM  11321  C11 POPE0 372       2.675 125.410  83.380  1.00  0.00           C
ATOM  11324  P   POPE0 372       4.215 123.520  84.289  1.00  0.00           P
ATOM  11325  O13 POPE0 372       5.555 124.109  84.049  1.00  0.00           O
ATOM  11326  O14 POPE0 372       3.715 122.540  83.299  1.00  0.00           O
ATOM  11327  O11 POPE0 372       4.185 122.850  85.719  1.00  0.00           O
ATOM  11328  O12 POPE0 372       3.195 124.680  84.490  1.00  0.00           O
ATOM  11329  C1  POPE0 372       4.825 123.480  86.839  1.00  0.00           C
ATOM  11332  C2  POPE0 372       3.855 124.130  87.859  1.00  0.00           C
ATOM  11334  O21 POPE0 372       4.705 124.770  88.829  1.00  0.00           O
ATOM  11335  C21 POPE0 372       4.275 125.240  89.989  1.00  0.00           C
ATOM  11336  O22 POPE0 372       3.125 125.389  90.350  1.00  0.00           O
ATOM  11337  C22 POPE0 372       5.505 125.510  90.849  1.00  0.00           C
ATOM  11340  C3  POPE0 372       2.855 123.100  88.439  1.00  0.00           C
ATOM  11343  O31 POPE0 372       3.515 122.071  89.219  1.00  0.00           O
ATOM  11344  C31 POPE0 372       2.655 121.521  90.079  1.00  0.00           C
ATOM  11345  O32 POPE0 372       1.445 121.691  90.109  1.00  0.00           O
ATOM  11346  C32 POPE0 372       3.395 120.630  91.059  1.00  0.00           C
ATOM  11349  C23 POPE0 372       5.235 126.439  92.059  1.00  0.00           C
ATOM  11352  C24 POPE0 372       6.435 126.451  93.019  1.00  0.00           C
ATOM  11355  C25 POPE0 372       6.455 127.619  94.009  1.00  0.00           C
ATOM  11358  C26 POPE0 372       7.815 127.680  94.709  1.00  0.00           C
ATOM  11361  C27 POPE0 372       7.825 128.501  96.009  1.00  0.00           C
ATOM  11364  C28 POPE0 372       8.845 127.951  97.020  1.00  0.00           C
ATOM  11367  C29 POPE0 372       8.245 126.861  97.869  1.00  0.00           C
ATOM  11369 0C21 POPE0 372       8.185 126.850  99.219  1.00  0.00           C
ATOM  11371 1C21 POPE0 372       8.785 127.889 100.119  1.00  0.00           C
ATOM  11374 2C21 POPE0 372       9.335 127.320 101.439  1.00  0.00           C
ATOM  11377 3C21 POPE0 372       8.235 126.819 102.389  1.00  0.00           C
ATOM  11380 4C21 POPE0 372       8.785 126.579 103.799  1.00  0.00           C
ATOM  11383 5C21 POPE0 372       7.725 126.070 104.780  1.00  0.00           C
ATOM  11386 6C21 POPE0 372       8.185 126.150 106.240  1.00  0.00           C
ATOM  11389 7C21 POPE0 372       9.405 125.271 106.549  1.00  0.00           C
ATOM  11392 8C21 POPE0 372       9.775 125.280 108.039  1.00  0.00           C
ATOM  11396  C33 POPE0 372       2.735 120.721  92.439  1.00  0.00           C
ATOM  11399  C34 POPE0 372       2.965 122.090  93.100  1.00  0.00           C
ATOM  11402  C35 POPE0 372       2.005 122.360  94.259  1.00  0.00           C
ATOM  11405  C36 POPE0 372       2.265 121.530  95.519  1.00  0.00           C
ATOM  11408  C37 POPE0 372       1.024 121.530  96.430  1.00  0.00           C
ATOM  11411  C38 POPE0 372       1.354 121.521  97.929  1.00  0.00           C
ATOM  11414  C39 POPE0 372       0.104 121.770  98.779  1.00  0.00           C
ATOM  11417 0C31 POPE0 372       0.394 121.789 100.279  1.00  0.00           C
ATOM  11420 1C31 POPE0 372      -0.876 122.001 101.109  1.00  0.00           C
ATOM  11423 2C31 POPE0 372      -0.586 122.040 102.619  1.00  0.00           C
ATOM  11426 3C31 POPE0 372      -1.456 121.049 103.410  1.00  0.00           C
ATOM  11429 4C31 POPE0 372      -2.906 121.530 103.569  1.00  0.00           C
ATOM  11432 5C31 POPE0 372      -3.816 120.420 104.109  1.00  0.00           C
ATOM  11435 6C31 POPE0 372      -5.246 120.910 104.339  1.00  0.00           C
ATOM  11439  NH3 POPE1 373      19.065  10.741 128.189  1.00  0.00           N
ATOM  11443  C12 POPE1 373      18.505  11.921 128.919  1.00  0.00           C
ATOM  11446  C11 POPE1 373      18.805  13.221 128.179  1.00  0.00           C
ATOM  11449  P   POPE1 373      18.195  15.551 129.270  1.00  0.00           P
ATOM  11450  O13 POPE1 373      17.015  16.391 128.990  1.00  0.00           O
ATOM  11451  O14 POPE1 373      18.575  15.411 130.689  1.00  0.00           O
ATOM  11452  O11 POPE1 373      19.435  16.101 128.460  1.00  0.00           O
ATOM  11453  O12 POPE1 373      17.865  14.171 128.629  1.00  0.00           O
ATOM  11454  C1  POPE1 373      19.365  16.250 127.039  1.00  0.00           C
ATOM  11457  C2  POPE1 373      20.085  17.561 126.639  1.00  0.00           C
ATOM  11459  O21 POPE1 373      19.755  18.000 125.320  1.00  0.00           O
ATOM  11460  C21 POPE1 373      20.135  17.260 124.299  1.00  0.00           C
ATOM  11461  O22 POPE1 373      20.675  16.170 124.359  1.00  0.00           O
ATOM  11462  C22 POPE1 373      19.805  18.021 123.019  1.00  0.00           C
ATOM  11465  C3  POPE1 373      21.615  17.511 126.889  1.00  0.00           C
ATOM  11468  O31 POPE1 373      22.155  18.811 126.609  1.00  0.00           O
ATOM  11469  C31 POPE1 373      23.205  18.991 125.809  1.00  0.00           C
ATOM  11470  O32 POPE1 373      23.385  20.000 125.169  1.00  0.00           O
ATOM  11471  C32 POPE1 373      24.275  17.901 125.949  1.00  0.00           C
ATOM  11474  C23 POPE1 373      19.715  17.141 121.749  1.00  0.00           C
ATOM  11477  C24 POPE1 373      20.135  17.911 120.489  1.00  0.00           C
ATOM  11480  C25 POPE1 373      21.655  17.981 120.279  1.00  0.00           C
ATOM  11483  C26 POPE1 373      22.305  16.641 119.889  1.00  0.00           C
ATOM  11486  C27 POPE1 373      23.805  16.760 119.619  1.00  0.00           C
ATOM  11489  C28 POPE1 373      24.535  15.401 119.630  1.00  0.00           C
ATOM  11492  C29 POPE1 373      24.105  14.481 118.509  1.00  0.00           C
ATOM  11494 0C21 POPE1 373      24.325  13.161 118.460  1.00  0.00           C
ATOM  11496 1C21 POPE1 373      25.075  12.331 119.479  1.00  0.00           C
ATOM  11499 2C21 POPE1 373      26.295  11.591 118.909  1.00  0.00           C
ATOM  11502 3C21 POPE1 373      27.475  12.511 118.539  1.00  0.00           C
ATOM  11505 4C21 POPE1 373      28.725  11.741 118.068  1.00  0.00           C
ATOM  11508 5C21 POPE1 373      28.585  11.141 116.660  1.00  0.00           C
ATOM  11511 6C21 POPE1 373      29.865  10.411 116.219  1.00  0.00           C
ATOM  11514 7C21 POPE1 373      29.905  10.121 114.710  1.00  0.00           C
ATOM  11517 8C21 POPE1 373      31.255   9.541 114.259  1.00  0.00           C
ATOM  11521  C33 POPE1 373      24.345  16.941 124.749  1.00  0.00           C
ATOM  11524  C34 POPE1 373      25.755  16.351 124.579  1.00  0.00           C
ATOM  11527  C35 POPE1 373      25.785  15.151 123.639  1.00  0.00           C
ATOM  11530  C36 POPE1 373      27.175  14.521 123.539  1.00  0.00           C
ATOM  11533  C37 POPE1 373      27.165  13.211 122.719  1.00  0.00           C
[truncated: 2,072,103 more chars]
