# Supplementary material for: Characterizing Membrane Association and Periplasmic Transfer of Bacterial Lipoproteins through Molecular Dynamics Simulations
Source: Structure. 2020 Apr 7;28(4):475–487.e3. doi: 10.1016/j.str.2020.01.012 (PMC7139219; doi:10.1016/j.str.2020.01.012)
Supplement: Data S2. Final Coordinates from Simulations (A–L), Related to Figure 3 [file mmc4.zip › A-L/BAMC-5-atomistic.pdb]

TITLE     Protein
REMARK    THIS IS A SIMULATION BOX
CRYST1  136.478  136.478  266.143  90.00  90.00  90.00 P 1           1
MODEL        1
ATOM      1  N   CYSTA   1      69.969  65.154 125.706  1.00  0.00           N
ATOM      3  CA  CYSTA   1      69.439  66.354 125.086  1.00  0.00           C
ATOM      5  C   CYSTA   1      68.089  66.724 125.666  1.00  0.00           C
ATOM      6  O   CYSTA   1      67.189  67.224 125.006  1.00  0.00           O
ATOM      7  CB  CYSTA   1      69.519  66.424 123.546  1.00  0.00           C
ATOM     10  SG  CYSTA   1      69.179  68.084 122.916  1.00  0.00           S
ATOM     11  C1  CYSTA   1      69.259  67.544 121.196  1.00  0.00           C
ATOM     14  CA1 CYSTA   1      69.449  63.924 125.646  1.00  0.00           C
ATOM     15  OA1 CYSTA   1      69.689  63.204 126.606  1.00  0.00           O
ATOM     16  CA2 CYSTA   1      68.649  63.454 124.466  1.00  0.00           C
ATOM     19  C11 CYSTA   1      68.859  68.634 120.186  1.00  0.00           C
ATOM     21  O11 CYSTA   1      69.779  69.714 119.956  1.00  0.00           O
ATOM     22  CX1 CYSTA   1      71.009  69.814 120.436  1.00  0.00           C
ATOM     23  OX1 CYSTA   1      71.539  69.184 121.326  1.00  0.00           O
ATOM     24  CX2 CYSTA   1      71.799  70.544 119.366  1.00  0.00           C
ATOM     27  C12 CYSTA   1      67.389  69.134 120.376  1.00  0.00           C
ATOM     30  O12 CYSTA   1      67.259  70.514 120.756  1.00  0.00           O
ATOM     31  CD1 CYSTA   1      67.139  71.504 119.876  1.00  0.00           C
ATOM     32  OD1 CYSTA   1      66.559  72.544 120.126  1.00  0.00           O
ATOM     33  CD2 CYSTA   1      67.759  71.264 118.486  1.00  0.00           C
ATOM     36  CA3 CYSTA   1      69.609  63.074 123.306  1.00  0.00           C
ATOM     39  CA4 CYSTA   1      68.989  63.214 121.906  1.00  0.00           C
ATOM     42  CA5 CYSTA   1      69.999  63.664 120.836  1.00  0.00           C
ATOM     45  CA6 CYSTA   1      70.899  62.544 120.306  1.00  0.00           C
ATOM     48  CA7 CYSTA   1      70.119  61.434 119.586  1.00  0.00           C
ATOM     51  CA8 CYSTA   1      71.029  60.524 118.756  1.00  0.00           C
ATOM     54  CA9 CYSTA   1      70.329  59.874 117.556  1.00  0.00           C
ATOM     57 0CA1 CYSTA   1      70.529  60.654 116.246  1.00  0.00           C
ATOM     60 1CA1 CYSTA   1      70.739  59.734 115.046  1.00  0.00           C
ATOM     63 2CA1 CYSTA   1      71.159  60.524 113.796  1.00  0.00           C
ATOM     66 3CA1 CYSTA   1      71.119  59.664 112.536  1.00  0.00           C
ATOM     69 4CA1 CYSTA   1      71.229  60.494 111.256  1.00  0.00           C
ATOM     72 5CA1 CYSTA   1      70.679  59.724 110.046  1.00  0.00           C
ATOM     75 6CA1 CYSTA   1      71.039  60.344 108.696  1.00  0.00           C
ATOM     79  CD3 CYSTA   1      66.719  71.464 117.376  1.00  0.00           C
ATOM     82  CD4 CYSTA   1      65.549  70.464 117.436  1.00  0.00           C
ATOM     85  CD5 CYSTA   1      64.539  70.644 116.306  1.00  0.00           C
ATOM     88  CD6 CYSTA   1      64.429  72.094 115.836  1.00  0.00           C
ATOM     91  CD7 CYSTA   1      63.379  72.324 114.756  1.00  0.00           C
ATOM     94  CD8 CYSTA   1      63.609  73.694 114.086  1.00  0.00           C
ATOM     97  CD9 CYSTA   1      62.669  73.984 112.916  1.00  0.00           C
ATOM    100 0CD1 CYSTA   1      62.659  72.884 111.856  1.00  0.00           C
ATOM    103 1CD1 CYSTA   1      61.909  73.304 110.586  1.00  0.00           C
ATOM    106 2CD1 CYSTA   1      61.599  72.124 109.656  1.00  0.00           C
ATOM    109 3CD1 CYSTA   1      60.559  72.494 108.596  1.00  0.00           C
ATOM    112 4CD1 CYSTA   1      60.439  71.444 107.476  1.00  0.00           C
ATOM    115 5CD1 CYSTA   1      59.719  70.154 107.896  1.00  0.00           C
ATOM    118 6CD1 CYSTA   1      59.619  69.154 106.746  1.00  0.00           C
ATOM    122  CX3 CYSTA   1      72.499  69.474 118.496  1.00  0.00           C
ATOM    125  CX4 CYSTA   1      72.439  69.724 116.986  1.00  0.00           C
ATOM    128  CX5 CYSTA   1      73.769  70.174 116.396  1.00  0.00           C
ATOM    131  CX6 CYSTA   1      74.769  69.024 116.226  1.00  0.00           C
ATOM    134  CX7 CYSTA   1      76.119  69.544 115.726  1.00  0.00           C
ATOM    137  CX8 CYSTA   1      77.149  68.434 115.486  1.00  0.00           C
ATOM    140  CX9 CYSTA   1      77.609  68.214 114.076  1.00  0.00           C
ATOM    142 0CX1 CYSTA   1      78.839  67.834 113.676  1.00  0.00           C
ATOM    144 1CX1 CYSTA   1      80.059  67.574 114.536  1.00  0.00           C
ATOM    147 2CX1 CYSTA   1      81.289  67.894 113.666  1.00  0.00           C
ATOM    150 3CX1 CYSTA   1      82.669  67.784 114.336  1.00  0.00           C
ATOM    153 4CX1 CYSTA   1      83.729  68.424 113.426  1.00  0.00           C
ATOM    156 5CX1 CYSTA   1      85.139  68.604 114.006  1.00  0.00           C
ATOM    159 6CX1 CYSTA   1      85.889  69.714 113.246  1.00  0.00           C
ATOM    162 7CX1 CYSTA   1      87.279  70.044 113.786  1.00  0.00           C
ATOM    165 8CX1 CYSTA   1      87.899  71.254 113.096  1.00  0.00           C
ATOM    169  N   SER A   2      67.989  66.594 126.986  1.00  0.00           N
ATOM    171  CA  SER A   2      67.439  67.694 127.736  1.00  0.00           C
ATOM    173  CB  SER A   2      68.549  68.354 128.576  1.00  0.00           C
ATOM    176  OG  SER A   2      68.209  69.674 128.976  1.00  0.00           O
ATOM    178  C   SER A   2      66.359  67.254 128.656  1.00  0.00           C
ATOM    179  O   SER A   2      66.509  66.394 129.516  1.00  0.00           O
ATOM    180  N   SER A   3      65.219  67.954 128.626  1.00  0.00           N
ATOM    182  CA  SER A   3      64.179  67.664 129.566  1.00  0.00           C
ATOM    184  CB  SER A   3      63.499  68.984 129.986  1.00  0.00           C
ATOM    187  OG  SER A   3      63.149  69.004 131.366  1.00  0.00           O
ATOM    189  C   SER A   3      63.249  66.674 128.906  1.00  0.00           C
ATOM    190  O   SER A   3      62.299  67.044 128.216  1.00  0.00           O
ATOM    191  N   ASP A   4      63.519  65.374 129.126  1.00  0.00           N
ATOM    193  CA  ASP A   4      62.719  64.284 128.596  1.00  0.00           C
ATOM    195  CB  ASP A   4      63.519  62.954 128.626  1.00  0.00           C
ATOM    198  CG  ASP A   4      64.519  62.874 127.466  1.00  0.00           C
ATOM    199  OD1 ASP A   4      65.199  61.814 127.356  1.00  0.00           O
ATOM    200  OD2 ASP A   4      64.589  63.834 126.666  1.00  0.00           O
ATOM    201  C   ASP A   4      61.379  64.204 129.316  1.00  0.00           C
ATOM    202  O   ASP A   4      60.409  63.624 128.826  1.00  0.00           O
ATOM    203  N   SER A   5      61.219  64.904 130.456  1.00  0.00           N
ATOM    205  CA  SER A   5      59.949  65.534 130.756  1.00  0.00           C
ATOM    207  CB  SER A   5      59.279  65.114 132.086  1.00  0.00           C
ATOM    210  OG  SER A   5      59.029  63.714 132.076  1.00  0.00           O
ATOM    212  C   SER A   5      60.159  67.034 130.766  1.00  0.00           C
ATOM    213  O   SER A   5      60.939  67.584 131.546  1.00  0.00           O
ATOM    214  N   ARG A   6      59.449  67.704 129.856  1.00  0.00           N
ATOM    216  CA  ARG A   6      58.989  69.074 129.886  1.00  0.00           C
ATOM    218  CB  ARG A   6      59.999  70.144 129.386  1.00  0.00           C
ATOM    221  CG  ARG A   6      60.459  70.014 127.916  1.00  0.00           C
ATOM    224  CD  ARG A   6      61.149  71.254 127.296  1.00  0.00           C
ATOM    227  NE  ARG A   6      62.559  71.404 127.806  1.00  0.00           N
ATOM    229  CZ  ARG A   6      63.559  71.874 127.066  1.00  0.00           C
ATOM    230  NH1 ARG A   6      64.709  72.124 127.636  1.00  0.00           N
ATOM    233  NH2 ARG A   6      63.419  72.174 125.796  1.00  0.00           N
ATOM    236  C   ARG A   6      57.849  68.924 128.906  1.00  0.00           C
ATOM    237  O   ARG A   6      57.749  67.874 128.266  1.00  0.00           O
ATOM    238  N   TYR A   7      56.949  69.864 128.666  1.00  0.00           N
ATOM    240  CA  TYR A   7      56.419  70.944 129.446  1.00  0.00           C
ATOM    242  CB  TYR A   7      56.349  72.194 128.526  1.00  0.00           C
ATOM    245  CG  TYR A   7      55.589  71.924 127.236  1.00  0.00           C
ATOM    246  CD1 TYR A   7      56.289  71.594 126.056  1.00  0.00           C
ATOM    248  CE1 TYR A   7      55.609  71.334 124.866  1.00  0.00           C
ATOM    250  CZ  TYR A   7      54.219  71.424 124.836  1.00  0.00           C
ATOM    251  OH  TYR A   7      53.549  71.244 123.616  1.00  0.00           O
ATOM    253  CD2 TYR A   7      54.189  71.984 127.196  1.00  0.00           C
ATOM    255  CE2 TYR A   7      53.499  71.734 125.996  1.00  0.00           C
ATOM    257  C   TYR A   7      55.069  70.404 129.936  1.00  0.00           C
ATOM    258  O   TYR A   7      54.589  69.364 129.476  1.00  0.00           O
ATOM    259  N   LYS A   8      54.429  70.944 130.976  1.00  0.00           N
ATOM    261  CA  LYS A   8      54.169  72.344 131.216  1.00  0.00           C
ATOM    263  CB  LYS A   8      52.669  72.484 131.616  1.00  0.00           C
ATOM    266  CG  LYS A   8      51.669  71.904 130.606  1.00  0.00           C
ATOM    269  CD  LYS A   8      50.229  72.014 131.126  1.00  0.00           C
ATOM    272  CE  LYS A   8      49.159  71.714 130.066  1.00  0.00           C
ATOM    275  NZ  LYS A   8      47.809  71.874 130.626  1.00  0.00           N
ATOM    279  C   LYS A   8      55.009  72.824 132.386  1.00  0.00           C
ATOM    280  O   LYS A   8      55.659  72.024 133.046  1.00  0.00           O
ATOM    281  N   ARG A   9      54.949  74.124 132.746  1.00  0.00           N
ATOM    283  CA  ARG A   9      54.289  74.524 133.986  1.00  0.00           C
ATOM    285  CB  ARG A   9      53.319  75.734 133.816  1.00  0.00           C
ATOM    288  CG  ARG A   9      54.019  77.104 134.006  1.00  0.00           C
ATOM    291  CD  ARG A   9      53.129  78.354 133.906  1.00  0.00           C
ATOM    294  NE  ARG A   9      53.899  79.494 134.516  1.00  0.00           N
ATOM    296  CZ  ARG A   9      53.359  80.644 134.916  1.00  0.00           C
ATOM    297  NH1 ARG A   9      53.879  81.324 135.916  1.00  0.00           N
ATOM    300  NH2 ARG A   9      52.269  81.144 134.376  1.00  0.00           N
ATOM    303  C   ARG A   9      53.759  73.444 134.946  1.00  0.00           C
ATOM    304  O   ARG A   9      52.569  73.134 134.956  1.00  0.00           O
ATOM    305  N   GLN A  10      54.669  72.814 135.736  1.00  0.00           N
ATOM    307  CA  GLN A  10      54.359  72.024 136.916  1.00  0.00           C
ATOM    309  CB  GLN A  10      53.479  72.854 137.906  1.00  0.00           C
ATOM    312  CG  GLN A  10      52.949  72.124 139.156  1.00  0.00           C
ATOM    315  CD  GLN A  10      52.189  73.004 140.156  1.00  0.00           C
ATOM    316  OE1 GLN A  10      51.729  72.514 141.186  1.00  0.00           O
ATOM    317  NE2 GLN A  10      52.099  74.324 139.876  1.00  0.00           N
ATOM    320  C   GLN A  10      53.869  70.604 136.616  1.00  0.00           C
ATOM    321  O   GLN A  10      54.179  69.604 137.266  1.00  0.00           O
ATOM    322  N   VAL A  11      53.069  70.494 135.556  1.00  0.00           N
ATOM    324  CA  VAL A  11      52.259  69.374 135.196  1.00  0.00           C
ATOM    326  CB  VAL A  11      50.799  69.784 135.106  1.00  0.00           C
ATOM    328  CG1 VAL A  11      49.929  68.554 134.876  1.00  0.00           C
ATOM    332  CG2 VAL A  11      50.369  70.444 136.436  1.00  0.00           C
ATOM    336  C   VAL A  11      52.879  68.854 133.906  1.00  0.00           C
ATOM    337  O   VAL A  11      52.339  68.954 132.816  1.00  0.00           O
ATOM    338  N   SER A  12      54.119  68.354 134.086  1.00  0.00           N
ATOM    340  CA  SER A  12      55.069  67.674 133.206  1.00  0.00           C
ATOM    342  CB  SER A  12      54.629  67.184 131.796  1.00  0.00           C
ATOM    345  OG  SER A  12      55.719  67.334 130.866  1.00  0.00           O
ATOM    347  C   SER A  12      55.569  66.504 134.036  1.00  0.00           C
ATOM    348  O   SER A  12      56.769  66.284 134.206  1.00  0.00           O
ATOM    349  N   GLY A  13      54.609  65.804 134.686  1.00  0.00           N
ATOM    351  CA  GLY A  13      54.829  64.664 135.586  1.00  0.00           C
ATOM    354  C   GLY A  13      54.189  63.424 135.046  1.00  0.00           C
ATOM    355  O   GLY A  13      54.609  62.904 134.026  1.00  0.00           O
ATOM    356  N   ASP A  14      53.119  62.924 135.726  1.00  0.00           N
ATOM    358  CA  ASP A  14      52.259  61.874 135.196  1.00  0.00           C
ATOM    360  CB  ASP A  14      51.709  60.894 136.296  1.00  0.00           C
ATOM    363  CG  ASP A  14      52.719  59.914 136.886  1.00  0.00           C
ATOM    364  OD1 ASP A  14      52.329  59.184 137.836  1.00  0.00           O
ATOM    365  OD2 ASP A  14      53.859  59.814 136.366  1.00  0.00           O
ATOM    366  C   ASP A  14      51.069  62.584 134.516  1.00  0.00           C
ATOM    367  O   ASP A  14      50.319  63.304 135.166  1.00  0.00           O
ATOM    368  N   GLU A  15      50.899  62.494 133.176  1.00  0.00           N
ATOM    370  CA  GLU A  15      51.809  61.794 132.306  1.00  0.00           C
ATOM    372  CB  GLU A  15      51.609  60.244 132.406  1.00  0.00           C
ATOM    375  CG  GLU A  15      50.759  59.494 131.336  1.00  0.00           C
ATOM    378  CD  GLU A  15      49.249  59.454 131.596  1.00  0.00           C
ATOM    379  OE1 GLU A  15      48.659  58.354 131.386  1.00  0.00           O
ATOM    380  OE2 GLU A  15      48.679  60.504 131.956  1.00  0.00           O
ATOM    381  C   GLU A  15      51.739  62.284 130.876  1.00  0.00           C
ATOM    382  O   GLU A  15      50.799  62.924 130.416  1.00  0.00           O
ATOM    383  N   ALA A  16      52.749  61.994 130.036  1.00  0.00           N
ATOM    385  CA  ALA A  16      54.119  61.624 130.346  1.00  0.00           C
ATOM    387  CB  ALA A  16      54.419  60.294 129.636  1.00  0.00           C
ATOM    391  C   ALA A  16      55.099  62.824 130.146  1.00  0.00           C
ATOM    392  O   ALA A  16      55.169  63.684 131.016  1.00  0.00           O
ATOM    393  N   TYR A  17      55.869  63.044 129.036  1.00  0.00           N
ATOM    395  CA  TYR A  17      55.829  62.404 127.716  1.00  0.00           C
ATOM    397  CB  TYR A  17      55.839  63.334 126.436  1.00  0.00           C
ATOM    400  CG  TYR A  17      56.769  64.514 126.286  1.00  0.00           C
ATOM    401  CD1 TYR A  17      56.369  65.554 125.416  1.00  0.00           C
ATOM    403  CE1 TYR A  17      57.249  66.584 125.056  1.00  0.00           C
ATOM    405  CZ  TYR A  17      58.549  66.594 125.556  1.00  0.00           C
ATOM    406  OH  TYR A  17      59.409  67.624 125.146  1.00  0.00           O
ATOM    408  CD2 TYR A  17      58.089  64.554 126.796  1.00  0.00           C
ATOM    410  CE2 TYR A  17      58.979  65.574 126.416  1.00  0.00           C
ATOM    412  C   TYR A  17      56.789  61.254 127.526  1.00  0.00           C
ATOM    413  O   TYR A  17      56.509  60.404 126.686  1.00  0.00           O
ATOM    414  N   LEU A  18      57.889  61.134 128.306  1.00  0.00           N
ATOM    416  CA  LEU A  18      58.789  59.994 128.186  1.00  0.00           C
ATOM    418  CB  LEU A  18      60.209  60.394 127.716  1.00  0.00           C
ATOM    421  CG  LEU A  18      60.449  60.514 126.196  1.00  0.00           C
ATOM    423  CD1 LEU A  18      61.869  61.024 125.976  1.00  0.00           C
ATOM    427  CD2 LEU A  18      59.479  61.444 125.446  1.00  0.00           C
ATOM    431  C   LEU A  18      58.929  59.244 129.486  1.00  0.00           C
ATOM    432  O   LEU A  18      59.459  59.734 130.486  1.00  0.00           O
ATOM    433  N   GLU A  19      58.509  57.964 129.446  1.00  0.00           N
ATOM    435  CA  GLU A  19      58.999  56.904 130.286  1.00  0.00           C
ATOM    437  CB  GLU A  19      58.489  57.044 131.746  1.00  0.00           C
ATOM    440  CG  GLU A  19      57.979  55.774 132.466  1.00  0.00           C
ATOM    443  CD  GLU A  19      56.559  55.404 132.056  1.00  0.00           C
ATOM    444  OE1 GLU A  19      56.379  54.254 131.616  1.00  0.00           O
ATOM    445  OE2 GLU A  19      55.659  56.274 132.226  1.00  0.00           O
ATOM    446  C   GLU A  19      58.619  55.614 129.566  1.00  0.00           C
ATOM    447  O   GLU A  19      57.669  55.584 128.786  1.00  0.00           O
ATOM    448  N   ALA A  20      59.329  54.494 129.756  1.00  0.00           N
ATOM    450  CA  ALA A  20      60.759  54.444 129.856  1.00  0.00           C
ATOM    452  CB  ALA A  20      61.189  54.134 131.296  1.00  0.00           C
ATOM    456  C   ALA A  20      61.309  53.474 128.816  1.00  0.00           C
ATOM    457  O   ALA A  20      60.659  52.504 128.416  1.00  0.00           O
ATOM    458  N   ALA A  21      62.489  53.734 128.236  1.00  0.00           N
ATOM    460  CA  ALA A  21      63.549  54.534 128.816  1.00  0.00           C
ATOM    462  CB  ALA A  21      64.399  53.624 129.706  1.00  0.00           C
ATOM    466  C   ALA A  21      64.419  55.224 127.756  1.00  0.00           C
ATOM    467  O   ALA A  21      65.399  54.604 127.316  1.00  0.00           O
ATOM    468  N   PRO A  22      64.159  56.474 127.336  1.00  0.00           N
ATOM    469  CD  PRO A  22      62.749  56.904 127.226  1.00  0.00           C
ATOM    472  CA  PRO A  22      64.859  56.954 126.156  1.00  0.00           C
ATOM    474  CB  PRO A  22      63.839  56.534 125.076  1.00  0.00           C
ATOM    477  CG  PRO A  22      62.469  56.834 125.706  1.00  0.00           C
ATOM    480  C   PRO A  22      65.019  58.484 126.156  1.00  0.00           C
ATOM    481  O   PRO A  22      64.329  59.154 125.396  1.00  0.00           O
ATOM    482  N   LEU A  23      65.919  59.084 126.946  1.00  0.00           N
ATOM    484  CA  LEU A  23      67.039  58.464 127.626  1.00  0.00           C
ATOM    486  CB  LEU A  23      68.159  57.994 126.656  1.00  0.00           C
ATOM    489  CG  LEU A  23      68.929  59.024 125.776  1.00  0.00           C
ATOM    491  CD1 LEU A  23      68.699  58.834 124.266  1.00  0.00           C
ATOM    495  CD2 LEU A  23      68.729  60.504 126.056  1.00  0.00           C
ATOM    499  C   LEU A  23      67.559  59.404 128.696  1.00  0.00           C
ATOM    500  O   LEU A  23      66.829  60.164 129.316  1.00  0.00           O
ATOM    501  N   ALA A  24      68.869  59.344 129.026  1.00  0.00           N
ATOM    503  CA  ALA A  24      69.219  58.584 130.186  1.00  0.00           C
ATOM    505  CB  ALA A  24      70.719  58.304 130.296  1.00  0.00           C
ATOM    509  C   ALA A  24      68.769  59.214 131.486  1.00  0.00           C
ATOM    510  O   ALA A  24      68.499  58.464 132.396  1.00  0.00           O
ATOM    511  N   GLU A  25      68.709  60.554 131.656  1.00  0.00           N
ATOM    513  CA  GLU A  25      68.659  61.134 132.986  1.00  0.00           C
ATOM    515  CB  GLU A  25      69.449  62.484 133.036  1.00  0.00           C
ATOM    518  CG  GLU A  25      68.779  63.854 133.276  1.00  0.00           C
ATOM    521  CD  GLU A  25      68.629  64.804 132.076  1.00  0.00           C
ATOM    522  OE1 GLU A  25      68.359  66.004 132.366  1.00  0.00           O
ATOM    523  OE2 GLU A  25      68.849  64.404 130.906  1.00  0.00           O
ATOM    524  C   GLU A  25      67.249  61.084 133.596  1.00  0.00           C
ATOM    525  O   GLU A  25      66.379  61.914 133.386  1.00  0.00           O
ATOM    526  N   LEU A  26      66.889  60.064 134.416  1.00  0.00           N
ATOM    528  CA  LEU A  26      67.729  59.044 135.036  1.00  0.00           C
ATOM    530  CB  LEU A  26      68.049  59.404 136.516  1.00  0.00           C
ATOM    533  CG  LEU A  26      67.549  60.764 137.056  1.00  0.00           C
ATOM    535  CD1 LEU A  26      68.489  61.154 138.176  1.00  0.00           C
ATOM    539  CD2 LEU A  26      66.139  60.774 137.686  1.00  0.00           C
ATOM    543  C   LEU A  26      67.309  57.564 134.796  1.00  0.00           C
ATOM    544  O   LEU A  26      67.849  56.674 135.426  1.00  0.00           O
ATOM    545  N   HIS A  27      66.389  57.284 133.826  1.00  0.00           N
ATOM    547  CA  HIS A  27      66.069  55.944 133.296  1.00  0.00           C
ATOM    549  CB  HIS A  27      64.629  55.724 132.686  1.00  0.00           C
ATOM    552  ND1 HIS A  27      63.029  54.994 134.436  1.00  0.00           N
ATOM    553  CG  HIS A  27      63.379  55.914 133.476  1.00  0.00           C
ATOM    554  CE1 HIS A  27      61.779  55.274 134.756  1.00  0.00           C
ATOM    556  NE2 HIS A  27      61.299  56.304 134.036  1.00  0.00           N
ATOM    558  CD2 HIS A  27      62.299  56.704 133.196  1.00  0.00           C
ATOM    560  C   HIS A  27      66.959  55.674 132.096  1.00  0.00           C
ATOM    561  O   HIS A  27      66.799  56.324 131.066  1.00  0.00           O
ATOM    562  N   ALA A  28      67.839  54.684 132.166  1.00  0.00           N
ATOM    564  CA  ALA A  28      67.519  53.354 131.706  1.00  0.00           C
ATOM    566  CB  ALA A  28      67.689  53.344 130.176  1.00  0.00           C
ATOM    570  C   ALA A  28      68.469  52.344 132.336  1.00  0.00           C
ATOM    571  O   ALA A  28      69.239  52.684 133.246  1.00  0.00           O
ATOM    572  N   PRO A  29      68.469  51.084 131.906  1.00  0.00           N
ATOM    573  CD  PRO A  29      67.209  50.374 131.736  1.00  0.00           C
ATOM    576  CA  PRO A  29      69.489  50.154 132.376  1.00  0.00           C
ATOM    578  CB  PRO A  29      68.709  49.114 133.196  1.00  0.00           C
ATOM    581  CG  PRO A  29      67.229  49.414 132.926  1.00  0.00           C
ATOM    584  C   PRO A  29      70.179  49.564 131.156  1.00  0.00           C
ATOM    585  O   PRO A  29      69.579  49.424 130.096  1.00  0.00           O
ATOM    586  N   ALA A  30      71.479  49.254 131.196  1.00  0.00           N
ATOM    588  CA  ALA A  30      72.289  49.114 132.366  1.00  0.00           C
ATOM    590  CB  ALA A  30      72.189  47.654 132.866  1.00  0.00           C
ATOM    594  C   ALA A  30      73.729  49.424 132.006  1.00  0.00           C
ATOM    595  O   ALA A  30      74.129  49.334 130.856  1.00  0.00           O
ATOM    596  N   GLY A  31      74.609  49.804 132.936  1.00  0.00           N
ATOM    598  CA  GLY A  31      74.379  50.114 134.326  1.00  0.00           C
ATOM    601  C   GLY A  31      74.539  51.594 134.596  1.00  0.00           C
ATOM    602  O   GLY A  31      74.219  52.434 133.766  1.00  0.00           O
ATOM    603  N   MET A  32      75.029  51.984 135.786  1.00  0.00           N
ATOM    605  CA  MET A  32      75.789  51.114 136.676  1.00  0.00           C
ATOM    607  CB  MET A  32      77.249  50.994 136.176  1.00  0.00           C
ATOM    610  CG  MET A  32      77.909  49.644 136.506  1.00  0.00           C
ATOM    613  SD  MET A  32      79.119  49.154 135.236  1.00  0.00           S
ATOM    614  CE  MET A  32      79.809  47.664 135.996  1.00  0.00           C
ATOM    618  C   MET A  32      75.699  51.694 138.056  1.00  0.00           C
ATOM    619  O   MET A  32      76.649  51.764 138.826  1.00  0.00           O
ATOM    620  N   ILE A  33      74.449  52.084 138.366  1.00  0.00           N
ATOM    622  CA  ILE A  33      73.849  52.234 139.666  1.00  0.00           C
ATOM    624  CB  ILE A  33      73.569  50.914 140.396  1.00  0.00           C
ATOM    626  CG2 ILE A  33      72.709  50.064 139.446  1.00  0.00           C
ATOM    630  CG1 ILE A  33      74.829  50.164 140.896  1.00  0.00           C
ATOM    633  CD  ILE A  33      74.489  48.984 141.826  1.00  0.00           C
ATOM    637  C   ILE A  33      74.379  53.394 140.506  1.00  0.00           C
ATOM    638  O   ILE A  33      75.489  53.874 140.336  1.00  0.00           O
ATOM    639  N   LEU A  34      73.559  54.004 141.376  1.00  0.00           N
ATOM    641  CA  LEU A  34      72.169  53.664 141.626  1.00  0.00           C
ATOM    643  CB  LEU A  34      71.979  53.134 143.086  1.00  0.00           C
ATOM    646  CG  LEU A  34      73.099  53.194 144.166  1.00  0.00           C
ATOM    648  CD1 LEU A  34      72.729  52.124 145.196  1.00  0.00           C
ATOM    652  CD2 LEU A  34      73.289  54.524 144.926  1.00  0.00           C
ATOM    656  C   LEU A  34      71.059  54.574 141.046  1.00  0.00           C
ATOM    657  O   LEU A  34      70.029  54.634 141.706  1.00  0.00           O
ATOM    658  N   PRO A  35      71.039  55.294 139.906  1.00  0.00           N
ATOM    659  CD  PRO A  35      72.159  55.464 138.976  1.00  0.00           C
ATOM    662  CA  PRO A  35      69.819  55.914 139.366  1.00  0.00           C
ATOM    664  CB  PRO A  35      70.239  56.524 138.016  1.00  0.00           C
ATOM    667  CG  PRO A  35      71.749  56.654 138.116  1.00  0.00           C
ATOM    670  C   PRO A  35      68.609  55.034 139.106  1.00  0.00           C
ATOM    671  O   PRO A  35      68.539  53.884 139.526  1.00  0.00           O
ATOM    672  N   VAL A  36      67.629  55.564 138.346  1.00  0.00           N
ATOM    674  CA  VAL A  36      66.559  54.754 137.806  1.00  0.00           C
ATOM    676  CB  VAL A  36      65.449  55.474 137.066  1.00  0.00           C
ATOM    678  CG1 VAL A  36      64.129  54.784 137.396  1.00  0.00           C
ATOM    682  CG2 VAL A  36      65.379  56.944 137.456  1.00  0.00           C
ATOM    686  C   VAL A  36      67.089  53.694 136.876  1.00  0.00           C
ATOM    687  O   VAL A  36      67.999  53.874 136.066  1.00  0.00           O
ATOM    688  N   THR A  37      66.519  52.514 137.026  1.00  0.00           N
ATOM    690  CA  THR A  37      67.109  51.274 136.566  1.00  0.00           C
ATOM    692  CB  THR A  37      68.169  50.844 137.596  1.00  0.00           C
ATOM    694  OG1 THR A  37      69.299  50.214 137.006  1.00  0.00           O
ATOM    696  CG2 THR A  37      67.619  49.954 138.716  1.00  0.00           C
ATOM    700  C   THR A  37      65.879  50.364 136.476  1.00  0.00           C
ATOM    701  O   THR A  37      65.919  49.144 136.476  1.00  0.00           O
ATOM    702  N   SER A  38      64.689  51.024 136.456  1.00  0.00           N
ATOM    704  CA  SER A  38      63.389  50.394 136.566  1.00  0.00           C
ATOM    706  CB  SER A  38      62.699  50.824 137.876  1.00  0.00           C
ATOM    709  OG  SER A  38      61.689  49.884 138.236  1.00  0.00           O
ATOM    711  C   SER A  38      62.519  50.794 135.396  1.00  0.00           C
ATOM    712  O   SER A  38      61.339  50.444 135.316  1.00  0.00           O
ATOM    713  N   GLY A  39      63.119  51.534 134.446  1.00  0.00           N
ATOM    715  CA  GLY A  39      62.689  51.544 133.066  1.00  0.00           C
ATOM    718  C   GLY A  39      63.439  50.464 132.356  1.00  0.00           C
ATOM    719  O   GLY A  39      64.359  49.904 132.946  1.00  0.00           O
ATOM    720  N   ASP A  40      63.139  50.194 131.076  1.00  0.00           N
ATOM    722  CA  ASP A  40      63.829  49.194 130.276  1.00  0.00           C
ATOM    724  CB  ASP A  40      63.929  47.754 130.916  1.00  0.00           C
ATOM    727  CG  ASP A  40      62.679  47.034 131.426  1.00  0.00           C
ATOM    728  OD1 ASP A  40      62.829  45.794 131.526  1.00  0.00           O
ATOM    729  OD2 ASP A  40      61.639  47.624 131.856  1.00  0.00           O
ATOM    730  C   ASP A  40      63.229  49.124 128.876  1.00  0.00           C
ATOM    731  O   ASP A  40      62.049  48.864 128.666  1.00  0.00           O
ATOM    732  N   TYR A  41      63.999  49.374 127.796  1.00  0.00           N
ATOM    734  CA  TYR A  41      65.159  50.244 127.656  1.00  0.00           C
ATOM    736  CB  TYR A  41      64.959  51.314 126.516  1.00  0.00           C
ATOM    739  CG  TYR A  41      63.969  51.154 125.376  1.00  0.00           C
ATOM    740  CD1 TYR A  41      63.439  49.954 124.866  1.00  0.00           C
ATOM    742  CE1 TYR A  41      62.539  49.974 123.786  1.00  0.00           C
ATOM    744  CZ  TYR A  41      62.209  51.184 123.166  1.00  0.00           C
ATOM    745  OH  TYR A  41      61.299  51.214 122.106  1.00  0.00           O
ATOM    747  CD2 TYR A  41      63.659  52.354 124.706  1.00  0.00           C
ATOM    749  CE2 TYR A  41      62.809  52.374 123.606  1.00  0.00           C
ATOM    751  C   TYR A  41      66.489  49.474 127.636  1.00  0.00           C
ATOM    752  O   TYR A  41      66.519  48.304 127.996  1.00  0.00           O
ATOM    753  N   ALA A  42      67.659  50.034 127.266  1.00  0.00           N
ATOM    755  CA  ALA A  42      68.039  51.414 127.076  1.00  0.00           C
ATOM    757  CB  ALA A  42      69.279  51.714 127.886  1.00  0.00           C
ATOM    761  C   ALA A  42      68.329  51.844 125.626  1.00  0.00           C
ATOM    762  O   ALA A  42      68.419  51.044 124.706  1.00  0.00           O
ATOM    763  N   ILE A  43      68.459  53.174 125.426  1.00  0.00           N
ATOM    765  CA  ILE A  43      68.849  53.814 124.186  1.00  0.00           C
ATOM    767  CB  ILE A  43      67.569  54.194 123.386  1.00  0.00           C
ATOM    769  CG2 ILE A  43      67.239  55.694 123.436  1.00  0.00           C
ATOM    773  CG1 ILE A  43      67.529  53.634 121.936  1.00  0.00           C
ATOM    776  CD  ILE A  43      66.139  53.734 121.276  1.00  0.00           C
ATOM    780  C   ILE A  43      69.849  54.944 124.596  1.00  0.00           C
ATOM    781  O   ILE A  43      69.919  55.214 125.796  1.00  0.00           O
ATOM    782  N   PRO A  44      70.669  55.594 123.736  1.00  0.00           N
ATOM    783  CD  PRO A  44      70.649  55.304 122.296  1.00  0.00           C
ATOM    786  CA  PRO A  44      71.979  56.144 124.156  1.00  0.00           C
ATOM    788  CB  PRO A  44      72.749  56.274 122.806  1.00  0.00           C
ATOM    791  CG  PRO A  44      72.109  55.264 121.866  1.00  0.00           C
ATOM    794  C   PRO A  44      72.079  57.524 124.836  1.00  0.00           C
ATOM    795  O   PRO A  44      71.699  58.514 124.236  1.00  0.00           O
ATOM    796  N   VAL A  45      72.669  57.644 126.046  1.00  0.00           N
ATOM    798  CA  VAL A  45      73.239  58.874 126.636  1.00  0.00           C
ATOM    800  CB  VAL A  45      74.509  59.414 125.956  1.00  0.00           C
ATOM    802  CG1 VAL A  45      75.049  60.754 126.506  1.00  0.00           C
ATOM    806  CG2 VAL A  45      75.659  58.434 126.166  1.00  0.00           C
ATOM    810  C   VAL A  45      72.339  60.064 126.956  1.00  0.00           C
ATOM    811  O   VAL A  45      71.929  60.824 126.076  1.00  0.00           O
ATOM    812  N   THR A  46      72.159  60.334 128.266  1.00  0.00           N
ATOM    814  CA  THR A  46      72.749  61.544 128.846  1.00  0.00           C
ATOM    816  CB  THR A  46      71.729  62.564 129.366  1.00  0.00           C
ATOM    818  OG1 THR A  46      71.569  63.564 128.386  1.00  0.00           O
ATOM    820  CG2 THR A  46      72.179  63.344 130.596  1.00  0.00           C
ATOM    824  C   THR A  46      73.829  61.164 129.846  1.00  0.00           C
ATOM    825  O   THR A  46      74.909  61.754 129.836  1.00  0.00           O
ATOM    826  N   ASN A  47      73.639  60.104 130.646  1.00  0.00           N
ATOM    828  CA  ASN A  47      74.669  59.284 131.286  1.00  0.00           C
ATOM    830  CB  ASN A  47      75.929  58.994 130.376  1.00  0.00           C
ATOM    833  CG  ASN A  47      77.349  58.694 130.886  1.00  0.00           C
ATOM    834  OD1 ASN A  47      78.209  58.564 130.016  1.00  0.00           O
ATOM    835  ND2 ASN A  47      77.679  58.584 132.186  1.00  0.00           N
ATOM    838  C   ASN A  47      74.849  59.634 132.776  1.00  0.00           C
ATOM    839  O   ASN A  47      75.819  60.254 133.186  1.00  0.00           O
ATOM    840  N   GLY A  48      73.979  59.224 133.726  1.00  0.00           N
ATOM    842  CA  GLY A  48      73.169  58.034 133.626  1.00  0.00           C
ATOM    845  C   GLY A  48      71.949  57.914 134.486  1.00  0.00           C
ATOM    846  O   GLY A  48      71.389  58.894 134.986  1.00  0.00           O
ATOM    847  N   SER A  49      71.479  56.664 134.666  1.00  0.00           N
ATOM    849  CA  SER A  49      72.039  55.454 134.046  1.00  0.00           C
ATOM    851  CB  SER A  49      71.839  54.104 134.816  1.00  0.00           C
ATOM    854  OG  SER A  49      70.779  54.164 135.746  1.00  0.00           O
ATOM    856  C   SER A  49      71.679  55.254 132.596  1.00  0.00           C
ATOM    857  O   SER A  49      70.549  54.944 132.276  1.00  0.00           O
ATOM    858  N   GLY A  50      72.669  55.364 131.706  1.00  0.00           N
ATOM    860  CA  GLY A  50      72.769  54.784 130.376  1.00  0.00           C
ATOM    863  C   GLY A  50      71.569  54.674 129.456  1.00  0.00           C
ATOM    864  O   GLY A  50      70.569  55.364 129.556  1.00  0.00           O
ATOM    865  N   ALA A  51      71.649  53.794 128.456  1.00  0.00           N
ATOM    867  CA  ALA A  51      72.759  52.954 128.106  1.00  0.00           C
ATOM    869  CB  ALA A  51      72.709  51.574 128.816  1.00  0.00           C
ATOM    873  C   ALA A  51      72.719  52.774 126.606  1.00  0.00           C
ATOM    874  O   ALA A  51      71.669  52.554 126.016  1.00  0.00           O
ATOM    875  N   VAL A  52      73.839  52.904 125.876  1.00  0.00           N
ATOM    877  CA  VAL A  52      75.219  53.194 126.276  1.00  0.00           C
ATOM    879  CB  VAL A  52      76.139  52.364 125.386  1.00  0.00           C
ATOM    881  CG1 VAL A  52      77.609  52.614 125.736  1.00  0.00           C
ATOM    885  CG2 VAL A  52      75.809  50.864 125.546  1.00  0.00           C
ATOM    889  C   VAL A  52      75.449  54.674 126.016  1.00  0.00           C
ATOM    890  O   VAL A  52      74.929  55.194 125.036  1.00  0.00           O
ATOM    891  N   GLY A  53      76.109  55.504 126.856  1.00  0.00           N
ATOM    893  CA  GLY A  53      77.349  55.414 127.626  1.00  0.00           C
ATOM    896  C   GLY A  53      77.099  55.064 129.036  1.00  0.00           C
ATOM    897  O   GLY A  53      76.649  55.884 129.826  1.00  0.00           O
ATOM    898  N   LYS A  54      77.329  53.804 129.416  1.00  0.00           N
ATOM    900  CA  LYS A  54      76.619  53.254 130.536  1.00  0.00           C
ATOM    902  CB  LYS A  54      75.749  52.054 130.146  1.00  0.00           C
ATOM    905  CG  LYS A  54      76.399  50.934 129.306  1.00  0.00           C
ATOM    908  CD  LYS A  54      77.189  49.874 130.106  1.00  0.00           C
ATOM    911  CE  LYS A  54      77.239  48.494 129.426  1.00  0.00           C
ATOM    914  NZ  LYS A  54      75.899  47.874 129.426  1.00  0.00           N
ATOM    918  C   LYS A  54      77.429  52.904 131.736  1.00  0.00           C
ATOM    919  O   LYS A  54      78.359  52.114 131.716  1.00  0.00           O
ATOM    920  N   ALA A  55      76.979  53.414 132.876  1.00  0.00           N
ATOM    922  CA  ALA A  55      77.439  54.674 133.396  1.00  0.00           C
ATOM    924  CB  ALA A  55      76.499  55.124 134.536  1.00  0.00           C
ATOM    928  C   ALA A  55      78.759  54.374 134.036  1.00  0.00           C
ATOM    929  O   ALA A  55      79.069  53.214 134.306  1.00  0.00           O
ATOM    930  N   LEU A  56      79.559  55.354 134.416  1.00  0.00           N
ATOM    932  CA  LEU A  56      80.399  55.134 135.576  1.00  0.00           C
ATOM    934  CB  LEU A  56      81.389  56.284 135.916  1.00  0.00           C
ATOM    937  CG  LEU A  56      81.509  57.374 134.846  1.00  0.00           C
ATOM    939  CD1 LEU A  56      82.769  58.214 135.026  1.00  0.00           C
ATOM    943  CD2 LEU A  56      80.299  58.304 134.916  1.00  0.00           C
ATOM    947  C   LEU A  56      79.509  54.844 136.776  1.00  0.00           C
ATOM    948  O   LEU A  56      78.629  55.624 137.136  1.00  0.00           O
ATOM    949  N   ASP A  57      79.769  53.704 137.456  1.00  0.00           N
ATOM    951  CA  ASP A  57      79.599  53.614 138.886  1.00  0.00           C
ATOM    953  CB  ASP A  57      79.989  52.184 139.376  1.00  0.00           C
ATOM    956  CG  ASP A  57      79.459  51.844 140.756  1.00  0.00           C
ATOM    957  OD1 ASP A  57      79.399  50.634 141.076  1.00  0.00           O
ATOM    958  OD2 ASP A  57      79.239  52.794 141.546  1.00  0.00           O
ATOM    959  C   ASP A  57      80.489  54.714 139.436  1.00  0.00           C
ATOM    960  O   ASP A  57      81.709  54.724 139.216  1.00  0.00           O
ATOM    961  N   ILE A  58      79.879  55.754 140.036  1.00  0.00           N
ATOM    963  CA  ILE A  58      80.619  56.884 140.546  1.00  0.00           C
ATOM    965  CB  ILE A  58      80.019  58.274 140.336  1.00  0.00           C
ATOM    967  CG2 ILE A  58      79.989  59.134 141.626  1.00  0.00           C
ATOM    971  CG1 ILE A  58      80.719  58.984 139.126  1.00  0.00           C
ATOM    974  CD  ILE A  58      80.679  60.514 139.156  1.00  0.00           C
ATOM    978  C   ILE A  58      81.049  56.484 141.916  1.00  0.00           C
ATOM    979  O   ILE A  58      80.369  56.514 142.946  1.00  0.00           O
ATOM    980  N   ARG A  59      82.259  55.954 141.856  1.00  0.00           N
ATOM    982  CA  ARG A  59      83.189  55.594 142.866  1.00  0.00           C
ATOM    984  CB  ARG A  59      84.379  55.064 142.006  1.00  0.00           C
ATOM    987  CG  ARG A  59      84.039  53.784 141.186  1.00  0.00           C
ATOM    990  CD  ARG A  59      84.339  52.444 141.856  1.00  0.00           C
ATOM    993  NE  ARG A  59      83.109  51.964 142.576  1.00  0.00           N
ATOM    995  CZ  ARG A  59      82.909  50.704 142.946  1.00  0.00           C
ATOM    996  NH1 ARG A  59      81.809  50.384 143.576  1.00  0.00           N
ATOM    999  NH2 ARG A  59      83.809  49.764 142.726  1.00  0.00           N
ATOM   1002  C   ARG A  59      83.479  56.744 143.846  1.00  0.00           C
ATOM   1003  O   ARG A  59      82.769  57.754 143.876  1.00  0.00           O
ATOM   1004  N   PRO A  60      84.459  56.624 144.686  1.00  0.00           N
ATOM   1005  CD  PRO A  60      84.799  55.284 145.207  1.00  0.00           C
ATOM   1008  CA  PRO A  60      85.539  57.604 144.886  1.00  0.00           C
ATOM   1010  CB  PRO A  60      86.299  56.844 145.966  1.00  0.00           C
ATOM   1013  CG  PRO A  60      86.269  55.394 145.536  1.00  0.00           C
ATOM   1016  C   PRO A  60      85.309  59.144 145.146  1.00  0.00           C
ATOM   1017  O   PRO A  60      84.429  59.694 144.486  1.00  0.00           O
ATOM   1018  N   PRO A  61      86.059  59.904 145.986  1.00  0.00           N
ATOM   1019  CD  PRO A  61      86.029  59.574 147.426  1.00  0.00           C
ATOM   1022  CA  PRO A  61      86.189  61.374 145.956  1.00  0.00           C
ATOM   1024  CB  PRO A  61      85.149  61.754 147.006  1.00  0.00           C
ATOM   1027  CG  PRO A  61      85.379  60.764 148.136  1.00  0.00           C
ATOM   1030  C   PRO A  61      86.099  62.344 144.766  1.00  0.00           C
ATOM   1031  O   PRO A  61      85.309  63.294 144.846  1.00  0.00           O
ATOM   1032  N   ALA A  62      86.939  62.274 143.726  1.00  0.00           N
ATOM   1034  CA  ALA A  62      87.159  63.434 142.826  1.00  0.00           C
ATOM   1036  CB  ALA A  62      88.509  63.264 142.106  1.00  0.00           C
ATOM   1040  C   ALA A  62      86.069  63.764 141.786  1.00  0.00           C
ATOM   1041  O   ALA A  62      86.269  63.704 140.576  1.00  0.00           O
ATOM   1042  N   GLN A  63      84.839  64.064 142.246  1.00  0.00           N
ATOM   1044  CA  GLN A  63      83.629  63.574 141.636  1.00  0.00           C
ATOM   1046  CB  GLN A  63      83.369  62.114 142.096  1.00  0.00           C
ATOM   1049  CG  GLN A  63      84.469  61.114 141.636  1.00  0.00           C
ATOM   1052  CD  GLN A  63      83.939  59.974 140.806  1.00  0.00           C
ATOM   1053  OE1 GLN A  63      83.999  60.074 139.586  1.00  0.00           O
ATOM   1054  NE2 GLN A  63      83.439  58.884 141.426  1.00  0.00           N
ATOM   1057  C   GLN A  63      82.459  64.434 142.106  1.00  0.00           C
ATOM   1058  O   GLN A  63      82.619  65.174 143.076  1.00  0.00           O
ATOM   1059  N   PRO A  64      81.289  64.374 141.486  1.00  0.00           N
ATOM   1060  CD  PRO A  64      81.129  64.064 140.066  1.00  0.00           C
ATOM   1063  CA  PRO A  64      80.029  64.744 142.116  1.00  0.00           C
ATOM   1065  CB  PRO A  64      78.949  64.504 141.046  1.00  0.00           C
ATOM   1068  CG  PRO A  64      79.709  64.534 139.716  1.00  0.00           C
ATOM   1071  C   PRO A  64      79.799  63.994 143.436  1.00  0.00           C
ATOM   1072  O   PRO A  64      79.719  62.764 143.476  1.00  0.00           O
ATOM   1073  N   LEU A  65      79.719  64.754 144.536  1.00  0.00           N
ATOM   1075  CA  LEU A  65      79.499  64.244 145.876  1.00  0.00           C
ATOM   1077  CB  LEU A  65      80.379  65.014 146.896  1.00  0.00           C
ATOM   1080  CG  LEU A  65      81.879  64.884 146.596  1.00  0.00           C
ATOM   1082  CD1 LEU A  65      82.769  65.344 147.756  1.00  0.00           C
ATOM   1086  CD2 LEU A  65      82.249  63.444 146.216  1.00  0.00           C
ATOM   1090  C   LEU A  65      78.069  64.304 146.336  1.00  0.00           C
ATOM   1091  O   LEU A  65      77.359  65.274 146.106  1.00  0.00           O
ATOM   1092  N   ALA A  66      77.629  63.264 147.056  1.00  0.00           N
ATOM   1094  CA  ALA A  66      76.339  63.254 147.686  1.00  0.00           C
ATOM   1096  CB  ALA A  66      75.579  61.984 147.306  1.00  0.00           C
ATOM   1100  C   ALA A  66      76.489  63.294 149.196  1.00  0.00           C
ATOM   1101  O   ALA A  66      77.079  62.414 149.826  1.00  0.00           O
ATOM   1102  N   LEU A  67      75.949  64.344 149.826  1.00  0.00           N
ATOM   1104  CA  LEU A  67      76.049  64.564 151.246  1.00  0.00           C
ATOM   1106  CB  LEU A  67      76.309  66.074 151.516  1.00  0.00           C
ATOM   1109  CG  LEU A  67      77.739  66.624 151.236  1.00  0.00           C
ATOM   1111  CD1 LEU A  67      78.749  66.084 152.246  1.00  0.00           C
ATOM   1115  CD2 LEU A  67      78.269  66.424 149.806  1.00  0.00           C
ATOM   1119  C   LEU A  67      74.779  64.084 151.946  1.00  0.00           C
ATOM   1120  O   LEU A  67      74.809  63.604 153.076  1.00  0.00           O
ATOM   1121  N   VAL A  68      73.629  64.114 151.236  1.00  0.00           N
ATOM   1123  CA  VAL A  68      72.369  63.474 151.626  1.00  0.00           C
ATOM   1125  CB  VAL A  68      71.189  63.884 150.726  1.00  0.00           C
ATOM   1127  CG1 VAL A  68      69.849  63.324 151.226  1.00  0.00           C
ATOM   1131  CG2 VAL A  68      71.109  65.414 150.676  1.00  0.00           C
ATOM   1135  C   VAL A  68      72.489  61.954 151.737  1.00  0.00           C
ATOM   1136  O   VAL A  68      73.259  61.324 151.006  1.00  0.00           O
ATOM   1137  N   SER A  69      71.769  61.324 152.676  1.00  0.00           N
ATOM   1139  CA  SER A  69      71.709  59.874 152.826  1.00  0.00           C
ATOM   1141  CB  SER A  69      70.999  59.444 154.126  1.00  0.00           C
ATOM   1144  OG  SER A  69      71.339  58.114 154.517  1.00  0.00           O
ATOM   1146  C   SER A  69      71.019  59.184 151.666  1.00  0.00           C
ATOM   1147  O   SER A  69      70.059  59.684 151.086  1.00  0.00           O
ATOM   1148  N   GLY A  70      71.509  57.984 151.276  1.00  0.00           N
ATOM   1150  CA  GLY A  70      70.899  57.174 150.216  1.00  0.00           C
ATOM   1153  C   GLY A  70      70.919  57.784 148.836  1.00  0.00           C
ATOM   1154  O   GLY A  70      70.189  57.354 147.936  1.00  0.00           O
ATOM   1155  N   ALA A  71      71.779  58.784 148.666  1.00  0.00           N
ATOM   1157  CA  ALA A  71      71.839  59.614 147.516  1.00  0.00           C
ATOM   1159  CB  ALA A  71      72.029  61.074 147.936  1.00  0.00           C
ATOM   1163  C   ALA A  71      72.949  59.144 146.616  1.00  0.00           C
ATOM   1164  O   ALA A  71      73.829  58.374 146.996  1.00  0.00           O
ATOM   1165  N   ARG A  72      72.859  59.524 145.336  1.00  0.00           N
ATOM   1167  CA  ARG A  72      73.449  58.744 144.286  1.00  0.00           C
ATOM   1169  CB  ARG A  72      72.379  57.814 143.626  1.00  0.00           C
ATOM   1172  CG  ARG A  72      71.289  57.324 144.626  1.00  0.00           C
ATOM   1175  CD  ARG A  72      70.369  56.224 144.056  1.00  0.00           C
ATOM   1178  NE  ARG A  72      69.819  55.394 145.166  1.00  0.00           N
ATOM   1180  CZ  ARG A  72      69.029  54.324 145.026  1.00  0.00           C
ATOM   1181  NH1 ARG A  72      68.549  53.914 143.876  1.00  0.00           N
ATOM   1184  NH2 ARG A  72      68.709  53.664 146.116  1.00  0.00           N
ATOM   1187  C   ARG A  72      73.989  59.794 143.336  1.00  0.00           C
ATOM   1188  O   ARG A  72      73.369  60.834 143.116  1.00  0.00           O
ATOM   1189  N   THR A  73      75.209  59.594 142.816  1.00  0.00           N
ATOM   1191  CA  THR A  73      75.909  60.544 141.966  1.00  0.00           C
ATOM   1193  CB  THR A  73      77.029  61.354 142.616  1.00  0.00           C
ATOM   1195  OG1 THR A  73      77.869  60.594 143.466  1.00  0.00           O
ATOM   1197  CG2 THR A  73      76.419  62.474 143.466  1.00  0.00           C
ATOM   1201  C   THR A  73      76.549  59.764 140.856  1.00  0.00           C
ATOM   1202  O   THR A  73      76.939  58.624 141.106  1.00  0.00           O
ATOM   1203  N   GLN A  74      76.599  60.324 139.626  1.00  0.00           N
ATOM   1205  CA  GLN A  74      77.269  59.774 138.466  1.00  0.00           C
ATOM   1207  CB  GLN A  74      76.539  58.634 137.686  1.00  0.00           C
ATOM   1210  CG  GLN A  74      75.539  57.754 138.486  1.00  0.00           C
ATOM   1213  CD  GLN A  74      74.309  58.554 138.936  1.00  0.00           C
ATOM   1214  OE1 GLN A  74      73.749  59.334 138.166  1.00  0.00           O
ATOM   1215  NE2 GLN A  74      73.849  58.334 140.196  1.00  0.00           N
ATOM   1218  C   GLN A  74      77.459  60.954 137.516  1.00  0.00           C
ATOM   1219  O   GLN A  74      76.779  61.964 137.706  1.00  0.00           O
ATOM   1220  N   PHE A  75      78.319  60.804 136.486  1.00  0.00           N
ATOM   1222  CA  PHE A  75      78.259  61.494 135.196  1.00  0.00           C
ATOM   1224  CB  PHE A  75      77.819  62.984 135.156  1.00  0.00           C
ATOM   1227  CG  PHE A  75      76.419  63.164 134.596  1.00  0.00           C
ATOM   1228  CD1 PHE A  75      76.109  62.994 133.246  1.00  0.00           C
ATOM   1230  CE1 PHE A  75      74.799  63.184 132.786  1.00  0.00           C
ATOM   1232  CZ  PHE A  75      73.819  63.704 133.636  1.00  0.00           C
ATOM   1234  CD2 PHE A  75      75.419  63.664 135.426  1.00  0.00           C
ATOM   1236  CE2 PHE A  75      74.139  63.984 134.956  1.00  0.00           C
ATOM   1238  C   PHE A  75      79.549  61.454 134.416  1.00  0.00           C
ATOM   1239  O   PHE A  75      80.659  61.434 134.956  1.00  0.00           O
ATOM   1240  N   THR A  76      79.389  61.434 133.086  1.00  0.00           N
ATOM   1242  CA  THR A  76      80.369  61.744 132.066  1.00  0.00           C
ATOM   1244  CB  THR A  76      81.139  60.544 131.466  1.00  0.00           C
ATOM   1246  OG1 THR A  76      80.599  59.294 131.856  1.00  0.00           O
ATOM   1248  CG2 THR A  76      81.149  60.494 129.936  1.00  0.00           C
ATOM   1252  C   THR A  76      79.559  62.444 131.016  1.00  0.00           C
ATOM   1253  O   THR A  76      78.419  62.074 130.766  1.00  0.00           O
ATOM   1254  N   GLY A  77      80.119  63.504 130.406  1.00  0.00           N
ATOM   1256  CA  GLY A  77      79.419  64.414 129.516  1.00  0.00           C
ATOM   1259  C   GLY A  77      79.869  65.804 129.866  1.00  0.00           C
ATOM   1260  O   GLY A  77      81.019  66.004 130.246  1.00  0.00           O
ATOM   1261  N   ASP A  78      78.969  66.804 129.756  1.00  0.00           N
ATOM   1263  CA  ASP A  78      79.209  68.154 130.226  1.00  0.00           C
ATOM   1265  CB  ASP A  78      78.719  69.154 129.136  1.00  0.00           C
ATOM   1268  CG  ASP A  78      77.209  69.134 128.936  1.00  0.00           C
ATOM   1269  OD1 ASP A  78      76.609  68.064 129.156  1.00  0.00           O
ATOM   1270  OD2 ASP A  78      76.659  70.174 128.506  1.00  0.00           O
ATOM   1271  C   ASP A  78      78.479  68.404 131.546  1.00  0.00           C
ATOM   1272  O   ASP A  78      78.589  69.454 132.176  1.00  0.00           O
ATOM   1273  N   THR A  79      77.709  67.404 132.006  1.00  0.00           N
ATOM   1275  CA  THR A  79      76.679  67.534 133.036  1.00  0.00           C
ATOM   1277  CB  THR A  79      75.249  67.324 132.506  1.00  0.00           C
ATOM   1279  OG1 THR A  79      74.239  67.094 133.506  1.00  0.00           O
ATOM   1281  CG2 THR A  79      75.199  66.144 131.526  1.00  0.00           C
ATOM   1285  C   THR A  79      77.049  66.704 134.246  1.00  0.00           C
ATOM   1286  O   THR A  79      77.929  65.854 134.206  1.00  0.00           O
ATOM   1287  N   ALA A  80      76.439  67.004 135.406  1.00  0.00           N
ATOM   1289  CA  ALA A  80      76.739  66.394 136.676  1.00  0.00           C
ATOM   1291  CB  ALA A  80      77.839  67.214 137.376  1.00  0.00           C
ATOM   1295  C   ALA A  80      75.429  66.264 137.476  1.00  0.00           C
ATOM   1296  O   ALA A  80      74.519  67.064 137.276  1.00  0.00           O
ATOM   1297  N   SER A  81      75.269  65.204 138.326  1.00  0.00           N
ATOM   1299  CA  SER A  81      73.949  64.724 138.756  1.00  0.00           C
ATOM   1301  CB  SER A  81      73.469  63.324 138.216  1.00  0.00           C
ATOM   1304  OG  SER A  81      72.059  63.294 137.976  1.00  0.00           O
ATOM   1306  C   SER A  81      74.009  64.474 140.236  1.00  0.00           C
ATOM   1307  O   SER A  81      74.989  63.954 140.756  1.00  0.00           O
ATOM   1308  N   LEU A  82      72.899  64.744 140.916  1.00  0.00           N
ATOM   1310  CA  LEU A  82      72.699  64.254 142.256  1.00  0.00           C
ATOM   1312  CB  LEU A  82      72.939  65.384 143.256  1.00  0.00           C
ATOM   1315  CG  LEU A  82      73.349  64.964 144.676  1.00  0.00           C
ATOM   1317  CD1 LEU A  82      73.109  66.174 145.546  1.00  0.00           C
ATOM   1321  CD2 LEU A  82      72.639  63.764 145.296  1.00  0.00           C
ATOM   1325  C   LEU A  82      71.279  63.754 142.386  1.00  0.00           C
ATOM   1326  O   LEU A  82      70.309  64.414 142.036  1.00  0.00           O
ATOM   1327  N   LEU A  83      71.139  62.514 142.866  1.00  0.00           N
ATOM   1329  CA  LEU A  83      69.889  61.824 142.926  1.00  0.00           C
ATOM   1331  CB  LEU A  83      70.069  60.474 142.226  1.00  0.00           C
ATOM   1334  CG  LEU A  83      70.399  60.554 140.736  1.00  0.00           C
ATOM   1336  CD1 LEU A  83      71.799  61.004 140.286  1.00  0.00           C
ATOM   1340  CD2 LEU A  83      70.179  59.184 140.136  1.00  0.00           C
ATOM   1344  C   LEU A  83      69.559  61.534 144.366  1.00  0.00           C
ATOM   1345  O   LEU A  83      70.379  60.994 145.106  1.00  0.00           O
ATOM   1346  N   VAL A  84      68.339  61.884 144.797  1.00  0.00           N
ATOM   1348  CA  VAL A  84      67.919  61.714 146.186  1.00  0.00           C
ATOM   1350  CB  VAL A  84      67.849  63.034 146.956  1.00  0.00           C
ATOM   1352  CG1 VAL A  84      69.269  63.624 147.036  1.00  0.00           C
ATOM   1356  CG2 VAL A  84      66.889  64.044 146.306  1.00  0.00           C
ATOM   1360  C   VAL A  84      66.589  60.974 146.216  1.00  0.00           C
ATOM   1361  O   VAL A  84      65.689  61.264 145.426  1.00  0.00           O
ATOM   1362  N   GLU A  85      66.439  59.954 147.086  1.00  0.00           N
ATOM   1364  CA  GLU A  85      65.189  59.204 147.186  1.00  0.00           C
ATOM   1366  CB  GLU A  85      65.419  57.764 147.707  1.00  0.00           C
ATOM   1369  CG  GLU A  85      64.179  56.844 147.596  1.00  0.00           C
ATOM   1372  CD  GLU A  85      63.359  56.694 148.876  1.00  0.00           C
ATOM   1373  OE1 GLU A  85      63.929  56.214 149.896  1.00  0.00           O
ATOM   1374  OE2 GLU A  85      62.129  56.984 148.856  1.00  0.00           O
ATOM   1375  C   GLU A  85      64.189  59.944 148.056  1.00  0.00           C
ATOM   1376  O   GLU A  85      64.209  59.854 149.296  1.00  0.00           O
ATOM   1377  N   ASN A  86      63.329  60.724 147.396  1.00  0.00           N
ATOM   1379  CA  ASN A  86      62.429  61.654 148.056  1.00  0.00           C
ATOM   1381  CB  ASN A  86      62.849  63.154 148.106  1.00  0.00           C
ATOM   1384  CG  ASN A  86      64.179  63.414 148.796  1.00  0.00           C
ATOM   1385  OD1 ASN A  86      65.059  62.604 149.016  1.00  0.00           O
ATOM   1386  ND2 ASN A  86      64.349  64.694 149.186  1.00  0.00           N
ATOM   1389  C   ASN A  86      61.149  61.644 147.286  1.00  0.00           C
ATOM   1390  O   ASN A  86      61.159  61.564 146.056  1.00  0.00           O
ATOM   1391  N   GLY A  87      60.029  61.804 147.987  1.00  0.00           N
ATOM   1393  CA  GLY A  87      58.689  61.664 147.436  1.00  0.00           C
ATOM   1396  C   GLY A  87      58.239  62.664 146.386  1.00  0.00           C
ATOM   1397  O   GLY A  87      57.299  62.404 145.636  1.00  0.00           O
ATOM   1398  N   ARG A  88      58.839  63.854 146.346  1.00  0.00           N
ATOM   1400  CA  ARG A  88      58.309  64.914 145.506  1.00  0.00           C
ATOM   1402  CB  ARG A  88      57.269  65.704 146.326  1.00  0.00           C
ATOM   1405  CG  ARG A  88      56.579  66.914 145.666  1.00  0.00           C
ATOM   1408  CD  ARG A  88      55.379  67.444 146.476  1.00  0.00           C
ATOM   1411  NE  ARG A  88      55.889  67.864 147.826  1.00  0.00           N
ATOM   1413  CZ  ARG A  88      55.759  67.194 148.976  1.00  0.00           C
ATOM   1414  NH1 ARG A  88      55.049  66.094 149.106  1.00  0.00           N
ATOM   1417  NH2 ARG A  88      56.509  67.654 149.966  1.00  0.00           N
ATOM   1420  C   ARG A  88      59.409  65.834 145.006  1.00  0.00           C
ATOM   1421  O   ARG A  88      60.219  66.334 145.786  1.00  0.00           O
ATOM   1422  N   GLY A  89      59.429  66.124 143.686  1.00  0.00           N
ATOM   1424  CA  GLY A  89      60.459  66.984 143.096  1.00  0.00           C
ATOM   1427  C   GLY A  89      60.149  68.454 143.216  1.00  0.00           C
ATOM   1428  O   GLY A  89      61.039  69.294 143.166  1.00  0.00           O
ATOM   1429  N   ASN A  90      58.859  68.814 143.346  1.00  0.00           N
ATOM   1431  CA  ASN A  90      58.409  70.194 143.406  1.00  0.00           C
ATOM   1433  CB  ASN A  90      56.849  70.264 143.316  1.00  0.00           C
ATOM   1436  CG  ASN A  90      56.319  71.664 142.986  1.00  0.00           C
ATOM   1437  OD1 ASN A  90      57.049  72.604 142.696  1.00  0.00           O
ATOM   1438  ND2 ASN A  90      54.979  71.824 143.036  1.00  0.00           N
ATOM   1441  C   ASN A  90      58.959  70.914 144.626  1.00  0.00           C
ATOM   1442  O   ASN A  90      59.429  72.044 144.526  1.00  0.00           O
ATOM   1443  N   THR A  91      58.989  70.274 145.816  1.00  0.00           N
ATOM   1445  CA  THR A  91      59.539  70.894 147.026  1.00  0.00           C
ATOM   1447  CB  THR A  91      59.149  70.254 148.356  1.00  0.00           C
ATOM   1449  OG1 THR A  91      59.059  68.834 148.297  1.00  0.00           O
ATOM   1451  CG2 THR A  91      57.739  70.784 148.686  1.00  0.00           C
ATOM   1455  C   THR A  91      61.029  71.154 146.986  1.00  0.00           C
ATOM   1456  O   THR A  91      61.479  72.174 147.506  1.00  0.00           O
ATOM   1457  N   LEU A  92      61.839  70.284 146.386  1.00  0.00           N
ATOM   1459  CA  LEU A  92      63.279  70.444 146.396  1.00  0.00           C
ATOM   1461  CB  LEU A  92      64.009  69.124 146.096  1.00  0.00           C
ATOM   1464  CG  LEU A  92      64.109  68.124 147.266  1.00  0.00           C
ATOM   1466  CD1 LEU A  92      64.989  68.664 148.416  1.00  0.00           C
ATOM   1470  CD2 LEU A  92      62.749  67.674 147.796  1.00  0.00           C
ATOM   1474  C   LEU A  92      63.799  71.484 145.416  1.00  0.00           C
ATOM   1475  O   LEU A  92      64.889  72.014 145.636  1.00  0.00           O
ATOM   1476  N   TRP A  93      63.079  71.844 144.346  1.00  0.00           N
ATOM   1478  CA  TRP A  93      63.459  72.974 143.496  1.00  0.00           C
ATOM   1480  CB  TRP A  93      62.599  72.994 142.196  1.00  0.00           C
ATOM   1483  CG  TRP A  93      62.989  74.054 141.226  1.00  0.00           C
ATOM   1484  CD1 TRP A  93      64.009  73.994 140.306  1.00  0.00           C
ATOM   1486  NE1 TRP A  93      64.109  75.194 139.656  1.00  0.00           N
ATOM   1488  CE2 TRP A  93      63.199  76.074 140.166  1.00  0.00           C
ATOM   1489  CD2 TRP A  93      62.459  75.384 141.156  1.00  0.00           C
ATOM   1490  CE3 TRP A  93      61.429  76.044 141.816  1.00  0.00           C
ATOM   1492  CZ3 TRP A  93      61.159  77.374 141.506  1.00  0.00           C
ATOM   1494  CZ2 TRP A  93      62.919  77.384 139.836  1.00  0.00           C
ATOM   1496  CH2 TRP A  93      61.899  78.024 140.536  1.00  0.00           C
ATOM   1498  C   TRP A  93      63.529  74.354 144.196  1.00  0.00           C
ATOM   1499  O   TRP A  93      64.559  75.014 144.036  1.00  0.00           O
ATOM   1500  N   PRO A  94      62.589  74.814 145.026  1.00  0.00           N
ATOM   1501  CD  PRO A  94      61.219  74.324 145.076  1.00  0.00           C
ATOM   1504  CA  PRO A  94      62.789  75.874 146.016  1.00  0.00           C
ATOM   1506  CB  PRO A  94      61.499  75.934 146.856  1.00  0.00           C
ATOM   1509  CG  PRO A  94      60.429  75.244 145.996  1.00  0.00           C
ATOM   1512  C   PRO A  94      64.079  75.754 146.826  1.00  0.00           C
ATOM   1513  O   PRO A  94      64.759  76.754 147.047  1.00  0.00           O
ATOM   1514  N   GLN A  95      64.449  74.534 147.276  1.00  0.00           N
ATOM   1516  CA  GLN A  95      65.669  74.304 148.026  1.00  0.00           C
ATOM   1518  CB  GLN A  95      65.619  72.974 148.826  1.00  0.00           C
ATOM   1521  CG  GLN A  95      64.839  73.034 150.166  1.00  0.00           C
ATOM   1524  CD  GLN A  95      63.349  72.814 149.976  1.00  0.00           C
ATOM   1525  OE1 GLN A  95      62.789  71.774 150.296  1.00  0.00           O
ATOM   1526  NE2 GLN A  95      62.639  73.824 149.436  1.00  0.00           N
ATOM   1529  C   GLN A  95      66.939  74.334 147.186  1.00  0.00           C
ATOM   1530  O   GLN A  95      68.049  74.594 147.666  1.00  0.00           O
ATOM   1531  N   VAL A  96      66.869  74.024 145.886  1.00  0.00           N
ATOM   1533  CA  VAL A  96      67.959  74.334 144.976  1.00  0.00           C
ATOM   1535  CB  VAL A  96      67.909  73.554 143.676  1.00  0.00           C
ATOM   1537  CG1 VAL A  96      69.069  73.964 142.746  1.00  0.00           C
ATOM   1541  CG2 VAL A  96      68.039  72.054 144.016  1.00  0.00           C
ATOM   1545  C   VAL A  96      68.089  75.834 144.776  1.00  0.00           C
ATOM   1546  O   VAL A  96      69.159  76.384 145.036  1.00  0.00           O
ATOM   1547  N   VAL A  97      66.999  76.534 144.416  1.00  0.00           N
ATOM   1549  CA  VAL A  97      67.059  77.974 144.186  1.00  0.00           C
ATOM   1551  CB  VAL A  97      65.869  78.584 143.456  1.00  0.00           C
ATOM   1553  CG1 VAL A  97      65.609  77.804 142.156  1.00  0.00           C
ATOM   1557  CG2 VAL A  97      64.609  78.614 144.326  1.00  0.00           C
ATOM   1561  C   VAL A  97      67.439  78.774 145.426  1.00  0.00           C
ATOM   1562  O   VAL A  97      68.179  79.724 145.296  1.00  0.00           O
ATOM   1563  N   SER A  98      67.009  78.384 146.646  1.00  0.00           N
ATOM   1565  CA  SER A  98      67.449  79.014 147.896  1.00  0.00           C
ATOM   1567  CB  SER A  98      66.719  78.454 149.156  1.00  0.00           C
ATOM   1570  OG  SER A  98      67.039  77.094 149.486  1.00  0.00           O
ATOM   1572  C   SER A  98      68.949  78.954 148.126  1.00  0.00           C
ATOM   1573  O   SER A  98      69.609  79.944 148.426  1.00  0.00           O
ATOM   1574  N   VAL A  99      69.569  77.774 147.876  1.00  0.00           N
ATOM   1576  CA  VAL A  99      71.009  77.614 147.846  1.00  0.00           C
ATOM   1578  CB  VAL A  99      71.359  76.134 147.666  1.00  0.00           C
ATOM   1580  CG1 VAL A  99      72.849  75.904 147.336  1.00  0.00           C
ATOM   1584  CG2 VAL A  99      70.979  75.444 148.986  1.00  0.00           C
ATOM   1588  C   VAL A  99      71.679  78.494 146.796  1.00  0.00           C
ATOM   1589  O   VAL A  99      72.659  79.174 147.086  1.00  0.00           O
ATOM   1590  N   LEU A 100      71.119  78.554 145.576  1.00  0.00           N
ATOM   1592  CA  LEU A 100      71.589  79.404 144.506  1.00  0.00           C
ATOM   1594  CB  LEU A 100      70.929  79.034 143.157  1.00  0.00           C
ATOM   1597  CG  LEU A 100      71.569  77.894 142.326  1.00  0.00           C
ATOM   1599  CD1 LEU A 100      72.859  78.364 141.656  1.00  0.00           C
ATOM   1603  CD2 LEU A 100      71.809  76.594 143.096  1.00  0.00           C
ATOM   1607  C   LEU A 100      71.399  80.904 144.776  1.00  0.00           C
ATOM   1608  O   LEU A 100      72.129  81.754 144.266  1.00  0.00           O
ATOM   1609  N   GLN A 101      70.379  81.284 145.556  1.00  0.00           N
ATOM   1611  CA  GLN A 101      70.099  82.634 146.016  1.00  0.00           C
ATOM   1613  CB  GLN A 101      68.609  82.784 146.416  1.00  0.00           C
ATOM   1616  CG  GLN A 101      67.609  82.724 145.246  1.00  0.00           C
ATOM   1619  CD  GLN A 101      66.199  82.454 145.776  1.00  0.00           C
ATOM   1620  OE1 GLN A 101      65.909  82.694 146.956  1.00  0.00           O
ATOM   1621  NE2 GLN A 101      65.259  82.014 144.916  1.00  0.00           N
ATOM   1624  C   GLN A 101      70.949  83.084 147.186  1.00  0.00           C
ATOM   1625  O   GLN A 101      71.109  84.294 147.396  1.00  0.00           O
ATOM   1626  N   ALA A 102      71.559  82.164 147.956  1.00  0.00           N
ATOM   1628  CA  ALA A 102      72.569  82.504 148.936  1.00  0.00           C
ATOM   1630  CB  ALA A 102      72.789  81.324 149.896  1.00  0.00           C
ATOM   1634  C   ALA A 102      73.889  82.964 148.306  1.00  0.00           C
ATOM   1635  O   ALA A 102      74.599  83.804 148.846  1.00  0.00           O
ATOM   1636  N   LYS A 103      74.229  82.434 147.116  1.00  0.00           N
ATOM   1638  CA  LYS A 103      75.499  82.604 146.436  1.00  0.00           C
ATOM   1640  CB  LYS A 103      76.029  81.204 146.047  1.00  0.00           C
ATOM   1643  CG  LYS A 103      75.139  80.404 145.086  1.00  0.00           C
ATOM   1646  CD  LYS A 103      75.589  78.964 144.806  1.00  0.00           C
ATOM   1649  CE  LYS A 103      75.529  78.004 145.996  1.00  0.00           C
ATOM   1652  NZ  LYS A 103      76.639  78.254 146.916  1.00  0.00           N
ATOM   1656  C   LYS A 103      75.399  83.464 145.196  1.00  0.00           C
ATOM   1657  O   LYS A 103      76.329  83.494 144.386  1.00  0.00           O
ATOM   1658  N   ASN A 104      74.269  84.184 145.036  1.00  0.00           N
ATOM   1660  CA  ASN A 104      74.009  85.304 144.136  1.00  0.00           C
ATOM   1662  CB  ASN A 104      74.329  86.674 144.816  1.00  0.00           C
ATOM   1665  CG  ASN A 104      73.529  86.834 146.106  1.00  0.00           C
ATOM   1666  OD1 ASN A 104      74.029  86.564 147.206  1.00  0.00           O
ATOM   1667  ND2 ASN A 104      72.259  87.274 145.996  1.00  0.00           N
ATOM   1670  C   ASN A 104      74.579  85.244 142.716  1.00  0.00           C
ATOM   1671  O   ASN A 104      74.939  86.254 142.116  1.00  0.00           O
ATOM   1672  N   TYR A 105      74.599  84.034 142.116  1.00  0.00           N
ATOM   1674  CA  TYR A 105      74.869  83.844 140.706  1.00  0.00           C
ATOM   1676  CB  TYR A 105      74.909  82.344 140.286  1.00  0.00           C
ATOM   1679  CG  TYR A 105      75.979  81.504 140.946  1.00  0.00           C
ATOM   1680  CD1 TYR A 105      77.199  82.024 141.396  1.00  0.00           C
ATOM   1682  CE1 TYR A 105      78.209  81.174 141.866  1.00  0.00           C
ATOM   1684  CZ  TYR A 105      77.989  79.794 141.956  1.00  0.00           C
ATOM   1685  OH  TYR A 105      78.989  78.954 142.486  1.00  0.00           O
ATOM   1687  CD2 TYR A 105      75.779  80.114 141.016  1.00  0.00           C
ATOM   1689  CE2 TYR A 105      76.769  79.264 141.536  1.00  0.00           C
ATOM   1691  C   TYR A 105      73.799  84.514 139.876  1.00  0.00           C
ATOM   1692  O   TYR A 105      72.609  84.294 140.096  1.00  0.00           O
ATOM   1693  N   THR A 106      74.179  85.354 138.896  1.00  0.00           N
ATOM   1695  CA  THR A 106      73.219  85.984 138.006  1.00  0.00           C
ATOM   1697  CB  THR A 106      73.819  87.044 137.086  1.00  0.00           C
ATOM   1699  OG1 THR A 106      74.299  88.124 137.866  1.00  0.00           O
ATOM   1701  CG2 THR A 106      72.809  87.634 136.096  1.00  0.00           C
ATOM   1705  C   THR A 106      72.419  84.954 137.226  1.00  0.00           C
ATOM   1706  O   THR A 106      72.959  84.004 136.666  1.00  0.00           O
ATOM   1707  N   ILE A 107      71.099  85.114 137.226  1.00  0.00           N
ATOM   1709  CA  ILE A 107      70.149  84.294 136.516  1.00  0.00           C
ATOM   1711  CB  ILE A 107      68.909  84.034 137.376  1.00  0.00           C
ATOM   1713  CG2 ILE A 107      67.819  83.344 136.536  1.00  0.00           C
ATOM   1717  CG1 ILE A 107      69.279  83.164 138.596  1.00  0.00           C
ATOM   1720  CD  ILE A 107      68.159  83.094 139.646  1.00  0.00           C
ATOM   1724  C   ILE A 107      69.779  85.074 135.276  1.00  0.00           C
ATOM   1725  O   ILE A 107      69.589  86.284 135.366  1.00  0.00           O
ATOM   1726  N   THR A 108      69.719  84.414 134.106  1.00  0.00           N
ATOM   1728  CA  THR A 108      69.329  85.054 132.846  1.00  0.00           C
ATOM   1730  CB  THR A 108      70.249  84.644 131.686  1.00  0.00           C
ATOM   1732  OG1 THR A 108      70.289  83.234 131.516  1.00  0.00           O
ATOM   1734  CG2 THR A 108      71.679  85.114 132.026  1.00  0.00           C
ATOM   1738  C   THR A 108      67.899  84.694 132.486  1.00  0.00           C
ATOM   1739  O   THR A 108      67.119  85.504 131.986  1.00  0.00           O
ATOM   1740  N   GLN A 109      67.479  83.464 132.826  1.00  0.00           N
ATOM   1742  CA  GLN A 109      66.109  83.004 132.736  1.00  0.00           C
ATOM   1744  CB  GLN A 109      65.759  82.304 131.386  1.00  0.00           C
ATOM   1747  CG  GLN A 109      65.649  83.254 130.166  1.00  0.00           C
ATOM   1750  CD  GLN A 109      66.959  83.404 129.396  1.00  0.00           C
ATOM   1751  OE1 GLN A 109      67.709  82.444 129.186  1.00  0.00           O
ATOM   1752  NE2 GLN A 109      67.229  84.624 128.876  1.00  0.00           N
ATOM   1755  C   GLN A 109      65.829  82.054 133.876  1.00  0.00           C
ATOM   1756  O   GLN A 109      66.719  81.374 134.386  1.00  0.00           O
ATOM   1757  N   ARG A 110      64.559  82.004 134.326  1.00  0.00           N
ATOM   1759  CA  ARG A 110      64.139  81.144 135.396  1.00  0.00           C
ATOM   1761  CB  ARG A 110      64.079  81.914 136.746  1.00  0.00           C
ATOM   1764  CG  ARG A 110      63.499  81.134 137.956  1.00  0.00           C
ATOM   1767  CD  ARG A 110      63.619  81.924 139.266  1.00  0.00           C
ATOM   1770  NE  ARG A 110      62.889  81.134 140.316  1.00  0.00           N
ATOM   1772  CZ  ARG A 110      62.679  81.524 141.566  1.00  0.00           C
ATOM   1773  NH1 ARG A 110      63.229  82.604 142.066  1.00  0.00           N
ATOM   1776  NH2 ARG A 110      61.879  80.834 142.346  1.00  0.00           N
ATOM   1779  C   ARG A 110      62.769  80.604 135.086  1.00  0.00           C
ATOM   1780  O   ARG A 110      61.899  81.344 134.636  1.00  0.00           O
ATOM   1781  N   ASP A 111      62.569  79.304 135.346  1.00  0.00           N
ATOM   1783  CA  ASP A 111      61.319  78.654 135.106  1.00  0.00           C
ATOM   1785  CB  ASP A 111      61.469  77.904 133.756  1.00  0.00           C
ATOM   1788  CG  ASP A 111      60.099  77.694 133.186  1.00  0.00           C
ATOM   1789  OD1 ASP A 111      59.339  78.704 133.166  1.00  0.00           O
ATOM   1790  OD2 ASP A 111      59.779  76.534 132.826  1.00  0.00           O
ATOM   1791  C   ASP A 111      60.979  77.724 136.266  1.00  0.00           C
ATOM   1792  O   ASP A 111      61.499  76.604 136.356  1.00  0.00           O
ATOM   1793  N   ASP A 112      60.109  78.144 137.216  1.00  0.00           N
ATOM   1795  CA  ASP A 112      59.629  77.264 138.286  1.00  0.00           C
ATOM   1797  CB  ASP A 112      58.829  78.094 139.336  1.00  0.00           C
ATOM   1800  CG  ASP A 112      57.699  78.884 138.736  1.00  0.00           C
ATOM   1801  OD1 ASP A 112      57.979  80.034 138.297  1.00  0.00           O
ATOM   1802  OD2 ASP A 112      56.559  78.364 138.676  1.00  0.00           O
ATOM   1803  C   ASP A 112      58.819  76.084 137.766  1.00  0.00           C
ATOM   1804  O   ASP A 112      59.059  74.934 138.126  1.00  0.00           O
ATOM   1805  N   ALA A 113      57.919  76.384 136.826  1.00  0.00           N
ATOM   1807  CA  ALA A 113      57.259  75.584 135.846  1.00  0.00           C
ATOM   1809  CB  ALA A 113      57.109  76.554 134.666  1.00  0.00           C
ATOM   1813  C   ALA A 113      57.929  74.304 135.346  1.00  0.00           C
ATOM   1814  O   ALA A 113      57.559  73.204 135.786  1.00  0.00           O
ATOM   1815  N   GLY A 114      58.909  74.424 134.426  1.00  0.00           N
ATOM   1817  CA  GLY A 114      59.709  73.314 133.916  1.00  0.00           C
ATOM   1820  C   GLY A 114      60.769  72.844 134.876  1.00  0.00           C
ATOM   1821  O   GLY A 114      61.339  71.774 134.716  1.00  0.00           O
ATOM   1822  N   GLN A 115      61.079  73.694 135.866  1.00  0.00           N
ATOM   1824  CA  GLN A 115      61.929  73.444 137.026  1.00  0.00           C
ATOM   1826  CB  GLN A 115      61.679  72.094 137.756  1.00  0.00           C
ATOM   1829  CG  GLN A 115      60.189  71.844 138.146  1.00  0.00           C
ATOM   1832  CD  GLN A 115      59.889  71.744 139.646  1.00  0.00           C
ATOM   1833  OE1 GLN A 115      59.049  72.434 140.206  1.00  0.00           O
ATOM   1834  NE2 GLN A 115      60.559  70.774 140.316  1.00  0.00           N
ATOM   1837  C   GLN A 115      63.389  73.694 136.656  1.00  0.00           C
ATOM   1838  O   GLN A 115      64.329  73.124 137.216  1.00  0.00           O
ATOM   1839  N   THR A 116      63.609  74.594 135.666  1.00  0.00           N
ATOM   1841  CA  THR A 116      64.899  74.804 135.016  1.00  0.00           C
ATOM   1843  CB  THR A 116      64.999  74.354 133.536  1.00  0.00           C
ATOM   1845  OG1 THR A 116      64.819  75.374 132.556  1.00  0.00           O
ATOM   1847  CG2 THR A 116      63.969  73.254 133.226  1.00  0.00           C
ATOM   1851  C   THR A 116      65.319  76.244 135.186  1.00  0.00           C
ATOM   1852  O   THR A 116      64.519  77.184 135.206  1.00  0.00           O
ATOM   1853  N   LEU A 117      66.629  76.444 135.336  1.00  0.00           N
ATOM   1855  CA  LEU A 117      67.279  77.734 135.416  1.00  0.00           C
ATOM   1857  CB  LEU A 117      68.099  77.884 136.726  1.00  0.00           C
ATOM   1860  CG  LEU A 117      67.349  78.494 137.906  1.00  0.00           C
ATOM   1862  CD1 LEU A 117      67.099  79.984 137.636  1.00  0.00           C
ATOM   1866  CD2 LEU A 117      66.049  77.774 138.256  1.00  0.00           C
ATOM   1870  C   LEU A 117      68.289  77.794 134.306  1.00  0.00           C
ATOM   1871  O   LEU A 117      68.959  76.804 134.046  1.00  0.00           O
ATOM   1872  N   THR A 118      68.529  78.984 133.736  1.00  0.00           N
ATOM   1874  CA  THR A 118      69.769  79.284 133.026  1.00  0.00           C
ATOM   1876  CB  THR A 118      69.579  79.644 131.566  1.00  0.00           C
ATOM   1878  OG1 THR A 118      68.999  78.524 130.906  1.00  0.00           O
ATOM   1880  CG2 THR A 118      70.919  79.914 130.856  1.00  0.00           C
ATOM   1884  C   THR A 118      70.459  80.424 133.746  1.00  0.00           C
ATOM   1885  O   THR A 118      69.869  81.474 133.996  1.00  0.00           O
ATOM   1886  N   THR A 119      71.739  80.214 134.146  1.00  0.00           N
ATOM   1888  CA  THR A 119      72.529  81.234 134.816  1.00  0.00           C
ATOM   1890  CB  THR A 119      73.399  80.734 135.996  1.00  0.00           C
ATOM   1892  OG1 THR A 119      74.159  79.574 135.686  1.00  0.00           O
ATOM   1894  CG2 THR A 119      72.459  80.344 137.156  1.00  0.00           C
ATOM   1898  C   THR A 119      73.359  82.024 133.816  1.00  0.00           C
ATOM   1899  O   THR A 119      73.579  81.604 132.686  1.00  0.00           O
ATOM   1900  N   ASP A 120      73.839  83.224 134.216  1.00  0.00           N
ATOM   1902  CA  ASP A 120      74.839  83.944 133.446  1.00  0.00           C
ATOM   1904  CB  ASP A 120      74.879  85.454 133.866  1.00  0.00           C
ATOM   1907  CG  ASP A 120      75.549  86.394 132.856  1.00  0.00           C
ATOM   1908  OD1 ASP A 120      75.559  86.054 131.646  1.00  0.00           O
ATOM   1909  OD2 ASP A 120      76.029  87.484 133.256  1.00  0.00           O
ATOM   1910  C   ASP A 120      76.199  83.284 133.686  1.00  0.00           C
ATOM   1911  O   ASP A 120      76.329  82.134 134.086  1.00  0.00           O
ATOM   1912  N   TRP A 121      77.289  84.034 133.486  1.00  0.00           N
ATOM   1914  CA  TRP A 121      78.599  83.584 133.856  1.00  0.00           C
ATOM   1916  CB  TRP A 121      79.629  84.494 133.186  1.00  0.00           C
ATOM   1919  CG  TRP A 121      79.489  84.594 131.706  1.00  0.00           C
ATOM   1920  CD1 TRP A 121      78.929  85.624 130.986  1.00  0.00           C
ATOM   1922  NE1 TRP A 121      79.079  85.364 129.646  1.00  0.00           N
ATOM   1924  CE2 TRP A 121      79.699  84.154 129.476  1.00  0.00           C
ATOM   1925  CD2 TRP A 121      79.949  83.624 130.756  1.00  0.00           C
ATOM   1926  CE3 TRP A 121      80.549  82.374 130.886  1.00  0.00           C
ATOM   1928  CZ3 TRP A 121      80.919  81.684 129.726  1.00  0.00           C
ATOM   1930  CZ2 TRP A 121      80.089  83.494 128.326  1.00  0.00           C
ATOM   1932  CH2 TRP A 121      80.709  82.254 128.476  1.00  0.00           C
ATOM   1934  C   TRP A 121      78.839  83.574 135.356  1.00  0.00           C
ATOM   1935  O   TRP A 121      78.499  84.514 136.086  1.00  0.00           O
ATOM   1936  N   VAL A 122      79.489  82.524 135.866  1.00  0.00           N
ATOM   1938  CA  VAL A 122      80.069  82.514 137.206  1.00  0.00           C
ATOM   1940  CB  VAL A 122      79.649  81.324 138.066  1.00  0.00           C
ATOM   1942  CG1 VAL A 122      78.119  81.184 137.996  1.00  0.00           C
ATOM   1946  CG2 VAL A 122      80.359  80.024 137.646  1.00  0.00           C
ATOM   1950  C   VAL A 122      81.559  82.564 137.086  1.00  0.00           C
ATOM   1951  O   VAL A 122      82.089  82.104 136.096  1.00  0.00           O
ATOM   1952  N   GLN A 123      82.279  83.124 138.076  1.00  0.00           N
ATOM   1954  CA  GLN A 123      83.719  83.214 138.026  1.00  0.00           C
ATOM   1956  CB  GLN A 123      84.209  84.674 138.206  1.00  0.00           C
ATOM   1959  CG  GLN A 123      85.749  84.874 138.236  1.00  0.00           C
ATOM   1962  CD  GLN A 123      86.459  84.604 136.896  1.00  0.00           C
ATOM   1963  OE1 GLN A 123      86.299  83.574 136.246  1.00  0.00           O
ATOM   1964  NE2 GLN A 123      87.259  85.584 136.436  1.00  0.00           N
ATOM   1967  C   GLN A 123      84.279  82.374 139.146  1.00  0.00           C
ATOM   1968  O   GLN A 123      84.129  82.684 140.326  1.00  0.00           O
ATOM   1969  N   TRP A 124      84.949  81.264 138.826  1.00  0.00           N
ATOM   1971  CA  TRP A 124      85.589  80.444 139.816  1.00  0.00           C
ATOM   1973  CB  TRP A 124      85.939  79.034 139.276  1.00  0.00           C
ATOM   1976  CG  TRP A 124      84.689  78.334 138.836  1.00  0.00           C
ATOM   1977  CD1 TRP A 124      84.239  78.154 137.556  1.00  0.00           C
ATOM   1979  NE1 TRP A 124      82.959  77.634 137.596  1.00  0.00           N
ATOM   1981  CE2 TRP A 124      82.559  77.504 138.896  1.00  0.00           C
ATOM   1982  CD2 TRP A 124      83.629  77.924 139.716  1.00  0.00           C
ATOM   1983  CE3 TRP A 124      83.479  77.894 141.106  1.00  0.00           C
ATOM   1985  CZ3 TRP A 124      82.259  77.474 141.636  1.00  0.00           C
ATOM   1987  CZ2 TRP A 124      81.359  77.084 139.426  1.00  0.00           C
ATOM   1989  CH2 TRP A 124      81.209  77.074 140.816  1.00  0.00           C
ATOM   1991  C   TRP A 124      86.729  81.134 140.536  1.00  0.00           C
ATOM   1992  O   TRP A 124      87.309  82.114 140.076  1.00  0.00           O
ATOM   1993  N   ASN A 125      87.039  80.664 141.746  1.00  0.00           N
ATOM   1995  CA  ASN A 125      88.299  80.984 142.366  1.00  0.00           C
ATOM   1997  CB  ASN A 125      88.209  81.994 143.546  1.00  0.00           C
ATOM   2000  CG  ASN A 125      87.559  81.484 144.826  1.00  0.00           C
ATOM   2001  OD1 ASN A 125      88.209  81.314 145.856  1.00  0.00           O
ATOM   2002  ND2 ASN A 125      86.229  81.254 144.816  1.00  0.00           N
ATOM   2005  C   ASN A 125      88.879  79.634 142.716  1.00  0.00           C
ATOM   2006  O   ASN A 125      88.289  78.864 143.476  1.00  0.00           O
ATOM   2007  N   ARG A 126      90.039  79.324 142.146  1.00  0.00           N
ATOM   2009  CA  ARG A 126      90.809  78.194 142.596  1.00  0.00           C
ATOM   2011  CB  ARG A 126      90.969  77.114 141.506  1.00  0.00           C
ATOM   2014  CG  ARG A 126      89.619  76.554 141.006  1.00  0.00           C
ATOM   2017  CD  ARG A 126      89.769  75.314 140.116  1.00  0.00           C
ATOM   2020  NE  ARG A 126      90.389  74.224 140.926  1.00  0.00           N
ATOM   2022  CZ  ARG A 126      89.739  73.414 141.746  1.00  0.00           C
ATOM   2023  NH1 ARG A 126      88.429  73.384 141.866  1.00  0.00           N
ATOM   2026  NH2 ARG A 126      90.429  72.604 142.506  1.00  0.00           N
ATOM   2029  C   ARG A 126      92.139  78.714 143.066  1.00  0.00           C
ATOM   2030  O   ARG A 126      92.399  79.924 143.026  1.00  0.00           O
ATOM   2031  N   LEU A 127      93.009  77.814 143.546  1.00  0.00           N
ATOM   2033  CA  LEU A 127      94.379  78.184 143.836  1.00  0.00           C
ATOM   2035  CB  LEU A 127      94.689  77.954 145.336  1.00  0.00           C
ATOM   2038  CG  LEU A 127      93.689  78.584 146.326  1.00  0.00           C
ATOM   2040  CD1 LEU A 127      94.009  78.104 147.736  1.00  0.00           C
ATOM   2044  CD2 LEU A 127      93.729  80.124 146.266  1.00  0.00           C
ATOM   2048  C   LEU A 127      95.319  77.334 143.026  1.00  0.00           C
ATOM   2049  O   LEU A 127      96.509  77.594 142.986  1.00  0.00           O
ATOM   2050  N   ASP A 128      94.819  76.304 142.306  1.00  0.00           N
ATOM   2052  CA  ASP A 128      95.669  75.314 141.696  1.00  0.00           C
ATOM   2054  CB  ASP A 128      95.059  73.874 141.856  1.00  0.00           C
ATOM   2057  CG  ASP A 128      93.619  73.724 141.436  1.00  0.00           C
ATOM   2058  OD1 ASP A 128      93.029  74.704 140.916  1.00  0.00           O
ATOM   2059  OD2 ASP A 128      92.989  72.644 141.666  1.00  0.00           O
ATOM   2060  C   ASP A 128      95.999  75.734 140.266  1.00  0.00           C
ATOM   2061  O   ASP A 128      96.919  75.184 139.656  1.00  0.00           O
ATOM   2062  N   GLU A 129      95.399  76.824 139.766  1.00  0.00           N
ATOM   2064  CA  GLU A 129      95.529  77.184 138.366  1.00  0.00           C
ATOM   2066  CB  GLU A 129      94.249  76.694 137.666  1.00  0.00           C
ATOM   2069  CG  GLU A 129      94.269  76.904 136.146  1.00  0.00           C
ATOM   2072  CD  GLU A 129      92.919  76.604 135.526  1.00  0.00           C
ATOM   2073  OE1 GLU A 129      92.209  75.684 136.036  1.00  0.00           O
ATOM   2074  OE2 GLU A 129      92.579  77.334 134.576  1.00  0.00           O
ATOM   2075  C   GLU A 129      95.669  78.694 138.176  1.00  0.00           C
ATOM   2076  O   GLU A 129      95.199  79.474 138.996  1.00  0.00           O
ATOM   2077  N   ASP A 130      96.349  79.154 137.096  1.00  0.00           N
ATOM   2079  CA  ASP A 130      96.649  80.574 136.886  1.00  0.00           C
ATOM   2081  CB  ASP A 130      97.949  80.724 136.036  1.00  0.00           C
ATOM   2084  CG  ASP A 130      99.189  80.294 136.806  1.00  0.00           C
ATOM   2085  OD1 ASP A 130      99.129  80.104 138.046  1.00  0.00           O
ATOM   2086  OD2 ASP A 130     100.279  80.164 136.186  1.00  0.00           O
ATOM   2087  C   ASP A 130      95.509  81.384 136.226  1.00  0.00           C
ATOM   2088  O   ASP A 130      95.419  82.604 136.406  1.00  0.00           O
ATOM   2089  N   GLU A 131      94.609  80.754 135.436  1.00  0.00           N
ATOM   2091  CA  GLU A 131      93.629  81.454 134.606  1.00  0.00           C
ATOM   2093  CB  GLU A 131      93.809  81.074 133.106  1.00  0.00           C
ATOM   2096  CG  GLU A 131      95.049  81.734 132.456  1.00  0.00           C
ATOM   2099  CD  GLU A 131      96.129  80.774 131.936  1.00  0.00           C
ATOM   2100  OE1 GLU A 131      95.899  80.244 130.826  1.00  0.00           O
ATOM   2101  OE2 GLU A 131      97.209  80.634 132.576  1.00  0.00           O
ATOM   2102  C   GLU A 131      92.199  81.134 134.996  1.00  0.00           C
ATOM   2103  O   GLU A 131      91.669  80.074 134.696  1.00  0.00           O
ATOM   2104  N   GLN A 132      91.499  82.034 135.716  1.00  0.00           N
ATOM   2106  CA  GLN A 132      90.149  81.724 136.216  1.00  0.00           C
ATOM   2108  CB  GLN A 132      89.549  82.844 137.086  1.00  0.00           C
ATOM   2111  CG  GLN A 132      90.399  83.254 138.306  1.00  0.00           C
ATOM   2114  CD  GLN A 132      90.619  82.144 139.336  1.00  0.00           C
ATOM   2115  OE1 GLN A 132      90.079  81.044 139.296  1.00  0.00           O
ATOM   2116  NE2 GLN A 132      91.519  82.474 140.296  1.00  0.00           N
ATOM   2119  C   GLN A 132      89.109  81.394 135.146  1.00  0.00           C
ATOM   2120  O   GLN A 132      89.009  82.034 134.106  1.00  0.00           O
ATOM   2121  N   TYR A 133      88.279  80.374 135.416  1.00  0.00           N
ATOM   2123  CA  TYR A 133      87.219  79.984 134.516  1.00  0.00           C
ATOM   2125  CB  TYR A 133      86.979  78.464 134.576  1.00  0.00           C
ATOM   2128  CG  TYR A 133      88.019  77.784 133.766  1.00  0.00           C
ATOM   2129  CD1 TYR A 133      89.159  77.234 134.366  1.00  0.00           C
ATOM   2131  CE1 TYR A 133      89.989  76.374 133.636  1.00  0.00           C
ATOM   2133  CZ  TYR A 133      89.759  76.154 132.286  1.00  0.00           C
ATOM   2134  OH  TYR A 133      90.529  75.164 131.646  1.00  0.00           O
ATOM   2136  CD2 TYR A 133      87.819  77.594 132.386  1.00  0.00           C
ATOM   2138  CE2 TYR A 133      88.689  76.784 131.656  1.00  0.00           C
ATOM   2140  C   TYR A 133      85.899  80.684 134.746  1.00  0.00           C
ATOM   2141  O   TYR A 133      85.399  80.794 135.866  1.00  0.00           O
ATOM   2142  N   ARG A 134      85.259  81.054 133.616  1.00  0.00           N
ATOM   2144  CA  ARG A 134      83.869  81.434 133.606  1.00  0.00           C
ATOM   2146  CB  ARG A 134      83.589  82.714 132.796  1.00  0.00           C
ATOM   2149  CG  ARG A 134      84.499  83.884 133.186  1.00  0.00           C
ATOM   2152  CD  ARG A 134      84.009  85.224 132.646  1.00  0.00           C
ATOM   2155  NE  ARG A 134      82.839  85.664 133.476  1.00  0.00           N
ATOM   2157  CZ  ARG A 134      82.059  86.684 133.146  1.00  0.00           C
ATOM   2158  NH1 ARG A 134      81.919  87.084 131.896  1.00  0.00           N
ATOM   2161  NH2 ARG A 134      81.389  87.264 134.116  1.00  0.00           N
ATOM   2164  C   ARG A 134      82.999  80.334 133.056  1.00  0.00           C
ATOM   2165  O   ARG A 134      83.209  79.884 131.926  1.00  0.00           O
ATOM   2166  N   GLY A 135      82.009  79.854 133.826  1.00  0.00           N
ATOM   2168  CA  GLY A 135      81.039  78.874 133.366  1.00  0.00           C
ATOM   2171  C   GLY A 135      79.669  79.494 133.286  1.00  0.00           C
ATOM   2172  O   GLY A 135      79.269  80.234 134.186  1.00  0.00           O
ATOM   2173  N   ARG A 136      78.919  79.154 132.216  1.00  0.00           N
ATOM   2175  CA  ARG A 136      77.499  79.404 132.076  1.00  0.00           C
ATOM   2177  CB  ARG A 136      77.149  80.034 130.686  1.00  0.00           C
ATOM   2180  CG  ARG A 136      75.709  80.584 130.596  1.00  0.00           C
ATOM   2183  CD  ARG A 136      75.059  80.604 129.196  1.00  0.00           C
ATOM   2186  NE  ARG A 136      75.829  81.514 128.296  1.00  0.00           N
ATOM   2188  CZ  ARG A 136      75.609  81.624 126.996  1.00  0.00           C
ATOM   2189  NH1 ARG A 136      74.529  81.194 126.386  1.00  0.00           N
ATOM   2192  NH2 ARG A 136      76.489  82.204 126.206  1.00  0.00           N
ATOM   2195  C   ARG A 136      76.829  78.044 132.146  1.00  0.00           C
ATOM   2196  O   ARG A 136      77.329  77.074 131.576  1.00  0.00           O
ATOM   2197  N   TYR A 137      75.699  77.914 132.876  1.00  0.00           N
ATOM   2199  CA  TYR A 137      75.109  76.624 133.186  1.00  0.00           C
ATOM   2201  CB  TYR A 137      75.309  76.234 134.686  1.00  0.00           C
ATOM   2204  CG  TYR A 137      76.779  76.194 135.026  1.00  0.00           C
ATOM   2205  CD1 TYR A 137      77.439  77.324 135.546  1.00  0.00           C
ATOM   2207  CE1 TYR A 137      78.799  77.254 135.866  1.00  0.00           C
ATOM   2209  CZ  TYR A 137      79.509  76.064 135.716  1.00  0.00           C
ATOM   2210  OH  TYR A 137      80.869  75.974 136.096  1.00  0.00           O
ATOM   2212  CD2 TYR A 137      77.499  75.004 134.856  1.00  0.00           C
ATOM   2214  CE2 TYR A 137      78.859  74.944 135.226  1.00  0.00           C
ATOM   2216  C   TYR A 137      73.609  76.634 132.906  1.00  0.00           C
ATOM   2217  O   TYR A 137      72.979  77.694 132.846  1.00  0.00           O
ATOM   2218  N   GLN A 138      72.979  75.444 132.776  1.00  0.00           N
ATOM   2220  CA  GLN A 138      71.579  75.304 133.136  1.00  0.00           C
ATOM   2222  CB  GLN A 138      70.639  74.884 131.956  1.00  0.00           C
ATOM   2225  CG  GLN A 138      70.419  73.374 131.716  1.00  0.00           C
ATOM   2228  CD  GLN A 138      69.269  73.024 130.756  1.00  0.00           C
ATOM   2229  OE1 GLN A 138      68.189  72.604 131.166  1.00  0.00           O
ATOM   2230  NE2 GLN A 138      69.549  73.084 129.436  1.00  0.00           N
ATOM   2233  C   GLN A 138      71.529  74.304 134.276  1.00  0.00           C
ATOM   2234  O   GLN A 138      72.139  73.234 134.236  1.00  0.00           O
ATOM   2235  N   ILE A 139      70.779  74.644 135.346  1.00  0.00           N
ATOM   2237  CA  ILE A 139      70.549  73.814 136.516  1.00  0.00           C
ATOM   2239  CB  ILE A 139      70.859  74.524 137.836  1.00  0.00           C
ATOM   2241  CG2 ILE A 139      70.679  73.544 139.026  1.00  0.00           C
ATOM   2245  CG1 ILE A 139      72.259  75.184 137.866  1.00  0.00           C
ATOM   2248  CD  ILE A 139      72.329  76.314 138.896  1.00  0.00           C
ATOM   2252  C   ILE A 139      69.069  73.444 136.496  1.00  0.00           C
ATOM   2253  O   ILE A 139      68.199  74.264 136.216  1.00  0.00           O
ATOM   2254  N   SER A 140      68.729  72.174 136.786  1.00  0.00           N
ATOM   2256  CA  SER A 140      67.369  71.704 136.686  1.00  0.00           C
ATOM   2258  CB  SER A 140      67.029  71.194 135.246  1.00  0.00           C
ATOM   2261  OG  SER A 140      65.699  70.684 135.096  1.00  0.00           O
ATOM   2263  C   SER A 140      67.159  70.624 137.716  1.00  0.00           C
ATOM   2264  O   SER A 140      68.119  70.024 138.206  1.00  0.00           O
ATOM   2265  N   VAL A 141      65.899  70.354 138.086  1.00  0.00           N
ATOM   2267  CA  VAL A 141      65.529  69.114 138.726  1.00  0.00           C
ATOM   2269  CB  VAL A 141      65.049  69.264 140.176  1.00  0.00           C
ATOM   2271  CG1 VAL A 141      66.149  69.954 140.996  1.00  0.00           C
ATOM   2275  CG2 VAL A 141      63.739  70.044 140.266  1.00  0.00           C
ATOM   2279  C   VAL A 141      64.489  68.414 137.886  1.00  0.00           C
ATOM   2280  O   VAL A 141      63.519  69.004 137.406  1.00  0.00           O
ATOM   2281  N   LYS A 142      64.689  67.104 137.656  1.00  0.00           N
ATOM   2283  CA  LYS A 142      63.769  66.294 136.876  1.00  0.00           C
ATOM   2285  CB  LYS A 142      64.299  66.014 135.456  1.00  0.00           C
ATOM   2288  CG  LYS A 142      64.409  67.294 134.596  1.00  0.00           C
ATOM   2291  CD  LYS A 142      65.259  67.074 133.336  1.00  0.00           C
ATOM   2294  CE  LYS A 142      66.049  68.324 132.946  1.00  0.00           C
ATOM   2297  NZ  LYS A 142      66.889  68.054 131.776  1.00  0.00           N
ATOM   2301  C   LYS A 142      63.559  64.984 137.596  1.00  0.00           C
ATOM   2302  O   LYS A 142      64.539  64.264 137.806  1.00  0.00           O
ATOM   2303  N   PRO A 143      62.359  64.584 138.006  1.00  0.00           N
ATOM   2304  CD  PRO A 143      61.389  65.534 138.556  1.00  0.00           C
ATOM   2307  CA  PRO A 143      62.129  63.234 138.476  1.00  0.00           C
ATOM   2309  CB  PRO A 143      61.059  63.374 139.566  1.00  0.00           C
ATOM   2312  CG  PRO A 143      60.309  64.654 139.186  1.00  0.00           C
ATOM   2315  C   PRO A 143      61.759  62.274 137.356  1.00  0.00           C
ATOM   2316  O   PRO A 143      60.839  62.484 136.556  1.00  0.00           O
ATOM   2317  N   GLN A 144      62.539  61.194 137.296  1.00  0.00           N
ATOM   2319  CA  GLN A 144      62.419  60.164 136.296  1.00  0.00           C
ATOM   2321  CB  GLN A 144      63.709  60.134 135.446  1.00  0.00           C
ATOM   2324  CG  GLN A 144      63.589  59.224 134.206  1.00  0.00           C
ATOM   2327  CD  GLN A 144      63.789  59.954 132.876  1.00  0.00           C
ATOM   2328  OE1 GLN A 144      63.279  61.064 132.726  1.00  0.00           O
ATOM   2329  NE2 GLN A 144      64.479  59.354 131.896  1.00  0.00           N
ATOM   2332  C   GLN A 144      62.259  58.834 137.016  1.00  0.00           C
ATOM   2333  O   GLN A 144      61.679  57.884 136.516  1.00  0.00           O
ATOM   2334  N   GLY A 145      62.759  58.734 138.266  1.00  0.00           N
ATOM   2336  CA  GLY A 145      62.729  57.474 138.986  1.00  0.00           C
ATOM   2339  C   GLY A 145      61.729  57.474 140.026  1.00  0.00           C
ATOM   2340  O   GLY A 145      61.769  56.614 140.906  1.00  0.00           O
ATOM   2341  N   TYR A 146      60.899  58.524 140.026  1.00  0.00           N
ATOM   2343  CA  TYR A 146      59.959  58.904 141.066  1.00  0.00           C
ATOM   2345  CB  TYR A 146      58.969  57.744 141.396  1.00  0.00           C
ATOM   2348  CG  TYR A 146      58.369  57.184 140.106  1.00  0.00           C
ATOM   2349  CD1 TYR A 146      57.169  57.704 139.576  1.00  0.00           C
ATOM   2351  CE1 TYR A 146      56.599  57.154 138.426  1.00  0.00           C
ATOM   2353  CZ  TYR A 146      57.199  56.064 137.776  1.00  0.00           C
ATOM   2354  OH  TYR A 146      56.599  55.464 136.646  1.00  0.00           O
ATOM   2356  CD2 TYR A 146      58.959  56.094 139.416  1.00  0.00           C
ATOM   2358  CE2 TYR A 146      58.389  55.544 138.266  1.00  0.00           C
ATOM   2360  C   TYR A 146      60.769  59.514 142.236  1.00  0.00           C
ATOM   2361  O   TYR A 146      60.259  60.074 143.196  1.00  0.00           O
ATOM   2362  N   GLN A 147      62.099  59.524 142.026  1.00  0.00           N
ATOM   2364  CA  GLN A 147      63.139  60.184 142.736  1.00  0.00           C
ATOM   2366  CB  GLN A 147      64.319  59.214 143.116  1.00  0.00           C
ATOM   2369  CG  GLN A 147      64.109  57.674 142.916  1.00  0.00           C
ATOM   2372  CD  GLN A 147      63.019  57.044 143.786  1.00  0.00           C
ATOM   2373  OE1 GLN A 147      62.399  57.704 144.616  1.00  0.00           O
ATOM   2374  NE2 GLN A 147      62.809  55.704 143.646  1.00  0.00           N
ATOM   2377  C   GLN A 147      63.639  61.194 141.706  1.00  0.00           C
ATOM   2378  O   GLN A 147      63.709  60.904 140.506  1.00  0.00           O
ATOM   2379  N   GLN A 148      63.979  62.414 142.156  1.00  0.00           N
ATOM   2381  CA  GLN A 148      64.509  63.484 141.336  1.00  0.00           C
ATOM   2383  CB  GLN A 148      64.279  64.864 141.996  1.00  0.00           C
ATOM   2386  CG  GLN A 148      65.249  65.154 143.157  1.00  0.00           C
ATOM   2389  CD  GLN A 148      64.839  66.424 143.856  1.00  0.00           C
ATOM   2390  OE1 GLN A 148      63.799  66.464 144.526  1.00  0.00           O
ATOM   2391  NE2 GLN A 148      65.659  67.494 143.706  1.00  0.00           N
ATOM   2394  C   GLN A 148      65.989  63.374 141.046  1.00  0.00           C
ATOM   2395  O   GLN A 148      66.789  62.874 141.846  1.00  0.00           O
ATOM   2396  N   ALA A 149      66.379  63.944 139.896  1.00  0.00           N
ATOM   2398  CA  ALA A 149      67.669  64.534 139.676  1.00  0.00           C
ATOM   2400  CB  ALA A 149      67.889  64.644 138.157  1.00  0.00           C
ATOM   2404  C   ALA A 149      67.779  65.934 140.276  1.00  0.00           C
ATOM   2405  O   ALA A 149      66.809  66.674 140.346  1.00  0.00           O
ATOM   2406  N   VAL A 150      68.999  66.364 140.636  1.00  0.00           N
ATOM   2408  CA  VAL A 150      69.459  67.724 140.406  1.00  0.00           C
ATOM   2410  CB  VAL A 150      70.079  68.374 141.646  1.00  0.00           C
ATOM   2412  CG1 VAL A 150      70.469  69.834 141.316  1.00  0.00           C
ATOM   2416  CG2 VAL A 150      69.089  68.344 142.826  1.00  0.00           C
ATOM   2420  C   VAL A 150      70.529  67.584 139.336  1.00  0.00           C
ATOM   2421  O   VAL A 150      71.479  66.834 139.516  1.00  0.00           O
ATOM   2422  N   THR A 151      70.359  68.264 138.186  1.00  0.00           N
ATOM   2424  CA  THR A 151      71.279  68.154 137.066  1.00  0.00           C
ATOM   2426  CB  THR A 151      70.709  67.634 135.736  1.00  0.00           C
ATOM   2428  OG1 THR A 151      69.659  68.404 135.156  1.00  0.00           O
ATOM   2430  CG2 THR A 151      70.099  66.274 136.006  1.00  0.00           C
ATOM   2434  C   THR A 151      71.879  69.504 136.816  1.00  0.00           C
ATOM   2435  O   THR A 151      71.189  70.524 136.876  1.00  0.00           O
ATOM   2436  N   VAL A 152      73.199  69.564 136.556  1.00  0.00           N
ATOM   2438  CA  VAL A 152      73.829  70.814 136.206  1.00  0.00           C
ATOM   2440  CB  VAL A 152      74.769  71.364 137.266  1.00  0.00           C
ATOM   2442  CG1 VAL A 152      75.219  72.774 136.826  1.00  0.00           C
ATOM   2446  CG2 VAL A 152      74.069  71.474 138.616  1.00  0.00           C
ATOM   2450  C   VAL A 152      74.619  70.594 134.946  1.00  0.00           C
ATOM   2451  O   VAL A 152      75.549  69.784 134.916  1.00  0.00           O
ATOM   2452  N   LYS A 153      74.279  71.324 133.886  1.00  0.00           N
ATOM   2454  CA  LYS A 153      74.889  71.184 132.586  1.00  0.00           C
ATOM   2456  CB  LYS A 153      73.789  71.154 131.496  1.00  0.00           C
ATOM   2459  CG  LYS A 153      72.699  70.064 131.686  1.00  0.00           C
ATOM   2462  CD  LYS A 153      71.519  70.164 130.706  1.00  0.00           C
ATOM   2465  CE  LYS A 153      71.999  70.674 129.346  1.00  0.00           C
ATOM   2468  NZ  LYS A 153      71.129  70.294 128.236  1.00  0.00           N
ATOM   2472  C   LYS A 153      75.779  72.374 132.316  1.00  0.00           C
ATOM   2473  O   LYS A 153      75.379  73.514 132.556  1.00  0.00           O
ATOM   2474  N   LEU A 154      77.019  72.144 131.826  1.00  0.00           N
ATOM   2476  CA  LEU A 154      77.929  73.214 131.456  1.00  0.00           C
ATOM   2478  CB  LEU A 154      79.399  72.714 131.576  1.00  0.00           C
ATOM   2481  CG  LEU A 154      80.549  73.754 131.456  1.00  0.00           C
ATOM   2483  CD1 LEU A 154      80.369  74.744 130.306  1.00  0.00           C
ATOM   2487  CD2 LEU A 154      80.719  74.594 132.716  1.00  0.00           C
ATOM   2491  C   LEU A 154      77.609  73.624 130.026  1.00  0.00           C
ATOM   2492  O   LEU A 154      77.959  72.944 129.076  1.00  0.00           O
ATOM   2493  N   LEU A 155      76.969  74.794 129.836  1.00  0.00           N
ATOM   2495  CA  LEU A 155      76.649  75.284 128.516  1.00  0.00           C
ATOM   2497  CB  LEU A 155      75.499  76.324 128.566  1.00  0.00           C
ATOM   2500  CG  LEU A 155      74.299  75.954 129.466  1.00  0.00           C
ATOM   2502  CD1 LEU A 155      73.219  77.034 129.356  1.00  0.00           C
ATOM   2506  CD2 LEU A 155      73.699  74.574 129.156  1.00  0.00           C
ATOM   2510  C   LEU A 155      77.859  75.904 127.836  1.00  0.00           C
ATOM   2511  O   LEU A 155      78.259  75.554 126.736  1.00  0.00           O
ATOM   2512  N   ASN A 156      78.549  76.854 128.496  1.00  0.00           N
ATOM   2514  CA  ASN A 156      79.699  77.494 127.876  1.00  0.00           C
ATOM   2516  CB  ASN A 156      79.329  78.834 127.196  1.00  0.00           C
ATOM   2519  CG  ASN A 156      78.299  78.654 126.076  1.00  0.00           C
ATOM   2520  OD1 ASN A 156      77.179  79.154 126.196  1.00  0.00           O
ATOM   2521  ND2 ASN A 156      78.669  77.954 124.976  1.00  0.00           N
ATOM   2524  C   ASN A 156      80.759  77.744 128.926  1.00  0.00           C
ATOM   2525  O   ASN A 156      80.479  78.274 129.996  1.00  0.00           O
ATOM   2526  N   LEU A 157      82.019  77.344 128.656  1.00  0.00           N
ATOM   2528  CA  LEU A 157      83.129  77.504 129.566  1.00  0.00           C
ATOM   2530  CB  LEU A 157      83.829  76.144 129.876  1.00  0.00           C
ATOM   2533  CG  LEU A 157      84.859  76.114 131.026  1.00  0.00           C
ATOM   2535  CD1 LEU A 157      84.299  76.534 132.396  1.00  0.00           C
ATOM   2539  CD2 LEU A 157      85.449  74.704 131.196  1.00  0.00           C
ATOM   2543  C   LEU A 157      84.129  78.434 128.896  1.00  0.00           C
ATOM   2544  O   LEU A 157      84.469  78.244 127.726  1.00  0.00           O
ATOM   2545  N   GLU A 158      84.599  79.484 129.586  1.00  0.00           N
ATOM   2547  CA  GLU A 158      85.669  80.354 129.116  1.00  0.00           C
ATOM   2549  CB  GLU A 158      85.249  81.844 128.976  1.00  0.00           C
ATOM   2552  CG  GLU A 158      84.279  82.154 127.816  1.00  0.00           C
ATOM   2555  CD  GLU A 158      84.089  83.664 127.646  1.00  0.00           C
ATOM   2556  OE1 GLU A 158      83.759  84.354 128.656  1.00  0.00           O
ATOM   2557  OE2 GLU A 158      84.319  84.164 126.526  1.00  0.00           O
ATOM   2558  C   GLU A 158      86.859  80.304 130.056  1.00  0.00           C
ATOM   2559  O   GLU A 158      86.709  80.514 131.256  1.00  0.00           O
ATOM   2560  N   GLN A 159      88.069  80.074 129.506  1.00  0.00           N
ATOM   2562  CA  GLN A 159      89.299  80.274 130.246  1.00  0.00           C
ATOM   2564  CB  GLN A 159      90.369  79.204 129.886  1.00  0.00           C
ATOM   2567  CG  GLN A 159      91.649  79.284 130.766  1.00  0.00           C
ATOM   2570  CD  GLN A 159      92.669  78.164 130.536  1.00  0.00           C
ATOM   2571  OE1 GLN A 159      93.439  77.784 131.416  1.00  0.00           O
ATOM   2572  NE2 GLN A 159      92.699  77.604 129.306  1.00  0.00           N
ATOM   2575  C   GLN A 159      89.849  81.604 129.776  1.00  0.00           C
ATOM   2576  O   GLN A 159      90.349  81.684 128.656  1.00  0.00           O
ATOM   2577  N   ALA A 160      89.779  82.664 130.606  1.00  0.00           N
ATOM   2579  CA  ALA A 160      90.249  84.014 130.286  1.00  0.00           C
ATOM   2581  CB  ALA A 160      91.699  84.154 130.746  1.00  0.00           C
ATOM   2585  C   ALA A 160      90.089  84.494 128.846  1.00  0.00           C
ATOM   2586  O   ALA A 160      91.069  84.674 128.116  1.00  0.00           O
ATOM   2587  N   GLY A 161      88.829  84.664 128.396  1.00  0.00           N
ATOM   2589  CA  GLY A 161      88.449  85.374 127.176  1.00  0.00           C
ATOM   2592  C   GLY A 161      88.779  84.644 125.916  1.00  0.00           C
ATOM   2593  O   GLY A 161      88.729  85.174 124.806  1.00  0.00           O
ATOM   2594  N   LYS A 162      89.109  83.364 126.026  1.00  0.00           N
ATOM   2596  CA  LYS A 162      88.989  82.434 124.936  1.00  0.00           C
ATOM   2598  CB  LYS A 162      90.309  81.894 124.296  1.00  0.00           C
ATOM   2601  CG  LYS A 162      91.289  81.114 125.196  1.00  0.00           C
ATOM   2604  CD  LYS A 162      92.119  82.064 126.066  1.00  0.00           C
ATOM   2607  CE  LYS A 162      93.089  81.354 127.026  1.00  0.00           C
ATOM   2610  NZ  LYS A 162      93.679  82.344 127.946  1.00  0.00           N
ATOM   2614  C   LYS A 162      88.169  81.324 125.526  1.00  0.00           C
ATOM   2615  O   LYS A 162      88.409  80.904 126.666  1.00  0.00           O
ATOM   2616  N   PRO A 163      87.169  80.814 124.856  1.00  0.00           N
ATOM   2617  CD  PRO A 163      86.549  81.374 123.636  1.00  0.00           C
ATOM   2620  CA  PRO A 163      86.629  79.524 125.196  1.00  0.00           C
ATOM   2622  CB  PRO A 163      85.499  79.324 124.216  1.00  0.00           C
ATOM   2625  CG  PRO A 163      85.839  80.194 123.006  1.00  0.00           C
ATOM   2628  C   PRO A 163      87.589  78.364 125.186  1.00  0.00           C
ATOM   2629  O   PRO A 163      88.669  78.424 124.606  1.00  0.00           O
ATOM   2630  N   VAL A 164      87.149  77.304 125.846  1.00  0.00           N
ATOM   2632  CA  VAL A 164      87.889  76.094 126.066  1.00  0.00           C
ATOM   2634  CB  VAL A 164      88.249  76.004 127.546  1.00  0.00           C
ATOM   2636  CG1 VAL A 164      87.009  76.304 128.386  1.00  0.00           C
ATOM   2640  CG2 VAL A 164      88.789  74.644 127.966  1.00  0.00           C
ATOM   2644  C   VAL A 164      86.949  74.984 125.656  1.00  0.00           C
ATOM   2645  O   VAL A 164      85.739  75.164 125.616  1.00  0.00           O
ATOM   2646  N   ALA A 165      87.489  73.794 125.356  1.00  0.00           N
ATOM   2648  CA  ALA A 165      86.669  72.624 125.336  1.00  0.00           C
ATOM   2650  CB  ALA A 165      86.119  72.424 123.936  1.00  0.00           C
ATOM   2654  C   ALA A 165      87.449  71.404 125.756  1.00  0.00           C
ATOM   2655  O   ALA A 165      87.169  70.294 125.336  1.00  0.00           O
ATOM   2656  N   ASP A 166      88.459  71.584 126.636  1.00  0.00           N
ATOM   2658  CA  ASP A 166      89.089  70.494 127.326  1.00  0.00           C
ATOM   2660  CB  ASP A 166      90.239  71.034 128.226  1.00  0.00           C
ATOM   2663  CG  ASP A 166      90.749  70.024 129.246  1.00  0.00           C
ATOM   2664  OD1 ASP A 166      90.869  68.814 128.906  1.00  0.00           O
ATOM   2665  OD2 ASP A 166      90.979  70.424 130.406  1.00  0.00           O
ATOM   2666  C   ASP A 166      88.079  69.624 128.076  1.00  0.00           C
ATOM   2667  O   ASP A 166      87.249  70.114 128.866  1.00  0.00           O
ATOM   2668  N   ALA A 167      88.139  68.304 127.836  1.00  0.00           N
ATOM   2670  CA  ALA A 167      87.309  67.334 128.486  1.00  0.00           C
ATOM   2672  CB  ALA A 167      87.559  65.954 127.856  1.00  0.00           C
ATOM   2676  C   ALA A 167      87.539  67.304 129.986  1.00  0.00           C
ATOM   2677  O   ALA A 167      86.589  67.234 130.766  1.00  0.00           O
ATOM   2678  N   ALA A 168      88.809  67.404 130.446  1.00  0.00           N
ATOM   2680  CA  ALA A 168      89.129  67.394 131.856  1.00  0.00           C
ATOM   2682  CB  ALA A 168      90.649  67.234 132.056  1.00  0.00           C
ATOM   2686  C   ALA A 168      88.609  68.614 132.596  1.00  0.00           C
ATOM   2687  O   ALA A 168      87.949  68.524 133.636  1.00  0.00           O
ATOM   2688  N   SER A 169      88.829  69.814 132.036  1.00  0.00           N
ATOM   2690  CA  SER A 169      88.309  71.064 132.566  1.00  0.00           C
ATOM   2692  CB  SER A 169      88.759  72.254 131.706  1.00  0.00           C
ATOM   2695  OG  SER A 169      88.359  73.484 132.296  1.00  0.00           O
ATOM   2697  C   SER A 169      86.789  71.084 132.666  1.00  0.00           C
ATOM   2698  O   SER A 169      86.229  71.414 133.716  1.00  0.00           O
ATOM   2699  N   MET A 170      86.079  70.634 131.626  1.00  0.00           N
ATOM   2701  CA  MET A 170      84.629  70.634 131.596  1.00  0.00           C
ATOM   2703  CB  MET A 170      84.139  69.984 130.296  1.00  0.00           C
ATOM   2706  CG  MET A 170      82.619  69.814 130.206  1.00  0.00           C
ATOM   2709  SD  MET A 170      82.119  69.184 128.596  1.00  0.00           S
ATOM   2710  CE  MET A 170      82.169  70.824 127.856  1.00  0.00           C
ATOM   2714  C   MET A 170      83.999  69.904 132.756  1.00  0.00           C
ATOM   2715  O   MET A 170      83.139  70.434 133.456  1.00  0.00           O
ATOM   2716  N   GLN A 171      84.489  68.694 133.076  1.00  0.00           N
ATOM   2718  CA  GLN A 171      83.939  67.954 134.186  1.00  0.00           C
ATOM   2720  CB  GLN A 171      84.169  66.444 134.006  1.00  0.00           C
ATOM   2723  CG  GLN A 171      83.339  65.634 135.026  1.00  0.00           C
ATOM   2726  CD  GLN A 171      83.179  64.144 134.746  1.00  0.00           C
ATOM   2727  OE1 GLN A 171      82.869  63.384 135.666  1.00  0.00           O
ATOM   2728  NE2 GLN A 171      83.359  63.694 133.486  1.00  0.00           N
ATOM   2731  C   GLN A 171      84.409  68.444 135.556  1.00  0.00           C
ATOM   2732  O   GLN A 171      83.699  68.294 136.546  1.00  0.00           O
ATOM   2733  N   ARG A 172      85.589  69.124 135.646  1.00  0.00           N
ATOM   2735  CA  ARG A 172      85.969  69.894 136.836  1.00  0.00           C
ATOM   2737  CB  ARG A 172      87.439  70.434 136.816  1.00  0.00           C
ATOM   2740  CG  ARG A 172      87.749  71.704 137.646  1.00  0.00           C
ATOM   2743  CD  ARG A 172      89.259  71.994 137.816  1.00  0.00           C
ATOM   2746  NE  ARG A 172      89.769  71.014 138.816  1.00  0.00           N
ATOM   2748  CZ  ARG A 172      91.019  70.994 139.276  1.00  0.00           C
ATOM   2749  NH1 ARG A 172      91.999  71.724 138.796  1.00  0.00           N
ATOM   2752  NH2 ARG A 172      91.289  70.314 140.376  1.00  0.00           N
ATOM   2755  C   ARG A 172      85.019  71.014 137.166  1.00  0.00           C
ATOM   2756  O   ARG A 172      84.529  71.144 138.286  1.00  0.00           O
ATOM   2757  N   TYR A 173      84.669  71.844 136.166  1.00  0.00           N
ATOM   2759  CA  TYR A 173      83.789  72.984 136.366  1.00  0.00           C
ATOM   2761  CB  TYR A 173      84.119  74.134 135.386  1.00  0.00           C
ATOM   2764  CG  TYR A 173      85.509  74.604 135.756  1.00  0.00           C
ATOM   2765  CD1 TYR A 173      85.739  75.254 136.976  1.00  0.00           C
ATOM   2767  CE1 TYR A 173      87.039  75.544 137.406  1.00  0.00           C
ATOM   2769  CZ  TYR A 173      88.139  75.164 136.616  1.00  0.00           C
ATOM   2770  OH  TYR A 173      89.449  75.394 137.086  1.00  0.00           O
ATOM   2772  CD2 TYR A 173      86.609  74.294 134.946  1.00  0.00           C
ATOM   2774  CE2 TYR A 173      87.919  74.534 135.386  1.00  0.00           C
ATOM   2776  C   TYR A 173      82.329  72.584 136.326  1.00  0.00           C
ATOM   2777  O   TYR A 173      81.469  73.274 136.876  1.00  0.00           O
ATOM   2778  N   SER A 174      82.019  71.414 135.736  1.00  0.00           N
ATOM   2780  CA  SER A 174      80.789  70.694 135.986  1.00  0.00           C
ATOM   2782  CB  SER A 174      80.499  69.594 134.926  1.00  0.00           C
ATOM   2785  OG  SER A 174      79.119  69.244 134.916  1.00  0.00           O
ATOM   2787  C   SER A 174      80.659  70.204 137.436  1.00  0.00           C
ATOM   2788  O   SER A 174      79.639  70.424 138.086  1.00  0.00           O
ATOM   2789  N   THR A 175      81.709  69.614 138.066  1.00  0.00           N
ATOM   2791  CA  THR A 175      81.609  69.164 139.466  1.00  0.00           C
ATOM   2793  CB  THR A 175      82.519  67.994 139.826  1.00  0.00           C
ATOM   2795  OG1 THR A 175      82.119  67.374 141.036  1.00  0.00           O
ATOM   2797  CG2 THR A 175      83.989  68.384 140.026  1.00  0.00           C
ATOM   2801  C   THR A 175      81.759  70.284 140.486  1.00  0.00           C
ATOM   2802  O   THR A 175      81.279  70.154 141.616  1.00  0.00           O
ATOM   2803  N   GLU A 176      82.349  71.454 140.126  1.00  0.00           N
ATOM   2805  CA  GLU A 176      82.369  72.624 140.996  1.00  0.00           C
ATOM   2807  CB  GLU A 176      83.119  73.814 140.326  1.00  0.00           C
ATOM   2810  CG  GLU A 176      84.659  73.624 140.276  1.00  0.00           C
ATOM   2813  CD  GLU A 176      85.409  74.264 141.446  1.00  0.00           C
ATOM   2814  OE1 GLU A 176      85.069  73.934 142.616  1.00  0.00           O
ATOM   2815  OE2 GLU A 176      86.399  74.994 141.196  1.00  0.00           O
ATOM   2816  C   GLU A 176      80.979  73.074 141.406  1.00  0.00           C
ATOM   2817  O   GLU A 176      80.669  73.134 142.596  1.00  0.00           O
ATOM   2818  N   MET A 177      80.059  73.274 140.446  1.00  0.00           N
ATOM   2820  CA  MET A 177      78.659  73.564 140.716  1.00  0.00           C
ATOM   2822  CB  MET A 177      77.839  73.744 139.426  1.00  0.00           C
ATOM   2825  CG  MET A 177      78.149  75.014 138.636  1.00  0.00           C
ATOM   2828  SD  MET A 177      77.659  76.554 139.466  1.00  0.00           S
ATOM   2829  CE  MET A 177      75.879  76.314 139.236  1.00  0.00           C
ATOM   2833  C   MET A 177      77.909  72.524 141.506  1.00  0.00           C
ATOM   2834  O   MET A 177      77.159  72.844 142.426  1.00  0.00           O
ATOM   2835  N   MET A 178      78.079  71.224 141.166  1.00  0.00           N
ATOM   2837  CA  MET A 178      77.499  70.164 141.976  1.00  0.00           C
ATOM   2839  CB  MET A 178      77.579  68.774 141.316  1.00  0.00           C
ATOM   2842  CG  MET A 178      76.439  68.484 140.306  1.00  0.00           C
ATOM   2845  SD  MET A 178      74.849  67.904 140.966  1.00  0.00           S
ATOM   2846  CE  MET A 178      74.179  69.384 141.756  1.00  0.00           C
ATOM   2850  C   MET A 178      78.019  70.134 143.386  1.00  0.00           C
ATOM   2851  O   MET A 178      77.229  70.074 144.326  1.00  0.00           O
ATOM   2852  N   ASN A 179      79.349  70.274 143.596  1.00  0.00           N
ATOM   2854  CA  ASN A 179      79.899  70.334 144.936  1.00  0.00           C
ATOM   2856  CB  ASN A 179      81.449  70.424 144.876  1.00  0.00           C
ATOM   2859  CG  ASN A 179      82.019  70.104 146.246  1.00  0.00           C
ATOM   2860  OD1 ASN A 179      81.739  70.804 147.226  1.00  0.00           O
ATOM   2861  ND2 ASN A 179      82.769  68.994 146.366  1.00  0.00           N
ATOM   2864  C   ASN A 179      79.319  71.504 145.726  1.00  0.00           C
ATOM   2865  O   ASN A 179      78.869  71.364 146.866  1.00  0.00           O
ATOM   2866  N   VAL A 180      79.239  72.674 145.076  1.00  0.00           N
ATOM   2868  CA  VAL A 180      78.629  73.874 145.586  1.00  0.00           C
ATOM   2870  CB  VAL A 180      78.919  74.954 144.547  1.00  0.00           C
ATOM   2872  CG1 VAL A 180      78.049  76.194 144.746  1.00  0.00           C
ATOM   2876  CG2 VAL A 180      80.419  75.304 144.596  1.00  0.00           C
ATOM   2880  C   VAL A 180      77.139  73.754 145.916  1.00  0.00           C
ATOM   2881  O   VAL A 180      76.689  74.154 146.996  1.00  0.00           O
ATOM   2882  N   ILE A 181      76.309  73.184 145.026  1.00  0.00           N
ATOM   2884  CA  ILE A 181      74.899  72.904 145.276  1.00  0.00           C
ATOM   2886  CB  ILE A 181      74.129  72.544 143.996  1.00  0.00           C
ATOM   2888  CG2 ILE A 181      72.669  72.114 144.306  1.00  0.00           C
ATOM   2892  CG1 ILE A 181      74.129  73.754 143.036  1.00  0.00           C
ATOM   2895  CD  ILE A 181      73.599  73.424 141.636  1.00  0.00           C
ATOM   2899  C   ILE A 181      74.669  71.874 146.356  1.00  0.00           C
ATOM   2900  O   ILE A 181      73.839  72.074 147.246  1.00  0.00           O
ATOM   2901  N   SER A 182      75.429  70.764 146.326  1.00  0.00           N
ATOM   2903  CA  SER A 182      75.449  69.704 147.316  1.00  0.00           C
ATOM   2905  CB  SER A 182      76.259  68.474 146.846  1.00  0.00           C
ATOM   2908  OG  SER A 182      75.689  67.934 145.657  1.00  0.00           O
ATOM   2910  C   SER A 182      75.909  70.124 148.696  1.00  0.00           C
ATOM   2911  O   SER A 182      75.259  69.794 149.686  1.00  0.00           O
ATOM   2912  N   ALA A 183      76.999  70.914 148.826  1.00  0.00           N
ATOM   2914  CA  ALA A 183      77.439  71.514 150.076  1.00  0.00           C
ATOM   2916  CB  ALA A 183      78.709  72.354 149.826  1.00  0.00           C
ATOM   2920  C   ALA A 183      76.399  72.444 150.686  1.00  0.00           C
ATOM   2921  O   ALA A 183      76.129  72.424 151.886  1.00  0.00           O
ATOM   2922  N   GLY A 184      75.759  73.244 149.806  1.00  0.00           N
ATOM   2924  CA  GLY A 184      74.719  74.184 150.166  1.00  0.00           C
ATOM   2927  C   GLY A 184      73.409  73.544 150.526  1.00  0.00           C
ATOM   2928  O   GLY A 184      72.699  74.034 151.396  1.00  0.00           O
ATOM   2929  N   LEU A 185      73.049  72.424 149.876  1.00  0.00           N
ATOM   2931  CA  LEU A 185      71.929  71.584 150.286  1.00  0.00           C
ATOM   2933  CB  LEU A 185      71.749  70.434 149.256  1.00  0.00           C
ATOM   2936  CG  LEU A 185      70.379  69.704 149.176  1.00  0.00           C
ATOM   2938  CD1 LEU A 185      69.859  69.134 150.516  1.00  0.00           C
ATOM   2942  CD2 LEU A 185      69.299  70.544 148.476  1.00  0.00           C
ATOM   2946  C   LEU A 185      72.139  71.024 151.696  1.00  0.00           C
ATOM   2947  O   LEU A 185      71.249  71.104 152.536  1.00  0.00           O
ATOM   2948  N   ASP A 186      73.339  70.504 152.017  1.00  0.00           N
ATOM   2950  CA  ASP A 186      73.619  69.964 153.346  1.00  0.00           C
ATOM   2952  CB  ASP A 186      75.049  69.354 153.336  1.00  0.00           C
ATOM   2955  CG  ASP A 186      75.349  68.644 154.636  1.00  0.00           C
ATOM   2956  OD1 ASP A 186      74.489  67.834 155.066  1.00  0.00           O
ATOM   2957  OD2 ASP A 186      76.449  68.854 155.196  1.00  0.00           O
ATOM   2958  C   ASP A 186      73.499  71.024 154.456  1.00  0.00           C
ATOM   2959  O   ASP A 186      72.799  70.874 155.456  1.00  0.00           O
ATOM   2960  N   LYS A 187      74.149  72.174 154.237  1.00  0.00           N
ATOM   2962  CA  LYS A 187      74.169  73.274 155.186  1.00  0.00           C
ATOM   2964  CB  LYS A 187      75.199  74.344 154.726  1.00  0.00           C
ATOM   2967  CG  LYS A 187      75.979  74.984 155.896  1.00  0.00           C
ATOM   2970  CD  LYS A 187      75.119  75.944 156.746  1.00  0.00           C
ATOM   2973  CE  LYS A 187      75.809  76.544 157.987  1.00  0.00           C
ATOM   2976  NZ  LYS A 187      75.849  75.634 159.146  1.00  0.00           N
ATOM   2980  C   LYS A 187      72.769  73.864 155.406  1.00  0.00           C
ATOM   2981  O   LYS A 187      72.319  74.054 156.536  1.00  0.00           O
ATOM   2982  N   SER A 188      71.999  74.074 154.306  1.00  0.00           N
ATOM   2984  CA  SER A 188      70.599  74.474 154.306  1.00  0.00           C
ATOM   2986  CB  SER A 188      70.109  74.634 152.836  1.00  0.00           C
ATOM   2989  OG  SER A 188      68.739  75.014 152.686  1.00  0.00           O
ATOM   2991  C   SER A 188      69.689  73.504 155.056  1.00  0.00           C
ATOM   2992  O   SER A 188      68.829  73.914 155.826  1.00  0.00           O
ATOM   2993  N   ALA A 189      69.889  72.194 154.866  1.00  0.00           N
ATOM   2995  CA  ALA A 189      69.189  71.154 155.596  1.00  0.00           C
ATOM   2997  CB  ALA A 189      69.579  69.774 155.026  1.00  0.00           C
ATOM   3001  C   ALA A 189      69.399  71.154 157.106  1.00  0.00           C
ATOM   3002  O   ALA A 189      68.449  70.954 157.856  1.00  0.00           O
ATOM   3003  N   THR A 190      70.649  71.354 157.606  1.00  0.00           N
ATOM   3005  CA  THR A 190      70.949  71.244 159.036  1.00  0.00           C
ATOM   3007  CB  THR A 190      72.329  70.604 159.296  1.00  0.00           C
ATOM   3009  OG1 THR A 190      72.609  70.334 160.666  1.00  0.00           O
ATOM   3011  CG2 THR A 190      73.509  71.434 158.746  1.00  0.00           C
ATOM   3015  C   THR A 190      70.759  72.564 159.776  1.00  0.00           C
ATOM   3016  O   THR A 190      70.079  72.654 160.806  1.00  0.00           O
ATOM   3017  N   ASP A 191      71.319  73.674 159.266  1.00  0.00           N
ATOM   3019  CA  ASP A 191      71.339  74.934 159.986  1.00  0.00           C
ATOM   3021  CB  ASP A 191      72.679  75.654 159.696  1.00  0.00           C
ATOM   3024  CG  ASP A 191      72.759  77.044 160.316  1.00  0.00           C
ATOM   3025  OD1 ASP A 191      72.579  77.144 161.546  1.00  0.00           O
ATOM   3026  OD2 ASP A 191      73.089  78.004 159.566  1.00  0.00           O
ATOM   3027  C   ASP A 191      70.109  75.774 159.676  1.00  0.00           C
ATOM   3028  O   ASP A 191      69.519  76.354 160.576  1.00  0.00           O
ATOM   3029  N   ALA A 192      69.629  75.764 158.416  1.00  0.00           N
ATOM   3031  CA  ALA A 192      68.469  76.574 158.066  1.00  0.00           C
ATOM   3033  CB  ALA A 192      68.529  77.064 156.606  1.00  0.00           C
ATOM   3037  C   ALA A 192      67.179  75.784 158.267  1.00  0.00           C
ATOM   3038  O   ALA A 192      66.079  76.294 158.066  1.00  0.00           O
ATOM   3039  N   ALA A 193      67.259  74.534 158.756  1.00  0.00           N
ATOM   3041  CA  ALA A 193      66.149  73.934 159.466  1.00  0.00           C
ATOM   3043  CB  ALA A 193      66.209  72.394 159.396  1.00  0.00           C
ATOM   3047  C   ALA A 193      66.099  74.404 160.906  1.00  0.00           C
ATOM   3048  O   ALA A 193      65.149  75.054 161.346  1.00  0.00           O
ATOM   3049  N   ASN A 194      67.169  74.154 161.696  1.00  0.00           N
ATOM   3051  CA  ASN A 194      67.179  74.484 163.106  1.00  0.00           C
ATOM   3053  CB  ASN A 194      68.509  73.964 163.676  1.00  0.00           C
ATOM   3056  CG  ASN A 194      68.399  73.664 165.166  1.00  0.00           C
ATOM   3057  OD1 ASN A 194      67.349  73.534 165.797  1.00  0.00           O
ATOM   3058  ND2 ASN A 194      69.589  73.454 165.767  1.00  0.00           N
ATOM   3061  C   ASN A 194      66.999  75.974 163.406  1.00  0.00           C
ATOM   3062  O   ASN A 194      66.319  76.374 164.346  1.00  0.00           O
ATOM   3063  N   ALA A 195      67.599  76.834 162.556  1.00  0.00           N
ATOM   3065  CA  ALA A 195      67.469  78.264 162.616  1.00  0.00           C
ATOM   3067  CB  ALA A 195      68.819  78.914 162.236  1.00  0.00           C
ATOM   3071  C   ALA A 195      66.409  78.804 161.676  1.00  0.00           C
ATOM   3072  O   ALA A 195      66.359  80.014 161.446  1.00  0.00           O
ATOM   3073  N   ALA A 196      65.509  77.974 161.096  1.00  0.00           N
ATOM   3075  CA  ALA A 196      64.249  78.524 160.606  1.00  0.00           C
ATOM   3077  CB  ALA A 196      63.709  77.744 159.386  1.00  0.00           C
ATOM   3081  C   ALA A 196      63.229  78.454 161.706  1.00  0.00           C
ATOM   3082  O   ALA A 196      62.459  79.374 161.946  1.00  0.00           O
ATOM   3083  N   GLN A 197      63.249  77.324 162.446  1.00  0.00           N
ATOM   3085  CA  GLN A 197      62.329  77.014 163.516  1.00  0.00           C
ATOM   3087  CB  GLN A 197      62.479  75.494 163.846  1.00  0.00           C
ATOM   3090  CG  GLN A 197      62.159  74.404 162.776  1.00  0.00           C
ATOM   3093  CD  GLN A 197      61.019  74.634 161.776  1.00  0.00           C
ATOM   3094  OE1 GLN A 197      60.149  73.774 161.626  1.00  0.00           O
ATOM   3095  NE2 GLN A 197      61.059  75.744 161.006  1.00  0.00           N
ATOM   3098  C   GLN A 197      62.609  77.834 164.776  1.00  0.00           C
ATOM   3099  O   GLN A 197      61.779  77.954 165.666  1.00  0.00           O
ATOM   3100  N   ASN A 198      63.829  78.404 164.896  1.00  0.00           N
ATOM   3102  CA  ASN A 198      64.179  79.424 165.856  1.00  0.00           C
ATOM   3104  CB  ASN A 198      65.569  79.214 166.526  1.00  0.00           C
ATOM   3107  CG  ASN A 198      65.629  78.094 167.536  1.00  0.00           C
ATOM   3108  OD1 ASN A 198      64.949  78.084 168.556  1.00  0.00           O
ATOM   3109  ND2 ASN A 198      66.569  77.144 167.316  1.00  0.00           N
ATOM   3112  C   ASN A 198      64.429  80.664 165.036  1.00  0.00           C
ATOM   3113  O   ASN A 198      65.079  80.584 164.006  1.00  0.00           O
ATOM   3114  N   ARG A 199      63.989  81.844 165.516  1.00  0.00           N
ATOM   3116  CA  ARG A 199      64.579  83.124 165.156  1.00  0.00           C
ATOM   3118  CB  ARG A 199      66.139  83.154 165.236  1.00  0.00           C
ATOM   3121  CG  ARG A 199      66.689  84.584 165.186  1.00  0.00           C
ATOM   3124  CD  ARG A 199      68.219  84.694 165.276  1.00  0.00           C
ATOM   3127  NE  ARG A 199      68.529  85.994 165.966  1.00  0.00           N
ATOM   3129  CZ  ARG A 199      68.329  86.184 167.266  1.00  0.00           C
ATOM   3130  NH1 ARG A 199      67.999  85.214 168.096  1.00  0.00           N
ATOM   3133  NH2 ARG A 199      68.449  87.414 167.736  1.00  0.00           N
ATOM   3136  C   ARG A 199      64.109  83.724 163.826  1.00  0.00           C
ATOM   3137  O   ARG A 199      63.639  84.854 163.776  1.00  0.00           O
ATOM   3138  N   ALA A 200      64.229  82.954 162.716  1.00  0.00           N
ATOM   3140  CA  ALA A 200      63.719  83.324 161.416  1.00  0.00           C
ATOM   3142  CB  ALA A 200      64.059  82.254 160.356  1.00  0.00           C
ATOM   3146  C   ALA A 200      62.239  83.714 161.336  1.00  0.00           C
ATOM   3147  O   ALA A 200      61.399  83.494 162.216  1.00  0.00           O
ATOM   3148  N   SER A 201      61.889  84.364 160.226  1.00  0.00           N
ATOM   3150  CA  SER A 201      60.559  84.864 159.926  1.00  0.00           C
ATOM   3152  CB  SER A 201      60.609  85.644 158.586  1.00  0.00           C
ATOM   3155  OG  SER A 201      59.449  86.434 158.406  1.00  0.00           O
ATOM   3157  C   SER A 201      59.479  83.794 159.836  1.00  0.00           C
ATOM   3158  O   SER A 201      58.329  84.024 160.226  1.00  0.00           O
ATOM   3159  N   THR A 202      59.819  82.594 159.316  1.00  0.00           N
ATOM   3161  CA  THR A 202      58.899  81.464 159.206  1.00  0.00           C
ATOM   3163  CB  THR A 202      59.199  80.524 158.036  1.00  0.00           C
ATOM   3165  OG1 THR A 202      60.549  80.044 158.056  1.00  0.00           O
ATOM   3167  CG2 THR A 202      58.999  81.274 156.716  1.00  0.00           C
ATOM   3171  C   THR A 202      58.939  80.634 160.466  1.00  0.00           C
ATOM   3172  O   THR A 202      59.919  79.934 160.726  1.00  0.00           O
ATOM   3173  N   THR A 203      57.869  80.664 161.286  1.00  0.00           N
ATOM   3175  CA  THR A 203      57.879  80.004 162.596  1.00  0.00           C
ATOM   3177  CB  THR A 203      57.439  80.894 163.776  1.00  0.00           C
ATOM   3179  OG1 THR A 203      57.709  80.274 165.026  1.00  0.00           O
ATOM   3181  CG2 THR A 203      55.949  81.214 163.716  1.00  0.00           C
ATOM   3185  C   THR A 203      57.059  78.734 162.536  1.00  0.00           C
ATOM   3186  O   THR A 203      56.289  78.484 161.606  1.00  0.00           O
ATOM   3187  N   MET A 204      57.239  77.854 163.536  1.00  0.00           N
ATOM   3189  CA  MET A 204      56.429  76.674 163.696  1.00  0.00           C
ATOM   3191  CB  MET A 204      57.119  75.644 164.626  1.00  0.00           C
ATOM   3194  CG  MET A 204      58.469  75.154 164.076  1.00  0.00           C
ATOM   3197  SD  MET A 204      59.369  73.994 165.156  1.00  0.00           S
ATOM   3198  CE  MET A 204      59.649  75.154 166.506  1.00  0.00           C
ATOM   3202  C   MET A 204      55.019  76.984 164.186  1.00  0.00           C
ATOM   3203  O   MET A 204      54.799  77.814 165.066  1.00  0.00           O
ATOM   3204  N   ASP A 205      54.029  76.264 163.616  1.00  0.00           N
ATOM   3206  CA  ASP A 205      52.659  76.324 164.056  1.00  0.00           C
ATOM   3208  CB  ASP A 205      51.749  76.964 162.966  1.00  0.00           C
ATOM   3211  CG  ASP A 205      50.389  77.394 163.506  1.00  0.00           C
ATOM   3212  OD1 ASP A 205      50.259  77.444 164.756  1.00  0.00           O
ATOM   3213  OD2 ASP A 205      49.509  77.734 162.666  1.00  0.00           O
ATOM   3214  C   ASP A 205      52.229  74.914 164.456  1.00  0.00           C
ATOM   3215  O   ASP A 205      52.689  73.914 163.896  1.00  0.00           O
ATOM   3216  N   VAL A 206      51.359  74.824 165.476  1.00  0.00           N
ATOM   3218  CA  VAL A 206      50.709  73.594 165.886  1.00  0.00           C
ATOM   3220  CB  VAL A 206      50.579  73.424 167.406  1.00  0.00           C
ATOM   3222  CG1 VAL A 206      49.969  72.064 167.766  1.00  0.00           C
ATOM   3226  CG2 VAL A 206      51.959  73.584 168.046  1.00  0.00           C
ATOM   3230  C   VAL A 206      49.319  73.654 165.326  1.00  0.00           C
ATOM   3231  O   VAL A 206      48.669  74.684 165.416  1.00  0.00           O
ATOM   3232  N   GLN A 207      48.829  72.554 164.756  1.00  0.00           N
ATOM   3234  CA  GLN A 207      47.469  72.494 164.266  1.00  0.00           C
ATOM   3236  CB  GLN A 207      47.429  72.814 162.746  1.00  0.00           C
ATOM   3239  CG  GLN A 207      48.099  74.174 162.366  1.00  0.00           C
ATOM   3242  CD  GLN A 207      48.029  74.454 160.866  1.00  0.00           C
ATOM   3243  OE1 GLN A 207      47.979  73.504 160.086  1.00  0.00           O
ATOM   3244  NE2 GLN A 207      48.019  75.754 160.476  1.00  0.00           N
ATOM   3247  C   GLN A 207      46.969  71.084 164.536  1.00  0.00           C
ATOM   3248  O   GLN A 207      47.749  70.134 164.496  1.00  0.00           O
ATOM   3249  N   SER A 208      45.659  70.904 164.836  1.00  0.00           N
ATOM   3251  CA  SER A 208      45.029  69.584 164.846  1.00  0.00           C
ATOM   3253  CB  SER A 208      43.609  69.484 165.476  1.00  0.00           C
ATOM   3256  OG  SER A 208      42.599  70.174 164.746  1.00  0.00           O
ATOM   3258  C   SER A 208      45.029  68.914 163.496  1.00  0.00           C
ATOM   3259  O   SER A 208      45.019  69.544 162.436  1.00  0.00           O
ATOM   3260  N   ALA A 209      45.099  67.574 163.506  1.00  0.00           N
ATOM   3262  CA  ALA A 209      45.189  66.794 162.306  1.00  0.00           C
ATOM   3264  CB  ALA A 209      46.629  66.304 162.076  1.00  0.00           C
ATOM   3268  C   ALA A 209      44.229  65.634 162.366  1.00  0.00           C
ATOM   3269  O   ALA A 209      43.749  65.204 163.416  1.00  0.00           O
ATOM   3270  N   ALA A 210      43.939  65.074 161.176  1.00  0.00           N
ATOM   3272  CA  ALA A 210      43.469  63.724 161.036  1.00  0.00           C
ATOM   3274  CB  ALA A 210      42.229  63.674 160.156  1.00  0.00           C
ATOM   3278  C   ALA A 210      44.579  62.914 160.396  1.00  0.00           C
ATOM   3279  O   ALA A 210      44.909  63.074 159.226  1.00  0.00           O
ATOM   3280  N   ASP A 211      45.239  62.064 161.176  1.00  0.00           N
ATOM   3282  CA  ASP A 211      46.189  61.054 160.806  1.00  0.00           C
ATOM   3284  CB  ASP A 211      46.909  60.514 162.086  1.00  0.00           C
ATOM   3287  CG  ASP A 211      46.019  59.694 162.996  1.00  0.00           C
ATOM   3288  OD1 ASP A 211      44.919  59.284 162.546  1.00  0.00           O
ATOM   3289  OD2 ASP A 211      46.479  59.394 164.126  1.00  0.00           O
ATOM   3290  C   ASP A 211      45.649  59.964 159.886  1.00  0.00           C
ATOM   3291  O   ASP A 211      44.519  60.024 159.407  1.00  0.00           O
ATOM   3292  N   ASP A 212      46.469  58.944 159.606  1.00  0.00           N
ATOM   3294  CA  ASP A 212      46.169  57.784 158.776  1.00  0.00           C
ATOM   3296  CB  ASP A 212      47.479  57.004 158.526  1.00  0.00           C
ATOM   3299  CG  ASP A 212      48.479  57.784 157.686  1.00  0.00           C
ATOM   3300  OD1 ASP A 212      48.059  58.604 156.836  1.00  0.00           O
ATOM   3301  OD2 ASP A 212      49.679  57.434 157.806  1.00  0.00           O
ATOM   3302  C   ASP A 212      45.129  56.824 159.376  1.00  0.00           C
ATOM   3303  O   ASP A 212      44.639  55.914 158.696  1.00  0.00           O
ATOM   3304  N   THR A 213      44.799  56.954 160.676  1.00  0.00           N
ATOM   3306  CA  THR A 213      43.889  56.044 161.356  1.00  0.00           C
ATOM   3308  CB  THR A 213      44.579  55.384 162.566  1.00  0.00           C
ATOM   3310  OG1 THR A 213      43.679  54.744 163.456  1.00  0.00           O
ATOM   3312  CG2 THR A 213      45.359  56.384 163.406  1.00  0.00           C
ATOM   3316  C   THR A 213      42.579  56.754 161.636  1.00  0.00           C
ATOM   3317  O   THR A 213      41.519  56.154 161.776  1.00  0.00           O
ATOM   3318  N   GLY A 214      42.619  58.104 161.586  1.00  0.00           N
ATOM   3320  CA  GLY A 214      41.479  58.974 161.806  1.00  0.00           C
ATOM   3323  C   GLY A 214      41.359  59.204 163.267  1.00  0.00           C
ATOM   3324  O   GLY A 214      40.279  59.194 163.846  1.00  0.00           O
ATOM   3325  N   LEU A 215      42.509  59.334 163.926  1.00  0.00           N
ATOM   3327  CA  LEU A 215      42.589  59.324 165.356  1.00  0.00           C
ATOM   3329  CB  LEU A 215      43.479  58.164 165.846  1.00  0.00           C
ATOM   3332  CG  LEU A 215      43.529  57.924 167.366  1.00  0.00           C
ATOM   3334  CD1 LEU A 215      42.199  57.484 167.987  1.00  0.00           C
ATOM   3338  CD2 LEU A 215      44.569  56.834 167.616  1.00  0.00           C
ATOM   3342  C   LEU A 215      43.139  60.684 165.767  1.00  0.00           C
ATOM   3343  O   LEU A 215      44.129  61.144 165.207  1.00  0.00           O
ATOM   3344  N   PRO A 216      42.509  61.394 166.696  1.00  0.00           N
ATOM   3345  CD  PRO A 216      41.349  60.914 167.436  1.00  0.00           C
ATOM   3348  CA  PRO A 216      43.009  62.644 167.256  1.00  0.00           C
ATOM   3350  CB  PRO A 216      42.219  62.794 168.556  1.00  0.00           C
ATOM   3353  CG  PRO A 216      40.909  62.114 168.226  1.00  0.00           C
ATOM   3356  C   PRO A 216      44.499  62.744 167.486  1.00  0.00           C
ATOM   3357  O   PRO A 216      45.039  62.004 168.306  1.00  0.00           O
ATOM   3358  N   MET A 217      45.179  63.684 166.826  1.00  0.00           N
ATOM   3360  CA  MET A 217      46.599  63.854 166.956  1.00  0.00           C
ATOM   3362  CB  MET A 217      47.369  62.844 166.076  1.00  0.00           C
ATOM   3365  CG  MET A 217      48.879  62.754 166.286  1.00  0.00           C
ATOM   3368  SD  MET A 217      49.659  61.574 165.136  1.00  0.00           S
ATOM   3369  CE  MET A 217      49.609  62.704 163.706  1.00  0.00           C
ATOM   3373  C   MET A 217      46.879  65.264 166.476  1.00  0.00           C
ATOM   3374  O   MET A 217      46.179  65.814 165.616  1.00  0.00           O
ATOM   3375  N   LEU A 218      47.929  65.894 167.017  1.00  0.00           N
ATOM   3377  CA  LEU A 218      48.359  67.194 166.556  1.00  0.00           C
ATOM   3379  CB  LEU A 218      48.739  68.174 167.707  1.00  0.00           C
ATOM   3382  CG  LEU A 218      47.659  68.594 168.726  1.00  0.00           C
ATOM   3384  CD1 LEU A 218      46.329  68.764 168.026  1.00  0.00           C
ATOM   3388  CD2 LEU A 218      47.529  67.644 169.906  1.00  0.00           C
ATOM   3392  C   LEU A 218      49.549  67.024 165.616  1.00  0.00           C
ATOM   3393  O   LEU A 218      50.369  66.114 165.776  1.00  0.00           O
ATOM   3394  N   VAL A 219      49.699  67.914 164.626  1.00  0.00           N
ATOM   3396  CA  VAL A 219      50.909  67.964 163.816  1.00  0.00           C
ATOM   3398  CB  VAL A 219      50.649  67.794 162.316  1.00  0.00           C
ATOM   3400  CG1 VAL A 219      49.879  68.984 161.696  1.00  0.00           C
ATOM   3404  CG2 VAL A 219      51.989  67.574 161.596  1.00  0.00           C
ATOM   3408  C   VAL A 219      51.649  69.244 164.156  1.00  0.00           C
ATOM   3409  O   VAL A 219      51.089  70.334 164.116  1.00  0.00           O
ATOM   3410  N   VAL A 220      52.939  69.134 164.566  1.00  0.00           N
ATOM   3412  CA  VAL A 220      53.789  70.314 164.706  1.00  0.00           C
ATOM   3414  CB  VAL A 220      54.789  70.384 165.876  1.00  0.00           C
ATOM   3416  CG1 VAL A 220      54.089  70.304 167.236  1.00  0.00           C
ATOM   3420  CG2 VAL A 220      55.879  69.314 165.797  1.00  0.00           C
ATOM   3424  C   VAL A 220      54.559  70.454 163.426  1.00  0.00           C
ATOM   3425  O   VAL A 220      54.849  69.484 162.726  1.00  0.00           O
ATOM   3426  N   ARG A 221      54.939  71.684 163.056  1.00  0.00           N
ATOM   3428  CA  ARG A 221      55.999  71.874 162.096  1.00  0.00           C
ATOM   3430  CB  ARG A 221      55.999  73.354 161.636  1.00  0.00           C
ATOM   3433  CG  ARG A 221      54.699  73.844 160.956  1.00  0.00           C
ATOM   3436  CD  ARG A 221      54.469  73.264 159.556  1.00  0.00           C
ATOM   3439  NE  ARG A 221      53.069  73.584 159.096  1.00  0.00           N
ATOM   3441  CZ  ARG A 221      51.979  72.924 159.476  1.00  0.00           C
ATOM   3442  NH1 ARG A 221      52.059  71.964 160.376  1.00  0.00           N
ATOM   3445  NH2 ARG A 221      50.799  73.164 158.946  1.00  0.00           N
ATOM   3448  C   ARG A 221      57.379  71.454 162.636  1.00  0.00           C
ATOM   3449  O   ARG A 221      57.699  71.714 163.796  1.00  0.00           O
ATOM   3450  N   GLY A 222      58.229  70.824 161.806  1.00  0.00           N
ATOM   3452  CA  GLY A 222      59.649  70.574 162.056  1.00  0.00           C
ATOM   3455  C   GLY A 222      60.059  69.124 161.836  1.00  0.00           C
ATOM   3456  O   GLY A 222      59.279  68.254 162.216  1.00  0.00           O
ATOM   3457  N   PRO A 223      61.199  68.804 161.206  1.00  0.00           N
ATOM   3458  CD  PRO A 223      62.219  69.784 160.797  1.00  0.00           C
ATOM   3461  CA  PRO A 223      61.699  67.424 161.086  1.00  0.00           C
ATOM   3463  CB  PRO A 223      62.979  67.584 160.256  1.00  0.00           C
ATOM   3466  CG  PRO A 223      63.499  68.974 160.646  1.00  0.00           C
ATOM   3469  C   PRO A 223      61.959  66.754 162.436  1.00  0.00           C
ATOM   3470  O   PRO A 223      62.169  67.454 163.426  1.00  0.00           O
ATOM   3471  N   PHE A 224      61.989  65.404 162.496  1.00  0.00           N
ATOM   3473  CA  PHE A 224      62.019  64.664 163.756  1.00  0.00           C
ATOM   3475  CB  PHE A 224      62.079  63.144 163.386  1.00  0.00           C
ATOM   3478  CG  PHE A 224      61.949  62.154 164.526  1.00  0.00           C
ATOM   3479  CD1 PHE A 224      62.909  62.004 165.546  1.00  0.00           C
ATOM   3481  CE1 PHE A 224      62.729  61.064 166.566  1.00  0.00           C
ATOM   3483  CZ  PHE A 224      61.629  60.204 166.546  1.00  0.00           C
ATOM   3485  CD2 PHE A 224      60.839  61.284 164.536  1.00  0.00           C
ATOM   3487  CE2 PHE A 224      60.679  60.314 165.516  1.00  0.00           C
ATOM   3489  C   PHE A 224      63.169  65.044 164.706  1.00  0.00           C
ATOM   3490  O   PHE A 224      63.019  65.214 165.916  1.00  0.00           O
ATOM   3491  N   ASN A 225      64.389  65.224 164.156  1.00  0.00           N
ATOM   3493  CA  ASN A 225      65.559  65.614 164.916  1.00  0.00           C
ATOM   3495  CB  ASN A 225      66.879  65.524 164.106  1.00  0.00           C
ATOM   3498  CG  ASN A 225      66.999  64.204 163.346  1.00  0.00           C
ATOM   3499  OD1 ASN A 225      67.549  63.224 163.866  1.00  0.00           O
ATOM   3500  ND2 ASN A 225      66.579  64.204 162.066  1.00  0.00           N
ATOM   3503  C   ASN A 225      65.459  67.004 165.546  1.00  0.00           C
ATOM   3504  O   ASN A 225      65.919  67.204 166.676  1.00  0.00           O
ATOM   3505  N   VAL A 226      64.899  68.014 164.856  1.00  0.00           N
ATOM   3507  CA  VAL A 226      64.679  69.324 165.456  1.00  0.00           C
ATOM   3509  CB  VAL A 226      64.249  70.394 164.456  1.00  0.00           C
ATOM   3511  CG1 VAL A 226      64.079  71.764 165.146  1.00  0.00           C
ATOM   3515  CG2 VAL A 226      65.349  70.534 163.396  1.00  0.00           C
ATOM   3519  C   VAL A 226      63.659  69.274 166.566  1.00  0.00           C
ATOM   3520  O   VAL A 226      63.929  69.714 167.686  1.00  0.00           O
ATOM   3521  N   VAL A 227      62.469  68.684 166.316  1.00  0.00           N
ATOM   3523  CA  VAL A 227      61.379  68.684 167.286  1.00  0.00           C
ATOM   3525  CB  VAL A 227      60.069  68.204 166.706  1.00  0.00           C
ATOM   3527  CG1 VAL A 227      59.699  69.074 165.487  1.00  0.00           C
ATOM   3531  CG2 VAL A 227      60.179  66.744 166.286  1.00  0.00           C
ATOM   3535  C   VAL A 227      61.729  67.924 168.556  1.00  0.00           C
ATOM   3536  O   VAL A 227      61.449  68.394 169.656  1.00  0.00           O
ATOM   3537  N   TRP A 228      62.419  66.784 168.456  1.00  0.00           N
ATOM   3539  CA  TRP A 228      62.779  65.974 169.596  1.00  0.00           C
ATOM   3541  CB  TRP A 228      63.539  64.694 169.136  1.00  0.00           C
ATOM   3544  CG  TRP A 228      63.849  63.764 170.266  1.00  0.00           C
ATOM   3545  CD1 TRP A 228      64.989  63.724 171.026  1.00  0.00           C
ATOM   3547  NE1 TRP A 228      64.799  62.884 172.096  1.00  0.00           N
ATOM   3549  CE2 TRP A 228      63.529  62.364 172.036  1.00  0.00           C
ATOM   3550  CD2 TRP A 228      62.889  62.914 170.906  1.00  0.00           C
ATOM   3551  CE3 TRP A 228      61.549  62.624 170.666  1.00  0.00           C
ATOM   3553  CZ3 TRP A 228      60.889  61.734 171.536  1.00  0.00           C
ATOM   3555  CZ2 TRP A 228      62.889  61.504 172.896  1.00  0.00           C
ATOM   3557  CH2 TRP A 228      61.559  61.184 172.626  1.00  0.00           C
ATOM   3559  C   TRP A 228      63.619  66.734 170.626  1.00  0.00           C
ATOM   3560  O   TRP A 228      63.419  66.624 171.836  1.00  0.00           O
ATOM   3561  N   GLN A 229      64.569  67.564 170.146  1.00  0.00           N
ATOM   3563  CA  GLN A 229      65.379  68.464 170.966  1.00  0.00           C
ATOM   3565  CB  GLN A 229      66.449  69.204 170.126  1.00  0.00           C
ATOM   3568  CG  GLN A 229      67.539  68.264 169.566  1.00  0.00           C
ATOM   3571  CD  GLN A 229      68.489  69.034 168.646  1.00  0.00           C
ATOM   3572  OE1 GLN A 229      69.519  69.574 169.056  1.00  0.00           O
ATOM   3573  NE2 GLN A 229      68.139  69.054 167.336  1.00  0.00           N
ATOM   3576  C   GLN A 229      64.579  69.524 171.676  1.00  0.00           C
ATOM   3577  O   GLN A 229      64.939  69.984 172.756  1.00  0.00           O
ATOM   3578  N   ARG A 230      63.499  69.994 171.047  1.00  0.00           N
ATOM   3580  CA  ARG A 230      62.699  71.064 171.596  1.00  0.00           C
ATOM   3582  CB  ARG A 230      62.169  71.954 170.456  1.00  0.00           C
ATOM   3585  CG  ARG A 230      63.359  72.474 169.656  1.00  0.00           C
ATOM   3588  CD  ARG A 230      63.139  73.774 168.896  1.00  0.00           C
ATOM   3591  NE  ARG A 230      64.489  74.144 168.406  1.00  0.00           N
ATOM   3593  CZ  ARG A 230      65.469  74.544 169.186  1.00  0.00           C
ATOM   3594  NH1 ARG A 230      65.239  75.064 170.376  1.00  0.00           N
ATOM   3597  NH2 ARG A 230      66.719  74.434 168.806  1.00  0.00           N
ATOM   3600  C   ARG A 230      61.609  70.604 172.526  1.00  0.00           C
ATOM   3601  O   ARG A 230      61.219  71.354 173.426  1.00  0.00           O
ATOM   3602  N   LEU A 231      61.129  69.354 172.386  1.00  0.00           N
ATOM   3604  CA  LEU A 231      60.009  68.854 173.157  1.00  0.00           C
ATOM   3606  CB  LEU A 231      59.629  67.424 172.696  1.00  0.00           C
ATOM   3609  CG  LEU A 231      58.319  67.324 171.886  1.00  0.00           C
ATOM   3611  CD1 LEU A 231      58.339  68.214 170.626  1.00  0.00           C
ATOM   3615  CD2 LEU A 231      58.059  65.854 171.526  1.00  0.00           C
ATOM   3619  C   LEU A 231      60.199  68.934 174.676  1.00  0.00           C
ATOM   3620  O   LEU A 231      59.329  69.504 175.316  1.00  0.00           O
ATOM   3621  N   PRO A 232      61.279  68.534 175.326  1.00  0.00           N
ATOM   3622  CD  PRO A 232      62.239  67.564 174.786  1.00  0.00           C
ATOM   3625  CA  PRO A 232      61.319  68.554 176.796  1.00  0.00           C
ATOM   3627  CB  PRO A 232      62.579  67.744 177.126  1.00  0.00           C
ATOM   3630  CG  PRO A 232      62.619  66.724 175.996  1.00  0.00           C
ATOM   3633  C   PRO A 232      61.319  69.964 177.376  1.00  0.00           C
ATOM   3634  O   PRO A 232      60.759  70.184 178.446  1.00  0.00           O
ATOM   3635  N   ALA A 233      61.949  70.934 176.696  1.00  0.00           N
ATOM   3637  CA  ALA A 233      61.889  72.344 177.026  1.00  0.00           C
ATOM   3639  CB  ALA A 233      62.929  73.074 176.176  1.00  0.00           C
ATOM   3643  C   ALA A 233      60.519  72.984 176.826  1.00  0.00           C
ATOM   3644  O   ALA A 233      60.079  73.834 177.606  1.00  0.00           O
ATOM   3645  N   ALA A 234      59.799  72.584 175.756  1.00  0.00           N
ATOM   3647  CA  ALA A 234      58.399  72.894 175.526  1.00  0.00           C
ATOM   3649  CB  ALA A 234      57.959  72.354 174.166  1.00  0.00           C
ATOM   3653  C   ALA A 234      57.479  72.334 176.596  1.00  0.00           C
ATOM   3654  O   ALA A 234      56.549  72.994 177.056  1.00  0.00           O
ATOM   3655  N   LEU A 235      57.759  71.094 177.006  1.00  0.00           N
ATOM   3657  CA  LEU A 235      56.949  70.334 177.926  1.00  0.00           C
ATOM   3659  CB  LEU A 235      57.319  68.834 177.846  1.00  0.00           C
ATOM   3662  CG  LEU A 235      56.889  68.144 176.536  1.00  0.00           C
ATOM   3664  CD1 LEU A 235      57.539  66.764 176.446  1.00  0.00           C
ATOM   3668  CD2 LEU A 235      55.359  68.064 176.406  1.00  0.00           C
ATOM   3672  C   LEU A 235      57.019  70.814 179.366  1.00  0.00           C
ATOM   3673  O   LEU A 235      56.099  70.564 180.126  1.00  0.00           O
ATOM   3674  N   GLU A 236      58.029  71.604 179.766  1.00  0.00           N
ATOM   3676  CA  GLU A 236      57.979  72.244 181.076  1.00  0.00           C
ATOM   3678  CB  GLU A 236      59.289  73.064 181.246  1.00  0.00           C
ATOM   3681  CG  GLU A 236      59.539  73.684 182.646  1.00  0.00           C
ATOM   3684  CD  GLU A 236      58.679  74.904 182.926  1.00  0.00           C
ATOM   3685  OE1 GLU A 236      58.609  75.774 182.017  1.00  0.00           O
ATOM   3686  OE2 GLU A 236      58.119  75.014 184.046  1.00  0.00           O
ATOM   3687  C   GLU A 236      56.729  73.114 181.236  1.00  0.00           C
ATOM   3688  O   GLU A 236      55.929  72.944 182.156  1.00  0.00           O
ATOM   3689  N   LYS A 237      56.459  73.964 180.216  1.00  0.00           N
ATOM   3691  CA  LYS A 237      55.309  74.834 180.096  1.00  0.00           C
ATOM   3693  CB  LYS A 237      55.399  75.664 178.796  1.00  0.00           C
ATOM   3696  CG  LYS A 237      56.529  76.694 178.826  1.00  0.00           C
ATOM   3699  CD  LYS A 237      56.719  77.374 177.456  1.00  0.00           C
ATOM   3702  CE  LYS A 237      57.549  76.604 176.436  1.00  0.00           C
ATOM   3705  NZ  LYS A 237      58.909  76.464 176.946  1.00  0.00           N
ATOM   3709  C   LYS A 237      53.949  74.154 180.076  1.00  0.00           C
ATOM   3710  O   LYS A 237      52.959  74.684 180.576  1.00  0.00           O
ATOM   3711  N   VAL A 238      53.879  72.954 179.456  1.00  0.00           N
ATOM   3713  CA  VAL A 238      52.629  72.204 179.407  1.00  0.00           C
ATOM   3715  CB  VAL A 238      52.619  71.154 178.286  1.00  0.00           C
ATOM   3717  CG1 VAL A 238      53.249  69.794 178.636  1.00  0.00           C
ATOM   3721  CG2 VAL A 238      51.159  70.914 177.886  1.00  0.00           C
ATOM   3725  C   VAL A 238      52.359  71.554 180.756  1.00  0.00           C
ATOM   3726  O   VAL A 238      51.219  71.294 181.136  1.00  0.00           O
ATOM   3727  N   GLY A 239      53.439  71.324 181.526  1.00  0.00           N
ATOM   3729  CA  GLY A 239      53.469  70.594 182.776  1.00  0.00           C
ATOM   3732  C   GLY A 239      53.329  69.094 182.586  1.00  0.00           C
ATOM   3733  O   GLY A 239      52.599  68.614 181.726  1.00  0.00           O
ATOM   3734  N   MET A 240      53.989  68.244 183.376  1.00  0.00           N
ATOM   3736  CA  MET A 240      55.109  68.564 184.216  1.00  0.00           C
ATOM   3738  CB  MET A 240      54.999  67.884 185.606  1.00  0.00           C
ATOM   3741  CG  MET A 240      55.519  68.794 186.737  1.00  0.00           C
ATOM   3744  SD  MET A 240      57.289  69.224 186.646  1.00  0.00           S
ATOM   3745  CE  MET A 240      57.279  70.764 185.676  1.00  0.00           C
ATOM   3749  C   MET A 240      56.389  68.254 183.446  1.00  0.00           C
ATOM   3750  O   MET A 240      56.879  69.104 182.707  1.00  0.00           O
ATOM   3751  N   LYS A 241      56.989  67.054 183.596  1.00  0.00           N
ATOM   3753  CA  LYS A 241      58.349  66.804 183.126  1.00  0.00           C
ATOM   3755  CB  LYS A 241      59.429  66.834 184.256  1.00  0.00           C
ATOM   3758  CG  LYS A 241      59.489  65.634 185.236  1.00  0.00           C
ATOM   3761  CD  LYS A 241      58.269  65.544 186.156  1.00  0.00           C
ATOM   3764  CE  LYS A 241      58.269  64.364 187.116  1.00  0.00           C
ATOM   3767  NZ  LYS A 241      57.289  64.644 188.176  1.00  0.00           N
ATOM   3771  C   LYS A 241      58.419  65.454 182.466  1.00  0.00           C
ATOM   3772  O   LYS A 241      57.639  64.544 182.746  1.00  0.00           O
ATOM   3773  N   VAL A 242      59.429  65.294 181.586  1.00  0.00           N
ATOM   3775  CA  VAL A 242      59.749  64.044 180.926  1.00  0.00           C
ATOM   3777  CB  VAL A 242      60.489  64.274 179.616  1.00  0.00           C
ATOM   3779  CG1 VAL A 242      60.649  62.944 178.876  1.00  0.00           C
ATOM   3783  CG2 VAL A 242      59.689  65.254 178.736  1.00  0.00           C
ATOM   3787  C   VAL A 242      60.509  63.064 181.826  1.00  0.00           C
ATOM   3788  O   VAL A 242      61.579  63.364 182.386  1.00  0.00           O
ATOM   3789  N   THR A 243      59.939  61.854 181.986  1.00  0.00           N
ATOM   3791  CA  THR A 243      60.399  60.774 182.846  1.00  0.00           C
ATOM   3793  CB  THR A 243      59.229  59.944 183.426  1.00  0.00           C
ATOM   3795  OG1 THR A 243      58.189  60.754 183.957  1.00  0.00           O
ATOM   3797  CG2 THR A 243      59.749  59.044 184.566  1.00  0.00           C
ATOM   3801  C   THR A 243      61.239  59.794 182.047  1.00  0.00           C
ATOM   3802  O   THR A 243      62.139  59.154 182.576  1.00  0.00           O
ATOM   3803  N   ASP A 244      60.929  59.654 180.736  1.00  0.00           N
ATOM   3805  CA  ASP A 244      61.659  58.804 179.816  1.00  0.00           C
ATOM   3807  CB  ASP A 244      60.949  57.424 179.686  1.00  0.00           C
ATOM   3810  CG  ASP A 244      61.859  56.384 179.066  1.00  0.00           C
ATOM   3811  OD1 ASP A 244      63.079  56.624 178.946  1.00  0.00           O
ATOM   3812  OD2 ASP A 244      61.379  55.244 178.816  1.00  0.00           O
ATOM   3813  C   ASP A 244      61.709  59.504 178.466  1.00  0.00           C
ATOM   3814  O   ASP A 244      60.679  59.944 177.956  1.00  0.00           O
ATOM   3815  N   SER A 245      62.909  59.614 177.876  1.00  0.00           N
ATOM   3817  CA  SER A 245      63.119  60.224 176.576  1.00  0.00           C
ATOM   3819  CB  SER A 245      64.029  61.514 176.636  1.00  0.00           C
ATOM   3822  OG  SER A 245      63.329  62.724 176.916  1.00  0.00           O
ATOM   3824  C   SER A 245      63.879  59.224 175.736  1.00  0.00           C
ATOM   3825  O   SER A 245      65.079  59.064 175.936  1.00  0.00           O
ATOM   3826  N   THR A 246      63.269  58.554 174.726  1.00  0.00           N
ATOM   3828  CA  THR A 246      64.049  57.734 173.796  1.00  0.00           C
ATOM   3830  CB  THR A 246      63.819  56.214 173.896  1.00  0.00           C
ATOM   3832  OG1 THR A 246      64.259  55.714 175.156  1.00  0.00           O
ATOM   3834  CG2 THR A 246      64.659  55.444 172.856  1.00  0.00           C
ATOM   3838  C   THR A 246      63.789  58.184 172.366  1.00  0.00           C
ATOM   3839  O   THR A 246      62.729  57.924 171.796  1.00  0.00           O
ATOM   3840  N   ARG A 247      64.789  58.814 171.716  1.00  0.00           N
ATOM   3842  CA  ARG A 247      64.709  59.314 170.346  1.00  0.00           C
ATOM   3844  CB  ARG A 247      66.039  60.024 169.936  1.00  0.00           C
ATOM   3847  CG  ARG A 247      66.249  60.254 168.416  1.00  0.00           C
ATOM   3850  CD  ARG A 247      67.579  60.854 167.926  1.00  0.00           C
ATOM   3853  NE  ARG A 247      67.579  62.334 168.146  1.00  0.00           N
ATOM   3855  CZ  ARG A 247      67.939  62.944 169.266  1.00  0.00           C
ATOM   3856  NH1 ARG A 247      68.309  62.274 170.336  1.00  0.00           N
ATOM   3859  NH2 ARG A 247      67.939  64.254 169.316  1.00  0.00           N
ATOM   3862  C   ARG A 247      64.399  58.254 169.326  1.00  0.00           C
ATOM   3863  O   ARG A 247      63.579  58.434 168.426  1.00  0.00           O
ATOM   3864  N   SER A 248      65.069  57.094 169.426  1.00  0.00           N
ATOM   3866  CA  SER A 248      64.889  56.004 168.496  1.00  0.00           C
ATOM   3868  CB  SER A 248      65.869  54.864 168.836  1.00  0.00           C
ATOM   3871  OG  SER A 248      67.219  55.294 168.686  1.00  0.00           O
ATOM   3873  C   SER A 248      63.479  55.434 168.426  1.00  0.00           C
ATOM   3874  O   SER A 248      62.949  55.234 167.336  1.00  0.00           O
ATOM   3875  N   GLN A 249      62.829  55.194 169.586  1.00  0.00           N
ATOM   3877  CA  GLN A 249      61.409  54.854 169.676  1.00  0.00           C
ATOM   3879  CB  GLN A 249      60.979  54.474 171.136  1.00  0.00           C
ATOM   3882  CG  GLN A 249      61.639  53.184 171.696  1.00  0.00           C
ATOM   3885  CD  GLN A 249      61.059  52.714 173.036  1.00  0.00           C
ATOM   3886  OE1 GLN A 249      60.149  53.264 173.656  1.00  0.00           O
ATOM   3887  NE2 GLN A 249      61.599  51.574 173.536  1.00  0.00           N
ATOM   3890  C   GLN A 249      60.509  55.974 169.186  1.00  0.00           C
ATOM   3891  O   GLN A 249      59.499  55.764 168.516  1.00  0.00           O
ATOM   3892  N   GLY A 250      60.879  57.204 169.586  1.00  0.00           N
ATOM   3894  CA  GLY A 250      60.049  58.384 169.456  1.00  0.00           C
ATOM   3897  C   GLY A 250      59.089  58.494 170.606  1.00  0.00           C
ATOM   3898  O   GLY A 250      58.159  59.284 170.616  1.00  0.00           O
ATOM   3899  N   ASN A 251      59.349  57.674 171.636  1.00  0.00           N
ATOM   3901  CA  ASN A 251      58.519  57.494 172.796  1.00  0.00           C
ATOM   3903  CB  ASN A 251      58.589  56.014 173.267  1.00  0.00           C
ATOM   3906  CG  ASN A 251      57.729  55.674 174.486  1.00  0.00           C
ATOM   3907  OD1 ASN A 251      57.199  56.484 175.246  1.00  0.00           O
ATOM   3908  ND2 ASN A 251      57.519  54.344 174.666  1.00  0.00           N
ATOM   3911  C   ASN A 251      59.009  58.444 173.846  1.00  0.00           C
ATOM   3912  O   ASN A 251      60.189  58.444 174.206  1.00  0.00           O
ATOM   3913  N   MET A 252      58.079  59.254 174.356  1.00  0.00           N
ATOM   3915  CA  MET A 252      58.229  59.974 175.596  1.00  0.00           C
ATOM   3917  CB  MET A 252      58.139  61.504 175.366  1.00  0.00           C
ATOM   3920  CG  MET A 252      57.669  62.374 176.556  1.00  0.00           C
ATOM   3923  SD  MET A 252      55.869  62.364 176.856  1.00  0.00           S
ATOM   3924  CE  MET A 252      55.489  63.964 176.116  1.00  0.00           C
ATOM   3928  C   MET A 252      57.229  59.464 176.606  1.00  0.00           C
ATOM   3929  O   MET A 252      56.049  59.274 176.316  1.00  0.00           O
ATOM   3930  N   ALA A 253      57.679  59.264 177.856  1.00  0.00           N
ATOM   3932  CA  ALA A 253      56.779  59.114 178.976  1.00  0.00           C
ATOM   3934  CB  ALA A 253      56.979  57.764 179.676  1.00  0.00           C
ATOM   3938  C   ALA A 253      56.989  60.244 179.966  1.00  0.00           C
ATOM   3939  O   ALA A 253      58.119  60.544 180.356  1.00  0.00           O
ATOM   3940  N   VAL A 254      55.889  60.894 180.396  1.00  0.00           N
ATOM   3942  CA  VAL A 254      55.869  62.034 181.306  1.00  0.00           C
ATOM   3944  CB  VAL A 254      55.219  63.294 180.726  1.00  0.00           C
ATOM   3946  CG1 VAL A 254      56.209  63.964 179.756  1.00  0.00           C
ATOM   3950  CG2 VAL A 254      53.869  62.964 180.066  1.00  0.00           C
ATOM   3954  C   VAL A 254      55.069  61.654 182.526  1.00  0.00           C
ATOM   3955  O   VAL A 254      54.349  60.654 182.546  1.00  0.00           O
ATOM   3956  N   THR A 255      55.139  62.494 183.576  1.00  0.00           N
ATOM   3958  CA  THR A 255      54.059  62.574 184.536  1.00  0.00           C
ATOM   3960  CB  THR A 255      54.459  62.244 185.976  1.00  0.00           C
ATOM   3962  OG1 THR A 255      55.249  63.224 186.636  1.00  0.00           O
ATOM   3964  CG2 THR A 255      55.239  60.924 185.996  1.00  0.00           C
ATOM   3968  C   THR A 255      53.399  63.924 184.376  1.00  0.00           C
ATOM   3969  O   THR A 255      54.049  64.964 184.286  1.00  0.00           O
ATOM   3970  N   TYR A 256      52.059  63.914 184.256  1.00  0.00           N
ATOM   3972  CA  TYR A 256      51.239  65.074 184.036  1.00  0.00           C
ATOM   3974  CB  TYR A 256      50.099  64.794 183.006  1.00  0.00           C
ATOM   3977  CG  TYR A 256      49.169  65.974 182.896  1.00  0.00           C
ATOM   3978  CD1 TYR A 256      49.719  67.214 182.586  1.00  0.00           C
ATOM   3980  CE1 TYR A 256      48.949  68.374 182.596  1.00  0.00           C
ATOM   3982  CZ  TYR A 256      47.569  68.284 182.816  1.00  0.00           C
ATOM   3983  OH  TYR A 256      46.769  69.424 182.646  1.00  0.00           O
ATOM   3985  CD2 TYR A 256      47.799  65.894 183.196  1.00  0.00           C
ATOM   3987  CE2 TYR A 256      46.989  67.044 183.136  1.00  0.00           C
ATOM   3989  C   TYR A 256      50.639  65.544 185.346  1.00  0.00           C
ATOM   3990  O   TYR A 256      49.969  64.784 186.047  1.00  0.00           O
ATOM   3991  N   LYS A 257      50.789  66.834 185.706  1.00  0.00           N
ATOM   3993  CA  LYS A 257      50.019  67.404 186.776  1.00  0.00           C
ATOM   3995  CB  LYS A 257      50.899  67.594 188.036  1.00  0.00           C
ATOM   3998  CG  LYS A 257      50.099  67.894 189.316  1.00  0.00           C
ATOM   4001  CD  LYS A 257      49.369  66.654 189.866  1.00  0.00           C
ATOM   4004  CE  LYS A 257      48.389  66.964 191.006  1.00  0.00           C
ATOM   4007  NZ  LYS A 257      47.619  65.754 191.436  1.00  0.00           N
ATOM   4011  C   LYS A 257      49.509  68.744 186.266  1.00  0.00           C
ATOM   4012  O   LYS A 257      50.339  69.554 185.836  1.00  0.00           O
ATOM   4013  N   PRO A 258      48.199  69.054 186.256  1.00  0.00           N
ATOM   4014  CD  PRO A 258      47.119  68.204 186.776  1.00  0.00           C
ATOM   4017  CA  PRO A 258      47.709  70.364 185.866  1.00  0.00           C
ATOM   4019  CB  PRO A 258      46.179  70.244 185.936  1.00  0.00           C
ATOM   4022  CG  PRO A 258      45.919  69.124 186.946  1.00  0.00           C
ATOM   4025  C   PRO A 258      48.219  71.494 186.746  1.00  0.00           C
ATOM   4026  O   PRO A 258      48.299  71.354 187.966  1.00  0.00           O
ATOM   4027  N   LEU A 259      48.539  72.634 186.106  1.00  0.00           N
ATOM   4029  CA  LEU A 259      49.009  73.844 186.706  1.00  0.00           C
ATOM   4031  CB  LEU A 259      49.679  74.754 185.636  1.00  0.00           C
ATOM   4034  CG  LEU A 259      50.869  74.154 184.826  1.00  0.00           C
ATOM   4036  CD1 LEU A 259      50.479  73.114 183.756  1.00  0.00           C
ATOM   4040  CD2 LEU A 259      51.629  75.284 184.116  1.00  0.00           C
ATOM   4044  C   LEU A 259      47.889  74.614 187.426  1.00  0.00           C
ATOM   4045  O   LEU A 259      46.699  74.304 187.336  1.00  0.00           O
ATOM   4046  N   SER A 260      48.269  75.644 188.196  1.00  0.00           N
ATOM   4048  CA  SER A 260      47.339  76.574 188.846  1.00  0.00           C
ATOM   4050  CB  SER A 260      48.029  77.484 189.906  1.00  0.00           C
ATOM   4053  OG  SER A 260      47.069  78.214 190.696  1.00  0.00           O
ATOM   4055  C   SER A 260      46.579  77.434 187.846  1.00  0.00           C
ATOM   4056  O   SER A 260      47.039  77.684 186.746  1.00  0.00           O
ATOM   4057  N   ASP A 261      45.369  77.924 188.186  1.00  0.00           N
ATOM   4059  CA  ASP A 261      44.509  78.664 187.276  1.00  0.00           C
ATOM   4061  CB  ASP A 261      43.129  78.864 187.946  1.00  0.00           C
ATOM   4064  CG  ASP A 261      42.079  79.404 187.006  1.00  0.00           C
ATOM   4065  OD1 ASP A 261      42.119  79.084 185.797  1.00  0.00           O
ATOM   4066  OD2 ASP A 261      41.119  80.014 187.526  1.00  0.00           O
ATOM   4067  C   ASP A 261      45.139  79.974 186.826  1.00  0.00           C
ATOM   4068  O   ASP A 261      45.009  80.434 185.696  1.00  0.00           O
ATOM   4069  N   SER A 262      45.919  80.594 187.746  1.00  0.00           N
ATOM   4071  CA  SER A 262      46.739  81.754 187.466  1.00  0.00           C
ATOM   4073  CB  SER A 262      47.459  82.194 188.766  1.00  0.00           C
ATOM   4076  OG  SER A 262      46.499  82.454 189.797  1.00  0.00           O
ATOM   4078  C   SER A 262      47.769  81.464 186.396  1.00  0.00           C
ATOM   4079  O   SER A 262      47.879  82.194 185.426  1.00  0.00           O
ATOM   4080  N   ASP A 263      48.469  80.314 186.536  1.00  0.00           N
ATOM   4082  CA  ASP A 263      49.619  79.884 185.767  1.00  0.00           C
ATOM   4084  CB  ASP A 263      50.089  78.564 186.436  1.00  0.00           C
ATOM   4087  CG  ASP A 263      51.549  78.274 186.226  1.00  0.00           C
ATOM   4088  OD1 ASP A 263      52.229  78.994 185.456  1.00  0.00           O
ATOM   4089  OD2 ASP A 263      52.039  77.324 186.876  1.00  0.00           O
ATOM   4090  C   ASP A 263      49.329  79.694 184.276  1.00  0.00           C
ATOM   4091  O   ASP A 263      50.099  80.064 183.396  1.00  0.00           O
ATOM   4092  N   TRP A 264      48.139  79.134 183.996  1.00  0.00           N
ATOM   4094  CA  TRP A 264      47.599  78.914 182.676  1.00  0.00           C
ATOM   4096  CB  TRP A 264      46.209  78.224 182.806  1.00  0.00           C
ATOM   4099  CG  TRP A 264      46.259  76.784 183.216  1.00  0.00           C
ATOM   4100  CD1 TRP A 264      45.739  76.164 184.326  1.00  0.00           C
ATOM   4102  NE1 TRP A 264      45.859  74.794 184.186  1.00  0.00           N
ATOM   4104  CE2 TRP A 264      46.479  74.524 183.006  1.00  0.00           C
ATOM   4105  CD2 TRP A 264      46.779  75.754 182.376  1.00  0.00           C
ATOM   4106  CE3 TRP A 264      47.429  75.774 181.146  1.00  0.00           C
ATOM   4108  CZ3 TRP A 264      47.719  74.564 180.536  1.00  0.00           C
ATOM   4110  CZ2 TRP A 264      46.759  73.314 182.406  1.00  0.00           C
ATOM   4112  CH2 TRP A 264      47.369  73.364 181.146  1.00  0.00           C
ATOM   4114  C   TRP A 264      47.469  80.184 181.836  1.00  0.00           C
ATOM   4115  O   TRP A 264      47.739  80.184 180.626  1.00  0.00           O
ATOM   4116  N   GLN A 265      47.039  81.294 182.456  1.00  0.00           N
ATOM   4118  CA  GLN A 265      46.909  82.564 181.766  1.00  0.00           C
ATOM   4120  CB  GLN A 265      46.049  83.574 182.566  1.00  0.00           C
ATOM   4123  CG  GLN A 265      44.589  83.124 182.836  1.00  0.00           C
ATOM   4126  CD  GLN A 265      43.759  82.764 181.596  1.00  0.00           C
ATOM   4127  OE1 GLN A 265      44.199  82.794 180.446  1.00  0.00           O
ATOM   4128  NE2 GLN A 265      42.489  82.384 181.826  1.00  0.00           N
ATOM   4131  C   GLN A 265      48.219  83.214 181.316  1.00  0.00           C
ATOM   4132  O   GLN A 265      48.249  83.834 180.256  1.00  0.00           O
ATOM   4133  N   GLU A 266      49.339  83.024 182.056  1.00  0.00           N
ATOM   4135  CA  GLU A 266      50.679  83.344 181.596  1.00  0.00           C
ATOM   4137  CB  GLU A 266      51.779  82.994 182.656  1.00  0.00           C
ATOM   4140  CG  GLU A 266      51.899  83.914 183.896  1.00  0.00           C
ATOM   4143  CD  GLU A 266      50.699  83.854 184.826  1.00  0.00           C
ATOM   4144  OE1 GLU A 266      49.689  84.554 184.547  1.00  0.00           O
ATOM   4145  OE2 GLU A 266      50.829  83.234 185.916  1.00  0.00           O
ATOM   4146  C   GLU A 266      51.119  82.674 180.296  1.00  0.00           C
ATOM   4147  O   GLU A 266      51.819  83.294 179.486  1.00  0.00           O
ATOM   4148  N   LEU A 267      50.769  81.394 180.056  1.00  0.00           N
ATOM   4150  CA  LEU A 267      50.929  80.764 178.756  1.00  0.00           C
ATOM   4152  CB  LEU A 267      50.649  79.244 178.846  1.00  0.00           C
ATOM   4155  CG  LEU A 267      50.999  78.424 177.586  1.00  0.00           C
ATOM   4157  CD1 LEU A 267      52.409  78.744 177.096  1.00  0.00           C
ATOM   4161  CD2 LEU A 267      50.929  76.904 177.836  1.00  0.00           C
ATOM   4165  C   LEU A 267      50.029  81.394 177.707  1.00  0.00           C
ATOM   4166  O   LEU A 267      50.419  81.654 176.576  1.00  0.00           O
ATOM   4167  N   GLY A 268      48.779  81.674 178.106  1.00  0.00           N
ATOM   4169  CA  GLY A 268      47.829  82.354 177.246  1.00  0.00           C
ATOM   4172  C   GLY A 268      46.929  81.424 176.516  1.00  0.00           C
ATOM   4173  O   GLY A 268      46.639  81.654 175.336  1.00  0.00           O
ATOM   4174  N   ALA A 269      46.469  80.364 177.186  1.00  0.00           N
ATOM   4176  CA  ALA A 269      45.409  79.514 176.746  1.00  0.00           C
ATOM   4178  CB  ALA A 269      45.869  78.454 175.736  1.00  0.00           C
ATOM   4182  C   ALA A 269      44.809  78.934 178.016  1.00  0.00           C
ATOM   4183  O   ALA A 269      45.249  79.234 179.116  1.00  0.00           O
ATOM   4184  N   SER A 270      43.709  78.184 177.896  1.00  0.00           N
ATOM   4186  CA  SER A 270      42.919  77.754 179.026  1.00  0.00           C
ATOM   4188  CB  SER A 270      41.409  77.824 178.696  1.00  0.00           C
ATOM   4191  OG  SER A 270      41.129  77.204 177.436  1.00  0.00           O
ATOM   4193  C   SER A 270      43.279  76.334 179.426  1.00  0.00           C
ATOM   4194  O   SER A 270      43.779  75.584 178.596  1.00  0.00           O
ATOM   4195  N   ASP A 271      43.039  75.924 180.696  1.00  0.00           N
ATOM   4197  CA  ASP A 271      43.179  74.544 181.166  1.00  0.00           C
ATOM   4199  CB  ASP A 271      42.589  74.384 182.596  1.00  0.00           C
ATOM   4202  CG  ASP A 271      42.669  73.004 183.256  1.00  0.00           C
ATOM   4203  OD1 ASP A 271      43.539  72.174 182.886  1.00  0.00           O
ATOM   4204  OD2 ASP A 271      41.889  72.804 184.226  1.00  0.00           O
ATOM   4205  C   ASP A 271      42.519  73.524 180.236  1.00  0.00           C
ATOM   4206  O   ASP A 271      41.349  73.694 179.896  1.00  0.00           O
ATOM   4207  N   PRO A 272      43.179  72.464 179.806  1.00  0.00           N
ATOM   4208  CD  PRO A 272      44.639  72.434 179.706  1.00  0.00           C
ATOM   4211  CA  PRO A 272      42.569  71.414 179.026  1.00  0.00           C
ATOM   4213  CB  PRO A 272      43.749  70.584 178.526  1.00  0.00           C
ATOM   4216  CG  PRO A 272      44.899  71.594 178.466  1.00  0.00           C
ATOM   4219  C   PRO A 272      41.609  70.564 179.826  1.00  0.00           C
ATOM   4220  O   PRO A 272      40.699  69.994 179.226  1.00  0.00           O
ATOM   4221  N   GLY A 273      41.809  70.424 181.156  1.00  0.00           N
ATOM   4223  CA  GLY A 273      40.889  69.654 181.986  1.00  0.00           C
ATOM   4226  C   GLY A 273      41.059  68.154 181.986  1.00  0.00           C
ATOM   4227  O   GLY A 273      40.099  67.424 182.156  1.00  0.00           O
ATOM   4228  N   LEU A 274      42.299  67.654 181.816  1.00  0.00           N
ATOM   4230  CA  LEU A 274      42.609  66.234 181.926  1.00  0.00           C
ATOM   4232  CB  LEU A 274      43.679  65.734 180.896  1.00  0.00           C
ATOM   4235  CG  LEU A 274      43.259  65.754 179.407  1.00  0.00           C
ATOM   4237  CD1 LEU A 274      41.809  65.334 179.156  1.00  0.00           C
ATOM   4241  CD2 LEU A 274      43.529  67.114 178.746  1.00  0.00           C
ATOM   4245  C   LEU A 274      43.059  65.884 183.336  1.00  0.00           C
ATOM   4246  O   LEU A 274      43.589  66.714 184.086  1.00  0.00           O
ATOM   4247  N   ALA A 275      42.819  64.624 183.746  1.00  0.00           N
ATOM   4249  CA  ALA A 275      43.239  64.044 184.996  1.00  0.00           C
ATOM   4251  CB  ALA A 275      42.609  62.644 185.126  1.00  0.00           C
ATOM   4255  C   ALA A 275      44.749  63.904 185.126  1.00  0.00           C
ATOM   4256  O   ALA A 275      45.439  63.534 184.186  1.00  0.00           O
ATOM   4257  N   SER A 276      45.339  64.154 186.306  1.00  0.00           N
ATOM   4259  CA  SER A 276      46.749  63.844 186.536  1.00  0.00           C
ATOM   4261  CB  SER A 276      47.349  64.444 187.836  1.00  0.00           C
ATOM   4264  OG  SER A 276      46.659  64.084 189.036  1.00  0.00           O
ATOM   4266  C   SER A 276      47.109  62.374 186.476  1.00  0.00           C
ATOM   4267  O   SER A 276      46.359  61.514 186.936  1.00  0.00           O
ATOM   4268  N   GLY A 277      48.309  62.074 185.936  1.00  0.00           N
ATOM   4270  CA  GLY A 277      48.809  60.714 185.896  1.00  0.00           C
ATOM   4273  C   GLY A 277      49.969  60.634 184.946  1.00  0.00           C
ATOM   4274  O   GLY A 277      50.409  61.654 184.407  1.00  0.00           O
ATOM   4275  N   ASP A 278      50.469  59.424 184.716  1.00  0.00           N
ATOM   4277  CA  ASP A 278      51.609  59.174 183.866  1.00  0.00           C
ATOM   4279  CB  ASP A 278      52.399  57.934 184.376  1.00  0.00           C
ATOM   4282  CG  ASP A 278      52.649  57.894 185.876  1.00  0.00           C
ATOM   4283  OD1 ASP A 278      52.659  58.944 186.566  1.00  0.00           O
ATOM   4284  OD2 ASP A 278      52.929  56.764 186.356  1.00  0.00           O
ATOM   4285  C   ASP A 278      51.149  58.944 182.426  1.00  0.00           C
ATOM   4286  O   ASP A 278      50.499  57.944 182.116  1.00  0.00           O
ATOM   4287  N   TYR A 279      51.449  59.864 181.496  1.00  0.00           N
ATOM   4289  CA  TYR A 279      50.949  59.804 180.126  1.00  0.00           C
ATOM   4291  CB  TYR A 279      50.339  61.144 179.596  1.00  0.00           C
ATOM   4294  CG  TYR A 279      48.939  61.444 180.066  1.00  0.00           C
ATOM   4295  CD1 TYR A 279      48.669  61.804 181.396  1.00  0.00           C
ATOM   4297  CE1 TYR A 279      47.369  62.154 181.806  1.00  0.00           C
ATOM   4299  CZ  TYR A 279      46.319  62.144 180.876  1.00  0.00           C
ATOM   4300  OH  TYR A 279      44.989  62.344 181.296  1.00  0.00           O
ATOM   4302  CD2 TYR A 279      47.879  61.484 179.146  1.00  0.00           C
ATOM   4304  CE2 TYR A 279      46.579  61.824 179.536  1.00  0.00           C
ATOM   4306  C   TYR A 279      52.079  59.414 179.206  1.00  0.00           C
ATOM   4307  O   TYR A 279      53.249  59.704 179.466  1.00  0.00           O
ATOM   4308  N   LYS A 280      51.759  58.754 178.076  1.00  0.00           N
ATOM   4310  CA  LYS A 280      52.719  58.264 177.096  1.00  0.00           C
ATOM   4312  CB  LYS A 280      52.469  56.744 176.916  1.00  0.00           C
ATOM   4315  CG  LYS A 280      53.669  55.894 176.446  1.00  0.00           C
ATOM   4318  CD  LYS A 280      54.129  56.154 174.996  1.00  0.00           C
ATOM   4321  CE  LYS A 280      53.039  56.144 173.926  1.00  0.00           C
ATOM   4324  NZ  LYS A 280      52.489  54.784 173.766  1.00  0.00           N
ATOM   4328  C   LYS A 280      52.459  58.994 175.786  1.00  0.00           C
ATOM   4329  O   LYS A 280      51.319  59.054 175.316  1.00  0.00           O
ATOM   4330  N   LEU A 281      53.509  59.524 175.136  1.00  0.00           N
ATOM   4332  CA  LEU A 281      53.469  60.184 173.836  1.00  0.00           C
ATOM   4334  CB  LEU A 281      54.249  61.534 173.866  1.00  0.00           C
ATOM   4337  CG  LEU A 281      54.559  62.234 172.516  1.00  0.00           C
ATOM   4339  CD1 LEU A 281      53.299  62.704 171.816  1.00  0.00           C
ATOM   4343  CD2 LEU A 281      55.509  63.434 172.686  1.00  0.00           C
ATOM   4347  C   LEU A 281      54.129  59.314 172.806  1.00  0.00           C
ATOM   4348  O   LEU A 281      55.219  58.794 173.026  1.00  0.00           O
ATOM   4349  N   GLN A 282      53.509  59.174 171.616  1.00  0.00           N
ATOM   4351  CA  GLN A 282      54.259  58.834 170.416  1.00  0.00           C
ATOM   4353  CB  GLN A 282      53.539  57.754 169.566  1.00  0.00           C
ATOM   4356  CG  GLN A 282      53.589  56.304 170.126  1.00  0.00           C
ATOM   4359  CD  GLN A 282      54.999  55.824 170.487  1.00  0.00           C
ATOM   4360  OE1 GLN A 282      56.039  56.414 170.207  1.00  0.00           O
ATOM   4361  NE2 GLN A 282      55.079  54.624 171.106  1.00  0.00           N
ATOM   4364  C   GLN A 282      54.579  60.014 169.517  1.00  0.00           C
ATOM   4365  O   GLN A 282      53.689  60.784 169.146  1.00  0.00           O
ATOM   4366  N   VAL A 283      55.869  60.144 169.136  1.00  0.00           N
ATOM   4368  CA  VAL A 283      56.399  61.054 168.136  1.00  0.00           C
ATOM   4370  CB  VAL A 283      57.589  61.834 168.716  1.00  0.00           C
ATOM   4372  CG1 VAL A 283      58.949  61.404 168.157  1.00  0.00           C
ATOM   4376  CG2 VAL A 283      57.389  63.314 168.416  1.00  0.00           C
ATOM   4380  C   VAL A 283      56.769  60.284 166.856  1.00  0.00           C
ATOM   4381  O   VAL A 283      57.049  59.084 166.876  1.00  0.00           O
ATOM   4382  N   GLY A 284      56.709  60.924 165.666  1.00  0.00           N
ATOM   4384  CA  GLY A 284      56.999  60.274 164.386  1.00  0.00           C
ATOM   4387  C   GLY A 284      57.509  61.264 163.386  1.00  0.00           C
ATOM   4388  O   GLY A 284      57.519  62.464 163.646  1.00  0.00           O
ATOM   4389  N   ASP A 285      57.989  60.814 162.206  1.00  0.00           N
ATOM   4391  CA  ASP A 285      58.759  61.644 161.286  1.00  0.00           C
ATOM   4393  CB  ASP A 285      60.059  60.874 160.906  1.00  0.00           C
ATOM   4396  CG  ASP A 285      61.089  61.634 160.086  1.00  0.00           C
ATOM   4397  OD1 ASP A 285      61.329  62.844 160.276  1.00  0.00           O
ATOM   4398  OD2 ASP A 285      61.809  60.924 159.326  1.00  0.00           O
ATOM   4399  C   ASP A 285      57.949  61.954 160.026  1.00  0.00           C
ATOM   4400  O   ASP A 285      57.409  61.034 159.407  1.00  0.00           O
ATOM   4401  N   LEU A 286      57.909  63.234 159.626  1.00  0.00           N
ATOM   4403  CA  LEU A 286      57.369  63.714 158.366  1.00  0.00           C
ATOM   4405  CB  LEU A 286      55.989  64.444 158.476  1.00  0.00           C
ATOM   4408  CG  LEU A 286      54.929  63.814 159.407  1.00  0.00           C
ATOM   4410  CD1 LEU A 286      53.709  64.734 159.586  1.00  0.00           C
ATOM   4414  CD2 LEU A 286      54.459  62.454 158.886  1.00  0.00           C
ATOM   4418  C   LEU A 286      58.399  64.734 157.916  1.00  0.00           C
ATOM   4419  O   LEU A 286      59.189  65.204 158.726  1.00  0.00           O
ATOM   4420  N   ASP A 287      58.419  65.094 156.616  1.00  0.00           N
ATOM   4422  CA  ASP A 287      59.549  65.774 155.996  1.00  0.00           C
ATOM   4424  CB  ASP A 287      59.309  65.964 154.456  1.00  0.00           C
ATOM   4427  CG  ASP A 287      58.049  66.704 153.957  1.00  0.00           C
ATOM   4428  OD1 ASP A 287      57.189  67.124 154.776  1.00  0.00           O
ATOM   4429  OD2 ASP A 287      57.959  66.874 152.707  1.00  0.00           O
ATOM   4430  C   ASP A 287      59.869  67.084 156.676  1.00  0.00           C
ATOM   4431  O   ASP A 287      61.009  67.394 157.017  1.00  0.00           O
ATOM   4432  N   ASN A 288      58.809  67.854 156.926  1.00  0.00           N
ATOM   4434  CA  ASN A 288      58.909  69.154 157.506  1.00  0.00           C
ATOM   4436  CB  ASN A 288      58.419  70.154 156.446  1.00  0.00           C
ATOM   4439  CG  ASN A 288      59.379  70.014 155.276  1.00  0.00           C
ATOM   4440  OD1 ASN A 288      60.589  70.224 155.446  1.00  0.00           O
ATOM   4441  ND2 ASN A 288      58.899  69.584 154.096  1.00  0.00           N
ATOM   4444  C   ASN A 288      58.069  69.224 158.746  1.00  0.00           C
ATOM   4445  O   ASN A 288      57.699  70.324 159.176  1.00  0.00           O
ATOM   4446  N   ARG A 289      57.679  68.064 159.316  1.00  0.00           N
ATOM   4448  CA  ARG A 289      56.589  68.014 160.276  1.00  0.00           C
ATOM   4450  CB  ARG A 289      55.179  68.014 159.606  1.00  0.00           C
ATOM   4453  CG  ARG A 289      54.849  69.294 158.816  1.00  0.00           C
ATOM   4456  CD  ARG A 289      53.459  69.314 158.176  1.00  0.00           C
ATOM   4459  NE  ARG A 289      53.359  70.594 157.396  1.00  0.00           N
ATOM   4461  CZ  ARG A 289      53.819  70.714 156.146  1.00  0.00           C
ATOM   4462  NH1 ARG A 289      54.519  69.774 155.546  1.00  0.00           N
ATOM   4465  NH2 ARG A 289      53.529  71.824 155.496  1.00  0.00           N
ATOM   4468  C   ARG A 289      56.719  66.804 161.186  1.00  0.00           C
ATOM   4469  O   ARG A 289      57.419  65.844 160.906  1.00  0.00           O
ATOM   4470  N   SER A 290      56.009  66.834 162.326  1.00  0.00           N
ATOM   4472  CA  SER A 290      56.109  65.774 163.316  1.00  0.00           C
ATOM   4474  CB  SER A 290      57.159  66.114 164.407  1.00  0.00           C
ATOM   4477  OG  SER A 290      57.149  65.204 165.516  1.00  0.00           O
ATOM   4479  C   SER A 290      54.749  65.454 163.886  1.00  0.00           C
ATOM   4480  O   SER A 290      53.889  66.314 164.076  1.00  0.00           O
ATOM   4481  N   SER A 291      54.519  64.164 164.146  1.00  0.00           N
ATOM   4483  CA  SER A 291      53.239  63.584 164.517  1.00  0.00           C
ATOM   4485  CB  SER A 291      52.999  62.274 163.716  1.00  0.00           C
ATOM   4488  OG  SER A 291      54.049  61.314 163.856  1.00  0.00           O
ATOM   4490  C   SER A 291      53.219  63.284 165.996  1.00  0.00           C
ATOM   4491  O   SER A 291      53.989  62.454 166.457  1.00  0.00           O
ATOM   4492  N   LEU A 292      52.389  63.974 166.806  1.00  0.00           N
ATOM   4494  CA  LEU A 292      52.459  63.834 168.246  1.00  0.00           C
ATOM   4496  CB  LEU A 292      52.749  65.194 168.936  1.00  0.00           C
ATOM   4499  CG  LEU A 292      54.189  65.684 168.756  1.00  0.00           C
ATOM   4501  CD1 LEU A 292      54.379  66.444 167.446  1.00  0.00           C
ATOM   4505  CD2 LEU A 292      54.589  66.554 169.946  1.00  0.00           C
ATOM   4509  C   LEU A 292      51.159  63.324 168.806  1.00  0.00           C
ATOM   4510  O   LEU A 292      50.179  64.064 168.816  1.00  0.00           O
ATOM   4511  N   GLN A 293      51.119  62.084 169.316  1.00  0.00           N
ATOM   4513  CA  GLN A 293      49.879  61.504 169.806  1.00  0.00           C
ATOM   4515  CB  GLN A 293      49.529  60.244 168.986  1.00  0.00           C
ATOM   4518  CG  GLN A 293      48.089  59.764 169.246  1.00  0.00           C
ATOM   4521  CD  GLN A 293      47.919  58.404 168.606  1.00  0.00           C
ATOM   4522  OE1 GLN A 293      47.649  58.224 167.426  1.00  0.00           O
ATOM   4523  NE2 GLN A 293      48.169  57.364 169.426  1.00  0.00           N
ATOM   4526  C   GLN A 293      50.009  61.094 171.256  1.00  0.00           C
ATOM   4527  O   GLN A 293      50.889  60.314 171.616  1.00  0.00           O
ATOM   4528  N   PHE A 294      49.109  61.594 172.126  1.00  0.00           N
ATOM   4530  CA  PHE A 294      49.139  61.314 173.547  1.00  0.00           C
ATOM   4532  CB  PHE A 294      48.859  62.564 174.436  1.00  0.00           C
ATOM   4535  CG  PHE A 294      49.909  63.634 174.246  1.00  0.00           C
ATOM   4536  CD1 PHE A 294      49.999  64.384 173.066  1.00  0.00           C
ATOM   4538  CE1 PHE A 294      50.979  65.374 172.896  1.00  0.00           C
ATOM   4540  CZ  PHE A 294      51.879  65.624 173.926  1.00  0.00           C
ATOM   4542  CD2 PHE A 294      50.789  63.944 175.286  1.00  0.00           C
ATOM   4544  CE2 PHE A 294      51.789  64.914 175.126  1.00  0.00           C
ATOM   4546  C   PHE A 294      48.119  60.244 173.896  1.00  0.00           C
ATOM   4547  O   PHE A 294      47.059  60.124 173.286  1.00  0.00           O
ATOM   4548  N   ILE A 295      48.479  59.404 174.876  1.00  0.00           N
ATOM   4550  CA  ILE A 295      47.659  58.304 175.346  1.00  0.00           C
ATOM   4552  CB  ILE A 295      48.259  56.944 174.976  1.00  0.00           C
ATOM   4554  CG2 ILE A 295      47.359  55.834 175.536  1.00  0.00           C
ATOM   4558  CG1 ILE A 295      48.389  56.714 173.446  1.00  0.00           C
ATOM   4561  CD  ILE A 295      49.569  57.394 172.746  1.00  0.00           C
ATOM   4565  C   ILE A 295      47.499  58.454 176.856  1.00  0.00           C
ATOM   4566  O   ILE A 295      48.489  58.624 177.576  1.00  0.00           O
ATOM   4567  N   ASP A 296      46.239  58.404 177.346  1.00  0.00           N
ATOM   4569  CA  ASP A 296      45.819  58.294 178.746  1.00  0.00           C
ATOM   4571  CB  ASP A 296      44.299  57.944 178.696  1.00  0.00           C
ATOM   4574  CG  ASP A 296      43.569  58.064 180.016  1.00  0.00           C
ATOM   4575  OD1 ASP A 296      43.609  57.074 180.786  1.00  0.00           O
ATOM   4576  OD2 ASP A 296      42.999  59.144 180.316  1.00  0.00           O
ATOM   4577  C   ASP A 296      46.639  57.324 179.636  1.00  0.00           C
ATOM   4578  O   ASP A 296      47.109  56.304 179.106  1.00  0.00           O
ATOM   4579  N   PRO A 297      46.849  57.504 180.956  1.00  0.00           N
ATOM   4580  CD  PRO A 297      46.519  58.734 181.666  1.00  0.00           C
ATOM   4583  CA  PRO A 297      47.499  56.544 181.856  1.00  0.00           C
ATOM   4585  CB  PRO A 297      47.279  57.124 183.267  1.00  0.00           C
ATOM   4588  CG  PRO A 297      47.189  58.624 183.036  1.00  0.00           C
ATOM   4591  C   PRO A 297      46.989  55.124 181.766  1.00  0.00           C
ATOM   4592  O   PRO A 297      47.729  54.184 182.066  1.00  0.00           O
ATOM   4593  N   LYS A 298      45.699  54.934 181.446  1.00  0.00           N
ATOM   4595  CA  LYS A 298      45.129  53.614 181.316  1.00  0.00           C
ATOM   4597  CB  LYS A 298      43.609  53.754 181.526  1.00  0.00           C
ATOM   4600  CG  LYS A 298      42.829  52.434 181.556  1.00  0.00           C
ATOM   4603  CD  LYS A 298      41.349  52.584 181.956  1.00  0.00           C
ATOM   4606  CE  LYS A 298      41.059  52.504 183.466  1.00  0.00           C
ATOM   4609  NZ  LYS A 298      41.599  53.684 184.166  1.00  0.00           N
ATOM   4613  C   LYS A 298      45.479  52.944 179.986  1.00  0.00           C
ATOM   4614  O   LYS A 298      45.599  51.714 179.896  1.00  0.00           O
ATOM   4615  N   GLY A 299      45.759  53.744 178.936  1.00  0.00           N
ATOM   4617  CA  GLY A 299      46.109  53.264 177.606  1.00  0.00           C
ATOM   4620  C   GLY A 299      45.129  53.614 176.536  1.00  0.00           C
ATOM   4621  O   GLY A 299      45.149  52.994 175.476  1.00  0.00           O
ATOM   4622  N   HIS A 300      44.289  54.644 176.766  1.00  0.00           N
ATOM   4624  CA  HIS A 300      43.309  55.154 175.826  1.00  0.00           C
ATOM   4626  CB  HIS A 300      41.949  55.414 176.516  1.00  0.00           C
ATOM   4629  ND1 HIS A 300      41.599  53.774 178.356  1.00  0.00           N
ATOM   4630  CG  HIS A 300      41.379  54.144 177.047  1.00  0.00           C
ATOM   4631  CE1 HIS A 300      40.969  52.634 178.496  1.00  0.00           C
ATOM   4633  NE2 HIS A 300      40.359  52.244 177.356  1.00  0.00           N
ATOM   4635  CD2 HIS A 300      40.599  53.224 176.426  1.00  0.00           C
ATOM   4637  C   HIS A 300      43.749  56.424 175.116  1.00  0.00           C
ATOM   4638  O   HIS A 300      44.119  57.424 175.736  1.00  0.00           O
ATOM   4639  N   THR A 301      43.749  56.434 173.766  1.00  0.00           N
ATOM   4641  CA  THR A 301      43.969  57.644 172.966  1.00  0.00           C
ATOM   4643  CB  THR A 301      44.169  57.424 171.457  1.00  0.00           C
ATOM   4645  OG1 THR A 301      44.959  56.284 171.176  1.00  0.00           O
ATOM   4647  CG2 THR A 301      44.879  58.644 170.856  1.00  0.00           C
ATOM   4651  C   THR A 301      42.789  58.574 173.086  1.00  0.00           C
ATOM   4652  O   THR A 301      41.659  58.194 172.826  1.00  0.00           O
ATOM   4653  N   LEU A 302      43.029  59.834 173.486  1.00  0.00           N
ATOM   4655  CA  LEU A 302      42.009  60.834 173.766  1.00  0.00           C
ATOM   4657  CB  LEU A 302      42.709  62.154 174.196  1.00  0.00           C
ATOM   4660  CG  LEU A 302      43.509  62.194 175.526  1.00  0.00           C
ATOM   4662  CD1 LEU A 302      42.619  62.044 176.766  1.00  0.00           C
ATOM   4666  CD2 LEU A 302      44.699  61.214 175.626  1.00  0.00           C
ATOM   4670  C   LEU A 302      41.059  61.124 172.576  1.00  0.00           C
ATOM   4671  O   LEU A 302      41.479  61.144 171.426  1.00  0.00           O
ATOM   4672  N   THR A 303      39.759  61.424 172.836  1.00  0.00           N
ATOM   4674  CA  THR A 303      38.819  62.034 171.876  1.00  0.00           C
ATOM   4676  CB  THR A 303      37.429  62.374 172.446  1.00  0.00           C
ATOM   4678  OG1 THR A 303      37.069  61.534 173.536  1.00  0.00           O
ATOM   4680  CG2 THR A 303      36.319  62.264 171.386  1.00  0.00           C
ATOM   4684  C   THR A 303      39.319  63.344 171.306  1.00  0.00           C
ATOM   4685  O   THR A 303      40.029  64.114 171.976  1.00  0.00           O
ATOM   4686  N   GLN A 304      38.859  63.684 170.076  1.00  0.00           N
ATOM   4688  CA  GLN A 304      39.199  64.894 169.326  1.00  0.00           C
ATOM   4690  CB  GLN A 304      38.459  64.914 167.966  1.00  0.00           C
ATOM   4693  CG  GLN A 304      38.939  65.984 166.936  1.00  0.00           C
ATOM   4696  CD  GLN A 304      40.369  65.704 166.457  1.00  0.00           C
ATOM   4697  OE1 GLN A 304      41.319  65.664 167.236  1.00  0.00           O
ATOM   4698  NE2 GLN A 304      40.559  65.524 165.126  1.00  0.00           N
ATOM   4701  C   GLN A 304      38.889  66.164 170.096  1.00  0.00           C
ATOM   4702  O   GLN A 304      39.619  67.144 170.036  1.00  0.00           O
ATOM   4703  N   SER A 305      37.809  66.144 170.906  1.00  0.00           N
ATOM   4705  CA  SER A 305      37.489  67.134 171.936  1.00  0.00           C
ATOM   4707  CB  SER A 305      36.459  66.504 172.926  1.00  0.00           C
ATOM   4710  OG  SER A 305      36.049  67.394 173.966  1.00  0.00           O
ATOM   4712  C   SER A 305      38.669  67.734 172.696  1.00  0.00           C
ATOM   4713  O   SER A 305      38.969  68.924 172.556  1.00  0.00           O
ATOM   4714  N   GLN A 306      39.379  66.954 173.506  1.00  0.00           N
ATOM   4716  CA  GLN A 306      40.529  67.504 174.206  1.00  0.00           C
ATOM   4718  CB  GLN A 306      40.889  66.744 175.506  1.00  0.00           C
ATOM   4721  CG  GLN A 306      41.069  65.224 175.346  1.00  0.00           C
ATOM   4724  CD  GLN A 306      39.849  64.404 175.797  1.00  0.00           C
ATOM   4725  OE1 GLN A 306      39.469  64.344 176.966  1.00  0.00           O
ATOM   4726  NE2 GLN A 306      39.229  63.714 174.816  1.00  0.00           N
ATOM   4729  C   GLN A 306      41.739  67.654 173.316  1.00  0.00           C
ATOM   4730  O   GLN A 306      42.589  68.504 173.566  1.00  0.00           O
ATOM   4731  N   ASN A 307      41.869  66.884 172.216  1.00  0.00           N
ATOM   4733  CA  ASN A 307      42.959  67.034 171.276  1.00  0.00           C
ATOM   4735  CB  ASN A 307      42.869  65.864 170.276  1.00  0.00           C
ATOM   4738  CG  ASN A 307      44.129  65.754 169.436  1.00  0.00           C
ATOM   4739  OD1 ASN A 307      44.209  66.194 168.297  1.00  0.00           O
ATOM   4740  ND2 ASN A 307      45.159  65.104 170.006  1.00  0.00           N
ATOM   4743  C   ASN A 307      42.999  68.384 170.546  1.00  0.00           C
ATOM   4744  O   ASN A 307      44.029  69.064 170.556  1.00  0.00           O
ATOM   4745  N   ASP A 308      41.849  68.854 170.016  1.00  0.00           N
ATOM   4747  CA  ASP A 308      41.679  70.184 169.456  1.00  0.00           C
ATOM   4749  CB  ASP A 308      40.239  70.344 168.886  1.00  0.00           C
ATOM   4752  CG  ASP A 308      39.969  69.684 167.526  1.00  0.00           C
ATOM   4753  OD1 ASP A 308      40.879  69.254 166.786  1.00  0.00           O
ATOM   4754  OD2 ASP A 308      38.779  69.814 167.126  1.00  0.00           O
ATOM   4755  C   ASP A 308      41.959  71.264 170.516  1.00  0.00           C
ATOM   4756  O   ASP A 308      42.559  72.304 170.256  1.00  0.00           O
ATOM   4757  N   ALA A 309      41.569  71.004 171.786  1.00  0.00           N
ATOM   4759  CA  ALA A 309      41.809  71.904 172.906  1.00  0.00           C
ATOM   4761  CB  ALA A 309      41.019  71.414 174.136  1.00  0.00           C
ATOM   4765  C   ALA A 309      43.269  72.024 173.316  1.00  0.00           C
ATOM   4766  O   ALA A 309      43.679  73.004 173.926  1.00  0.00           O
ATOM   4767  N   LEU A 310      44.099  71.024 172.966  1.00  0.00           N
ATOM   4769  CA  LEU A 310      45.519  71.034 173.226  1.00  0.00           C
ATOM   4771  CB  LEU A 310      46.109  69.604 173.306  1.00  0.00           C
ATOM   4774  CG  LEU A 310      45.719  68.794 174.556  1.00  0.00           C
ATOM   4776  CD1 LEU A 310      46.639  67.584 174.706  1.00  0.00           C
ATOM   4780  CD2 LEU A 310      45.689  69.594 175.856  1.00  0.00           C
ATOM   4784  C   LEU A 310      46.309  71.824 172.206  1.00  0.00           C
ATOM   4785  O   LEU A 310      47.459  72.164 172.466  1.00  0.00           O
ATOM   4786  N   VAL A 311      45.739  72.164 171.047  1.00  0.00           N
ATOM   4788  CA  VAL A 311      46.429  72.954 170.026  1.00  0.00           C
ATOM   4790  CB  VAL A 311      45.519  73.204 168.826  1.00  0.00           C
ATOM   4792  CG1 VAL A 311      46.229  74.034 167.736  1.00  0.00           C
ATOM   4796  CG2 VAL A 311      45.129  71.854 168.226  1.00  0.00           C
ATOM   4800  C   VAL A 311      46.899  74.294 170.576  1.00  0.00           C
ATOM   4801  O   VAL A 311      48.069  74.654 170.476  1.00  0.00           O
ATOM   4802  N   ALA A 312      45.979  75.024 171.226  1.00  0.00           N
ATOM   4804  CA  ALA A 312      46.219  76.374 171.696  1.00  0.00           C
ATOM   4806  CB  ALA A 312      44.899  77.004 172.176  1.00  0.00           C
ATOM   4810  C   ALA A 312      47.289  76.514 172.756  1.00  0.00           C
ATOM   4811  O   ALA A 312      48.159  77.374 172.646  1.00  0.00           O
ATOM   4812  N   VAL A 313      47.289  75.634 173.786  1.00  0.00           N
ATOM   4814  CA  VAL A 313      48.359  75.584 174.776  1.00  0.00           C
ATOM   4816  CB  VAL A 313      48.019  74.704 175.996  1.00  0.00           C
ATOM   4818  CG1 VAL A 313      46.579  74.944 176.486  1.00  0.00           C
ATOM   4822  CG2 VAL A 313      48.149  73.214 175.696  1.00  0.00           C
ATOM   4826  C   VAL A 313      49.709  75.224 174.156  1.00  0.00           C
ATOM   4827  O   VAL A 313      50.729  75.864 174.436  1.00  0.00           O
ATOM   4828  N   PHE A 314      49.769  74.224 173.236  1.00  0.00           N
ATOM   4830  CA  PHE A 314      50.979  73.914 172.496  1.00  0.00           C
ATOM   4832  CB  PHE A 314      50.909  72.564 171.726  1.00  0.00           C
ATOM   4835  CG  PHE A 314      50.969  71.334 172.596  1.00  0.00           C
ATOM   4836  CD1 PHE A 314      51.809  71.244 173.726  1.00  0.00           C
ATOM   4838  CE1 PHE A 314      51.929  70.054 174.446  1.00  0.00           C
ATOM   4840  CZ  PHE A 314      51.189  68.934 174.066  1.00  0.00           C
ATOM   4842  CD2 PHE A 314      50.249  70.184 172.216  1.00  0.00           C
ATOM   4844  CE2 PHE A 314      50.359  68.984 172.946  1.00  0.00           C
ATOM   4846  C   PHE A 314      51.489  75.034 171.596  1.00  0.00           C
ATOM   4847  O   PHE A 314      52.679  75.344 171.636  1.00  0.00           O
ATOM   4848  N   GLN A 315      50.629  75.724 170.816  1.00  0.00           N
ATOM   4850  CA  GLN A 315      51.019  76.894 170.026  1.00  0.00           C
ATOM   4852  CB  GLN A 315      49.839  77.554 169.256  1.00  0.00           C
ATOM   4855  CG  GLN A 315      49.219  76.774 168.076  1.00  0.00           C
ATOM   4858  CD  GLN A 315      48.109  77.564 167.386  1.00  0.00           C
ATOM   4859  OE1 GLN A 315      47.199  77.044 166.726  1.00  0.00           O
ATOM   4860  NE2 GLN A 315      48.129  78.914 167.546  1.00  0.00           N
ATOM   4863  C   GLN A 315      51.619  78.034 170.836  1.00  0.00           C
ATOM   4864  O   GLN A 315      52.599  78.654 170.436  1.00  0.00           O
ATOM   4865  N   ALA A 316      51.029  78.314 172.006  1.00  0.00           N
ATOM   4867  CA  ALA A 316      51.489  79.294 172.966  1.00  0.00           C
ATOM   4869  CB  ALA A 316      50.469  79.334 174.106  1.00  0.00           C
ATOM   4873  C   ALA A 316      52.879  78.984 173.496  1.00  0.00           C
ATOM   4874  O   ALA A 316      53.759  79.844 173.606  1.00  0.00           O
ATOM   4875  N   ALA A 317      53.139  77.694 173.766  1.00  0.00           N
ATOM   4877  CA  ALA A 317      54.459  77.234 174.126  1.00  0.00           C
ATOM   4879  CB  ALA A 317      54.359  75.834 174.706  1.00  0.00           C
ATOM   4883  C   ALA A 317      55.469  77.314 172.987  1.00  0.00           C
ATOM   4884  O   ALA A 317      56.639  77.564 173.226  1.00  0.00           O
ATOM   4885  N   PHE A 318      55.039  77.194 171.726  1.00  0.00           N
ATOM   4887  CA  PHE A 318      55.909  77.354 170.576  1.00  0.00           C
ATOM   4889  CB  PHE A 318      55.359  76.554 169.356  1.00  0.00           C
ATOM   4892  CG  PHE A 318      55.709  75.104 169.466  1.00  0.00           C
ATOM   4893  CD1 PHE A 318      57.049  74.714 169.286  1.00  0.00           C
ATOM   4895  CE1 PHE A 318      57.399  73.354 169.316  1.00  0.00           C
ATOM   4897  CZ  PHE A 318      56.409  72.384 169.517  1.00  0.00           C
ATOM   4899  CD2 PHE A 318      54.739  74.124 169.636  1.00  0.00           C
ATOM   4901  CE2 PHE A 318      55.079  72.764 169.666  1.00  0.00           C
ATOM   4903  C   PHE A 318      56.119  78.804 170.136  1.00  0.00           C
ATOM   4904  O   PHE A 318      56.589  79.054 169.036  1.00  0.00           O
ATOM   4905  N   SER A 319      55.779  79.834 170.936  1.00  0.00           N
ATOM   4907  CA  SER A 319      55.349  81.084 170.316  1.00  0.00           C
ATOM   4909  CB  SER A 319      54.219  81.784 171.116  1.00  0.00           C
ATOM   4912  OG  SER A 319      54.609  82.164 172.436  1.00  0.00           O
ATOM   4914  C   SER A 319      56.439  82.114 169.976  1.00  0.00           C
ATOM   4915  O   SER A 319      56.119  83.254 169.636  1.00  0.00           O
ATOM   4916  N   LYS A 320      57.749  81.754 170.006  1.00  0.00           N
ATOM   4918  CA  LYS A 320      58.789  82.544 169.346  1.00  0.00           C
ATOM   4920  CB  LYS A 320      59.569  83.474 170.306  1.00  0.00           C
ATOM   4923  CG  LYS A 320      58.869  84.814 170.596  1.00  0.00           C
ATOM   4926  CD  LYS A 320      58.859  85.794 169.396  1.00  0.00           C
ATOM   4929  CE  LYS A 320      60.239  86.284 168.936  1.00  0.00           C
ATOM   4932  NZ  LYS A 320      60.519  85.904 167.526  1.00  0.00           N
ATOM   4936  C   LYS A 320      59.749  81.694 168.476  1.00  0.00           C
ATOM   4937  OT1 LYS A 320      59.339  81.354 167.336  1.00  0.00           O
ATOM   4938  OT2 LYS A 320      60.919  81.434 168.866  1.00  0.00           O
ATOM   4939  NH3 POPEB 321      69.539  13.904 123.006  1.00  0.00           N
ATOM   4943  C12 POPEB 321      70.919  14.364 123.446  1.00  0.00           C
ATOM   4946  C11 POPEB 321      71.119  15.914 123.426  1.00  0.00           C
ATOM   4949  P   POPEB 321      71.839  17.864 125.126  1.00  0.00           P
ATOM   4950  O13 POPEB 321      70.629  18.654 124.836  1.00  0.00           O
ATOM   4951  O14 POPEB 321      72.239  17.894 126.546  1.00  0.00           O
ATOM   4952  O11 POPEB 321      73.009  18.354 124.166  1.00  0.00           O
ATOM   4953  O12 POPEB 321      71.629  16.344 124.686  1.00  0.00           O
ATOM   4954  C1  POPEB 321      72.889  19.624 123.506  1.00  0.00           C
ATOM   4957  C2  POPEB 321      72.749  19.474 121.976  1.00  0.00           C
ATOM   4959  O21 POPEB 321      74.079  19.344 121.416  1.00  0.00           O
ATOM   4960  C21 POPEB 321      74.079  18.814 120.206  1.00  0.00           C
ATOM   4961  O22 POPEB 321      73.209  18.114 119.726  1.00  0.00           O
ATOM   4962  C22 POPEB 321      75.289  19.324 119.426  1.00  0.00           C
ATOM   4965  C3  POPEB 321      71.999  20.724 121.386  1.00  0.00           C
ATOM   4968  O31 POPEB 321      71.989  20.794 119.936  1.00  0.00           O
ATOM   4969  C31 POPEB 321      70.989  20.134 119.336  1.00  0.00           C
ATOM   4970  O32 POPEB 321      70.199  19.404 119.886  1.00  0.00           O
ATOM   4971  C32 POPEB 321      71.009  20.434 117.836  1.00  0.00           C
ATOM   4974  C23 POPEB 321      74.829  19.794 118.026  1.00  0.00           C
ATOM   4977  C24 POPEB 321      75.979  20.244 117.136  1.00  0.00           C
ATOM   4980  C25 POPEB 321      75.519  20.444 115.686  1.00  0.00           C
ATOM   4983  C26 POPEB 321      76.679  20.414 114.676  1.00  0.00           C
ATOM   4986  C27 POPEB 321      76.229  20.754 113.256  1.00  0.00           C
ATOM   4989  C28 POPEB 321      77.299  20.454 112.186  1.00  0.00           C
ATOM   4992  C29 POPEB 321      78.359  21.524 112.036  1.00  0.00           C
ATOM   4994 0C21 POPEB 321      78.749  22.054 110.866  1.00  0.00           C
ATOM   4996 1C21 POPEB 321      78.199  21.704 109.506  1.00  0.00           C
ATOM   4999 2C21 POPEB 321      78.469  22.704 108.356  1.00  0.00           C
ATOM   5002 3C21 POPEB 321      79.869  22.634 107.706  1.00  0.00           C
ATOM   5005 4C21 POPEB 321      80.919  23.504 108.406  1.00  0.00           C
ATOM   5008 5C21 POPEB 321      81.249  24.834 107.696  1.00  0.00           C
ATOM   5011 6C21 POPEB 321      81.919  24.644 106.326  1.00  0.00           C
ATOM   5014 7C21 POPEB 321      82.609  25.904 105.806  1.00  0.00           C
ATOM   5017 8C21 POPEB 321      83.239  25.704 104.426  1.00  0.00           C
ATOM   5021  C33 POPEB 321      69.649  20.984 117.356  1.00  0.00           C
ATOM   5024  C34 POPEB 321      69.459  20.964 115.836  1.00  0.00           C
ATOM   5027  C35 POPEB 321      70.389  21.904 115.056  1.00  0.00           C
ATOM   5030  C36 POPEB 321      71.579  21.184 114.406  1.00  0.00           C
ATOM   5033  C37 POPEB 321      72.419  22.104 113.496  1.00  0.00           C
ATOM   5036  C38 POPEB 321      72.589  21.574 112.066  1.00  0.00           C
ATOM   5039  C39 POPEB 321      71.309  21.644 111.216  1.00  0.00           C
ATOM   5042 0C31 POPEB 321      70.769  20.264 110.806  1.00  0.00           C
ATOM   5045 1C31 POPEB 321      69.639  20.344 109.756  1.00  0.00           C
ATOM   5048 2C31 POPEB 321      68.239  20.004 110.296  1.00  0.00           C
ATOM   5051 3C31 POPEB 321      67.719  20.964 111.376  1.00  0.00           C
ATOM   5054 4C31 POPEB 321      66.279  20.644 111.796  1.00  0.00           C
ATOM   5057 5C31 POPEB 321      65.789  21.414 113.026  1.00  0.00           C
ATOM   5060 6C31 POPEB 321      64.369  21.044 113.466  1.00  0.00           C
ATOM   5064  NH3 POPEC 322     129.659 121.634 123.976  1.00  0.00           N
ATOM   5068  C12 POPEC 322     129.339 120.564 124.976  1.00  0.00           C
ATOM   5071  C11 POPEC 322     128.089 119.834 124.476  1.00  0.00           C
ATOM   5074  P   POPEC 322     126.819 117.574 124.766  1.00  0.00           P
ATOM   5075  O13 POPEC 322     127.169 116.304 125.446  1.00  0.00           O
ATOM   5076  O14 POPEC 322     125.469 118.144 124.916  1.00  0.00           O
ATOM   5077  O11 POPEC 322     127.129 117.394 123.226  1.00  0.00           O
ATOM   5078  O12 POPEC 322     127.869 118.654 125.236  1.00  0.00           O
ATOM   5079  C1  POPEC 322     126.449 118.184 122.256  1.00  0.00           C
ATOM   5082  C2  POPEC 322     127.349 118.414 121.016  1.00  0.00           C
ATOM   5084  O21 POPEC 322     127.179 119.744 120.496  1.00  0.00           O
ATOM   5085  C21 POPEC 322     126.119 119.934 119.746  1.00  0.00           C
ATOM   5086  O22 POPEC 322     125.069 119.324 119.806  1.00  0.00           O
ATOM   5087  C22 POPEC 322     126.449 121.034 118.736  1.00  0.00           C
ATOM   5090  C3  POPEC 322     127.189 117.294 119.946  1.00  0.00           C
ATOM   5093  O31 POPEC 322     127.769 117.684 118.686  1.00  0.00           O
ATOM   5094  C31 POPEC 322     127.819 116.844 117.646  1.00  0.00           C
ATOM   5095  O32 POPEC 322     128.209 117.164 116.536  1.00  0.00           O
ATOM   5096  C32 POPEC 322     127.409 115.404 118.016  1.00  0.00           C
ATOM   5099  C23 POPEC 322     125.639 120.884 117.426  1.00  0.00           C
ATOM   5102  C24 POPEC 322     126.529 121.034 116.186  1.00  0.00           C
ATOM   5105  C25 POPEC 322     127.009 122.474 115.996  1.00  0.00           C
ATOM   5108  C26 POPEC 322     128.179 122.574 115.006  1.00  0.00           C
ATOM   5111  C27 POPEC 322     128.079 123.854 114.176  1.00  0.00           C
ATOM   5114  C28 POPEC 322     129.169 123.944 113.086  1.00  0.00           C
ATOM   5117  C29 POPEC 322     129.319 125.354 112.606  1.00  0.00           C
ATOM   5119 0C21 POPEC 322     129.629 125.764 111.366  1.00  0.00           C
ATOM   5121 1C21 POPEC 322     129.889 124.884 110.166  1.00  0.00           C
ATOM   5124 2C21 POPEC 322     131.359 124.424 110.076  1.00  0.00           C
ATOM   5127 3C21 POPEC 322     131.689 123.784 108.716  1.00  0.00           C
ATOM   5130 4C21 POPEC 322     133.129 123.254 108.616  1.00  0.00           C
ATOM   5133 5C21 POPEC 322     133.459 122.754 107.206  1.00  0.00           C
ATOM   5136 6C21 POPEC 322     134.909 122.274 107.056  1.00  0.00           C
ATOM   5139 7C21 POPEC 322     135.209 121.774 105.636  1.00  0.00           C
ATOM   5142 8C21 POPEC 322     136.619 121.194 105.476  1.00  0.00           C
ATOM   5146  C33 POPEC 322     127.529 114.384 116.856  1.00  0.00           C
ATOM   5149  C34 POPEC 322     126.159 113.874 116.386  1.00  0.00           C
ATOM   5152  C35 POPEC 322     126.249 112.644 115.446  1.00  0.00           C
ATOM   5155  C36 POPEC 322     127.179 112.864 114.246  1.00  0.00           C
ATOM   5158  C37 POPEC 322     126.999 111.874 113.096  1.00  0.00           C
ATOM   5161  C38 POPEC 322     128.029 112.054 111.976  1.00  0.00           C
ATOM   5164  C39 POPEC 322     127.629 111.304 110.696  1.00  0.00           C
ATOM   5167 0C31 POPEC 322     127.559 109.774 110.846  1.00  0.00           C
ATOM   5170 1C31 POPEC 322     127.359 109.044 109.496  1.00  0.00           C
ATOM   5173 2C31 POPEC 322     125.899 108.744 109.116  1.00  0.00           C
ATOM   5176 3C31 POPEC 322     124.979 109.974 109.116  1.00  0.00           C
ATOM   5179 4C31 POPEC 322     123.749 109.834 108.206  1.00  0.00           C
ATOM   5182 5C31 POPEC 322     122.929 111.134 108.176  1.00  0.00           C
ATOM   5185 6C31 POPEC 322     121.689 111.084 107.276  1.00  0.00           C
ATOM   5189  NH3 POPED 323     132.839 113.074  82.526  1.00  0.00           N
ATOM   5193  C12 POPED 323     131.679 112.194  82.876  1.00  0.00           C
ATOM   5196  C11 POPED 323     131.849 110.844  82.146  1.00  0.00           C
ATOM   5199  P   POPED 323     133.529 108.814  82.186  1.00  0.00           P
ATOM   5200  O13 POPED 323     133.289 108.384  80.786  1.00  0.00           O
ATOM   5201  O14 POPED 323     134.839 108.564  82.816  1.00  0.00           O
ATOM   5202  O11 POPED 323     132.389 108.184  83.086  1.00  0.00           O
ATOM   5203  O12 POPED 323     133.189 110.354  82.336  1.00  0.00           O
ATOM   5204  C1  POPED 323     132.219 108.554  84.456  1.00  0.00           C
ATOM   5207  C2  POPED 323     130.729 108.504  84.916  1.00  0.00           C
ATOM   5209  O21 POPED 323     130.699 108.264  86.326  1.00  0.00           O
ATOM   5210  C21 POPED 323     131.089 109.274  87.106  1.00  0.00           C
ATOM   5211  O22 POPED 323     131.229 110.424  86.736  1.00  0.00           O
ATOM   5212  C22 POPED 323     131.479 108.724  88.486  1.00  0.00           C
ATOM   5215  C3  POPED 323     129.959 107.334  84.216  1.00  0.00           C
ATOM   5218  O31 POPED 323     128.529 107.474  84.146  1.00  0.00           O
ATOM   5219  C31 POPED 323     127.919 107.824  85.286  1.00  0.00           C
ATOM   5220  O32 POPED 323     127.399 108.914  85.456  1.00  0.00           O
ATOM   5221  C32 POPED 323     127.759 106.594  86.176  1.00  0.00           C
ATOM   5224  C23 POPED 323     130.589 109.254  89.626  1.00  0.00           C
ATOM   5227  C24 POPED 323     130.849 108.564  90.976  1.00  0.00           C
ATOM   5230  C25 POPED 323     132.249 108.774  91.556  1.00  0.00           C
ATOM   5233  C26 POPED 323     132.249 109.484  92.916  1.00  0.00           C
ATOM   5236  C27 POPED 323     131.849 108.544  94.056  1.00  0.00           C
ATOM   5239  C28 POPED 323     131.869 109.254  95.426  1.00  0.00           C
ATOM   5242  C29 POPED 323     131.769 108.224  96.516  1.00  0.00           C
ATOM   5244 0C21 POPED 323     131.139 108.354  97.696  1.00  0.00           C
ATOM   5246 1C21 POPED 323     130.409 109.584  98.196  1.00  0.00           C
ATOM   5249 2C21 POPED 323     131.219 110.384  99.236  1.00  0.00           C
ATOM   5252 3C21 POPED 323     132.649 110.734  98.786  1.00  0.00           C
ATOM   5255 4C21 POPED 323     133.259 111.954  99.486  1.00  0.00           C
ATOM   5258 5C21 POPED 323     133.279 111.914 101.026  1.00  0.00           C
ATOM   5261 6C21 POPED 323     134.169 110.814 101.616  1.00  0.00           C
ATOM   5264 7C21 POPED 323     134.589 111.134 103.056  1.00  0.00           C
ATOM   5267 8C21 POPED 323     135.579 110.124 103.646  1.00  0.00           C
ATOM   5271  C33 POPED 323     128.189 106.804  87.646  1.00  0.00           C
ATOM   5274  C34 POPED 323     127.879 105.554  88.486  1.00  0.00           C
ATOM   5277  C35 POPED 323     128.609 105.534  89.826  1.00  0.00           C
ATOM   5280  C36 POPED 323     127.739 106.094  90.956  1.00  0.00           C
ATOM   5283  C37 POPED 323     128.389 106.034  92.346  1.00  0.00           C
ATOM   5286  C38 POPED 323     127.389 106.444  93.426  1.00  0.00           C
ATOM   5289  C39 POPED 323     127.999 106.684  94.816  1.00  0.00           C
ATOM   5292 0C31 POPED 323     127.919 105.474  95.766  1.00  0.00           C
ATOM   5295 1C31 POPED 323     129.199 104.634  95.846  1.00  0.00           C
ATOM   5298 2C31 POPED 323     129.089 103.564  96.936  1.00  0.00           C
ATOM   5301 3C31 POPED 323     130.419 102.974  97.426  1.00  0.00           C
ATOM   5304 4C31 POPED 323     131.319 104.024  98.096  1.00  0.00           C
ATOM   5307 5C31 POPED 323     132.419 103.414  98.976  1.00  0.00           C
ATOM   5310 6C31 POPED 323     133.349 104.464  99.576  1.00  0.00           C
ATOM   5314  NH3 POPEE 324     133.419 132.684 121.856  1.00  0.00           N
ATOM   5318  C12 POPEE 324     132.809 133.554 122.936  1.00  0.00           C
ATOM   5321  C11 POPEE 324     133.849 134.354 123.756  1.00  0.00           C
ATOM   5324  P   POPEE 324     134.149 136.644 122.566  1.00  0.00           P
ATOM   5325  O13 POPEE 324     135.589 136.874 122.776  1.00  0.00           O
ATOM   5326  O14 POPEE 324     133.329 137.844 122.336  1.00  0.00           O
ATOM   5327  O11 POPEE 324     133.989 135.684 121.316  1.00  0.00           O
ATOM   5328  O12 POPEE 324     133.559 135.754 123.726  1.00  0.00           O
ATOM   5329  C1  POPEE 324     133.889 136.254 120.006  1.00  0.00           C
ATOM   5332  C2  POPEE 324     135.239 136.824 119.496  1.00  0.00           C
ATOM   5334  O21 POPEE 324     134.969 137.424 118.226  1.00  0.00           O
ATOM   5335  C21 POPEE 324     135.889 138.272 117.806  1.00  0.00           C
ATOM   5336  O22 POPEE 324     136.917 138.552 118.386  1.00  0.00           O
ATOM   5337  C22 POPEE 324     135.379 138.872 116.506  1.00  0.00           C
ATOM   5340  C3  POPEE 324     136.399 135.774 119.426  1.00  0.00           C
ATOM   5343  O31 POPEE 324     136.219 134.814 118.356  1.00  0.00           O
ATOM   5344  C31 POPEE 324     135.559 133.714 118.686  1.00  0.00           C
ATOM   5345  O32 POPEE 324     135.189 133.414 119.806  1.00  0.00           O
ATOM   5346  C32 POPEE 324     135.249 132.914 117.416  1.00  0.00           C
ATOM   5349  C23 POPEE 324     136.319 139.932 115.876  1.00  0.00           C
ATOM   5352  C24 POPEE 324     136.469 139.682 114.376  1.00  0.00           C
ATOM   5355  C25 POPEE 324     136.907 140.922 113.596  1.00  0.00           C
ATOM   5358  C26 POPEE 324     137.017 140.642 112.096  1.00  0.00           C
ATOM   5361  C27 POPEE 324     137.317 141.922 111.306  1.00  0.00           C
ATOM   5364  C28 POPEE 324     137.907 141.682 109.906  1.00  0.00           C
ATOM   5367  C29 POPEE 324     136.987 140.942 108.976  1.00  0.00           C
ATOM   5369 0C21 POPEE 324     137.217 140.742 107.666  1.00  0.00           C
ATOM   5371 1C21 POPEE 324     138.417 141.252 106.906  1.00  0.00           C
ATOM   5374 2C21 POPEE 324     139.687 140.382 107.066  1.00  0.00           C
ATOM   5377 3C21 POPEE 324     139.637 139.022 106.366  1.00  0.00           C
ATOM   5380 4C21 POPEE 324     140.997 138.312 106.446  1.00  0.00           C
ATOM   5383 5C21 POPEE 324     140.987 136.864 105.936  1.00  0.00           C
ATOM   5386 6C21 POPEE 324     140.837 136.744 104.416  1.00  0.00           C
ATOM   5389 7C21 POPEE 324     141.047 135.304 103.946  1.00  0.00           C
ATOM   5392 8C21 POPEE 324     140.997 135.164 102.426  1.00  0.00           C
ATOM   5396  C33 POPEE 324     133.719 132.724 117.246  1.00  0.00           C
ATOM   5399  C34 POPEE 324     133.339 131.794 116.086  1.00  0.00           C
ATOM   5402  C35 POPEE 324     133.659 132.374 114.696  1.00  0.00           C
ATOM   5405  C36 POPEE 324     132.989 131.594 113.556  1.00  0.00           C
ATOM   5408  C37 POPEE 324     133.309 132.174 112.166  1.00  0.00           C
ATOM   5411  C38 POPEE 324     133.069 131.174 111.036  1.00  0.00           C
ATOM   5414  C39 POPEE 324     133.569 131.644 109.666  1.00  0.00           C
ATOM   5417 0C31 POPEE 324     132.659 131.184 108.516  1.00  0.00           C
ATOM   5420 1C31 POPEE 324     133.349 131.254 107.146  1.00  0.00           C
ATOM   5423 2C31 POPEE 324     132.369 131.174 105.956  1.00  0.00           C
ATOM   5426 3C31 POPEE 324     131.549 129.874 105.896  1.00  0.00           C
ATOM   5429 4C31 POPEE 324     132.389 128.624 105.616  1.00  0.00           C
ATOM   5432 5C31 POPEE 324     131.559 127.334 105.686  1.00  0.00           C
ATOM   5435 6C31 POPEE 324     132.359 126.084 105.286  1.00  0.00           C
ATOM   5439  NH3 POPEF 325      67.999 136.494 123.936  1.00  0.00           N
ATOM   5443  C12 POPEF 325      67.429 135.414 124.806  1.00  0.00           C
ATOM   5446  C11 POPEF 325      66.919 134.244 123.946  1.00  0.00           C
ATOM   5449  P   POPEF 325      66.259 135.094 121.556  1.00  0.00           P
ATOM   5450  O13 POPEF 325      65.299 136.124 121.136  1.00  0.00           O
ATOM   5451  O14 POPEF 325      67.689 135.404 121.516  1.00  0.00           O
ATOM   5452  O11 POPEF 325      66.019 133.734 120.796  1.00  0.00           O
ATOM   5453  O12 POPEF 325      65.909 134.694 123.046  1.00  0.00           O
ATOM   5454  C1  POPEF 325      67.139 133.044 120.256  1.00  0.00           C
ATOM   5457  C2  POPEF 325      66.759 131.584 120.026  1.00  0.00           C
ATOM   5459  O21 POPEF 325      67.529 131.124 118.886  1.00  0.00           O
ATOM   5460  C21 POPEF 325      68.549 130.324 119.186  1.00  0.00           C
ATOM   5461  O22 POPEF 325      68.709 129.764 120.256  1.00  0.00           O
ATOM   5462  C22 POPEF 325      69.459 130.204 117.976  1.00  0.00           C
ATOM   5465  C3  POPEF 325      65.239 131.484 119.736  1.00  0.00           C
ATOM   5468  O31 POPEF 325      64.849 130.184 119.286  1.00  0.00           O
ATOM   5469  C31 POPEF 325      64.879 129.224 120.196  1.00  0.00           C
ATOM   5470  O32 POPEF 325      65.029 129.364 121.396  1.00  0.00           O
ATOM   5471  C32 POPEF 325      64.669 127.894 119.506  1.00  0.00           C
ATOM   5474  C23 POPEF 325      68.749 129.654 116.716  1.00  0.00           C
ATOM   5477  C24 POPEF 325      69.539 129.854 115.416  1.00  0.00           C
ATOM   5480  C25 POPEF 325      70.999 129.364 115.506  1.00  0.00           C
ATOM   5483  C26 POPEF 325      71.789 129.584 114.206  1.00  0.00           C
ATOM   5486  C27 POPEF 325      73.259 129.174 114.376  1.00  0.00           C
ATOM   5489  C28 POPEF 325      74.159 129.664 113.236  1.00  0.00           C
ATOM   5492  C29 POPEF 325      75.589 129.234 113.436  1.00  0.00           C
ATOM   5494 0C21 POPEF 325      76.549 129.204 112.496  1.00  0.00           C
ATOM   5496 1C21 POPEF 325      76.399 129.594 111.046  1.00  0.00           C
ATOM   5499 2C21 POPEF 325      77.069 128.564 110.126  1.00  0.00           C
ATOM   5502 3C21 POPEF 325      76.889 128.914 108.636  1.00  0.00           C
ATOM   5505 4C21 POPEF 325      77.529 127.894 107.686  1.00  0.00           C
ATOM   5508 5C21 POPEF 325      76.909 126.494 107.776  1.00  0.00           C
ATOM   5511 6C21 POPEF 325      77.479 125.504 106.746  1.00  0.00           C
ATOM   5514 7C21 POPEF 325      76.879 124.104 106.876  1.00  0.00           C
ATOM   5517 8C21 POPEF 325      77.359 123.124 105.806  1.00  0.00           C
ATOM   5521  C33 POPEF 325      65.649 127.684 118.336  1.00  0.00           C
ATOM   5524  C34 POPEF 325      65.639 126.244 117.846  1.00  0.00           C
ATOM   5527  C35 POPEF 325      66.539 126.014 116.626  1.00  0.00           C
ATOM   5530  C36 POPEF 325      66.599 124.534 116.266  1.00  0.00           C
ATOM   5533  C37 POPEF 325      67.259 124.244 114.906  1.00  0.00           C
ATOM   5536  C38 POPEF 325      67.399 122.734 114.636  1.00  0.00           C
ATOM   5539  C39 POPEF 325      66.139 121.934 114.996  1.00  0.00           C
ATOM   5542 0C31 POPEF 325      66.219 120.474 114.546  1.00  0.00           C
ATOM   5545 1C31 POPEF 325      64.949 119.684 114.916  1.00  0.00           C
ATOM   5548 2C31 POPEF 325      64.789 118.434 114.036  1.00  0.00           C
ATOM   5551 3C31 POPEF 325      64.129 118.784 112.696  1.00  0.00           C
ATOM   5554 4C31 POPEF 325      64.119 117.624 111.706  1.00  0.00           C
ATOM   5557 5C31 POPEF 325      63.429 117.984 110.386  1.00  0.00           C
ATOM   5560 6C31 POPEF 325      63.729 116.994 109.256  1.00  0.00           C
ATOM   5564  NH3 POPEG 326      23.419   9.264 123.416  1.00  0.00           N
ATOM   5568  C12 POPEG 326      24.309   8.334 122.626  1.00  0.00           C
ATOM   5571  C11 POPEG 326      24.649   7.044 123.416  1.00  0.00           C
ATOM   5574  P   POPEG 326      23.529   4.654 123.536  1.00  0.00           P
ATOM   5575  O13 POPEG 326      24.449   4.044 124.526  1.00  0.00           O
ATOM   5576  O14 POPEG 326      22.189   4.064 123.456  1.00  0.00           O
ATOM   5577  O11 POPEG 326      24.239   4.394 122.166  1.00  0.00           O
ATOM   5578  O12 POPEG 326      23.479   6.244 123.646  1.00  0.00           O
ATOM   5579  C1  POPEG 326      23.779   4.784 120.886  1.00  0.00           C
ATOM   5582  C2  POPEG 326      24.939   4.514 119.896  1.00  0.00           C
ATOM   5584  O21 POPEG 326      24.659   4.904 118.536  1.00  0.00           O
ATOM   5585  C21 POPEG 326      24.579   6.194 118.316  1.00  0.00           C
ATOM   5586  O22 POPEG 326      24.749   7.064 119.146  1.00  0.00           O
ATOM   5587  C22 POPEG 326      24.279   6.424 116.836  1.00  0.00           C
ATOM   5590  C3  POPEG 326      25.329   3.004 119.876  1.00  0.00           C
ATOM   5593  O31 POPEG 326      24.459   2.264 119.016  1.00  0.00           O
ATOM   5594  C31 POPEG 326      23.619   1.386 119.536  1.00  0.00           C
ATOM   5595  O32 POPEG 326      23.639   0.986 120.686  1.00  0.00           O
ATOM   5596  C32 POPEG 326      22.689   0.856 118.416  1.00  0.00           C
ATOM   5599  C23 POPEG 326      25.519   6.234 115.936  1.00  0.00           C
ATOM   5602  C24 POPEG 326      25.679   4.804 115.396  1.00  0.00           C
ATOM   5605  C25 POPEG 326      24.709   4.434 114.256  1.00  0.00           C
ATOM   5608  C26 POPEG 326      24.759   5.374 113.036  1.00  0.00           C
ATOM   5611  C27 POPEG 326      23.619   6.414 113.016  1.00  0.00           C
ATOM   5614  C28 POPEG 326      23.579   7.264 111.736  1.00  0.00           C
ATOM   5617  C29 POPEG 326      22.259   7.994 111.636  1.00  0.00           C
ATOM   5619 0C21 POPEG 326      22.049   9.324 111.626  1.00  0.00           C
ATOM   5621 1C21 POPEG 326      23.099  10.414 111.696  1.00  0.00           C
ATOM   5624 2C21 POPEG 326      22.759  11.584 110.746  1.00  0.00           C
ATOM   5627 3C21 POPEG 326      23.829  12.684 110.786  1.00  0.00           C
ATOM   5630 4C21 POPEG 326      23.529  13.824 109.806  1.00  0.00           C
ATOM   5633 5C21 POPEG 326      24.689  14.814 109.666  1.00  0.00           C
ATOM   5636 6C21 POPEG 326      24.409  15.874 108.596  1.00  0.00           C
ATOM   5639 7C21 POPEG 326      25.599  16.794 108.326  1.00  0.00           C
ATOM   5642 8C21 POPEG 326      25.369  17.714 107.126  1.00  0.00           C
ATOM   5646  C33 POPEG 326      23.079   1.246 116.956  1.00  0.00           C
ATOM   5649  C34 POPEG 326      22.929   0.106 115.936  1.00  0.00           C
ATOM   5652  C35 POPEG 326      23.669   0.426 114.626  1.00  0.00           C
ATOM   5655  C36 POPEG 326      24.029  -0.814 113.786  1.00  0.00           C
ATOM   5658  C37 POPEG 326      24.519  -0.434 112.376  1.00  0.00           C
ATOM   5661  C38 POPEG 326      24.649  -1.654 111.466  1.00  0.00           C
ATOM   5664  C39 POPEG 326      25.689  -1.474 110.346  1.00  0.00           C
ATOM   5667 0C31 POPEG 326      25.289  -0.484 109.246  1.00  0.00           C
ATOM   5670 1C31 POPEG 326      26.279  -0.544 108.076  1.00  0.00           C
ATOM   5673 2C31 POPEG 326      25.649  -0.214 106.716  1.00  0.00           C
ATOM   5676 3C31 POPEG 326      25.149   1.236 106.616  1.00  0.00           C
ATOM   5679 4C31 POPEG 326      24.819   1.586 105.166  1.00  0.00           C
ATOM   5682 5C31 POPEG 326      24.309   3.014 105.006  1.00  0.00           C
ATOM   5685 6C31 POPEG 326      24.139   3.404 103.546  1.00  0.00           C
ATOM   5689  NH3 POPEH 327     127.409 123.884  82.576  1.00  0.00           N
ATOM   5693  C12 POPEH 327     128.589 124.814  82.446  1.00  0.00           C
ATOM   5696  C11 POPEH 327     128.749 125.244  80.986  1.00  0.00           C
ATOM   5699  P   POPEH 327     129.839 127.584  80.716  1.00  0.00           P
ATOM   5700  O13 POPEH 327     131.159 128.204  80.906  1.00  0.00           O
ATOM   5701  O14 POPEH 327     129.139 127.964  79.476  1.00  0.00           O
ATOM   5702  O11 POPEH 327     128.909 127.964  81.926  1.00  0.00           O
ATOM   5703  O12 POPEH 327     129.959 125.994  80.776  1.00  0.00           O
ATOM   5704  C1  POPEH 327     128.989 129.334  82.356  1.00  0.00           C
ATOM   5707  C2  POPEH 327     128.139 129.624  83.616  1.00  0.00           C
ATOM   5709  O21 POPEH 327     128.919 129.484  84.816  1.00  0.00           O
ATOM   5710  C21 POPEH 327     129.379 128.294  85.146  1.00  0.00           C
ATOM   5711  O22 POPEH 327     129.089 127.224  84.656  1.00  0.00           O
ATOM   5712  C22 POPEH 327     130.389 128.484  86.256  1.00  0.00           C
ATOM   5715  C3  POPEH 327     126.779 128.894  83.616  1.00  0.00           C
ATOM   5718  O31 POPEH 327     125.879 129.674  84.426  1.00  0.00           O
ATOM   5719  C31 POPEH 327     125.339 129.094  85.456  1.00  0.00           C
ATOM   5720  O32 POPEH 327     125.439 127.904  85.756  1.00  0.00           O
ATOM   5721  C32 POPEH 327     124.579 130.124  86.276  1.00  0.00           C
ATOM   5724  C23 POPEH 327     131.789 128.124  85.726  1.00  0.00           C
ATOM   5727  C24 POPEH 327     132.879 128.594  86.686  1.00  0.00           C
ATOM   5730  C25 POPEH 327     132.919 127.744  87.956  1.00  0.00           C
ATOM   5733  C26 POPEH 327     134.089 128.134  88.856  1.00  0.00           C
ATOM   5736  C27 POPEH 327     134.269 127.064  89.936  1.00  0.00           C
ATOM   5739  C28 POPEH 327     135.049 127.544  91.166  1.00  0.00           C
ATOM   5742  C29 POPEH 327     134.809 126.544  92.266  1.00  0.00           C
ATOM   5744 0C21 POPEH 327     135.689 126.124  93.186  1.00  0.00           C
ATOM   5746 1C21 POPEH 327     137.107 126.594  93.376  1.00  0.00           C
ATOM   5749 2C21 POPEH 327     137.267 127.104  94.826  1.00  0.00           C
ATOM   5752 3C21 POPEH 327     138.727 127.104  95.296  1.00  0.00           C
ATOM   5755 4C21 POPEH 327     138.837 127.424  96.786  1.00  0.00           C
ATOM   5758 5C21 POPEH 327     138.877 128.924  97.076  1.00  0.00           C
ATOM   5761 6C21 POPEH 327     138.857 129.234  98.576  1.00  0.00           C
ATOM   5764 7C21 POPEH 327     139.027 130.724  98.886  1.00  0.00           C
ATOM   5767 8C21 POPEH 327     138.477 131.084 100.266  1.00  0.00           C
ATOM   5771  C33 POPEH 327     124.279 129.634  87.706  1.00  0.00           C
ATOM   5774  C34 POPEH 327     123.519 130.714  88.486  1.00  0.00           C
ATOM   5777  C35 POPEH 327     122.209 130.194  89.066  1.00  0.00           C
ATOM   5780  C36 POPEH 327     122.419 129.254  90.256  1.00  0.00           C
ATOM   5783  C37 POPEH 327     121.069 128.814  90.826  1.00  0.00           C
ATOM   5786  C38 POPEH 327     121.139 128.354  92.286  1.00  0.00           C
ATOM   5789  C39 POPEH 327     119.779 128.554  92.956  1.00  0.00           C
ATOM   5792 0C31 POPEH 327     119.699 128.044  94.396  1.00  0.00           C
ATOM   5795 1C31 POPEH 327     118.279 128.244  94.936  1.00  0.00           C
ATOM   5798 2C31 POPEH 327     117.999 127.454  96.216  1.00  0.00           C
ATOM   5801 3C31 POPEH 327     118.579 128.124  97.476  1.00  0.00           C
ATOM   5804 4C31 POPEH 327     118.099 127.394  98.736  1.00  0.00           C
ATOM   5807 5C31 POPEH 327     118.409 128.134 100.036  1.00  0.00           C
ATOM   5810 6C31 POPEH 327     117.559 127.654 101.206  1.00  0.00           C
ATOM   5814  NH3 POPEI 328      62.969   9.574 123.306  1.00  0.00           N
ATOM   5818  C12 POPEI 328      64.309   9.504 123.966  1.00  0.00           C
ATOM   5821  C11 POPEI 328      65.409   9.834 122.956  1.00  0.00           C
ATOM   5824  P   POPEI 328      67.939  10.564 123.146  1.00  0.00           P
ATOM   5825  O13 POPEI 328      68.309  11.404 124.316  1.00  0.00           O
ATOM   5826  O14 POPEI 328      68.999   9.704 122.596  1.00  0.00           O
ATOM   5827  O11 POPEI 328      67.479  11.574 122.016  1.00  0.00           O
ATOM   5828  O12 POPEI 328      66.709   9.644 123.516  1.00  0.00           O
ATOM   5829  C1  POPEI 328      67.169  11.154 120.686  1.00  0.00           C
ATOM   5832  C2  POPEI 328      68.429  11.064 119.786  1.00  0.00           C
ATOM   5834  O21 POPEI 328      68.209  11.774 118.556  1.00  0.00           O
ATOM   5835  C21 POPEI 328      68.459  13.054 118.636  1.00  0.00           C
ATOM   5836  O22 POPEI 328      68.889  13.634 119.626  1.00  0.00           O
ATOM   5837  C22 POPEI 328      68.259  13.724 117.266  1.00  0.00           C
ATOM   5840  C3  POPEI 328      68.819   9.604 119.446  1.00  0.00           C
ATOM   5843  O31 POPEI 328      70.069   9.584 118.736  1.00  0.00           O
ATOM   5844  C31 POPEI 328      70.959   8.694 119.146  1.00  0.00           C
ATOM   5845  O32 POPEI 328      70.849   7.984 120.136  1.00  0.00           O
ATOM   5846  C32 POPEI 328      72.139   8.654 118.176  1.00  0.00           C
ATOM   5849  C23 POPEI 328      68.479  12.844 115.996  1.00  0.00           C
ATOM   5852  C24 POPEI 328      68.429  13.704 114.716  1.00  0.00           C
ATOM   5855  C25 POPEI 328      69.259  13.154 113.546  1.00  0.00           C
ATOM   5858  C26 POPEI 328      69.339  14.104 112.336  1.00  0.00           C
ATOM   5861  C27 POPEI 328      70.139  13.534 111.146  1.00  0.00           C
ATOM   5864  C28 POPEI 328      69.469  12.364 110.396  1.00  0.00           C
ATOM   5867  C29 POPEI 328      68.389  12.884 109.476  1.00  0.00           C
ATOM   5869 0C21 POPEI 328      68.189  12.584 108.186  1.00  0.00           C
ATOM   5871 1C21 POPEI 328      68.929  11.574 107.346  1.00  0.00           C
ATOM   5874 2C21 POPEI 328      67.939  10.644 106.606  1.00  0.00           C
ATOM   5877 3C21 POPEI 328      67.109  11.374 105.536  1.00  0.00           C
ATOM   5880 4C21 POPEI 328      66.139  10.464 104.766  1.00  0.00           C
ATOM   5883 5C21 POPEI 328      65.029   9.854 105.626  1.00  0.00           C
ATOM   5886 6C21 POPEI 328      64.179   8.834 104.846  1.00  0.00           C
ATOM   5889 7C21 POPEI 328      63.159   8.114 105.736  1.00  0.00           C
ATOM   5892 8C21 POPEI 328      62.409   6.994 105.016  1.00  0.00           C
ATOM   5896  C33 POPEI 328      71.689   8.724 116.696  1.00  0.00           C
ATOM   5899  C34 POPEI 328      71.729  10.154 116.156  1.00  0.00           C
ATOM   5902  C35 POPEI 328      71.509  10.234 114.636  1.00  0.00           C
ATOM   5905  C36 POPEI 328      72.789  10.174 113.776  1.00  0.00           C
ATOM   5908  C37 POPEI 328      72.439  10.514 112.326  1.00  0.00           C
ATOM   5911  C38 POPEI 328      73.559  10.324 111.286  1.00  0.00           C
ATOM   5914  C39 POPEI 328      72.999  10.524 109.866  1.00  0.00           C
ATOM   5917 0C31 POPEI 328      73.749   9.784 108.746  1.00  0.00           C
ATOM   5920 1C31 POPEI 328      72.819   9.624 107.536  1.00  0.00           C
ATOM   5923 2C31 POPEI 328      73.279   8.674 106.426  1.00  0.00           C
ATOM   5926 3C31 POPEI 328      72.079   8.324 105.536  1.00  0.00           C
ATOM   5929 4C31 POPEI 328      72.409   7.654 104.196  1.00  0.00           C
ATOM   5932 5C31 POPEI 328      71.129   7.404 103.386  1.00  0.00           C
ATOM   5935 6C31 POPEI 328      71.369   7.224 101.886  1.00  0.00           C
ATOM   5939  NH3 POPEJ 329      30.269  32.564 123.686  1.00  0.00           N
ATOM   5943  C12 POPEJ 329      30.019  31.084 123.546  1.00  0.00           C
ATOM   5946  C11 POPEJ 329      28.959  30.564 124.516  1.00  0.00           C
ATOM   5949  P   POPEJ 329      28.249  28.244 125.396  1.00  0.00           P
ATOM   5950  O13 POPEJ 329      29.379  27.364 125.766  1.00  0.00           O
ATOM   5951  O14 POPEJ 329      27.689  29.084 126.466  1.00  0.00           O
ATOM   5952  O11 POPEJ 329      27.129  27.334 124.736  1.00  0.00           O
ATOM   5953  O12 POPEJ 329      28.719  29.184 124.226  1.00  0.00           O
ATOM   5954  C1  POPEJ 329      27.009  27.064 123.336  1.00  0.00           C
ATOM   5957  C2  POPEJ 329      25.529  26.864 122.886  1.00  0.00           C
ATOM   5959  O21 POPEJ 329      25.489  26.134 121.646  1.00  0.00           O
ATOM   5960  C21 POPEJ 329      25.719  26.784 120.526  1.00  0.00           C
ATOM   5961  O22 POPEJ 329      26.219  27.884 120.396  1.00  0.00           O
ATOM   5962  C22 POPEJ 329      25.199  25.914 119.376  1.00  0.00           C
ATOM   5965  C3  POPEJ 329      24.669  28.174 122.836  1.00  0.00           C
ATOM   5968  O31 POPEJ 329      23.509  27.944 122.026  1.00  0.00           O
ATOM   5969  C31 POPEJ 329      22.769  28.884 121.426  1.00  0.00           C
ATOM   5970  O32 POPEJ 329      21.819  28.574 120.716  1.00  0.00           O
ATOM   5971  C32 POPEJ 329      23.209  30.324 121.676  1.00  0.00           C
ATOM   5974  C23 POPEJ 329      25.229  26.674 118.026  1.00  0.00           C
ATOM   5977  C24 POPEJ 329      24.189  26.144 117.036  1.00  0.00           C
ATOM   5980  C25 POPEJ 329      22.759  26.644 117.346  1.00  0.00           C
ATOM   5983  C26 POPEJ 329      21.849  26.544 116.116  1.00  0.00           C
ATOM   5986  C27 POPEJ 329      20.509  27.264 116.246  1.00  0.00           C
ATOM   5989  C28 POPEJ 329      19.689  27.274 114.936  1.00  0.00           C
ATOM   5992  C29 POPEJ 329      20.359  28.034 113.816  1.00  0.00           C
ATOM   5994 0C21 POPEJ 329      19.939  28.084 112.536  1.00  0.00           C
ATOM   5996 1C21 POPEJ 329      18.699  27.434 111.976  1.00  0.00           C
ATOM   5999 2C21 POPEJ 329      17.999  28.284 110.896  1.00  0.00           C
ATOM   6002 3C21 POPEJ 329      18.819  28.464 109.596  1.00  0.00           C
ATOM   6005 4C21 POPEJ 329      18.099  29.284 108.516  1.00  0.00           C
ATOM   6008 5C21 POPEJ 329      17.059  28.494 107.716  1.00  0.00           C
ATOM   6011 6C21 POPEJ 329      16.299  29.364 106.706  1.00  0.00           C
ATOM   6014 7C21 POPEJ 329      15.269  28.584 105.886  1.00  0.00           C
ATOM   6017 8C21 POPEJ 329      14.389  29.484 105.006  1.00  0.00           C
ATOM   6021  C33 POPEJ 329      22.719  31.264 120.546  1.00  0.00           C
ATOM   6024  C34 POPEJ 329      23.429  30.954 119.216  1.00  0.00           C
ATOM   6027  C35 POPEJ 329      23.109  31.914 118.066  1.00  0.00           C
ATOM   6030  C36 POPEJ 329      21.879  31.514 117.236  1.00  0.00           C
ATOM   6033  C37 POPEJ 329      20.559  32.084 117.776  1.00  0.00           C
ATOM   6036  C38 POPEJ 329      19.339  31.724 116.916  1.00  0.00           C
ATOM   6039  C39 POPEJ 329      19.289  32.434 115.556  1.00  0.00           C
ATOM   6042 0C31 POPEJ 329      18.049  32.034 114.736  1.00  0.00           C
ATOM   6045 1C31 POPEJ 329      17.909  32.874 113.456  1.00  0.00           C
ATOM   6048 2C31 POPEJ 329      16.679  32.484 112.626  1.00  0.00           C
ATOM   6051 3C31 POPEJ 329      16.359  33.484 111.496  1.00  0.00           C
ATOM   6054 4C31 POPEJ 329      17.039  33.224 110.156  1.00  0.00           C
ATOM   6057 5C31 POPEJ 329      18.569  33.354 110.186  1.00  0.00           C
ATOM   6060 6C31 POPEJ 329      19.209  33.444 108.796  1.00  0.00           C
ATOM   6064  NH3 POPEK 330      57.069   9.344  80.876  1.00  0.00           N
ATOM   6068  C12 POPEK 330      55.719   9.994  80.906  1.00  0.00           C
ATOM   6071  C11 POPEK 330      54.919   9.774  79.626  1.00  0.00           C
ATOM   6074  P   POPEK 330      52.469  10.064  78.806  1.00  0.00           P
ATOM   6075  O13 POPEK 330      51.719  11.294  78.486  1.00  0.00           O
ATOM   6076  O14 POPEK 330      52.999   9.324  77.656  1.00  0.00           O
ATOM   6077  O11 POPEK 330      51.529   9.104  79.666  1.00  0.00           O
ATOM   6078  O12 POPEK 330      53.629  10.364  79.826  1.00  0.00           O
ATOM   6079  C1  POPEK 330      50.639   9.674  80.646  1.00  0.00           C
ATOM   6082  C2  POPEK 330      50.689   8.974  82.046  1.00  0.00           C
ATOM   6084  O21 POPEK 330      50.159   9.924  82.986  1.00  0.00           O
ATOM   6085  C21 POPEK 330      49.189   9.544  83.806  1.00  0.00           C
ATOM   6086  O22 POPEK 330      48.649   8.454  83.826  1.00  0.00           O
ATOM   6087  C22 POPEK 330      48.869  10.734  84.726  1.00  0.00           C
ATOM   6090  C3  POPEK 330      52.159   8.614  82.436  1.00  0.00           C
ATOM   6093  O31 POPEK 330      52.309   8.344  83.856  1.00  0.00           O
ATOM   6094  C31 POPEK 330      53.589   8.284  84.236  1.00  0.00           C
ATOM   6095  O32 POPEK 330      54.539   8.204  83.476  1.00  0.00           O
ATOM   6096  C32 POPEK 330      53.729   8.344  85.766  1.00  0.00           C
ATOM   6099  C23 POPEK 330      48.499  10.344  86.176  1.00  0.00           C
ATOM   6102  C24 POPEK 330      48.459  11.554  87.116  1.00  0.00           C
ATOM   6105  C25 POPEK 330      48.659  11.234  88.606  1.00  0.00           C
ATOM   6108  C26 POPEK 330      47.529  10.464  89.306  1.00  0.00           C
ATOM   6111  C27 POPEK 330      47.839  10.304  90.806  1.00  0.00           C
ATOM   6114  C28 POPEK 330      46.809   9.484  91.626  1.00  0.00           C
ATOM   6117  C29 POPEK 330      45.499  10.194  91.846  1.00  0.00           C
ATOM   6119 0C21 POPEK 330      45.109  10.884  92.946  1.00  0.00           C
ATOM   6121 1C21 POPEK 330      45.919  11.154  94.196  1.00  0.00           C
ATOM   6124 2C21 POPEK 330      46.099  12.664  94.496  1.00  0.00           C
ATOM   6127 3C21 POPEK 330      45.459  13.104  95.816  1.00  0.00           C
ATOM   6130 4C21 POPEK 330      45.689  14.594  96.106  1.00  0.00           C
ATOM   6133 5C21 POPEK 330      45.039  15.114  97.396  1.00  0.00           C
ATOM   6136 6C21 POPEK 330      45.489  14.384  98.676  1.00  0.00           C
ATOM   6139 7C21 POPEK 330      44.849  14.964  99.946  1.00  0.00           C
ATOM   6142 8C21 POPEK 330      45.119  14.234 101.266  1.00  0.00           C
ATOM   6146  C33 POPEK 330      54.759   7.324  86.326  1.00  0.00           C
ATOM   6149  C34 POPEK 330      54.279   5.894  86.116  1.00  0.00           C
ATOM   6152  C35 POPEK 330      55.179   4.744  86.616  1.00  0.00           C
ATOM   6155  C36 POPEK 330      55.329   4.654  88.146  1.00  0.00           C
ATOM   6158  C37 POPEK 330      55.999   3.334  88.606  1.00  0.00           C
ATOM   6161  C38 POPEK 330      56.089   3.204  90.136  1.00  0.00           C
ATOM   6164  C39 POPEK 330      56.939   2.014  90.616  1.00  0.00           C
ATOM   6167 0C31 POPEK 330      56.279   0.626  90.506  1.00  0.00           C
ATOM   6170 1C31 POPEK 330      55.349   0.256  91.676  1.00  0.00           C
ATOM   6173 2C31 POPEK 330      54.719  -1.134  91.486  1.00  0.00           C
ATOM   6176 3C31 POPEK 330      53.599  -1.464  92.486  1.00  0.00           C
ATOM   6179 4C31 POPEK 330      52.869  -2.774  92.116  1.00  0.00           C
ATOM   6182 5C31 POPEK 330      51.669  -3.064  93.036  1.00  0.00           C
ATOM   6185 6C31 POPEK 330      50.889  -4.324  92.626  1.00  0.00           C
ATOM   6189  NH3 POPEL 331     128.919  49.104  84.786  1.00  0.00           N
ATOM   6193  C12 POPEL 331     129.109  47.884  85.656  1.00  0.00           C
ATOM   6196  C11 POPEL 331     129.119  46.584  84.826  1.00  0.00           C
ATOM   6199  P   POPEL 331     131.069  44.994  83.936  1.00  0.00           P
ATOM   6200  O13 POPEL 331     130.219  43.934  84.526  1.00  0.00           O
ATOM   6201  O14 POPEL 331     131.409  44.744  82.516  1.00  0.00           O
ATOM   6202  O11 POPEL 331     132.369  45.164  84.836  1.00  0.00           O
ATOM   6203  O12 POPEL 331     130.359  46.404  84.146  1.00  0.00           O
ATOM   6204  C1  POPEL 331     132.729  44.154  85.776  1.00  0.00           C
ATOM   6207  C2  POPEL 331     132.399  44.534  87.266  1.00  0.00           C
ATOM   6209  O21 POPEL 331     132.849  43.514  88.176  1.00  0.00           O
ATOM   6210  C21 POPEL 331     132.249  42.334  88.136  1.00  0.00           C
ATOM   6211  O22 POPEL 331     131.529  41.904  87.256  1.00  0.00           O
ATOM   6212  C22 POPEL 331     132.529  41.594  89.416  1.00  0.00           C
ATOM   6215  C3  POPEL 331     130.939  44.974  87.606  1.00  0.00           C
ATOM   6218  O31 POPEL 331     130.819  45.424  88.986  1.00  0.00           O
ATOM   6219  C31 POPEL 331     129.909  44.824  89.756  1.00  0.00           C
ATOM   6220  O32 POPEL 331     129.149  43.954  89.386  1.00  0.00           O
ATOM   6221  C32 POPEL 331     129.979  45.374  91.196  1.00  0.00           C
ATOM   6224  C23 POPEL 331     131.179  41.244  90.086  1.00  0.00           C
ATOM   6227  C24 POPEL 331     131.389  40.794  91.516  1.00  0.00           C
ATOM   6230  C25 POPEL 331     130.089  40.584  92.286  1.00  0.00           C
ATOM   6233  C26 POPEL 331     130.419  40.354  93.766  1.00  0.00           C
ATOM   6236  C27 POPEL 331     129.249  39.744  94.536  1.00  0.00           C
ATOM   6239  C28 POPEL 331     129.649  39.424  95.986  1.00  0.00           C
ATOM   6242  C29 POPEL 331     128.729  38.414  96.586  1.00  0.00           C
ATOM   6244 0C21 POPEL 331     128.699  38.064  97.876  1.00  0.00           C
ATOM   6246 1C21 POPEL 331     129.569  38.644  98.956  1.00  0.00           C
ATOM   6249 2C21 POPEL 331     129.259  37.934 100.286  1.00  0.00           C
ATOM   6252 3C21 POPEL 331     127.799  38.104 100.756  1.00  0.00           C
ATOM   6255 4C21 POPEL 331     127.679  38.034 102.286  1.00  0.00           C
ATOM   6258 5C21 POPEL 331     126.239  37.914 102.806  1.00  0.00           C
ATOM   6261 6C21 POPEL 331     125.389  39.184 102.686  1.00  0.00           C
ATOM   6264 7C21 POPEL 331     124.049  39.024 103.416  1.00  0.00           C
ATOM   6267 8C21 POPEL 331     123.309  40.344 103.646  1.00  0.00           C
ATOM   6271  C33 POPEL 331     129.639  44.284  92.256  1.00  0.00           C
ATOM   6274  C34 POPEL 331     129.529  44.774  93.716  1.00  0.00           C
ATOM   6277  C35 POPEL 331     128.659  43.794  94.546  1.00  0.00           C
ATOM   6280  C36 POPEL 331     128.459  44.144  96.036  1.00  0.00           C
ATOM   6283  C37 POPEL 331     127.769  42.974  96.756  1.00  0.00           C
ATOM   6286  C38 POPEL 331     127.389  43.224  98.216  1.00  0.00           C
ATOM   6289  C39 POPEL 331     126.759  41.994  98.896  1.00  0.00           C
ATOM   6292 0C31 POPEL 331     125.709  42.344  99.966  1.00  0.00           C
ATOM   6295 1C31 POPEL 331     126.299  43.074 101.176  1.00  0.00           C
ATOM   6298 2C31 POPEL 331     125.239  43.464 102.216  1.00  0.00           C
ATOM   6301 3C31 POPEL 331     125.839  44.284 103.366  1.00  0.00           C
ATOM   6304 4C31 POPEL 331     124.879  44.454 104.556  1.00  0.00           C
ATOM   6307 5C31 POPEL 331     125.379  45.484 105.566  1.00  0.00           C
ATOM   6310 6C31 POPEL 331     124.549  45.544 106.856  1.00  0.00           C
ATOM   6314  NH3 POPEM 332      80.399 127.344  81.986  1.00  0.00           N
ATOM   6318  C12 POPEM 332      79.199 128.164  81.586  1.00  0.00           C
ATOM   6321  C11 POPEM 332      79.599 129.564  81.056  1.00  0.00           C
ATOM   6324  P   POPEM 332      78.119 131.664  81.676  1.00  0.00           P
ATOM   6325  O13 POPEM 332      76.839 132.234  81.236  1.00  0.00           O
ATOM   6326  O14 POPEM 332      79.269 132.624  81.666  1.00  0.00           O
ATOM   6327  O11 POPEM 332      77.949 131.064  83.126  1.00  0.00           O
ATOM   6328  O12 POPEM 332      78.459 130.394  80.796  1.00  0.00           O
ATOM   6329  C1  POPEM 332      78.859 131.404  84.176  1.00  0.00           C
ATOM   6332  C2  POPEM 332      78.499 132.754  84.836  1.00  0.00           C
ATOM   6334  O21 POPEM 332      79.539 133.114  85.776  1.00  0.00           O
ATOM   6335  C21 POPEM 332      80.029 134.344  85.626  1.00  0.00           C
ATOM   6336  O22 POPEM 332      79.889 135.054  84.656  1.00  0.00           O
ATOM   6337  C22 POPEM 332      80.719 134.744  86.916  1.00  0.00           C
ATOM   6340  C3  POPEM 332      77.129 132.724  85.556  1.00  0.00           C
ATOM   6343  O31 POPEM 332      76.939 133.964  86.266  1.00  0.00           O
ATOM   6344  C31 POPEM 332      76.269 133.864  87.416  1.00  0.00           C
ATOM   6345  O32 POPEM 332      75.599 132.904  87.766  1.00  0.00           O
ATOM   6346  C32 POPEM 332      76.519 135.124  88.266  1.00  0.00           C
ATOM   6349  C23 POPEM 332      81.479 136.084  86.816  1.00  0.00           C
ATOM   6352  C24 POPEM 332      81.939 136.524  88.206  1.00  0.00           C
ATOM   6355  C25 POPEM 332      83.219 137.364  88.166  1.00  0.00           C
ATOM   6358  C26 POPEM 332      83.669 137.734  89.586  1.00  0.00           C
ATOM   6361  C27 POPEM 332      85.049 138.392  89.636  1.00  0.00           C
ATOM   6364  C28 POPEM 332      85.439 138.872  91.046  1.00  0.00           C
ATOM   6367  C29 POPEM 332      85.479 137.764  92.066  1.00  0.00           C
ATOM   6369 0C21 POPEM 332      86.499 137.434  92.866  1.00  0.00           C
ATOM   6371 1C21 POPEM 332      87.849 138.104  92.926  1.00  0.00           C
ATOM   6374 2C21 POPEM 332      87.969 139.072  94.116  1.00  0.00           C
ATOM   6377 3C21 POPEM 332      88.119 138.382  95.486  1.00  0.00           C
ATOM   6380 4C21 POPEM 332      86.869 138.492  96.376  1.00  0.00           C
ATOM   6383 5C21 POPEM 332      86.979 137.744  97.716  1.00  0.00           C
ATOM   6386 6C21 POPEM 332      88.219 138.114  98.546  1.00  0.00           C
ATOM   6389 7C21 POPEM 332      88.359 137.274  99.816  1.00  0.00           C
ATOM   6392 8C21 POPEM 332      89.719 137.454 100.496  1.00  0.00           C
ATOM   6396  C33 POPEM 332      76.419 134.854  89.796  1.00  0.00           C
ATOM   6399  C34 POPEM 332      77.069 135.934  90.686  1.00  0.00           C
ATOM   6402  C35 POPEM 332      78.599 136.054  90.576  1.00  0.00           C
ATOM   6405  C36 POPEM 332      79.219 136.654  91.856  1.00  0.00           C
ATOM   6408  C37 POPEM 332      80.749 136.804  91.776  1.00  0.00           C
ATOM   6411  C38 POPEM 332      81.409 137.054  93.146  1.00  0.00           C
ATOM   6414  C39 POPEM 332      81.559 138.532  93.516  1.00  0.00           C
ATOM   6417 0C31 POPEM 332      82.289 138.742  94.856  1.00  0.00           C
ATOM   6420 1C31 POPEM 332      82.589 140.222  95.136  1.00  0.00           C
ATOM   6423 2C31 POPEM 332      83.489 140.452  96.356  1.00  0.00           C
ATOM   6426 3C31 POPEM 332      83.829 141.942  96.556  1.00  0.00           C
ATOM   6429 4C31 POPEM 332      82.639 142.762  97.076  1.00  0.00           C
ATOM   6432 5C31 POPEM 332      82.879 144.272  96.956  1.00  0.00           C
ATOM   6435 6C31 POPEM 332      81.599 145.102  97.116  1.00  0.00           C
ATOM   6439  NH3 POPEN 333      59.539  17.364  81.476  1.00  0.00           N
ATOM   6443  C12 POPEN 333      59.539  15.964  80.926  1.00  0.00           C
ATOM   6446  C11 POPEN 333      58.139  15.494  80.506  1.00  0.00           C
ATOM   6449  P   POPEN 333      58.829  12.904  80.586  1.00  0.00           P
ATOM   6450  O13 POPEN 333      58.159  11.654  80.196  1.00  0.00           O
ATOM   6451  O14 POPEN 333      60.279  12.984  80.286  1.00  0.00           O
ATOM   6452  O11 POPEN 333      58.649  13.144  82.126  1.00  0.00           O
ATOM   6453  O12 POPEN 333      58.119  14.174  79.956  1.00  0.00           O
ATOM   6454  C1  POPEN 333      57.339  12.934  82.686  1.00  0.00           C
ATOM   6457  C2  POPEN 333      57.239  13.634  84.066  1.00  0.00           C
ATOM   6459  O21 POPEN 333      55.899  13.374  84.536  1.00  0.00           O
ATOM   6460  C21 POPEN 333      55.779  12.794  85.736  1.00  0.00           C
ATOM   6461  O22 POPEN 333      55.019  11.884  85.986  1.00  0.00           O
ATOM   6462  C22 POPEN 333      56.599  13.514  86.816  1.00  0.00           C
ATOM   6465  C3  POPEN 333      57.529  15.154  83.916  1.00  0.00           C
ATOM   6468  O31 POPEN 333      57.819  15.864  85.136  1.00  0.00           O
ATOM   6469  C31 POPEN 333      59.029  15.614  85.656  1.00  0.00           C
ATOM   6470  O32 POPEN 333      59.779  14.724  85.306  1.00  0.00           O
ATOM   6471  C32 POPEN 333      59.269  16.604  86.786  1.00  0.00           C
ATOM   6474  C23 POPEN 333      56.059  13.234  88.236  1.00  0.00           C
ATOM   6477  C24 POPEN 333      56.889  13.914  89.346  1.00  0.00           C
ATOM   6480  C25 POPEN 333      56.289  13.714  90.746  1.00  0.00           C
ATOM   6483  C26 POPEN 333      57.179  14.124  91.936  1.00  0.00           C
ATOM   6486  C27 POPEN 333      56.459  13.904  93.276  1.00  0.00           C
ATOM   6489  C28 POPEN 333      57.349  13.834  94.536  1.00  0.00           C
ATOM   6492  C29 POPEN 333      57.639  15.174  95.166  1.00  0.00           C
ATOM   6494 0C21 POPEN 333      57.159  15.614  96.336  1.00  0.00           C
ATOM   6496 1C21 POPEN 333      56.229  14.874  97.276  1.00  0.00           C
ATOM   6499 2C21 POPEN 333      56.129  15.484  98.686  1.00  0.00           C
ATOM   6502 3C21 POPEN 333      55.639  16.934  98.676  1.00  0.00           C
ATOM   6505 4C21 POPEN 333      55.149  17.464 100.036  1.00  0.00           C
ATOM   6508 5C21 POPEN 333      54.719  18.934  99.866  1.00  0.00           C
ATOM   6511 6C21 POPEN 333      53.999  19.544 101.076  1.00  0.00           C
ATOM   6514 7C21 POPEN 333      53.549  20.974 100.786  1.00  0.00           C
ATOM   6517 8C21 POPEN 333      52.649  21.554 101.876  1.00  0.00           C
ATOM   6521  C33 POPEN 333      59.899  15.964  88.036  1.00  0.00           C
ATOM   6524  C34 POPEN 333      59.839  16.904  89.236  1.00  0.00           C
ATOM   6527  C35 POPEN 333      60.489  18.264  88.956  1.00  0.00           C
ATOM   6530  C36 POPEN 333      60.409  19.214  90.156  1.00  0.00           C
ATOM   6533  C37 POPEN 333      60.959  20.604  89.816  1.00  0.00           C
ATOM   6536  C38 POPEN 333      60.779  21.624  90.946  1.00  0.00           C
ATOM   6539  C39 POPEN 333      61.539  21.264  92.236  1.00  0.00           C
ATOM   6542 0C31 POPEN 333      61.289  22.284  93.356  1.00  0.00           C
ATOM   6545 1C31 POPEN 333      62.329  22.204  94.476  1.00  0.00           C
ATOM   6548 2C31 POPEN 333      62.029  23.204  95.596  1.00  0.00           C
ATOM   6551 3C31 POPEN 333      63.269  23.604  96.416  1.00  0.00           C
ATOM   6554 4C31 POPEN 333      63.889  22.444  97.216  1.00  0.00           C
ATOM   6557 5C31 POPEN 333      65.049  22.924  98.096  1.00  0.00           C
ATOM   6560 6C31 POPEN 333      65.789  21.794  98.816  1.00  0.00           C
ATOM   6564  NH3 POPEO 334      22.369  68.974 125.636  1.00  0.00           N
ATOM   6568  C12 POPEO 334      22.179  70.394 126.096  1.00  0.00           C
ATOM   6571  C11 POPEO 334      23.049  71.344 125.276  1.00  0.00           C
ATOM   6574  P   POPEO 334      25.459  71.474 124.356  1.00  0.00           P
ATOM   6575  O13 POPEO 334      25.139  72.834 123.886  1.00  0.00           O
ATOM   6576  O14 POPEO 334      26.849  71.324 124.836  1.00  0.00           O
ATOM   6577  O11 POPEO 334      25.149  70.374 123.306  1.00  0.00           O
ATOM   6578  O12 POPEO 334      24.439  71.034 125.476  1.00  0.00           O
ATOM   6579  C1  POPEO 334      25.809  70.194 122.076  1.00  0.00           C
ATOM   6582  C2  POPEO 334      25.579  68.724 121.666  1.00  0.00           C
ATOM   6584  O21 POPEO 334      26.289  68.374 120.456  1.00  0.00           O
ATOM   6585  C21 POPEO 334      25.739  68.694 119.296  1.00  0.00           C
ATOM   6586  O22 POPEO 334      24.769  69.404 119.116  1.00  0.00           O
ATOM   6587  C22 POPEO 334      26.579  68.134 118.156  1.00  0.00           C
ATOM   6590  C3  POPEO 334      24.049  68.444 121.686  1.00  0.00           C
ATOM   6593  O31 POPEO 334      23.729  67.124 121.206  1.00  0.00           O
ATOM   6594  C31 POPEO 334      22.729  66.544 121.866  1.00  0.00           C
ATOM   6595  O32 POPEO 334      22.059  67.054 122.746  1.00  0.00           O
ATOM   6596  C32 POPEO 334      22.489  65.164 121.246  1.00  0.00           C
ATOM   6599  C23 POPEO 334      25.799  67.024 117.436  1.00  0.00           C
ATOM   6602  C24 POPEO 334      26.579  66.364 116.296  1.00  0.00           C
ATOM   6605  C25 POPEO 334      26.039  64.974 115.936  1.00  0.00           C
ATOM   6608  C26 POPEO 334      24.949  64.944 114.856  1.00  0.00           C
ATOM   6611  C27 POPEO 334      24.839  63.534 114.236  1.00  0.00           C
ATOM   6614  C28 POPEO 334      24.369  63.564 112.766  1.00  0.00           C
ATOM   6617  C29 POPEO 334      24.869  62.364 112.006  1.00  0.00           C
ATOM   6619 0C21 POPEO 334      24.699  62.154 110.686  1.00  0.00           C
ATOM   6621 1C21 POPEO 334      23.929  63.024 109.726  1.00  0.00           C
ATOM   6624 2C21 POPEO 334      24.839  63.694 108.676  1.00  0.00           C
ATOM   6627 3C21 POPEO 334      25.749  64.784 109.266  1.00  0.00           C
ATOM   6630 4C21 POPEO 334      26.429  65.634 108.186  1.00  0.00           C
ATOM   6633 5C21 POPEO 334      26.889  66.994 108.726  1.00  0.00           C
ATOM   6636 6C21 POPEO 334      27.049  68.044 107.616  1.00  0.00           C
ATOM   6639 7C21 POPEO 334      27.149  69.474 108.166  1.00  0.00           C
ATOM   6642 8C21 POPEO 334      26.959  70.564 107.106  1.00  0.00           C
ATOM   6646  C33 POPEO 334      21.379  65.144 120.166  1.00  0.00           C
ATOM   6649  C34 POPEO 334      21.219  63.734 119.586  1.00  0.00           C
ATOM   6652  C35 POPEO 334      20.199  63.564 118.436  1.00  0.00           C
ATOM   6655  C36 POPEO 334      20.679  64.134 117.096  1.00  0.00           C
ATOM   6658  C37 POPEO 334      19.839  63.724 115.876  1.00  0.00           C
ATOM   6661  C38 POPEO 334      20.339  64.444 114.616  1.00  0.00           C
ATOM   6664  C39 POPEO 334      19.599  64.044 113.346  1.00  0.00           C
ATOM   6667 0C31 POPEO 334      20.139  64.774 112.106  1.00  0.00           C
ATOM   6670 1C31 POPEO 334      19.239  64.624 110.876  1.00  0.00           C
ATOM   6673 2C31 POPEO 334      19.709  65.544 109.736  1.00  0.00           C
ATOM   6676 3C31 POPEO 334      18.809  65.504 108.496  1.00  0.00           C
ATOM   6679 4C31 POPEO 334      18.929  64.204 107.696  1.00  0.00           C
ATOM   6682 5C31 POPEO 334      18.119  64.234 106.396  1.00  0.00           C
ATOM   6685 6C31 POPEO 334      18.229  62.934 105.596  1.00  0.00           C
ATOM   6689  NH3 POPEP 335     116.449  87.744 127.396  1.00  0.00           N
ATOM   6693  C12 POPEP 335     115.309  86.984 128.016  1.00  0.00           C
ATOM   6696  C11 POPEP 335     115.799  86.114 129.186  1.00  0.00           C
ATOM   6699  P   POPEP 335     113.699  84.644 129.716  1.00  0.00           P
ATOM   6700  O13 POPEP 335     113.729  83.904 131.016  1.00  0.00           O
ATOM   6701  O14 POPEP 335     112.979  85.944 129.686  1.00  0.00           O
ATOM   6702  O11 POPEP 335     113.139  83.734 128.546  1.00  0.00           O
ATOM   6703  O12 POPEP 335     115.179  84.834 129.186  1.00  0.00           O
ATOM   6704  C1  POPEP 335     112.889  84.214 127.216  1.00  0.00           C
ATOM   6707  C2  POPEP 335     113.979  83.754 126.186  1.00  0.00           C
ATOM   6709  O21 POPEP 335     113.679  84.234 124.856  1.00  0.00           O
ATOM   6710  C21 POPEP 335     112.839  83.454 124.156  1.00  0.00           C
ATOM   6711  O22 POPEP 335     112.029  82.694 124.636  1.00  0.00           O
ATOM   6712  C22 POPEP 335     113.319  83.354 122.686  1.00  0.00           C
ATOM   6715  C3  POPEP 335     114.279  82.204 126.246  1.00  0.00           C
ATOM   6718  O31 POPEP 335     114.889  81.694 125.026  1.00  0.00           O
ATOM   6719  C31 POPEP 335     116.169  82.044 124.876  1.00  0.00           C
ATOM   6720  O32 POPEP 335     116.839  82.664 125.676  1.00  0.00           O
ATOM   6721  C32 POPEP 335     116.689  81.494 123.546  1.00  0.00           C
ATOM   6724  C23 POPEP 335     112.609  84.214 121.606  1.00  0.00           C
ATOM   6727  C24 POPEP 335     113.119  83.864 120.206  1.00  0.00           C
ATOM   6730  C25 POPEP 335     112.539  84.734 119.066  1.00  0.00           C
ATOM   6733  C26 POPEP 335     113.089  84.304 117.696  1.00  0.00           C
ATOM   6736  C27 POPEP 335     113.199  85.384 116.596  1.00  0.00           C
ATOM   6739  C28 POPEP 335     113.499  84.764 115.206  1.00  0.00           C
ATOM   6742  C29 POPEP 335     112.509  85.094 114.116  1.00  0.00           C
ATOM   6744 0C21 POPEP 335     112.789  85.314 112.816  1.00  0.00           C
ATOM   6746 1C21 POPEP 335     114.149  85.254 112.156  1.00  0.00           C
ATOM   6749 2C21 POPEP 335     114.069  84.674 110.736  1.00  0.00           C
ATOM   6752 3C21 POPEP 335     115.439  84.694 110.016  1.00  0.00           C
ATOM   6755 4C21 POPEP 335     115.389  84.034 108.626  1.00  0.00           C
ATOM   6758 5C21 POPEP 335     114.639  84.854 107.566  1.00  0.00           C
ATOM   6761 6C21 POPEP 335     113.769  83.994 106.646  1.00  0.00           C
ATOM   6764 7C21 POPEP 335     112.909  84.824 105.686  1.00  0.00           C
ATOM   6767 8C21 POPEP 335     111.929  83.984 104.866  1.00  0.00           C
ATOM   6771  C33 POPEP 335     117.809  82.364 122.916  1.00  0.00           C
ATOM   6774  C34 POPEP 335     117.279  83.584 122.136  1.00  0.00           C
ATOM   6777  C35 POPEP 335     116.899  83.294 120.676  1.00  0.00           C
ATOM   6780  C36 POPEP 335     118.109  83.094 119.756  1.00  0.00           C
ATOM   6783  C37 POPEP 335     117.749  82.944 118.266  1.00  0.00           C
ATOM   6786  C38 POPEP 335     118.999  82.784 117.396  1.00  0.00           C
ATOM   6789  C39 POPEP 335     118.739  82.784 115.886  1.00  0.00           C
ATOM   6792 0C31 POPEP 335     117.779  81.674 115.436  1.00  0.00           C
ATOM   6795 1C31 POPEP 335     117.579  81.654 113.906  1.00  0.00           C
ATOM   6798 2C31 POPEP 335     116.509  80.644 113.486  1.00  0.00           C
ATOM   6801 3C31 POPEP 335     116.229  80.624 111.976  1.00  0.00           C
ATOM   6804 4C31 POPEP 335     117.419  80.084 111.166  1.00  0.00           C
ATOM   6807 5C31 POPEP 335     117.049  79.834 109.706  1.00  0.00           C
ATOM   6810 6C31 POPEP 335     118.139  79.094 108.946  1.00  0.00           C
ATOM   6814  NH3 POPEQ 336       0.151  68.484  87.846  1.00  0.00           N
ATOM   6818  C12 POPEQ 336       0.599  67.874  86.536  1.00  0.00           C
ATOM   6821  C11 POPEQ 336       1.859  66.974  86.686  1.00  0.00           C
ATOM   6824  P   POPEQ 336       3.659  68.364  85.386  1.00  0.00           P
ATOM   6825  O13 POPEQ 336       5.069  67.984  85.156  1.00  0.00           O
ATOM   6826  O14 POPEQ 336       2.989  69.204  84.366  1.00  0.00           O
ATOM   6827  O11 POPEQ 336       3.519  69.054  86.816  1.00  0.00           O
ATOM   6828  O12 POPEQ 336       2.749  67.074  85.566  1.00  0.00           O
ATOM   6829  C1  POPEQ 336       4.669  69.614  87.456  1.00  0.00           C
ATOM   6832  C2  POPEQ 336       4.299  70.384  88.756  1.00  0.00           C
ATOM   6834  O21 POPEQ 336       4.629  69.614  89.926  1.00  0.00           O
ATOM   6835  C21 POPEQ 336       3.759  68.784  90.466  1.00  0.00           C
ATOM   6836  O22 POPEQ 336       2.759  68.324  89.936  1.00  0.00           O
ATOM   6837  C22 POPEQ 336       4.159  68.644  91.946  1.00  0.00           C
ATOM   6840  C3  POPEQ 336       2.859  70.994  88.756  1.00  0.00           C
ATOM   6843  O31 POPEQ 336       2.449  71.444  90.076  1.00  0.00           O
ATOM   6844  C31 POPEQ 336       1.319  70.944  90.566  1.00  0.00           C
ATOM   6845  O32 POPEQ 336       0.509  70.274  89.956  1.00  0.00           O
ATOM   6846  C32 POPEQ 336       1.229  71.314  92.036  1.00  0.00           C
ATOM   6849  C23 POPEQ 336       3.749  67.314  92.616  1.00  0.00           C
ATOM   6852  C24 POPEQ 336       3.429  67.484  94.116  1.00  0.00           C
ATOM   6855  C25 POPEQ 336       4.539  68.144  94.936  1.00  0.00           C
ATOM   6858  C26 POPEQ 336       4.149  68.314  96.416  1.00  0.00           C
ATOM   6861  C27 POPEQ 336       4.879  69.474  97.116  1.00  0.00           C
ATOM   6864  C28 POPEQ 336       4.569  69.574  98.616  1.00  0.00           C
ATOM   6867  C29 POPEQ 336       5.209  68.454  99.396  1.00  0.00           C
ATOM   6869 0C21 POPEQ 336       5.729  68.524 100.636  1.00  0.00           C
ATOM   6871 1C21 POPEQ 336       5.739  69.724 101.546  1.00  0.00           C
ATOM   6874 2C21 POPEQ 336       4.509  69.724 102.476  1.00  0.00           C
ATOM   6877 3C21 POPEQ 336       4.339  68.454 103.316  1.00  0.00           C
ATOM   6880 4C21 POPEQ 336       3.029  68.454 104.126  1.00  0.00           C
ATOM   6883 5C21 POPEQ 336       2.999  69.444 105.296  1.00  0.00           C
ATOM   6886 6C21 POPEQ 336       1.589  69.994 105.516  1.00  0.00           C
ATOM   6889 7C21 POPEQ 336       1.479  70.934 106.716  1.00  0.00           C
ATOM   6892 8C21 POPEQ 336       0.051  71.404 106.966  1.00  0.00           C
ATOM   6896  C33 POPEQ 336       0.529  70.224  92.856  1.00  0.00           C
ATOM   6899  C34 POPEQ 336       0.349  70.654  94.306  1.00  0.00           C
ATOM   6902  C35 POPEQ 336      -0.269  69.544  95.166  1.00  0.00           C
ATOM   6905  C36 POPEQ 336      -0.769  70.054  96.516  1.00  0.00           C
ATOM   6908  C37 POPEQ 336       0.349  70.474  97.486  1.00  0.00           C
ATOM   6911  C38 POPEQ 336      -0.189  71.274  98.686  1.00  0.00           C
ATOM   6914  C39 POPEQ 336      -1.409  70.624  99.346  1.00  0.00           C
ATOM   6917 0C31 POPEQ 336      -1.839  71.364 100.616  1.00  0.00           C
ATOM   6920 1C31 POPEQ 336      -3.099  70.774 101.266  1.00  0.00           C
ATOM   6923 2C31 POPEQ 336      -3.239  71.144 102.746  1.00  0.00           C
ATOM   6926 3C31 POPEQ 336      -3.259  72.654 103.026  1.00  0.00           C
ATOM   6929 4C31 POPEQ 336      -3.089  72.954 104.516  1.00  0.00           C
ATOM   6932 5C31 POPEQ 336      -3.079  74.454 104.836  1.00  0.00           C
ATOM   6935 6C31 POPEQ 336      -2.749  74.744 106.296  1.00  0.00           C
ATOM   6939  NH3 POPER 337      34.119 113.314  84.406  1.00  0.00           N
ATOM   6943  C12 POPER 337      35.509 113.134  83.836  1.00  0.00           C
ATOM   6946  C11 POPER 337      35.889 111.654  83.676  1.00  0.00           C
ATOM   6949  P   POPER 337      38.149 111.354  82.416  1.00  0.00           P
ATOM   6950  O13 POPER 337      37.899 110.024  81.806  1.00  0.00           O
ATOM   6951  O14 POPER 337      37.969 112.554  81.566  1.00  0.00           O
ATOM   6952  O11 POPER 337      39.619 111.404  82.986  1.00  0.00           O
ATOM   6953  O12 POPER 337      37.299 111.494  83.736  1.00  0.00           O
ATOM   6954  C1  POPER 337      40.049 110.854  84.226  1.00  0.00           C
ATOM   6957  C2  POPER 337      40.489 111.974  85.216  1.00  0.00           C
ATOM   6959  O21 POPER 337      40.969 111.404  86.446  1.00  0.00           O
ATOM   6960  C21 POPER 337      42.259 111.204  86.476  1.00  0.00           C
ATOM   6961  O22 POPER 337      43.039 111.414  85.556  1.00  0.00           O
ATOM   6962  C22 POPER 337      42.659 110.744  87.876  1.00  0.00           C
ATOM   6965  C3  POPER 337      39.339 112.934  85.586  1.00  0.00           C
ATOM   6968  O31 POPER 337      39.829 113.874  86.566  1.00  0.00           O
ATOM   6969  C31 POPER 337      39.419 115.124  86.426  1.00  0.00           C
ATOM   6970  O32 POPER 337      38.559 115.504  85.656  1.00  0.00           O
ATOM   6971  C32 POPER 337      40.239 116.064  87.316  1.00  0.00           C
ATOM   6974  C23 POPER 337      43.809 109.734  87.826  1.00  0.00           C
ATOM   6977  C24 POPER 337      44.219 109.184  89.196  1.00  0.00           C
ATOM   6980  C25 POPER 337      44.929 110.244  90.056  1.00  0.00           C
ATOM   6983  C26 POPER 337      45.929 109.604  91.016  1.00  0.00           C
ATOM   6986  C27 POPER 337      46.799 110.634  91.746  1.00  0.00           C
ATOM   6989  C28 POPER 337      47.949 110.004  92.556  1.00  0.00           C
ATOM   6992  C29 POPER 337      47.399 109.134  93.656  1.00  0.00           C
ATOM   6994 0C21 POPER 337      47.879 107.964  94.086  1.00  0.00           C
ATOM   6996 1C21 POPER 337      49.129 107.254  93.606  1.00  0.00           C
ATOM   6999 2C21 POPER 337      50.329 107.544  94.516  1.00  0.00           C
ATOM   7002 3C21 POPER 337      50.009 107.494  96.016  1.00  0.00           C
ATOM   7005 4C21 POPER 337      51.249 107.394  96.906  1.00  0.00           C
ATOM   7008 5C21 POPER 337      50.939 107.904  98.316  1.00  0.00           C
ATOM   7011 6C21 POPER 337      52.109 107.764  99.286  1.00  0.00           C
ATOM   7014 7C21 POPER 337      51.819 108.514 100.586  1.00  0.00           C
ATOM   7017 8C21 POPER 337      52.849 108.244 101.676  1.00  0.00           C
ATOM   7021  C33 POPER 337      40.749 115.444  88.646  1.00  0.00           C
ATOM   7024  C34 POPER 337      41.829 116.314  89.326  1.00  0.00           C
ATOM   7027  C35 POPER 337      43.059 115.484  89.726  1.00  0.00           C
ATOM   7030  C36 POPER 337      44.179 116.294  90.386  1.00  0.00           C
ATOM   7033  C37 POPER 337      45.429 115.434  90.606  1.00  0.00           C
ATOM   7036  C38 POPER 337      46.619 116.204  91.186  1.00  0.00           C
ATOM   7039  C39 POPER 337      46.359 116.714  92.606  1.00  0.00           C
ATOM   7042 0C31 POPER 337      47.669 116.994  93.356  1.00  0.00           C
ATOM   7045 1C31 POPER 337      47.489 117.234  94.866  1.00  0.00           C
ATOM   7048 2C31 POPER 337      48.859 117.494  95.516  1.00  0.00           C
ATOM   7051 3C31 POPER 337      48.929 117.364  97.036  1.00  0.00           C
ATOM   7054 4C31 POPER 337      50.389 117.474  97.486  1.00  0.00           C
ATOM   7057 5C31 POPER 337      50.619 117.094  98.956  1.00  0.00           C
ATOM   7060 6C31 POPER 337      52.069 117.214  99.406  1.00  0.00           C
ATOM   7064  NH3 POPES 338      32.889  64.924  84.746  1.00  0.00           N
ATOM   7068  C12 POPES 338      31.889  65.254  83.676  1.00  0.00           C
ATOM   7071  C11 POPES 338      31.029  64.034  83.336  1.00  0.00           C
ATOM   7074  P   POPES 338      28.669  63.404  82.526  1.00  0.00           P
ATOM   7075  O13 POPES 338      27.989  63.714  81.256  1.00  0.00           O
ATOM   7076  O14 POPES 338      29.249  62.064  82.686  1.00  0.00           O
ATOM   7077  O11 POPES 338      27.659  63.734  83.686  1.00  0.00           O
ATOM   7078  O12 POPES 338      29.809  64.484  82.726  1.00  0.00           O
ATOM   7079  C1  POPES 338      28.039  63.774  85.046  1.00  0.00           C
ATOM   7082  C2  POPES 338      26.909  64.384  85.896  1.00  0.00           C
ATOM   7084  O21 POPES 338      27.349  64.504  87.266  1.00  0.00           O
ATOM   7085  C21 POPES 338      28.029  65.624  87.476  1.00  0.00           C
ATOM   7086  O22 POPES 338      28.339  66.434  86.626  1.00  0.00           O
ATOM   7087  C22 POPES 338      28.539  65.654  88.916  1.00  0.00           C
ATOM   7090  C3  POPES 338      25.609  63.534  85.846  1.00  0.00           C
ATOM   7093  O31 POPES 338      24.789  63.834  86.996  1.00  0.00           O
ATOM   7094  C31 POPES 338      24.189  62.784  87.546  1.00  0.00           C
ATOM   7095  O32 POPES 338      23.919  61.744  86.956  1.00  0.00           O
ATOM   7096  C32 POPES 338      23.999  63.074  89.036  1.00  0.00           C
ATOM   7099  C23 POPES 338      27.479  65.644  90.046  1.00  0.00           C
ATOM   7102  C24 POPES 338      28.109  65.154  91.356  1.00  0.00           C
ATOM   7105  C25 POPES 338      27.149  65.174  92.546  1.00  0.00           C
ATOM   7108  C26 POPES 338      27.719  64.484  93.796  1.00  0.00           C
ATOM   7111  C27 POPES 338      26.719  64.484  94.956  1.00  0.00           C
ATOM   7114  C28 POPES 338      27.209  63.704  96.196  1.00  0.00           C
ATOM   7117  C29 POPES 338      26.349  64.014  97.406  1.00  0.00           C
ATOM   7119 0C21 POPES 338      25.839  63.154  98.306  1.00  0.00           C
ATOM   7121 1C21 POPES 338      26.009  61.654  98.296  1.00  0.00           C
ATOM   7124 2C21 POPES 338      24.929  60.904  99.116  1.00  0.00           C
ATOM   7127 3C21 POPES 338      25.069  61.034 100.646  1.00  0.00           C
ATOM   7130 4C21 POPES 338      24.199  60.034 101.446  1.00  0.00           C
ATOM   7133 5C21 POPES 338      22.689  60.254 101.276  1.00  0.00           C
ATOM   7136 6C21 POPES 338      21.829  59.294 102.126  1.00  0.00           C
ATOM   7139 7C21 POPES 338      20.329  59.494 101.886  1.00  0.00           C
ATOM   7142 8C21 POPES 338      19.449  58.574 102.746  1.00  0.00           C
ATOM   7146  C33 POPES 338      23.199  62.004  89.816  1.00  0.00           C
ATOM   7149  C34 POPES 338      23.219  62.224  91.346  1.00  0.00           C
ATOM   7152  C35 POPES 338      22.729  63.614  91.826  1.00  0.00           C
ATOM   7155  C36 POPES 338      22.669  63.704  93.356  1.00  0.00           C
ATOM   7158  C37 POPES 338      21.989  64.974  93.906  1.00  0.00           C
ATOM   7161  C38 POPES 338      21.979  64.994  95.446  1.00  0.00           C
ATOM   7164  C39 POPES 338      20.899  65.894  96.086  1.00  0.00           C
ATOM   7167 0C31 POPES 338      21.419  67.204  96.676  1.00  0.00           C
ATOM   7170 1C31 POPES 338      20.269  68.134  97.116  1.00  0.00           C
ATOM   7173 2C31 POPES 338      20.749  69.374  97.896  1.00  0.00           C
ATOM   7176 3C31 POPES 338      20.569  69.214  99.406  1.00  0.00           C
ATOM   7179 4C31 POPES 338      21.049  70.424 100.216  1.00  0.00           C
ATOM   7182 5C31 POPES 338      20.769  70.254 101.716  1.00  0.00           C
ATOM   7185 6C31 POPES 338      21.219  71.444 102.556  1.00  0.00           C
ATOM   7189  NH3 POPET 339      36.019  14.864 125.066  1.00  0.00           N
ATOM   7193  C12 POPET 339      36.549  13.474 125.216  1.00  0.00           C
ATOM   7196  C11 POPET 339      36.869  13.074 126.666  1.00  0.00           C
ATOM   7199  P   POPET 339      36.909  10.434 126.426  1.00  0.00           P
ATOM   7200  O13 POPET 339      38.149  10.674 125.656  1.00  0.00           O
ATOM   7201  O14 POPET 339      36.949   9.474 127.546  1.00  0.00           O
ATOM   7202  O11 POPET 339      35.749  10.014 125.446  1.00  0.00           O
ATOM   7203  O12 POPET 339      36.299  11.794 126.956  1.00  0.00           O
ATOM   7204  C1  POPET 339      35.879   8.914 124.536  1.00  0.00           C
ATOM   7207  C2  POPET 339      35.759   9.394 123.056  1.00  0.00           C
ATOM   7209  O21 POPET 339      35.879   8.324 122.096  1.00  0.00           O
ATOM   7210  C21 POPET 339      37.019   7.654 122.046  1.00  0.00           C
ATOM   7211  O22 POPET 339      37.989   7.864 122.746  1.00  0.00           O
ATOM   7212  C22 POPET 339      36.969   6.564 120.986  1.00  0.00           C
ATOM   7215  C3  POPET 339      36.729  10.594 122.806  1.00  0.00           C
ATOM   7218  O31 POPET 339      36.829  11.044 121.436  1.00  0.00           O
ATOM   7219  C31 POPET 339      36.809  12.384 121.276  1.00  0.00           C
ATOM   7220  O32 POPET 339      36.609  13.194 122.166  1.00  0.00           O
ATOM   7221  C32 POPET 339      37.149  12.774 119.846  1.00  0.00           C
ATOM   7224  C23 POPET 339      38.119   6.704 119.956  1.00  0.00           C
ATOM   7227  C24 POPET 339      37.859   7.784 118.886  1.00  0.00           C
ATOM   7230  C25 POPET 339      36.699   7.514 117.916  1.00  0.00           C
ATOM   7233  C26 POPET 339      36.629   6.064 117.396  1.00  0.00           C
ATOM   7236  C27 POPET 339      35.969   5.964 116.006  1.00  0.00           C
ATOM   7239  C28 POPET 339      36.119   4.574 115.336  1.00  0.00           C
ATOM   7242  C29 POPET 339      37.579   4.244 115.116  1.00  0.00           C
ATOM   7244 0C21 POPET 339      38.249   4.274 113.956  1.00  0.00           C
ATOM   7246 1C21 POPET 339      37.719   4.614 112.586  1.00  0.00           C
ATOM   7249 2C21 POPET 339      38.679   4.104 111.486  1.00  0.00           C
ATOM   7252 3C21 POPET 339      38.169   4.414 110.076  1.00  0.00           C
ATOM   7255 4C21 POPET 339      39.269   4.434 109.006  1.00  0.00           C
ATOM   7258 5C21 POPET 339      40.079   3.134 108.886  1.00  0.00           C
ATOM   7261 6C21 POPET 339      41.069   3.184 107.706  1.00  0.00           C
ATOM   7264 7C21 POPET 339      41.709   1.824 107.406  1.00  0.00           C
ATOM   7267 8C21 POPET 339      42.619   1.864 106.166  1.00  0.00           C
ATOM   7271  C33 POPET 339      36.059  13.684 119.236  1.00  0.00           C
ATOM   7274  C34 POPET 339      36.539  14.464 118.006  1.00  0.00           C
ATOM   7277  C35 POPET 339      35.929  13.954 116.696  1.00  0.00           C
ATOM   7280  C36 POPET 339      36.189  14.924 115.526  1.00  0.00           C
ATOM   7283  C37 POPET 339      35.489  14.464 114.246  1.00  0.00           C
ATOM   7286  C38 POPET 339      35.369  15.594 113.206  1.00  0.00           C
ATOM   7289  C39 POPET 339      34.499  15.164 112.026  1.00  0.00           C
ATOM   7292 0C31 POPET 339      34.139  16.324 111.086  1.00  0.00           C
ATOM   7295 1C31 POPET 339      33.189  15.884 109.966  1.00  0.00           C
ATOM   7298 2C31 POPET 339      32.889  16.974 108.936  1.00  0.00           C
ATOM   7301 3C31 POPET 339      34.159  17.524 108.276  1.00  0.00           C
ATOM   7304 4C31 POPET 339      33.889  18.404 107.056  1.00  0.00           C
ATOM   7307 5C31 POPET 339      35.159  19.084 106.546  1.00  0.00           C
ATOM   7310 6C31 POPET 339      34.929  19.924 105.286  1.00  0.00           C
ATOM   7314  NH3 POPEU 340     110.349 115.074 124.906  1.00  0.00           N
ATOM   7318  C12 POPEU 340     110.279 113.644 125.366  1.00  0.00           C
ATOM   7321  C11 POPEU 340     108.869 113.314 125.866  1.00  0.00           C
ATOM   7324  P   POPEU 340     108.439 110.874 126.976  1.00  0.00           P
ATOM   7325  O13 POPEU 340     109.649 110.094 127.326  1.00  0.00           O
ATOM   7326  O14 POPEU 340     107.279 110.744 127.876  1.00  0.00           O
ATOM   7327  O11 POPEU 340     108.029 110.464 125.516  1.00  0.00           O
ATOM   7328  O12 POPEU 340     108.889 112.384 126.936  1.00  0.00           O
ATOM   7329  C1  POPEU 340     108.989 110.284 124.476  1.00  0.00           C
ATOM   7332  C2  POPEU 340     108.239 110.304 123.126  1.00  0.00           C
ATOM   7334  O21 POPEU 340     109.149 110.564 122.066  1.00  0.00           O
ATOM   7335  C21 POPEU 340     109.659 111.744 121.876  1.00  0.00           C
ATOM   7336  O22 POPEU 340     109.319 112.814 122.386  1.00  0.00           O
ATOM   7337  C22 POPEU 340     110.889 111.514 121.016  1.00  0.00           C
ATOM   7340  C3  POPEU 340     106.959 111.194 123.126  1.00  0.00           C
ATOM   7343  O31 POPEU 340     106.299 111.234 121.836  1.00  0.00           O
ATOM   7344  C31 POPEU 340     105.819 110.034 121.486  1.00  0.00           C
ATOM   7345  O32 POPEU 340     105.749 109.054 122.186  1.00  0.00           O
ATOM   7346  C32 POPEU 340     105.649 110.024 119.966  1.00  0.00           C
ATOM   7349  C23 POPEU 340     111.619 112.794 120.556  1.00  0.00           C
ATOM   7352  C24 POPEU 340     110.919 113.444 119.366  1.00  0.00           C
ATOM   7355  C25 POPEU 340     111.749 114.584 118.766  1.00  0.00           C
ATOM   7358  C26 POPEU 340     111.009 115.394 117.696  1.00  0.00           C
ATOM   7361  C27 POPEU 340     110.409 114.514 116.586  1.00  0.00           C
ATOM   7364  C28 POPEU 340     109.759 115.344 115.466  1.00  0.00           C
ATOM   7367  C29 POPEU 340     109.079 114.494 114.426  1.00  0.00           C
ATOM   7369 0C21 POPEU 340     109.679 113.794 113.446  1.00  0.00           C
ATOM   7371 1C21 POPEU 340     111.169 113.704 113.176  1.00  0.00           C
ATOM   7374 2C21 POPEU 340     111.499 113.634 111.666  1.00  0.00           C
ATOM   7377 3C21 POPEU 340     111.079 112.314 111.006  1.00  0.00           C
ATOM   7380 4C21 POPEU 340     111.339 112.304 109.486  1.00  0.00           C
ATOM   7383 5C21 POPEU 340     110.999 110.954 108.816  1.00  0.00           C
ATOM   7386 6C21 POPEU 340     109.529 110.554 108.976  1.00  0.00           C
ATOM   7389 7C21 POPEU 340     109.159 109.294 108.186  1.00  0.00           C
ATOM   7392 8C21 POPEU 340     107.659 109.004 108.246  1.00  0.00           C
ATOM   7396  C33 POPEU 340     106.829 110.754 119.286  1.00  0.00           C
ATOM   7399  C34 POPEU 340     107.119 110.294 117.866  1.00  0.00           C
ATOM   7402  C35 POPEU 340     108.389 110.974 117.346  1.00  0.00           C
ATOM   7405  C36 POPEU 340     108.909 110.374 116.036  1.00  0.00           C
ATOM   7408  C37 POPEU 340     110.379 110.714 115.806  1.00  0.00           C
ATOM   7411  C38 POPEU 340     111.119 109.744 114.866  1.00  0.00           C
ATOM   7414  C39 POPEU 340     111.779 108.554 115.596  1.00  0.00           C
ATOM   7417 0C31 POPEU 340     110.849 107.384 115.936  1.00  0.00           C
ATOM   7420 1C31 POPEU 340     111.579 106.264 116.696  1.00  0.00           C
ATOM   7423 2C31 POPEU 340     110.799 104.934 116.666  1.00  0.00           C
ATOM   7426 3C31 POPEU 340     111.289 103.894 117.676  1.00  0.00           C
ATOM   7429 4C31 POPEU 340     112.799 103.604 117.636  1.00  0.00           C
ATOM   7432 5C31 POPEU 340     113.159 102.394 118.506  1.00  0.00           C
ATOM   7435 6C31 POPEU 340     114.639 102.024 118.456  1.00  0.00           C
ATOM   7439  NH3 POPEV 341      15.149   8.184 123.436  1.00  0.00           N
ATOM   7443  C12 POPEV 341      13.989   7.854 122.536  1.00  0.00           C
ATOM   7446  C11 POPEV 341      13.529   6.414 122.776  1.00  0.00           C
ATOM   7449  P   POPEV 341      14.419   4.164 121.696  1.00  0.00           P
ATOM   7450  O13 POPEV 341      15.619   3.914 120.876  1.00  0.00           O
ATOM   7451  O14 POPEV 341      13.969   3.124 122.656  1.00  0.00           O
ATOM   7452  O11 POPEV 341      13.189   4.484 120.756  1.00  0.00           O
ATOM   7453  O12 POPEV 341      14.609   5.524 122.476  1.00  0.00           O
ATOM   7454  C1  POPEV 341      12.869   3.634 119.656  1.00  0.00           C
ATOM   7457  C2  POPEV 341      13.559   4.034 118.306  1.00  0.00           C
ATOM   7459  O21 POPEV 341      14.789   3.324 118.106  1.00  0.00           O
ATOM   7460  C21 POPEV 341      14.659   2.054 117.776  1.00  0.00           C
ATOM   7461  O22 POPEV 341      13.609   1.436 117.746  1.00  0.00           O
ATOM   7462  C22 POPEV 341      16.009   1.486 117.366  1.00  0.00           C
ATOM   7465  C3  POPEV 341      13.829   5.554 118.186  1.00  0.00           C
ATOM   7468  O31 POPEV 341      14.129   5.894 116.806  1.00  0.00           O
ATOM   7469  C31 POPEV 341      15.419   6.044 116.486  1.00  0.00           C
ATOM   7470  O32 POPEV 341      16.019   5.334 115.696  1.00  0.00           O
ATOM   7471  C32 POPEV 341      16.009   7.324 117.106  1.00  0.00           C
ATOM   7474  C23 POPEV 341      15.949   0.906 115.926  1.00  0.00           C
ATOM   7477  C24 POPEV 341      17.329   0.786 115.286  1.00  0.00           C
ATOM   7480  C25 POPEV 341      17.319   0.046 113.936  1.00  0.00           C
ATOM   7483  C26 POPEV 341      16.519   0.736 112.816  1.00  0.00           C
ATOM   7486  C27 POPEV 341      16.399  -0.174 111.576  1.00  0.00           C
ATOM   7489  C28 POPEV 341      15.559   0.416 110.426  1.00  0.00           C
ATOM   7492  C29 POPEV 341      16.289   1.496 109.676  1.00  0.00           C
ATOM   7494 0C21 POPEV 341      15.719   2.414 108.866  1.00  0.00           C
ATOM   7496 1C21 POPEV 341      14.249   2.534 108.546  1.00  0.00           C
ATOM   7499 2C21 POPEV 341      13.919   2.454 107.036  1.00  0.00           C
ATOM   7502 3C21 POPEV 341      14.479   3.624 106.216  1.00  0.00           C
ATOM   7505 4C21 POPEV 341      14.079   3.584 104.736  1.00  0.00           C
ATOM   7508 5C21 POPEV 341      12.639   4.054 104.466  1.00  0.00           C
ATOM   7511 6C21 POPEV 341      12.269   3.974 102.976  1.00  0.00           C
ATOM   7514 7C21 POPEV 341      10.819   4.394 102.686  1.00  0.00           C
ATOM   7517 8C21 POPEV 341      10.509   4.464 101.186  1.00  0.00           C
ATOM   7521  C33 POPEV 341      16.369   8.394 116.036  1.00  0.00           C
ATOM   7524  C34 POPEV 341      17.679   8.114 115.286  1.00  0.00           C
ATOM   7527  C35 POPEV 341      18.059   9.224 114.296  1.00  0.00           C
ATOM   7530  C36 POPEV 341      18.489  10.544 114.966  1.00  0.00           C
ATOM   7533  C37 POPEV 341      19.639  11.274 114.236  1.00  0.00           C
ATOM   7536  C38 POPEV 341      19.249  12.514 113.416  1.00  0.00           C
ATOM   7539  C39 POPEV 341      18.109  12.294 112.416  1.00  0.00           C
ATOM   7542 0C31 POPEV 341      18.369  12.934 111.046  1.00  0.00           C
ATOM   7545 1C31 POPEV 341      18.509  11.884 109.936  1.00  0.00           C
ATOM   7548 2C31 POPEV 341      18.989  12.474 108.606  1.00  0.00           C
ATOM   7551 3C31 POPEV 341      19.029  11.414 107.496  1.00  0.00           C
ATOM   7554 4C31 POPEV 341      19.729  11.934 106.226  1.00  0.00           C
ATOM   7557 5C31 POPEV 341      19.749  10.894 105.106  1.00  0.00           C
ATOM   7560 6C31 POPEV 341      20.449  11.384 103.836  1.00  0.00           C
ATOM   7564  NH3 POPEW 342      37.569  47.394 124.916  1.00  0.00           N
ATOM   7568  C12 POPEW 342      37.409  45.974 125.396  1.00  0.00           C
ATOM   7571  C11 POPEW 342      36.819  45.034 124.326  1.00  0.00           C
ATOM   7574  P   POPEW 342      37.419  43.084 122.726  1.00  0.00           P
ATOM   7575  O13 POPEW 342      37.729  41.814 123.436  1.00  0.00           O
ATOM   7576  O14 POPEW 342      35.999  43.184 122.316  1.00  0.00           O
ATOM   7577  O11 POPEW 342      38.319  43.194 121.456  1.00  0.00           O
ATOM   7578  O12 POPEW 342      37.849  44.344 123.596  1.00  0.00           O
ATOM   7579  C1  POPEW 342      38.129  44.254 120.506  1.00  0.00           C
ATOM   7582  C2  POPEW 342      39.529  44.694 120.006  1.00  0.00           C
ATOM   7584  O21 POPEW 342      39.459  45.474 118.786  1.00  0.00           O
ATOM   7585  C21 POPEW 342      39.099  46.734 119.006  1.00  0.00           C
ATOM   7586  O22 POPEW 342      38.659  47.174 120.056  1.00  0.00           O
ATOM   7587  C22 POPEW 342      39.379  47.574 117.776  1.00  0.00           C
ATOM   7590  C3  POPEW 342      40.409  43.434 119.796  1.00  0.00           C
ATOM   7593  O31 POPEW 342      41.619  43.694 119.056  1.00  0.00           O
ATOM   7594  C31 POPEW 342      41.659  43.234 117.806  1.00  0.00           C
ATOM   7595  O32 POPEW 342      40.779  42.634 117.226  1.00  0.00           O
ATOM   7596  C32 POPEW 342      43.009  43.564 117.206  1.00  0.00           C
ATOM   7599  C23 POPEW 342      39.049  49.064 118.026  1.00  0.00           C
ATOM   7602  C24 POPEW 342      39.359  49.904 116.786  1.00  0.00           C
ATOM   7605  C25 POPEW 342      38.939  51.374 116.886  1.00  0.00           C
ATOM   7608  C26 POPEW 342      37.789  51.724 115.936  1.00  0.00           C
ATOM   7611  C27 POPEW 342      37.689  53.234 115.706  1.00  0.00           C
ATOM   7614  C28 POPEW 342      36.619  53.594 114.666  1.00  0.00           C
ATOM   7617  C29 POPEW 342      36.579  55.074 114.376  1.00  0.00           C
ATOM   7619 0C21 POPEW 342      36.239  55.614 113.196  1.00  0.00           C
ATOM   7621 1C21 POPEW 342      35.779  54.864 111.966  1.00  0.00           C
ATOM   7624 2C21 POPEW 342      34.429  55.384 111.466  1.00  0.00           C
ATOM   7627 3C21 POPEW 342      33.949  54.654 110.196  1.00  0.00           C
ATOM   7630 4C21 POPEW 342      32.709  55.314 109.546  1.00  0.00           C
ATOM   7633 5C21 POPEW 342      31.469  55.394 110.446  1.00  0.00           C
ATOM   7636 6C21 POPEW 342      30.839  54.044 110.776  1.00  0.00           C
ATOM   7639 7C21 POPEW 342      29.659  54.174 111.756  1.00  0.00           C
ATOM   7642 8C21 POPEW 342      28.899  52.874 111.996  1.00  0.00           C
ATOM   7646  C33 POPEW 342      42.859  44.714 116.196  1.00  0.00           C
ATOM   7649  C34 POPEW 342      44.139  44.914 115.386  1.00  0.00           C
ATOM   7652  C35 POPEW 342      44.119  46.184 114.536  1.00  0.00           C
ATOM   7655  C36 POPEW 342      42.949  46.284 113.556  1.00  0.00           C
ATOM   7658  C37 POPEW 342      43.199  47.464 112.616  1.00  0.00           C
ATOM   7661  C38 POPEW 342      42.129  47.644 111.536  1.00  0.00           C
ATOM   7664  C39 POPEW 342      42.189  49.044 110.906  1.00  0.00           C
ATOM   7667 0C31 POPEW 342      43.539  49.344 110.226  1.00  0.00           C
ATOM   7670 1C31 POPEW 342      43.649  50.804 109.786  1.00  0.00           C
ATOM   7673 2C31 POPEW 342      44.959  51.094 109.056  1.00  0.00           C
ATOM   7676 3C31 POPEW 342      45.189  52.594 108.846  1.00  0.00           C
ATOM   7679 4C31 POPEW 342      46.549  52.874 108.186  1.00  0.00           C
ATOM   7682 5C31 POPEW 342      46.779  54.364 107.906  1.00  0.00           C
ATOM   7685 6C31 POPEW 342      48.109  54.634 107.206  1.00  0.00           C
ATOM   7689  NH3 POPEX 343      24.339  83.154  83.316  1.00  0.00           N
ATOM   7693  C12 POPEX 343      23.149  84.034  83.566  1.00  0.00           C
ATOM   7696  C11 POPEX 343      22.569  84.564  82.246  1.00  0.00           C
ATOM   7699  P   POPEX 343      20.199  85.384  81.496  1.00  0.00           P
ATOM   7700  O13 POPEX 343      19.729  86.784  81.416  1.00  0.00           O
ATOM   7701  O14 POPEX 343      20.629  84.764  80.226  1.00  0.00           O
ATOM   7702  O11 POPEX 343      19.149  84.454  82.256  1.00  0.00           O
ATOM   7703  O12 POPEX 343      21.409  85.344  82.526  1.00  0.00           O
ATOM   7704  C1  POPEX 343      19.529  83.124  82.636  1.00  0.00           C
ATOM   7707  C2  POPEX 343      18.509  82.474  83.616  1.00  0.00           C
ATOM   7709  O21 POPEX 343      19.159  81.374  84.296  1.00  0.00           O
ATOM   7710  C21 POPEX 343      18.539  80.904  85.366  1.00  0.00           C
ATOM   7711  O22 POPEX 343      17.949  79.844  85.456  1.00  0.00           O
ATOM   7712  C22 POPEX 343      18.789  81.844  86.546  1.00  0.00           C
ATOM   7715  C3  POPEX 343      17.219  82.004  82.896  1.00  0.00           C
ATOM   7718  O31 POPEX 343      16.229  81.474  83.816  1.00  0.00           O
ATOM   7719  C31 POPEX 343      15.379  82.354  84.326  1.00  0.00           C
ATOM   7720  O32 POPEX 343      15.349  83.544  84.036  1.00  0.00           O
ATOM   7721  C32 POPEX 343      14.419  81.684  85.306  1.00  0.00           C
ATOM   7724  C23 POPEX 343      18.609  81.124  87.896  1.00  0.00           C
ATOM   7727  C24 POPEX 343      19.079  81.984  89.066  1.00  0.00           C
ATOM   7730  C25 POPEX 343      19.179  81.164  90.356  1.00  0.00           C
ATOM   7733  C26 POPEX 343      19.789  81.944  91.526  1.00  0.00           C
ATOM   7736  C27 POPEX 343      19.859  81.084  92.796  1.00  0.00           C
ATOM   7739  C28 POPEX 343      20.529  81.794  93.986  1.00  0.00           C
ATOM   7742  C29 POPEX 343      22.019  81.944  93.816  1.00  0.00           C
ATOM   7744 0C21 POPEX 343      22.899  82.134  94.816  1.00  0.00           C
ATOM   7746 1C21 POPEX 343      22.549  82.304  96.266  1.00  0.00           C
ATOM   7749 2C21 POPEX 343      22.519  83.794  96.636  1.00  0.00           C
ATOM   7752 3C21 POPEX 343      21.769  84.114  97.926  1.00  0.00           C
ATOM   7755 4C21 POPEX 343      21.809  85.624  98.206  1.00  0.00           C
ATOM   7758 5C21 POPEX 343      22.859  86.044  99.246  1.00  0.00           C
ATOM   7761 6C21 POPEX 343      22.549  85.634 100.686  1.00  0.00           C
ATOM   7764 7C21 POPEX 343      21.189  86.154 101.186  1.00  0.00           C
ATOM   7767 8C21 POPEX 343      20.919  85.834 102.656  1.00  0.00           C
ATOM   7771  C33 POPEX 343      15.009  81.464  86.726  1.00  0.00           C
ATOM   7774  C34 POPEX 343      13.929  81.004  87.716  1.00  0.00           C
ATOM   7777  C35 POPEX 343      13.959  81.724  89.076  1.00  0.00           C
ATOM   7780  C36 POPEX 343      15.239  81.594  89.916  1.00  0.00           C
ATOM   7783  C37 POPEX 343      14.919  81.754  91.416  1.00  0.00           C
ATOM   7786  C38 POPEX 343      16.139  81.844  92.336  1.00  0.00           C
ATOM   7789  C39 POPEX 343      15.759  82.164  93.796  1.00  0.00           C
ATOM   7792 0C31 POPEX 343      16.949  82.174  94.756  1.00  0.00           C
ATOM   7795 1C31 POPEX 343      16.599  82.594  96.196  1.00  0.00           C
ATOM   7798 2C31 POPEX 343      16.459  84.114  96.346  1.00  0.00           C
ATOM   7801 3C31 POPEX 343      15.829  84.584  97.676  1.00  0.00           C
ATOM   7804 4C31 POPEX 343      16.819  84.594  98.846  1.00  0.00           C
ATOM   7807 5C31 POPEX 343      16.209  85.214 100.116  1.00  0.00           C
ATOM   7810 6C31 POPEX 343      17.189  85.284 101.286  1.00  0.00           C
ATOM   7814  NH3 POPEY 344     130.499 131.314  80.256  1.00  0.00           N
ATOM   7818  C12 POPEY 344     129.269 131.814  79.536  1.00  0.00           C
ATOM   7821  C11 POPEY 344     129.119 131.174  78.146  1.00  0.00           C
ATOM   7824  P   POPEY 344     130.769 132.694  76.756  1.00  0.00           P
ATOM   7825  O13 POPEY 344     129.609 133.394  76.156  1.00  0.00           O
ATOM   7826  O14 POPEY 344     131.939 132.464  75.896  1.00  0.00           O
ATOM   7827  O11 POPEY 344     131.239 133.474  78.066  1.00  0.00           O
ATOM   7828  O12 POPEY 344     130.309 131.294  77.356  1.00  0.00           O
ATOM   7829  C1  POPEY 344     131.459 134.884  77.946  1.00  0.00           C
ATOM   7832  C2  POPEY 344     131.339 135.654  79.296  1.00  0.00           C
ATOM   7834  O21 POPEY 344     130.129 135.344  80.006  1.00  0.00           O
ATOM   7835  C21 POPEY 344     130.249 134.724  81.166  1.00  0.00           C
ATOM   7836  O22 POPEY 344     131.179 133.984  81.476  1.00  0.00           O
ATOM   7837  C22 POPEY 344     129.029 135.074  82.036  1.00  0.00           C
ATOM   7840  C3  POPEY 344     131.359 137.174  79.036  1.00  0.00           C
ATOM   7843  O31 POPEY 344     131.449 137.894  80.276  1.00  0.00           O
ATOM   7844  C31 POPEY 344     130.309 138.242  80.836  1.00  0.00           C
ATOM   7845  O32 POPEY 344     129.199 138.114  80.366  1.00  0.00           O
ATOM   7846  C32 POPEY 344     130.599 138.682  82.266  1.00  0.00           C
ATOM   7849  C23 POPEY 344     128.429 133.964  82.956  1.00  0.00           C
ATOM   7852  C24 POPEY 344     129.039 133.924  84.376  1.00  0.00           C
ATOM   7855  C25 POPEY 344     128.079 133.394  85.456  1.00  0.00           C
ATOM   7858  C26 POPEY 344     128.519 133.784  86.886  1.00  0.00           C
ATOM   7861  C27 POPEY 344     128.929 132.594  87.766  1.00  0.00           C
ATOM   7864  C28 POPEY 344     129.489 133.054  89.136  1.00  0.00           C
ATOM   7867  C29 POPEY 344     130.049 131.924  89.976  1.00  0.00           C
ATOM   7869 0C21 POPEY 344     129.559 131.474  91.156  1.00  0.00           C
ATOM   7871 1C21 POPEY 344     128.329 131.994  91.866  1.00  0.00           C
ATOM   7874 2C21 POPEY 344     128.279 131.644  93.376  1.00  0.00           C
ATOM   7877 3C21 POPEY 344     129.129 132.604  94.226  1.00  0.00           C
ATOM   7880 4C21 POPEY 344     128.729 132.644  95.716  1.00  0.00           C
ATOM   7883 5C21 POPEY 344     129.269 131.474  96.556  1.00  0.00           C
ATOM   7886 6C21 POPEY 344     129.149 131.774  98.056  1.00  0.00           C
ATOM   7889 7C21 POPEY 344     129.689 130.654  98.956  1.00  0.00           C
ATOM   7892 8C21 POPEY 344     129.689 131.054 100.436  1.00  0.00           C
ATOM   7896  C33 POPEY 344     129.789 139.932  82.646  1.00  0.00           C
ATOM   7899  C34 POPEY 344     129.849 140.262  84.146  1.00  0.00           C
ATOM   7902  C35 POPEY 344     128.869 139.402  84.946  1.00  0.00           C
ATOM   7905  C36 POPEY 344     129.069 139.522  86.456  1.00  0.00           C
ATOM   7908  C37 POPEY 344     128.069 138.652  87.216  1.00  0.00           C
ATOM   7911  C38 POPEY 344     128.299 138.632  88.736  1.00  0.00           C
ATOM   7914  C39 POPEY 344     128.199 140.012  89.416  1.00  0.00           C
ATOM   7917 0C31 POPEY 344     126.849 140.712  89.226  1.00  0.00           C
ATOM   7920 1C31 POPEY 344     126.739 141.972  90.086  1.00  0.00           C
ATOM   7923 2C31 POPEY 344     125.429 142.722  89.816  1.00  0.00           C
ATOM   7926 3C31 POPEY 344     125.199 143.922  90.726  1.00  0.00           C
ATOM   7929 4C31 POPEY 344     124.969 143.582  92.206  1.00  0.00           C
ATOM   7932 5C31 POPEY 344     123.719 144.272  92.766  1.00  0.00           C
ATOM   7935 6C31 POPEY 344     123.489 144.042  94.256  1.00  0.00           C
ATOM   7939  NH3 POPEZ 345      50.719 124.384  79.496  1.00  0.00           N
ATOM   7943  C12 POPEZ 345      50.729 124.734  78.046  1.00  0.00           C
ATOM   7946  C11 POPEZ 345      49.429 125.444  77.596  1.00  0.00           C
ATOM   7949  P   POPEZ 345      48.329 126.884  79.496  1.00  0.00           P
ATOM   7950  O13 POPEZ 345      47.059 126.184  79.236  1.00  0.00           O
ATOM   7951  O14 POPEZ 345      49.189 126.344  80.586  1.00  0.00           O
ATOM   7952  O11 POPEZ 345      48.109 128.434  79.716  1.00  0.00           O
ATOM   7953  O12 POPEZ 345      49.249 126.744  78.206  1.00  0.00           O
ATOM   7954  C1  POPEZ 345      46.819 129.004  80.046  1.00  0.00           C
ATOM   7957  C2  POPEZ 345      46.699 129.484  81.536  1.00  0.00           C
ATOM   7959  O21 POPEZ 345      46.439 128.354  82.376  1.00  0.00           O
ATOM   7960  C21 POPEZ 345      47.489 127.784  82.926  1.00  0.00           C
ATOM   7961  O22 POPEZ 345      48.649 128.144  82.796  1.00  0.00           O
ATOM   7962  C22 POPEZ 345      46.979 126.604  83.746  1.00  0.00           C
ATOM   7965  C3  POPEZ 345      45.569 130.504  81.856  1.00  0.00           C
ATOM   7968  O31 POPEZ 345      45.789 131.024  83.186  1.00  0.00           O
ATOM   7969  C31 POPEZ 345      44.969 131.954  83.656  1.00  0.00           C
ATOM   7970  O32 POPEZ 345      43.929 132.314  83.136  1.00  0.00           O
ATOM   7971  C32 POPEZ 345      45.569 132.584  84.916  1.00  0.00           C
ATOM   7974  C23 POPEZ 345      48.079 125.884  84.556  1.00  0.00           C
ATOM   7977  C24 POPEZ 345      47.449 125.114  85.716  1.00  0.00           C
ATOM   7980  C25 POPEZ 345      48.489 124.484  86.656  1.00  0.00           C
ATOM   7983  C26 POPEZ 345      49.239 125.534  87.476  1.00  0.00           C
ATOM   7986  C27 POPEZ 345      50.379 124.934  88.296  1.00  0.00           C
ATOM   7989  C28 POPEZ 345      50.779 125.844  89.476  1.00  0.00           C
ATOM   7992  C29 POPEZ 345      49.799 125.724  90.606  1.00  0.00           C
ATOM   7994 0C21 POPEZ 345      50.029 126.074  91.876  1.00  0.00           C
ATOM   7996 1C21 POPEZ 345      51.299 126.694  92.426  1.00  0.00           C
ATOM   7999 2C21 POPEZ 345      51.949 125.874  93.556  1.00  0.00           C
ATOM   8002 3C21 POPEZ 345      50.949 125.594  94.686  1.00  0.00           C
ATOM   8005 4C21 POPEZ 345      51.569 125.454  96.086  1.00  0.00           C
ATOM   8008 5C21 POPEZ 345      50.459 125.094  97.076  1.00  0.00           C
ATOM   8011 6C21 POPEZ 345      50.789 125.334  98.556  1.00  0.00           C
ATOM   8014 7C21 POPEZ 345      49.509 125.234  99.386  1.00  0.00           C
ATOM   8017 8C21 POPEZ 345      49.709 125.424 100.886  1.00  0.00           C
ATOM   8021  C33 POPEZ 345      44.539 133.274  85.856  1.00  0.00           C
ATOM   8024  C34 POPEZ 345      44.019 132.374  86.976  1.00  0.00           C
ATOM   8027  C35 POPEZ 345      43.079 133.094  87.956  1.00  0.00           C
ATOM   8030  C36 POPEZ 345      43.089 132.514  89.386  1.00  0.00           C
ATOM   8033  C37 POPEZ 345      41.829 132.924  90.156  1.00  0.00           C
ATOM   8036  C38 POPEZ 345      41.889 132.784  91.686  1.00  0.00           C
ATOM   8039  C39 POPEZ 345      42.659 131.564  92.206  1.00  0.00           C
ATOM   8042 0C31 POPEZ 345      42.469 131.364  93.716  1.00  0.00           C
ATOM   8045 1C31 POPEZ 345      43.029 130.014  94.196  1.00  0.00           C
ATOM   8048 2C31 POPEZ 345      42.819 129.744  95.696  1.00  0.00           C
ATOM   8051 3C31 POPEZ 345      41.369 129.934  96.176  1.00  0.00           C
ATOM   8054 4C31 POPEZ 345      41.119 129.174  97.486  1.00  0.00           C
ATOM   8057 5C31 POPEZ 345      39.829 129.574  98.206  1.00  0.00           C
ATOM   8060 6C31 POPEZ 345      39.559 128.694  99.426  1.00  0.00           C
ATOM   8064  NH3 POPEa 346      38.579 107.324  82.126  1.00  0.00           N
ATOM   8068  C12 POPEa 346      39.989 107.244  82.696  1.00  0.00           C
ATOM   8071  C11 POPEa 346      40.379 105.834  83.236  1.00  0.00           C
ATOM   8074  P   POPEa 346      42.909 104.884  83.456  1.00  0.00           P
ATOM   8075  O13 POPEa 346      43.519 105.184  82.146  1.00  0.00           O
ATOM   8076  O14 POPEa 346      42.489 103.494  83.686  1.00  0.00           O
ATOM   8077  O11 POPEa 346      43.899 105.274  84.606  1.00  0.00           O
ATOM   8078  O12 POPEa 346      41.699 105.864  83.796  1.00  0.00           O
ATOM   8079  C1  POPEa 346      43.489 105.294  85.976  1.00  0.00           C
ATOM   8082  C2  POPEa 346      44.569 104.614  86.856  1.00  0.00           C
ATOM   8084  O21 POPEa 346      44.219 104.744  88.236  1.00  0.00           O
ATOM   8085  C21 POPEa 346      43.189 104.044  88.636  1.00  0.00           C
ATOM   8086  O22 POPEa 346      42.539 103.264  87.956  1.00  0.00           O
ATOM   8087  C22 POPEa 346      42.959 104.324  90.116  1.00  0.00           C
ATOM   8090  C3  POPEa 346      45.959 105.254  86.606  1.00  0.00           C
ATOM   8093  O31 POPEa 346      46.959 104.734  87.516  1.00  0.00           O
ATOM   8094  C31 POPEa 346      47.409 105.544  88.466  1.00  0.00           C
ATOM   8095  O32 POPEa 346      47.139 106.724  88.616  1.00  0.00           O
ATOM   8096  C32 POPEa 346      48.339 104.764  89.396  1.00  0.00           C
ATOM   8099  C23 POPEa 346      41.849 103.434  90.686  1.00  0.00           C
ATOM   8102  C24 POPEa 346      40.429 103.894  90.316  1.00  0.00           C
ATOM   8105  C25 POPEa 346      39.429 103.544  91.426  1.00  0.00           C
ATOM   8108  C26 POPEa 346      39.559 104.474  92.646  1.00  0.00           C
ATOM   8111  C27 POPEa 346      39.049 103.854  93.956  1.00  0.00           C
ATOM   8114  C28 POPEa 346      39.799 104.454  95.166  1.00  0.00           C
ATOM   8117  C29 POPEa 346      39.219 104.014  96.486  1.00  0.00           C
ATOM   8119 0C21 POPEa 346      38.219 104.634  97.146  1.00  0.00           C
ATOM   8121 1C21 POPEa 346      37.499 105.874  96.666  1.00  0.00           C
ATOM   8124 2C21 POPEa 346      36.869 106.724  97.786  1.00  0.00           C
ATOM   8127 3C21 POPEa 346      37.869 107.394  98.746  1.00  0.00           C
ATOM   8130 4C21 POPEa 346      37.099 108.154  99.826  1.00  0.00           C
ATOM   8133 5C21 POPEa 346      37.999 108.874 100.836  1.00  0.00           C
ATOM   8136 6C21 POPEa 346      37.169 109.454 101.996  1.00  0.00           C
ATOM   8139 7C21 POPEa 346      38.019 109.974 103.156  1.00  0.00           C
ATOM   8142 8C21 POPEa 346      37.189 110.234 104.416  1.00  0.00           C
ATOM   8146  C33 POPEa 346      48.109 105.124  90.876  1.00  0.00           C
ATOM   8149  C34 POPEa 346      46.769 104.604  91.426  1.00  0.00           C
ATOM   8152  C35 POPEa 346      46.739 104.524  92.956  1.00  0.00           C
ATOM   8155  C36 POPEa 346      45.489 103.854  93.516  1.00  0.00           C
ATOM   8158  C37 POPEa 346      45.409 104.004  95.046  1.00  0.00           C
ATOM   8161  C38 POPEa 346      44.049 103.594  95.616  1.00  0.00           C
ATOM   8164  C39 POPEa 346      44.159 102.634  96.816  1.00  0.00           C
ATOM   8167 0C31 POPEa 346      42.789 102.444  97.496  1.00  0.00           C
ATOM   8170 1C31 POPEa 346      42.819 101.444  98.656  1.00  0.00           C
ATOM   8173 2C31 POPEa 346      41.459 101.384  99.366  1.00  0.00           C
ATOM   8176 3C31 POPEa 346      41.469 100.484 100.606  1.00  0.00           C
ATOM   8179 4C31 POPEa 346      40.079 100.404 101.256  1.00  0.00           C
ATOM   8182 5C31 POPEa 346      40.089  99.694 102.616  1.00  0.00           C
ATOM   8185 6C31 POPEa 346      39.659 100.594 103.786  1.00  0.00           C
ATOM   8189  NH3 POPEb 347       4.239  14.644 124.336  1.00  0.00           N
ATOM   8193  C12 POPEb 347       3.929  13.874 125.576  1.00  0.00           C
ATOM   8196  C11 POPEb 347       2.579  13.174 125.406  1.00  0.00           C
ATOM   8199  P   POPEb 347       2.669  10.914 124.086  1.00  0.00           P
ATOM   8200  O13 POPEb 347       1.349  10.274 124.256  1.00  0.00           O
ATOM   8201  O14 POPEb 347       3.729  10.534 125.046  1.00  0.00           O
ATOM   8202  O11 POPEb 347       3.189  10.704 122.626  1.00  0.00           O
ATOM   8203  O12 POPEb 347       2.499  12.494 124.146  1.00  0.00           O
ATOM   8204  C1  POPEb 347       2.399  10.194 121.566  1.00  0.00           C
ATOM   8207  C2  POPEb 347       2.869  10.804 120.226  1.00  0.00           C
ATOM   8209  O21 POPEb 347       2.489   9.964 119.116  1.00  0.00           O
ATOM   8210  C21 POPEb 347       3.319   8.974 118.786  1.00  0.00           C
ATOM   8211  O22 POPEb 347       4.009   8.334 119.546  1.00  0.00           O
ATOM   8212  C22 POPEb 347       3.199   8.724 117.276  1.00  0.00           C
ATOM   8215  C3  POPEb 347       4.389  11.194 120.226  1.00  0.00           C
ATOM   8218  O31 POPEb 347       4.849  11.604 118.906  1.00  0.00           O
ATOM   8219  C31 POPEb 347       5.179  12.894 118.776  1.00  0.00           C
ATOM   8220  O32 POPEb 347       4.839  13.784 119.546  1.00  0.00           O
ATOM   8221  C32 POPEb 347       6.099  13.074 117.556  1.00  0.00           C
ATOM   8224  C23 POPEb 347       4.109   7.584 116.786  1.00  0.00           C
ATOM   8227  C24 POPEb 347       3.879   7.154 115.326  1.00  0.00           C
ATOM   8230  C25 POPEb 347       4.069   8.274 114.286  1.00  0.00           C
ATOM   8233  C26 POPEb 347       4.819   7.784 113.036  1.00  0.00           C
ATOM   8236  C27 POPEb 347       5.449   8.894 112.166  1.00  0.00           C
ATOM   8239  C28 POPEb 347       4.449   9.624 111.246  1.00  0.00           C
ATOM   8242  C29 POPEb 347       5.189  10.464 110.226  1.00  0.00           C
ATOM   8244 0C21 POPEb 347       5.129  10.384 108.876  1.00  0.00           C
ATOM   8246 1C21 POPEb 347       4.249   9.454 108.056  1.00  0.00           C
ATOM   8249 2C21 POPEb 347       4.879   8.244 107.196  1.00  0.00           C
ATOM   8252 3C21 POPEb 347       6.339   7.704 106.886  1.00  0.00           C
ATOM   8255 4C21 POPEb 347       7.519   8.624 107.246  1.00  0.00           C
ATOM   8258 5C21 POPEb 347       8.889   8.034 106.846  1.00  0.00           C
ATOM   8261 6C21 POPEb 347       9.399   6.914 107.776  1.00  0.00           C
ATOM   8264 7C21 POPEb 347      10.819   6.444 107.446  1.00  0.00           C
ATOM   8267 8C21 POPEb 347      11.369   5.434 108.456  1.00  0.00           C
ATOM   8271  C33 POPEb 347       5.429  13.694 116.286  1.00  0.00           C
ATOM   8274  C34 POPEb 347       4.999  12.694 115.206  1.00  0.00           C
ATOM   8277  C35 POPEb 347       4.069  13.254 114.096  1.00  0.00           C
ATOM   8280  C36 POPEb 347       4.669  14.334 113.186  1.00  0.00           C
ATOM   8283  C37 POPEb 347       3.649  14.914 112.186  1.00  0.00           C
ATOM   8286  C38 POPEb 347       4.169  16.124 111.386  1.00  0.00           C
ATOM   8289  C39 POPEb 347       5.209  15.794 110.306  1.00  0.00           C
ATOM   8292 0C31 POPEb 347       4.599  15.514 108.916  1.00  0.00           C
ATOM   8295 1C31 POPEb 347       5.699  15.184 107.896  1.00  0.00           C
ATOM   8298 2C31 POPEb 347       5.189  15.004 106.466  1.00  0.00           C
ATOM   8301 3C31 POPEb 347       6.149  14.114 105.666  1.00  0.00           C
ATOM   8304 4C31 POPEb 347       5.829  14.064 104.166  1.00  0.00           C
ATOM   8307 5C31 POPEb 347       6.659  13.024 103.406  1.00  0.00           C
ATOM   8310 6C31 POPEb 347       5.979  11.654 103.296  1.00  0.00           C
ATOM   8314  NH3 POPEc 348     105.479  70.564  82.596  1.00  0.00           N
ATOM   8318  C12 POPEc 348     105.489  72.084  82.626  1.00  0.00           C
ATOM   8321  C11 POPEc 348     105.519  72.734  81.226  1.00  0.00           C
ATOM   8324  P   POPEc 348     103.939  74.854  81.386  1.00  0.00           P
ATOM   8325  O13 POPEc 348     103.809  75.904  80.356  1.00  0.00           O
ATOM   8326  O14 POPEc 348     102.899  73.794  81.386  1.00  0.00           O
ATOM   8327  O11 POPEc 348     103.879  75.444  82.836  1.00  0.00           O
ATOM   8328  O12 POPEc 348     105.359  74.164  81.296  1.00  0.00           O
ATOM   8329  C1  POPEc 348     104.299  76.714  83.316  1.00  0.00           C
ATOM   8332  C2  POPEc 348     104.559  76.544  84.836  1.00  0.00           C
ATOM   8334  O21 POPEc 348     103.989  77.534  85.726  1.00  0.00           O
ATOM   8335  C21 POPEc 348     102.669  77.614  85.766  1.00  0.00           C
ATOM   8336  O22 POPEc 348     101.919  77.804  84.826  1.00  0.00           O
ATOM   8337  C22 POPEc 348     102.179  77.404  87.196  1.00  0.00           C
ATOM   8340  C3  POPEc 348     106.069  76.344  85.166  1.00  0.00           C
ATOM   8343  O31 POPEc 348     106.279  75.774  86.476  1.00  0.00           O
ATOM   8344  C31 POPEc 348     106.009  74.464  86.526  1.00  0.00           C
ATOM   8345  O32 POPEc 348     105.549  73.814  85.606  1.00  0.00           O
ATOM   8346  C32 POPEc 348     106.309  73.904  87.916  1.00  0.00           C
ATOM   8349  C23 POPEc 348     102.909  78.244  88.276  1.00  0.00           C
ATOM   8352  C24 POPEc 348     102.549  77.794  89.696  1.00  0.00           C
ATOM   8355  C25 POPEc 348     103.159  76.424  90.036  1.00  0.00           C
ATOM   8358  C26 POPEc 348     102.789  75.864  91.406  1.00  0.00           C
ATOM   8361  C27 POPEc 348     103.449  74.504  91.626  1.00  0.00           C
ATOM   8364  C28 POPEc 348     103.269  73.934  93.046  1.00  0.00           C
ATOM   8367  C29 POPEc 348     102.059  73.054  93.166  1.00  0.00           C
ATOM   8369 0C21 POPEc 348     101.829  72.174  94.166  1.00  0.00           C
ATOM   8371 1C21 POPEc 348     102.719  71.924  95.356  1.00  0.00           C
ATOM   8374 2C21 POPEc 348     102.129  72.504  96.656  1.00  0.00           C
ATOM   8377 3C21 POPEc 348     102.939  72.064  97.876  1.00  0.00           C
ATOM   8380 4C21 POPEc 348     102.559  72.784  99.176  1.00  0.00           C
ATOM   8383 5C21 POPEc 348     103.339  72.234 100.386  1.00  0.00           C
ATOM   8386 6C21 POPEc 348     103.389  73.204 101.566  1.00  0.00           C
ATOM   8389 7C21 POPEc 348     104.209  72.664 102.746  1.00  0.00           C
ATOM   8392 8C21 POPEc 348     104.339  73.644 103.916  1.00  0.00           C
ATOM   8396  C33 POPEc 348     106.859  74.944  88.926  1.00  0.00           C
ATOM   8399  C34 POPEc 348     107.299  74.304  90.246  1.00  0.00           C
ATOM   8402  C35 POPEc 348     107.889  75.334  91.216  1.00  0.00           C
ATOM   8405  C36 POPEc 348     106.829  76.194  91.896  1.00  0.00           C
ATOM   8408  C37 POPEc 348     107.409  77.244  92.856  1.00  0.00           C
ATOM   8411  C38 POPEc 348     106.459  77.484  94.026  1.00  0.00           C
ATOM   8414  C39 POPEc 348     106.889  78.614  94.966  1.00  0.00           C
ATOM   8417 0C31 POPEc 348     106.219  78.444  96.336  1.00  0.00           C
ATOM   8420 1C31 POPEc 348     106.039  79.754  97.106  1.00  0.00           C
ATOM   8423 2C31 POPEc 348     105.049  79.594  98.256  1.00  0.00           C
ATOM   8426 3C31 POPEc 348     104.589  80.934  98.846  1.00  0.00           C
ATOM   8429 4C31 POPEc 348     103.139  80.904  99.316  1.00  0.00           C
ATOM   8432 5C31 POPEc 348     102.679  82.244  99.896  1.00  0.00           C
ATOM   8435 6C31 POPEc 348     101.229  82.234 100.376  1.00  0.00           C
ATOM   8439  NH3 POPEd 349      98.609   3.004  81.186  1.00  0.00           N
ATOM   8443  C12 POPEd 349      98.369   3.244  82.666  1.00  0.00           C
ATOM   8446  C11 POPEd 349      97.489   4.484  82.996  1.00  0.00           C
ATOM   8449  P   POPEd 349      97.229   6.694  81.576  1.00  0.00           P
ATOM   8450  O13 POPEd 349      98.079   7.144  80.456  1.00  0.00           O
ATOM   8451  O14 POPEd 349      95.939   6.084  81.206  1.00  0.00           O
ATOM   8452  O11 POPEd 349      97.019   7.964  82.476  1.00  0.00           O
ATOM   8453  O12 POPEd 349      98.069   5.684  82.476  1.00  0.00           O
ATOM   8454  C1  POPEd 349      96.929   7.984  83.896  1.00  0.00           C
ATOM   8457  C2  POPEd 349      98.269   8.454  84.536  1.00  0.00           C
ATOM   8459  O21 POPEd 349      98.379   8.364  85.966  1.00  0.00           O
ATOM   8460  C21 POPEd 349      97.389   8.724  86.756  1.00  0.00           C
ATOM   8461  O22 POPEd 349      96.209   8.754  86.486  1.00  0.00           O
ATOM   8462  C22 POPEd 349      98.009   9.274  88.056  1.00  0.00           C
ATOM   8465  C3  POPEd 349      98.659   9.904  84.116  1.00  0.00           C
ATOM   8468  O31 POPEd 349     100.039  10.204  84.456  1.00  0.00           O
ATOM   8469  C31 POPEd 349     100.909  10.034  83.466  1.00  0.00           C
ATOM   8470  O32 POPEd 349     100.619   9.764  82.306  1.00  0.00           O
ATOM   8471  C32 POPEd 349     102.369  10.004  83.956  1.00  0.00           C
ATOM   8474  C23 POPEd 349      98.009   8.274  89.226  1.00  0.00           C
ATOM   8477  C24 POPEd 349      98.489   8.874  90.566  1.00  0.00           C
ATOM   8480  C25 POPEd 349      99.849   9.584  90.536  1.00  0.00           C
ATOM   8483  C26 POPEd 349     100.179  10.244  91.886  1.00  0.00           C
ATOM   8486  C27 POPEd 349     101.389  11.184  91.866  1.00  0.00           C
ATOM   8489  C28 POPEd 349     101.499  11.984  93.176  1.00  0.00           C
ATOM   8492  C29 POPEd 349     102.639  12.974  93.166  1.00  0.00           C
ATOM   8494 0C21 POPEd 349     103.559  13.114  94.146  1.00  0.00           C
ATOM   8496 1C21 POPEd 349     103.589  12.304  95.416  1.00  0.00           C
ATOM   8499 2C21 POPEd 349     104.829  12.554  96.276  1.00  0.00           C
ATOM   8502 3C21 POPEd 349     104.759  11.734  97.566  1.00  0.00           C
ATOM   8505 4C21 POPEd 349     106.059  11.724  98.376  1.00  0.00           C
ATOM   8508 5C21 POPEd 349     105.919  10.834  99.616  1.00  0.00           C
ATOM   8511 6C21 POPEd 349     107.279  10.434 100.196  1.00  0.00           C
ATOM   8514 7C21 POPEd 349     107.139   9.464 101.376  1.00  0.00           C
ATOM   8517 8C21 POPEd 349     108.499   9.124 101.976  1.00  0.00           C
ATOM   8521  C33 POPEd 349     102.719  10.834  85.216  1.00  0.00           C
ATOM   8524  C34 POPEd 349     103.269  12.234  84.896  1.00  0.00           C
ATOM   8527  C35 POPEd 349     104.739  12.204  84.426  1.00  0.00           C
ATOM   8530  C36 POPEd 349     105.389  13.584  84.496  1.00  0.00           C
ATOM   8533  C37 POPEd 349     106.869  13.624  84.106  1.00  0.00           C
ATOM   8536  C38 POPEd 349     107.459  15.044  84.096  1.00  0.00           C
ATOM   8539  C39 POPEd 349     107.459  15.764  85.456  1.00  0.00           C
ATOM   8542 0C31 POPEd 349     108.249  15.034  86.546  1.00  0.00           C
ATOM   8545 1C31 POPEd 349     108.709  15.984  87.666  1.00  0.00           C
ATOM   8548 2C31 POPEd 349     109.409  15.284  88.836  1.00  0.00           C
ATOM   8551 3C31 POPEd 349     110.539  14.324  88.426  1.00  0.00           C
ATOM   8554 4C31 POPEd 349     111.369  13.834  89.616  1.00  0.00           C
ATOM   8557 5C31 POPEd 349     112.189  12.584  89.286  1.00  0.00           C
ATOM   8560 6C31 POPEd 349     113.079  12.114  90.436  1.00  0.00           C
ATOM   8564  NH3 POPEe 350     113.169  52.644  83.856  1.00  0.00           N
ATOM   8568  C12 POPEe 350     114.279  53.514  83.366  1.00  0.00           C
ATOM   8571  C11 POPEe 350     114.319  53.504  81.836  1.00  0.00           C
ATOM   8574  P   POPEe 350     114.769  55.994  81.326  1.00  0.00           P
ATOM   8575  O13 POPEe 350     115.649  56.774  80.416  1.00  0.00           O
ATOM   8576  O14 POPEe 350     113.329  55.994  81.006  1.00  0.00           O
ATOM   8577  O11 POPEe 350     114.989  56.454  82.826  1.00  0.00           O
ATOM   8578  O12 POPEe 350     115.259  54.494  81.396  1.00  0.00           O
ATOM   8579  C1  POPEe 350     116.309  56.854  83.206  1.00  0.00           C
ATOM   8582  C2  POPEe 350     116.429  57.324  84.686  1.00  0.00           C
ATOM   8584  O21 POPEe 350     116.389  56.214  85.616  1.00  0.00           O
ATOM   8585  C21 POPEe 350     115.219  55.814  86.066  1.00  0.00           C
ATOM   8586  O22 POPEe 350     114.129  56.014  85.566  1.00  0.00           O
ATOM   8587  C22 POPEe 350     115.399  55.074  87.396  1.00  0.00           C
ATOM   8590  C3  POPEe 350     115.499  58.524  85.076  1.00  0.00           C
ATOM   8593  O31 POPEe 350     115.789  58.944  86.426  1.00  0.00           O
ATOM   8594  C31 POPEe 350     114.899  58.964  87.436  1.00  0.00           C
ATOM   8595  O32 POPEe 350     115.259  58.934  88.606  1.00  0.00           O
ATOM   8596  C32 POPEe 350     113.419  59.024  86.996  1.00  0.00           C
ATOM   8599  C23 POPEe 350     114.059  54.694  88.066  1.00  0.00           C
ATOM   8602  C24 POPEe 350     114.219  53.664  89.206  1.00  0.00           C
ATOM   8605  C25 POPEe 350     114.819  54.224  90.496  1.00  0.00           C
ATOM   8608  C26 POPEe 350     114.119  55.514  90.936  1.00  0.00           C
ATOM   8611  C27 POPEe 350     114.439  55.954  92.376  1.00  0.00           C
ATOM   8614  C28 POPEe 350     113.319  56.804  93.006  1.00  0.00           C
ATOM   8617  C29 POPEe 350     112.059  55.984  93.106  1.00  0.00           C
ATOM   8619 0C21 POPEe 350     111.839  55.024  94.026  1.00  0.00           C
ATOM   8621 1C21 POPEe 350     112.729  54.694  95.196  1.00  0.00           C
ATOM   8624 2C21 POPEe 350     111.919  54.154  96.386  1.00  0.00           C
ATOM   8627 3C21 POPEe 350     110.659  54.974  96.736  1.00  0.00           C
ATOM   8630 4C21 POPEe 350     109.899  54.464  97.966  1.00  0.00           C
ATOM   8633 5C21 POPEe 350     109.679  52.944  97.926  1.00  0.00           C
ATOM   8636 6C21 POPEe 350     108.579  52.444  98.876  1.00  0.00           C
ATOM   8639 7C21 POPEe 350     108.359  50.944  98.696  1.00  0.00           C
ATOM   8642 8C21 POPEe 350     107.259  50.344  99.556  1.00  0.00           C
ATOM   8646  C33 POPEe 350     112.429  59.664  88.026  1.00  0.00           C
ATOM   8649  C34 POPEe 350     112.449  59.014  89.426  1.00  0.00           C
ATOM   8652  C35 POPEe 350     111.079  58.814  90.086  1.00  0.00           C
ATOM   8655  C36 POPEe 350     110.789  59.774  91.266  1.00  0.00           C
ATOM   8658  C37 POPEe 350     109.519  59.364  92.036  1.00  0.00           C
ATOM   8661  C38 POPEe 350     109.359  59.984  93.426  1.00  0.00           C
ATOM   8664  C39 POPEe 350     110.439  59.544  94.416  1.00  0.00           C
ATOM   8667 0C31 POPEe 350     110.149  59.914  95.876  1.00  0.00           C
ATOM   8670 1C31 POPEe 350     111.349  59.634  96.796  1.00  0.00           C
ATOM   8673 2C31 POPEe 350     111.129  60.124  98.226  1.00  0.00           C
ATOM   8676 3C31 POPEe 350     112.229  59.674  99.196  1.00  0.00           C
ATOM   8679 4C31 POPEe 350     111.949  60.134 100.636  1.00  0.00           C
ATOM   8682 5C31 POPEe 350     112.809  59.414 101.686  1.00  0.00           C
ATOM   8685 6C31 POPEe 350     112.339  59.674 103.116  1.00  0.00           C
ATOM   8689  NH3 POPEf 351     117.889 133.004  83.296  1.00  0.00           N
ATOM   8693  C12 POPEf 351     118.459 131.604  83.396  1.00  0.00           C
ATOM   8696  C11 POPEf 351     118.179 130.744  82.126  1.00  0.00           C
ATOM   8699  P   POPEf 351     118.999 128.224  81.646  1.00  0.00           P
ATOM   8700  O13 POPEf 351     117.639 127.934  81.156  1.00  0.00           O
ATOM   8701  O14 POPEf 351     120.119 127.704  80.836  1.00  0.00           O
ATOM   8702  O11 POPEf 351     119.179 127.554  83.076  1.00  0.00           O
ATOM   8703  O12 POPEf 351     119.219 129.784  81.926  1.00  0.00           O
ATOM   8704  C1  POPEf 351     118.769 128.294  84.236  1.00  0.00           C
ATOM   8707  C2  POPEf 351     118.899 127.484  85.556  1.00  0.00           C
ATOM   8709  O21 POPEf 351     118.059 128.094  86.576  1.00  0.00           O
ATOM   8710  C21 POPEf 351     118.429 129.314  86.926  1.00  0.00           C
ATOM   8711  O22 POPEf 351     119.469 129.864  86.626  1.00  0.00           O
ATOM   8712  C22 POPEf 351     117.379 130.004  87.756  1.00  0.00           C
ATOM   8715  C3  POPEf 351     120.369 127.224  86.046  1.00  0.00           C
ATOM   8718  O31 POPEf 351     120.399 126.614  87.356  1.00  0.00           O
ATOM   8719  C31 POPEf 351     120.139 125.324  87.366  1.00  0.00           C
ATOM   8720  O32 POPEf 351     120.049 124.604  86.386  1.00  0.00           O
ATOM   8721  C32 POPEf 351     120.039 124.834  88.806  1.00  0.00           C
ATOM   8724  C23 POPEf 351     117.559 131.544  87.636  1.00  0.00           C
ATOM   8727  C24 POPEf 351     117.299 132.294  88.936  1.00  0.00           C
ATOM   8730  C25 POPEf 351     118.449 132.244  89.936  1.00  0.00           C
ATOM   8733  C26 POPEf 351     118.079 133.084  91.156  1.00  0.00           C
ATOM   8736  C27 POPEf 351     119.259 133.274  92.086  1.00  0.00           C
ATOM   8739  C28 POPEf 351     118.979 134.334  93.156  1.00  0.00           C
ATOM   8742  C29 POPEf 351     120.219 134.574  93.966  1.00  0.00           C
ATOM   8744 0C21 POPEf 351     120.559 133.934  95.096  1.00  0.00           C
ATOM   8746 1C21 POPEf 351     119.749 132.864  95.786  1.00  0.00           C
ATOM   8749 2C21 POPEf 351     119.389 133.254  97.226  1.00  0.00           C
ATOM   8752 3C21 POPEf 351     120.579 133.164  98.206  1.00  0.00           C
ATOM   8755 4C21 POPEf 351     120.249 132.264  99.406  1.00  0.00           C
ATOM   8758 5C21 POPEf 351     121.259 132.364 100.556  1.00  0.00           C
ATOM   8761 6C21 POPEf 351     120.739 131.684 101.826  1.00  0.00           C
ATOM   8764 7C21 POPEf 351     121.769 131.624 102.956  1.00  0.00           C
ATOM   8767 8C21 POPEf 351     121.249 130.914 104.206  1.00  0.00           C
ATOM   8771  C33 POPEf 351     118.599 124.374  89.126  1.00  0.00           C
ATOM   8774  C34 POPEf 351     117.629 125.544  89.386  1.00  0.00           C
ATOM   8777  C35 POPEf 351     117.459 125.854  90.886  1.00  0.00           C
ATOM   8780  C36 POPEf 351     116.559 124.844  91.616  1.00  0.00           C
ATOM   8783  C37 POPEf 351     116.609 125.004  93.136  1.00  0.00           C
ATOM   8786  C38 POPEf 351     115.719 123.974  93.866  1.00  0.00           C
ATOM   8789  C39 POPEf 351     116.219 123.684  95.296  1.00  0.00           C
ATOM   8792 0C31 POPEf 351     115.199 123.984  96.396  1.00  0.00           C
ATOM   8795 1C31 POPEf 351     115.789 123.734  97.786  1.00  0.00           C
ATOM   8798 2C31 POPEf 351     114.779 123.904  98.926  1.00  0.00           C
ATOM   8801 3C31 POPEf 351     114.309 125.354  99.136  1.00  0.00           C
ATOM   8804 4C31 POPEf 351     113.359 125.484 100.326  1.00  0.00           C
ATOM   8807 5C31 POPEf 351     113.039 126.934 100.676  1.00  0.00           C
ATOM   8810 6C31 POPEf 351     112.169 127.064 101.926  1.00  0.00           C
ATOM   8814  NH3 POPEg 352      82.369  62.614  85.826  1.00  0.00           N
ATOM   8818  C12 POPEg 352      81.929  62.464  84.406  1.00  0.00           C
ATOM   8821  C11 POPEg 352      80.539  61.834  84.336  1.00  0.00           C
ATOM   8824  P   POPEg 352      79.799  59.334  84.526  1.00  0.00           P
ATOM   8825  O13 POPEg 352      78.539  59.754  83.886  1.00  0.00           O
ATOM   8826  O14 POPEg 352      80.779  58.564  83.736  1.00  0.00           O
ATOM   8827  O11 POPEg 352      79.489  58.514  85.846  1.00  0.00           O
ATOM   8828  O12 POPEg 352      80.519  60.614  85.096  1.00  0.00           O
ATOM   8829  C1  POPEg 352      78.369  58.784  86.686  1.00  0.00           C
ATOM   8832  C2  POPEg 352      78.789  59.744  87.826  1.00  0.00           C
ATOM   8834  O21 POPEg 352      78.269  59.304  89.106  1.00  0.00           O
ATOM   8835  C21 POPEg 352      79.129  59.524  90.096  1.00  0.00           C
ATOM   8836  O22 POPEg 352      80.319  59.764  89.976  1.00  0.00           O
ATOM   8837  C22 POPEg 352      78.429  59.484  91.446  1.00  0.00           C
ATOM   8840  C3  POPEg 352      78.279  61.174  87.556  1.00  0.00           C
ATOM   8843  O31 POPEg 352      78.599  62.024  88.666  1.00  0.00           O
ATOM   8844  C31 POPEg 352      79.589  62.874  88.466  1.00  0.00           C
ATOM   8845  O32 POPEg 352      80.159  63.084  87.406  1.00  0.00           O
ATOM   8846  C32 POPEg 352      80.019  63.494  89.786  1.00  0.00           C
ATOM   8849  C23 POPEg 352      78.619  60.844  92.136  1.00  0.00           C
ATOM   8852  C24 POPEg 352      78.319  60.834  93.636  1.00  0.00           C
ATOM   8855  C25 POPEg 352      78.779  62.144  94.266  1.00  0.00           C
ATOM   8858  C26 POPEg 352      77.929  62.574  95.456  1.00  0.00           C
ATOM   8861  C27 POPEg 352      78.289  63.994  95.906  1.00  0.00           C
ATOM   8864  C28 POPEg 352      77.669  64.354  97.266  1.00  0.00           C
ATOM   8867  C29 POPEg 352      78.049  65.764  97.656  1.00  0.00           C
ATOM   8869 0C21 POPEg 352      77.239  66.724  98.126  1.00  0.00           C
ATOM   8871 1C21 POPEg 352      75.759  66.604  98.386  1.00  0.00           C
ATOM   8874 2C21 POPEg 352      75.379  66.614  99.876  1.00  0.00           C
ATOM   8877 3C21 POPEg 352      75.609  67.964 100.566  1.00  0.00           C
ATOM   8880 4C21 POPEg 352      75.219  67.924 102.046  1.00  0.00           C
ATOM   8883 5C21 POPEg 352      75.479  69.244 102.766  1.00  0.00           C
ATOM   8886 6C21 POPEg 352      75.519  69.074 104.296  1.00  0.00           C
ATOM   8889 7C21 POPEg 352      75.869  70.354 105.046  1.00  0.00           C
ATOM   8892 8C21 POPEg 352      76.229  70.114 106.516  1.00  0.00           C
ATOM   8896  C33 POPEg 352      81.469  63.064  90.116  1.00  0.00           C
ATOM   8899  C34 POPEg 352      81.859  63.344  91.566  1.00  0.00           C
ATOM   8902  C35 POPEg 352      81.539  64.774  92.006  1.00  0.00           C
ATOM   8905  C36 POPEg 352      82.129  65.134  93.366  1.00  0.00           C
ATOM   8908  C37 POPEg 352      81.829  66.584  93.746  1.00  0.00           C
ATOM   8911  C38 POPEg 352      82.469  67.034  95.056  1.00  0.00           C
ATOM   8914  C39 POPEg 352      81.909  66.314  96.286  1.00  0.00           C
ATOM   8917 0C31 POPEg 352      82.029  67.184  97.536  1.00  0.00           C
ATOM   8920 1C31 POPEg 352      81.709  66.454  98.846  1.00  0.00           C
ATOM   8923 2C31 POPEg 352      82.809  65.494  99.286  1.00  0.00           C
ATOM   8926 3C31 POPEg 352      82.959  65.514 100.806  1.00  0.00           C
ATOM   8929 4C31 POPEg 352      83.989  64.514 101.346  1.00  0.00           C
ATOM   8932 5C31 POPEg 352      84.109  64.644 102.866  1.00  0.00           C
ATOM   8935 6C31 POPEg 352      84.899  63.504 103.506  1.00  0.00           C
ATOM   8939  NH3 POPEh 353     127.939  29.214 122.806  1.00  0.00           N
ATOM   8943  C12 POPEh 353     128.729  29.764 123.976  1.00  0.00           C
ATOM   8946  C11 POPEh 353     130.189  29.244 124.016  1.00  0.00           C
ATOM   8949  P   POPEh 353     132.419  29.024 122.666  1.00  0.00           P
ATOM   8950  O13 POPEh 353     133.139  30.034 121.866  1.00  0.00           O
ATOM   8951  O14 POPEh 353     132.989  28.674 123.996  1.00  0.00           O
ATOM   8952  O11 POPEh 353     132.339  27.684 121.826  1.00  0.00           O
ATOM   8953  O12 POPEh 353     130.879  29.424 122.776  1.00  0.00           O
ATOM   8954  C1  POPEh 353     131.999  27.704 120.446  1.00  0.00           C
ATOM   8957  C2  POPEh 353     133.279  27.804 119.576  1.00  0.00           C
ATOM   8959  O21 POPEh 353     132.939  27.924 118.176  1.00  0.00           O
ATOM   8960  C21 POPEh 353     132.519  29.144 117.846  1.00  0.00           C
ATOM   8961  O22 POPEh 353     132.309  30.064 118.606  1.00  0.00           O
ATOM   8962  C22 POPEh 353     132.419  29.254 116.326  1.00  0.00           C
ATOM   8965  C3  POPEh 353     134.199  26.564 119.756  1.00  0.00           C
ATOM   8968  O31 POPEh 353     135.409  26.724 118.996  1.00  0.00           O
ATOM   8969  C31 POPEh 353     135.519  26.404 117.686  1.00  0.00           C
ATOM   8970  O32 POPEh 353     136.429  26.814 116.996  1.00  0.00           O
ATOM   8971  C32 POPEh 353     134.509  25.344 117.206  1.00  0.00           C
ATOM   8974  C23 POPEh 353     133.689  28.754 115.596  1.00  0.00           C
ATOM   8977  C24 POPEh 353     133.649  29.014 114.086  1.00  0.00           C
ATOM   8980  C25 POPEh 353     134.879  28.504 113.316  1.00  0.00           C
ATOM   8983  C26 POPEh 353     136.209  29.174 113.716  1.00  0.00           C
ATOM   8986  C27 POPEh 353     137.167  29.354 112.516  1.00  0.00           C
ATOM   8989  C28 POPEh 353     138.647  29.604 112.896  1.00  0.00           C
ATOM   8992  C29 POPEh 353     138.897  30.714 113.886  1.00  0.00           C
ATOM   8994 0C21 POPEh 353     139.877  31.634 113.866  1.00  0.00           C
ATOM   8996 1C21 POPEh 353     140.977  31.784 112.836  1.00  0.00           C
ATOM   8999 2C21 POPEh 353     142.377  32.064 113.436  1.00  0.00           C
ATOM   9002 3C21 POPEh 353     142.527  33.414 114.146  1.00  0.00           C
ATOM   9005 4C21 POPEh 353     143.947  33.634 114.696  1.00  0.00           C
ATOM   9008 5C21 POPEh 353     144.227  35.054 115.216  1.00  0.00           C
ATOM   9011 6C21 POPEh 353     144.037  36.154 114.156  1.00  0.00           C
ATOM   9014 7C21 POPEh 353     144.537  37.524 114.616  1.00  0.00           C
ATOM   9017 8C21 POPEh 353     144.207  38.644 113.616  1.00  0.00           C
ATOM   9021  C33 POPEh 353     134.729  24.984 115.706  1.00  0.00           C
ATOM   9024  C34 POPEh 353     133.699  23.974 115.186  1.00  0.00           C
ATOM   9027  C35 POPEh 353     133.259  24.214 113.726  1.00  0.00           C
ATOM   9030  C36 POPEh 353     134.309  23.914 112.656  1.00  0.00           C
ATOM   9033  C37 POPEh 353     133.779  24.094 111.226  1.00  0.00           C
ATOM   9036  C38 POPEh 353     134.699  23.454 110.176  1.00  0.00           C
ATOM   9039  C39 POPEh 353     134.169  23.574 108.736  1.00  0.00           C
ATOM   9042 0C31 POPEh 353     134.839  22.584 107.766  1.00  0.00           C
ATOM   9045 1C31 POPEh 353     134.399  22.794 106.306  1.00  0.00           C
ATOM   9048 2C31 POPEh 353     134.869  21.674 105.356  1.00  0.00           C
ATOM   9051 3C31 POPEh 353     134.059  20.374 105.446  1.00  0.00           C
ATOM   9054 4C31 POPEh 353     132.619  20.494 104.906  1.00  0.00           C
ATOM   9057 5C31 POPEh 353     131.859  19.164 104.946  1.00  0.00           C
ATOM   9060 6C31 POPEh 353     130.399  19.244 104.496  1.00  0.00           C
ATOM   9064  NH3 POPEi 354       7.749  35.114 125.976  1.00  0.00           N
ATOM   9068  C12 POPEi 354       7.969  35.784 127.296  1.00  0.00           C
ATOM   9071  C11 POPEi 354       9.449  35.774 127.666  1.00  0.00           C
ATOM   9074  P   POPEi 354      10.369  37.734 129.216  1.00  0.00           P
ATOM   9075  O13 POPEi 354       9.609  38.474 130.256  1.00  0.00           O
ATOM   9076  O14 POPEi 354      11.749  37.364 129.586  1.00  0.00           O
ATOM   9077  O11 POPEi 354      10.369  38.474 127.806  1.00  0.00           O
ATOM   9078  O12 POPEi 354       9.599  36.394 128.936  1.00  0.00           O
ATOM   9079  C1  POPEi 354      11.619  38.544 127.086  1.00  0.00           C
ATOM   9082  C2  POPEi 354      11.449  38.964 125.596  1.00  0.00           C
ATOM   9084  O21 POPEi 354      10.779  37.894 124.886  1.00  0.00           O
ATOM   9085  C21 POPEi 354       9.589  38.094 124.326  1.00  0.00           C
ATOM   9086  O22 POPEi 354       8.699  37.254 124.386  1.00  0.00           O
ATOM   9087  C22 POPEi 354       9.499  39.434 123.516  1.00  0.00           C
ATOM   9090  C3  POPEi 354      12.829  39.214 124.936  1.00  0.00           C
ATOM   9093  O31 POPEi 354      12.709  39.594 123.546  1.00  0.00           O
ATOM   9094  C31 POPEi 354      13.819  39.474 122.826  1.00  0.00           C
ATOM   9095  O32 POPEi 354      14.859  38.974 123.216  1.00  0.00           O
ATOM   9096  C32 POPEi 354      13.659  40.094 121.446  1.00  0.00           C
ATOM   9099  C23 POPEi 354       8.949  39.334 122.056  1.00  0.00           C
ATOM   9102  C24 POPEi 354       9.539  40.334 121.026  1.00  0.00           C
ATOM   9105  C25 POPEi 354       9.389  39.844 119.566  1.00  0.00           C
ATOM   9108  C26 POPEi 354      10.039  40.754 118.506  1.00  0.00           C
ATOM   9111  C27 POPEi 354      10.109  40.134 117.096  1.00  0.00           C
ATOM   9114  C28 POPEi 354      10.829  41.024 116.056  1.00  0.00           C
ATOM   9117  C29 POPEi 354      11.139  40.254 114.796  1.00  0.00           C
ATOM   9119 0C21 POPEi 354      11.259  40.694 113.526  1.00  0.00           C
ATOM   9121 1C21 POPEi 354      11.149  42.104 112.976  1.00  0.00           C
ATOM   9124 2C21 POPEi 354      12.519  42.584 112.436  1.00  0.00           C
ATOM   9127 3C21 POPEi 354      12.459  43.814 111.506  1.00  0.00           C
ATOM   9130 4C21 POPEi 354      13.849  44.184 110.966  1.00  0.00           C
ATOM   9133 5C21 POPEi 354      13.839  45.274 109.886  1.00  0.00           C
ATOM   9136 6C21 POPEi 354      15.239  45.644 109.386  1.00  0.00           C
ATOM   9139 7C21 POPEi 354      15.219  46.744 108.326  1.00  0.00           C
ATOM   9142 8C21 POPEi 354      16.619  47.164 107.856  1.00  0.00           C
ATOM   9146  C33 POPEi 354      14.429  39.384 120.316  1.00  0.00           C
ATOM   9149  C34 POPEi 354      14.659  40.344 119.136  1.00  0.00           C
ATOM   9152  C35 POPEi 354      15.319  39.684 117.926  1.00  0.00           C
ATOM   9155  C36 POPEi 354      15.649  40.724 116.846  1.00  0.00           C
ATOM   9158  C37 POPEi 354      16.299  40.114 115.596  1.00  0.00           C
ATOM   9161  C38 POPEi 354      15.279  39.494 114.636  1.00  0.00           C
ATOM   9164  C39 POPEi 354      15.169  40.264 113.316  1.00  0.00           C
ATOM   9167 0C31 POPEi 354      16.399  40.104 112.426  1.00  0.00           C
ATOM   9170 1C31 POPEi 354      16.239  40.804 111.076  1.00  0.00           C
ATOM   9173 2C31 POPEi 354      17.439  40.524 110.156  1.00  0.00           C
ATOM   9176 3C31 POPEi 354      17.439  41.384 108.886  1.00  0.00           C
ATOM   9179 4C31 POPEi 354      16.339  41.034 107.876  1.00  0.00           C
ATOM   9182 5C31 POPEi 354      16.569  39.694 107.176  1.00  0.00           C
ATOM   9185 6C31 POPEi 354      15.609  39.484 106.006  1.00  0.00           C
ATOM   9189  NH3 POPEj 355       2.079  53.324 128.166  1.00  0.00           N
ATOM   9193  C12 POPEj 355       2.169  53.904 129.546  1.00  0.00           C
ATOM   9196  C11 POPEj 355       3.059  53.034 130.436  1.00  0.00           C
ATOM   9199  P   POPEj 355       2.429  50.474 130.386  1.00  0.00           P
ATOM   9200  O13 POPEj 355       3.859  50.134 130.306  1.00  0.00           O
ATOM   9201  O14 POPEj 355       1.559  49.584 131.196  1.00  0.00           O
ATOM   9202  O11 POPEj 355       1.799  50.734 128.946  1.00  0.00           O
ATOM   9203  O12 POPEj 355       2.379  51.934 131.046  1.00  0.00           O
ATOM   9204  C1  POPEj 355       1.049  49.784 128.166  1.00  0.00           C
ATOM   9207  C2  POPEj 355       0.729  50.384 126.736  1.00  0.00           C
ATOM   9209  O21 POPEj 355      -0.199  49.644 125.886  1.00  0.00           O
ATOM   9210  C21 POPEj 355       0.269  48.524 125.346  1.00  0.00           C
ATOM   9211  O22 POPEj 355       1.189  47.864 125.796  1.00  0.00           O
ATOM   9212  C22 POPEj 355      -0.419  48.224 123.996  1.00  0.00           C
ATOM   9215  C3  POPEj 355       2.049  50.774 125.986  1.00  0.00           C
ATOM   9218  O31 POPEj 355       1.859  51.954 125.176  1.00  0.00           O
ATOM   9219  C31 POPEj 355       2.119  51.834 123.876  1.00  0.00           C
ATOM   9220  O32 POPEj 355       2.439  50.804 123.306  1.00  0.00           O
ATOM   9221  C32 POPEj 355       1.929  53.184 123.196  1.00  0.00           C
ATOM   9224  C23 POPEj 355      -0.089  46.834 123.396  1.00  0.00           C
ATOM   9227  C24 POPEj 355      -0.219  46.774 121.856  1.00  0.00           C
ATOM   9230  C25 POPEj 355       0.989  47.414 121.136  1.00  0.00           C
ATOM   9233  C26 POPEj 355       0.989  47.254 119.606  1.00  0.00           C
ATOM   9236  C27 POPEj 355       1.909  48.264 118.906  1.00  0.00           C
ATOM   9239  C28 POPEj 355       2.019  48.044 117.376  1.00  0.00           C
ATOM   9242  C29 POPEj 355       2.509  49.284 116.656  1.00  0.00           C
ATOM   9244 0C21 POPEj 355       3.639  49.434 115.926  1.00  0.00           C
ATOM   9246 1C21 POPEj 355       4.739  48.424 115.696  1.00  0.00           C
ATOM   9249 2C21 POPEj 355       6.109  49.124 115.796  1.00  0.00           C
ATOM   9252 3C21 POPEj 355       7.309  48.164 115.666  1.00  0.00           C
ATOM   9255 4C21 POPEj 355       8.659  48.884 115.876  1.00  0.00           C
ATOM   9258 5C21 POPEj 355       9.779  47.994 116.446  1.00  0.00           C
ATOM   9261 6C21 POPEj 355      10.319  46.924 115.496  1.00  0.00           C
ATOM   9264 7C21 POPEj 355      11.539  46.214 116.106  1.00  0.00           C
ATOM   9267 8C21 POPEj 355      12.199  45.184 115.186  1.00  0.00           C
ATOM   9271  C33 POPEj 355       2.199  53.124 121.676  1.00  0.00           C
ATOM   9274  C34 POPEj 355       1.719  54.404 120.996  1.00  0.00           C
ATOM   9277  C35 POPEj 355       2.139  54.564 119.526  1.00  0.00           C
ATOM   9280  C36 POPEj 355       1.479  53.574 118.566  1.00  0.00           C
ATOM   9283  C37 POPEj 355       1.689  53.994 117.106  1.00  0.00           C
ATOM   9286  C38 POPEj 355       1.349  52.864 116.126  1.00  0.00           C
ATOM   9289  C39 POPEj 355       0.939  53.344 114.726  1.00  0.00           C
ATOM   9292 0C31 POPEj 355       2.109  53.554 113.756  1.00  0.00           C
ATOM   9295 1C31 POPEj 355       1.589  53.894 112.346  1.00  0.00           C
ATOM   9298 2C31 POPEj 355       2.679  53.874 111.266  1.00  0.00           C
ATOM   9301 3C31 POPEj 355       2.159  54.234 109.866  1.00  0.00           C
ATOM   9304 4C31 POPEj 355       1.759  55.704 109.706  1.00  0.00           C
ATOM   9307 5C31 POPEj 355       1.479  56.094 108.246  1.00  0.00           C
ATOM   9310 6C31 POPEj 355       1.109  57.564 108.066  1.00  0.00           C
ATOM   9314  NH3 POPEk 356      64.739  61.964  86.496  1.00  0.00           N
ATOM   9318  C12 POPEk 356      65.739  62.994  86.926  1.00  0.00           C
ATOM   9321  C11 POPEk 356      65.439  64.384  86.336  1.00  0.00           C
ATOM   9324  P   POPEk 356      63.389  65.934  86.906  1.00  0.00           P
ATOM   9325  O13 POPEk 356      61.919  65.834  86.786  1.00  0.00           O
ATOM   9326  O14 POPEk 356      63.979  67.154  86.316  1.00  0.00           O
ATOM   9327  O11 POPEk 356      63.829  65.814  88.426  1.00  0.00           O
ATOM   9328  O12 POPEk 356      64.029  64.634  86.256  1.00  0.00           O
ATOM   9329  C1  POPEk 356      63.049  66.444  89.466  1.00  0.00           C
ATOM   9332  C2  POPEk 356      62.829  65.504  90.686  1.00  0.00           C
ATOM   9334  O21 POPEk 356      64.119  65.114  91.216  1.00  0.00           O
ATOM   9335  C21 POPEk 356      64.149  64.894  92.526  1.00  0.00           C
ATOM   9336  O22 POPEk 356      63.189  64.904  93.276  1.00  0.00           O
ATOM   9337  C22 POPEk 356      65.579  64.594  92.976  1.00  0.00           C
ATOM   9340  C3  POPEk 356      61.969  64.274  90.256  1.00  0.00           C
ATOM   9343  O31 POPEk 356      62.329  63.074  90.966  1.00  0.00           O
ATOM   9344  C31 POPEk 356      63.259  62.334  90.396  1.00  0.00           C
ATOM   9345  O32 POPEk 356      63.629  62.394  89.236  1.00  0.00           O
ATOM   9346  C32 POPEk 356      63.779  61.294  91.386  1.00  0.00           C
ATOM   9349  C23 POPEk 356      65.889  65.104  94.406  1.00  0.00           C
ATOM   9352  C24 POPEk 356      67.199  64.524  94.926  1.00  0.00           C
ATOM   9355  C25 POPEk 356      67.789  65.244  96.156  1.00  0.00           C
ATOM   9358  C26 POPEk 356      68.449  64.244  97.126  1.00  0.00           C
ATOM   9361  C27 POPEk 356      69.469  64.854  98.096  1.00  0.00           C
ATOM   9364  C28 POPEk 356      68.839  65.724  99.206  1.00  0.00           C
ATOM   9367  C29 POPEk 356      69.869  66.254 100.166  1.00  0.00           C
ATOM   9369 0C21 POPEk 356      70.139  65.784 101.396  1.00  0.00           C
ATOM   9371 1C21 POPEk 356      69.499  64.584 102.066  1.00  0.00           C
ATOM   9374 2C21 POPEk 356      68.389  64.934 103.076  1.00  0.00           C
ATOM   9377 3C21 POPEk 356      68.849  65.874 104.196  1.00  0.00           C
ATOM   9380 4C21 POPEk 356      68.079  65.704 105.516  1.00  0.00           C
ATOM   9383 5C21 POPEk 356      68.409  64.384 106.226  1.00  0.00           C
ATOM   9386 6C21 POPEk 356      68.039  64.384 107.716  1.00  0.00           C
ATOM   9389 7C21 POPEk 356      68.339  63.034 108.376  1.00  0.00           C
ATOM   9392 8C21 POPEk 356      68.659  63.144 109.866  1.00  0.00           C
ATOM   9396  C33 POPEk 356      63.279  61.404  92.856  1.00  0.00           C
ATOM   9399  C34 POPEk 356      63.789  60.214  93.676  1.00  0.00           C
ATOM   9402  C35 POPEk 356      63.269  60.114  95.116  1.00  0.00           C
ATOM   9405  C36 POPEk 356      64.159  60.814  96.146  1.00  0.00           C
ATOM   9408  C37 POPEk 356      63.749  60.444  97.586  1.00  0.00           C
ATOM   9411  C38 POPEk 356      64.709  61.034  98.636  1.00  0.00           C
ATOM   9414  C39 POPEk 356      64.469  60.524 100.056  1.00  0.00           C
ATOM   9417 0C31 POPEk 356      64.849  59.044 100.256  1.00  0.00           C
ATOM   9420 1C31 POPEk 356      64.949  58.634 101.736  1.00  0.00           C
ATOM   9423 2C31 POPEk 356      64.999  57.114 101.956  1.00  0.00           C
ATOM   9426 3C31 POPEk 356      65.969  56.344 101.046  1.00  0.00           C
ATOM   9429 4C31 POPEk 356      67.469  56.604 101.276  1.00  0.00           C
ATOM   9432 5C31 POPEk 356      68.319  55.854 100.236  1.00  0.00           C
ATOM   9435 6C31 POPEk 356      69.799  55.734 100.606  1.00  0.00           C
ATOM   9439  NH3 POPEl 357      76.739  17.074 123.476  1.00  0.00           N
ATOM   9443  C12 POPEl 357      75.809  16.614 124.556  1.00  0.00           C
ATOM   9446  C11 POPEl 357      76.419  15.374 125.246  1.00  0.00           C
ATOM   9449  P   POPEl 357      76.289  13.594 123.356  1.00  0.00           P
ATOM   9450  O13 POPEl 357      77.149  12.634 122.626  1.00  0.00           O
ATOM   9451  O14 POPEl 357      75.109  13.104 124.086  1.00  0.00           O
ATOM   9452  O11 POPEl 357      75.789  14.704 122.316  1.00  0.00           O
ATOM   9453  O12 POPEl 357      77.149  14.514 124.346  1.00  0.00           O
ATOM   9454  C1  POPEl 357      74.549  14.564 121.616  1.00  0.00           C
ATOM   9457  C2  POPEl 357      74.779  14.384 120.086  1.00  0.00           C
ATOM   9459  O21 POPEl 357      73.559  14.554 119.346  1.00  0.00           O
ATOM   9460  C21 POPEl 357      72.709  13.544 119.246  1.00  0.00           C
ATOM   9461  O22 POPEl 357      72.589  12.604 120.016  1.00  0.00           O
ATOM   9462  C22 POPEl 357      71.909  13.654 117.946  1.00  0.00           C
ATOM   9465  C3  POPEl 357      75.539  13.074 119.746  1.00  0.00           C
ATOM   9468  O31 POPEl 357      75.579  12.874 118.326  1.00  0.00           O
ATOM   9469  C31 POPEl 357      76.139  11.714 117.946  1.00  0.00           C
ATOM   9470  O32 POPEl 357      76.629  10.914 118.726  1.00  0.00           O
ATOM   9471  C32 POPEl 357      75.909  11.534 116.446  1.00  0.00           C
ATOM   9474  C23 POPEl 357      72.839  13.774 116.716  1.00  0.00           C
ATOM   9477  C24 POPEl 357      72.339  14.754 115.656  1.00  0.00           C
ATOM   9480  C25 POPEl 357      73.449  15.024 114.646  1.00  0.00           C
ATOM   9483  C26 POPEl 357      73.089  16.084 113.606  1.00  0.00           C
ATOM   9486  C27 POPEl 357      74.299  16.474 112.736  1.00  0.00           C
ATOM   9489  C28 POPEl 357      73.919  17.514 111.676  1.00  0.00           C
ATOM   9492  C29 POPEl 357      75.139  18.014 110.956  1.00  0.00           C
ATOM   9494 0C21 POPEl 357      75.189  18.444 109.686  1.00  0.00           C
ATOM   9496 1C21 POPEl 357      74.019  18.464 108.736  1.00  0.00           C
ATOM   9499 2C21 POPEl 357      74.459  18.674 107.276  1.00  0.00           C
ATOM   9502 3C21 POPEl 357      74.679  20.154 106.936  1.00  0.00           C
ATOM   9505 4C21 POPEl 357      75.259  20.354 105.526  1.00  0.00           C
ATOM   9508 5C21 POPEl 357      76.779  20.094 105.466  1.00  0.00           C
ATOM   9511 6C21 POPEl 357      77.359  20.294 104.066  1.00  0.00           C
ATOM   9514 7C21 POPEl 357      78.879  20.094 104.016  1.00  0.00           C
ATOM   9517 8C21 POPEl 357      79.459  20.264 102.606  1.00  0.00           C
ATOM   9521  C33 POPEl 357      77.159  11.134 115.616  1.00  0.00           C
ATOM   9524  C34 POPEl 357      76.929  11.394 114.116  1.00  0.00           C
ATOM   9527  C35 POPEl 357      77.869  10.604 113.186  1.00  0.00           C
ATOM   9530  C36 POPEl 357      77.449   9.144 113.016  1.00  0.00           C
ATOM   9533  C37 POPEl 357      78.289   8.414 111.956  1.00  0.00           C
ATOM   9536  C38 POPEl 357      77.799   6.994 111.626  1.00  0.00           C
ATOM   9539  C39 POPEl 357      78.629   6.324 110.516  1.00  0.00           C
ATOM   9542 0C31 POPEl 357      77.819   6.124 109.226  1.00  0.00           C
ATOM   9545 1C31 POPEl 357      78.659   5.604 108.056  1.00  0.00           C
ATOM   9548 2C31 POPEl 357      77.829   5.504 106.766  1.00  0.00           C
ATOM   9551 3C31 POPEl 357      78.629   5.024 105.546  1.00  0.00           C
ATOM   9554 4C31 POPEl 357      78.669   3.504 105.386  1.00  0.00           C
ATOM   9557 5C31 POPEl 357      79.299   3.074 104.056  1.00  0.00           C
ATOM   9560 6C31 POPEl 357      79.049   1.616 103.686  1.00  0.00           C
ATOM   9564  NH3 POPEm 358     113.949  31.424  84.846  1.00  0.00           N
ATOM   9568  C12 POPEm 358     114.769  30.164  84.836  1.00  0.00           C
ATOM   9571  C11 POPEm 358     116.189  30.434  84.316  1.00  0.00           C
ATOM   9574  P   POPEm 358     118.579  29.384  84.716  1.00  0.00           P
ATOM   9575  O13 POPEm 358     118.509  28.554  83.496  1.00  0.00           O
ATOM   9576  O14 POPEm 358     119.429  30.604  84.726  1.00  0.00           O
ATOM   9577  O11 POPEm 358     119.019  28.424  85.906  1.00  0.00           O
ATOM   9578  O12 POPEm 358     117.099  29.714  85.126  1.00  0.00           O
ATOM   9579  C1  POPEm 358     118.759  28.874  87.246  1.00  0.00           C
ATOM   9582  C2  POPEm 358     119.109  27.804  88.316  1.00  0.00           C
ATOM   9584  O21 POPEm 358     118.999  28.424  89.606  1.00  0.00           O
ATOM   9585  C21 POPEm 358     118.009  28.014  90.366  1.00  0.00           C
ATOM   9586  O22 POPEm 358     117.169  27.194  90.076  1.00  0.00           O
ATOM   9587  C22 POPEm 358     118.129  28.664  91.736  1.00  0.00           C
ATOM   9590  C3  POPEm 358     120.569  27.304  88.166  1.00  0.00           C
ATOM   9593  O31 POPEm 358     120.769  25.994  88.756  1.00  0.00           O
ATOM   9594  C31 POPEm 358     121.289  25.954  89.976  1.00  0.00           C
ATOM   9595  O32 POPEm 358     121.489  26.894  90.716  1.00  0.00           O
ATOM   9596  C32 POPEm 358     121.659  24.494  90.316  1.00  0.00           C
ATOM   9599  C23 POPEm 358     117.699  27.704  92.866  1.00  0.00           C
ATOM   9602  C24 POPEm 358     117.979  28.314  94.246  1.00  0.00           C
ATOM   9605  C25 POPEm 358     117.669  27.364  95.406  1.00  0.00           C
ATOM   9608  C26 POPEm 358     118.859  26.434  95.706  1.00  0.00           C
ATOM   9611  C27 POPEm 358     118.649  25.494  96.906  1.00  0.00           C
ATOM   9614  C28 POPEm 358     119.949  25.254  97.696  1.00  0.00           C
ATOM   9617  C29 POPEm 358     119.659  24.534  98.986  1.00  0.00           C
ATOM   9619 0C21 POPEm 358     119.239  25.114 100.126  1.00  0.00           C
ATOM   9621 1C21 POPEm 358     118.949  26.594 100.306  1.00  0.00           C
ATOM   9624 2C21 POPEm 358     117.659  26.854 101.106  1.00  0.00           C
ATOM   9627 3C21 POPEm 358     117.789  26.484 102.596  1.00  0.00           C
ATOM   9630 4C21 POPEm 358     116.489  26.654 103.386  1.00  0.00           C
ATOM   9633 5C21 POPEm 358     116.709  26.404 104.876  1.00  0.00           C
ATOM   9636 6C21 POPEm 358     115.419  26.364 105.706  1.00  0.00           C
ATOM   9639 7C21 POPEm 358     115.689  26.454 107.206  1.00  0.00           C
ATOM   9642 8C21 POPEm 358     114.469  26.134 108.066  1.00  0.00           C
ATOM   9646  C33 POPEm 358     122.709  24.374  91.446  1.00  0.00           C
ATOM   9649  C34 POPEm 358     123.319  22.974  91.616  1.00  0.00           C
ATOM   9652  C35 POPEm 358     122.299  21.844  91.806  1.00  0.00           C
ATOM   9655  C36 POPEm 358     122.969  20.474  92.006  1.00  0.00           C
ATOM   9658  C37 POPEm 358     121.999  19.404  92.546  1.00  0.00           C
ATOM   9661  C38 POPEm 358     121.869  19.424  94.076  1.00  0.00           C
ATOM   9664  C39 POPEm 358     120.889  18.374  94.636  1.00  0.00           C
ATOM   9667 0C31 POPEm 358     119.419  18.634  94.256  1.00  0.00           C
ATOM   9670 1C31 POPEm 358     118.449  17.604  94.836  1.00  0.00           C
ATOM   9673 2C31 POPEm 358     116.969  17.944  94.566  1.00  0.00           C
ATOM   9676 3C31 POPEm 358     116.029  16.754  94.796  1.00  0.00           C
ATOM   9679 4C31 POPEm 358     114.569  17.114  94.516  1.00  0.00           C
ATOM   9682 5C31 POPEm 358     113.609  15.914  94.556  1.00  0.00           C
ATOM   9685 6C31 POPEm 358     112.209  16.244  94.036  1.00  0.00           C
ATOM   9689  NH3 POPEn 359      98.979  90.644  82.836  1.00  0.00           N
ATOM   9693  C12 POPEn 359      97.649  90.084  82.486  1.00  0.00           C
ATOM   9696  C11 POPEn 359      96.709  90.234  83.686  1.00  0.00           C
ATOM   9699  P   POPEn 359      95.319  88.074  83.756  1.00  0.00           P
ATOM   9700  O13 POPEn 359      93.939  87.664  83.426  1.00  0.00           O
ATOM   9701  O14 POPEn 359      96.429  87.344  83.106  1.00  0.00           O
ATOM   9702  O11 POPEn 359      95.479  87.984  85.316  1.00  0.00           O
ATOM   9703  O12 POPEn 359      95.459  89.614  83.426  1.00  0.00           O
ATOM   9704  C1  POPEn 359      95.109  88.994  86.256  1.00  0.00           C
ATOM   9707  C2  POPEn 359      93.859  88.594  87.086  1.00  0.00           C
ATOM   9709  O21 POPEn 359      93.499  89.754  87.876  1.00  0.00           O
ATOM   9710  C21 POPEn 359      92.209  89.864  88.196  1.00  0.00           C
ATOM   9711  O22 POPEn 359      91.399  88.954  88.226  1.00  0.00           O
ATOM   9712  C22 POPEn 359      91.879  91.334  88.466  1.00  0.00           C
ATOM   9715  C3  POPEn 359      94.159  87.344  87.976  1.00  0.00           C
ATOM   9718  O31 POPEn 359      92.989  86.514  88.126  1.00  0.00           O
ATOM   9719  C31 POPEn 359      93.189  85.454  88.916  1.00  0.00           C
ATOM   9720  O32 POPEn 359      94.239  85.124  89.436  1.00  0.00           O
ATOM   9721  C32 POPEn 359      91.879  84.694  89.036  1.00  0.00           C
ATOM   9724  C23 POPEn 359      92.249  91.834  89.886  1.00  0.00           C
ATOM   9727  C24 POPEn 359      93.749  92.124  90.086  1.00  0.00           C
ATOM   9730  C25 POPEn 359      94.339  91.484  91.356  1.00  0.00           C
ATOM   9733  C26 POPEn 359      94.069  92.274  92.646  1.00  0.00           C
ATOM   9736  C27 POPEn 359      93.529  91.384  93.786  1.00  0.00           C
ATOM   9739  C28 POPEn 359      93.489  92.034  95.176  1.00  0.00           C
ATOM   9742  C29 POPEn 359      94.849  92.094  95.816  1.00  0.00           C
ATOM   9744 0C21 POPEn 359      95.249  91.454  96.936  1.00  0.00           C
ATOM   9746 1C21 POPEn 359      94.439  90.524  97.816  1.00  0.00           C
ATOM   9749 2C21 POPEn 359      94.619  90.754  99.326  1.00  0.00           C
ATOM   9752 3C21 POPEn 359      96.079  90.694  99.806  1.00  0.00           C
ATOM   9755 4C21 POPEn 359      96.229  90.784 101.336  1.00  0.00           C
ATOM   9758 5C21 POPEn 359      97.419  89.954 101.846  1.00  0.00           C
ATOM   9761 6C21 POPEn 359      97.079  88.454 101.866  1.00  0.00           C
ATOM   9764 7C21 POPEn 359      98.249  87.544 102.276  1.00  0.00           C
ATOM   9767 8C21 POPEn 359      97.899  86.064 102.186  1.00  0.00           C
ATOM   9771  C33 POPEn 359      91.839  83.894  90.356  1.00  0.00           C
ATOM   9774  C34 POPEn 359      90.469  83.244  90.556  1.00  0.00           C
ATOM   9777  C35 POPEn 359      89.589  84.004  91.556  1.00  0.00           C
ATOM   9780  C36 POPEn 359      89.879  83.564  92.996  1.00  0.00           C
ATOM   9783  C37 POPEn 359      88.979  84.244  94.026  1.00  0.00           C
ATOM   9786  C38 POPEn 359      89.289  83.764  95.456  1.00  0.00           C
ATOM   9789  C39 POPEn 359      88.889  82.294  95.706  1.00  0.00           C
ATOM   9792 0C31 POPEn 359      89.359  81.774  97.076  1.00  0.00           C
ATOM   9795 1C31 POPEn 359      90.479  80.734  96.966  1.00  0.00           C
ATOM   9798 2C31 POPEn 359      91.129  80.374  98.316  1.00  0.00           C
ATOM   9801 3C31 POPEn 359      90.299  79.474  99.256  1.00  0.00           C
ATOM   9804 4C31 POPEn 359      89.989  78.074  98.706  1.00  0.00           C
ATOM   9807 5C31 POPEn 359      89.489  77.114  99.796  1.00  0.00           C
ATOM   9810 6C31 POPEn 359      89.449  75.664  99.326  1.00  0.00           C
ATOM   9814  NH3 POPEo 360      17.829 117.194  83.516  1.00  0.00           N
ATOM   9818  C12 POPEo 360      18.189 116.284  82.386  1.00  0.00           C
ATOM   9821  C11 POPEo 360      17.019 115.644  81.636  1.00  0.00           C
ATOM   9824  P   POPEo 360      17.029 113.194  80.676  1.00  0.00           P
ATOM   9825  O13 POPEo 360      15.719 113.234  79.976  1.00  0.00           O
ATOM   9826  O14 POPEo 360      18.029 112.274  80.096  1.00  0.00           O
ATOM   9827  O11 POPEo 360      16.749 112.774  82.166  1.00  0.00           O
ATOM   9828  O12 POPEo 360      17.589 114.654  80.786  1.00  0.00           O
ATOM   9829  C1  POPEo 360      17.819 112.734  83.116  1.00  0.00           C
ATOM   9832  C2  POPEo 360      17.189 112.964  84.496  1.00  0.00           C
ATOM   9834  O21 POPEo 360      18.189 112.984  85.526  1.00  0.00           O
ATOM   9835  C21 POPEo 360      18.249 114.084  86.246  1.00  0.00           C
ATOM   9836  O22 POPEo 360      17.879 115.204  85.876  1.00  0.00           O
ATOM   9837  C22 POPEo 360      18.829 113.754  87.616  1.00  0.00           C
ATOM   9840  C3  POPEo 360      16.219 111.794  84.756  1.00  0.00           C
ATOM   9843  O31 POPEo 360      15.829 111.774  86.136  1.00  0.00           O
ATOM   9844  C31 POPEo 360      14.599 111.444  86.416  1.00  0.00           C
ATOM   9845  O32 POPEo 360      13.679 111.344  85.616  1.00  0.00           O
ATOM   9846  C32 POPEo 360      14.539 111.194  87.906  1.00  0.00           C
ATOM   9849  C23 POPEo 360      18.349 114.684  88.766  1.00  0.00           C
ATOM   9852  C24 POPEo 360      19.109 114.374  90.056  1.00  0.00           C
ATOM   9855  C25 POPEo 360      18.699 115.224  91.276  1.00  0.00           C
ATOM   9858  C26 POPEo 360      19.599 114.914  92.486  1.00  0.00           C
ATOM   9861  C27 POPEo 360      19.189 115.624  93.786  1.00  0.00           C
ATOM   9864  C28 POPEo 360      20.089 115.194  94.966  1.00  0.00           C
ATOM   9867  C29 POPEo 360      19.739 115.874  96.266  1.00  0.00           C
ATOM   9869 0C21 POPEo 360      20.469 115.834  97.396  1.00  0.00           C
ATOM   9871 1C21 POPEo 360      21.749 115.054  97.606  1.00  0.00           C
ATOM   9874 2C21 POPEo 360      22.999 115.944  97.726  1.00  0.00           C
ATOM   9877 3C21 POPEo 360      24.309 115.134  97.666  1.00  0.00           C
ATOM   9880 4C21 POPEo 360      25.529 115.934  98.156  1.00  0.00           C
ATOM   9883 5C21 POPEo 360      26.879 115.224  97.936  1.00  0.00           C
ATOM   9886 6C21 POPEo 360      27.279 115.084  96.456  1.00  0.00           C
ATOM   9889 7C21 POPEo 360      28.779 114.784  96.266  1.00  0.00           C
ATOM   9892 8C21 POPEo 360      29.189 114.664  94.796  1.00  0.00           C
ATOM   9896  C33 POPEo 360      13.129 110.844  88.446  1.00  0.00           C
ATOM   9899  C34 POPEo 360      13.229 110.364  89.906  1.00  0.00           C
ATOM   9902  C35 POPEo 360      13.959 111.364  90.806  1.00  0.00           C
ATOM   9905  C36 POPEo 360      14.289 110.824  92.196  1.00  0.00           C
ATOM   9908  C37 POPEo 360      15.089 111.844  93.006  1.00  0.00           C
ATOM   9911  C38 POPEo 360      15.779 111.204  94.216  1.00  0.00           C
ATOM   9914  C39 POPEo 360      16.259 112.244  95.236  1.00  0.00           C
ATOM   9917 0C31 POPEo 360      15.089 112.964  95.926  1.00  0.00           C
ATOM   9920 1C31 POPEo 360      15.259 113.074  97.446  1.00  0.00           C
ATOM   9923 2C31 POPEo 360      16.459 113.934  97.846  1.00  0.00           C
ATOM   9926 3C31 POPEo 360      16.799 113.784  99.336  1.00  0.00           C
ATOM   9929 4C31 POPEo 360      18.129 114.464  99.676  1.00  0.00           C
ATOM   9932 5C31 POPEo 360      18.609 114.134 101.096  1.00  0.00           C
ATOM   9935 6C31 POPEo 360      20.019 114.654 101.366  1.00  0.00           C
ATOM   9939  NH3 POPEp 361      32.709  71.284  85.766  1.00  0.00           N
ATOM   9943  C12 POPEp 361      34.119  70.784  85.686  1.00  0.00           C
ATOM   9946  C11 POPEp 361      34.379  69.744  86.786  1.00  0.00           C
ATOM   9949  P   POPEp 361      36.919  69.264  87.226  1.00  0.00           P
ATOM   9950  O13 POPEp 361      37.919  68.304  86.706  1.00  0.00           O
ATOM   9951  O14 POPEp 361      37.269  70.694  87.236  1.00  0.00           O
ATOM   9952  O11 POPEp 361      36.539  68.824  88.686  1.00  0.00           O
ATOM   9953  O12 POPEp 361      35.559  69.044  86.446  1.00  0.00           O
ATOM   9954  C1  POPEp 361      36.829  69.584  89.856  1.00  0.00           C
ATOM   9957  C2  POPEp 361      37.539  68.674  90.886  1.00  0.00           C
ATOM   9959  O21 POPEp 361      38.329  69.464  91.796  1.00  0.00           O
ATOM   9960  C21 POPEp 361      37.669  69.864  92.886  1.00  0.00           C
ATOM   9961  O22 POPEp 361      36.539  69.514  93.186  1.00  0.00           O
ATOM   9962  C22 POPEp 361      38.519  70.904  93.626  1.00  0.00           C
ATOM   9965  C3  POPEp 361      38.479  67.684  90.136  1.00  0.00           C
ATOM   9968  O31 POPEp 361      39.289  66.884  91.016  1.00  0.00           O
ATOM   9969  C31 POPEp 361      38.619  65.974  91.716  1.00  0.00           C
ATOM   9970  O32 POPEp 361      37.439  65.724  91.596  1.00  0.00           O
ATOM   9971  C32 POPEp 361      39.589  65.224  92.616  1.00  0.00           C
ATOM   9974  C23 POPEp 361      38.129  71.114  95.116  1.00  0.00           C
ATOM   9977  C24 POPEp 361      38.369  72.554  95.626  1.00  0.00           C
ATOM   9980  C25 POPEp 361      39.809  72.884  96.036  1.00  0.00           C
ATOM   9983  C26 POPEp 361      40.269  72.344  97.396  1.00  0.00           C
ATOM   9986  C27 POPEp 361      41.629  72.944  97.786  1.00  0.00           C
ATOM   9989  C28 POPEp 361      42.149  72.454  99.146  1.00  0.00           C
ATOM   9992  C29 POPEp 361      43.499  73.074  99.446  1.00  0.00           C
ATOM   9994 0C21 POPEp 361      43.879  73.784 100.526  1.00  0.00           C
ATOM   9996 1C21 POPEp 361      43.069  74.114 101.756  1.00  0.00           C
ATOM   9999 2C21 POPEp 361      42.799  75.624 101.956  1.00  0.00           C
ATOM  10002 3C21 POPEp 361      42.179  75.894 103.336  1.00  0.00           C
ATOM  10005 4C21 POPEp 361      41.649  77.324 103.516  1.00  0.00           C
ATOM  10008 5C21 POPEp 361      41.219  77.604 104.976  1.00  0.00           C
ATOM  10011 6C21 POPEp 361      39.879  78.344 105.116  1.00  0.00           C
ATOM  10014 7C21 POPEp 361      39.339  78.304 106.546  1.00  0.00           C
ATOM  10017 8C21 POPEp 361      37.899  78.804 106.686  1.00  0.00           C
ATOM  10021  C33 POPEp 361      39.019  64.924  94.026  1.00  0.00           C
ATOM  10024  C34 POPEp 361      40.109  64.314  94.916  1.00  0.00           C
ATOM  10027  C35 POPEp 361      39.649  64.024  96.346  1.00  0.00           C
ATOM  10030  C36 POPEp 361      40.829  63.644  97.256  1.00  0.00           C
ATOM  10033  C37 POPEp 361      40.469  63.734  98.746  1.00  0.00           C
ATOM  10036  C38 POPEp 361      41.669  63.534  99.686  1.00  0.00           C
ATOM  10039  C39 POPEp 361      41.369  64.044 101.106  1.00  0.00           C
ATOM  10042 0C31 POPEp 361      42.449  63.664 102.136  1.00  0.00           C
ATOM  10045 1C31 POPEp 361      42.109  64.214 103.526  1.00  0.00           C
ATOM  10048 2C31 POPEp 361      42.949  63.624 104.676  1.00  0.00           C
ATOM  10051 3C31 POPEp 361      42.909  62.084 104.796  1.00  0.00           C
ATOM  10054 4C31 POPEp 361      41.489  61.504 104.926  1.00  0.00           C
ATOM  10057 5C31 POPEp 361      41.469  59.974 104.786  1.00  0.00           C
ATOM  10060 6C31 POPEp 361      40.059  59.394 104.876  1.00  0.00           C
ATOM  10064  NH3 POPEq 362      78.899  99.894 123.516  1.00  0.00           N
ATOM  10068  C12 POPEq 362      77.909  99.894 124.646  1.00  0.00           C
ATOM  10071  C11 POPEq 362      76.569  99.234 124.216  1.00  0.00           C
ATOM  10074  P   POPEq 362      76.999  96.734 123.366  1.00  0.00           P
ATOM  10075  O13 POPEq 362      77.259  95.494 124.116  1.00  0.00           O
ATOM  10076  O14 POPEq 362      75.999  96.624 122.286  1.00  0.00           O
ATOM  10077  O11 POPEq 362      78.329  97.384 122.806  1.00  0.00           O
ATOM  10078  O12 POPEq 362      76.569  97.824 124.396  1.00  0.00           O
ATOM  10079  C1  POPEq 362      79.469  96.574 122.476  1.00  0.00           C
ATOM  10082  C2  POPEq 362      80.289  97.274 121.356  1.00  0.00           C
ATOM  10084  O21 POPEq 362      79.469  97.574 120.206  1.00  0.00           O
ATOM  10085  C21 POPEq 362      79.079  96.534 119.476  1.00  0.00           C
ATOM  10086  O22 POPEq 362      79.199  95.354 119.766  1.00  0.00           O
ATOM  10087  C22 POPEq 362      78.549  97.034 118.126  1.00  0.00           C
ATOM  10090  C3  POPEq 362      81.599  96.544 120.946  1.00  0.00           C
ATOM  10093  O31 POPEq 362      81.999  96.884 119.606  1.00  0.00           O
ATOM  10094  C31 POPEq 362      82.589  98.054 119.446  1.00  0.00           C
ATOM  10095  O32 POPEq 362      82.879  98.844 120.336  1.00  0.00           O
ATOM  10096  C32 POPEq 362      82.839  98.274 117.956  1.00  0.00           C
ATOM  10099  C23 POPEq 362      77.519  96.064 117.496  1.00  0.00           C
ATOM  10102  C24 POPEq 362      77.139  96.454 116.056  1.00  0.00           C
ATOM  10105  C25 POPEq 362      75.899  95.694 115.576  1.00  0.00           C
ATOM  10108  C26 POPEq 362      75.459  96.024 114.136  1.00  0.00           C
ATOM  10111  C27 POPEq 362      74.059  95.484 113.816  1.00  0.00           C
ATOM  10114  C28 POPEq 362      73.559  95.904 112.416  1.00  0.00           C
ATOM  10117  C29 POPEq 362      72.079  95.734 112.246  1.00  0.00           C
ATOM  10119 0C21 POPEq 362      71.439  94.614 111.866  1.00  0.00           C
ATOM  10121 1C21 POPEq 362      72.069  93.274 111.556  1.00  0.00           C
ATOM  10124 2C21 POPEq 362      71.549  92.744 110.206  1.00  0.00           C
ATOM  10127 3C21 POPEq 362      72.129  91.354 109.886  1.00  0.00           C
ATOM  10130 4C21 POPEq 362      71.929  90.954 108.416  1.00  0.00           C
ATOM  10133 5C21 POPEq 362      72.919  91.634 107.456  1.00  0.00           C
ATOM  10136 6C21 POPEq 362      74.319  91.024 107.466  1.00  0.00           C
ATOM  10139 7C21 POPEq 362      75.129  91.454 106.236  1.00  0.00           C
ATOM  10142 8C21 POPEq 362      76.529  90.844 106.186  1.00  0.00           C
ATOM  10146  C33 POPEq 362      83.949  97.314 117.476  1.00  0.00           C
ATOM  10149  C34 POPEq 362      84.389  97.524 116.016  1.00  0.00           C
ATOM  10152  C35 POPEq 362      83.349  97.054 114.996  1.00  0.00           C
ATOM  10155  C36 POPEq 362      83.969  96.704 113.636  1.00  0.00           C
ATOM  10158  C37 POPEq 362      82.939  96.434 112.536  1.00  0.00           C
ATOM  10161  C38 POPEq 362      83.549  95.724 111.316  1.00  0.00           C
ATOM  10164  C39 POPEq 362      82.649  95.784 110.066  1.00  0.00           C
ATOM  10167 0C31 POPEq 362      83.039  94.754 108.996  1.00  0.00           C
ATOM  10170 1C31 POPEq 362      82.089  94.754 107.786  1.00  0.00           C
ATOM  10173 2C31 POPEq 362      82.389  93.584 106.836  1.00  0.00           C
ATOM  10176 3C31 POPEq 362      81.379  93.424 105.676  1.00  0.00           C
ATOM  10179 4C31 POPEq 362      81.279  94.664 104.776  1.00  0.00           C
ATOM  10182 5C31 POPEq 362      80.869  94.344 103.336  1.00  0.00           C
ATOM  10185 6C31 POPEq 362      80.889  95.574 102.426  1.00  0.00           C
ATOM  10189  NH3 POPEr 363      46.159   8.084  80.046  1.00  0.00           N
ATOM  10193  C12 POPEr 363      44.989   7.194  79.736  1.00  0.00           C
ATOM  10196  C11 POPEr 363      44.169   7.694  78.526  1.00  0.00           C
ATOM  10199  P   POPEr 363      42.199   9.244  77.856  1.00  0.00           P
ATOM  10200  O13 POPEr 363      41.999  10.714  77.996  1.00  0.00           O
ATOM  10201  O14 POPEr 363      42.449   8.684  76.526  1.00  0.00           O
ATOM  10202  O11 POPEr 363      40.879   8.574  78.426  1.00  0.00           O
ATOM  10203  O12 POPEr 363      43.309   8.774  78.906  1.00  0.00           O
ATOM  10204  C1  POPEr 363      40.739   7.484  79.346  1.00  0.00           C
ATOM  10207  C2  POPEr 363      39.429   7.654  80.186  1.00  0.00           C
ATOM  10209  O21 POPEr 363      39.349   7.004  81.466  1.00  0.00           O
ATOM  10210  C21 POPEr 363      40.209   6.114  81.906  1.00  0.00           C
ATOM  10211  O22 POPEr 363      40.949   5.404  81.256  1.00  0.00           O
ATOM  10212  C22 POPEr 363      40.139   6.174  83.456  1.00  0.00           C
ATOM  10215  C3  POPEr 363      38.099   7.424  79.396  1.00  0.00           C
ATOM  10218  O31 POPEr 363      37.619   6.074  79.536  1.00  0.00           O
ATOM  10219  C31 POPEr 363      36.759   5.684  80.486  1.00  0.00           C
ATOM  10220  O32 POPEr 363      36.569   4.504  80.786  1.00  0.00           O
ATOM  10221  C32 POPEr 363      36.019   6.814  81.216  1.00  0.00           C
ATOM  10224  C23 POPEr 363      40.219   4.834  84.216  1.00  0.00           C
ATOM  10227  C24 POPEr 363      40.629   5.084  85.686  1.00  0.00           C
ATOM  10230  C25 POPEr 363      40.659   3.834  86.586  1.00  0.00           C
ATOM  10233  C26 POPEr 363      39.289   3.494  87.206  1.00  0.00           C
ATOM  10236  C27 POPEr 363      38.839   4.444  88.326  1.00  0.00           C
ATOM  10239  C28 POPEr 363      37.399   4.184  88.846  1.00  0.00           C
ATOM  10242  C29 POPEr 363      37.209   2.774  89.336  1.00  0.00           C
ATOM  10244 0C21 POPEr 363      36.879   2.344  90.566  1.00  0.00           C
ATOM  10246 1C21 POPEr 363      36.579   3.174  91.786  1.00  0.00           C
ATOM  10249 2C21 POPEr 363      37.709   3.144  92.836  1.00  0.00           C
ATOM  10252 3C21 POPEr 363      37.279   3.774  94.166  1.00  0.00           C
ATOM  10255 4C21 POPEr 363      38.429   4.044  95.146  1.00  0.00           C
ATOM  10258 5C21 POPEr 363      39.129   2.794  95.686  1.00  0.00           C
ATOM  10261 6C21 POPEr 363      40.119   3.134  96.816  1.00  0.00           C
ATOM  10264 7C21 POPEr 363      41.019   1.944  97.196  1.00  0.00           C
ATOM  10267 8C21 POPEr 363      42.059   2.294  98.256  1.00  0.00           C
ATOM  10271  C33 POPEr 363      35.159   6.264  82.376  1.00  0.00           C
ATOM  10274  C34 POPEr 363      35.959   6.014  83.666  1.00  0.00           C
ATOM  10277  C35 POPEr 363      35.999   7.304  84.506  1.00  0.00           C
ATOM  10280  C36 POPEr 363      36.699   7.204  85.876  1.00  0.00           C
ATOM  10283  C37 POPEr 363      36.559   8.534  86.636  1.00  0.00           C
ATOM  10286  C38 POPEr 363      36.929   8.444  88.126  1.00  0.00           C
ATOM  10289  C39 POPEr 363      36.539   9.704  88.916  1.00  0.00           C
ATOM  10292 0C31 POPEr 363      37.709  10.634  89.266  1.00  0.00           C
ATOM  10295 1C31 POPEr 363      37.249  11.914  89.976  1.00  0.00           C
ATOM  10298 2C31 POPEr 363      38.379  12.704  90.656  1.00  0.00           C
ATOM  10301 3C31 POPEr 363      38.829  12.074  91.986  1.00  0.00           C
ATOM  10304 4C31 POPEr 363      40.039  12.774  92.616  1.00  0.00           C
ATOM  10307 5C31 POPEr 363      40.459  12.124  93.946  1.00  0.00           C
ATOM  10310 6C31 POPEr 363      41.639  12.834  94.636  1.00  0.00           C
ATOM  10314  NH3 POPEs 364     106.709  33.414  84.826  1.00  0.00           N
ATOM  10318  C12 POPEs 364     106.439  32.974  83.416  1.00  0.00           C
ATOM  10321  C11 POPEs 364     107.429  31.864  82.956  1.00  0.00           C
ATOM  10324  P   POPEs 364     106.559  29.964  84.556  1.00  0.00           P
ATOM  10325  O13 POPEs 364     106.829  28.514  84.646  1.00  0.00           O
ATOM  10326  O14 POPEs 364     105.229  30.484  84.906  1.00  0.00           O
ATOM  10327  O11 POPEs 364     107.609  30.764  85.436  1.00  0.00           O
ATOM  10328  O12 POPEs 364     106.949  30.534  83.136  1.00  0.00           O
ATOM  10329  C1  POPEs 364     108.209  30.194  86.596  1.00  0.00           C
ATOM  10332  C2  POPEs 364     109.319  29.154  86.286  1.00  0.00           C
ATOM  10334  O21 POPEs 364     109.079  28.024  87.136  1.00  0.00           O
ATOM  10335  C21 POPEs 364     109.969  27.104  87.376  1.00  0.00           C
ATOM  10336  O22 POPEs 364     111.049  26.944  86.846  1.00  0.00           O
ATOM  10337  C22 POPEs 364     109.389  26.184  88.436  1.00  0.00           C
ATOM  10340  C3  POPEs 364     110.739  29.764  86.386  1.00  0.00           C
ATOM  10343  O31 POPEs 364     111.119  30.004  87.766  1.00  0.00           O
ATOM  10344  C31 POPEs 364     112.009  30.974  87.886  1.00  0.00           C
ATOM  10345  O32 POPEs 364     112.349  31.724  86.986  1.00  0.00           O
ATOM  10346  C32 POPEs 364     112.579  31.034  89.296  1.00  0.00           C
ATOM  10349  C23 POPEs 364     110.459  25.264  89.036  1.00  0.00           C
ATOM  10352  C24 POPEs 364     109.909  24.374  90.156  1.00  0.00           C
ATOM  10355  C25 POPEs 364     109.639  25.154  91.436  1.00  0.00           C
ATOM  10358  C26 POPEs 364     109.489  24.224  92.646  1.00  0.00           C
ATOM  10361  C27 POPEs 364     109.419  25.014  93.956  1.00  0.00           C
ATOM  10364  C28 POPEs 364     109.289  24.094  95.176  1.00  0.00           C
ATOM  10367  C29 POPEs 364     109.139  24.954  96.416  1.00  0.00           C
ATOM  10369 0C21 POPEs 364     109.749  24.764  97.596  1.00  0.00           C
ATOM  10371 1C21 POPEs 364     110.619  23.584  97.956  1.00  0.00           C
ATOM  10374 2C21 POPEs 364     110.409  23.164  99.416  1.00  0.00           C
ATOM  10377 3C21 POPEs 364     110.949  24.194 100.426  1.00  0.00           C
ATOM  10380 4C21 POPEs 364     110.679  23.794 101.876  1.00  0.00           C
ATOM  10383 5C21 POPEs 364     109.309  24.254 102.396  1.00  0.00           C
ATOM  10386 6C21 POPEs 364     109.169  23.984 103.896  1.00  0.00           C
ATOM  10389 7C21 POPEs 364     107.779  24.354 104.436  1.00  0.00           C
ATOM  10392 8C21 POPEs 364     107.649  24.144 105.946  1.00  0.00           C
ATOM  10396  C33 POPEs 364     113.949  30.344  89.436  1.00  0.00           C
ATOM  10399  C34 POPEs 364     113.849  28.834  89.696  1.00  0.00           C
ATOM  10402  C35 POPEs 364     113.269  28.514  91.086  1.00  0.00           C
ATOM  10405  C36 POPEs 364     113.469  27.054  91.516  1.00  0.00           C
ATOM  10408  C37 POPEs 364     113.089  26.794  92.976  1.00  0.00           C
ATOM  10411  C38 POPEs 364     113.309  25.324  93.406  1.00  0.00           C
ATOM  10414  C39 POPEs 364     114.799  24.974  93.536  1.00  0.00           C
ATOM  10417 0C31 POPEs 364     115.119  23.474  93.656  1.00  0.00           C
ATOM  10420 1C31 POPEs 364     116.639  23.254  93.686  1.00  0.00           C
ATOM  10423 2C31 POPEs 364     117.119  21.814  93.416  1.00  0.00           C
ATOM  10426 3C31 POPEs 364     116.679  21.294  92.036  1.00  0.00           C
ATOM  10429 4C31 POPEs 364     117.669  20.334  91.356  1.00  0.00           C
ATOM  10432 5C31 POPEs 364     117.239  20.024  89.916  1.00  0.00           C
ATOM  10435 6C31 POPEs 364     118.089  19.014  89.156  1.00  0.00           C
ATOM  10439  NH3 POPEt 365      82.339  13.964 122.076  1.00  0.00           N
ATOM  10443  C12 POPEt 365      81.349  14.774 122.856  1.00  0.00           C
ATOM  10446  C11 POPEt 365      80.769  15.904 122.016  1.00  0.00           C
ATOM  10449  P   POPEt 365      80.459  18.004 123.526  1.00  0.00           P
ATOM  10450  O13 POPEt 365      79.229  18.584 124.096  1.00  0.00           O
ATOM  10451  O14 POPEt 365      81.569  17.704 124.456  1.00  0.00           O
ATOM  10452  O11 POPEt 365      80.929  18.874 122.296  1.00  0.00           O
ATOM  10453  O12 POPEt 365      79.939  16.684 122.856  1.00  0.00           O
ATOM  10454  C1  POPEt 365      82.249  19.414 122.146  1.00  0.00           C
ATOM  10457  C2  POPEt 365      82.189  20.884 121.646  1.00  0.00           C
ATOM  10459  O21 POPEt 365      81.349  20.884 120.486  1.00  0.00           O
ATOM  10460  C21 POPEt 365      80.769  22.044 120.236  1.00  0.00           C
ATOM  10461  O22 POPEt 365      80.949  23.074 120.866  1.00  0.00           O
ATOM  10462  C22 POPEt 365      79.899  21.914 118.996  1.00  0.00           C
ATOM  10465  C3  POPEt 365      83.569  21.544 121.346  1.00  0.00           C
ATOM  10468  O31 POPEt 365      84.139  21.094 120.096  1.00  0.00           O
ATOM  10469  C31 POPEt 365      84.079  21.974 119.086  1.00  0.00           C
ATOM  10470  O32 POPEt 365      83.459  23.014 119.056  1.00  0.00           O
ATOM  10471  C32 POPEt 365      84.969  21.434 117.976  1.00  0.00           C
ATOM  10474  C23 POPEt 365      80.719  21.404 117.796  1.00  0.00           C
ATOM  10477  C24 POPEt 365      79.869  21.054 116.586  1.00  0.00           C
ATOM  10480  C25 POPEt 365      80.719  20.934 115.316  1.00  0.00           C
ATOM  10483  C26 POPEt 365      80.459  19.654 114.516  1.00  0.00           C
ATOM  10486  C27 POPEt 365      81.319  19.624 113.256  1.00  0.00           C
ATOM  10489  C28 POPEt 365      81.249  18.274 112.516  1.00  0.00           C
ATOM  10492  C29 POPEt 365      82.329  18.194 111.466  1.00  0.00           C
ATOM  10494 0C21 POPEt 365      82.269  18.664 110.206  1.00  0.00           C
ATOM  10496 1C21 POPEt 365      81.079  19.304 109.536  1.00  0.00           C
ATOM  10499 2C21 POPEt 365      80.899  18.764 108.106  1.00  0.00           C
ATOM  10502 3C21 POPEt 365      80.899  17.234 108.026  1.00  0.00           C
ATOM  10505 4C21 POPEt 365      80.469  16.684 106.656  1.00  0.00           C
ATOM  10508 5C21 POPEt 365      80.489  15.154 106.656  1.00  0.00           C
ATOM  10511 6C21 POPEt 365      79.719  14.544 105.486  1.00  0.00           C
ATOM  10514 7C21 POPEt 365      79.439  13.054 105.726  1.00  0.00           C
ATOM  10517 8C21 POPEt 365      78.539  12.424 104.656  1.00  0.00           C
ATOM  10521  C33 POPEt 365      85.009  22.144 116.606  1.00  0.00           C
ATOM  10524  C34 POPEt 365      86.299  21.694 115.906  1.00  0.00           C
ATOM  10527  C35 POPEt 365      86.449  22.064 114.426  1.00  0.00           C
ATOM  10530  C36 POPEt 365      85.829  21.024 113.486  1.00  0.00           C
ATOM  10533  C37 POPEt 365      86.209  21.284 112.026  1.00  0.00           C
ATOM  10536  C38 POPEt 365      85.089  21.004 111.006  1.00  0.00           C
ATOM  10539  C39 POPEt 365      84.289  22.254 110.626  1.00  0.00           C
ATOM  10542 0C31 POPEt 365      83.299  22.724 111.706  1.00  0.00           C
ATOM  10545 1C31 POPEt 365      82.789  24.154 111.446  1.00  0.00           C
ATOM  10548 2C31 POPEt 365      81.619  24.554 112.356  1.00  0.00           C
ATOM  10551 3C31 POPEt 365      81.459  26.074 112.476  1.00  0.00           C
ATOM  10554 4C31 POPEt 365      81.149  26.724 111.126  1.00  0.00           C
ATOM  10557 5C31 POPEt 365      80.879  28.224 111.236  1.00  0.00           C
ATOM  10560 6C31 POPEt 365      80.539  28.864 109.886  1.00  0.00           C
ATOM  10564  NH3 POPEu 366      15.649  48.724 129.006  1.00  0.00           N
ATOM  10568  C12 POPEu 366      16.779  49.554 128.486  1.00  0.00           C
ATOM  10571  C11 POPEu 366      16.539  51.064 128.606  1.00  0.00           C
ATOM  10574  P   POPEu 366      18.149  53.064 127.886  1.00  0.00           P
ATOM  10575  O13 POPEu 366      18.299  53.284 129.346  1.00  0.00           O
ATOM  10576  O14 POPEu 366      19.379  52.964 127.076  1.00  0.00           O
ATOM  10577  O11 POPEu 366      17.099  54.054 127.256  1.00  0.00           O
ATOM  10578  O12 POPEu 366      17.379  51.704 127.666  1.00  0.00           O
ATOM  10579  C1  POPEu 366      17.399  54.894 126.146  1.00  0.00           C
ATOM  10582  C2  POPEu 366      16.699  54.444 124.846  1.00  0.00           C
ATOM  10584  O21 POPEu 366      16.479  55.534 123.926  1.00  0.00           O
ATOM  10585  C21 POPEu 366      17.569  56.144 123.456  1.00  0.00           C
ATOM  10586  O22 POPEu 366      18.719  55.964 123.826  1.00  0.00           O
ATOM  10587  C22 POPEu 366      17.189  57.084 122.306  1.00  0.00           C
ATOM  10590  C3  POPEu 366      15.339  53.754 125.166  1.00  0.00           C
ATOM  10593  O31 POPEu 366      14.549  53.564 123.976  1.00  0.00           O
ATOM  10594  C31 POPEu 366      13.619  54.484 123.766  1.00  0.00           C
ATOM  10595  O32 POPEu 366      13.099  55.214 124.596  1.00  0.00           O
ATOM  10596  C32 POPEu 366      13.259  54.494 122.286  1.00  0.00           C
ATOM  10599  C23 POPEu 366      18.149  56.874 121.116  1.00  0.00           C
ATOM  10602  C24 POPEu 366      17.999  55.484 120.466  1.00  0.00           C
ATOM  10605  C25 POPEu 366      18.879  55.314 119.216  1.00  0.00           C
ATOM  10608  C26 POPEu 366      18.469  54.074 118.396  1.00  0.00           C
ATOM  10611  C27 POPEu 366      19.249  53.964 117.076  1.00  0.00           C
ATOM  10614  C28 POPEu 366      18.719  52.874 116.136  1.00  0.00           C
ATOM  10617  C29 POPEu 366      17.499  53.334 115.356  1.00  0.00           C
ATOM  10619 0C21 POPEu 366      17.459  53.654 114.046  1.00  0.00           C
ATOM  10621 1C21 POPEu 366      18.619  53.624 113.076  1.00  0.00           C
ATOM  10624 2C21 POPEu 366      18.209  53.224 111.636  1.00  0.00           C
ATOM  10627 3C21 POPEu 366      17.829  51.744 111.486  1.00  0.00           C
ATOM  10630 4C21 POPEu 366      17.829  51.264 110.026  1.00  0.00           C
ATOM  10633 5C21 POPEu 366      16.539  51.564 109.256  1.00  0.00           C
ATOM  10636 6C21 POPEu 366      16.639  51.124 107.786  1.00  0.00           C
ATOM  10639 7C21 POPEu 366      15.299  51.104 107.056  1.00  0.00           C
ATOM  10642 8C21 POPEu 366      15.409  50.654 105.596  1.00  0.00           C
ATOM  10646  C33 POPEu 366      13.029  55.924 121.736  1.00  0.00           C
ATOM  10649  C34 POPEu 366      12.559  55.914 120.276  1.00  0.00           C
ATOM  10652  C35 POPEu 366      13.659  55.614 119.246  1.00  0.00           C
ATOM  10655  C36 POPEu 366      14.579  56.814 118.976  1.00  0.00           C
ATOM  10658  C37 POPEu 366      15.389  56.684 117.676  1.00  0.00           C
ATOM  10661  C38 POPEu 366      14.539  56.874 116.416  1.00  0.00           C
ATOM  10664  C39 POPEu 366      15.419  57.074 115.166  1.00  0.00           C
ATOM  10667 0C31 POPEu 366      14.619  57.374 113.896  1.00  0.00           C
ATOM  10670 1C31 POPEu 366      15.539  57.474 112.676  1.00  0.00           C
ATOM  10673 2C31 POPEu 366      14.799  57.194 111.366  1.00  0.00           C
ATOM  10676 3C31 POPEu 366      15.729  57.104 110.146  1.00  0.00           C
ATOM  10679 4C31 POPEu 366      16.459  58.414 109.816  1.00  0.00           C
ATOM  10682 5C31 POPEu 366      17.439  58.274 108.656  1.00  0.00           C
ATOM  10685 6C31 POPEu 366      18.139  59.594 108.296  1.00  0.00           C
ATOM  10689  NH3 POPEv 367     114.639  38.824  85.806  1.00  0.00           N
ATOM  10693  C12 POPEv 367     114.929  37.794  86.886  1.00  0.00           C
ATOM  10696  C11 POPEv 367     114.539  36.344  86.496  1.00  0.00           C
ATOM  10699  P   POPEv 367     115.379  34.534  84.656  1.00  0.00           P
ATOM  10700  O13 POPEv 367     114.059  34.124  84.136  1.00  0.00           O
ATOM  10701  O14 POPEv 367     116.469  34.734  83.686  1.00  0.00           O
ATOM  10702  O11 POPEv 367     115.829  33.474  85.736  1.00  0.00           O
ATOM  10703  O12 POPEv 367     115.309  35.914  85.396  1.00  0.00           O
ATOM  10704  C1  POPEv 367     117.229  33.474  86.066  1.00  0.00           C
ATOM  10707  C2  POPEv 367     117.609  32.414  87.126  1.00  0.00           C
ATOM  10709  O21 POPEv 367     116.729  32.424  88.256  1.00  0.00           O
ATOM  10710  C21 POPEv 367     116.929  33.364  89.156  1.00  0.00           C
ATOM  10711  O22 POPEv 367     117.529  34.414  88.996  1.00  0.00           O
ATOM  10712  C22 POPEv 367     116.419  32.894  90.526  1.00  0.00           C
ATOM  10715  C3  POPEv 367     119.119  32.494  87.526  1.00  0.00           C
ATOM  10718  O31 POPEv 367     119.329  31.764  88.756  1.00  0.00           O
ATOM  10719  C31 POPEv 367     120.599  31.674  89.116  1.00  0.00           C
ATOM  10720  O32 POPEv 367     121.539  32.094  88.466  1.00  0.00           O
ATOM  10721  C32 POPEv 367     120.669  30.964  90.456  1.00  0.00           C
ATOM  10724  C23 POPEv 367     115.099  33.574  90.986  1.00  0.00           C
ATOM  10727  C24 POPEv 367     114.999  33.864  92.496  1.00  0.00           C
ATOM  10730  C25 POPEv 367     115.359  32.704  93.446  1.00  0.00           C
ATOM  10733  C26 POPEv 367     114.219  31.734  93.766  1.00  0.00           C
ATOM  10736  C27 POPEv 367     114.709  30.484  94.516  1.00  0.00           C
ATOM  10739  C28 POPEv 367     115.469  30.754  95.836  1.00  0.00           C
ATOM  10742  C29 POPEv 367     114.559  31.204  96.946  1.00  0.00           C
ATOM  10744 0C21 POPEv 367     114.329  30.554  98.116  1.00  0.00           C
ATOM  10746 1C21 POPEv 367     114.969  29.254  98.536  1.00  0.00           C
ATOM  10749 2C21 POPEv 367     114.269  28.044  97.886  1.00  0.00           C
ATOM  10752 3C21 POPEv 367     114.949  26.704  98.206  1.00  0.00           C
ATOM  10755 4C21 POPEv 367     114.299  25.534  97.446  1.00  0.00           C
ATOM  10758 5C21 POPEv 367     115.129  24.244  97.426  1.00  0.00           C
ATOM  10761 6C21 POPEv 367     115.509  23.704  98.816  1.00  0.00           C
ATOM  10764 7C21 POPEv 367     116.119  22.294  98.746  1.00  0.00           C
ATOM  10767 8C21 POPEv 367     116.529  21.754 100.116  1.00  0.00           C
ATOM  10771  C33 POPEv 367     121.739  31.584  91.376  1.00  0.00           C
ATOM  10774  C34 POPEv 367     121.699  31.014  92.796  1.00  0.00           C
ATOM  10777  C35 POPEv 367     120.439  31.434  93.566  1.00  0.00           C
ATOM  10780  C36 POPEv 367     120.559  31.224  95.076  1.00  0.00           C
ATOM  10783  C37 POPEv 367     119.249  31.604  95.786  1.00  0.00           C
ATOM  10786  C38 POPEv 367     119.369  31.664  97.306  1.00  0.00           C
ATOM  10789  C39 POPEv 367     119.649  30.304  97.956  1.00  0.00           C
ATOM  10792 0C31 POPEv 367     119.649  30.394  99.486  1.00  0.00           C
ATOM  10795 1C31 POPEv 367     121.009  30.054 100.116  1.00  0.00           C
ATOM  10798 2C31 POPEv 367     121.069  30.344 101.626  1.00  0.00           C
ATOM  10801 3C31 POPEv 367     119.849  29.824 102.396  1.00  0.00           C
ATOM  10804 4C31 POPEv 367     119.999  29.984 103.906  1.00  0.00           C
ATOM  10807 5C31 POPEv 367     118.659  29.974 104.666  1.00  0.00           C
ATOM  10810 6C31 POPEv 367     118.849  30.064 106.176  1.00  0.00           C
ATOM  10814  NH3 POPEw 368      39.449  66.194  87.126  1.00  0.00           N
ATOM  10818  C12 POPEw 368      38.799  64.864  86.866  1.00  0.00           C
ATOM  10821  C11 POPEw 368      37.399  64.674  87.436  1.00  0.00           C
ATOM  10824  P   POPEw 368      35.639  62.914  86.536  1.00  0.00           P
ATOM  10825  O13 POPEw 368      35.229  63.874  85.496  1.00  0.00           O
ATOM  10826  O14 POPEw 368      35.689  61.484  86.176  1.00  0.00           O
ATOM  10827  O11 POPEw 368      34.679  63.094  87.786  1.00  0.00           O
ATOM  10828  O12 POPEw 368      37.039  63.324  87.116  1.00  0.00           O
ATOM  10829  C1  POPEw 368      35.099  62.824  89.126  1.00  0.00           C
ATOM  10832  C2  POPEw 368      34.369  63.754  90.126  1.00  0.00           C
ATOM  10834  O21 POPEw 368      32.969  63.424  90.046  1.00  0.00           O
ATOM  10835  C21 POPEw 368      32.119  63.614  91.056  1.00  0.00           C
ATOM  10836  O22 POPEw 368      30.919  63.704  90.886  1.00  0.00           O
ATOM  10837  C22 POPEw 368      32.779  63.614  92.426  1.00  0.00           C
ATOM  10840  C3  POPEw 368      34.599  65.254  89.786  1.00  0.00           C
ATOM  10843  O31 POPEw 368      34.189  66.124  90.866  1.00  0.00           O
ATOM  10844  C31 POPEw 368      33.909  67.374  90.496  1.00  0.00           C
ATOM  10845  O32 POPEw 368      33.929  67.794  89.356  1.00  0.00           O
ATOM  10846  C32 POPEw 368      33.649  68.234  91.736  1.00  0.00           C
ATOM  10849  C23 POPEw 368      31.729  63.564  93.566  1.00  0.00           C
ATOM  10852  C24 POPEw 368      32.399  63.444  94.936  1.00  0.00           C
ATOM  10855  C25 POPEw 368      31.629  62.514  95.876  1.00  0.00           C
ATOM  10858  C26 POPEw 368      32.359  62.234  97.196  1.00  0.00           C
ATOM  10861  C27 POPEw 368      31.619  61.204  98.056  1.00  0.00           C
ATOM  10864  C28 POPEw 368      32.419  60.784  99.296  1.00  0.00           C
ATOM  10867  C29 POPEw 368      31.699  59.714 100.066  1.00  0.00           C
ATOM  10869 0C21 POPEw 368      31.779  59.514 101.396  1.00  0.00           C
ATOM  10871 1C21 POPEw 368      32.619  60.344 102.326  1.00  0.00           C
ATOM  10874 2C21 POPEw 368      32.549  59.854 103.786  1.00  0.00           C
ATOM  10877 3C21 POPEw 368      33.369  60.744 104.726  1.00  0.00           C
ATOM  10880 4C21 POPEw 368      33.019  60.574 106.216  1.00  0.00           C
ATOM  10883 5C21 POPEw 368      33.259  59.164 106.796  1.00  0.00           C
ATOM  10886 6C21 POPEw 368      34.709  58.694 106.646  1.00  0.00           C
ATOM  10889 7C21 POPEw 368      35.019  57.434 107.466  1.00  0.00           C
ATOM  10892 8C21 POPEw 368      36.349  56.804 107.086  1.00  0.00           C
ATOM  10896  C33 POPEw 368      32.439  67.804  92.616  1.00  0.00           C
ATOM  10899  C34 POPEw 368      32.429  68.564  93.966  1.00  0.00           C
ATOM  10902  C35 POPEw 368      31.489  67.964  95.026  1.00  0.00           C
ATOM  10905  C36 POPEw 368      31.599  68.664  96.396  1.00  0.00           C
ATOM  10908  C37 POPEw 368      30.479  68.234  97.366  1.00  0.00           C
ATOM  10911  C38 POPEw 368      30.829  68.414  98.846  1.00  0.00           C
ATOM  10914  C39 POPEw 368      29.749  67.834  99.776  1.00  0.00           C
ATOM  10917 0C31 POPEw 368      30.299  67.314 101.106  1.00  0.00           C
ATOM  10920 1C31 POPEw 368      29.219  66.674 101.996  1.00  0.00           C
ATOM  10923 2C31 POPEw 368      29.809  66.054 103.276  1.00  0.00           C
ATOM  10926 3C31 POPEw 368      28.739  65.464 104.216  1.00  0.00           C
ATOM  10929 4C31 POPEw 368      28.099  64.174 103.686  1.00  0.00           C
ATOM  10932 5C31 POPEw 368      27.109  63.574 104.696  1.00  0.00           C
ATOM  10935 6C31 POPEw 368      26.409  62.314 104.176  1.00  0.00           C
ATOM  10939  NH3 POPEx 369     110.899 133.684 124.226  1.00  0.00           N
ATOM  10943  C12 POPEx 369     112.239 133.214 124.726  1.00  0.00           C
ATOM  10946  C11 POPEx 369     112.799 134.094 125.856  1.00  0.00           C
ATOM  10949  P   POPEx 369     115.409 134.284 125.676  1.00  0.00           P
ATOM  10950  O13 POPEx 369     115.209 135.734 125.586  1.00  0.00           O
ATOM  10951  O14 POPEx 369     116.579 133.764 126.416  1.00  0.00           O
ATOM  10952  O11 POPEx 369     115.349 133.634 124.236  1.00  0.00           O
ATOM  10953  O12 POPEx 369     114.099 133.634 126.276  1.00  0.00           O
ATOM  10954  C1  POPEx 369     116.139 134.134 123.166  1.00  0.00           C
ATOM  10957  C2  POPEx 369     116.969 132.994 122.526  1.00  0.00           C
ATOM  10959  O21 POPEx 369     116.079 132.084 121.846  1.00  0.00           O
ATOM  10960  C21 POPEx 369     116.479 131.664 120.666  1.00  0.00           C
ATOM  10961  O22 POPEx 369     117.559 131.934 120.156  1.00  0.00           O
ATOM  10962  C22 POPEx 369     115.409 130.764 120.046  1.00  0.00           C
ATOM  10965  C3  POPEx 369     117.809 132.264 123.616  1.00  0.00           C
ATOM  10968  O31 POPEx 369     119.099 131.804 123.146  1.00  0.00           O
ATOM  10969  C31 POPEx 369     119.089 130.584 122.616  1.00  0.00           C
ATOM  10970  O32 POPEx 369     118.109 129.864 122.556  1.00  0.00           O
ATOM  10971  C32 POPEx 369     120.499 130.204 122.156  1.00  0.00           C
ATOM  10974  C23 POPEx 369     115.599 130.614 118.516  1.00  0.00           C
ATOM  10977  C24 POPEx 369     115.169 131.864 117.746  1.00  0.00           C
ATOM  10980  C25 POPEx 369     115.459 131.794 116.236  1.00  0.00           C
ATOM  10983  C26 POPEx 369     114.959 133.064 115.536  1.00  0.00           C
ATOM  10986  C27 POPEx 369     115.269 133.154 114.036  1.00  0.00           C
ATOM  10989  C28 POPEx 369     114.649 134.414 113.406  1.00  0.00           C
ATOM  10992  C29 POPEx 369     115.669 135.364 112.816  1.00  0.00           C
ATOM  10994 0C21 POPEx 369     116.159 135.294 111.576  1.00  0.00           C
ATOM  10996 1C21 POPEx 369     115.849 134.234 110.546  1.00  0.00           C
ATOM  10999 2C21 POPEx 369     117.089 133.724 109.806  1.00  0.00           C
ATOM  11002 3C21 POPEx 369     117.659 134.784 108.856  1.00  0.00           C
ATOM  11005 4C21 POPEx 369     118.839 134.294 108.016  1.00  0.00           C
ATOM  11008 5C21 POPEx 369     119.299 135.334 106.986  1.00  0.00           C
ATOM  11011 6C21 POPEx 369     119.679 136.694 107.576  1.00  0.00           C
ATOM  11014 7C21 POPEx 369     120.099 137.694 106.496  1.00  0.00           C
ATOM  11017 8C21 POPEx 369     120.539 139.052 107.036  1.00  0.00           C
ATOM  11021  C33 POPEx 369     120.859 130.824 120.786  1.00  0.00           C
ATOM  11024  C34 POPEx 369     122.339 131.234 120.676  1.00  0.00           C
ATOM  11027  C35 POPEx 369     123.139 130.544 119.566  1.00  0.00           C
ATOM  11030  C36 POPEx 369     122.529 130.684 118.166  1.00  0.00           C
ATOM  11033  C37 POPEx 369     123.589 130.824 117.066  1.00  0.00           C
ATOM  11036  C38 POPEx 369     123.109 130.274 115.726  1.00  0.00           C
ATOM  11039  C39 POPEx 369     123.899 130.764 114.516  1.00  0.00           C
ATOM  11042 0C31 POPEx 369     123.219 130.284 113.236  1.00  0.00           C
ATOM  11045 1C31 POPEx 369     123.899 130.754 111.946  1.00  0.00           C
ATOM  11048 2C31 POPEx 369     123.699 132.254 111.686  1.00  0.00           C
ATOM  11051 3C31 POPEx 369     124.229 132.654 110.306  1.00  0.00           C
ATOM  11054 4C31 POPEx 369     123.819 134.074 109.896  1.00  0.00           C
ATOM  11057 5C31 POPEx 369     124.129 134.344 108.416  1.00  0.00           C
ATOM  11060 6C31 POPEx 369     123.849 135.784 107.996  1.00  0.00           C
ATOM  11064  NH3 POPEy 370      77.129  10.244 121.346  1.00  0.00           N
ATOM  11068  C12 POPEy 370      76.369   9.124 122.006  1.00  0.00           C
ATOM  11071  C11 POPEy 370      75.299   8.504 121.096  1.00  0.00           C
ATOM  11074  P   POPEy 370      74.529   6.514 122.686  1.00  0.00           P
ATOM  11075  O13 POPEy 370      75.619   6.684 123.676  1.00  0.00           O
ATOM  11076  O14 POPEy 370      73.199   6.134 123.226  1.00  0.00           O
ATOM  11077  O11 POPEy 370      74.999   5.484 121.586  1.00  0.00           O
ATOM  11078  O12 POPEy 370      74.309   7.844 121.876  1.00  0.00           O
ATOM  11079  C1  POPEy 370      73.999   4.814 120.786  1.00  0.00           C
ATOM  11082  C2  POPEy 370      74.639   3.994 119.626  1.00  0.00           C
ATOM  11084  O21 POPEy 370      74.139   4.474 118.366  1.00  0.00           O
ATOM  11085  C21 POPEy 370      74.739   5.504 117.826  1.00  0.00           C
ATOM  11086  O22 POPEy 370      75.639   6.154 118.316  1.00  0.00           O
ATOM  11087  C22 POPEy 370      74.119   5.744 116.436  1.00  0.00           C
ATOM  11090  C3  POPEy 370      74.319   2.454 119.746  1.00  0.00           C
ATOM  11093  O31 POPEy 370      74.699   1.684 118.576  1.00  0.00           O
ATOM  11094  C31 POPEy 370      73.779   1.704 117.606  1.00  0.00           C
ATOM  11095  O32 POPEy 370      72.679   2.204 117.696  1.00  0.00           O
ATOM  11096  C32 POPEy 370      74.299   1.066 116.316  1.00  0.00           C
ATOM  11099  C23 POPEy 370      74.789   6.894 115.636  1.00  0.00           C
ATOM  11102  C24 POPEy 370      74.889   6.634 114.116  1.00  0.00           C
ATOM  11105  C25 POPEy 370      73.649   6.084 113.376  1.00  0.00           C
ATOM  11108  C26 POPEy 370      74.069   5.574 111.976  1.00  0.00           C
ATOM  11111  C27 POPEy 370      73.149   4.484 111.406  1.00  0.00           C
ATOM  11114  C28 POPEy 370      73.849   3.564 110.386  1.00  0.00           C
ATOM  11117  C29 POPEy 370      74.139   4.244 109.086  1.00  0.00           C
ATOM  11119 0C21 POPEy 370      74.139   3.674 107.866  1.00  0.00           C
ATOM  11121 1C21 POPEy 370      73.909   2.214 107.546  1.00  0.00           C
ATOM  11124 2C21 POPEy 370      72.459   1.694 107.666  1.00  0.00           C
ATOM  11127 3C21 POPEy 370      71.419   2.534 106.916  1.00  0.00           C
ATOM  11130 4C21 POPEy 370      70.639   3.474 107.836  1.00  0.00           C
ATOM  11133 5C21 POPEy 370      69.839   4.524 107.046  1.00  0.00           C
ATOM  11136 6C21 POPEy 370      68.799   5.264 107.896  1.00  0.00           C
ATOM  11139 7C21 POPEy 370      67.869   6.124 107.036  1.00  0.00           C
ATOM  11142 8C21 POPEy 370      66.779   6.834 107.826  1.00  0.00           C
ATOM  11146  C33 POPEy 370      73.169   1.066 115.266  1.00  0.00           C
ATOM  11149  C34 POPEy 370      73.579   0.776 113.816  1.00  0.00           C
ATOM  11152  C35 POPEy 370      74.779  -0.154 113.666  1.00  0.00           C
ATOM  11155  C36 POPEy 370      74.829  -0.774 112.276  1.00  0.00           C
ATOM  11158  C37 POPEy 370      76.089  -1.614 112.026  1.00  0.00           C
ATOM  11161  C38 POPEy 370      75.849  -2.794 111.076  1.00  0.00           C
ATOM  11164  C39 POPEy 370      75.019  -2.384 109.856  1.00  0.00           C
ATOM  11167 0C31 POPEy 370      75.039  -3.444 108.756  1.00  0.00           C
ATOM  11170 1C31 POPEy 370      74.289  -2.984 107.506  1.00  0.00           C
ATOM  11173 2C31 POPEy 370      74.459  -3.944 106.326  1.00  0.00           C
ATOM  11176 3C31 POPEy 370      73.889  -5.344 106.606  1.00  0.00           C
ATOM  11179 4C31 POPEy 370      74.079  -6.294 105.426  1.00  0.00           C
ATOM  11182 5C31 POPEy 370      73.329  -7.614 105.576  1.00  0.00           C
ATOM  11185 6C31 POPEy 370      73.529  -8.554 104.376  1.00  0.00           C
ATOM  11189  NH3 POPEz 371       0.379 114.244 124.036  1.00  0.00           N
ATOM  11193  C12 POPEz 371       1.239 113.394 124.926  1.00  0.00           C
ATOM  11196  C11 POPEz 371       0.959 111.894 124.726  1.00  0.00           C
ATOM  11199  P   POPEz 371       2.629 109.904 125.176  1.00  0.00           P
ATOM  11200  O13 POPEz 371       3.969 110.314 124.676  1.00  0.00           O
ATOM  11201  O14 POPEz 371       2.659 108.924 126.286  1.00  0.00           O
ATOM  11202  O11 POPEz 371       1.909 109.234 123.926  1.00  0.00           O
ATOM  11203  O12 POPEz 371       1.809 111.184 125.606  1.00  0.00           O
ATOM  11204  C1  POPEz 371       2.469 108.064 123.296  1.00  0.00           C
ATOM  11207  C2  POPEz 371       2.979 108.394 121.856  1.00  0.00           C
ATOM  11209  O21 POPEz 371       1.869 108.304 120.956  1.00  0.00           O
ATOM  11210  C21 POPEz 371       1.419 109.444 120.486  1.00  0.00           C
ATOM  11211  O22 POPEz 371       1.799 110.554 120.786  1.00  0.00           O
ATOM  11212  C22 POPEz 371       0.349 109.134 119.426  1.00  0.00           C
ATOM  11215  C3  POPEz 371       4.109 107.454 121.296  1.00  0.00           C
ATOM  11218  O31 POPEz 371       5.049 108.264 120.586  1.00  0.00           O
ATOM  11219  C31 POPEz 371       5.809 107.944 119.546  1.00  0.00           C
ATOM  11220  O32 POPEz 371       6.809 108.584 119.236  1.00  0.00           O
ATOM  11221  C32 POPEz 371       5.329 106.764 118.686  1.00  0.00           C
ATOM  11224  C23 POPEz 371       0.259 110.214 118.316  1.00  0.00           C
ATOM  11227  C24 POPEz 371       0.259 109.674 116.886  1.00  0.00           C
ATOM  11230  C25 POPEz 371       1.669 109.474 116.326  1.00  0.00           C
ATOM  11233  C26 POPEz 371       1.759 109.484 114.786  1.00  0.00           C
ATOM  11236  C27 POPEz 371       1.029 108.334 114.096  1.00  0.00           C
ATOM  11239  C28 POPEz 371       1.299 108.324 112.576  1.00  0.00           C
ATOM  11242  C29 POPEz 371       0.689 107.124 111.886  1.00  0.00           C
ATOM  11244 0C21 POPEz 371       0.399 106.994 110.576  1.00  0.00           C
ATOM  11246 1C21 POPEz 371       0.629 108.034 109.506  1.00  0.00           C
ATOM  11249 2C21 POPEz 371       1.119 107.434 108.166  1.00  0.00           C
ATOM  11252 3C21 POPEz 371       2.599 106.994 108.166  1.00  0.00           C
ATOM  11255 4C21 POPEz 371       3.009 106.364 106.826  1.00  0.00           C
ATOM  11258 5C21 POPEz 371       4.499 105.994 106.756  1.00  0.00           C
ATOM  11261 6C21 POPEz 371       5.399 107.154 106.296  1.00  0.00           C
ATOM  11264 7C21 POPEz 371       6.889 106.784 106.276  1.00  0.00           C
ATOM  11267 8C21 POPEz 371       7.809 107.914 105.816  1.00  0.00           C
ATOM  11271  C33 POPEz 371       6.269 106.644 117.456  1.00  0.00           C
ATOM  11274  C34 POPEz 371       5.869 105.634 116.356  1.00  0.00           C
ATOM  11277  C35 POPEz 371       6.929 105.644 115.226  1.00  0.00           C
ATOM  11280  C36 POPEz 371       6.789 104.564 114.146  1.00  0.00           C
ATOM  11283  C37 POPEz 371       6.239 105.064 112.786  1.00  0.00           C
ATOM  11286  C38 POPEz 371       6.579 104.084 111.646  1.00  0.00           C
ATOM  11289  C39 POPEz 371       6.309 104.614 110.226  1.00  0.00           C
ATOM  11292 0C31 POPEz 371       7.139 103.894 109.146  1.00  0.00           C
ATOM  11295 1C31 POPEz 371       6.769 102.404 108.966  1.00  0.00           C
ATOM  11298 2C31 POPEz 371       7.849 101.584 108.236  1.00  0.00           C
ATOM  11301 3C31 POPEz 371       7.559 101.254 106.766  1.00  0.00           C
ATOM  11304 4C31 POPEz 371       7.739 102.424 105.786  1.00  0.00           C
ATOM  11307 5C31 POPEz 371       7.699 101.934 104.326  1.00  0.00           C
ATOM  11310 6C31 POPEz 371       7.879 103.054 103.306  1.00  0.00           C
ATOM  11314  NH3 POPE0 372      78.679 108.094  83.136  1.00  0.00           N
ATOM  11318  C12 POPE0 372      78.649 107.384  81.806  1.00  0.00           C
ATOM  11321  C11 POPE0 372      78.929 108.324  80.626  1.00  0.00           C
ATOM  11324  P   POPE0 372      80.849 110.014  81.166  1.00  0.00           P
ATOM  11325  O13 POPE0 372      80.929 111.064  80.126  1.00  0.00           O
ATOM  11326  O14 POPE0 372      80.029 110.274  82.376  1.00  0.00           O
ATOM  11327  O11 POPE0 372      82.289 109.494  81.626  1.00  0.00           O
ATOM  11328  O12 POPE0 372      80.309 108.664  80.516  1.00  0.00           O
ATOM  11329  C1  POPE0 372      82.359 108.184  82.226  1.00  0.00           C
ATOM  11332  C2  POPE0 372      83.409 108.064  83.376  1.00  0.00           C
ATOM  11334  O21 POPE0 372      83.479 106.684  83.826  1.00  0.00           O
ATOM  11335  C21 POPE0 372      82.489 106.204  84.566  1.00  0.00           C
ATOM  11336  O22 POPE0 372      81.439 106.774  84.826  1.00  0.00           O
ATOM  11337  C22 POPE0 372      82.909 104.824  85.096  1.00  0.00           C
ATOM  11340  C3  POPE0 372      83.219 109.084  84.556  1.00  0.00           C
ATOM  11343  O31 POPE0 372      84.029 108.744  85.716  1.00  0.00           O
ATOM  11344  C31 POPE0 372      85.299 109.124  85.646  1.00  0.00           C
ATOM  11345  O32 POPE0 372      85.769 109.834  84.776  1.00  0.00           O
ATOM  11346  C32 POPE0 372      86.169 108.344  86.656  1.00  0.00           C
ATOM  11349  C23 POPE0 372      82.869 104.704  86.646  1.00  0.00           C
ATOM  11352  C24 POPE0 372      82.709 103.244  87.106  1.00  0.00           C
ATOM  11355  C25 POPE0 372      83.029 103.064  88.596  1.00  0.00           C
ATOM  11358  C26 POPE0 372      82.739 101.644  89.136  1.00  0.00           C
ATOM  11361  C27 POPE0 372      83.109 101.544  90.626  1.00  0.00           C
ATOM  11364  C28 POPE0 372      82.869 100.154  91.256  1.00  0.00           C
ATOM  11367  C29 POPE0 372      83.309 100.184  92.696  1.00  0.00           C
ATOM  11369 0C21 POPE0 372      83.029  99.294  93.666  1.00  0.00           C
ATOM  11371 1C21 POPE0 372      82.209  98.034  93.546  1.00  0.00           C
ATOM  11374 2C21 POPE0 372      82.989  96.894  92.876  1.00  0.00           C
ATOM  11377 3C21 POPE0 372      82.239  95.554  92.896  1.00  0.00           C
ATOM  11380 4C21 POPE0 372      82.959  94.434  92.126  1.00  0.00           C
ATOM  11383 5C21 POPE0 372      84.269  93.954  92.766  1.00  0.00           C
ATOM  11386 6C21 POPE0 372      84.059  92.854  93.816  1.00  0.00           C
ATOM  11389 7C21 POPE0 372      85.399  92.264  94.296  1.00  0.00           C
ATOM  11392 8C21 POPE0 372      85.239  91.054  95.226  1.00  0.00           C
ATOM  11396  C33 POPE0 372      85.469 107.884  87.966  1.00  0.00           C
ATOM  11399  C34 POPE0 372      85.469 108.964  89.066  1.00  0.00           C
ATOM  11402  C35 POPE0 372      86.799 109.144  89.816  1.00  0.00           C
ATOM  11405  C36 POPE0 372      87.239 107.904  90.616  1.00  0.00           C
ATOM  11408  C37 POPE0 372      88.359 108.214  91.636  1.00  0.00           C
ATOM  11411  C38 POPE0 372      88.879 106.954  92.356  1.00  0.00           C
ATOM  11414  C39 POPE0 372      88.209 106.664  93.696  1.00  0.00           C
ATOM  11417 0C31 POPE0 372      88.779 105.404  94.366  1.00  0.00           C
ATOM  11420 1C31 POPE0 372      88.269 105.194  95.796  1.00  0.00           C
ATOM  11423 2C31 POPE0 372      88.809 103.904  96.446  1.00  0.00           C
ATOM  11426 3C31 POPE0 372      90.329 103.874  96.666  1.00  0.00           C
ATOM  11429 4C31 POPE0 372      90.839 105.014  97.556  1.00  0.00           C
ATOM  11432 5C31 POPE0 372      92.269 104.794  98.056  1.00  0.00           C
ATOM  11435 6C31 POPE0 372      92.749 105.954  98.926  1.00  0.00           C
ATOM  11439  NH3 POPE1 373      12.429  62.634 126.416  1.00  0.00           N
ATOM  11443  C12 POPE1 373      11.329  62.134 125.506  1.00  0.00           C
ATOM  11446  C11 POPE1 373      10.559  60.924 126.096  1.00  0.00           C
ATOM  11449  P   POPE1 373       9.629  62.414 128.116  1.00  0.00           P
ATOM  11450  O13 POPE1 373      10.829  63.234 128.456  1.00  0.00           O
ATOM  11451  O14 POPE1 373       8.679  62.114 129.206  1.00  0.00           O
ATOM  11452  O11 POPE1 373       8.899  63.094 126.886  1.00  0.00           O
ATOM  11453  O12 POPE1 373      10.099  61.064 127.436  1.00  0.00           O
ATOM  11454  C1  POPE1 373       7.499  62.974 126.666  1.00  0.00           C
ATOM  11457  C2  POPE1 373       7.179  62.424 125.246  1.00  0.00           C
ATOM  11459  O21 POPE1 373       7.789  63.274 124.246  1.00  0.00           O
ATOM  11460  C21 POPE1 373       8.329  62.674 123.196  1.00  0.00           C
ATOM  11461  O22 POPE1 373       8.459  61.464 123.056  1.00  0.00           O
ATOM  11462  C22 POPE1 373       8.769  63.734 122.186  1.00  0.00           C
ATOM  11465  C3  POPE1 373       5.639  62.364 125.026  1.00  0.00           C
ATOM  11468  O31 POPE1 373       5.259  62.354 123.626  1.00  0.00           O
ATOM  11469  C31 POPE1 373       5.259  61.174 123.036  1.00  0.00           C
ATOM  11470  O32 POPE1 373       5.309  60.104 123.606  1.00  0.00           O
ATOM  11471  C32 POPE1 373       5.169  61.384 121.526  1.00  0.00           C
ATOM  11474  C23 POPE1 373       9.529  63.124 120.976  1.00  0.00           C
ATOM  11477  C24 POPE1 373       8.629  62.724 119.786  1.00  0.00           C
ATOM  11480  C25 POPE1 373       9.349  61.824 118.766  1.00  0.00           C
ATOM  11483  C26 POPE1 373      10.589  62.484 118.126  1.00  0.00           C
ATOM  11486  C27 POPE1 373      11.399  61.524 117.236  1.00  0.00           C
ATOM  11489  C28 POPE1 373      12.759  62.104 116.796  1.00  0.00           C
ATOM  11492  C29 POPE1 373      12.629  63.304 115.896  1.00  0.00           C
ATOM  11494 0C21 POPE1 373      13.429  63.654 114.876  1.00  0.00           C
ATOM  11496 1C21 POPE1 373      14.649  62.944 114.356  1.00  0.00           C
ATOM  11499 2C21 POPE1 373      14.499  62.734 112.836  1.00  0.00           C
ATOM  11502 3C21 POPE1 373      15.799  62.284 112.146  1.00  0.00           C
ATOM  11505 4C21 POPE1 373      15.599  61.964 110.656  1.00  0.00           C
ATOM  11508 5C21 POPE1 373      14.999  63.104 109.816  1.00  0.00           C
ATOM  11511 6C21 POPE1 373      14.879  62.734 108.336  1.00  0.00           C
ATOM  11514 7C21 POPE1 373      14.179  63.814 107.496  1.00  0.00           C
ATOM  11517 8C21 POPE1 373      14.019  63.414 106.036  1.00  0.00           C
ATOM  11521  C33 POPE1 373       5.139  60.074 120.696  1.00  0.00           C
ATOM  11524  C34 POPE1 373       5.019  60.324 119.176  1.00  0.00           C
ATOM  11527  C35 POPE1 373       4.689  59.044 118.396  1.00  0.00           C
ATOM  11530  C36 POPE1 373       4.459  59.234 116.896  1.00  0.00           C
ATOM  11533  C37 POPE1 373       3.949  57.944 116.236  1.00  0.00           C
[truncated: 2,072,103 more chars]
