# Supplementary material for: Characterizing Membrane Association and Periplasmic Transfer of Bacterial Lipoproteins through Molecular Dynamics Simulations
Source: Structure. 2020 Apr 7;28(4):475–487.e3. doi: 10.1016/j.str.2020.01.012 (PMC7139219; doi:10.1016/j.str.2020.01.012)
Supplement: Data S2. Final Coordinates from Simulations (A–L), Related to Figure 3 [file mmc4.zip › A-L/BAMD-1-atomistic.pdb]

TITLE     Protein
REMARK    THIS IS A SIMULATION BOX
CRYST1  129.302  129.302  109.638  90.00  90.00  90.00 P 1           1
MODEL        1
ATOM      1  N   CYSTA   1      73.891  86.271  56.960  1.00  0.00           N
ATOM      3  CA  CYSTA   1      73.221  85.981  58.210  1.00  0.00           C
ATOM      5  C   CYSTA   1      73.941  84.881  58.990  1.00  0.00           C
ATOM      6  O   CYSTA   1      73.461  83.751  59.090  1.00  0.00           O
ATOM      7  CB  CYSTA   1      71.701  85.671  58.030  1.00  0.00           C
ATOM     10  SG  CYSTA   1      70.751  87.031  57.260  1.00  0.00           S
ATOM     11  C1  CYSTA   1      69.111  86.241  57.440  1.00  0.00           C
ATOM     14  CA1 CYSTA   1      75.101  86.841  56.860  1.00  0.00           C
ATOM     15  OA1 CYSTA   1      75.601  87.411  57.820  1.00  0.00           O
ATOM     16  CA2 CYSTA   1      75.891  86.711  55.610  1.00  0.00           C
ATOM     19  C11 CYSTA   1      67.821  87.031  57.050  1.00  0.00           C
ATOM     21  O11 CYSTA   1      67.691  87.211  55.620  1.00  0.00           O
ATOM     22  CX1 CYSTA   1      67.701  88.391  55.050  1.00  0.00           C
ATOM     23  OX1 CYSTA   1      68.671  89.081  54.830  1.00  0.00           O
ATOM     24  CX2 CYSTA   1      66.311  88.771  54.550  1.00  0.00           C
ATOM     27  C12 CYSTA   1      67.561  88.281  57.950  1.00  0.00           C
ATOM     30  O12 CYSTA   1      68.501  89.321  57.700  1.00  0.00           O
ATOM     31  CD1 CYSTA   1      68.071  90.521  58.030  1.00  0.00           C
ATOM     32  OD1 CYSTA   1      67.361  90.801  58.980  1.00  0.00           O
ATOM     33  CD2 CYSTA   1      68.391  91.411  56.830  1.00  0.00           C
ATOM     36  CA3 CYSTA   1      75.061  87.241  54.450  1.00  0.00           C
ATOM     39  CA4 CYSTA   1      75.371  86.571  53.110  1.00  0.00           C
ATOM     42  CA5 CYSTA   1      74.371  87.041  52.040  1.00  0.00           C
ATOM     45  CA6 CYSTA   1      74.201  88.571  52.010  1.00  0.00           C
ATOM     48  CA7 CYSTA   1      75.511  89.351  51.860  1.00  0.00           C
ATOM     51  CA8 CYSTA   1      75.331  90.841  52.150  1.00  0.00           C
ATOM     54  CA9 CYSTA   1      76.581  91.641  51.750  1.00  0.00           C
ATOM     57 0CA1 CYSTA   1      76.661  91.821  50.240  1.00  0.00           C
ATOM     60 1CA1 CYSTA   1      75.711  92.901  49.720  1.00  0.00           C
ATOM     63 2CA1 CYSTA   1      75.271  92.631  48.280  1.00  0.00           C
ATOM     66 3CA1 CYSTA   1      74.451  93.771  47.690  1.00  0.00           C
ATOM     69 4CA1 CYSTA   1      75.321  94.931  47.180  1.00  0.00           C
ATOM     72 5CA1 CYSTA   1      74.871  95.421  45.800  1.00  0.00           C
ATOM     75 6CA1 CYSTA   1      75.711  96.571  45.270  1.00  0.00           C
ATOM     79  CD3 CYSTA   1      68.361  92.921  57.090  1.00  0.00           C
ATOM     82  CD4 CYSTA   1      66.931  93.451  57.130  1.00  0.00           C
ATOM     85  CD5 CYSTA   1      66.601  94.521  56.070  1.00  0.00           C
ATOM     88  CD6 CYSTA   1      66.681  94.011  54.620  1.00  0.00           C
ATOM     91  CD7 CYSTA   1      65.571  94.611  53.750  1.00  0.00           C
ATOM     94  CD8 CYSTA   1      65.311  93.811  52.470  1.00  0.00           C
ATOM     97  CD9 CYSTA   1      64.101  94.341  51.710  1.00  0.00           C
ATOM    100 0CD1 CYSTA   1      63.881  93.631  50.370  1.00  0.00           C
ATOM    103 1CD1 CYSTA   1      63.661  94.631  49.220  1.00  0.00           C
ATOM    106 2CD1 CYSTA   1      63.791  94.021  47.830  1.00  0.00           C
ATOM    109 3CD1 CYSTA   1      63.901  95.111  46.750  1.00  0.00           C
ATOM    112 4CD1 CYSTA   1      62.661  95.261  45.860  1.00  0.00           C
ATOM    115 5CD1 CYSTA   1      62.071  96.681  45.920  1.00  0.00           C
ATOM    118 6CD1 CYSTA   1      61.001  96.931  44.860  1.00  0.00           C
ATOM    122  CX3 CYSTA   1      66.301  89.811  53.400  1.00  0.00           C
ATOM    125  CX4 CYSTA   1      66.501  89.221  52.000  1.00  0.00           C
ATOM    128  CX5 CYSTA   1      66.261  90.251  50.880  1.00  0.00           C
ATOM    131  CX6 CYSTA   1      67.541  91.001  50.460  1.00  0.00           C
ATOM    134  CX7 CYSTA   1      67.401  91.751  49.120  1.00  0.00           C
ATOM    137  CX8 CYSTA   1      68.741  92.291  48.570  1.00  0.00           C
ATOM    140  CX9 CYSTA   1      68.591  93.271  47.430  1.00  0.00           C
ATOM    142 0CX1 CYSTA   1      69.151  93.201  46.210  1.00  0.00           C
ATOM    144 1CX1 CYSTA   1      70.031  92.101  45.690  1.00  0.00           C
ATOM    147 2CX1 CYSTA   1      70.881  92.421  44.430  1.00  0.00           C
ATOM    150 3CX1 CYSTA   1      72.401  92.331  44.700  1.00  0.00           C
ATOM    153 4CX1 CYSTA   1      73.271  92.111  43.440  1.00  0.00           C
ATOM    156 5CX1 CYSTA   1      73.991  90.751  43.430  1.00  0.00           C
ATOM    159 6CX1 CYSTA   1      75.061  90.601  44.540  1.00  0.00           C
ATOM    162 7CX1 CYSTA   1      75.271  89.141  44.960  1.00  0.00           C
ATOM    165 8CX1 CYSTA   1      76.181  88.971  46.170  1.00  0.00           C
ATOM    169  N   SER A   2      75.131  85.231  59.520  1.00  0.00           N
ATOM    171  CA  SER A   2      76.311  84.381  59.730  1.00  0.00           C
ATOM    173  CB  SER A   2      76.141  82.841  59.850  1.00  0.00           C
ATOM    176  OG  SER A   2      77.361  82.201  60.280  1.00  0.00           O
ATOM    178  C   SER A   2      77.281  84.631  58.590  1.00  0.00           C
ATOM    179  O   SER A   2      76.971  84.301  57.450  1.00  0.00           O
ATOM    180  N   GLY A   3      78.491  85.191  58.790  1.00  0.00           N
ATOM    182  CA  GLY A   3      79.201  85.531  60.020  1.00  0.00           C
ATOM    185  C   GLY A   3      78.491  86.401  61.040  1.00  0.00           C
ATOM    186  O   GLY A   3      77.621  87.211  60.730  1.00  0.00           O
ATOM    187  N   SER A   4      78.861  86.261  62.320  1.00  0.00           N
ATOM    189  CA  SER A   4      78.341  87.081  63.410  1.00  0.00           C
ATOM    191  CB  SER A   4      77.921  86.271  64.670  1.00  0.00           C
ATOM    194  OG  SER A   4      78.811  85.191  64.970  1.00  0.00           O
ATOM    196  C   SER A   4      79.271  88.241  63.720  1.00  0.00           C
ATOM    197  O   SER A   4      80.291  88.441  63.070  1.00  0.00           O
ATOM    198  N   LYS A   5      78.911  89.061  64.730  1.00  0.00           N
ATOM    200  CA  LYS A   5      79.881  89.971  65.300  1.00  0.00           C
ATOM    202  CB  LYS A   5      79.471  91.461  65.320  1.00  0.00           C
ATOM    205  CG  LYS A   5      79.871  92.221  64.030  1.00  0.00           C
ATOM    208  CD  LYS A   5      79.201  91.801  62.710  1.00  0.00           C
ATOM    211  CE  LYS A   5      80.151  91.881  61.500  1.00  0.00           C
ATOM    214  NZ  LYS A   5      79.421  91.681  60.220  1.00  0.00           N
ATOM    218  C   LYS A   5      80.221  89.451  66.670  1.00  0.00           C
ATOM    219  O   LYS A   5      79.371  88.881  67.350  1.00  0.00           O
ATOM    220  N   GLU A   6      81.501  89.511  67.020  1.00  0.00           N
ATOM    222  CA  GLU A   6      82.041  88.611  68.010  1.00  0.00           C
ATOM    224  CB  GLU A   6      83.051  87.671  67.320  1.00  0.00           C
ATOM    227  CG  GLU A   6      83.101  86.221  67.900  1.00  0.00           C
ATOM    230  CD  GLU A   6      81.781  85.491  68.160  1.00  0.00           C
ATOM    231  OE1 GLU A   6      81.611  84.981  69.300  1.00  0.00           O
ATOM    232  OE2 GLU A   6      80.931  85.381  67.240  1.00  0.00           O
ATOM    233  C   GLU A   6      82.641  89.421  69.140  1.00  0.00           C
ATOM    234  O   GLU A   6      83.351  88.901  70.000  1.00  0.00           O
ATOM    235  N   GLU A   7      82.331  90.731  69.210  1.00  0.00           N
ATOM    237  CA  GLU A   7      82.721  91.551  70.320  1.00  0.00           C
ATOM    239  CB  GLU A   7      83.971  92.401  70.010  1.00  0.00           C
ATOM    242  CG  GLU A   7      83.741  93.721  69.230  1.00  0.00           C
ATOM    245  CD  GLU A   7      83.061  93.501  67.890  1.00  0.00           C
ATOM    246  OE1 GLU A   7      83.581  92.661  67.120  1.00  0.00           O
ATOM    247  OE2 GLU A   7      81.991  94.121  67.660  1.00  0.00           O
ATOM    248  C   GLU A   7      81.561  92.411  70.730  1.00  0.00           C
ATOM    249  O   GLU A   7      80.531  92.521  70.060  1.00  0.00           O
ATOM    250  N   VAL A   8      81.671  92.981  71.940  1.00  0.00           N
ATOM    252  CA  VAL A   8      80.691  93.881  72.480  1.00  0.00           C
ATOM    254  CB  VAL A   8      80.041  93.321  73.730  1.00  0.00           C
ATOM    256  CG1 VAL A   8      79.361  94.411  74.580  1.00  0.00           C
ATOM    260  CG2 VAL A   8      79.021  92.261  73.260  1.00  0.00           C
ATOM    264  C   VAL A   8      81.391  95.201  72.750  1.00  0.00           C
ATOM    265  O   VAL A   8      82.511  95.171  73.260  1.00  0.00           O
ATOM    266  N   PRO A   9      80.831  96.351  72.430  1.00  0.00           N
ATOM    267  CD  PRO A   9      79.771  96.511  71.430  1.00  0.00           C
ATOM    270  CA  PRO A   9      81.441  97.621  72.790  1.00  0.00           C
ATOM    272  CB  PRO A   9      80.861  98.591  71.760  1.00  0.00           C
ATOM    275  CG  PRO A   9      79.501  98.011  71.380  1.00  0.00           C
ATOM    278  C   PRO A   9      81.081  97.991  74.210  1.00  0.00           C
ATOM    279  O   PRO A   9      80.141  97.461  74.800  1.00  0.00           O
ATOM    280  N   ASP A  10      81.871  98.891  74.820  1.00  0.00           N
ATOM    282  CA  ASP A  10      81.611  99.321  76.180  1.00  0.00           C
ATOM    284  CB  ASP A  10      82.911  99.581  76.980  1.00  0.00           C
ATOM    287  CG  ASP A  10      83.481  98.251  77.410  1.00  0.00           C
ATOM    288  OD1 ASP A  10      82.861  97.201  77.140  1.00  0.00           O
ATOM    289  OD2 ASP A  10      84.391  98.261  78.280  1.00  0.00           O
ATOM    290  C   ASP A  10      80.661 100.481  76.270  1.00  0.00           C
ATOM    291  O   ASP A  10      81.041 101.631  76.520  1.00  0.00           O
ATOM    292  N   ASN A  11      79.381 100.201  76.080  1.00  0.00           N
ATOM    294  CA  ASN A  11      78.331 101.151  76.340  1.00  0.00           C
ATOM    296  CB  ASN A  11      77.121 101.011  75.370  1.00  0.00           C
ATOM    299  CG  ASN A  11      77.451 100.261  74.090  1.00  0.00           C
ATOM    300  OD1 ASN A  11      77.671  99.051  74.120  1.00  0.00           O
ATOM    301  ND2 ASN A  11      77.451 100.971  72.950  1.00  0.00           N
ATOM    304  C   ASN A  11      77.851 101.041  77.800  1.00  0.00           C
ATOM    305  O   ASN A  11      78.111 100.051  78.490  1.00  0.00           O
ATOM    306  N   PRO A  12      77.141 102.051  78.290  1.00  0.00           N
ATOM    307  CD  PRO A  12      77.081 103.361  77.640  1.00  0.00           C
ATOM    310  CA  PRO A  12      76.171 101.951  79.380  1.00  0.00           C
ATOM    312  CB  PRO A  12      75.381 103.251  79.280  1.00  0.00           C
ATOM    315  CG  PRO A  12      76.371 104.231  78.650  1.00  0.00           C
ATOM    318  C   PRO A  12      75.231 100.731  79.400  1.00  0.00           C
ATOM    319  O   PRO A  12      74.741 100.371  78.330  1.00  0.00           O
ATOM    320  N   PRO A  13      74.881 100.111  80.530  1.00  0.00           N
ATOM    321  CD  PRO A  13      75.211 100.601  81.870  1.00  0.00           C
ATOM    324  CA  PRO A  13      74.181  98.831  80.570  1.00  0.00           C
ATOM    326  CB  PRO A  13      74.161  98.461  82.060  1.00  0.00           C
ATOM    329  CG  PRO A  13      74.291  99.801  82.790  1.00  0.00           C
ATOM    332  C   PRO A  13      72.781  98.911  80.020  1.00  0.00           C
ATOM    333  O   PRO A  13      72.301  97.901  79.500  1.00  0.00           O
ATOM    334  N   ASN A  14      72.121 100.091  80.110  1.00  0.00           N
ATOM    336  CA  ASN A  14      70.771 100.301  79.630  1.00  0.00           C
ATOM    338  CB  ASN A  14      70.251 101.771  79.910  1.00  0.00           C
ATOM    341  CG  ASN A  14      70.921 102.891  79.100  1.00  0.00           C
ATOM    342  OD1 ASN A  14      71.991 103.381  79.460  1.00  0.00           O
ATOM    343  ND2 ASN A  14      70.191 103.401  78.080  1.00  0.00           N
ATOM    346  C   ASN A  14      70.611  99.971  78.170  1.00  0.00           C
ATOM    347  O   ASN A  14      69.611  99.371  77.780  1.00  0.00           O
ATOM    348  N   GLU A  15      71.581 100.381  77.330  1.00  0.00           N
ATOM    350  CA  GLU A  15      71.471 100.291  75.900  1.00  0.00           C
ATOM    352  CB  GLU A  15      72.231 101.461  75.220  1.00  0.00           C
ATOM    355  CG  GLU A  15      73.771 101.411  75.110  1.00  0.00           C
ATOM    358  CD  GLU A  15      74.341 102.701  74.500  1.00  0.00           C
ATOM    359  OE1 GLU A  15      74.181 103.781  75.120  1.00  0.00           O
ATOM    360  OE2 GLU A  15      75.021 102.611  73.430  1.00  0.00           O
ATOM    361  C   GLU A  15      71.841  98.921  75.370  1.00  0.00           C
ATOM    362  O   GLU A  15      71.181  98.431  74.460  1.00  0.00           O
ATOM    363  N   ILE A  16      72.781  98.171  76.010  1.00  0.00           N
ATOM    365  CA  ILE A  16      73.021  96.751  75.700  1.00  0.00           C
ATOM    367  CB  ILE A  16      74.151  96.091  76.500  1.00  0.00           C
ATOM    369  CG2 ILE A  16      74.161  94.561  76.240  1.00  0.00           C
ATOM    373  CG1 ILE A  16      75.551  96.641  76.140  1.00  0.00           C
ATOM    376  CD  ILE A  16      75.931  97.921  76.860  1.00  0.00           C
ATOM    380  C   ILE A  16      71.761  95.931  75.920  1.00  0.00           C
ATOM    381  O   ILE A  16      71.361  95.121  75.080  1.00  0.00           O
ATOM    382  N   TYR A  17      71.061  96.141  77.060  1.00  0.00           N
ATOM    384  CA  TYR A  17      69.791  95.501  77.280  1.00  0.00           C
ATOM    386  CB  TYR A  17      69.311  95.751  78.720  1.00  0.00           C
ATOM    389  CG  TYR A  17      68.121  94.871  79.000  1.00  0.00           C
ATOM    390  CD1 TYR A  17      68.321  93.491  79.210  1.00  0.00           C
ATOM    392  CE1 TYR A  17      67.221  92.661  79.460  1.00  0.00           C
ATOM    394  CZ  TYR A  17      65.941  93.201  79.590  1.00  0.00           C
ATOM    395  OH  TYR A  17      64.921  92.411  80.140  1.00  0.00           O
ATOM    397  CD2 TYR A  17      66.811  95.381  79.000  1.00  0.00           C
ATOM    399  CE2 TYR A  17      65.721  94.551  79.290  1.00  0.00           C
ATOM    401  C   TYR A  17      68.711  95.941  76.280  1.00  0.00           C
ATOM    402  O   TYR A  17      67.981  95.131  75.720  1.00  0.00           O
ATOM    403  N   ALA A  18      68.591  97.251  76.020  1.00  0.00           N
ATOM    405  CA  ALA A  18      67.621  97.781  75.080  1.00  0.00           C
ATOM    407  CB  ALA A  18      67.691  99.311  75.160  1.00  0.00           C
ATOM    411  C   ALA A  18      67.801  97.321  73.640  1.00  0.00           C
ATOM    412  O   ALA A  18      66.851  96.941  72.950  1.00  0.00           O
ATOM    413  N   THR A  19      69.051  97.321  73.130  1.00  0.00           N
ATOM    415  CA  THR A  19      69.391  96.751  71.830  1.00  0.00           C
ATOM    417  CB  THR A  19      70.811  97.071  71.370  1.00  0.00           C
ATOM    419  OG1 THR A  19      71.761  96.541  72.280  1.00  0.00           O
ATOM    421  CG2 THR A  19      71.041  98.581  71.230  1.00  0.00           C
ATOM    425  C   THR A  19      69.161  95.251  71.800  1.00  0.00           C
ATOM    426  O   THR A  19      68.591  94.731  70.850  1.00  0.00           O
ATOM    427  N   ALA A  20      69.581  94.501  72.860  1.00  0.00           N
ATOM    429  CA  ALA A  20      69.351  93.061  73.000  1.00  0.00           C
ATOM    431  CB  ALA A  20      69.951  92.521  74.310  1.00  0.00           C
ATOM    435  C   ALA A  20      67.881  92.701  72.990  1.00  0.00           C
ATOM    436  O   ALA A  20      67.441  91.771  72.310  1.00  0.00           O
ATOM    437  N   GLN A  21      67.061  93.501  73.690  1.00  0.00           N
ATOM    439  CA  GLN A  21      65.621  93.391  73.740  1.00  0.00           C
ATOM    441  CB  GLN A  21      65.081  94.521  74.650  1.00  0.00           C
ATOM    444  CG  GLN A  21      63.611  94.371  75.070  1.00  0.00           C
ATOM    447  CD  GLN A  21      63.341  93.001  75.680  1.00  0.00           C
ATOM    448  OE1 GLN A  21      62.541  92.201  75.190  1.00  0.00           O
ATOM    449  NE2 GLN A  21      64.021  92.721  76.810  1.00  0.00           N
ATOM    452  C   GLN A  21      64.991  93.491  72.360  1.00  0.00           C
ATOM    453  O   GLN A  21      64.081  92.741  72.010  1.00  0.00           O
ATOM    454  N   GLN A  22      65.501  94.411  71.500  1.00  0.00           N
ATOM    456  CA  GLN A  22      65.131  94.471  70.110  1.00  0.00           C
ATOM    458  CB  GLN A  22      65.781  95.671  69.400  1.00  0.00           C
ATOM    461  CG  GLN A  22      65.081  96.011  68.060  1.00  0.00           C
ATOM    464  CD  GLN A  22      63.671  96.601  68.150  1.00  0.00           C
ATOM    465  OE1 GLN A  22      62.861  96.561  67.210  1.00  0.00           O
ATOM    466  NE2 GLN A  22      63.351  97.231  69.300  1.00  0.00           N
ATOM    469  C   GLN A  22      65.511  93.221  69.310  1.00  0.00           C
ATOM    470  O   GLN A  22      64.721  92.661  68.570  1.00  0.00           O
ATOM    471  N   LYS A  23      66.741  92.691  69.490  1.00  0.00           N
ATOM    473  CA  LYS A  23      67.181  91.481  68.800  1.00  0.00           C
ATOM    475  CB  LYS A  23      68.641  91.071  69.120  1.00  0.00           C
ATOM    478  CG  LYS A  23      69.671  92.181  68.930  1.00  0.00           C
ATOM    481  CD  LYS A  23      69.901  92.701  67.490  1.00  0.00           C
ATOM    484  CE  LYS A  23      68.771  93.491  66.800  1.00  0.00           C
ATOM    487  NZ  LYS A  23      68.001  92.681  65.830  1.00  0.00           N
ATOM    491  C   LYS A  23      66.331  90.311  69.150  1.00  0.00           C
ATOM    492  O   LYS A  23      65.941  89.501  68.310  1.00  0.00           O
ATOM    493  N   LEU A  24      66.001  90.231  70.440  1.00  0.00           N
ATOM    495  CA  LEU A  24      65.101  89.251  70.940  1.00  0.00           C
ATOM    497  CB  LEU A  24      65.031  89.461  72.470  1.00  0.00           C
ATOM    500  CG  LEU A  24      64.621  88.181  73.180  1.00  0.00           C
ATOM    502  CD1 LEU A  24      65.751  87.151  73.050  1.00  0.00           C
ATOM    506  CD2 LEU A  24      64.201  88.501  74.620  1.00  0.00           C
ATOM    510  C   LEU A  24      63.701  89.301  70.350  1.00  0.00           C
ATOM    511  O   LEU A  24      63.201  88.311  69.840  1.00  0.00           O
ATOM    512  N   GLN A  25      63.041  90.481  70.330  1.00  0.00           N
ATOM    514  CA  GLN A  25      61.691  90.621  69.800  1.00  0.00           C
ATOM    516  CB  GLN A  25      61.071  91.991  70.180  1.00  0.00           C
ATOM    519  CG  GLN A  25      61.691  93.201  69.440  1.00  0.00           C
ATOM    522  CD  GLN A  25      61.101  94.551  69.860  1.00  0.00           C
ATOM    523  OE1 GLN A  25      61.331  95.081  70.950  1.00  0.00           O
ATOM    524  NE2 GLN A  25      60.361  95.171  68.910  1.00  0.00           N
ATOM    527  C   GLN A  25      61.651  90.341  68.300  1.00  0.00           C
ATOM    528  O   GLN A  25      60.751  89.681  67.780  1.00  0.00           O
ATOM    529  N   ASP A  26      62.691  90.811  67.560  1.00  0.00           N
ATOM    531  CA  ASP A  26      62.831  90.641  66.130  1.00  0.00           C
ATOM    533  CB  ASP A  26      64.031  91.461  65.590  1.00  0.00           C
ATOM    536  CG  ASP A  26      63.961  92.951  65.830  1.00  0.00           C
ATOM    537  OD1 ASP A  26      62.891  93.511  66.170  1.00  0.00           O
ATOM    538  OD2 ASP A  26      65.031  93.581  65.560  1.00  0.00           O
ATOM    539  C   ASP A  26      63.101  89.181  65.760  1.00  0.00           C
ATOM    540  O   ASP A  26      62.881  88.741  64.630  1.00  0.00           O
ATOM    541  N   GLY A  27      63.581  88.401  66.750  1.00  0.00           N
ATOM    543  CA  GLY A  27      63.841  86.981  66.630  1.00  0.00           C
ATOM    546  C   GLY A  27      65.191  86.681  66.070  1.00  0.00           C
ATOM    547  O   GLY A  27      65.401  85.611  65.490  1.00  0.00           O
ATOM    548  N   ASN A  28      66.171  87.591  66.220  1.00  0.00           N
ATOM    550  CA  ASN A  28      67.541  87.271  65.860  1.00  0.00           C
ATOM    552  CB  ASN A  28      68.331  88.411  65.160  1.00  0.00           C
ATOM    555  CG  ASN A  28      69.531  87.811  64.430  1.00  0.00           C
ATOM    556  OD1 ASN A  28      70.611  87.601  64.980  1.00  0.00           O
ATOM    557  ND2 ASN A  28      69.271  87.421  63.160  1.00  0.00           N
ATOM    560  C   ASN A  28      68.261  86.831  67.100  1.00  0.00           C
ATOM    561  O   ASN A  28      68.931  87.601  67.790  1.00  0.00           O
ATOM    562  N   TRP A  29      68.171  85.531  67.380  1.00  0.00           N
ATOM    564  CA  TRP A  29      68.781  84.901  68.520  1.00  0.00           C
ATOM    566  CB  TRP A  29      68.331  83.431  68.620  1.00  0.00           C
ATOM    569  CG  TRP A  29      66.871  83.261  68.320  1.00  0.00           C
ATOM    570  CD1 TRP A  29      66.381  82.671  67.190  1.00  0.00           C
ATOM    572  NE1 TRP A  29      65.021  82.831  67.140  1.00  0.00           N
ATOM    574  CE2 TRP A  29      64.611  83.561  68.220  1.00  0.00           C
ATOM    575  CD2 TRP A  29      65.751  83.841  69.010  1.00  0.00           C
ATOM    576  CE3 TRP A  29      65.611  84.571  70.190  1.00  0.00           C
ATOM    578  CZ3 TRP A  29      64.331  84.961  70.580  1.00  0.00           C
ATOM    580  CZ2 TRP A  29      63.361  84.031  68.570  1.00  0.00           C
ATOM    582  CH2 TRP A  29      63.221  84.711  69.780  1.00  0.00           C
ATOM    584  C   TRP A  29      70.281  85.021  68.500  1.00  0.00           C
ATOM    585  O   TRP A  29      70.891  85.301  69.520  1.00  0.00           O
ATOM    586  N   ARG A  30      70.931  84.851  67.320  1.00  0.00           N
ATOM    588  CA  ARG A  30      72.371  84.941  67.200  1.00  0.00           C
ATOM    590  CB  ARG A  30      72.811  84.601  65.760  1.00  0.00           C
ATOM    593  CG  ARG A  30      74.321  84.281  65.610  1.00  0.00           C
ATOM    596  CD  ARG A  30      74.671  82.781  65.680  1.00  0.00           C
ATOM    599  NE  ARG A  30      74.771  82.261  67.080  1.00  0.00           N
ATOM    601  CZ  ARG A  30      74.561  80.971  67.390  1.00  0.00           C
ATOM    602  NH1 ARG A  30      73.911  80.151  66.580  1.00  0.00           N
ATOM    605  NH2 ARG A  30      75.001  80.461  68.520  1.00  0.00           N
ATOM    608  C   ARG A  30      72.941  86.301  67.610  1.00  0.00           C
ATOM    609  O   ARG A  30      73.901  86.351  68.380  1.00  0.00           O
ATOM    610  N   GLN A  31      72.361  87.431  67.180  1.00  0.00           N
ATOM    612  CA  GLN A  31      72.691  88.741  67.730  1.00  0.00           C
ATOM    614  CB  GLN A  31      72.071  89.871  66.870  1.00  0.00           C
ATOM    617  CG  GLN A  31      72.651  90.001  65.440  1.00  0.00           C
ATOM    620  CD  GLN A  31      71.761  90.891  64.570  1.00  0.00           C
ATOM    621  OE1 GLN A  31      70.561  91.011  64.820  1.00  0.00           O
ATOM    622  NE2 GLN A  31      72.321  91.491  63.510  1.00  0.00           N
ATOM    625  C   GLN A  31      72.261  88.951  69.180  1.00  0.00           C
ATOM    626  O   GLN A  31      72.951  89.591  69.980  1.00  0.00           O
ATOM    627  N   ALA A  32      71.071  88.431  69.560  1.00  0.00           N
ATOM    629  CA  ALA A  32      70.531  88.561  70.900  1.00  0.00           C
ATOM    631  CB  ALA A  32      69.111  87.961  70.980  1.00  0.00           C
ATOM    635  C   ALA A  32      71.391  87.921  71.990  1.00  0.00           C
ATOM    636  O   ALA A  32      71.631  88.531  73.030  1.00  0.00           O
ATOM    637  N   ILE A  33      71.921  86.701  71.740  1.00  0.00           N
ATOM    639  CA  ILE A  33      72.851  86.021  72.620  1.00  0.00           C
ATOM    641  CB  ILE A  33      73.171  84.561  72.250  1.00  0.00           C
ATOM    643  CG2 ILE A  33      71.861  83.751  72.380  1.00  0.00           C
ATOM    647  CG1 ILE A  33      73.841  84.381  70.860  1.00  0.00           C
ATOM    650  CD  ILE A  33      74.441  82.981  70.650  1.00  0.00           C
ATOM    654  C   ILE A  33      74.141  86.771  72.850  1.00  0.00           C
ATOM    655  O   ILE A  33      74.571  86.891  73.980  1.00  0.00           O
ATOM    656  N   THR A  34      74.771  87.351  71.810  1.00  0.00           N
ATOM    658  CA  THR A  34      76.071  88.011  71.950  1.00  0.00           C
ATOM    660  CB  THR A  34      76.691  88.411  70.600  1.00  0.00           C
ATOM    662  OG1 THR A  34      75.941  89.351  69.860  1.00  0.00           O
ATOM    664  CG2 THR A  34      76.741  87.171  69.710  1.00  0.00           C
ATOM    668  C   THR A  34      75.991  89.201  72.890  1.00  0.00           C
ATOM    669  O   THR A  34      76.781  89.381  73.810  1.00  0.00           O
ATOM    670  N   GLN A  35      74.931  90.001  72.710  1.00  0.00           N
ATOM    672  CA  GLN A  35      74.601  91.111  73.570  1.00  0.00           C
ATOM    674  CB  GLN A  35      73.401  91.851  72.960  1.00  0.00           C
ATOM    677  CG  GLN A  35      73.691  92.451  71.570  1.00  0.00           C
ATOM    680  CD  GLN A  35      74.501  93.741  71.670  1.00  0.00           C
ATOM    681  OE1 GLN A  35      74.081  94.711  72.310  1.00  0.00           O
ATOM    682  NE2 GLN A  35      75.681  93.781  71.020  1.00  0.00           N
ATOM    685  C   GLN A  35      74.281  90.751  75.000  1.00  0.00           C
ATOM    686  O   GLN A  35      74.861  91.321  75.930  1.00  0.00           O
ATOM    687  N   LEU A  36      73.371  89.781  75.220  1.00  0.00           N
ATOM    689  CA  LEU A  36      73.061  89.281  76.540  1.00  0.00           C
ATOM    691  CB  LEU A  36      71.771  88.441  76.530  1.00  0.00           C
ATOM    694  CG  LEU A  36      70.481  89.201  76.140  1.00  0.00           C
ATOM    696  CD1 LEU A  36      69.321  88.201  76.060  1.00  0.00           C
ATOM    700  CD2 LEU A  36      70.141  90.351  77.100  1.00  0.00           C
ATOM    704  C   LEU A  36      74.201  88.511  77.210  1.00  0.00           C
ATOM    705  O   LEU A  36      74.411  88.641  78.410  1.00  0.00           O
ATOM    706  N   GLU A  37      74.971  87.671  76.490  1.00  0.00           N
ATOM    708  CA  GLU A  37      75.941  86.781  77.110  1.00  0.00           C
ATOM    710  CB  GLU A  37      76.341  85.611  76.170  1.00  0.00           C
ATOM    713  CG  GLU A  37      77.441  85.911  75.120  1.00  0.00           C
ATOM    716  CD  GLU A  37      77.751  84.711  74.240  1.00  0.00           C
ATOM    717  OE1 GLU A  37      76.811  84.001  73.810  1.00  0.00           O
ATOM    718  OE2 GLU A  37      78.981  84.441  74.060  1.00  0.00           O
ATOM    719  C   GLU A  37      77.191  87.541  77.550  1.00  0.00           C
ATOM    720  O   GLU A  37      77.811  87.201  78.550  1.00  0.00           O
ATOM    721  N   ALA A  38      77.551  88.621  76.830  1.00  0.00           N
ATOM    723  CA  ALA A  38      78.491  89.611  77.300  1.00  0.00           C
ATOM    725  CB  ALA A  38      78.861  90.531  76.130  1.00  0.00           C
ATOM    729  C   ALA A  38      77.981  90.411  78.500  1.00  0.00           C
ATOM    730  O   ALA A  38      78.721  90.701  79.450  1.00  0.00           O
ATOM    731  N   LEU A  39      76.681  90.781  78.510  1.00  0.00           N
ATOM    733  CA  LEU A  39      76.061  91.381  79.670  1.00  0.00           C
ATOM    735  CB  LEU A  39      74.631  91.881  79.290  1.00  0.00           C
ATOM    738  CG  LEU A  39      74.051  93.051  80.120  1.00  0.00           C
ATOM    740  CD1 LEU A  39      72.691  93.501  79.570  1.00  0.00           C
ATOM    744  CD2 LEU A  39      73.871  92.671  81.590  1.00  0.00           C
ATOM    748  C   LEU A  39      76.091  90.451  80.900  1.00  0.00           C
ATOM    749  O   LEU A  39      76.521  90.861  81.980  1.00  0.00           O
ATOM    750  N   ASP A  40      75.741  89.151  80.780  1.00  0.00           N
ATOM    752  CA  ASP A  40      75.901  88.161  81.850  1.00  0.00           C
ATOM    754  CB  ASP A  40      75.351  86.791  81.370  1.00  0.00           C
ATOM    757  CG  ASP A  40      75.321  85.701  82.440  1.00  0.00           C
ATOM    758  OD1 ASP A  40      74.571  85.811  83.430  1.00  0.00           O
ATOM    759  OD2 ASP A  40      76.011  84.671  82.290  1.00  0.00           O
ATOM    760  C   ASP A  40      77.341  88.031  82.360  1.00  0.00           C
ATOM    761  O   ASP A  40      77.561  88.011  83.560  1.00  0.00           O
ATOM    762  N   ASN A  41      78.351  87.991  81.470  1.00  0.00           N
ATOM    764  CA  ASN A  41      79.751  88.021  81.870  1.00  0.00           C
ATOM    766  CB  ASN A  41      80.691  87.871  80.660  1.00  0.00           C
ATOM    769  CG  ASN A  41      80.561  86.491  80.040  1.00  0.00           C
ATOM    770  OD1 ASN A  41      80.041  85.511  80.580  1.00  0.00           O
ATOM    771  ND2 ASN A  41      81.091  86.411  78.800  1.00  0.00           N
ATOM    774  C   ASN A  41      80.211  89.271  82.630  1.00  0.00           C
ATOM    775  O   ASN A  41      81.001  89.181  83.570  1.00  0.00           O
ATOM    776  N   ARG A  42      79.781  90.481  82.220  1.00  0.00           N
ATOM    778  CA  ARG A  42      80.151  91.691  82.950  1.00  0.00           C
ATOM    780  CB  ARG A  42      80.111  92.961  82.070  1.00  0.00           C
ATOM    783  CG  ARG A  42      81.291  93.051  81.090  1.00  0.00           C
ATOM    786  CD  ARG A  42      81.561  94.471  80.580  1.00  0.00           C
ATOM    789  NE  ARG A  42      80.421  94.911  79.700  1.00  0.00           N
ATOM    791  CZ  ARG A  42      80.411  94.801  78.370  1.00  0.00           C
ATOM    792  NH1 ARG A  42      81.441  94.311  77.710  1.00  0.00           N
ATOM    795  NH2 ARG A  42      79.391  95.291  77.690  1.00  0.00           N
ATOM    798  C   ARG A  42      79.351  91.961  84.210  1.00  0.00           C
ATOM    799  O   ARG A  42      79.851  92.601  85.130  1.00  0.00           O
ATOM    800  N   TYR A  43      78.101  91.491  84.290  1.00  0.00           N
ATOM    802  CA  TYR A  43      77.201  91.871  85.360  1.00  0.00           C
ATOM    804  CB  TYR A  43      76.051  92.751  84.740  1.00  0.00           C
ATOM    807  CG  TYR A  43      76.501  94.031  84.060  1.00  0.00           C
ATOM    808  CD1 TYR A  43      76.321  95.261  84.720  1.00  0.00           C
ATOM    810  CE1 TYR A  43      76.691  96.471  84.130  1.00  0.00           C
ATOM    812  CZ  TYR A  43      77.231  96.481  82.840  1.00  0.00           C
ATOM    813  OH  TYR A  43      77.651  97.701  82.280  1.00  0.00           O
ATOM    815  CD2 TYR A  43      76.971  94.071  82.730  1.00  0.00           C
ATOM    817  CE2 TYR A  43      77.321  95.281  82.120  1.00  0.00           C
ATOM    819  C   TYR A  43      76.571  90.691  86.130  1.00  0.00           C
ATOM    820  O   TYR A  43      75.361  90.771  86.350  1.00  0.00           O
ATOM    821  N   PRO A  44      77.201  89.611  86.660  1.00  0.00           N
ATOM    822  CD  PRO A  44      78.621  89.251  86.490  1.00  0.00           C
ATOM    825  CA  PRO A  44      76.441  88.481  87.200  1.00  0.00           C
ATOM    827  CB  PRO A  44      77.501  87.411  87.540  1.00  0.00           C
ATOM    830  CG  PRO A  44      78.661  87.721  86.620  1.00  0.00           C
ATOM    833  C   PRO A  44      75.691  88.851  88.460  1.00  0.00           C
ATOM    834  O   PRO A  44      74.611  88.331  88.710  1.00  0.00           O
ATOM    835  N   PHE A  45      76.271  89.761  89.270  1.00  0.00           N
ATOM    837  CA  PHE A  45      75.721  90.111  90.560  1.00  0.00           C
ATOM    839  CB  PHE A  45      76.811  90.601  91.550  1.00  0.00           C
ATOM    842  CG  PHE A  45      77.901  89.601  91.740  1.00  0.00           C
ATOM    843  CD1 PHE A  45      77.841  88.661  92.790  1.00  0.00           C
ATOM    845  CE1 PHE A  45      78.891  87.751  92.980  1.00  0.00           C
ATOM    847  CZ  PHE A  45      80.001  87.781  92.130  1.00  0.00           C
ATOM    849  CD2 PHE A  45      79.031  89.661  90.930  1.00  0.00           C
ATOM    851  CE2 PHE A  45      80.081  88.751  91.120  1.00  0.00           C
ATOM    853  C   PHE A  45      74.741  91.261  90.460  1.00  0.00           C
ATOM    854  O   PHE A  45      74.251  91.701  91.490  1.00  0.00           O
ATOM    855  N   GLY A  46      74.461  91.791  89.250  1.00  0.00           N
ATOM    857  CA  GLY A  46      73.531  92.891  89.050  1.00  0.00           C
ATOM    860  C   GLY A  46      72.121  92.661  89.560  1.00  0.00           C
ATOM    861  O   GLY A  46      71.681  91.521  89.610  1.00  0.00           O
ATOM    862  N   PRO A  47      71.341  93.701  89.900  1.00  0.00           N
ATOM    863  CD  PRO A  47      71.651  95.101  89.630  1.00  0.00           C
ATOM    866  CA  PRO A  47      70.081  93.551  90.620  1.00  0.00           C
ATOM    868  CB  PRO A  47      69.731  94.981  91.060  1.00  0.00           C
ATOM    871  CG  PRO A  47      70.391  95.881  90.010  1.00  0.00           C
ATOM    874  C   PRO A  47      69.011  92.981  89.720  1.00  0.00           C
ATOM    875  O   PRO A  47      68.091  92.321  90.210  1.00  0.00           O
ATOM    876  N   TYR A  48      69.101  93.251  88.410  1.00  0.00           N
ATOM    878  CA  TYR A  48      68.151  92.771  87.440  1.00  0.00           C
ATOM    880  CB  TYR A  48      67.661  93.971  86.560  1.00  0.00           C
ATOM    883  CG  TYR A  48      68.721  94.571  85.660  1.00  0.00           C
ATOM    884  CD1 TYR A  48      69.511  95.681  86.010  1.00  0.00           C
ATOM    886  CE1 TYR A  48      70.461  96.191  85.100  1.00  0.00           C
ATOM    888  CZ  TYR A  48      70.591  95.611  83.820  1.00  0.00           C
ATOM    889  OH  TYR A  48      71.521  96.101  82.880  1.00  0.00           O
ATOM    891  CD2 TYR A  48      68.841  94.051  84.370  1.00  0.00           C
ATOM    893  CE2 TYR A  48      69.771  94.551  83.460  1.00  0.00           C
ATOM    895  C   TYR A  48      68.811  91.641  86.650  1.00  0.00           C
ATOM    896  O   TYR A  48      68.251  91.171  85.670  1.00  0.00           O
ATOM    897  N   SER A  49      69.991  91.141  87.080  1.00  0.00           N
ATOM    899  CA  SER A  49      70.811  90.181  86.340  1.00  0.00           C
ATOM    901  CB  SER A  49      72.131  89.831  87.050  1.00  0.00           C
ATOM    904  OG  SER A  49      72.971  89.031  86.230  1.00  0.00           O
ATOM    906  C   SER A  49      70.061  88.901  86.020  1.00  0.00           C
ATOM    907  O   SER A  49      70.211  88.321  84.960  1.00  0.00           O
ATOM    908  N   GLN A  50      69.171  88.471  86.920  1.00  0.00           N
ATOM    910  CA  GLN A  50      68.351  87.301  86.710  1.00  0.00           C
ATOM    912  CB  GLN A  50      67.421  87.011  87.910  1.00  0.00           C
ATOM    915  CG  GLN A  50      68.221  86.611  89.170  1.00  0.00           C
ATOM    918  CD  GLN A  50      68.941  87.821  89.770  1.00  0.00           C
ATOM    919  OE1 GLN A  50      68.451  88.951  89.700  1.00  0.00           O
ATOM    920  NE2 GLN A  50      70.171  87.611  90.300  1.00  0.00           N
ATOM    923  C   GLN A  50      67.531  87.361  85.450  1.00  0.00           C
ATOM    924  O   GLN A  50      67.371  86.351  84.770  1.00  0.00           O
ATOM    925  N   GLN A  51      67.021  88.551  85.080  1.00  0.00           N
ATOM    927  CA  GLN A  51      66.311  88.751  83.830  1.00  0.00           C
ATOM    929  CB  GLN A  51      65.801  90.211  83.710  1.00  0.00           C
ATOM    932  CG  GLN A  51      64.841  90.711  84.820  1.00  0.00           C
ATOM    935  CD  GLN A  51      64.511  92.191  84.580  1.00  0.00           C
ATOM    936  OE1 GLN A  51      65.201  92.911  83.860  1.00  0.00           O
ATOM    937  NE2 GLN A  51      63.441  92.701  85.230  1.00  0.00           N
ATOM    940  C   GLN A  51      67.171  88.391  82.610  1.00  0.00           C
ATOM    941  O   GLN A  51      66.731  87.621  81.760  1.00  0.00           O
ATOM    942  N   VAL A  52      68.451  88.831  82.560  1.00  0.00           N
ATOM    944  CA  VAL A  52      69.441  88.451  81.550  1.00  0.00           C
ATOM    946  CB  VAL A  52      70.811  89.081  81.800  1.00  0.00           C
ATOM    948  CG1 VAL A  52      71.811  88.711  80.670  1.00  0.00           C
ATOM    952  CG2 VAL A  52      70.671  90.601  81.890  1.00  0.00           C
ATOM    956  C   VAL A  52      69.631  86.951  81.490  1.00  0.00           C
ATOM    957  O   VAL A  52      69.691  86.361  80.410  1.00  0.00           O
ATOM    958  N   GLN A  53      69.691  86.281  82.660  1.00  0.00           N
ATOM    960  CA  GLN A  53      69.761  84.831  82.720  1.00  0.00           C
ATOM    962  CB  GLN A  53      69.941  84.301  84.170  1.00  0.00           C
ATOM    965  CG  GLN A  53      71.111  84.951  84.950  1.00  0.00           C
ATOM    968  CD  GLN A  53      71.311  84.271  86.310  1.00  0.00           C
ATOM    969  OE1 GLN A  53      70.841  84.691  87.370  1.00  0.00           O
ATOM    970  NE2 GLN A  53      72.001  83.111  86.280  1.00  0.00           N
ATOM    973  C   GLN A  53      68.551  84.151  82.090  1.00  0.00           C
ATOM    974  O   GLN A  53      68.721  83.331  81.200  1.00  0.00           O
ATOM    975  N   LEU A  54      67.301  84.551  82.460  1.00  0.00           N
ATOM    977  CA  LEU A  54      66.081  84.011  81.870  1.00  0.00           C
ATOM    979  CB  LEU A  54      64.771  84.551  82.520  1.00  0.00           C
ATOM    982  CG  LEU A  54      64.361  83.891  83.840  1.00  0.00           C
ATOM    984  CD1 LEU A  54      65.041  84.521  85.050  1.00  0.00           C
ATOM    988  CD2 LEU A  54      62.851  83.991  84.040  1.00  0.00           C
ATOM    992  C   LEU A  54      65.971  84.261  80.390  1.00  0.00           C
ATOM    993  O   LEU A  54      65.661  83.351  79.610  1.00  0.00           O
ATOM    994  N   ASP A  55      66.281  85.501  79.970  1.00  0.00           N
ATOM    996  CA  ASP A  55      66.381  85.871  78.580  1.00  0.00           C
ATOM    998  CB  ASP A  55      66.731  87.391  78.430  1.00  0.00           C
ATOM   1001  CG  ASP A  55      65.651  88.401  78.860  1.00  0.00           C
ATOM   1002  OD1 ASP A  55      64.481  88.041  79.130  1.00  0.00           O
ATOM   1003  OD2 ASP A  55      66.001  89.611  78.830  1.00  0.00           O
ATOM   1004  C   ASP A  55      67.421  85.001  77.840  1.00  0.00           C
ATOM   1005  O   ASP A  55      67.121  84.361  76.840  1.00  0.00           O
ATOM   1006  N   LEU A  56      68.641  84.801  78.350  1.00  0.00           N
ATOM   1008  CA  LEU A  56      69.601  83.901  77.740  1.00  0.00           C
ATOM   1010  CB  LEU A  56      70.921  83.871  78.540  1.00  0.00           C
ATOM   1013  CG  LEU A  56      71.861  85.071  78.370  1.00  0.00           C
ATOM   1015  CD1 LEU A  56      73.031  84.941  79.360  1.00  0.00           C
ATOM   1019  CD2 LEU A  56      72.371  85.131  76.930  1.00  0.00           C
ATOM   1023  C   LEU A  56      69.101  82.471  77.590  1.00  0.00           C
ATOM   1024  O   LEU A  56      69.381  81.801  76.590  1.00  0.00           O
ATOM   1025  N   ILE A  57      68.351  81.931  78.590  1.00  0.00           N
ATOM   1027  CA  ILE A  57      67.731  80.621  78.510  1.00  0.00           C
ATOM   1029  CB  ILE A  57      67.091  80.221  79.860  1.00  0.00           C
ATOM   1031  CG2 ILE A  57      65.961  79.191  79.670  1.00  0.00           C
ATOM   1035  CG1 ILE A  57      68.111  79.561  80.820  1.00  0.00           C
ATOM   1038  CD  ILE A  57      68.921  80.491  81.720  1.00  0.00           C
ATOM   1042  C   ILE A  57      66.761  80.501  77.350  1.00  0.00           C
ATOM   1043  O   ILE A  57      66.841  79.551  76.560  1.00  0.00           O
ATOM   1044  N   TYR A  58      65.871  81.491  77.170  1.00  0.00           N
ATOM   1046  CA  TYR A  58      64.971  81.581  76.030  1.00  0.00           C
ATOM   1048  CB  TYR A  58      64.001  82.761  76.260  1.00  0.00           C
ATOM   1051  CG  TYR A  58      62.911  82.851  75.220  1.00  0.00           C
ATOM   1052  CD1 TYR A  58      61.791  82.001  75.300  1.00  0.00           C
ATOM   1054  CE1 TYR A  58      60.701  82.181  74.420  1.00  0.00           C
ATOM   1056  CZ  TYR A  58      60.741  83.221  73.490  1.00  0.00           C
ATOM   1057  OH  TYR A  58      59.671  83.491  72.620  1.00  0.00           O
ATOM   1059  CD2 TYR A  58      62.951  83.841  74.240  1.00  0.00           C
ATOM   1061  CE2 TYR A  58      61.861  84.041  73.390  1.00  0.00           C
ATOM   1063  C   TYR A  58      65.681  81.761  74.680  1.00  0.00           C
ATOM   1064  O   TYR A  58      65.361  81.081  73.700  1.00  0.00           O
ATOM   1065  N   ALA A  59      66.671  82.671  74.620  1.00  0.00           N
ATOM   1067  CA  ALA A  59      67.411  83.011  73.420  1.00  0.00           C
ATOM   1069  CB  ALA A  59      68.351  84.191  73.730  1.00  0.00           C
ATOM   1073  C   ALA A  59      68.201  81.851  72.840  1.00  0.00           C
ATOM   1074  O   ALA A  59      68.111  81.561  71.650  1.00  0.00           O
ATOM   1075  N   TYR A  60      68.941  81.101  73.690  1.00  0.00           N
ATOM   1077  CA  TYR A  60      69.591  79.851  73.290  1.00  0.00           C
ATOM   1079  CB  TYR A  60      70.441  79.211  74.410  1.00  0.00           C
ATOM   1082  CG  TYR A  60      71.621  80.041  74.820  1.00  0.00           C
ATOM   1083  CD1 TYR A  60      72.511  80.641  73.900  1.00  0.00           C
ATOM   1085  CE1 TYR A  60      73.601  81.401  74.360  1.00  0.00           C
ATOM   1087  CZ  TYR A  60      73.821  81.541  75.740  1.00  0.00           C
ATOM   1088  OH  TYR A  60      74.901  82.281  76.260  1.00  0.00           O
ATOM   1090  CD2 TYR A  60      71.911  80.131  76.180  1.00  0.00           C
ATOM   1092  CE2 TYR A  60      72.981  80.891  76.640  1.00  0.00           C
ATOM   1094  C   TYR A  60      68.611  78.791  72.840  1.00  0.00           C
ATOM   1095  O   TYR A  60      68.861  78.071  71.880  1.00  0.00           O
ATOM   1096  N   TYR A  61      67.441  78.671  73.510  1.00  0.00           N
ATOM   1098  CA  TYR A  61      66.421  77.731  73.130  1.00  0.00           C
ATOM   1100  CB  TYR A  61      65.281  77.651  74.190  1.00  0.00           C
ATOM   1103  CG  TYR A  61      64.221  76.641  73.810  1.00  0.00           C
ATOM   1104  CD1 TYR A  61      64.381  75.281  74.130  1.00  0.00           C
ATOM   1106  CE1 TYR A  61      63.401  74.341  73.760  1.00  0.00           C
ATOM   1108  CZ  TYR A  61      62.261  74.751  73.070  1.00  0.00           C
ATOM   1109  OH  TYR A  61      61.311  73.811  72.640  1.00  0.00           O
ATOM   1111  CD2 TYR A  61      63.051  77.041  73.130  1.00  0.00           C
ATOM   1113  CE2 TYR A  61      62.081  76.101  72.760  1.00  0.00           C
ATOM   1115  C   TYR A  61      65.931  77.971  71.700  1.00  0.00           C
ATOM   1116  O   TYR A  61      65.871  77.071  70.880  1.00  0.00           O
ATOM   1117  N   LYS A  62      65.691  79.221  71.300  1.00  0.00           N
ATOM   1119  CA  LYS A  62      65.171  79.481  69.970  1.00  0.00           C
ATOM   1121  CB  LYS A  62      64.241  80.701  70.020  1.00  0.00           C
ATOM   1124  CG  LYS A  62      62.981  80.391  70.850  1.00  0.00           C
ATOM   1127  CD  LYS A  62      61.961  81.531  70.840  1.00  0.00           C
ATOM   1130  CE  LYS A  62      61.261  81.751  69.490  1.00  0.00           C
ATOM   1133  NZ  LYS A  62      60.271  80.701  69.250  1.00  0.00           N
ATOM   1137  C   LYS A  62      66.221  79.541  68.860  1.00  0.00           C
ATOM   1138  O   LYS A  62      65.901  79.501  67.670  1.00  0.00           O
ATOM   1139  N   ASN A  63      67.511  79.551  69.230  1.00  0.00           N
ATOM   1141  CA  ASN A  63      68.641  79.521  68.320  1.00  0.00           C
ATOM   1143  CB  ASN A  63      69.841  80.211  69.030  1.00  0.00           C
ATOM   1146  CG  ASN A  63      70.781  80.931  68.080  1.00  0.00           C
ATOM   1147  OD1 ASN A  63      70.651  80.951  66.860  1.00  0.00           O
ATOM   1148  ND2 ASN A  63      71.751  81.671  68.670  1.00  0.00           N
ATOM   1151  C   ASN A  63      69.031  78.091  67.920  1.00  0.00           C
ATOM   1152  O   ASN A  63      69.811  77.881  66.990  1.00  0.00           O
ATOM   1153  N   ALA A  64      68.461  77.071  68.620  1.00  0.00           N
ATOM   1155  CA  ALA A  64      68.821  75.661  68.510  1.00  0.00           C
ATOM   1157  CB  ALA A  64      68.781  75.111  67.070  1.00  0.00           C
ATOM   1161  C   ALA A  64      70.111  75.311  69.280  1.00  0.00           C
ATOM   1162  O   ALA A  64      70.671  74.211  69.180  1.00  0.00           O
ATOM   1163  N   ASP A  65      70.561  76.231  70.150  1.00  0.00           N
ATOM   1165  CA  ASP A  65      71.691  76.111  71.050  1.00  0.00           C
ATOM   1167  CB  ASP A  65      72.221  77.541  71.430  1.00  0.00           C
ATOM   1170  CG  ASP A  65      72.961  78.331  70.360  1.00  0.00           C
ATOM   1171  OD1 ASP A  65      73.821  77.791  69.620  1.00  0.00           O
ATOM   1172  OD2 ASP A  65      72.801  79.581  70.400  1.00  0.00           O
ATOM   1173  C   ASP A  65      71.291  75.331  72.330  1.00  0.00           C
ATOM   1174  O   ASP A  65      71.471  75.801  73.460  1.00  0.00           O
ATOM   1175  N   LEU A  66      70.761  74.101  72.200  1.00  0.00           N
ATOM   1177  CA  LEU A  66      70.251  73.291  73.310  1.00  0.00           C
ATOM   1179  CB  LEU A  66      69.511  72.031  72.780  1.00  0.00           C
ATOM   1182  CG  LEU A  66      68.291  72.331  71.880  1.00  0.00           C
ATOM   1184  CD1 LEU A  66      67.771  71.071  71.200  1.00  0.00           C
ATOM   1188  CD2 LEU A  66      67.111  72.951  72.660  1.00  0.00           C
ATOM   1192  C   LEU A  66      71.231  72.941  74.460  1.00  0.00           C
ATOM   1193  O   LEU A  66      70.811  72.941  75.620  1.00  0.00           O
ATOM   1194  N   PRO A  67      72.521  72.671  74.270  1.00  0.00           N
ATOM   1195  CD  PRO A  67      73.051  72.121  73.020  1.00  0.00           C
ATOM   1198  CA  PRO A  67      73.461  72.441  75.380  1.00  0.00           C
ATOM   1200  CB  PRO A  67      74.731  71.921  74.700  1.00  0.00           C
ATOM   1203  CG  PRO A  67      74.201  71.221  73.450  1.00  0.00           C
ATOM   1206  C   PRO A  67      73.781  73.691  76.170  1.00  0.00           C
ATOM   1207  O   PRO A  67      74.041  73.601  77.370  1.00  0.00           O
ATOM   1208  N   LEU A  68      73.831  74.861  75.500  1.00  0.00           N
ATOM   1210  CA  LEU A  68      74.001  76.181  76.090  1.00  0.00           C
ATOM   1212  CB  LEU A  68      74.051  77.311  75.020  1.00  0.00           C
ATOM   1215  CG  LEU A  68      75.181  77.311  73.970  1.00  0.00           C
ATOM   1217  CD1 LEU A  68      76.541  77.531  74.610  1.00  0.00           C
ATOM   1221  CD2 LEU A  68      75.231  76.081  73.060  1.00  0.00           C
ATOM   1225  C   LEU A  68      72.841  76.501  77.000  1.00  0.00           C
ATOM   1226  O   LEU A  68      73.011  76.941  78.140  1.00  0.00           O
ATOM   1227  N   ALA A  69      71.611  76.251  76.510  1.00  0.00           N
ATOM   1229  CA  ALA A  69      70.381  76.391  77.250  1.00  0.00           C
ATOM   1231  CB  ALA A  69      69.191  76.091  76.310  1.00  0.00           C
ATOM   1235  C   ALA A  69      70.301  75.521  78.490  1.00  0.00           C
ATOM   1236  O   ALA A  69      70.011  76.031  79.570  1.00  0.00           O
ATOM   1237  N   GLN A  70      70.611  74.211  78.400  1.00  0.00           N
ATOM   1239  CA  GLN A  70      70.571  73.331  79.550  1.00  0.00           C
ATOM   1241  CB  GLN A  70      70.811  71.881  79.090  1.00  0.00           C
ATOM   1244  CG  GLN A  70      70.501  70.831  80.170  1.00  0.00           C
ATOM   1247  CD  GLN A  70      70.471  69.441  79.530  1.00  0.00           C
ATOM   1248  OE1 GLN A  70      71.531  68.861  79.270  1.00  0.00           O
ATOM   1249  NE2 GLN A  70      69.281  68.871  79.280  1.00  0.00           N
ATOM   1252  C   GLN A  70      71.531  73.731  80.670  1.00  0.00           C
ATOM   1253  O   GLN A  70      71.151  73.841  81.840  1.00  0.00           O
ATOM   1254  N   ALA A  71      72.781  74.071  80.310  1.00  0.00           N
ATOM   1256  CA  ALA A  71      73.821  74.531  81.220  1.00  0.00           C
ATOM   1258  CB  ALA A  71      75.041  74.921  80.350  1.00  0.00           C
ATOM   1262  C   ALA A  71      73.461  75.771  82.020  1.00  0.00           C
ATOM   1263  O   ALA A  71      73.701  75.921  83.220  1.00  0.00           O
ATOM   1264  N   ALA A  72      72.851  76.741  81.330  1.00  0.00           N
ATOM   1266  CA  ALA A  72      72.361  77.941  81.920  1.00  0.00           C
ATOM   1268  CB  ALA A  72      71.931  78.791  80.740  1.00  0.00           C
ATOM   1272  C   ALA A  72      71.211  77.771  82.910  1.00  0.00           C
ATOM   1273  O   ALA A  72      71.161  78.431  83.940  1.00  0.00           O
ATOM   1274  N   ILE A  73      70.271  76.861  82.600  1.00  0.00           N
ATOM   1276  CA  ILE A  73      69.161  76.491  83.470  1.00  0.00           C
ATOM   1278  CB  ILE A  73      68.251  75.531  82.730  1.00  0.00           C
ATOM   1280  CG2 ILE A  73      67.251  74.771  83.640  1.00  0.00           C
ATOM   1284  CG1 ILE A  73      67.531  76.331  81.650  1.00  0.00           C
ATOM   1287  CD  ILE A  73      66.891  75.431  80.630  1.00  0.00           C
ATOM   1291  C   ILE A  73      69.611  75.881  84.760  1.00  0.00           C
ATOM   1292  O   ILE A  73      69.151  76.261  85.830  1.00  0.00           O
ATOM   1293  N   ASP A  74      70.591  74.961  84.670  1.00  0.00           N
ATOM   1295  CA  ASP A  74      71.181  74.291  85.800  1.00  0.00           C
ATOM   1297  CB  ASP A  74      72.241  73.281  85.310  1.00  0.00           C
ATOM   1300  CG  ASP A  74      71.611  72.121  84.560  1.00  0.00           C
ATOM   1301  OD1 ASP A  74      70.371  71.891  84.720  1.00  0.00           O
ATOM   1302  OD2 ASP A  74      72.401  71.381  83.930  1.00  0.00           O
ATOM   1303  C   ASP A  74      71.831  75.291  86.750  1.00  0.00           C
ATOM   1304  O   ASP A  74      71.711  75.181  87.970  1.00  0.00           O
ATOM   1305  N   ARG A  75      72.521  76.311  86.200  1.00  0.00           N
ATOM   1307  CA  ARG A  75      73.001  77.461  86.950  1.00  0.00           C
ATOM   1309  CB  ARG A  75      73.821  78.411  86.020  1.00  0.00           C
ATOM   1312  CG  ARG A  75      74.491  79.591  86.760  1.00  0.00           C
ATOM   1315  CD  ARG A  75      75.371  80.521  85.900  1.00  0.00           C
ATOM   1318  NE  ARG A  75      74.481  81.221  84.910  1.00  0.00           N
ATOM   1320  CZ  ARG A  75      74.671  82.461  84.460  1.00  0.00           C
ATOM   1321  NH1 ARG A  75      75.681  83.221  84.840  1.00  0.00           N
ATOM   1324  NH2 ARG A  75      73.851  83.001  83.580  1.00  0.00           N
ATOM   1327  C   ARG A  75      71.891  78.241  87.640  1.00  0.00           C
ATOM   1328  O   ARG A  75      71.961  78.491  88.840  1.00  0.00           O
ATOM   1329  N   PHE A  76      70.801  78.581  86.920  1.00  0.00           N
ATOM   1331  CA  PHE A  76      69.711  79.361  87.470  1.00  0.00           C
ATOM   1333  CB  PHE A  76      68.741  79.771  86.330  1.00  0.00           C
ATOM   1336  CG  PHE A  76      67.851  80.891  86.800  1.00  0.00           C
ATOM   1337  CD1 PHE A  76      68.291  82.221  86.690  1.00  0.00           C
ATOM   1339  CE1 PHE A  76      67.511  83.281  87.160  1.00  0.00           C
ATOM   1341  CZ  PHE A  76      66.261  83.021  87.730  1.00  0.00           C
ATOM   1343  CD2 PHE A  76      66.601  80.641  87.380  1.00  0.00           C
ATOM   1345  CE2 PHE A  76      65.801  81.701  87.830  1.00  0.00           C
ATOM   1347  C   PHE A  76      68.981  78.641  88.610  1.00  0.00           C
ATOM   1348  O   PHE A  76      68.831  79.181  89.710  1.00  0.00           O
ATOM   1349  N   ILE A  77      68.611  77.351  88.400  1.00  0.00           N
ATOM   1351  CA  ILE A  77      68.021  76.531  89.440  1.00  0.00           C
ATOM   1353  CB  ILE A  77      67.611  75.141  88.910  1.00  0.00           C
ATOM   1355  CG2 ILE A  77      67.061  74.281  90.080  1.00  0.00           C
ATOM   1359  CG1 ILE A  77      66.571  75.261  87.770  1.00  0.00           C
ATOM   1362  CD  ILE A  77      66.261  73.921  87.080  1.00  0.00           C
ATOM   1366  C   ILE A  77      68.941  76.371  90.630  1.00  0.00           C
ATOM   1367  O   ILE A  77      68.541  76.571  91.770  1.00  0.00           O
ATOM   1368  N   ARG A  78      70.241  76.061  90.430  1.00  0.00           N
ATOM   1370  CA  ARG A  78      71.151  75.841  91.540  1.00  0.00           C
ATOM   1372  CB  ARG A  78      72.511  75.391  90.980  1.00  0.00           C
ATOM   1375  CG  ARG A  78      73.551  74.971  92.040  1.00  0.00           C
ATOM   1378  CD  ARG A  78      74.931  74.591  91.480  1.00  0.00           C
ATOM   1381  NE  ARG A  78      74.741  73.501  90.470  1.00  0.00           N
ATOM   1383  CZ  ARG A  78      74.601  73.681  89.160  1.00  0.00           C
ATOM   1384  NH1 ARG A  78      74.671  74.881  88.620  1.00  0.00           N
ATOM   1387  NH2 ARG A  78      74.351  72.671  88.360  1.00  0.00           N
ATOM   1390  C   ARG A  78      71.371  77.041  92.440  1.00  0.00           C
ATOM   1391  O   ARG A  78      71.331  76.931  93.670  1.00  0.00           O
ATOM   1392  N   LEU A  79      71.601  78.221  91.820  1.00  0.00           N
ATOM   1394  CA  LEU A  79      71.921  79.451  92.500  1.00  0.00           C
ATOM   1396  CB  LEU A  79      72.551  80.491  91.530  1.00  0.00           C
ATOM   1399  CG  LEU A  79      74.071  80.311  91.340  1.00  0.00           C
ATOM   1401  CD1 LEU A  79      74.491  79.001  90.660  1.00  0.00           C
ATOM   1405  CD2 LEU A  79      74.661  81.471  90.540  1.00  0.00           C
ATOM   1409  C   LEU A  79      70.741  80.051  93.210  1.00  0.00           C
ATOM   1410  O   LEU A  79      70.861  80.691  94.250  1.00  0.00           O
ATOM   1411  N   ASN A  80      69.531  79.871  92.680  1.00  0.00           N
ATOM   1413  CA  ASN A  80      68.381  80.481  93.300  1.00  0.00           C
ATOM   1415  CB  ASN A  80      68.171  81.951  92.830  1.00  0.00           C
ATOM   1418  CG  ASN A  80      68.221  82.171  91.320  1.00  0.00           C
ATOM   1419  OD1 ASN A  80      67.181  82.411  90.710  1.00  0.00           O
ATOM   1420  ND2 ASN A  80      69.421  82.161  90.700  1.00  0.00           N
ATOM   1423  C   ASN A  80      67.141  79.601  93.170  1.00  0.00           C
ATOM   1424  O   ASN A  80      66.201  80.021  92.490  1.00  0.00           O
ATOM   1425  N   PRO A  81      67.021  78.451  93.860  1.00  0.00           N
ATOM   1426  CD  PRO A  81      68.011  77.941  94.820  1.00  0.00           C
ATOM   1429  CA  PRO A  81      65.901  77.511  93.700  1.00  0.00           C
ATOM   1431  CB  PRO A  81      66.331  76.231  94.470  1.00  0.00           C
ATOM   1434  CG  PRO A  81      67.801  76.431  94.880  1.00  0.00           C
ATOM   1437  C   PRO A  81      64.601  78.001  94.320  1.00  0.00           C
ATOM   1438  O   PRO A  81      63.661  77.221  94.460  1.00  0.00           O
ATOM   1439  N   THR A  82      64.531  79.281  94.710  1.00  0.00           N
ATOM   1441  CA  THR A  82      63.401  79.871  95.390  1.00  0.00           C
ATOM   1443  CB  THR A  82      63.831  80.401  96.770  1.00  0.00           C
ATOM   1445  OG1 THR A  82      64.261  79.341  97.618  1.00  0.00           O
ATOM   1447  CG2 THR A  82      62.701  81.101  97.518  1.00  0.00           C
ATOM   1451  C   THR A  82      62.851  80.991  94.520  1.00  0.00           C
ATOM   1452  O   THR A  82      61.891  81.671  94.850  1.00  0.00           O
ATOM   1453  N   HIS A  83      63.451  81.221  93.320  1.00  0.00           N
ATOM   1455  CA  HIS A  83      63.131  82.391  92.500  1.00  0.00           C
ATOM   1457  CB  HIS A  83      63.991  82.481  91.220  1.00  0.00           C
ATOM   1460  ND1 HIS A  83      63.301  84.281  89.570  1.00  0.00           N
ATOM   1461  CG  HIS A  83      64.101  83.861  90.630  1.00  0.00           C
ATOM   1462  CE1 HIS A  83      63.771  85.471  89.240  1.00  0.00           C
ATOM   1464  NE2 HIS A  83      64.821  85.831  90.020  1.00  0.00           N
ATOM   1466  CD2 HIS A  83      65.041  84.801  90.900  1.00  0.00           C
ATOM   1468  C   HIS A  83      61.671  82.431  92.050  1.00  0.00           C
ATOM   1469  O   HIS A  83      61.101  81.391  91.780  1.00  0.00           O
ATOM   1470  N   PRO A  84      61.011  83.571  91.930  1.00  0.00           N
ATOM   1471  CD  PRO A  84      61.401  84.751  92.690  1.00  0.00           C
ATOM   1474  CA  PRO A  84      59.601  83.601  91.550  1.00  0.00           C
ATOM   1476  CB  PRO A  84      59.231  85.071  91.700  1.00  0.00           C
ATOM   1479  CG  PRO A  84      60.121  85.561  92.840  1.00  0.00           C
ATOM   1482  C   PRO A  84      59.321  83.171  90.140  1.00  0.00           C
ATOM   1483  O   PRO A  84      58.161  82.971  89.780  1.00  0.00           O
ATOM   1484  N   ASN A  85      60.361  83.061  89.290  1.00  0.00           N
ATOM   1486  CA  ASN A  85      60.191  82.641  87.920  1.00  0.00           C
ATOM   1488  CB  ASN A  85      60.861  83.651  86.970  1.00  0.00           C
ATOM   1491  CG  ASN A  85      60.161  85.001  87.080  1.00  0.00           C
ATOM   1492  OD1 ASN A  85      59.091  85.201  86.530  1.00  0.00           O
ATOM   1493  ND2 ASN A  85      60.811  85.981  87.750  1.00  0.00           N
ATOM   1496  C   ASN A  85      60.781  81.271  87.700  1.00  0.00           C
ATOM   1497  O   ASN A  85      61.091  80.891  86.580  1.00  0.00           O
ATOM   1498  N   ILE A  86      60.931  80.451  88.770  1.00  0.00           N
ATOM   1500  CA  ILE A  86      61.401  79.071  88.690  1.00  0.00           C
ATOM   1502  CB  ILE A  86      61.741  78.461  90.050  1.00  0.00           C
ATOM   1504  CG2 ILE A  86      60.501  78.331  90.950  1.00  0.00           C
ATOM   1508  CG1 ILE A  86      62.471  77.101  89.900  1.00  0.00           C
ATOM   1511  CD  ILE A  86      63.141  76.621  91.190  1.00  0.00           C
ATOM   1515  C   ILE A  86      60.471  78.161  87.880  1.00  0.00           C
ATOM   1516  O   ILE A  86      60.921  77.241  87.200  1.00  0.00           O
ATOM   1517  N   ASP A  87      59.151  78.461  87.860  1.00  0.00           N
ATOM   1519  CA  ASP A  87      58.161  77.781  87.050  1.00  0.00           C
ATOM   1521  CB  ASP A  87      56.741  78.391  87.340  1.00  0.00           C
ATOM   1524  CG  ASP A  87      56.451  79.751  86.700  1.00  0.00           C
ATOM   1525  OD1 ASP A  87      57.371  80.611  86.660  1.00  0.00           O
ATOM   1526  OD2 ASP A  87      55.291  79.921  86.240  1.00  0.00           O
ATOM   1527  C   ASP A  87      58.511  77.811  85.550  1.00  0.00           C
ATOM   1528  O   ASP A  87      58.511  76.771  84.890  1.00  0.00           O
ATOM   1529  N   TYR A  88      58.921  78.961  85.000  1.00  0.00           N
ATOM   1531  CA  TYR A  88      59.431  79.061  83.650  1.00  0.00           C
ATOM   1533  CB  TYR A  88      59.721  80.541  83.270  1.00  0.00           C
ATOM   1536  CG  TYR A  88      60.481  80.671  81.960  1.00  0.00           C
ATOM   1537  CD1 TYR A  88      59.941  80.131  80.770  1.00  0.00           C
ATOM   1539  CE1 TYR A  88      60.711  80.091  79.600  1.00  0.00           C
ATOM   1541  CZ  TYR A  88      62.001  80.641  79.610  1.00  0.00           C
ATOM   1542  OH  TYR A  88      62.781  80.641  78.450  1.00  0.00           O
ATOM   1544  CD2 TYR A  88      61.781  81.181  81.950  1.00  0.00           C
ATOM   1546  CE2 TYR A  88      62.531  81.191  80.770  1.00  0.00           C
ATOM   1548  C   TYR A  88      60.661  78.191  83.400  1.00  0.00           C
ATOM   1549  O   TYR A  88      60.781  77.501  82.390  1.00  0.00           O
ATOM   1550  N   VAL A  89      61.621  78.231  84.340  1.00  0.00           N
ATOM   1552  CA  VAL A  89      62.901  77.571  84.270  1.00  0.00           C
ATOM   1554  CB  VAL A  89      63.781  78.011  85.440  1.00  0.00           C
ATOM   1556  CG1 VAL A  89      65.191  77.401  85.350  1.00  0.00           C
ATOM   1560  CG2 VAL A  89      63.911  79.551  85.440  1.00  0.00           C
ATOM   1564  C   VAL A  89      62.741  76.061  84.240  1.00  0.00           C
ATOM   1565  O   VAL A  89      63.321  75.351  83.410  1.00  0.00           O
ATOM   1566  N   MET A  90      61.861  75.541  85.120  1.00  0.00           N
ATOM   1568  CA  MET A  90      61.391  74.161  85.100  1.00  0.00           C
ATOM   1570  CB  MET A  90      60.521  73.901  86.360  1.00  0.00           C
ATOM   1573  CG  MET A  90      61.341  73.961  87.660  1.00  0.00           C
ATOM   1576  SD  MET A  90      62.531  72.601  87.830  1.00  0.00           S
ATOM   1577  CE  MET A  90      62.771  72.901  89.610  1.00  0.00           C
ATOM   1581  C   MET A  90      60.621  73.751  83.850  1.00  0.00           C
ATOM   1582  O   MET A  90      60.841  72.681  83.290  1.00  0.00           O
ATOM   1583  N   TYR A  91      59.731  74.621  83.350  1.00  0.00           N
ATOM   1585  CA  TYR A  91      59.071  74.401  82.080  1.00  0.00           C
ATOM   1587  CB  TYR A  91      58.021  75.531  81.850  1.00  0.00           C
ATOM   1590  CG  TYR A  91      57.511  75.611  80.430  1.00  0.00           C
ATOM   1591  CD1 TYR A  91      56.621  74.631  79.960  1.00  0.00           C
ATOM   1593  CE1 TYR A  91      56.111  74.711  78.660  1.00  0.00           C
ATOM   1595  CZ  TYR A  91      56.551  75.721  77.800  1.00  0.00           C
ATOM   1596  OH  TYR A  91      56.111  75.691  76.470  1.00  0.00           O
ATOM   1598  CD2 TYR A  91      57.931  76.631  79.560  1.00  0.00           C
ATOM   1600  CE2 TYR A  91      57.461  76.681  78.240  1.00  0.00           C
ATOM   1602  C   TYR A  91      60.031  74.281  80.900  1.00  0.00           C
ATOM   1603  O   TYR A  91      60.021  73.321  80.130  1.00  0.00           O
ATOM   1604  N   MET A  92      60.961  75.261  80.770  1.00  0.00           N
ATOM   1606  CA  MET A  92      61.931  75.291  79.700  1.00  0.00           C
ATOM   1608  CB  MET A  92      62.781  76.581  79.690  1.00  0.00           C
ATOM   1611  CG  MET A  92      63.691  76.731  78.440  1.00  0.00           C
ATOM   1614  SD  MET A  92      63.051  77.761  77.090  1.00  0.00           S
ATOM   1615  CE  MET A  92      61.891  76.571  76.400  1.00  0.00           C
ATOM   1619  C   MET A  92      62.831  74.091  79.780  1.00  0.00           C
ATOM   1620  O   MET A  92      63.161  73.501  78.760  1.00  0.00           O
ATOM   1621  N   ARG A  93      63.201  73.671  81.020  1.00  0.00           N
ATOM   1623  CA  ARG A  93      64.021  72.501  81.290  1.00  0.00           C
ATOM   1625  CB  ARG A  93      64.241  72.281  82.810  1.00  0.00           C
ATOM   1628  CG  ARG A  93      65.131  71.061  83.140  1.00  0.00           C
ATOM   1631  CD  ARG A  93      66.541  71.081  82.510  1.00  0.00           C
ATOM   1634  NE  ARG A  93      67.181  69.771  82.820  1.00  0.00           N
ATOM   1636  CZ  ARG A  93      67.741  69.531  84.000  1.00  0.00           C
ATOM   1637  NH1 ARG A  93      68.031  70.461  84.890  1.00  0.00           N
ATOM   1640  NH2 ARG A  93      68.041  68.271  84.300  1.00  0.00           N
ATOM   1643  C   ARG A  93      63.481  71.241  80.640  1.00  0.00           C
ATOM   1644  O   ARG A  93      64.211  70.491  79.980  1.00  0.00           O
ATOM   1645  N   GLY A  94      62.151  71.021  80.710  1.00  0.00           N
ATOM   1647  CA  GLY A  94      61.471  69.981  79.960  1.00  0.00           C
ATOM   1650  C   GLY A  94      61.511  70.151  78.450  1.00  0.00           C
ATOM   1651  O   GLY A  94      61.731  69.191  77.720  1.00  0.00           O
ATOM   1652  N   LEU A  95      61.311  71.381  77.940  1.00  0.00           N
ATOM   1654  CA  LEU A  95      61.361  71.691  76.510  1.00  0.00           C
ATOM   1656  CB  LEU A  95      60.951  73.151  76.170  1.00  0.00           C
ATOM   1659  CG  LEU A  95      59.451  73.361  75.960  1.00  0.00           C
ATOM   1661  CD1 LEU A  95      58.741  73.431  77.290  1.00  0.00           C
ATOM   1665  CD2 LEU A  95      59.121  74.641  75.180  1.00  0.00           C
ATOM   1669  C   LEU A  95      62.701  71.431  75.840  1.00  0.00           C
ATOM   1670  O   LEU A  95      62.751  70.831  74.770  1.00  0.00           O
ATOM   1671  N   THR A  96      63.831  71.851  76.440  1.00  0.00           N
ATOM   1673  CA  THR A  96      65.161  71.531  75.900  1.00  0.00           C
ATOM   1675  CB  THR A  96      66.371  72.121  76.610  1.00  0.00           C
ATOM   1677  OG1 THR A  96      66.371  73.541  76.460  1.00  0.00           O
ATOM   1679  CG2 THR A  96      67.761  71.701  76.130  1.00  0.00           C
ATOM   1683  C   THR A  96      65.371  70.051  75.870  1.00  0.00           C
ATOM   1684  O   THR A  96      65.781  69.531  74.830  1.00  0.00           O
ATOM   1685  N   ASN A  97      65.001  69.331  76.950  1.00  0.00           N
ATOM   1687  CA  ASN A  97      65.031  67.881  77.000  1.00  0.00           C
ATOM   1689  CB  ASN A  97      64.561  67.361  78.400  1.00  0.00           C
ATOM   1692  CG  ASN A  97      65.651  67.421  79.460  1.00  0.00           C
ATOM   1693  OD1 ASN A  97      66.851  67.411  79.170  1.00  0.00           O
ATOM   1694  ND2 ASN A  97      65.271  67.431  80.760  1.00  0.00           N
ATOM   1697  C   ASN A  97      64.171  67.251  75.900  1.00  0.00           C
ATOM   1698  O   ASN A  97      64.661  66.391  75.160  1.00  0.00           O
ATOM   1699  N   MET A  98      62.921  67.721  75.660  1.00  0.00           N
ATOM   1701  CA  MET A  98      62.101  67.371  74.500  1.00  0.00           C
ATOM   1703  CB  MET A  98      60.661  67.931  74.560  1.00  0.00           C
ATOM   1706  CG  MET A  98      59.801  67.271  75.650  1.00  0.00           C
ATOM   1709  SD  MET A  98      58.101  67.891  75.620  1.00  0.00           S
ATOM   1710  CE  MET A  98      57.391  66.791  74.380  1.00  0.00           C
ATOM   1714  C   MET A  98      62.701  67.681  73.140  1.00  0.00           C
ATOM   1715  O   MET A  98      62.431  67.031  72.140  1.00  0.00           O
ATOM   1716  N   ALA A  99      63.561  68.691  73.070  1.00  0.00           N
ATOM   1718  CA  ALA A  99      64.161  69.081  71.820  1.00  0.00           C
ATOM   1720  CB  ALA A  99      64.371  70.611  71.860  1.00  0.00           C
ATOM   1724  C   ALA A  99      65.461  68.311  71.590  1.00  0.00           C
ATOM   1725  O   ALA A  99      66.111  68.431  70.550  1.00  0.00           O
ATOM   1726  N   LEU A 100      65.821  67.421  72.530  1.00  0.00           N
ATOM   1728  CA  LEU A 100      66.821  66.391  72.340  1.00  0.00           C
ATOM   1730  CB  LEU A 100      67.721  66.191  73.590  1.00  0.00           C
ATOM   1733  CG  LEU A 100      68.361  67.481  74.170  1.00  0.00           C
ATOM   1735  CD1 LEU A 100      69.221  67.171  75.410  1.00  0.00           C
ATOM   1739  CD2 LEU A 100      69.131  68.271  73.120  1.00  0.00           C
ATOM   1743  C   LEU A 100      66.191  65.041  72.010  1.00  0.00           C
ATOM   1744  O   LEU A 100      66.921  64.081  71.780  1.00  0.00           O
ATOM   1745  N   ASP A 101      64.831  64.941  71.980  1.00  0.00           N
ATOM   1747  CA  ASP A 101      64.121  63.671  72.010  1.00  0.00           C
ATOM   1749  CB  ASP A 101      62.631  63.851  72.450  1.00  0.00           C
ATOM   1752  CG  ASP A 101      62.071  62.641  73.200  1.00  0.00           C
ATOM   1753  OD1 ASP A 101      62.871  61.831  73.740  1.00  0.00           O
ATOM   1754  OD2 ASP A 101      60.821  62.551  73.370  1.00  0.00           O
ATOM   1755  C   ASP A 101      64.141  62.941  70.680  1.00  0.00           C
ATOM   1756  O   ASP A 101      64.321  63.531  69.610  1.00  0.00           O
ATOM   1757  N   ASP A 102      63.901  61.621  70.720  1.00  0.00           N
ATOM   1759  CA  ASP A 102      63.931  60.731  69.580  1.00  0.00           C
ATOM   1761  CB  ASP A 102      63.691  59.281  70.090  1.00  0.00           C
ATOM   1764  CG  ASP A 102      62.311  59.091  70.690  1.00  0.00           C
ATOM   1765  OD1 ASP A 102      61.621  60.081  71.040  1.00  0.00           O
ATOM   1766  OD2 ASP A 102      61.891  57.921  70.840  1.00  0.00           O
ATOM   1767  C   ASP A 102      62.951  61.101  68.450  1.00  0.00           C
ATOM   1768  O   ASP A 102      63.261  61.031  67.260  1.00  0.00           O
ATOM   1769  N   SER A 103      61.721  61.481  68.820  1.00  0.00           N
ATOM   1771  CA  SER A 103      60.571  61.681  67.960  1.00  0.00           C
ATOM   1773  CB  SER A 103      59.371  60.781  68.380  1.00  0.00           C
ATOM   1776  OG  SER A 103      59.591  59.411  68.060  1.00  0.00           O
ATOM   1778  C   SER A 103      60.081  63.101  68.060  1.00  0.00           C
ATOM   1779  O   SER A 103      59.711  63.571  69.140  1.00  0.00           O
ATOM   1780  N   ALA A 104      60.011  63.821  66.940  1.00  0.00           N
ATOM   1782  CA  ALA A 104      59.291  65.071  66.870  1.00  0.00           C
ATOM   1784  CB  ALA A 104      60.081  66.241  66.280  1.00  0.00           C
ATOM   1788  C   ALA A 104      58.161  64.851  65.930  1.00  0.00           C
ATOM   1789  O   ALA A 104      58.321  64.291  64.850  1.00  0.00           O
ATOM   1790  N   LEU A 105      56.981  65.311  66.320  1.00  0.00           N
ATOM   1792  CA  LEU A 105      55.851  65.321  65.440  1.00  0.00           C
ATOM   1794  CB  LEU A 105      54.601  65.211  66.350  1.00  0.00           C
ATOM   1797  CG  LEU A 105      53.271  64.791  65.700  1.00  0.00           C
ATOM   1799  CD1 LEU A 105      52.641  65.941  64.930  1.00  0.00           C
ATOM   1803  CD2 LEU A 105      53.431  63.541  64.820  1.00  0.00           C
ATOM   1807  C   LEU A 105      55.961  66.631  64.670  1.00  0.00           C
ATOM   1808  O   LEU A 105      55.721  67.701  65.230  1.00  0.00           O
ATOM   1809  N   GLN A 106      56.391  66.581  63.390  1.00  0.00           N
ATOM   1811  CA  GLN A 106      56.481  67.761  62.550  1.00  0.00           C
ATOM   1813  CB  GLN A 106      57.941  68.101  62.110  1.00  0.00           C
ATOM   1816  CG  GLN A 106      58.661  67.091  61.170  1.00  0.00           C
ATOM   1819  CD  GLN A 106      60.131  67.421  60.880  1.00  0.00           C
ATOM   1820  OE1 GLN A 106      60.961  66.591  60.510  1.00  0.00           O
ATOM   1821  NE2 GLN A 106      60.491  68.711  61.070  1.00  0.00           N
ATOM   1824  C   GLN A 106      55.571  67.541  61.360  1.00  0.00           C
ATOM   1825  O   GLN A 106      55.841  66.831  60.410  1.00  0.00           O
ATOM   1826  N   GLY A 107      54.391  68.181  61.410  1.00  0.00           N
ATOM   1828  CA  GLY A 107      53.291  67.871  60.500  1.00  0.00           C
ATOM   1831  C   GLY A 107      52.481  66.691  60.960  1.00  0.00           C
ATOM   1832  O   GLY A 107      52.861  65.901  61.820  1.00  0.00           O
ATOM   1833  N   PHE A 108      51.281  66.531  60.370  1.00  0.00           N
ATOM   1835  CA  PHE A 108      50.371  65.441  60.680  1.00  0.00           C
ATOM   1837  CB  PHE A 108      48.971  65.681  60.060  1.00  0.00           C
ATOM   1840  CG  PHE A 108      48.331  67.011  60.400  1.00  0.00           C
ATOM   1841  CD1 PHE A 108      48.751  68.201  59.790  1.00  0.00           C
ATOM   1843  CE1 PHE A 108      48.101  69.421  60.040  1.00  0.00           C
ATOM   1845  CZ  PHE A 108      47.001  69.461  60.910  1.00  0.00           C
ATOM   1847  CD2 PHE A 108      47.201  67.061  61.250  1.00  0.00           C
ATOM   1849  CE2 PHE A 108      46.551  68.271  61.510  1.00  0.00           C
ATOM   1851  C   PHE A 108      50.911  64.121  60.100  1.00  0.00           C
ATOM   1852  O   PHE A 108      50.491  63.031  60.490  1.00  0.00           O
ATOM   1853  N   PHE A 109      51.881  64.221  59.180  1.00  0.00           N
ATOM   1855  CA  PHE A 109      52.611  63.111  58.630  1.00  0.00           C
ATOM   1857  CB  PHE A 109      51.951  62.681  57.300  1.00  0.00           C
ATOM   1860  CG  PHE A 109      52.491  61.361  56.880  1.00  0.00           C
ATOM   1861  CD1 PHE A 109      52.441  60.281  57.780  1.00  0.00           C
ATOM   1863  CE1 PHE A 109      53.071  59.081  57.480  1.00  0.00           C
ATOM   1865  CZ  PHE A 109      53.741  58.941  56.260  1.00  0.00           C
ATOM   1867  CD2 PHE A 109      53.161  61.211  55.660  1.00  0.00           C
ATOM   1869  CE2 PHE A 109      53.781  60.001  55.350  1.00  0.00           C
ATOM   1871  C   PHE A 109      54.061  63.591  58.420  1.00  0.00           C
ATOM   1872  O   PHE A 109      54.331  64.771  58.630  1.00  0.00           O
ATOM   1873  N   GLY A 110      55.011  62.721  58.020  1.00  0.00           N
ATOM   1875  CA  GLY A 110      56.411  63.101  57.790  1.00  0.00           C
ATOM   1878  C   GLY A 110      57.411  62.321  58.620  1.00  0.00           C
ATOM   1879  O   GLY A 110      57.501  62.491  59.830  1.00  0.00           O
ATOM   1880  N   VAL A 111      58.211  61.481  57.930  1.00  0.00           N
ATOM   1882  CA  VAL A 111      59.181  60.531  58.450  1.00  0.00           C
ATOM   1884  CB  VAL A 111      60.541  61.201  58.620  1.00  0.00           C
ATOM   1886  CG1 VAL A 111      61.571  60.341  59.360  1.00  0.00           C
ATOM   1890  CG2 VAL A 111      61.041  61.531  57.200  1.00  0.00           C
ATOM   1894  C   VAL A 111      58.761  59.551  59.560  1.00  0.00           C
ATOM   1895  O   VAL A 111      57.901  59.811  60.400  1.00  0.00           O
ATOM   1896  N   ASP A 112      59.301  58.311  59.530  1.00  0.00           N
ATOM   1898  CA  ASP A 112      59.121  57.331  60.590  1.00  0.00           C
ATOM   1900  CB  ASP A 112      59.701  55.961  60.120  1.00  0.00           C
ATOM   1903  CG  ASP A 112      59.531  54.851  61.140  1.00  0.00           C
ATOM   1904  OD1 ASP A 112      58.551  54.891  61.920  1.00  0.00           O
ATOM   1905  OD2 ASP A 112      60.421  53.961  61.180  1.00  0.00           O
ATOM   1906  C   ASP A 112      59.771  57.791  61.890  1.00  0.00           C
ATOM   1907  O   ASP A 112      60.921  58.251  61.900  1.00  0.00           O
ATOM   1908  N   ARG A 113      59.061  57.691  63.030  1.00  0.00           N
ATOM   1910  CA  ARG A 113      59.511  58.221  64.290  1.00  0.00           C
ATOM   1912  CB  ARG A 113      58.571  59.351  64.800  1.00  0.00           C
ATOM   1915  CG  ARG A 113      58.561  60.611  63.910  1.00  0.00           C
ATOM   1918  CD  ARG A 113      59.961  61.171  63.680  1.00  0.00           C
ATOM   1921  NE  ARG A 113      59.881  62.431  62.890  1.00  0.00           N
ATOM   1923  CZ  ARG A 113      60.881  63.281  62.820  1.00  0.00           C
ATOM   1924  NH1 ARG A 113      62.041  63.071  63.410  1.00  0.00           N
ATOM   1927  NH2 ARG A 113      60.721  64.381  62.120  1.00  0.00           N
ATOM   1930  C   ARG A 113      59.781  57.121  65.320  1.00  0.00           C
ATOM   1931  O   ARG A 113      58.911  56.361  65.740  1.00  0.00           O
ATOM   1932  N   SER A 114      61.071  57.031  65.720  1.00  0.00           N
ATOM   1934  CA  SER A 114      61.701  55.901  66.390  1.00  0.00           C
ATOM   1936  CB  SER A 114      63.211  55.731  66.010  1.00  0.00           C
ATOM   1939  OG  SER A 114      63.941  56.951  66.060  1.00  0.00           O
ATOM   1941  C   SER A 114      61.531  55.981  67.890  1.00  0.00           C
ATOM   1942  O   SER A 114      60.871  56.881  68.380  1.00  0.00           O
ATOM   1943  N   ASP A 115      62.061  55.001  68.650  1.00  0.00           N
ATOM   1945  CA  ASP A 115      62.001  54.971  70.100  1.00  0.00           C
ATOM   1947  CB  ASP A 115      61.561  53.541  70.530  1.00  0.00           C
ATOM   1950  CG  ASP A 115      62.561  52.431  70.180  1.00  0.00           C
ATOM   1951  OD1 ASP A 115      63.361  52.601  69.220  1.00  0.00           O
ATOM   1952  OD2 ASP A 115      62.431  51.341  70.800  1.00  0.00           O
ATOM   1953  C   ASP A 115      63.331  55.361  70.760  1.00  0.00           C
ATOM   1954  O   ASP A 115      63.401  55.521  71.970  1.00  0.00           O
ATOM   1955  N   ARG A 116      64.401  55.521  69.940  1.00  0.00           N
ATOM   1957  CA  ARG A 116      65.821  55.491  70.290  1.00  0.00           C
ATOM   1959  CB  ARG A 116      66.641  56.471  69.420  1.00  0.00           C
ATOM   1962  CG  ARG A 116      66.791  55.961  67.990  1.00  0.00           C
ATOM   1965  CD  ARG A 116      67.831  56.721  67.170  1.00  0.00           C
ATOM   1968  NE  ARG A 116      67.721  56.191  65.780  1.00  0.00           N
ATOM   1970  CZ  ARG A 116      67.181  56.861  64.770  1.00  0.00           C
ATOM   1971  NH1 ARG A 116      66.741  58.101  64.840  1.00  0.00           N
ATOM   1974  NH2 ARG A 116      67.021  56.181  63.650  1.00  0.00           N
ATOM   1977  C   ARG A 116      66.301  55.491  71.730  1.00  0.00           C
ATOM   1978  O   ARG A 116      66.491  54.441  72.330  1.00  0.00           O
ATOM   1979  N   ASP A 117      66.561  56.691  72.300  1.00  0.00           N
ATOM   1981  CA  ASP A 117      67.041  56.811  73.660  1.00  0.00           C
ATOM   1983  CB  ASP A 117      68.361  57.631  73.740  1.00  0.00           C
ATOM   1986  CG  ASP A 117      68.951  57.691  75.130  1.00  0.00           C
ATOM   1987  OD1 ASP A 117      68.341  57.181  76.120  1.00  0.00           O
ATOM   1988  OD2 ASP A 117      70.071  58.261  75.240  1.00  0.00           O
ATOM   1989  C   ASP A 117      65.911  57.511  74.390  1.00  0.00           C
ATOM   1990  O   ASP A 117      65.691  58.691  74.160  1.00  0.00           O
ATOM   1991  N   PRO A 118      65.141  56.851  75.240  1.00  0.00           N
ATOM   1992  CD  PRO A 118      65.131  55.411  75.430  1.00  0.00           C
ATOM   1995  CA  PRO A 118      63.961  57.481  75.790  1.00  0.00           C
ATOM   1997  CB  PRO A 118      63.061  56.301  76.150  1.00  0.00           C
ATOM   2000  CG  PRO A 118      64.071  55.221  76.510  1.00  0.00           C
ATOM   2003  C   PRO A 118      64.321  58.301  77.000  1.00  0.00           C
ATOM   2004  O   PRO A 118      63.411  58.901  77.570  1.00  0.00           O
ATOM   2005  N   GLN A 119      65.591  58.361  77.450  1.00  0.00           N
ATOM   2007  CA  GLN A 119      65.941  59.041  78.690  1.00  0.00           C
ATOM   2009  CB  GLN A 119      67.411  58.831  79.070  1.00  0.00           C
ATOM   2012  CG  GLN A 119      68.441  59.641  78.250  1.00  0.00           C
ATOM   2015  CD  GLN A 119      69.821  59.231  78.730  1.00  0.00           C
ATOM   2016  OE1 GLN A 119      70.181  59.461  79.880  1.00  0.00           O
ATOM   2017  NE2 GLN A 119      70.601  58.551  77.870  1.00  0.00           N
ATOM   2020  C   GLN A 119      65.641  60.531  78.680  1.00  0.00           C
ATOM   2021  O   GLN A 119      65.261  61.081  79.710  1.00  0.00           O
ATOM   2022  N   HIS A 120      65.801  61.211  77.530  1.00  0.00           N
ATOM   2024  CA  HIS A 120      65.561  62.641  77.410  1.00  0.00           C
ATOM   2026  CB  HIS A 120      65.841  63.131  75.980  1.00  0.00           C
ATOM   2029  ND1 HIS A 120      67.581  61.911  74.710  1.00  0.00           N
ATOM   2030  CG  HIS A 120      67.261  62.901  75.610  1.00  0.00           C
ATOM   2031  CE1 HIS A 120      68.881  62.021  74.530  1.00  0.00           C
ATOM   2033  NE2 HIS A 120      69.411  63.011  75.290  1.00  0.00           N
ATOM   2035  CD2 HIS A 120      68.381  63.581  75.980  1.00  0.00           C
ATOM   2037  C   HIS A 120      64.131  63.001  77.770  1.00  0.00           C
ATOM   2038  O   HIS A 120      63.871  63.901  78.570  1.00  0.00           O
ATOM   2039  N   ALA A 121      63.161  62.231  77.260  1.00  0.00           N
ATOM   2041  CA  ALA A 121      61.791  62.461  77.600  1.00  0.00           C
ATOM   2043  CB  ALA A 121      60.871  61.681  76.690  1.00  0.00           C
ATOM   2047  C   ALA A 121      61.451  62.041  79.000  1.00  0.00           C
ATOM   2048  O   ALA A 121      60.611  62.651  79.650  1.00  0.00           O
ATOM   2049  N   ARG A 122      62.101  60.981  79.510  1.00  0.00           N
ATOM   2051  CA  ARG A 122      61.941  60.591  80.900  1.00  0.00           C
ATOM   2053  CB  ARG A 122      62.681  59.281  81.220  1.00  0.00           C
ATOM   2056  CG  ARG A 122      62.081  58.061  80.500  1.00  0.00           C
ATOM   2059  CD  ARG A 122      62.841  56.771  80.790  1.00  0.00           C
ATOM   2062  NE  ARG A 122      62.411  55.731  79.800  1.00  0.00           N
ATOM   2064  CZ  ARG A 122      61.271  55.061  79.840  1.00  0.00           C
ATOM   2065  NH1 ARG A 122      60.371  55.281  80.770  1.00  0.00           N
ATOM   2068  NH2 ARG A 122      61.061  54.121  78.950  1.00  0.00           N
ATOM   2071  C   ARG A 122      62.371  61.661  81.890  1.00  0.00           C
ATOM   2072  O   ARG A 122      61.681  61.931  82.870  1.00  0.00           O
ATOM   2073  N   ALA A 123      63.511  62.321  81.620  1.00  0.00           N
ATOM   2075  CA  ALA A 123      63.921  63.531  82.290  1.00  0.00           C
ATOM   2077  CB  ALA A 123      65.331  63.911  81.800  1.00  0.00           C
ATOM   2081  C   ALA A 123      62.991  64.721  82.090  1.00  0.00           C
ATOM   2082  O   ALA A 123      62.581  65.371  83.050  1.00  0.00           O
ATOM   2083  N   ALA A 124      62.571  64.991  80.830  1.00  0.00           N
ATOM   2085  CA  ALA A 124      61.671  66.071  80.490  1.00  0.00           C
ATOM   2087  CB  ALA A 124      61.341  66.071  78.980  1.00  0.00           C
ATOM   2091  C   ALA A 124      60.341  65.971  81.200  1.00  0.00           C
ATOM   2092  O   ALA A 124      59.851  66.931  81.800  1.00  0.00           O
ATOM   2093  N   PHE A 125      59.751  64.761  81.200  1.00  0.00           N
ATOM   2095  CA  PHE A 125      58.541  64.431  81.900  1.00  0.00           C
ATOM   2097  CB  PHE A 125      58.171  62.941  81.640  1.00  0.00           C
ATOM   2100  CG  PHE A 125      56.841  62.531  82.210  1.00  0.00           C
ATOM   2101  CD1 PHE A 125      56.641  62.321  83.590  1.00  0.00           C
ATOM   2103  CE1 PHE A 125      55.391  61.921  84.080  1.00  0.00           C
ATOM   2105  CZ  PHE A 125      54.341  61.671  83.210  1.00  0.00           C
ATOM   2107  CD2 PHE A 125      55.761  62.281  81.340  1.00  0.00           C
ATOM   2109  CE2 PHE A 125      54.531  61.851  81.830  1.00  0.00           C
ATOM   2111  C   PHE A 125      58.681  64.691  83.380  1.00  0.00           C
ATOM   2112  O   PHE A 125      57.801  65.281  83.990  1.00  0.00           O
ATOM   2113  N   SER A 126      59.791  64.281  84.000  1.00  0.00           N
ATOM   2115  CA  SER A 126      60.031  64.561  85.410  1.00  0.00           C
ATOM   2117  CB  SER A 126      61.351  63.901  85.880  1.00  0.00           C
ATOM   2120  OG  SER A 126      61.381  63.841  87.300  1.00  0.00           O
ATOM   2122  C   SER A 126      60.051  66.061  85.710  1.00  0.00           C
ATOM   2123  O   SER A 126      59.331  66.561  86.570  1.00  0.00           O
ATOM   2124  N   ASP A 127      60.801  66.841  84.910  1.00  0.00           N
ATOM   2126  CA  ASP A 127      60.841  68.291  84.990  1.00  0.00           C
ATOM   2128  CB  ASP A 127      61.981  68.781  84.060  1.00  0.00           C
ATOM   2131  CG  ASP A 127      63.331  68.281  84.570  1.00  0.00           C
ATOM   2132  OD1 ASP A 127      63.511  68.251  85.820  1.00  0.00           O
ATOM   2133  OD2 ASP A 127      64.231  68.031  83.720  1.00  0.00           O
ATOM   2134  C   ASP A 127      59.501  69.001  84.750  1.00  0.00           C
ATOM   2135  O   ASP A 127      59.131  69.911  85.500  1.00  0.00           O
ATOM   2136  N   PHE A 128      58.681  68.591  83.760  1.00  0.00           N
ATOM   2138  CA  PHE A 128      57.291  69.011  83.650  1.00  0.00           C
ATOM   2140  CB  PHE A 128      56.631  68.551  82.340  1.00  0.00           C
ATOM   2143  CG  PHE A 128      57.241  69.141  81.120  1.00  0.00           C
ATOM   2144  CD1 PHE A 128      57.171  70.521  80.880  1.00  0.00           C
ATOM   2146  CE1 PHE A 128      57.651  71.041  79.680  1.00  0.00           C
ATOM   2148  CZ  PHE A 128      58.221  70.191  78.720  1.00  0.00           C
ATOM   2150  CD2 PHE A 128      57.761  68.291  80.130  1.00  0.00           C
ATOM   2152  CE2 PHE A 128      58.281  68.811  78.960  1.00  0.00           C
ATOM   2154  C   PHE A 128      56.341  68.531  84.760  1.00  0.00           C
ATOM   2155  O   PHE A 128      55.431  69.241  85.170  1.00  0.00           O
ATOM   2156  N   SER A 129      56.501  67.281  85.230  1.00  0.00           N
ATOM   2158  CA  SER A 129      55.701  66.631  86.260  1.00  0.00           C
ATOM   2160  CB  SER A 129      56.021  65.101  86.340  1.00  0.00           C
ATOM   2163  OG  SER A 129      55.171  64.361  87.220  1.00  0.00           O
ATOM   2165  C   SER A 129      55.901  67.301  87.610  1.00  0.00           C
ATOM   2166  O   SER A 129      54.991  67.451  88.420  1.00  0.00           O
ATOM   2167  N   LYS A 130      57.131  67.761  87.850  1.00  0.00           N
ATOM   2169  CA  LYS A 130      57.491  68.721  88.870  1.00  0.00           C
ATOM   2171  CB  LYS A 130      59.021  68.871  88.760  1.00  0.00           C
ATOM   2174  CG  LYS A 130      59.771  69.331  90.000  1.00  0.00           C
ATOM   2177  CD  LYS A 130      61.271  69.521  89.670  1.00  0.00           C
ATOM   2180  CE  LYS A 130      61.961  68.291  89.040  1.00  0.00           C
ATOM   2183  NZ  LYS A 130      63.321  68.591  88.540  1.00  0.00           N
ATOM   2187  C   LYS A 130      56.811  70.071  88.710  1.00  0.00           C
ATOM   2188  O   LYS A 130      56.251  70.591  89.670  1.00  0.00           O
ATOM   2189  N   LEU A 131      56.791  70.641  87.470  1.00  0.00           N
ATOM   2191  CA  LEU A 131      56.181  71.941  87.180  1.00  0.00           C
ATOM   2193  CB  LEU A 131      56.381  72.321  85.680  1.00  0.00           C
ATOM   2196  CG  LEU A 131      55.881  73.711  85.180  1.00  0.00           C
ATOM   2198  CD1 LEU A 131      54.351  73.871  85.010  1.00  0.00           C
ATOM   2202  CD2 LEU A 131      56.441  74.841  86.030  1.00  0.00           C
ATOM   2206  C   LEU A 131      54.711  71.981  87.510  1.00  0.00           C
ATOM   2207  O   LEU A 131      54.251  72.821  88.280  1.00  0.00           O
ATOM   2208  N   VAL A 132      53.961  70.981  87.000  1.00  0.00           N
ATOM   2210  CA  VAL A 132      52.531  70.831  87.230  1.00  0.00           C
ATOM   2212  CB  VAL A 132      51.921  69.701  86.390  1.00  0.00           C
ATOM   2214  CG1 VAL A 132      52.451  68.301  86.730  1.00  0.00           C
ATOM   2218  CG2 VAL A 132      50.381  69.711  86.440  1.00  0.00           C
ATOM   2222  C   VAL A 132      52.141  70.671  88.680  1.00  0.00           C
ATOM   2223  O   VAL A 132      51.181  71.281  89.150  1.00  0.00           O
ATOM   2224  N   ARG A 133      52.881  69.861  89.470  1.00  0.00           N
ATOM   2226  CA  ARG A 133      52.581  69.691  90.880  1.00  0.00           C
ATOM   2228  CB  ARG A 133      53.311  68.431  91.420  1.00  0.00           C
ATOM   2231  CG  ARG A 133      52.871  68.001  92.830  1.00  0.00           C
ATOM   2234  CD  ARG A 133      53.611  68.691  93.990  1.00  0.00           C
ATOM   2237  NE  ARG A 133      52.861  68.411  95.250  1.00  0.00           N
ATOM   2239  CZ  ARG A 133      51.881  69.191  95.690  1.00  0.00           C
ATOM   2240  NH1 ARG A 133      51.351  70.171  94.990  1.00  0.00           N
ATOM   2243  NH2 ARG A 133      51.391  68.961  96.890  1.00  0.00           N
ATOM   2246  C   ARG A 133      52.941  70.931  91.690  1.00  0.00           C
ATOM   2247  O   ARG A 133      52.211  71.331  92.600  1.00  0.00           O
ATOM   2248  N   GLY A 134      54.101  71.551  91.370  1.00  0.00           N
ATOM   2250  CA  GLY A 134      54.661  72.661  92.140  1.00  0.00           C
ATOM   2253  C   GLY A 134      53.911  73.921  91.940  1.00  0.00           C
ATOM   2254  O   GLY A 134      53.631  74.671  92.880  1.00  0.00           O
ATOM   2255  N   TYR A 135      53.541  74.151  90.670  1.00  0.00           N
ATOM   2257  CA  TYR A 135      52.741  75.271  90.260  1.00  0.00           C
ATOM   2259  CB  TYR A 135      53.591  76.311  89.470  1.00  0.00           C
ATOM   2262  CG  TYR A 135      54.701  76.871  90.330  1.00  0.00           C
ATOM   2263  CD1 TYR A 135      54.481  78.001  91.130  1.00  0.00           C
ATOM   2265  CE1 TYR A 135      55.491  78.491  91.970  1.00  0.00           C
ATOM   2267  CZ  TYR A 135      56.741  77.871  91.980  1.00  0.00           C
ATOM   2268  OH  TYR A 135      57.741  78.301  92.880  1.00  0.00           O
ATOM   2270  CD2 TYR A 135      55.981  76.291  90.310  1.00  0.00           C
ATOM   2272  CE2 TYR A 135      57.001  76.801  91.120  1.00  0.00           C
ATOM   2274  C   TYR A 135      51.601  74.791  89.370  1.00  0.00           C
ATOM   2275  O   TYR A 135      51.741  74.771  88.140  1.00  0.00           O
ATOM   2276  N   PRO A 136      50.421  74.481  89.900  1.00  0.00           N
ATOM   2277  CD  PRO A 136      50.261  74.081  91.310  1.00  0.00           C
ATOM   2280  CA  PRO A 136      49.301  73.991  89.090  1.00  0.00           C
ATOM   2282  CB  PRO A 136      48.261  73.591  90.140  1.00  0.00           C
ATOM   2285  CG  PRO A 136      49.111  73.091  91.310  1.00  0.00           C
ATOM   2288  C   PRO A 136      48.771  75.081  88.190  1.00  0.00           C
ATOM   2289  O   PRO A 136      48.451  74.871  87.020  1.00  0.00           O
ATOM   2290  N   ASN A 137      48.771  76.301  88.720  1.00  0.00           N
ATOM   2292  CA  ASN A 137      48.351  77.471  87.980  1.00  0.00           C
ATOM   2294  CB  ASN A 137      47.681  78.471  88.930  1.00  0.00           C
ATOM   2297  CG  ASN A 137      46.381  77.871  89.430  1.00  0.00           C
ATOM   2298  OD1 ASN A 137      45.431  77.661  88.700  1.00  0.00           O
ATOM   2299  ND2 ASN A 137      46.271  77.671  90.760  1.00  0.00           N
ATOM   2302  C   ASN A 137      49.511  78.181  87.310  1.00  0.00           C
ATOM   2303  O   ASN A 137      49.381  79.361  86.990  1.00  0.00           O
ATOM   2304  N   SER A 138      50.671  77.531  87.060  1.00  0.00           N
ATOM   2306  CA  SER A 138      51.681  78.101  86.160  1.00  0.00           C
ATOM   2308  CB  SER A 138      52.971  77.231  86.070  1.00  0.00           C
ATOM   2311  OG  SER A 138      53.881  77.571  85.010  1.00  0.00           O
ATOM   2313  C   SER A 138      51.121  78.341  84.780  1.00  0.00           C
ATOM   2314  O   SER A 138      50.321  77.561  84.270  1.00  0.00           O
ATOM   2315  N   GLN A 139      51.551  79.421  84.090  1.00  0.00           N
ATOM   2317  CA  GLN A 139      51.031  79.801  82.790  1.00  0.00           C
ATOM   2319  CB  GLN A 139      51.601  81.161  82.310  1.00  0.00           C
ATOM   2322  CG  GLN A 139      53.111  81.221  81.950  1.00  0.00           C
ATOM   2325  CD  GLN A 139      53.411  82.571  81.320  1.00  0.00           C
ATOM   2326  OE1 GLN A 139      53.151  83.591  81.960  1.00  0.00           O
ATOM   2327  NE2 GLN A 139      53.871  82.631  80.050  1.00  0.00           N
ATOM   2330  C   GLN A 139      51.361  78.721  81.780  1.00  0.00           C
ATOM   2331  O   GLN A 139      50.651  78.491  80.790  1.00  0.00           O
ATOM   2332  N   TYR A 140      52.431  77.971  82.090  1.00  0.00           N
ATOM   2334  CA  TYR A 140      53.011  76.971  81.260  1.00  0.00           C
ATOM   2336  CB  TYR A 140      54.531  76.871  81.560  1.00  0.00           C
ATOM   2339  CG  TYR A 140      55.241  78.211  81.470  1.00  0.00           C
ATOM   2340  CD1 TYR A 140      55.431  78.851  80.230  1.00  0.00           C
ATOM   2342  CE1 TYR A 140      56.031  80.111  80.150  1.00  0.00           C
ATOM   2344  CZ  TYR A 140      56.421  80.771  81.330  1.00  0.00           C
ATOM   2345  OH  TYR A 140      56.891  82.101  81.330  1.00  0.00           O
ATOM   2347  CD2 TYR A 140      55.741  78.841  82.620  1.00  0.00           C
ATOM   2349  CE2 TYR A 140      56.301  80.121  82.560  1.00  0.00           C
ATOM   2351  C   TYR A 140      52.351  75.611  81.470  1.00  0.00           C
ATOM   2352  O   TYR A 140      52.581  74.691  80.680  1.00  0.00           O
ATOM   2353  N   THR A 141      51.471  75.451  82.500  1.00  0.00           N
ATOM   2355  CA  THR A 141      50.841  74.171  82.880  1.00  0.00           C
ATOM   2357  CB  THR A 141      49.861  74.291  84.070  1.00  0.00           C
ATOM   2359  OG1 THR A 141      50.521  74.791  85.220  1.00  0.00           O
ATOM   2361  CG2 THR A 141      49.291  72.931  84.480  1.00  0.00           C
ATOM   2365  C   THR A 141      50.061  73.541  81.740  1.00  0.00           C
ATOM   2366  O   THR A 141      50.241  72.371  81.420  1.00  0.00           O
ATOM   2367  N   THR A 142      49.211  74.311  81.030  1.00  0.00           N
ATOM   2369  CA  THR A 142      48.391  73.751  79.950  1.00  0.00           C
ATOM   2371  CB  THR A 142      47.331  74.701  79.400  1.00  0.00           C
ATOM   2373  OG1 THR A 142      46.541  75.281  80.430  1.00  0.00           O
ATOM   2375  CG2 THR A 142      46.341  73.951  78.500  1.00  0.00           C
ATOM   2379  C   THR A 142      49.201  73.181  78.790  1.00  0.00           C
ATOM   2380  O   THR A 142      48.941  72.071  78.330  1.00  0.00           O
ATOM   2381  N   ASP A 143      50.251  73.891  78.290  1.00  0.00           N
ATOM   2383  CA  ASP A 143      51.131  73.351  77.260  1.00  0.00           C
ATOM   2385  CB  ASP A 143      52.181  74.391  76.790  1.00  0.00           C
ATOM   2388  CG  ASP A 143      52.761  73.981  75.450  1.00  0.00           C
ATOM   2389  OD1 ASP A 143      51.951  73.571  74.580  1.00  0.00           O
ATOM   2390  OD2 ASP A 143      53.991  74.171  75.220  1.00  0.00           O
ATOM   2391  C   ASP A 143      51.881  72.131  77.750  1.00  0.00           C
ATOM   2392  O   ASP A 143      52.011  71.091  77.110  1.00  0.00           O
ATOM   2393  N   ALA A 144      52.391  72.231  78.990  1.00  0.00           N
ATOM   2395  CA  ALA A 144      53.131  71.181  79.620  1.00  0.00           C
ATOM   2397  CB  ALA A 144      53.681  71.681  80.960  1.00  0.00           C
ATOM   2401  C   ALA A 144      52.321  69.901  79.760  1.00  0.00           C
ATOM   2402  O   ALA A 144      52.811  68.821  79.460  1.00  0.00           O
ATOM   2403  N   THR A 145      51.031  69.951  80.130  1.00  0.00           N
ATOM   2405  CA  THR A 145      50.181  68.761  80.120  1.00  0.00           C
ATOM   2407  CB  THR A 145      48.891  68.931  80.920  1.00  0.00           C
ATOM   2409  OG1 THR A 145      48.531  67.671  81.470  1.00  0.00           O
ATOM   2411  CG2 THR A 145      47.701  69.461  80.120  1.00  0.00           C
ATOM   2415  C   THR A 145      49.981  68.161  78.720  1.00  0.00           C
ATOM   2416  O   THR A 145      50.041  66.951  78.540  1.00  0.00           O
ATOM   2417  N   LYS A 146      49.831  68.991  77.670  1.00  0.00           N
ATOM   2419  CA  LYS A 146      49.901  68.571  76.270  1.00  0.00           C
ATOM   2421  CB  LYS A 146      49.591  69.771  75.320  1.00  0.00           C
ATOM   2424  CG  LYS A 146      48.201  70.381  75.540  1.00  0.00           C
ATOM   2427  CD  LYS A 146      47.051  69.471  75.080  1.00  0.00           C
ATOM   2430  CE  LYS A 146      45.681  70.141  75.230  1.00  0.00           C
ATOM   2433  NZ  LYS A 146      44.631  69.291  74.640  1.00  0.00           N
ATOM   2437  C   LYS A 146      51.221  67.931  75.840  1.00  0.00           C
ATOM   2438  O   LYS A 146      51.271  66.991  75.050  1.00  0.00           O
ATOM   2439  N   ARG A 147      52.361  68.411  76.340  1.00  0.00           N
ATOM   2441  CA  ARG A 147      53.621  67.691  76.310  1.00  0.00           C
ATOM   2443  CB  ARG A 147      54.761  68.611  76.790  1.00  0.00           C
ATOM   2446  CG  ARG A 147      54.961  69.831  75.860  1.00  0.00           C
ATOM   2449  CD  ARG A 147      56.041  70.791  76.370  1.00  0.00           C
ATOM   2452  NE  ARG A 147      56.021  72.021  75.540  1.00  0.00           N
ATOM   2454  CZ  ARG A 147      56.471  72.111  74.310  1.00  0.00           C
ATOM   2455  NH1 ARG A 147      57.081  71.171  73.630  1.00  0.00           N
ATOM   2458  NH2 ARG A 147      56.161  73.221  73.680  1.00  0.00           N
ATOM   2461  C   ARG A 147      53.621  66.361  77.060  1.00  0.00           C
ATOM   2462  O   ARG A 147      54.071  65.351  76.510  1.00  0.00           O
ATOM   2463  N   LEU A 148      53.051  66.291  78.290  1.00  0.00           N
ATOM   2465  CA  LEU A 148      53.001  65.071  79.100  1.00  0.00           C
ATOM   2467  CB  LEU A 148      52.211  65.281  80.440  1.00  0.00           C
ATOM   2470  CG  LEU A 148      52.931  65.881  81.680  1.00  0.00           C
ATOM   2472  CD1 LEU A 148      53.451  64.801  82.630  1.00  0.00           C
ATOM   2476  CD2 LEU A 148      54.101  66.821  81.420  1.00  0.00           C
ATOM   2480  C   LEU A 148      52.361  63.891  78.380  1.00  0.00           C
ATOM   2481  O   LEU A 148      52.881  62.781  78.410  1.00  0.00           O
ATOM   2482  N   VAL A 149      51.211  64.091  77.680  1.00  0.00           N
ATOM   2484  CA  VAL A 149      50.511  63.021  76.980  1.00  0.00           C
ATOM   2486  CB  VAL A 149      49.141  63.441  76.440  1.00  0.00           C
ATOM   2488  CG1 VAL A 149      48.361  64.111  77.560  1.00  0.00           C
ATOM   2492  CG2 VAL A 149      49.181  64.391  75.230  1.00  0.00           C
ATOM   2496  C   VAL A 149      51.311  62.341  75.880  1.00  0.00           C
ATOM   2497  O   VAL A 149      51.331  61.111  75.760  1.00  0.00           O
ATOM   2498  N   PHE A 150      52.031  63.131  75.040  1.00  0.00           N
ATOM   2500  CA  PHE A 150      52.881  62.601  74.000  1.00  0.00           C
ATOM   2502  CB  PHE A 150      53.401  63.721  73.060  1.00  0.00           C
ATOM   2505  CG  PHE A 150      54.301  63.141  71.990  1.00  0.00           C
ATOM   2506  CD1 PHE A 150      53.741  62.431  70.920  1.00  0.00           C
ATOM   2508  CE1 PHE A 150      54.541  61.881  69.910  1.00  0.00           C
ATOM   2510  CZ  PHE A 150      55.931  62.031  69.970  1.00  0.00           C
ATOM   2512  CD2 PHE A 150      55.701  63.271  72.040  1.00  0.00           C
ATOM   2514  CE2 PHE A 150      56.511  62.721  71.040  1.00  0.00           C
ATOM   2516  C   PHE A 150      54.021  61.791  74.580  1.00  0.00           C
ATOM   2517  O   PHE A 150      54.301  60.691  74.110  1.00  0.00           O
ATOM   2518  N   LEU A 151      54.651  62.311  75.650  1.00  0.00           N
ATOM   2520  CA  LEU A 151      55.711  61.611  76.340  1.00  0.00           C
ATOM   2522  CB  LEU A 151      56.371  62.521  77.410  1.00  0.00           C
ATOM   2525  CG  LEU A 151      57.061  63.791  76.860  1.00  0.00           C
ATOM   2527  CD1 LEU A 151      57.851  64.511  77.970  1.00  0.00           C
ATOM   2531  CD2 LEU A 151      57.931  63.501  75.630  1.00  0.00           C
ATOM   2535  C   LEU A 151      55.251  60.291  76.940  1.00  0.00           C
ATOM   2536  O   LEU A 151      55.921  59.271  76.780  1.00  0.00           O
ATOM   2537  N   LYS A 152      54.051  60.211  77.580  1.00  0.00           N
ATOM   2539  CA  LYS A 152      53.531  58.931  78.060  1.00  0.00           C
ATOM   2541  CB  LYS A 152      52.171  59.061  78.800  1.00  0.00           C
ATOM   2544  CG  LYS A 152      52.211  59.851  80.110  1.00  0.00           C
ATOM   2547  CD  LYS A 152      50.861  59.931  80.850  1.00  0.00           C
ATOM   2550  CE  LYS A 152      50.291  58.571  81.300  1.00  0.00           C
ATOM   2553  NZ  LYS A 152      49.041  58.721  82.070  1.00  0.00           N
ATOM   2557  C   LYS A 152      53.331  57.881  76.990  1.00  0.00           C
ATOM   2558  O   LYS A 152      53.701  56.721  77.170  1.00  0.00           O
ATOM   2559  N   ASP A 153      52.771  58.261  75.820  1.00  0.00           N
ATOM   2561  CA  ASP A 153      52.651  57.371  74.670  1.00  0.00           C
ATOM   2563  CB  ASP A 153      51.851  58.091  73.550  1.00  0.00           C
ATOM   2566  CG  ASP A 153      51.381  57.211  72.390  1.00  0.00           C
ATOM   2567  OD1 ASP A 153      51.881  56.071  72.250  1.00  0.00           O
ATOM   2568  OD2 ASP A 153      50.591  57.721  71.560  1.00  0.00           O
ATOM   2569  C   ASP A 153      54.021  56.901  74.190  1.00  0.00           C
ATOM   2570  O   ASP A 153      54.261  55.711  74.010  1.00  0.00           O
ATOM   2571  N   ARG A 154      55.001  57.831  74.050  1.00  0.00           N
ATOM   2573  CA  ARG A 154      56.351  57.421  73.710  1.00  0.00           C
ATOM   2575  CB  ARG A 154      57.381  58.551  73.600  1.00  0.00           C
ATOM   2578  CG  ARG A 154      57.361  59.601  72.490  1.00  0.00           C
ATOM   2581  CD  ARG A 154      58.811  59.941  72.050  1.00  0.00           C
ATOM   2584  NE  ARG A 154      59.711  60.091  73.240  1.00  0.00           N
ATOM   2586  CZ  ARG A 154      60.561  59.171  73.690  1.00  0.00           C
ATOM   2587  NH1 ARG A 154      60.691  57.951  73.200  1.00  0.00           N
ATOM   2590  NH2 ARG A 154      61.441  59.541  74.580  1.00  0.00           N
ATOM   2593  C   ARG A 154      57.031  56.481  74.700  1.00  0.00           C
ATOM   2594  O   ARG A 154      57.611  55.471  74.320  1.00  0.00           O
ATOM   2595  N   LEU A 155      56.981  56.811  75.990  1.00  0.00           N
ATOM   2597  CA  LEU A 155      57.611  56.041  77.020  1.00  0.00           C
ATOM   2599  CB  LEU A 155      57.541  56.721  78.390  1.00  0.00           C
ATOM   2602  CG  LEU A 155      58.701  57.691  78.690  1.00  0.00           C
ATOM   2604  CD1 LEU A 155      58.861  58.871  77.720  1.00  0.00           C
ATOM   2608  CD2 LEU A 155      58.481  58.241  80.080  1.00  0.00           C
ATOM   2612  C   LEU A 155      57.041  54.651  77.100  1.00  0.00           C
ATOM   2613  O   LEU A 155      57.791  53.691  77.220  1.00  0.00           O
ATOM   2614  N   ALA A 156      55.711  54.501  76.970  1.00  0.00           N
ATOM   2616  CA  ALA A 156      55.081  53.211  76.770  1.00  0.00           C
ATOM   2618  CB  ALA A 156      53.561  53.411  76.770  1.00  0.00           C
ATOM   2622  C   ALA A 156      55.511  52.501  75.480  1.00  0.00           C
ATOM   2623  O   ALA A 156      55.821  51.311  75.480  1.00  0.00           O
ATOM   2624  N   LYS A 157      55.581  53.221  74.340  1.00  0.00           N
ATOM   2626  CA  LYS A 157      55.951  52.631  73.070  1.00  0.00           C
ATOM   2628  CB  LYS A 157      55.561  53.561  71.870  1.00  0.00           C
ATOM   2631  CG  LYS A 157      56.591  54.541  71.310  1.00  0.00           C
ATOM   2634  CD  LYS A 157      56.071  55.371  70.100  1.00  0.00           C
ATOM   2637  CE  LYS A 157      54.811  56.251  70.270  1.00  0.00           C
ATOM   2640  NZ  LYS A 157      53.551  55.481  70.250  1.00  0.00           N
ATOM   2644  C   LYS A 157      57.371  52.091  73.060  1.00  0.00           C
ATOM   2645  O   LYS A 157      57.611  50.971  72.610  1.00  0.00           O
ATOM   2646  N   TYR A 158      58.351  52.771  73.700  1.00  0.00           N
ATOM   2648  CA  TYR A 158      59.661  52.181  73.960  1.00  0.00           C
ATOM   2650  CB  TYR A 158      60.621  53.211  74.650  1.00  0.00           C
ATOM   2653  CG  TYR A 158      61.931  52.601  75.120  1.00  0.00           C
ATOM   2654  CD1 TYR A 158      63.071  52.561  74.300  1.00  0.00           C
ATOM   2656  CE1 TYR A 158      64.271  52.001  74.770  1.00  0.00           C
ATOM   2658  CZ  TYR A 158      64.341  51.431  76.050  1.00  0.00           C
ATOM   2659  OH  TYR A 158      65.561  50.901  76.530  1.00  0.00           O
ATOM   2661  CD2 TYR A 158      62.001  52.011  76.400  1.00  0.00           C
ATOM   2663  CE2 TYR A 158      63.181  51.401  76.850  1.00  0.00           C
ATOM   2665  C   TYR A 158      59.611  50.871  74.760  1.00  0.00           C
ATOM   2666  O   TYR A 158      60.311  49.911  74.460  1.00  0.00           O
ATOM   2667  N   GLU A 159      58.781  50.791  75.820  1.00  0.00           N
ATOM   2669  CA  GLU A 159      58.571  49.561  76.550  1.00  0.00           C
ATOM   2671  CB  GLU A 159      57.681  49.761  77.800  1.00  0.00           C
ATOM   2674  CG  GLU A 159      58.121  50.821  78.860  1.00  0.00           C
ATOM   2677  CD  GLU A 159      59.451  50.671  79.580  1.00  0.00           C
ATOM   2678  OE1 GLU A 159      59.751  49.631  80.200  1.00  0.00           O
ATOM   2679  OE2 GLU A 159      60.221  51.671  79.670  1.00  0.00           O
ATOM   2680  C   GLU A 159      57.971  48.481  75.640  1.00  0.00           C
ATOM   2681  O   GLU A 159      58.361  47.311  75.690  1.00  0.00           O
ATOM   2682  N   TYR A 160      57.021  48.851  74.750  1.00  0.00           N
ATOM   2684  CA  TYR A 160      56.521  47.971  73.710  1.00  0.00           C
ATOM   2686  CB  TYR A 160      55.331  48.571  72.910  1.00  0.00           C
ATOM   2689  CG  TYR A 160      54.691  47.511  72.040  1.00  0.00           C
ATOM   2690  CD1 TYR A 160      54.111  46.381  72.650  1.00  0.00           C
ATOM   2692  CE1 TYR A 160      53.631  45.311  71.870  1.00  0.00           C
ATOM   2694  CZ  TYR A 160      53.671  45.401  70.480  1.00  0.00           C
ATOM   2695  OH  TYR A 160      53.281  44.331  69.630  1.00  0.00           O
ATOM   2697  CD2 TYR A 160      54.741  47.571  70.640  1.00  0.00           C
ATOM   2699  CE2 TYR A 160      54.201  46.531  69.870  1.00  0.00           C
ATOM   2701  C   TYR A 160      57.601  47.501  72.730  1.00  0.00           C
ATOM   2702  O   TYR A 160      57.681  46.311  72.450  1.00  0.00           O
ATOM   2703  N   SER A 161      58.501  48.371  72.240  1.00  0.00           N
ATOM   2705  CA  SER A 161      59.591  48.001  71.340  1.00  0.00           C
ATOM   2707  CB  SER A 161      60.551  49.191  71.050  1.00  0.00           C
ATOM   2710  OG  SER A 161      59.881  50.341  70.540  1.00  0.00           O
ATOM   2712  C   SER A 161      60.491  46.911  71.910  1.00  0.00           C
ATOM   2713  O   SER A 161      60.881  45.951  71.230  1.00  0.00           O
ATOM   2714  N   VAL A 162      60.801  47.021  73.210  1.00  0.00           N
ATOM   2716  CA  VAL A 162      61.441  45.971  73.980  1.00  0.00           C
ATOM   2718  CB  VAL A 162      61.771  46.431  75.400  1.00  0.00           C
ATOM   2720  CG1 VAL A 162      62.451  45.281  76.170  1.00  0.00           C
ATOM   2724  CG2 VAL A 162      62.721  47.631  75.330  1.00  0.00           C
ATOM   2728  C   VAL A 162      60.611  44.711  74.050  1.00  0.00           C
ATOM   2729  O   VAL A 162      61.081  43.601  73.790  1.00  0.00           O
ATOM   2730  N   ALA A 163      59.301  44.841  74.340  1.00  0.00           N
ATOM   2732  CA  ALA A 163      58.381  43.721  74.350  1.00  0.00           C
ATOM   2734  CB  ALA A 163      56.981  44.161  74.800  1.00  0.00           C
ATOM   2738  C   ALA A 163      58.291  42.961  73.020  1.00  0.00           C
ATOM   2739  O   ALA A 163      58.341  41.741  72.990  1.00  0.00           O
ATOM   2740  N   GLU A 164      58.271  43.671  71.870  1.00  0.00           N
ATOM   2742  CA  GLU A 164      58.411  43.081  70.560  1.00  0.00           C
ATOM   2744  CB  GLU A 164      58.301  44.211  69.500  1.00  0.00           C
ATOM   2747  CG  GLU A 164      56.901  44.841  69.510  1.00  0.00           C
ATOM   2750  CD  GLU A 164      56.601  45.591  68.220  1.00  0.00           C
ATOM   2751  OE1 GLU A 164      56.021  44.921  67.320  1.00  0.00           O
ATOM   2752  OE2 GLU A 164      56.841  46.821  68.110  1.00  0.00           O
ATOM   2753  C   GLU A 164      59.711  42.311  70.320  1.00  0.00           C
ATOM   2754  O   GLU A 164      59.681  41.151  69.930  1.00  0.00           O
ATOM   2755  N   TYR A 165      60.881  42.901  70.650  1.00  0.00           N
ATOM   2757  CA  TYR A 165      62.171  42.221  70.540  1.00  0.00           C
ATOM   2759  CB  TYR A 165      63.341  43.211  70.810  1.00  0.00           C
ATOM   2762  CG  TYR A 165      64.681  42.531  70.930  1.00  0.00           C
ATOM   2763  CD1 TYR A 165      65.371  42.101  69.780  1.00  0.00           C
ATOM   2765  CE1 TYR A 165      66.601  41.441  69.900  1.00  0.00           C
ATOM   2767  CZ  TYR A 165      67.141  41.181  71.160  1.00  0.00           C
ATOM   2768  OH  TYR A 165      68.361  40.511  71.290  1.00  0.00           O
ATOM   2770  CD2 TYR A 165      65.251  42.291  72.190  1.00  0.00           C
ATOM   2772  CE2 TYR A 165      66.471  41.611  72.310  1.00  0.00           C
ATOM   2774  C   TYR A 165      62.241  40.961  71.400  1.00  0.00           C
ATOM   2775  O   TYR A 165      62.751  39.901  71.030  1.00  0.00           O
ATOM   2776  N   TYR A 166      61.691  41.031  72.620  1.00  0.00           N
ATOM   2778  CA  TYR A 166      61.641  39.901  73.500  1.00  0.00           C
ATOM   2780  CB  TYR A 166      61.411  40.341  74.970  1.00  0.00           C
ATOM   2783  CG  TYR A 166      62.651  40.841  75.660  1.00  0.00           C
ATOM   2784  CD1 TYR A 166      63.341  42.011  75.270  1.00  0.00           C
ATOM   2786  CE1 TYR A 166      64.481  42.441  75.960  1.00  0.00           C
ATOM   2788  CZ  TYR A 166      64.931  41.751  77.080  1.00  0.00           C
ATOM   2789  OH  TYR A 166      66.021  42.261  77.830  1.00  0.00           O
ATOM   2791  CD2 TYR A 166      63.171  40.121  76.740  1.00  0.00           C
ATOM   2793  CE2 TYR A 166      64.281  40.571  77.470  1.00  0.00           C
ATOM   2795  C   TYR A 166      60.691  38.791  73.030  1.00  0.00           C
ATOM   2796  O   TYR A 166      60.971  37.621  73.230  1.00  0.00           O
ATOM   2797  N   THR A 167      59.581  39.141  72.330  1.00  0.00           N
ATOM   2799  CA  THR A 167      58.691  38.191  71.670  1.00  0.00           C
ATOM   2801  CB  THR A 167      57.391  38.871  71.180  1.00  0.00           C
ATOM   2803  OG1 THR A 167      56.271  38.211  71.730  1.00  0.00           O
ATOM   2805  CG2 THR A 167      57.161  38.941  69.660  1.00  0.00           C
ATOM   2809  C   THR A 167      59.351  37.361  70.590  1.00  0.00           C
ATOM   2810  O   THR A 167      59.251  36.141  70.600  1.00  0.00           O
ATOM   2811  N   GLU A 168      60.161  37.971  69.690  1.00  0.00           N
ATOM   2813  CA  GLU A 168      60.841  37.241  68.640  1.00  0.00           C
ATOM   2815  CB  GLU A 168      61.301  38.221  67.540  1.00  0.00           C
ATOM   2818  CG  GLU A 168      62.341  39.301  67.960  1.00  0.00           C
ATOM   2821  CD  GLU A 168      63.111  39.901  66.790  1.00  0.00           C
ATOM   2822  OE1 GLU A 168      63.021  39.351  65.660  1.00  0.00           O
ATOM   2823  OE2 GLU A 168      63.901  40.841  67.040  1.00  0.00           O
ATOM   2824  C   GLU A 168      62.021  36.441  69.180  1.00  0.00           C
ATOM   2825  O   GLU A 168      62.431  35.411  68.650  1.00  0.00           O
ATOM   2826  N   ARG A 169      62.561  36.901  70.330  1.00  0.00           N
ATOM   2828  CA  ARG A 169      63.591  36.231  71.080  1.00  0.00           C
ATOM   2830  CB  ARG A 169      64.141  37.221  72.140  1.00  0.00           C
ATOM   2833  CG  ARG A 169      65.431  36.761  72.840  1.00  0.00           C
ATOM   2836  CD  ARG A 169      66.551  36.401  71.880  1.00  0.00           C
ATOM   2839  NE  ARG A 169      66.731  37.511  70.890  1.00  0.00           N
ATOM   2841  CZ  ARG A 169      67.531  37.351  69.850  1.00  0.00           C
ATOM   2842  NH1 ARG A 169      68.391  36.371  69.740  1.00  0.00           N
ATOM   2845  NH2 ARG A 169      67.421  38.191  68.860  1.00  0.00           N
ATOM   2848  C   ARG A 169      63.111  34.971  71.790  1.00  0.00           C
ATOM   2849  O   ARG A 169      63.891  34.051  72.010  1.00  0.00           O
ATOM   2850  N   GLY A 170      61.821  34.891  72.160  1.00  0.00           N
ATOM   2852  CA  GLY A 170      61.231  33.781  72.890  1.00  0.00           C
ATOM   2855  C   GLY A 170      61.381  33.911  74.380  1.00  0.00           C
ATOM   2856  O   GLY A 170      61.341  32.941  75.140  1.00  0.00           O
ATOM   2857  N   ALA A 171      61.561  35.151  74.840  1.00  0.00           N
ATOM   2859  CA  ALA A 171      61.841  35.471  76.220  1.00  0.00           C
ATOM   2861  CB  ALA A 171      62.891  36.591  76.310  1.00  0.00           C
ATOM   2865  C   ALA A 171      60.551  35.801  76.950  1.00  0.00           C
ATOM   2866  O   ALA A 171      60.361  36.891  77.470  1.00  0.00           O
ATOM   2867  N   TRP A 172      59.641  34.801  77.040  1.00  0.00           N
ATOM   2869  CA  TRP A 172      58.231  34.931  77.360  1.00  0.00           C
ATOM   2871  CB  TRP A 172      57.561  33.541  77.270  1.00  0.00           C
ATOM   2874  CG  TRP A 172      57.831  32.831  75.990  1.00  0.00           C
ATOM   2875  CD1 TRP A 172      58.441  31.621  75.810  1.00  0.00           C
ATOM   2877  NE1 TRP A 172      58.531  31.351  74.460  1.00  0.00           N
ATOM   2879  CE2 TRP A 172      58.041  32.401  73.750  1.00  0.00           C
ATOM   2880  CD2 TRP A 172      57.561  33.361  74.680  1.00  0.00           C
ATOM   2881  CE3 TRP A 172      56.951  34.521  74.220  1.00  0.00           C
ATOM   2883  CZ3 TRP A 172      56.901  34.761  72.850  1.00  0.00           C
ATOM   2885  CZ2 TRP A 172      57.941  32.611  72.390  1.00  0.00           C
ATOM   2887  CH2 TRP A 172      57.401  33.831  71.940  1.00  0.00           C
ATOM   2889  C   TRP A 172      57.921  35.561  78.690  1.00  0.00           C
ATOM   2890  O   TRP A 172      56.961  36.321  78.860  1.00  0.00           O
ATOM   2891  N   VAL A 173      58.761  35.291  79.700  1.00  0.00           N
ATOM   2893  CA  VAL A 173      58.681  35.911  81.000  1.00  0.00           C
ATOM   2895  CB  VAL A 173      59.701  35.271  81.950  1.00  0.00           C
ATOM   2897  CG1 VAL A 173      61.171  35.701  81.710  1.00  0.00           C
ATOM   2901  CG2 VAL A 173      59.241  35.541  83.390  1.00  0.00           C
ATOM   2905  C   VAL A 173      58.821  37.431  80.950  1.00  0.00           C
ATOM   2906  O   VAL A 173      58.111  38.191  81.610  1.00  0.00           O
ATOM   2907  N   ALA A 174      59.771  37.921  80.130  1.00  0.00           N
ATOM   2909  CA  ALA A 174      60.241  39.271  80.200  1.00  0.00           C
ATOM   2911  CB  ALA A 174      61.651  39.321  79.610  1.00  0.00           C
ATOM   2915  C   ALA A 174      59.341  40.201  79.430  1.00  0.00           C
ATOM   2916  O   ALA A 174      59.201  41.361  79.790  1.00  0.00           O
ATOM   2917  N   VAL A 175      58.651  39.701  78.380  1.00  0.00           N
ATOM   2919  CA  VAL A 175      57.531  40.401  77.790  1.00  0.00           C
ATOM   2921  CB  VAL A 175      57.061  39.831  76.460  1.00  0.00           C
ATOM   2923  CG1 VAL A 175      58.211  39.931  75.480  1.00  0.00           C
ATOM   2927  CG2 VAL A 175      56.591  38.381  76.560  1.00  0.00           C
ATOM   2931  C   VAL A 175      56.351  40.561  78.710  1.00  0.00           C
ATOM   2932  O   VAL A 175      55.771  41.641  78.760  1.00  0.00           O
ATOM   2933  N   VAL A 176      55.971  39.511  79.470  1.00  0.00           N
ATOM   2935  CA  VAL A 176      54.891  39.581  80.430  1.00  0.00           C
ATOM   2937  CB  VAL A 176      54.601  38.181  80.980  1.00  0.00           C
ATOM   2939  CG1 VAL A 176      53.601  38.231  82.140  1.00  0.00           C
ATOM   2943  CG2 VAL A 176      54.011  37.311  79.850  1.00  0.00           C
ATOM   2947  C   VAL A 176      55.151  40.591  81.540  1.00  0.00           C
ATOM   2948  O   VAL A 176      54.311  41.421  81.870  1.00  0.00           O
ATOM   2949  N   ASN A 177      56.381  40.611  82.090  1.00  0.00           N
ATOM   2951  CA  ASN A 177      56.821  41.651  83.010  1.00  0.00           C
ATOM   2953  CB  ASN A 177      58.121  41.231  83.730  1.00  0.00           C
ATOM   2956  CG  ASN A 177      57.871  39.951  84.520  1.00  0.00           C
ATOM   2957  OD1 ASN A 177      58.641  38.991  84.440  1.00  0.00           O
ATOM   2958  ND2 ASN A 177      56.761  39.901  85.270  1.00  0.00           N
ATOM   2961  C   ASN A 177      56.991  43.031  82.400  1.00  0.00           C
ATOM   2962  O   ASN A 177      56.661  44.041  83.030  1.00  0.00           O
ATOM   2963  N   ARG A 178      57.491  43.131  81.150  1.00  0.00           N
ATOM   2965  CA  ARG A 178      57.501  44.391  80.420  1.00  0.00           C
ATOM   2967  CB  ARG A 178      58.171  44.191  79.030  1.00  0.00           C
ATOM   2970  CG  ARG A 178      58.381  45.481  78.210  1.00  0.00           C
ATOM   2973  CD  ARG A 178      59.231  46.541  78.890  1.00  0.00           C
ATOM   2976  NE  ARG A 178      60.591  45.981  79.130  1.00  0.00           N
ATOM   2978  CZ  ARG A 178      61.651  46.741  79.340  1.00  0.00           C
ATOM   2979  NH1 ARG A 178      61.631  48.051  79.280  1.00  0.00           N
ATOM   2982  NH2 ARG A 178      62.801  46.211  79.710  1.00  0.00           N
ATOM   2985  C   ARG A 178      56.111  44.981  80.230  1.00  0.00           C
ATOM   2986  O   ARG A 178      55.821  46.091  80.680  1.00  0.00           O
ATOM   2987  N   VAL A 179      55.151  44.221  79.670  1.00  0.00           N
ATOM   2989  CA  VAL A 179      53.781  44.691  79.520  1.00  0.00           C
ATOM   2991  CB  VAL A 179      52.931  43.821  78.620  1.00  0.00           C
ATOM   2993  CG1 VAL A 179      52.731  42.451  79.260  1.00  0.00           C
ATOM   2997  CG2 VAL A 179      51.561  44.491  78.360  1.00  0.00           C
ATOM   3001  C   VAL A 179      53.121  44.961  80.850  1.00  0.00           C
ATOM   3002  O   VAL A 179      52.461  45.981  81.000  1.00  0.00           O
ATOM   3003  N   GLU A 180      53.331  44.121  81.900  1.00  0.00           N
ATOM   3005  CA  GLU A 180      52.821  44.361  83.240  1.00  0.00           C
ATOM   3007  CB  GLU A 180      53.321  43.241  84.190  1.00  0.00           C
ATOM   3010  CG  GLU A 180      52.831  43.421  85.640  1.00  0.00           C
ATOM   3013  CD  GLU A 180      53.521  42.531  86.650  1.00  0.00           C
ATOM   3014  OE1 GLU A 180      54.391  41.681  86.320  1.00  0.00           O
ATOM   3015  OE2 GLU A 180      53.091  42.651  87.820  1.00  0.00           O
ATOM   3016  C   GLU A 180      53.271  45.691  83.790  1.00  0.00           C
ATOM   3017  O   GLU A 180      52.521  46.481  84.380  1.00  0.00           O
ATOM   3018  N   GLY A 181      54.561  46.001  83.530  1.00  0.00           N
ATOM   3020  CA  GLY A 181      55.151  47.311  83.680  1.00  0.00           C
ATOM   3023  C   GLY A 181      54.371  48.411  83.030  1.00  0.00           C
ATOM   3024  O   GLY A 181      53.981  49.331  83.730  1.00  0.00           O
ATOM   3025  N   MET A 182      54.091  48.281  81.710  1.00  0.00           N
ATOM   3027  CA  MET A 182      53.281  49.201  80.920  1.00  0.00           C
ATOM   3029  CB  MET A 182      53.141  48.741  79.440  1.00  0.00           C
ATOM   3032  CG  MET A 182      54.481  48.641  78.700  1.00  0.00           C
ATOM   3035  SD  MET A 182      54.391  47.921  77.030  1.00  0.00           S
ATOM   3036  CE  MET A 182      53.441  49.291  76.330  1.00  0.00           C
ATOM   3040  C   MET A 182      51.891  49.381  81.490  1.00  0.00           C
ATOM   3041  O   MET A 182      51.391  50.501  81.610  1.00  0.00           O
ATOM   3042  N   LEU A 183      51.241  48.281  81.930  1.00  0.00           N
ATOM   3044  CA  LEU A 183      49.971  48.311  82.620  1.00  0.00           C
ATOM   3046  CB  LEU A 183      49.431  46.881  82.980  1.00  0.00           C
ATOM   3049  CG  LEU A 183      49.251  45.881  81.820  1.00  0.00           C
ATOM   3051  CD1 LEU A 183      48.771  44.511  82.330  1.00  0.00           C
ATOM   3055  CD2 LEU A 183      48.341  46.411  80.730  1.00  0.00           C
ATOM   3059  C   LEU A 183      50.011  49.101  83.920  1.00  0.00           C
ATOM   3060  O   LEU A 183      49.061  49.791  84.290  1.00  0.00           O
ATOM   3061  N   ARG A 184      51.101  48.991  84.710  1.00  0.00           N
ATOM   3063  CA  ARG A 184      51.291  49.771  85.920  1.00  0.00           C
ATOM   3065  CB  ARG A 184      52.431  49.251  86.840  1.00  0.00           C
ATOM   3068  CG  ARG A 184      52.221  47.861  87.470  1.00  0.00           C
ATOM   3071  CD  ARG A 184      53.181  47.481  88.600  1.00  0.00           C
ATOM   3074  NE  ARG A 184      54.551  47.851  88.180  1.00  0.00           N
ATOM   3076  CZ  ARG A 184      55.301  47.151  87.350  1.00  0.00           C
ATOM   3077  NH1 ARG A 184      54.991  45.941  86.930  1.00  0.00           N
ATOM   3080  NH2 ARG A 184      56.431  47.691  86.930  1.00  0.00           N
ATOM   3083  C   ARG A 184      51.531  51.261  85.710  1.00  0.00           C
ATOM   3084  O   ARG A 184      51.021  52.091  86.460  1.00  0.00           O
ATOM   3085  N   ASP A 185      52.371  51.611  84.710  1.00  0.00           N
ATOM   3087  CA  ASP A 185      52.951  52.931  84.640  1.00  0.00           C
ATOM   3089  CB  ASP A 185      54.521  52.841  84.640  1.00  0.00           C
ATOM   3092  CG  ASP A 185      55.201  52.401  83.350  1.00  0.00           C
ATOM   3093  OD1 ASP A 185      54.581  51.731  82.500  1.00  0.00           O
ATOM   3094  OD2 ASP A 185      56.431  52.661  83.280  1.00  0.00           O
ATOM   3095  C   ASP A 185      52.361  53.771  83.520  1.00  0.00           C
ATOM   3096  O   ASP A 185      52.361  55.001  83.610  1.00  0.00           O
ATOM   3097  N   TYR A 186      51.731  53.151  82.500  1.00  0.00           N
ATOM   3099  CA  TYR A 186      50.961  53.881  81.520  1.00  0.00           C
ATOM   3101  CB  TYR A 186      51.751  54.141  80.190  1.00  0.00           C
ATOM   3104  CG  TYR A 186      53.191  54.541  80.410  1.00  0.00           C
ATOM   3105  CD1 TYR A 186      53.591  55.821  80.840  1.00  0.00           C
ATOM   3107  CE1 TYR A 186      54.941  56.071  81.160  1.00  0.00           C
ATOM   3109  CZ  TYR A 186      55.881  55.021  81.050  1.00  0.00           C
ATOM   3110  OH  TYR A 186      57.151  55.021  81.670  1.00  0.00           O
ATOM   3112  CD2 TYR A 186      54.171  53.571  80.170  1.00  0.00           C
ATOM   3114  CE2 TYR A 186      55.511  53.811  80.480  1.00  0.00           C
ATOM   3116  C   TYR A 186      49.681  53.091  81.190  1.00  0.00           C
ATOM   3117  O   TYR A 186      49.561  52.571  80.080  1.00  0.00           O
ATOM   3118  N   PRO A 187      48.661  52.971  82.050  1.00  0.00           N
ATOM   3119  CD  PRO A 187      48.611  53.531  83.400  1.00  0.00           C
ATOM   3122  CA  PRO A 187      47.471  52.181  81.740  1.00  0.00           C
ATOM   3124  CB  PRO A 187      46.651  52.121  83.050  1.00  0.00           C
ATOM   3127  CG  PRO A 187      47.541  52.731  84.140  1.00  0.00           C
ATOM   3130  C   PRO A 187      46.651  52.821  80.650  1.00  0.00           C
ATOM   3131  O   PRO A 187      45.861  52.121  80.020  1.00  0.00           O
ATOM   3132  N   ASP A 188      46.761  54.141  80.440  1.00  0.00           N
ATOM   3134  CA  ASP A 188      45.871  54.901  79.600  1.00  0.00           C
ATOM   3136  CB  ASP A 188      45.581  56.271  80.260  1.00  0.00           C
ATOM   3139  CG  ASP A 188      46.821  57.071  80.630  1.00  0.00           C
ATOM   3140  OD1 ASP A 188      47.701  56.541  81.360  1.00  0.00           O
ATOM   3141  OD2 ASP A 188      46.881  58.281  80.280  1.00  0.00           O
ATOM   3142  C   ASP A 188      46.411  55.101  78.200  1.00  0.00           C
ATOM   3143  O   ASP A 188      45.711  55.671  77.350  1.00  0.00           O
ATOM   3144  N   THR A 189      47.631  54.631  77.890  1.00  0.00           N
ATOM   3146  CA  THR A 189      48.281  54.921  76.610  1.00  0.00           C
ATOM   3148  CB  THR A 189      49.791  55.061  76.730  1.00  0.00           C
ATOM   3150  OG1 THR A 189      50.341  53.921  77.380  1.00  0.00           O
ATOM   3152  CG2 THR A 189      50.121  56.271  77.610  1.00  0.00           C
ATOM   3156  C   THR A 189      47.971  53.921  75.510  1.00  0.00           C
ATOM   3157  O   THR A 189      47.631  52.771  75.760  1.00  0.00           O
ATOM   3158  N   GLN A 190      48.071  54.371  74.230  1.00  0.00           N
ATOM   3160  CA  GLN A 190      47.811  53.521  73.080  1.00  0.00           C
ATOM   3162  CB  GLN A 190      47.951  54.361  71.770  1.00  0.00           C
ATOM   3165  CG  GLN A 190      46.631  55.061  71.370  1.00  0.00           C
ATOM   3168  CD  GLN A 190      45.631  54.011  70.900  1.00  0.00           C
ATOM   3169  OE1 GLN A 190      44.971  53.341  71.710  1.00  0.00           O
ATOM   3170  NE2 GLN A 190      45.491  53.871  69.570  1.00  0.00           N
ATOM   3173  C   GLN A 190      48.641  52.261  72.970  1.00  0.00           C
ATOM   3174  O   GLN A 190      48.081  51.181  72.830  1.00  0.00           O
ATOM   3175  N   ALA A 191      49.971  52.391  73.160  1.00  0.00           N
ATOM   3177  CA  ALA A 191      50.941  51.311  73.090  1.00  0.00           C
ATOM   3179  CB  ALA A 191      52.321  51.911  73.420  1.00  0.00           C
ATOM   3183  C   ALA A 191      50.641  50.171  74.050  1.00  0.00           C
ATOM   3184  O   ALA A 191      50.771  48.981  73.770  1.00  0.00           O
ATOM   3185  N   THR A 192      50.161  50.521  75.250  1.00  0.00           N
ATOM   3187  CA  THR A 192      49.741  49.561  76.260  1.00  0.00           C
ATOM   3189  CB  THR A 192      49.401  50.261  77.570  1.00  0.00           C
ATOM   3191  OG1 THR A 192      50.571  50.931  78.010  1.00  0.00           O
ATOM   3193  CG2 THR A 192      49.031  49.281  78.680  1.00  0.00           C
ATOM   3197  C   THR A 192      48.631  48.641  75.820  1.00  0.00           C
ATOM   3198  O   THR A 192      48.621  47.451  76.140  1.00  0.00           O
ATOM   3199  N   ARG A 193      47.661  49.121  75.040  1.00  0.00           N
ATOM   3201  CA  ARG A 193      46.681  48.251  74.410  1.00  0.00           C
ATOM   3203  CB  ARG A 193      45.551  49.081  73.790  1.00  0.00           C
ATOM   3206  CG  ARG A 193      44.561  49.681  74.780  1.00  0.00           C
ATOM   3209  CD  ARG A 193      43.331  50.221  74.050  1.00  0.00           C
ATOM   3212  NE  ARG A 193      42.431  50.781  75.090  1.00  0.00           N
ATOM   3214  CZ  ARG A 193      42.441  52.041  75.490  1.00  0.00           C
ATOM   3215  NH1 ARG A 193      43.251  52.931  74.940  1.00  0.00           N
ATOM   3218  NH2 ARG A 193      41.681  52.401  76.500  1.00  0.00           N
ATOM   3221  C   ARG A 193      47.201  47.231  73.380  1.00  0.00           C
ATOM   3222  O   ARG A 193      46.731  46.091  73.340  1.00  0.00           O
ATOM   3223  N   ASP A 194      48.151  47.621  72.510  1.00  0.00           N
ATOM   3225  CA  ASP A 194      48.741  46.731  71.530  1.00  0.00           C
ATOM   3227  CB  ASP A 194      49.201  47.541  70.280  1.00  0.00           C
ATOM   3230  CG  ASP A 194      50.101  48.721  70.560  1.00  0.00           C
ATOM   3231  OD1 ASP A 194      49.661  49.871  70.350  1.00  0.00           O
ATOM   3232  OD2 ASP A 194      51.281  48.511  70.940  1.00  0.00           O
ATOM   3233  C   ASP A 194      49.791  45.791  72.150  1.00  0.00           C
ATOM   3234  O   ASP A 194      50.041  44.671  71.700  1.00  0.00           O
ATOM   3235  N   ALA A 195      50.321  46.171  73.320  1.00  0.00           N
ATOM   3237  CA  ALA A 195      51.021  45.311  74.230  1.00  0.00           C
ATOM   3239  CB  ALA A 195      51.661  46.211  75.300  1.00  0.00           C
ATOM   3243  C   ALA A 195      50.221  44.171  74.860  1.00  0.00           C
ATOM   3244  O   ALA A 195      50.771  43.121  75.200  1.00  0.00           O
ATOM   3245  N   LEU A 196      48.891  44.311  75.010  1.00  0.00           N
ATOM   3247  CA  LEU A 196      48.051  43.241  75.530  1.00  0.00           C
ATOM   3249  CB  LEU A 196      46.591  43.721  75.750  1.00  0.00           C
ATOM   3252  CG  LEU A 196      46.451  44.841  76.790  1.00  0.00           C
ATOM   3254  CD1 LEU A 196      44.991  45.281  76.950  1.00  0.00           C
ATOM   3258  CD2 LEU A 196      47.011  44.381  78.130  1.00  0.00           C
ATOM   3262  C   LEU A 196      48.041  41.901  74.780  1.00  0.00           C
ATOM   3263  O   LEU A 196      48.191  40.881  75.450  1.00  0.00           O
ATOM   3264  N   PRO A 197      47.941  41.791  73.450  1.00  0.00           N
ATOM   3265  CD  PRO A 197      47.311  42.791  72.590  1.00  0.00           C
ATOM   3268  CA  PRO A 197      48.011  40.491  72.780  1.00  0.00           C
ATOM   3270  CB  PRO A 197      47.471  40.751  71.360  1.00  0.00           C
ATOM   3273  CG  PRO A 197      47.541  42.271  71.180  1.00  0.00           C
ATOM   3276  C   PRO A 197      49.421  39.941  72.810  1.00  0.00           C
ATOM   3277  O   PRO A 197      49.611  38.731  72.710  1.00  0.00           O
ATOM   3278  N   LEU A 198      50.451  40.791  72.970  1.00  0.00           N
ATOM   3280  CA  LEU A 198      51.811  40.351  73.230  1.00  0.00           C
ATOM   3282  CB  LEU A 198      52.711  41.611  73.230  1.00  0.00           C
ATOM   3285  CG  LEU A 198      54.211  41.461  72.870  1.00  0.00           C
ATOM   3287  CD1 LEU A 198      54.921  40.451  73.760  1.00  0.00           C
ATOM   3291  CD2 LEU A 198      54.461  41.171  71.390  1.00  0.00           C
ATOM   3295  C   LEU A 198      51.891  39.571  74.560  1.00  0.00           C
ATOM   3296  O   LEU A 198      52.461  38.481  74.630  1.00  0.00           O
ATOM   3297  N   MET A 199      51.241  40.081  75.630  1.00  0.00           N
ATOM   3299  CA  MET A 199      51.131  39.411  76.920  1.00  0.00           C
ATOM   3301  CB  MET A 199      50.281  40.281  77.890  1.00  0.00           C
ATOM   3304  CG  MET A 199      50.451  39.891  79.370  1.00  0.00           C
ATOM   3307  SD  MET A 199      49.681  41.081  80.490  1.00  0.00           S
ATOM   3308  CE  MET A 199      50.791  40.701  81.880  1.00  0.00           C
ATOM   3312  C   MET A 199      50.421  38.071  76.860  1.00  0.00           C
ATOM   3313  O   MET A 199      50.871  37.051  77.390  1.00  0.00           O
ATOM   3314  N   GLU A 200      49.271  38.061  76.150  1.00  0.00           N
ATOM   3316  CA  GLU A 200      48.441  36.881  75.990  1.00  0.00           C
ATOM   3318  CB  GLU A 200      47.101  37.221  75.290  1.00  0.00           C
ATOM   3321  CG  GLU A 200      46.161  36.001  75.120  1.00  0.00           C
ATOM   3324  CD  GLU A 200      44.961  36.301  74.240  1.00  0.00           C
ATOM   3325  OE1 GLU A 200      44.051  37.051  74.690  1.00  0.00           O
ATOM   3326  OE2 GLU A 200      44.911  35.751  73.100  1.00  0.00           O
ATOM   3327  C   GLU A 200      49.141  35.771  75.250  1.00  0.00           C
ATOM   3328  O   GLU A 200      49.171  34.621  75.710  1.00  0.00           O
ATOM   3329  N   ASN A 201      49.821  36.081  74.120  1.00  0.00           N
ATOM   3331  CA  ASN A 201      50.561  35.071  73.380  1.00  0.00           C
ATOM   3333  CB  ASN A 201      51.041  35.581  71.970  1.00  0.00           C
ATOM   3336  CG  ASN A 201      52.491  36.051  71.890  1.00  0.00           C
ATOM   3337  OD1 ASN A 201      53.411  35.251  72.050  1.00  0.00           O
ATOM   3338  ND2 ASN A 201      52.731  37.351  71.620  1.00  0.00           N
ATOM   3341  C   ASN A 201      51.651  34.441  74.240  1.00  0.00           C
ATOM   3342  O   ASN A 201      51.751  33.211  74.310  1.00  0.00           O
ATOM   3343  N   ALA A 202      52.421  35.261  74.980  1.00  0.00           N
ATOM   3345  CA  ALA A 202      53.541  34.821  75.790  1.00  0.00           C
ATOM   3347  CB  ALA A 202      54.171  36.071  76.420  1.00  0.00           C
ATOM   3351  C   ALA A 202      53.171  33.831  76.890  1.00  0.00           C
ATOM   3352  O   ALA A 202      53.831  32.811  77.090  1.00  0.00           O
ATOM   3353  N   TYR A 203      52.061  34.101  77.590  1.00  0.00           N
ATOM   3355  CA  TYR A 203      51.451  33.181  78.530  1.00  0.00           C
ATOM   3357  CB  TYR A 203      50.181  33.851  79.130  1.00  0.00           C
ATOM   3360  CG  TYR A 203      50.451  34.841  80.230  1.00  0.00           C
ATOM   3361  CD1 TYR A 203      51.281  34.511  81.310  1.00  0.00           C
ATOM   3363  CE1 TYR A 203      51.341  35.331  82.450  1.00  0.00           C
ATOM   3365  CZ  TYR A 203      50.561  36.491  82.510  1.00  0.00           C
ATOM   3366  OH  TYR A 203      50.471  37.201  83.710  1.00  0.00           O
ATOM   3368  CD2 TYR A 203      49.701  36.031  80.300  1.00  0.00           C
ATOM   3370  CE2 TYR A 203      49.751  36.851  81.430  1.00  0.00           C
ATOM   3372  C   TYR A 203      51.081  31.831  77.930  1.00  0.00           C
ATOM   3373  O   TYR A 203      51.431  30.781  78.470  1.00  0.00           O
ATOM   3374  N   ARG A 204      50.471  31.821  76.740  1.00  0.00           N
ATOM   3376  CA  ARG A 204      50.201  30.631  75.960  1.00  0.00           C
ATOM   3378  CB  ARG A 204      49.331  30.981  74.710  1.00  0.00           C
ATOM   3381  CG  ARG A 204      47.941  31.571  75.070  1.00  0.00           C
ATOM   3384  CD  ARG A 204      47.051  31.981  73.870  1.00  0.00           C
ATOM   3387  NE  ARG A 204      45.741  32.541  74.370  1.00  0.00           N
ATOM   3389  CZ  ARG A 204      44.761  31.851  74.950  1.00  0.00           C
ATOM   3390  NH1 ARG A 204      44.821  30.551  75.150  1.00  0.00           N
ATOM   3393  NH2 ARG A 204      43.671  32.401  75.430  1.00  0.00           N
ATOM   3396  C   ARG A 204      51.471  29.831  75.600  1.00  0.00           C
ATOM   3397  O   ARG A 204      51.521  28.611  75.770  1.00  0.00           O
ATOM   3398  N   GLN A 205      52.581  30.501  75.190  1.00  0.00           N
ATOM   3400  CA  GLN A 205      53.871  29.861  74.940  1.00  0.00           C
ATOM   3402  CB  GLN A 205      54.981  30.881  74.540  1.00  0.00           C
ATOM   3405  CG  GLN A 205      54.631  31.881  73.440  1.00  0.00           C
ATOM   3408  CD  GLN A 205      54.241  31.281  72.090  1.00  0.00           C
ATOM   3409  OE1 GLN A 205      54.321  30.081  71.840  1.00  0.00           O
ATOM   3410  NE2 GLN A 205      53.851  32.191  71.160  1.00  0.00           N
ATOM   3413  C   GLN A 205      54.411  29.151  76.170  1.00  0.00           C
ATOM   3414  O   GLN A 205      55.031  28.091  76.110  1.00  0.00           O
ATOM   3415  N   MET A 206      54.161  29.741  77.360  1.00  0.00           N
ATOM   3417  CA  MET A 206      54.611  29.201  78.620  1.00  0.00           C
ATOM   3419  CB  MET A 206      54.841  30.331  79.650  1.00  0.00           C
ATOM   3422  CG  MET A 206      56.041  31.231  79.290  1.00  0.00           C
ATOM   3425  SD  MET A 206      56.471  32.461  80.570  1.00  0.00           S
ATOM   3426  CE  MET A 206      55.131  33.631  80.240  1.00  0.00           C
ATOM   3430  C   MET A 206      53.641  28.171  79.190  1.00  0.00           C
ATOM   3431  O   MET A 206      53.941  27.591  80.230  1.00  0.00           O
ATOM   3432  N   GLN A 207      52.511  27.921  78.510  1.00  0.00           N
ATOM   3434  CA  GLN A 207      51.441  27.021  78.920  1.00  0.00           C
ATOM   3436  CB  GLN A 207      51.901  25.561  79.220  1.00  0.00           C
ATOM   3439  CG  GLN A 207      52.351  24.841  77.930  1.00  0.00           C
ATOM   3442  CD  GLN A 207      51.151  24.691  76.980  1.00  0.00           C
ATOM   3443  OE1 GLN A 207      49.991  24.751  77.380  1.00  0.00           O
ATOM   3444  NE2 GLN A 207      51.441  24.471  75.690  1.00  0.00           N
ATOM   3447  C   GLN A 207      50.541  27.581  79.990  1.00  0.00           C
ATOM   3448  O   GLN A 207      49.661  26.911  80.540  1.00  0.00           O
ATOM   3449  N   MET A 208      50.671  28.881  80.250  1.00  0.00           N
ATOM   3451  CA  MET A 208      50.011  29.611  81.300  1.00  0.00           C
ATOM   3453  CB  MET A 208      50.911  30.781  81.790  1.00  0.00           C
ATOM   3456  CG  MET A 208      52.281  30.311  82.290  1.00  0.00           C
ATOM   3459  SD  MET A 208      53.411  31.651  82.770  1.00  0.00           S
ATOM   3460  CE  MET A 208      52.641  32.001  84.370  1.00  0.00           C
ATOM   3464  C   MET A 208      48.721  30.151  80.750  1.00  0.00           C
ATOM   3465  O   MET A 208      48.401  31.331  80.860  1.00  0.00           O
ATOM   3466  N   ASN A 209      47.901  29.291  80.140  1.00  0.00           N
ATOM   3468  CA  ASN A 209      46.691  29.681  79.450  1.00  0.00           C
ATOM   3470  CB  ASN A 209      46.111  28.501  78.640  1.00  0.00           C
ATOM   3473  CG  ASN A 209      47.011  28.221  77.450  1.00  0.00           C
ATOM   3474  OD1 ASN A 209      46.751  28.751  76.370  1.00  0.00           O
ATOM   3475  ND2 ASN A 209      48.021  27.331  77.590  1.00  0.00           N
ATOM   3478  C   ASN A 209      45.611  30.201  80.390  1.00  0.00           C
ATOM   3479  O   ASN A 209      44.721  30.951  80.010  1.00  0.00           O
ATOM   3480  N   ALA A 210      45.671  29.811  81.670  1.00  0.00           N
ATOM   3482  CA  ALA A 210      44.831  30.361  82.710  1.00  0.00           C
ATOM   3484  CB  ALA A 210      45.141  29.561  83.980  1.00  0.00           C
ATOM   3488  C   ALA A 210      45.051  31.861  82.930  1.00  0.00           C
ATOM   3489  O   ALA A 210      44.121  32.641  83.150  1.00  0.00           O
ATOM   3490  N   GLN A 211      46.331  32.291  82.840  1.00  0.00           N
ATOM   3492  CA  GLN A 211      46.711  33.691  82.840  1.00  0.00           C
ATOM   3494  CB  GLN A 211      48.251  33.851  83.070  1.00  0.00           C
ATOM   3497  CG  GLN A 211      48.821  33.481  84.460  1.00  0.00           C
ATOM   3500  CD  GLN A 211      48.381  34.401  85.600  1.00  0.00           C
ATOM   3501  OE1 GLN A 211      47.661  34.011  86.520  1.00  0.00           O
ATOM   3502  NE2 GLN A 211      48.871  35.651  85.580  1.00  0.00           N
ATOM   3505  C   GLN A 211      46.401  34.431  81.530  1.00  0.00           C
ATOM   3506  O   GLN A 211      46.321  35.661  81.520  1.00  0.00           O
ATOM   3507  N   ALA A 212      46.271  33.691  80.420  1.00  0.00           N
ATOM   3509  CA  ALA A 212      46.161  34.261  79.080  1.00  0.00           C
ATOM   3511  CB  ALA A 212      46.691  33.261  78.030  1.00  0.00           C
ATOM   3515  C   ALA A 212      44.721  34.701  78.720  1.00  0.00           C
ATOM   3516  OT1 ALA A 212      44.381  35.891  79.010  1.00  0.00           O
ATOM   3517  OT2 ALA A 212      43.941  33.911  78.120  1.00  0.00           O
ATOM   3518  NH3 POPEB 213      23.821  60.701  62.820  1.00  0.00           N
ATOM   3522  C12 POPEB 213      23.421  61.441  64.070  1.00  0.00           C
ATOM   3525  C11 POPEB 213      21.941  61.861  64.030  1.00  0.00           C
ATOM   3528  P   POPEB 213      20.191  60.221  62.980  1.00  0.00           P
ATOM   3529  O13 POPEB 213      18.811  60.731  63.180  1.00  0.00           O
ATOM   3530  O14 POPEB 213      20.881  60.591  61.730  1.00  0.00           O
ATOM   3531  O11 POPEB 213      20.141  58.681  63.160  1.00  0.00           O
ATOM   3532  O12 POPEB 213      21.111  60.701  64.150  1.00  0.00           O
ATOM   3533  C1  POPEB 213      21.291  57.891  63.400  1.00  0.00           C
ATOM   3536  C2  POPEB 213      21.721  57.171  62.100  1.00  0.00           C
ATOM   3538  O21 POPEB 213      21.191  55.841  62.170  1.00  0.00           O
ATOM   3539  C21 POPEB 213      20.981  55.231  61.020  1.00  0.00           C
ATOM   3540  O22 POPEB 213      21.031  55.751  59.910  1.00  0.00           O
ATOM   3541  C22 POPEB 213      20.711  53.751  61.320  1.00  0.00           C
ATOM   3544  C3  POPEB 213      23.271  57.131  61.960  1.00  0.00           C
ATOM   3547  O31 POPEB 213      23.701  56.681  60.660  1.00  0.00           O
ATOM   3548  C31 POPEB 213      23.501  57.581  59.690  1.00  0.00           C
ATOM   3549  O32 POPEB 213      23.191  58.741  59.870  1.00  0.00           O
ATOM   3550  C32 POPEB 213      23.591  56.841  58.360  1.00  0.00           C
ATOM   3553  C23 POPEB 213      20.481  52.961  60.020  1.00  0.00           C
ATOM   3556  C24 POPEB 213      20.121  51.481  60.210  1.00  0.00           C
ATOM   3559  C25 POPEB 213      20.251  50.731  58.870  1.00  0.00           C
ATOM   3562  C26 POPEB 213      19.231  49.601  58.600  1.00  0.00           C
ATOM   3565  C27 POPEB 213      19.461  49.001  57.200  1.00  0.00           C
ATOM   3568  C28 POPEB 213      18.231  48.331  56.540  1.00  0.00           C
ATOM   3571  C29 POPEB 213      18.631  47.731  55.210  1.00  0.00           C
ATOM   3573 0C21 POPEB 213      17.841  47.341  54.190  1.00  0.00           C
ATOM   3575 1C21 POPEB 213      16.331  47.331  54.130  1.00  0.00           C
ATOM   3578 2C21 POPEB 213      15.741  48.261  53.050  1.00  0.00           C
ATOM   3581 3C21 POPEB 213      16.191  47.991  51.600  1.00  0.00           C
ATOM   3584 4C21 POPEB 213      15.421  48.881  50.610  1.00  0.00           C
ATOM   3587 5C21 POPEB 213      15.671  48.571  49.130  1.00  0.00           C
ATOM   3590 6C21 POPEB 213      14.711  49.381  48.240  1.00  0.00           C
ATOM   3593 7C21 POPEB 213      14.831  49.041  46.760  1.00  0.00           C
ATOM   3596 8C21 POPEB 213      13.831  49.801  45.890  1.00  0.00           C
ATOM   3600  C33 POPEB 213      22.601  57.341  57.280  1.00  0.00           C
ATOM   3603  C34 POPEB 213      22.241  56.241  56.260  1.00  0.00           C
ATOM   3606  C35 POPEB 213      21.731  56.731  54.900  1.00  0.00           C
ATOM   3609  C36 POPEB 213      20.211  56.971  54.770  1.00  0.00           C
ATOM   3612  C37 POPEB 213      19.801  57.421  53.350  1.00  0.00           C
ATOM   3615  C38 POPEB 213      19.891  56.311  52.280  1.00  0.00           C
ATOM   3618  C39 POPEB 213      20.271  56.811  50.870  1.00  0.00           C
ATOM   3621 0C31 POPEB 213      19.161  56.721  49.820  1.00  0.00           C
ATOM   3624 1C31 POPEB 213      17.991  57.691  50.050  1.00  0.00           C
ATOM   3627 2C31 POPEB 213      17.001  57.751  48.870  1.00  0.00           C
ATOM   3630 3C31 POPEB 213      17.631  58.311  47.590  1.00  0.00           C
ATOM   3633 4C31 POPEB 213      16.621  58.551  46.460  1.00  0.00           C
ATOM   3636 5C31 POPEB 213      17.311  59.031  45.170  1.00  0.00           C
ATOM   3639 6C31 POPEB 213      16.351  59.241  44.000  1.00  0.00           C
ATOM   3643  NH3 POPEC 214       4.151  60.561  19.110  1.00  0.00           N
ATOM   3647  C12 POPEC 214       5.331  60.831  18.230  1.00  0.00           C
ATOM   3650  C11 POPEC 214       6.011  59.571  17.720  1.00  0.00           C
ATOM   3653  P   POPEC 214       8.081  58.991  16.310  1.00  0.00           P
ATOM   3654  O13 POPEC 214       7.191  58.471  15.250  1.00  0.00           O
ATOM   3655  O14 POPEC 214       9.351  59.661  15.920  1.00  0.00           O
ATOM   3656  O11 POPEC 214       8.291  57.901  17.420  1.00  0.00           O
ATOM   3657  O12 POPEC 214       7.241  60.021  17.160  1.00  0.00           O
ATOM   3658  C1  POPEC 214       9.471  57.801  18.220  1.00  0.00           C
ATOM   3661  C2  POPEC 214       9.131  57.351  19.670  1.00  0.00           C
ATOM   3663  O21 POPEC 214       9.581  58.381  20.560  1.00  0.00           O
ATOM   3664  C21 POPEC 214       8.891  58.521  21.670  1.00  0.00           C
ATOM   3665  O22 POPEC 214       7.801  58.041  21.910  1.00  0.00           O
ATOM   3666  C22 POPEC 214       9.671  59.451  22.600  1.00  0.00           C
ATOM   3669  C3  POPEC 214       9.801  55.981  20.010  1.00  0.00           C
ATOM   3672  O31 POPEC 214       9.501  55.521  21.350  1.00  0.00           O
ATOM   3673  C31 POPEC 214      10.431  55.791  22.260  1.00  0.00           C
ATOM   3674  O32 POPEC 214      11.501  56.321  22.040  1.00  0.00           O
ATOM   3675  C32 POPEC 214       9.841  55.551  23.640  1.00  0.00           C
ATOM   3678  C23 POPEC 214       8.901  59.781  23.890  1.00  0.00           C
ATOM   3681  C24 POPEC 214       9.511  60.951  24.650  1.00  0.00           C
ATOM   3684  C25 POPEC 214       8.621  61.401  25.820  1.00  0.00           C
ATOM   3687  C26 POPEC 214       8.941  60.721  27.150  1.00  0.00           C
ATOM   3690  C27 POPEC 214       8.061  61.291  28.270  1.00  0.00           C
ATOM   3693  C28 POPEC 214       8.331  60.681  29.650  1.00  0.00           C
ATOM   3696  C29 POPEC 214       9.681  61.061  30.180  1.00  0.00           C
ATOM   3698 0C21 POPEC 214      10.151  60.671  31.380  1.00  0.00           C
ATOM   3700 1C21 POPEC 214       9.381  59.821  32.360  1.00  0.00           C
ATOM   3703 2C21 POPEC 214      10.061  59.841  33.730  1.00  0.00           C
ATOM   3706 3C21 POPEC 214      11.371  59.031  33.750  1.00  0.00           C
ATOM   3709 4C21 POPEC 214      12.281  59.421  34.910  1.00  0.00           C
ATOM   3712 5C21 POPEC 214      13.471  58.471  35.060  1.00  0.00           C
ATOM   3715 6C21 POPEC 214      14.371  58.401  33.820  1.00  0.00           C
ATOM   3718 7C21 POPEC 214      15.591  57.501  34.060  1.00  0.00           C
ATOM   3721 8C21 POPEC 214      16.581  57.511  32.890  1.00  0.00           C
ATOM   3725  C33 POPEC 214      10.881  55.041  24.640  1.00  0.00           C
ATOM   3728  C34 POPEC 214      10.381  55.181  26.080  1.00  0.00           C
ATOM   3731  C35 POPEC 214      11.451  54.761  27.080  1.00  0.00           C
ATOM   3734  C36 POPEC 214      11.191  55.311  28.480  1.00  0.00           C
ATOM   3737  C37 POPEC 214      12.391  55.081  29.420  1.00  0.00           C
ATOM   3740  C38 POPEC 214      12.121  55.611  30.830  1.00  0.00           C
ATOM   3743  C39 POPEC 214      12.371  54.541  31.900  1.00  0.00           C
ATOM   3746 0C31 POPEC 214      12.021  55.051  33.310  1.00  0.00           C
ATOM   3749 1C31 POPEC 214      12.161  53.971  34.390  1.00  0.00           C
ATOM   3752 2C31 POPEC 214      10.821  53.491  34.970  1.00  0.00           C
ATOM   3755 3C31 POPEC 214      10.071  54.541  35.810  1.00  0.00           C
ATOM   3758 4C31 POPEC 214      10.781  54.961  37.100  1.00  0.00           C
ATOM   3761 5C31 POPEC 214       9.911  55.921  37.930  1.00  0.00           C
ATOM   3764 6C31 POPEC 214      10.411  56.201  39.350  1.00  0.00           C
ATOM   3768  NH3 POPED 215      69.861  18.441  18.450  1.00  0.00           N
ATOM   3772  C12 POPED 215      69.271  19.541  19.280  1.00  0.00           C
ATOM   3775  C11 POPED 215      68.491  20.581  18.420  1.00  0.00           C
ATOM   3778  P   POPED 215      70.351  22.371  17.870  1.00  0.00           P
ATOM   3779  O13 POPED 215      71.701  21.861  17.590  1.00  0.00           O
ATOM   3780  O14 POPED 215      69.981  23.671  17.240  1.00  0.00           O
ATOM   3781  O11 POPED 215      70.121  22.481  19.440  1.00  0.00           O
ATOM   3782  O12 POPED 215      69.301  21.241  17.440  1.00  0.00           O
ATOM   3783  C1  POPED 215      71.221  22.701  20.350  1.00  0.00           C
ATOM   3786  C2  POPED 215      70.701  22.771  21.820  1.00  0.00           C
ATOM   3788  O21 POPED 215      71.791  22.791  22.760  1.00  0.00           O
ATOM   3789  C21 POPED 215      72.421  21.671  23.060  1.00  0.00           C
ATOM   3790  O22 POPED 215      72.201  20.561  22.610  1.00  0.00           O
ATOM   3791  C22 POPED 215      73.491  21.951  24.130  1.00  0.00           C
ATOM   3794  C3  POPED 215      69.631  21.671  22.080  1.00  0.00           C
ATOM   3797  O31 POPED 215      69.281  21.501  23.480  1.00  0.00           O
ATOM   3798  C31 POPED 215      68.501  20.421  23.630  1.00  0.00           C
ATOM   3799  O32 POPED 215      68.101  19.721  22.710  1.00  0.00           O
ATOM   3800  C32 POPED 215      68.141  20.261  25.100  1.00  0.00           C
ATOM   3803  C23 POPED 215      73.681  20.801  25.150  1.00  0.00           C
ATOM   3806  C24 POPED 215      74.911  21.011  26.060  1.00  0.00           C
ATOM   3809  C25 POPED 215      74.861  22.261  26.960  1.00  0.00           C
ATOM   3812  C26 POPED 215      73.861  22.141  28.110  1.00  0.00           C
ATOM   3815  C27 POPED 215      73.821  23.391  29.000  1.00  0.00           C
ATOM   3818  C28 POPED 215      73.031  23.191  30.310  1.00  0.00           C
ATOM   3821  C29 POPED 215      72.961  24.451  31.140  1.00  0.00           C
ATOM   3823 0C21 POPED 215      73.721  24.771  32.210  1.00  0.00           C
ATOM   3825 1C21 POPED 215      74.841  23.951  32.800  1.00  0.00           C
ATOM   3828 2C21 POPED 215      74.461  23.291  34.140  1.00  0.00           C
ATOM   3831 3C21 POPED 215      74.331  24.281  35.300  1.00  0.00           C
ATOM   3834 4C21 POPED 215      73.801  23.621  36.590  1.00  0.00           C
ATOM   3837 5C21 POPED 215      73.791  24.581  37.790  1.00  0.00           C
ATOM   3840 6C21 POPED 215      73.071  24.041  39.020  1.00  0.00           C
ATOM   3843 7C21 POPED 215      71.561  24.341  39.030  1.00  0.00           C
ATOM   3846 8C21 POPED 215      70.891  23.991  40.360  1.00  0.00           C
ATOM   3850  C33 POPED 215      66.831  19.481  25.330  1.00  0.00           C
ATOM   3853  C34 POPED 215      66.331  19.721  26.750  1.00  0.00           C
ATOM   3856  C35 POPED 215      65.371  18.651  27.250  1.00  0.00           C
ATOM   3859  C36 POPED 215      65.221  18.731  28.780  1.00  0.00           C
ATOM   3862  C37 POPED 215      66.331  17.951  29.490  1.00  0.00           C
ATOM   3865  C38 POPED 215      66.401  18.251  31.000  1.00  0.00           C
ATOM   3868  C39 POPED 215      67.111  17.131  31.780  1.00  0.00           C
ATOM   3871 0C31 POPED 215      67.381  17.501  33.240  1.00  0.00           C
ATOM   3874 1C31 POPED 215      67.911  16.321  34.060  1.00  0.00           C
ATOM   3877 2C31 POPED 215      68.361  16.691  35.480  1.00  0.00           C
ATOM   3880 3C31 POPED 215      67.271  17.391  36.310  1.00  0.00           C
ATOM   3883 4C31 POPED 215      67.701  17.701  37.750  1.00  0.00           C
ATOM   3886 5C31 POPED 215      66.581  18.361  38.560  1.00  0.00           C
ATOM   3889 6C31 POPED 215      67.011  18.791  39.970  1.00  0.00           C
ATOM   3893  NH3 POPEE 216      31.201  76.141  17.110  1.00  0.00           N
ATOM   3897  C12 POPEE 216      30.631  74.931  16.390  1.00  0.00           C
ATOM   3900  C11 POPEE 216      31.641  73.961  15.760  1.00  0.00           C
ATOM   3903  P   POPEE 216      31.051  71.441  15.080  1.00  0.00           P
ATOM   3904  O13 POPEE 216      30.891  70.991  13.700  1.00  0.00           O
ATOM   3905  O14 POPEE 216      30.111  70.801  16.030  1.00  0.00           O
ATOM   3906  O11 POPEE 216      32.551  71.201  15.510  1.00  0.00           O
ATOM   3907  O12 POPEE 216      30.871  73.001  15.070  1.00  0.00           O
ATOM   3908  C1  POPEE 216      33.011  69.991  16.120  1.00  0.00           C
ATOM   3911  C2  POPEE 216      32.821  70.031  17.650  1.00  0.00           C
ATOM   3913  O21 POPEE 216      33.451  71.221  18.170  1.00  0.00           O
ATOM   3914  C21 POPEE 216      32.651  72.031  18.820  1.00  0.00           C
ATOM   3915  O22 POPEE 216      31.431  71.961  18.890  1.00  0.00           O
ATOM   3916  C22 POPEE 216      33.481  73.131  19.480  1.00  0.00           C
ATOM   3919  C3  POPEE 216      33.451  68.811  18.370  1.00  0.00           C
ATOM   3922  O31 POPEE 216      33.171  68.951  19.780  1.00  0.00           O
ATOM   3923  C31 POPEE 216      33.341  67.851  20.510  1.00  0.00           C
ATOM   3924  O32 POPEE 216      33.791  66.791  20.100  1.00  0.00           O
ATOM   3925  C32 POPEE 216      32.741  68.081  21.890  1.00  0.00           C
ATOM   3928  C23 POPEE 216      33.141  73.281  20.980  1.00  0.00           C
ATOM   3931  C24 POPEE 216      33.401  71.991  21.770  1.00  0.00           C
ATOM   3934  C25 POPEE 216      33.561  72.231  23.280  1.00  0.00           C
ATOM   3937  C26 POPEE 216      32.251  72.571  24.020  1.00  0.00           C
ATOM   3940  C27 POPEE 216      31.431  71.311  24.360  1.00  0.00           C
ATOM   3943  C28 POPEE 216      30.331  71.581  25.410  1.00  0.00           C
ATOM   3946  C29 POPEE 216      29.901  70.311  26.110  1.00  0.00           C
ATOM   3948 0C21 POPEE 216      28.711  69.691  26.020  1.00  0.00           C
ATOM   3950 1C21 POPEE 216      27.561  70.141  25.150  1.00  0.00           C
ATOM   3953 2C21 POPEE 216      26.481  69.061  24.960  1.00  0.00           C
ATOM   3956 3C21 POPEE 216      25.511  68.931  26.150  1.00  0.00           C
ATOM   3959 4C21 POPEE 216      24.341  68.001  25.820  1.00  0.00           C
ATOM   3962 5C21 POPEE 216      23.191  68.021  26.830  1.00  0.00           C
ATOM   3965 6C21 POPEE 216      21.981  67.291  26.240  1.00  0.00           C
ATOM   3968 7C21 POPEE 216      20.821  67.031  27.190  1.00  0.00           C
ATOM   3971 8C21 POPEE 216      19.741  66.151  26.540  1.00  0.00           C
ATOM   3975  C33 POPEE 216      31.641  67.031  22.180  1.00  0.00           C
ATOM   3978  C34 POPEE 216      30.701  67.461  23.310  1.00  0.00           C
ATOM   3981  C35 POPEE 216      30.551  66.401  24.400  1.00  0.00           C
ATOM   3984  C36 POPEE 216      31.841  66.231  25.210  1.00  0.00           C
ATOM   3987  C37 POPEE 216      31.591  65.451  26.510  1.00  0.00           C
ATOM   3990  C38 POPEE 216      32.821  65.431  27.420  1.00  0.00           C
ATOM   3993  C39 POPEE 216      32.451  65.061  28.860  1.00  0.00           C
ATOM   3996 0C31 POPEE 216      33.681  65.041  29.770  1.00  0.00           C
ATOM   3999 1C31 POPEE 216      33.281  64.851  31.240  1.00  0.00           C
ATOM   4002 2C31 POPEE 216      34.471  64.931  32.200  1.00  0.00           C
ATOM   4005 3C31 POPEE 216      34.051  64.881  33.680  1.00  0.00           C
ATOM   4008 4C31 POPEE 216      33.171  66.071  34.070  1.00  0.00           C
ATOM   4011 5C31 POPEE 216      32.941  66.211  35.570  1.00  0.00           C
ATOM   4014 6C31 POPEE 216      32.341  67.581  35.920  1.00  0.00           C
ATOM   4018  NH3 POPEF 217      97.271   4.001  19.960  1.00  0.00           N
ATOM   4022  C12 POPEF 217      96.721   2.621  19.830  1.00  0.00           C
ATOM   4025  C11 POPEF 217      95.611   2.371  20.850  1.00  0.00           C
ATOM   4028  P   POPEF 217      93.061   1.991  20.730  1.00  0.00           P
ATOM   4029  O13 POPEF 217      91.901   2.691  20.130  1.00  0.00           O
ATOM   4030  O14 POPEF 217      93.241   0.571  20.360  1.00  0.00           O
ATOM   4031  O11 POPEF 217      93.091   2.221  22.300  1.00  0.00           O
ATOM   4032  O12 POPEF 217      94.361   2.741  20.260  1.00  0.00           O
ATOM   4033  C1  POPEF 217      92.801   3.601  22.640  1.00  0.00           C
ATOM   4036  C2  POPEF 217      92.681   3.791  24.160  1.00  0.00           C
ATOM   4038  O21 POPEF 217      91.531   3.041  24.610  1.00  0.00           O
ATOM   4039  C21 POPEF 217      91.431   2.621  25.870  1.00  0.00           C
ATOM   4040  O22 POPEF 217      90.391   2.261  26.390  1.00  0.00           O
ATOM   4041  C22 POPEF 217      92.761   2.511  26.620  1.00  0.00           C
ATOM   4044  C3  POPEF 217      92.551   5.301  24.510  1.00  0.00           C
ATOM   4047  O31 POPEF 217      91.941   5.451  25.800  1.00  0.00           O
ATOM   4048  C31 POPEF 217      92.161   6.561  26.470  1.00  0.00           C
ATOM   4049  O32 POPEF 217      92.981   7.421  26.230  1.00  0.00           O
ATOM   4050  C32 POPEF 217      91.181   6.541  27.640  1.00  0.00           C
ATOM   4053  C23 POPEF 217      92.501   1.841  27.990  1.00  0.00           C
ATOM   4056  C24 POPEF 217      93.811   1.561  28.720  1.00  0.00           C
ATOM   4059  C25 POPEF 217      93.691   0.691  29.980  1.00  0.00           C
ATOM   4062  C26 POPEF 217      93.131   1.411  31.230  1.00  0.00           C
ATOM   4065  C27 POPEF 217      92.701   0.431  32.340  1.00  0.00           C
ATOM   4068  C28 POPEF 217      92.361   1.111  33.680  1.00  0.00           C
ATOM   4071  C29 POPEF 217      93.541   1.321  34.600  1.00  0.00           C
ATOM   4073 0C21 POPEF 217      93.531   1.171  35.940  1.00  0.00           C
ATOM   4075 1C21 POPEF 217      92.331   0.831  36.810  1.00  0.00           C
ATOM   4078 2C21 POPEF 217      92.281  -0.619  37.330  1.00  0.00           C
ATOM   4081 3C21 POPEF 217      93.101  -0.879  38.610  1.00  0.00           C
ATOM   4084 4C21 POPEF 217      94.611  -1.019  38.380  1.00  0.00           C
ATOM   4087 5C21 POPEF 217      95.421  -1.189  39.680  1.00  0.00           C
ATOM   4090 6C21 POPEF 217      96.931  -0.979  39.470  1.00  0.00           C
ATOM   4093 7C21 POPEF 217      97.711  -0.939  40.780  1.00  0.00           C
ATOM   4096 8C21 POPEF 217      99.201  -0.609  40.620  1.00  0.00           C
ATOM   4100  C33 POPEF 217      91.811   7.011  28.960  1.00  0.00           C
ATOM   4103  C34 POPEF 217      91.821   8.531  29.130  1.00  0.00           C
ATOM   4106  C35 POPEF 217      92.281   8.971  30.520  1.00  0.00           C
ATOM   4109  C36 POPEF 217      91.401   8.411  31.640  1.00  0.00           C
ATOM   4112  C37 POPEF 217      91.731   8.991  33.010  1.00  0.00           C
ATOM   4115  C38 POPEF 217      91.011   8.211  34.110  1.00  0.00           C
ATOM   4118  C39 POPEF 217      91.141   8.851  35.500  1.00  0.00           C
ATOM   4121 0C31 POPEF 217      90.441  10.211  35.570  1.00  0.00           C
ATOM   4124 1C31 POPEF 217      90.001  10.541  37.000  1.00  0.00           C
ATOM   4127 2C31 POPEF 217      89.421  11.951  37.100  1.00  0.00           C
ATOM   4130 3C31 POPEF 217      89.001  12.301  38.530  1.00  0.00           C
ATOM   4133 4C31 POPEF 217      87.491  12.301  38.780  1.00  0.00           C
ATOM   4136 5C31 POPEF 217      86.791  10.961  38.520  1.00  0.00           C
ATOM   4139 6C31 POPEF 217      85.271  11.021  38.700  1.00  0.00           C
ATOM   4143  NH3 POPEG 218      38.001  72.331  17.600  1.00  0.00           N
ATOM   4147  C12 POPEG 218      37.261  71.591  16.500  1.00  0.00           C
ATOM   4150  C11 POPEG 218      37.671  70.111  16.300  1.00  0.00           C
ATOM   4153  P   POPEG 218      37.291  67.681  17.090  1.00  0.00           P
ATOM   4154  O13 POPEG 218      36.221  66.841  17.690  1.00  0.00           O
ATOM   4155  O14 POPEG 218      37.761  67.301  15.740  1.00  0.00           O
ATOM   4156  O11 POPEG 218      38.541  67.691  18.010  1.00  0.00           O
ATOM   4157  O12 POPEG 218      36.891  69.221  17.110  1.00  0.00           O
ATOM   4158  C1  POPEG 218      38.421  67.451  19.410  1.00  0.00           C
ATOM   4161  C2  POPEG 218      39.781  67.751  20.060  1.00  0.00           C
ATOM   4163  O21 POPEG 218      40.111  69.151  19.980  1.00  0.00           O
ATOM   4164  C21 POPEG 218      39.321  70.041  20.510  1.00  0.00           C
ATOM   4165  O22 POPEG 218      38.931  71.061  19.940  1.00  0.00           O
ATOM   4166  C22 POPEG 218      39.041  69.711  21.990  1.00  0.00           C
ATOM   4169  C3  POPEG 218      40.871  66.901  19.330  1.00  0.00           C
ATOM   4172  O31 POPEG 218      42.161  66.811  19.980  1.00  0.00           O
ATOM   4173  C31 POPEG 218      42.181  66.121  21.110  1.00  0.00           C
ATOM   4174  O32 POPEG 218      41.201  65.741  21.710  1.00  0.00           O
ATOM   4175  C32 POPEG 218      43.641  65.891  21.530  1.00  0.00           C
ATOM   4178  C23 POPEG 218      38.521  70.931  22.800  1.00  0.00           C
ATOM   4181  C24 POPEG 218      38.271  70.611  24.280  1.00  0.00           C
ATOM   4184  C25 POPEG 218      36.871  70.051  24.590  1.00  0.00           C
ATOM   4187  C26 POPEG 218      36.491  70.101  26.080  1.00  0.00           C
ATOM   4190  C27 POPEG 218      35.161  69.381  26.380  1.00  0.00           C
ATOM   4193  C28 POPEG 218      34.661  69.561  27.830  1.00  0.00           C
ATOM   4196  C29 POPEG 218      34.091  70.941  28.080  1.00  0.00           C
ATOM   4198 0C21 POPEG 218      33.451  71.321  29.210  1.00  0.00           C
ATOM   4200 1C21 POPEG 218      33.211  70.461  30.420  1.00  0.00           C
ATOM   4203 2C21 POPEG 218      33.941  70.981  31.680  1.00  0.00           C
ATOM   4206 3C21 POPEG 218      33.741  70.061  32.890  1.00  0.00           C
ATOM   4209 4C21 POPEG 218      34.791  70.251  33.990  1.00  0.00           C
ATOM   4212 5C21 POPEG 218      34.771  71.651  34.620  1.00  0.00           C
ATOM   4215 6C21 POPEG 218      35.481  71.671  35.980  1.00  0.00           C
ATOM   4218 7C21 POPEG 218      35.441  73.051  36.650  1.00  0.00           C
ATOM   4221 8C21 POPEG 218      36.041  73.081  38.050  1.00  0.00           C
ATOM   4225  C33 POPEG 218      43.791  64.801  22.630  1.00  0.00           C
ATOM   4228  C34 POPEG 218      43.331  65.281  24.010  1.00  0.00           C
ATOM   4231  C35 POPEG 218      43.511  64.271  25.150  1.00  0.00           C
ATOM   4234  C36 POPEG 218      42.881  64.821  26.440  1.00  0.00           C
ATOM   4237  C37 POPEG 218      43.071  63.931  27.680  1.00  0.00           C
ATOM   4240  C38 POPEG 218      42.431  64.581  28.920  1.00  0.00           C
ATOM   4243  C39 POPEG 218      42.531  63.771  30.210  1.00  0.00           C
ATOM   4246 0C31 POPEG 218      43.961  63.611  30.760  1.00  0.00           C
ATOM   4249 1C31 POPEG 218      43.961  63.331  32.270  1.00  0.00           C
ATOM   4252 2C31 POPEG 218      45.371  63.141  32.850  1.00  0.00           C
ATOM   4255 3C31 POPEG 218      45.371  62.891  34.360  1.00  0.00           C
ATOM   4258 4C31 POPEG 218      45.211  64.171  35.200  1.00  0.00           C
ATOM   4261 5C31 POPEG 218      45.391  63.891  36.700  1.00  0.00           C
ATOM   4264 6C31 POPEG 218      45.341  65.171  37.540  1.00  0.00           C
ATOM   4268  NH3 POPEH 219      73.351  67.551  17.590  1.00  0.00           N
ATOM   4272  C12 POPEH 219      71.871  67.571  17.360  1.00  0.00           C
ATOM   4275  C11 POPEH 219      71.481  66.421  16.420  1.00  0.00           C
ATOM   4278  P   POPEH 219      71.881  64.331  17.910  1.00  0.00           P
ATOM   4279  O13 POPEH 219      70.441  64.381  18.130  1.00  0.00           O
ATOM   4280  O14 POPEH 219      72.511  63.001  17.810  1.00  0.00           O
ATOM   4281  O11 POPEH 219      72.641  65.201  18.990  1.00  0.00           O
ATOM   4282  O12 POPEH 219      72.221  65.211  16.640  1.00  0.00           O
ATOM   4283  C1  POPEH 219      73.331  64.661  20.110  1.00  0.00           C
ATOM   4286  C2  POPEH 219      72.651  65.091  21.440  1.00  0.00           C
ATOM   4288  O21 POPEH 219      73.061  64.261  22.540  1.00  0.00           O
ATOM   4289  C21 POPEH 219      72.661  62.991  22.520  1.00  0.00           C
ATOM   4290  O22 POPEH 219      72.201  62.381  21.580  1.00  0.00           O
ATOM   4291  C22 POPEH 219      72.941  62.401  23.900  1.00  0.00           C
ATOM   4294  C3  POPEH 219      71.101  65.281  21.410  1.00  0.00           C
ATOM   4297  O31 POPEH 219      70.551  65.481  22.740  1.00  0.00           O
ATOM   4298  C31 POPEH 219      70.841  66.601  23.370  1.00  0.00           C
ATOM   4299  O32 POPEH 219      71.441  67.561  22.920  1.00  0.00           O
ATOM   4300  C32 POPEH 219      70.221  66.541  24.780  1.00  0.00           C
ATOM   4303  C23 POPEH 219      71.671  62.351  24.770  1.00  0.00           C
ATOM   4306  C24 POPEH 219      72.081  62.311  26.240  1.00  0.00           C
ATOM   4309  C25 POPEH 219      70.911  62.211  27.230  1.00  0.00           C
ATOM   4312  C26 POPEH 219      71.381  62.451  28.670  1.00  0.00           C
ATOM   4315  C27 POPEH 219      70.451  61.801  29.700  1.00  0.00           C
ATOM   4318  C28 POPEH 219      70.891  62.041  31.150  1.00  0.00           C
ATOM   4321  C29 POPEH 219      70.501  63.401  31.650  1.00  0.00           C
ATOM   4323 0C21 POPEH 219      70.581  63.791  32.940  1.00  0.00           C
ATOM   4325 1C21 POPEH 219      71.111  62.941  34.060  1.00  0.00           C
ATOM   4328 2C21 POPEH 219      69.991  62.421  34.970  1.00  0.00           C
ATOM   4331 3C21 POPEH 219      70.551  61.601  36.140  1.00  0.00           C
ATOM   4334 4C21 POPEH 219      69.541  61.401  37.270  1.00  0.00           C
ATOM   4337 5C21 POPEH 219      70.221  61.041  38.590  1.00  0.00           C
ATOM   4340 6C21 POPEH 219      69.251  61.031  39.780  1.00  0.00           C
ATOM   4343 7C21 POPEH 219      69.931  60.591  41.080  1.00  0.00           C
ATOM   4346 8C21 POPEH 219      69.051  60.771  42.320  1.00  0.00           C
ATOM   4350  C33 POPEH 219      71.251  66.591  25.950  1.00  0.00           C
ATOM   4353  C34 POPEH 219      70.821  67.591  27.050  1.00  0.00           C
ATOM   4356  C35 POPEH 219      71.851  67.811  28.170  1.00  0.00           C
ATOM   4359  C36 POPEH 219      72.121  66.551  29.010  1.00  0.00           C
ATOM   4362  C37 POPEH 219      72.991  66.781  30.260  1.00  0.00           C
ATOM   4365  C38 POPEH 219      73.471  65.441  30.870  1.00  0.00           C
ATOM   4368  C39 POPEH 219      73.621  65.421  32.400  1.00  0.00           C
ATOM   4371 0C31 POPEH 219      75.011  65.801  32.960  1.00  0.00           C
ATOM   4374 1C31 POPEH 219      75.071  65.491  34.460  1.00  0.00           C
ATOM   4377 2C31 POPEH 219      76.371  65.901  35.170  1.00  0.00           C
ATOM   4380 3C31 POPEH 219      77.511  64.871  35.090  1.00  0.00           C
ATOM   4383 4C31 POPEH 219      77.301  63.651  36.010  1.00  0.00           C
ATOM   4386 5C31 POPEH 219      78.471  62.661  36.000  1.00  0.00           C
ATOM   4389 6C31 POPEH 219      78.211  61.411  36.850  1.00  0.00           C
ATOM   4393  NH3 POPEI 220      54.271  45.221  17.020  1.00  0.00           N
ATOM   4397  C12 POPEI 220      53.991  44.901  15.590  1.00  0.00           C
ATOM   4400  C11 POPEI 220      52.491  45.061  15.310  1.00  0.00           C
ATOM   4403  P   POPEI 220      50.531  46.651  15.860  1.00  0.00           P
ATOM   4404  O13 POPEI 220      50.401  48.001  16.450  1.00  0.00           O
ATOM   4405  O14 POPEI 220      49.861  46.371  14.570  1.00  0.00           O
ATOM   4406  O11 POPEI 220      50.141  45.571  16.950  1.00  0.00           O
ATOM   4407  O12 POPEI 220      52.081  46.351  15.740  1.00  0.00           O
ATOM   4408  C1  POPEI 220      50.841  45.531  18.200  1.00  0.00           C
ATOM   4411  C2  POPEI 220      50.171  46.491  19.190  1.00  0.00           C
ATOM   4413  O21 POPEI 220      50.911  46.461  20.430  1.00  0.00           O
ATOM   4414  C21 POPEI 220      50.891  47.611  21.070  1.00  0.00           C
ATOM   4415  O22 POPEI 220      50.461  48.681  20.630  1.00  0.00           O
ATOM   4416  C22 POPEI 220      51.341  47.391  22.520  1.00  0.00           C
ATOM   4419  C3  POPEI 220      48.671  46.131  19.390  1.00  0.00           C
ATOM   4422  O31 POPEI 220      48.031  46.911  20.430  1.00  0.00           O
ATOM   4423  C31 POPEI 220      47.711  48.161  20.080  1.00  0.00           C
ATOM   4424  O32 POPEI 220      47.871  48.651  18.970  1.00  0.00           O
ATOM   4425  C32 POPEI 220      47.281  48.911  21.350  1.00  0.00           C
ATOM   4428  C23 POPEI 220      51.431  48.711  23.310  1.00  0.00           C
ATOM   4431  C24 POPEI 220      51.451  48.511  24.840  1.00  0.00           C
ATOM   4434  C25 POPEI 220      51.931  49.781  25.550  1.00  0.00           C
ATOM   4437  C26 POPEI 220      51.861  49.741  27.080  1.00  0.00           C
ATOM   4440  C27 POPEI 220      52.631  50.911  27.720  1.00  0.00           C
ATOM   4443  C28 POPEI 220      52.901  50.761  29.230  1.00  0.00           C
ATOM   4446  C29 POPEI 220      52.181  51.751  30.120  1.00  0.00           C
ATOM   4448 0C21 POPEI 220      52.731  52.431  31.150  1.00  0.00           C
ATOM   4450 1C21 POPEI 220      54.161  52.301  31.600  1.00  0.00           C
ATOM   4453 2C21 POPEI 220      54.721  53.421  32.500  1.00  0.00           C
ATOM   4456 3C21 POPEI 220      54.711  53.061  34.000  1.00  0.00           C
ATOM   4459 4C21 POPEI 220      55.591  53.981  34.850  1.00  0.00           C
ATOM   4462 5C21 POPEI 220      54.791  55.041  35.620  1.00  0.00           C
ATOM   4465 6C21 POPEI 220      54.221  54.511  36.950  1.00  0.00           C
ATOM   4468 7C21 POPEI 220      53.281  55.521  37.620  1.00  0.00           C
ATOM   4471 8C21 POPEI 220      52.821  55.091  39.020  1.00  0.00           C
ATOM   4475  C33 POPEI 220      46.751  50.341  21.120  1.00  0.00           C
ATOM   4478  C34 POPEI 220      45.901  50.861  22.300  1.00  0.00           C
ATOM   4481  C35 POPEI 220      46.601  50.841  23.680  1.00  0.00           C
ATOM   4484  C36 POPEI 220      47.601  51.991  23.860  1.00  0.00           C
ATOM   4487  C37 POPEI 220      48.501  51.801  25.080  1.00  0.00           C
ATOM   4490  C38 POPEI 220      49.491  52.961  25.290  1.00  0.00           C
ATOM   4493  C39 POPEI 220      49.011  54.011  26.310  1.00  0.00           C
ATOM   4496 0C31 POPEI 220      49.081  53.501  27.760  1.00  0.00           C
ATOM   4499 1C31 POPEI 220      48.801  54.611  28.780  1.00  0.00           C
ATOM   4502 2C31 POPEI 220      49.111  54.171  30.210  1.00  0.00           C
ATOM   4505 3C31 POPEI 220      48.851  55.271  31.240  1.00  0.00           C
ATOM   4508 4C31 POPEI 220      49.391  54.891  32.620  1.00  0.00           C
ATOM   4511 5C31 POPEI 220      49.261  56.031  33.640  1.00  0.00           C
ATOM   4514 6C31 POPEI 220      49.921  55.691  34.980  1.00  0.00           C
ATOM   4518  NH3 POPEJ 221      46.181  84.841  62.960  1.00  0.00           N
ATOM   4522  C12 POPEJ 221      47.521  84.631  62.300  1.00  0.00           C
ATOM   4525  C11 POPEJ 221      48.311  83.491  62.980  1.00  0.00           C
ATOM   4528  P   POPEJ 221      49.841  82.671  60.980  1.00  0.00           P
ATOM   4529  O13 POPEJ 221      51.221  82.181  60.830  1.00  0.00           O
ATOM   4530  O14 POPEJ 221      48.731  81.741  60.720  1.00  0.00           O
ATOM   4531  O11 POPEJ 221      49.681  83.971  60.080  1.00  0.00           O
ATOM   4532  O12 POPEJ 221      49.621  83.281  62.420  1.00  0.00           O
ATOM   4533  C1  POPEJ 221      48.711  84.041  59.030  1.00  0.00           C
ATOM   4536  C2  POPEJ 221      49.361  84.251  57.640  1.00  0.00           C
ATOM   4538  O21 POPEJ 221      48.421  83.871  56.630  1.00  0.00           O
ATOM   4539  C21 POPEJ 221      47.421  84.701  56.430  1.00  0.00           C
ATOM   4540  O22 POPEJ 221      47.241  85.751  57.010  1.00  0.00           O
ATOM   4541  C22 POPEJ 221      46.551  84.171  55.290  1.00  0.00           C
ATOM   4544  C3  POPEJ 221      50.671  83.451  57.440  1.00  0.00           C
ATOM   4547  O31 POPEJ 221      51.101  83.601  56.070  1.00  0.00           O
ATOM   4548  C31 POPEJ 221      52.321  83.211  55.780  1.00  0.00           C
ATOM   4549  O32 POPEJ 221      53.161  82.821  56.580  1.00  0.00           O
ATOM   4550  C32 POPEJ 221      52.491  83.291  54.260  1.00  0.00           C
ATOM   4553  C23 POPEJ 221      46.271  85.241  54.220  1.00  0.00           C
ATOM   4556  C24 POPEJ 221      45.521  84.671  53.020  1.00  0.00           C
ATOM   4559  C25 POPEJ 221      45.111  85.741  52.000  1.00  0.00           C
ATOM   4562  C26 POPEJ 221      44.351  85.151  50.810  1.00  0.00           C
ATOM   4565  C27 POPEJ 221      43.981  86.211  49.760  1.00  0.00           C
ATOM   4568  C28 POPEJ 221      43.081  85.691  48.620  1.00  0.00           C
ATOM   4571  C29 POPEJ 221      43.691  84.531  47.880  1.00  0.00           C
ATOM   4573 0C21 POPEJ 221      43.151  83.921  46.810  1.00  0.00           C
ATOM   4575 1C21 POPEJ 221      41.841  84.241  46.140  1.00  0.00           C
ATOM   4578 2C21 POPEJ 221      40.891  83.031  46.190  1.00  0.00           C
ATOM   4581 3C21 POPEJ 221      39.581  83.321  45.450  1.00  0.00           C
ATOM   4584 4C21 POPEJ 221      38.631  82.111  45.470  1.00  0.00           C
ATOM   4587 5C21 POPEJ 221      37.911  81.931  46.810  1.00  0.00           C
ATOM   4590 6C21 POPEJ 221      36.391  81.991  46.660  1.00  0.00           C
ATOM   4593 7C21 POPEJ 221      35.671  81.631  47.970  1.00  0.00           C
ATOM   4596 8C21 POPEJ 221      34.151  81.641  47.850  1.00  0.00           C
ATOM   4600  C33 POPEJ 221      52.171  84.671  53.640  1.00  0.00           C
ATOM   4603  C34 POPEJ 221      51.951  84.571  52.130  1.00  0.00           C
ATOM   4606  C35 POPEJ 221      52.181  85.891  51.380  1.00  0.00           C
ATOM   4609  C36 POPEJ 221      52.021  85.711  49.860  1.00  0.00           C
ATOM   4612  C37 POPEJ 221      52.571  86.891  49.040  1.00  0.00           C
ATOM   4615  C38 POPEJ 221      52.531  86.601  47.540  1.00  0.00           C
ATOM   4618  C39 POPEJ 221      53.431  87.501  46.690  1.00  0.00           C
ATOM   4621 0C31 POPEJ 221      53.171  89.011  46.830  1.00  0.00           C
ATOM   4624 1C31 POPEJ 221      54.151  89.781  45.940  1.00  0.00           C
ATOM   4627 2C31 POPEJ 221      53.991  91.311  45.940  1.00  0.00           C
ATOM   4630 3C31 POPEJ 221      52.831  91.801  45.080  1.00  0.00           C
ATOM   4633 4C31 POPEJ 221      53.031  93.251  44.620  1.00  0.00           C
ATOM   4636 5C31 POPEJ 221      51.971  93.731  43.630  1.00  0.00           C
ATOM   4639 6C31 POPEJ 221      52.261  95.131  43.080  1.00  0.00           C
ATOM   4643  NH3 POPEK 222       0.891 119.951  17.860  1.00  0.00           N
ATOM   4647  C12 POPEK 222       1.661 118.921  18.630  1.00  0.00           C
ATOM   4650  C11 POPEK 222       1.111 117.511  18.460  1.00  0.00           C
ATOM   4653  P   POPEK 222       2.181 115.151  18.830  1.00  0.00           P
ATOM   4654  O13 POPEK 222       0.991 114.551  18.200  1.00  0.00           O
ATOM   4655  O14 POPEK 222       3.431 115.061  18.050  1.00  0.00           O
ATOM   4656  O11 POPEK 222       2.501 114.501  20.230  1.00  0.00           O
ATOM   4657  O12 POPEK 222       1.951 116.651  19.220  1.00  0.00           O
ATOM   4658  C1  POPEK 222       2.461 113.081  20.340  1.00  0.00           C
ATOM   4661  C2  POPEK 222       3.061 112.711  21.710  1.00  0.00           C
ATOM   4663  O21 POPEK 222       3.431 111.331  21.720  1.00  0.00           O
ATOM   4664  C21 POPEK 222       2.471 110.451  21.870  1.00  0.00           C
ATOM   4665  O22 POPEK 222       1.271 110.641  21.800  1.00  0.00           O
ATOM   4666  C22 POPEK 222       3.141 109.131  22.230  1.00  0.00           C
ATOM   4669  C3  POPEK 222       2.131 113.171  22.870  1.00  0.00           C
ATOM   4672  O31 POPEK 222       2.381 112.531  24.140  1.00  0.00           O
ATOM   4673  C31 POPEK 222       3.251 113.141  24.940  1.00  0.00           C
ATOM   4674  O32 POPEK 222       4.031 114.021  24.600  1.00  0.00           O
ATOM   4675  C32 POPEK 222       3.051 112.581  26.340  1.00  0.00           C
ATOM   4678  C23 POPEK 222       4.271 109.351  23.260  1.00  0.00           C
ATOM   4681  C24 POPEK 222       4.781 108.041  23.890  1.00  0.00           C
ATOM   4684  C25 POPEK 222       4.861 108.111  25.420  1.00  0.00           C
ATOM   4687  C26 POPEK 222       4.561 106.781  26.100  1.00  0.00           C
ATOM   4690  C27 POPEK 222       4.671 106.851  27.620  1.00  0.00           C
ATOM   4693  C28 POPEK 222       4.071 105.611  28.290  1.00  0.00           C
ATOM   4696  C29 POPEK 222       4.881 104.381  28.000  1.00  0.00           C
ATOM   4698 0C21 POPEK 222       5.091 103.351  28.840  1.00  0.00           C
ATOM   4700 1C21 POPEK 222       4.531 103.221  30.230  1.00  0.00           C
ATOM   4703 2C21 POPEK 222       5.211 104.151  31.230  1.00  0.00           C
ATOM   4706 3C21 POPEK 222       5.021 103.671  32.670  1.00  0.00           C
ATOM   4709 4C21 POPEK 222       5.591 104.681  33.660  1.00  0.00           C
ATOM   4712 5C21 POPEK 222       5.731 104.111  35.060  1.00  0.00           C
ATOM   4715 6C21 POPEK 222       6.681 102.911  35.070  1.00  0.00           C
ATOM   4718 7C21 POPEK 222       7.361 102.751  36.410  1.00  0.00           C
ATOM   4721 8C21 POPEK 222       8.371 101.621  36.450  1.00  0.00           C
ATOM   4725  C33 POPEK 222       4.051 113.091  27.410  1.00  0.00           C
ATOM   4728  C34 POPEK 222       3.851 112.371  28.760  1.00  0.00           C
ATOM   4731  C35 POPEK 222       4.321 110.901  28.750  1.00  0.00           C
ATOM   4734  C36 POPEK 222       3.651 110.041  29.840  1.00  0.00           C
ATOM   4737  C37 POPEK 222       2.201 109.651  29.500  1.00  0.00           C
ATOM   4740  C38 POPEK 222       1.471 108.901  30.620  1.00  0.00           C
ATOM   4743  C39 POPEK 222       1.981 107.471  30.880  1.00  0.00           C
ATOM   4746 0C31 POPEK 222       1.141 106.741  31.940  1.00  0.00           C
ATOM   4749 1C31 POPEK 222       1.771 105.421  32.410  1.00  0.00           C
ATOM   4752 2C31 POPEK 222       0.961 104.691  33.490  1.00  0.00           C
ATOM   4755 3C31 POPEK 222       0.841 105.471  34.800  1.00  0.00           C
ATOM   4758 4C31 POPEK 222       0.241 104.651  35.960  1.00  0.00           C
ATOM   4761 5C31 POPEK 222       0.341 105.391  37.290  1.00  0.00           C
ATOM   4764 6C31 POPEK 222      -0.189 104.591  38.490  1.00  0.00           C
ATOM   4768  NH3 POPEL 223     110.031 125.131  18.210  1.00  0.00           N
ATOM   4772  C12 POPEL 223     109.431 126.321  18.910  1.00  0.00           C
ATOM   4775  C11 POPEL 223     108.691 127.201  17.870  1.00  0.00           C
ATOM   4778  P   POPEL 223     106.341 128.033  18.750  1.00  0.00           P
ATOM   4779  O13 POPEL 223     105.621 127.491  17.580  1.00  0.00           O
ATOM   4780  O14 POPEL 223     105.831 129.323  19.300  1.00  0.00           O
ATOM   4781  O11 POPEL 223     106.391 126.941  19.890  1.00  0.00           O
ATOM   4782  O12 POPEL 223     107.901 128.233  18.470  1.00  0.00           O
ATOM   4783  C1  POPEL 223     105.751 127.251  21.130  1.00  0.00           C
ATOM   4786  C2  POPEL 223     105.991 126.171  22.220  1.00  0.00           C
ATOM   4788  O21 POPEL 223     105.291 126.621  23.390  1.00  0.00           O
ATOM   4789  C21 POPEL 223     104.511 125.731  23.960  1.00  0.00           C
ATOM   4790  O22 POPEL 223     104.141 124.671  23.470  1.00  0.00           O
ATOM   4791  C22 POPEL 223     104.121 126.271  25.330  1.00  0.00           C
ATOM   4794  C3  POPEL 223     107.481 125.981  22.610  1.00  0.00           C
ATOM   4797  O31 POPEL 223     107.551 125.301  23.890  1.00  0.00           O
ATOM   4798  C31 POPEL 223     108.661 125.581  24.570  1.00  0.00           C
ATOM   4799  O32 POPEL 223     109.651 126.111  24.100  1.00  0.00           O
ATOM   4800  C32 POPEL 223     108.511 125.201  26.050  1.00  0.00           C
ATOM   4803  C23 POPEL 223     103.321 125.281  26.200  1.00  0.00           C
ATOM   4806  C24 POPEL 223     103.261 125.751  27.660  1.00  0.00           C
ATOM   4809  C25 POPEL 223     104.351 125.121  28.540  1.00  0.00           C
ATOM   4812  C26 POPEL 223     103.881 123.781  29.130  1.00  0.00           C
ATOM   4815  C27 POPEL 223     104.901 123.111  30.060  1.00  0.00           C
ATOM   4818  C28 POPEL 223     104.291 121.851  30.700  1.00  0.00           C
ATOM   4821  C29 POPEL 223     105.271 121.011  31.480  1.00  0.00           C
ATOM   4823 0C21 POPEL 223     105.251 120.771  32.810  1.00  0.00           C
ATOM   4825 1C21 POPEL 223     104.271 121.301  33.820  1.00  0.00           C
ATOM   4828 2C21 POPEL 223     103.161 120.301  34.200  1.00  0.00           C
ATOM   4831 3C21 POPEL 223     103.681 118.991  34.810  1.00  0.00           C
ATOM   4834 4C21 POPEL 223     102.581 118.071  35.370  1.00  0.00           C
ATOM   4837 5C21 POPEL 223     101.811 118.681  36.550  1.00  0.00           C
ATOM   4840 6C21 POPEL 223     101.001 117.631  37.310  1.00  0.00           C
ATOM   4843 7C21 POPEL 223     100.051 118.251  38.340  1.00  0.00           C
ATOM   4846 8C21 POPEL 223      99.261 117.211  39.120  1.00  0.00           C
ATOM   4850  C33 POPEL 223     108.651 126.451  26.950  1.00  0.00           C
ATOM   4853  C34 POPEL 223     108.291 126.221  28.430  1.00  0.00           C
ATOM   4856  C35 POPEL 223     109.391 125.531  29.250  1.00  0.00           C
ATOM   4859  C36 POPEL 223     109.081 125.601  30.760  1.00  0.00           C
ATOM   4862  C37 POPEL 223     110.281 125.291  31.660  1.00  0.00           C
ATOM   4865  C38 POPEL 223     110.111 125.821  33.090  1.00  0.00           C
ATOM   4868  C39 POPEL 223     109.061 125.061  33.930  1.00  0.00           C
ATOM   4871 0C31 POPEL 223     109.571 123.691  34.400  1.00  0.00           C
ATOM   4874 1C31 POPEL 223     108.881 123.201  35.680  1.00  0.00           C
ATOM   4877 2C31 POPEL 223     109.671 122.041  36.320  1.00  0.00           C
ATOM   4880 3C31 POPEL 223     109.361 121.801  37.810  1.00  0.00           C
ATOM   4883 4C31 POPEL 223     109.681 123.021  38.700  1.00  0.00           C
ATOM   4886 5C31 POPEL 223     109.911 122.631  40.160  1.00  0.00           C
ATOM   4889 6C31 POPEL 223     110.031 123.831  41.100  1.00  0.00           C
ATOM   4893  NH3 POPEM 224      89.291   3.131  20.040  1.00  0.00           N
ATOM   4897  C12 POPEM 224      88.681   3.951  18.930  1.00  0.00           C
ATOM   4900  C11 POPEM 224      87.211   4.331  19.200  1.00  0.00           C
ATOM   4903  P   POPEM 224      85.611   6.251  18.380  1.00  0.00           P
ATOM   4904  O13 POPEM 224      86.321   7.451  18.870  1.00  0.00           O
ATOM   4905  O14 POPEM 224      84.771   6.441  17.170  1.00  0.00           O
ATOM   4906  O11 POPEM 224      84.781   5.691  19.590  1.00  0.00           O
ATOM   4907  O12 POPEM 224      86.701   5.131  18.120  1.00  0.00           O
ATOM   4908  C1  POPEM 224      83.541   6.291  19.950  1.00  0.00           C
ATOM   4911  C2  POPEM 224      83.671   7.431  21.000  1.00  0.00           C
ATOM   4913  O21 POPEM 224      82.721   7.251  22.070  1.00  0.00           O
ATOM   4914  C21 POPEM 224      82.801   6.201  22.900  1.00  0.00           C
ATOM   4915  O22 POPEM 224      81.861   5.441  23.110  1.00  0.00           O
ATOM   4916  C22 POPEM 224      84.171   6.091  23.600  1.00  0.00           C
ATOM   4919  C3  POPEM 224      83.481   8.841  20.340  1.00  0.00           C
ATOM   4922  O31 POPEM 224      82.621   9.721  21.100  1.00  0.00           O
ATOM   4923  C31 POPEM 224      81.301   9.541  20.870  1.00  0.00           C
ATOM   4924  O32 POPEM 224      80.851   8.941  19.910  1.00  0.00           O
ATOM   4925  C32 POPEM 224      80.461  10.081  22.030  1.00  0.00           C
ATOM   4928  C23 POPEM 224      84.131   6.091  25.170  1.00  0.00           C
ATOM   4931  C24 POPEM 224      84.401   7.461  25.820  1.00  0.00           C
ATOM   4934  C25 POPEM 224      85.031   7.391  27.230  1.00  0.00           C
ATOM   4937  C26 POPEM 224      85.081   8.751  27.950  1.00  0.00           C
ATOM   4940  C27 POPEM 224      86.161   8.781  29.060  1.00  0.00           C
ATOM   4943  C28 POPEM 224      85.891   9.771  30.210  1.00  0.00           C
ATOM   4946  C29 POPEM 224      87.141   9.941  31.050  1.00  0.00           C
ATOM   4948 0C21 POPEM 224      87.311   9.611  32.350  1.00  0.00           C
ATOM   4950 1C21 POPEM 224      86.301   8.971  33.270  1.00  0.00           C
ATOM   4953 2C21 POPEM 224      87.001   8.301  34.470  1.00  0.00           C
ATOM   4956 3C21 POPEM 224      86.021   7.631  35.450  1.00  0.00           C
ATOM   4959 4C21 POPEM 224      86.631   7.351  36.840  1.00  0.00           C
ATOM   4962 5C21 POPEM 224      87.961   6.591  36.820  1.00  0.00           C
ATOM   4965 6C21 POPEM 224      87.881   5.191  36.190  1.00  0.00           C
ATOM   4968 7C21 POPEM 224      89.241   4.461  36.210  1.00  0.00           C
ATOM   4971 8C21 POPEM 224      89.191   3.081  35.560  1.00  0.00           C
ATOM   4975  C33 POPEM 224      79.511   8.991  22.600  1.00  0.00           C
ATOM   4978  C34 POPEM 224      79.031   9.181  24.060  1.00  0.00           C
ATOM   4981  C35 POPEM 224      80.151   9.121  25.100  1.00  0.00           C
ATOM   4984  C36 POPEM 224      79.691   8.761  26.530  1.00  0.00           C
ATOM   4987  C37 POPEM 224      80.901   8.521  27.440  1.00  0.00           C
ATOM   4990  C38 POPEM 224      80.591   7.961  28.840  1.00  0.00           C
ATOM   4993  C39 POPEM 224      81.821   7.261  29.440  1.00  0.00           C
ATOM   4996 0C31 POPEM 224      81.521   6.391  30.670  1.00  0.00           C
ATOM   4999 1C31 POPEM 224      82.631   5.361  30.970  1.00  0.00           C
ATOM   5002 2C31 POPEM 224      84.001   5.991  31.260  1.00  0.00           C
ATOM   5005 3C31 POPEM 224      85.141   4.951  31.340  1.00  0.00           C
ATOM   5008 4C31 POPEM 224      86.481   5.611  31.700  1.00  0.00           C
ATOM   5011 5C31 POPEM 224      87.701   4.741  31.380  1.00  0.00           C
ATOM   5014 6C31 POPEM 224      89.021   5.421  31.750  1.00  0.00           C
ATOM   5018  NH3 POPEN 225     111.571 102.961  59.590  1.00  0.00           N
ATOM   5022  C12 POPEN 225     112.401 101.871  58.950  1.00  0.00           C
ATOM   5025  C11 POPEN 225     113.691 102.391  58.290  1.00  0.00           C
ATOM   5028  P   POPEN 225     114.731 104.481  59.520  1.00  0.00           P
ATOM   5029  O13 POPEN 225     113.361 105.011  59.780  1.00  0.00           O
ATOM   5030  O14 POPEN 225     115.741 104.681  60.580  1.00  0.00           O
ATOM   5031  O11 POPEN 225     115.291 105.131  58.180  1.00  0.00           O
ATOM   5032  O12 POPEN 225     114.601 102.931  59.250  1.00  0.00           O
ATOM   5033  C1  POPEN 225     114.331 105.811  57.340  1.00  0.00           C
ATOM   5036  C2  POPEN 225     114.921 106.421  56.040  1.00  0.00           C
ATOM   5038  O21 POPEN 225     113.831 107.051  55.340  1.00  0.00           O
ATOM   5039  C21 POPEN 225     114.141 107.781  54.270  1.00  0.00           C
ATOM   5040  O22 POPEN 225     115.271 107.991  53.870  1.00  0.00           O
ATOM   5041  C22 POPEN 225     112.831 108.301  53.630  1.00  0.00           C
ATOM   5044  C3  POPEN 225     115.691 105.351  55.200  1.00  0.00           C
ATOM   5047  O31 POPEN 225     114.961 104.891  54.060  1.00  0.00           O
ATOM   5048  C31 POPEN 225     114.321 103.741  54.090  1.00  0.00           C
ATOM   5049  O32 POPEN 225     114.271 102.951  55.020  1.00  0.00           O
ATOM   5050  C32 POPEN 225     113.741 103.511  52.690  1.00  0.00           C
ATOM   5053  C23 POPEN 225     112.931 108.651  52.120  1.00  0.00           C
ATOM   5056  C24 POPEN 225     111.611 109.121  51.500  1.00  0.00           C
ATOM   5059  C25 POPEN 225     111.721 109.401  49.990  1.00  0.00           C
ATOM   5062  C26 POPEN 225     112.351 110.751  49.630  1.00  0.00           C
ATOM   5065  C27 POPEN 225     112.901 110.781  48.190  1.00  0.00           C
ATOM   5068  C28 POPEN 225     113.461 112.151  47.760  1.00  0.00           C
ATOM   5071  C29 POPEN 225     112.421 113.131  47.290  1.00  0.00           C
ATOM   5073 0C21 POPEN 225     112.641 114.431  47.030  1.00  0.00           C
ATOM   5075 1C21 POPEN 225     113.941 115.191  47.170  1.00  0.00           C
ATOM   5078 2C21 POPEN 225     114.461 115.791  45.840  1.00  0.00           C
ATOM   5081 3C21 POPEN 225     113.471 116.711  45.110  1.00  0.00           C
ATOM   5084 4C21 POPEN 225     114.151 117.561  44.020  1.00  0.00           C
ATOM   5087 5C21 POPEN 225     113.451 117.511  42.650  1.00  0.00           C
ATOM   5090 6C21 POPEN 225     112.141 118.321  42.580  1.00  0.00           C
ATOM   5093 7C21 POPEN 225     111.471 118.191  41.210  1.00  0.00           C
ATOM   5096 8C21 POPEN 225     110.201 119.041  41.060  1.00  0.00           C
ATOM   5100  C33 POPEN 225     112.401 102.751  52.640  1.00  0.00           C
ATOM   5103  C34 POPEN 225     111.881 102.651  51.200  1.00  0.00           C
ATOM   5106  C35 POPEN 225     110.581 101.851  51.070  1.00  0.00           C
ATOM   5109  C36 POPEN 225     110.781 100.331  51.020  1.00  0.00           C
ATOM   5112  C37 POPEN 225     109.461  99.601  50.770  1.00  0.00           C
ATOM   5115  C38 POPEN 225     109.611  98.101  50.470  1.00  0.00           C
ATOM   5118  C39 POPEN 225     110.311  97.801  49.140  1.00  0.00           C
ATOM   5121 0C31 POPEN 225     109.751  96.571  48.420  1.00  0.00           C
ATOM   5124 1C31 POPEN 225     110.571  96.181  47.180  1.00  0.00           C
ATOM   5127 2C31 POPEN 225     109.771  95.451  46.090  1.00  0.00           C
ATOM   5130 3C31 POPEN 225     110.681  94.911  44.970  1.00  0.00           C
ATOM   5133 4C31 POPEN 225     109.891  94.271  43.820  1.00  0.00           C
ATOM   5136 5C31 POPEN 225     110.801  93.681  42.730  1.00  0.00           C
ATOM   5139 6C31 POPEN 225     110.001  93.121  41.550  1.00  0.00           C
ATOM   5143  NH3 POPEO 226      60.971  95.621  60.220  1.00  0.00           N
ATOM   5147  C12 POPEO 226      61.761  95.551  61.490  1.00  0.00           C
ATOM   5150  C11 POPEO 226      60.891  96.061  62.640  1.00  0.00           C
ATOM   5153  P   POPEO 226      59.111  97.911  62.850  1.00  0.00           P
ATOM   5154  O13 POPEO 226      58.121  96.961  62.290  1.00  0.00           O
ATOM   5155  O14 POPEO 226      59.131  98.161  64.300  1.00  0.00           O
ATOM   5156  O11 POPEO 226      58.981  99.331  62.140  1.00  0.00           O
ATOM   5157  O12 POPEO 226      60.541  97.431  62.430  1.00  0.00           O
ATOM   5158  C1  POPEO 226      60.131 100.191  62.120  1.00  0.00           C
ATOM   5161  C2  POPEO 226      60.841 100.271  60.740  1.00  0.00           C
ATOM   5163  O21 POPEO 226      59.891 100.581  59.710  1.00  0.00           O
ATOM   5164  C21 POPEO 226      59.181  99.661  59.100  1.00  0.00           C
ATOM   5165  O22 POPEO 226      59.111  98.471  59.330  1.00  0.00           O
ATOM   5166  C22 POPEO 226      58.291 100.431  58.110  1.00  0.00           C
ATOM   5169  C3  POPEO 226      61.781  99.081  60.420  1.00  0.00           C
ATOM   5172  O31 POPEO 226      62.501  99.311  59.200  1.00  0.00           O
ATOM   5173  C31 POPEO 226      63.101  98.251  58.710  1.00  0.00           C
ATOM   5174  O32 POPEO 226      63.071  97.131  59.190  1.00  0.00           O
ATOM   5175  C32 POPEO 226      63.761  98.631  57.400  1.00  0.00           C
ATOM   5178  C23 POPEO 226      57.481  99.591  57.070  1.00  0.00           C
ATOM   5181  C24 POPEO 226      56.181 100.301  56.640  1.00  0.00           C
ATOM   5184  C25 POPEO 226      56.381 101.221  55.420  1.00  0.00           C
ATOM   5187  C26 POPEO 226      55.341 102.351  55.290  1.00  0.00           C
ATOM   5190  C27 POPEO 226      55.751 103.401  54.230  1.00  0.00           C
ATOM   5193  C28 POPEO 226      55.261 104.831  54.550  1.00  0.00           C
ATOM   5196  C29 POPEO 226      56.051 106.011  54.030  1.00  0.00           C
ATOM   5198 0C21 POPEO 226      56.781 106.191  52.920  1.00  0.00           C
ATOM   5200 1C21 POPEO 226      56.921 105.251  51.770  1.00  0.00           C
ATOM   5203 2C21 POPEO 226      56.921 106.041  50.450  1.00  0.00           C
ATOM   5206 3C21 POPEO 226      56.801 105.091  49.270  1.00  0.00           C
ATOM   5209 4C21 POPEO 226      56.171 105.711  48.020  1.00  0.00           C
ATOM   5212 5C21 POPEO 226      56.081 104.671  46.900  1.00  0.00           C
ATOM   5215 6C21 POPEO 226      55.331 105.191  45.680  1.00  0.00           C
ATOM   5218 7C21 POPEO 226      55.521 104.301  44.460  1.00  0.00           C
ATOM   5221 8C21 POPEO 226      54.841 104.881  43.220  1.00  0.00           C
ATOM   5225  C33 POPEO 226      62.731  99.071  56.340  1.00  0.00           C
ATOM   5228  C34 POPEO 226      63.121  98.571  54.950  1.00  0.00           C
ATOM   5231  C35 POPEO 226      62.581  99.461  53.820  1.00  0.00           C
ATOM   5234  C36 POPEO 226      62.951  98.891  52.450  1.00  0.00           C
ATOM   5237  C37 POPEO 226      62.651  99.851  51.300  1.00  0.00           C
ATOM   5240  C38 POPEO 226      62.911  99.161  49.950  1.00  0.00           C
ATOM   5243  C39 POPEO 226      62.241  99.861  48.770  1.00  0.00           C
ATOM   5246 0C31 POPEO 226      62.951 101.121  48.260  1.00  0.00           C
ATOM   5249 1C31 POPEO 226      62.271 101.661  47.000  1.00  0.00           C
ATOM   5252 2C31 POPEO 226      63.151 102.561  46.120  1.00  0.00           C
ATOM   5255 3C31 POPEO 226      62.451 102.851  44.780  1.00  0.00           C
ATOM   5258 4C31 POPEO 226      63.101 103.991  43.990  1.00  0.00           C
ATOM   5261 5C31 POPEO 226      62.471 104.151  42.600  1.00  0.00           C
ATOM   5264 6C31 POPEO 226      62.901 105.421  41.870  1.00  0.00           C
ATOM   5268  NH3 POPEP 227      52.251  32.981  20.570  1.00  0.00           N
ATOM   5272  C12 POPEP 227      52.101  32.291  21.900  1.00  0.00           C
ATOM   5275  C11 POPEP 227      52.261  30.761  21.740  1.00  0.00           C
ATOM   5278  P   POPEP 227      50.371  29.781  23.230  1.00  0.00           P
ATOM   5279  O13 POPEP 227      50.281  28.721  24.250  1.00  0.00           O
ATOM   5280  O14 POPEP 227      49.631  29.541  21.960  1.00  0.00           O
ATOM   5281  O11 POPEP 227      49.841  31.161  23.760  1.00  0.00           O
ATOM   5282  O12 POPEP 227      51.881  30.071  22.920  1.00  0.00           O
ATOM   5283  C1  POPEP 227      49.201  31.321  25.030  1.00  0.00           C
ATOM   5286  C2  POPEP 227      50.201  31.671  26.160  1.00  0.00           C
ATOM   5288  O21 POPEP 227      49.491  32.491  27.100  1.00  0.00           O
ATOM   5289  C21 POPEP 227      49.511  32.321  28.420  1.00  0.00           C
ATOM   5290  O22 POPEP 227      49.051  33.131  29.220  1.00  0.00           O
ATOM   5291  C22 POPEP 227      50.051  30.971  28.900  1.00  0.00           C
ATOM   5294  C3  POPEP 227      51.421  32.471  25.600  1.00  0.00           C
ATOM   5297  O31 POPEP 227      51.941  33.381  26.590  1.00  0.00           O
ATOM   5298  C31 POPEP 227      52.751  34.291  26.060  1.00  0.00           C
ATOM   5299  O32 POPEP 227      53.291  34.191  24.970  1.00  0.00           O
ATOM   5300  C32 POPEP 227      52.871  35.461  27.020  1.00  0.00           C
ATOM   5303  C23 POPEP 227      50.031  30.851  30.450  1.00  0.00           C
ATOM   5306  C24 POPEP 227      51.201  31.601  31.090  1.00  0.00           C
ATOM   5309  C25 POPEP 227      51.261  31.571  32.620  1.00  0.00           C
ATOM   5312  C26 POPEP 227      51.291  30.181  33.270  1.00  0.00           C
ATOM   5315  C27 POPEP 227      51.561  30.291  34.780  1.00  0.00           C
ATOM   5318  C28 POPEP 227      51.041  29.101  35.610  1.00  0.00           C
ATOM   5321  C29 POPEP 227      50.721  29.541  37.020  1.00  0.00           C
ATOM   5323 0C21 POPEP 227      51.291  29.141  38.170  1.00  0.00           C
ATOM   5325 1C21 POPEP 227      52.411  28.141  38.340  1.00  0.00           C
ATOM   5328 2C21 POPEP 227      51.901  26.741  38.740  1.00  0.00           C
ATOM   5331 3C21 POPEP 227      52.591  26.201  40.000  1.00  0.00           C
ATOM   5334 4C21 POPEP 227      52.151  24.761  40.320  1.00  0.00           C
ATOM   5337 5C21 POPEP 227      52.851  24.181  41.560  1.00  0.00           C
ATOM   5340 6C21 POPEP 227      54.351  23.901  41.330  1.00  0.00           C
ATOM   5343 7C21 POPEP 227      55.011  23.211  42.530  1.00  0.00           C
ATOM   5346 8C21 POPEP 227      56.471  22.841  42.260  1.00  0.00           C
ATOM   5350  C33 POPEP 227      53.691  35.131  28.300  1.00  0.00           C
ATOM   5353  C34 POPEP 227      53.051  35.701  29.580  1.00  0.00           C
ATOM   5356  C35 POPEP 227      53.991  35.701  30.800  1.00  0.00           C
ATOM   5359  C36 POPEP 227      54.641  37.071  31.050  1.00  0.00           C
ATOM   5362  C37 POPEP 227      55.511  37.131  32.310  1.00  0.00           C
ATOM   5365  C38 POPEP 227      56.401  38.391  32.330  1.00  0.00           C
ATOM   5368  C39 POPEP 227      57.631  38.301  33.250  1.00  0.00           C
ATOM   5371 0C31 POPEP 227      57.281  38.251  34.740  1.00  0.00           C
ATOM   5374 1C31 POPEP 227      56.701  39.571  35.250  1.00  0.00           C
ATOM   5377 2C31 POPEP 227      56.681  39.621  36.770  1.00  0.00           C
ATOM   5380 3C31 POPEP 227      56.381  41.001  37.360  1.00  0.00           C
ATOM   5383 4C31 POPEP 227      57.381  42.091  36.910  1.00  0.00           C
ATOM   5386 5C31 POPEP 227      57.391  43.281  37.870  1.00  0.00           C
ATOM   5389 6C31 POPEP 227      58.321  44.421  37.470  1.00  0.00           C
ATOM   5393  NH3 POPEQ 228      35.901 103.391  64.100  1.00  0.00           N
ATOM   5397  C12 POPEQ 228      35.351 102.021  64.390  1.00  0.00           C
ATOM   5400  C11 POPEQ 228      36.351 100.901  64.020  1.00  0.00           C
ATOM   5403  P   POPEQ 228      34.461  99.311  63.130  1.00  0.00           P
ATOM   5404  O13 POPEQ 228      34.481  97.931  62.590  1.00  0.00           O
ATOM   5405  O14 POPEQ 228      33.301  99.671  63.980  1.00  0.00           O
ATOM   5406  O11 POPEQ 228      34.591 100.371  61.960  1.00  0.00           O
ATOM   5407  O12 POPEQ 228      35.761  99.601  63.970  1.00  0.00           O
ATOM   5408  C1  POPEQ 228      34.561  99.961  60.590  1.00  0.00           C
ATOM   5411  C2  POPEQ 228      35.091 101.091  59.670  1.00  0.00           C
ATOM   5413  O21 POPEQ 228      35.341 100.511  58.370  1.00  0.00           O
ATOM   5414  C21 POPEQ 228      35.101 101.351  57.370  1.00  0.00           C
ATOM   5415  O22 POPEQ 228      34.721 102.501  57.500  1.00  0.00           O
ATOM   5416  C22 POPEQ 228      35.371 100.651  56.040  1.00  0.00           C
ATOM   5419  C3  POPEQ 228      36.401 101.711  60.240  1.00  0.00           C
ATOM   5422  O31 POPEQ 228      36.801 102.911  59.530  1.00  0.00           O
ATOM   5423  C31 POPEQ 228      36.721 104.051  60.210  1.00  0.00           C
ATOM   5424  O32 POPEQ 228      36.371 104.141  61.380  1.00  0.00           O
ATOM   5425  C32 POPEQ 228      37.231 105.191  59.330  1.00  0.00           C
ATOM   5428  C23 POPEQ 228      34.741 101.351  54.820  1.00  0.00           C
ATOM   5431  C24 POPEQ 228      34.841 100.481  53.550  1.00  0.00           C
ATOM   5434  C25 POPEQ 228      34.411 101.211  52.260  1.00  0.00           C
ATOM   5437  C26 POPEQ 228      35.481 101.141  51.160  1.00  0.00           C
ATOM   5440  C27 POPEQ 228      35.051 101.841  49.860  1.00  0.00           C
ATOM   5443  C28 POPEQ 228      36.211 101.951  48.850  1.00  0.00           C
ATOM   5446  C29 POPEQ 228      35.781 102.671  47.600  1.00  0.00           C
ATOM   5448 0C21 POPEQ 228      36.191 103.881  47.190  1.00  0.00           C
ATOM   5450 1C21 POPEQ 228      37.171 104.771  47.910  1.00  0.00           C
ATOM   5453 2C21 POPEQ 228      37.101 106.271  47.550  1.00  0.00           C
ATOM   5456 3C21 POPEQ 228      37.231 106.551  46.040  1.00  0.00           C
ATOM   5459 4C21 POPEQ 228      37.611 108.011  45.710  1.00  0.00           C
ATOM   5462 5C21 POPEQ 228      39.111 108.331  45.890  1.00  0.00           C
ATOM   5465 6C21 POPEQ 228      40.011 107.621  44.870  1.00  0.00           C
ATOM   5468 7C21 POPEQ 228      41.501 107.881  45.120  1.00  0.00           C
ATOM   5471 8C21 POPEQ 228      42.421 107.111  44.170  1.00  0.00           C
ATOM   5475  C33 POPEQ 228      36.791 106.601  59.790  1.00  0.00           C
ATOM   5478  C34 POPEQ 228      37.611 107.721  59.130  1.00  0.00           C
ATOM   5481  C35 POPEQ 228      37.311 107.931  57.640  1.00  0.00           C
ATOM   5484  C36 POPEQ 228      38.031 109.121  56.990  1.00  0.00           C
ATOM   5487  C37 POPEQ 228      38.021 109.041  55.460  1.00  0.00           C
ATOM   5490  C38 POPEQ 228      38.851 110.161  54.810  1.00  0.00           C
ATOM   5493  C39 POPEQ 228      39.241 109.891  53.340  1.00  0.00           C
ATOM   5496 0C31 POPEQ 228      38.071 109.751  52.360  1.00  0.00           C
ATOM   5499 1C31 POPEQ 228      38.521 109.321  50.950  1.00  0.00           C
ATOM   5502 2C31 POPEQ 228      37.731 109.981  49.810  1.00  0.00           C
ATOM   5505 3C31 POPEQ 228      38.201 111.421  49.540  1.00  0.00           C
ATOM   5508 4C31 POPEQ 228      37.401 112.161  48.460  1.00  0.00           C
ATOM   5511 5C31 POPEQ 228      37.971 113.561  48.200  1.00  0.00           C
ATOM   5514 6C31 POPEQ 228      36.981 114.531  47.550  1.00  0.00           C
ATOM   5518  NH3 POPER 229      31.501  44.011  63.930  1.00  0.00           N
ATOM   5522  C12 POPER 229      32.081  44.741  65.120  1.00  0.00           C
ATOM   5525  C11 POPER 229      30.991  45.081  66.160  1.00  0.00           C
ATOM   5528  P   POPER 229      29.201  43.121  66.370  1.00  0.00           P
ATOM   5529  O13 POPER 229      28.711  42.251  67.460  1.00  0.00           O
ATOM   5530  O14 POPER 229      28.201  44.021  65.730  1.00  0.00           O
ATOM   5531  O11 POPER 229      29.841  42.201  65.220  1.00  0.00           O
ATOM   5532  O12 POPER 229      30.461  43.921  66.830  1.00  0.00           O
ATOM   5533  C1  POPER 229      29.571  40.781  65.240  1.00  0.00           C
ATOM   5536  C2  POPER 229      28.371  40.391  64.340  1.00  0.00           C
ATOM   5538  O21 POPER 229      28.711  39.191  63.620  1.00  0.00           O
ATOM   5539  C21 POPER 229      27.721  38.411  63.230  1.00  0.00           C
ATOM   5540  O22 POPER 229      26.581  38.441  63.650  1.00  0.00           O
ATOM   5541  C22 POPER 229      28.251  37.421  62.180  1.00  0.00           C
ATOM   5544  C3  POPER 229      28.071  41.491  63.310  1.00  0.00           C
ATOM   5547  O31 POPER 229      26.811  41.251  62.670  1.00  0.00           O
ATOM   5548  C31 POPER 229      26.861  41.211  61.350  1.00  0.00           C
ATOM   5549  O32 POPER 229      27.851  41.361  60.650  1.00  0.00           O
ATOM   5550  C32 POPER 229      25.471  40.861  60.860  1.00  0.00           C
ATOM   5553  C23 POPER 229      29.151  38.101  61.120  1.00  0.00           C
ATOM   5556  C24 POPER 229      29.731  37.151  60.060  1.00  0.00           C
ATOM   5559  C25 POPER 229      28.681  36.421  59.200  1.00  0.00           C
ATOM   5562  C26 POPER 229      28.471  34.951  59.620  1.00  0.00           C
ATOM   5565  C27 POPER 229      27.371  34.211  58.840  1.00  0.00           C
ATOM   5568  C28 POPER 229      27.811  33.551  57.510  1.00  0.00           C
ATOM   5571  C29 POPER 229      27.791  34.451  56.300  1.00  0.00           C
ATOM   5573 0C21 POPER 229      27.261  34.181  55.090  1.00  0.00           C
ATOM   5575 1C21 POPER 229      26.571  32.921  54.640  1.00  0.00           C
ATOM   5578 2C21 POPER 229      25.161  33.201  54.080  1.00  0.00           C
ATOM   5581 3C21 POPER 229      24.461  31.911  53.600  1.00  0.00           C
ATOM   5584 4C21 POPER 229      23.181  32.171  52.780  1.00  0.00           C
ATOM   5587 5C21 POPER 229      21.941  32.511  53.620  1.00  0.00           C
ATOM   5590 6C21 POPER 229      21.281  31.271  54.240  1.00  0.00           C
ATOM   5593 7C21 POPER 229      19.961  31.611  54.960  1.00  0.00           C
ATOM   5596 8C21 POPER 229      19.171  30.381  55.410  1.00  0.00           C
ATOM   5600  C33 POPER 229      25.191  41.291  59.410  1.00  0.00           C
ATOM   5603  C34 POPER 229      23.721  41.051  59.090  1.00  0.00           C
ATOM   5606  C35 POPER 229      23.331  41.381  57.650  1.00  0.00           C
ATOM   5609  C36 POPER 229      21.921  40.851  57.350  1.00  0.00           C
ATOM   5612  C37 POPER 229      21.431  41.141  55.930  1.00  0.00           C
ATOM   5615  C38 POPER 229      20.131  40.391  55.600  1.00  0.00           C
ATOM   5618  C39 POPER 229      20.261  38.851  55.520  1.00  0.00           C
ATOM   5621 0C31 POPER 229      21.221  38.391  54.420  1.00  0.00           C
ATOM   5624 1C31 POPER 229      21.241  36.861  54.240  1.00  0.00           C
ATOM   5627 2C31 POPER 229      22.251  36.401  53.170  1.00  0.00           C
ATOM   5630 3C31 POPER 229      21.821  36.741  51.740  1.00  0.00           C
ATOM   5633 4C31 POPER 229      20.701  35.821  51.230  1.00  0.00           C
ATOM   5636 5C31 POPER 229      20.071  36.321  49.930  1.00  0.00           C
ATOM   5639 6C31 POPER 229      18.811  35.541  49.550  1.00  0.00           C
ATOM   5643  NH3 POPES 230     111.231  85.911  18.650  1.00  0.00           N
ATOM   5647  C12 POPES 230     111.431  84.511  18.170  1.00  0.00           C
ATOM   5650  C11 POPES 230     110.801  83.501  19.150  1.00  0.00           C
ATOM   5653  P   POPES 230     110.471  81.351  17.680  1.00  0.00           P
ATOM   5654  O13 POPES 230     109.531  82.241  16.970  1.00  0.00           O
ATOM   5655  O14 POPES 230     111.541  80.741  16.880  1.00  0.00           O
ATOM   5656  O11 POPES 230     109.701  80.231  18.460  1.00  0.00           O
ATOM   5657  O12 POPES 230     111.201  82.181  18.810  1.00  0.00           O
ATOM   5658  C1  POPES 230     109.291  80.311  19.820  1.00  0.00           C
ATOM   5661  C2  POPES 230     110.131  79.371  20.730  1.00  0.00           C
ATOM   5663  O21 POPES 230     109.311  78.791  21.770  1.00  0.00           O
ATOM   5664  C21 POPES 230     108.841  79.611  22.700  1.00  0.00           C
ATOM   5665  O22 POPES 230     109.091  80.801  22.800  1.00  0.00           O
ATOM   5666  C22 POPES 230     107.941  78.821  23.650  1.00  0.00           C
ATOM   5669  C3  POPES 230     111.471  79.971  21.250  1.00  0.00           C
ATOM   5672  O31 POPES 230     112.371  78.921  21.650  1.00  0.00           O
ATOM   5673  C31 POPES 230     112.271  78.401  22.890  1.00  0.00           C
ATOM   5674  O32 POPES 230     112.331  77.201  23.100  1.00  0.00           O
ATOM   5675  C32 POPES 230     112.311  79.471  24.000  1.00  0.00           C
ATOM   5678  C23 POPES 230     108.741  77.741  24.410  1.00  0.00           C
ATOM   5681  C24 POPES 230     107.951  77.041  25.530  1.00  0.00           C
ATOM   5684  C25 POPES 230     107.411  77.991  26.610  1.00  0.00           C
ATOM   5687  C26 POPES 230     107.171  77.281  27.950  1.00  0.00           C
ATOM   5690  C27 POPES 230     106.311  78.121  28.900  1.00  0.00           C
ATOM   5693  C28 POPES 230     106.061  77.461  30.280  1.00  0.00           C
ATOM   5696  C29 POPES 230     107.331  77.261  31.080  1.00  0.00           C
ATOM   5698 0C21 POPES 230     107.391  77.111  32.410  1.00  0.00           C
ATOM   5700 1C21 POPES 230     106.221  77.101  33.370  1.00  0.00           C
ATOM   5703 2C21 POPES 230     106.421  78.181  34.440  1.00  0.00           C
ATOM   5706 3C21 POPES 230     105.191  78.391  35.330  1.00  0.00           C
ATOM   5709 4C21 POPES 230     105.241  79.761  36.010  1.00  0.00           C
ATOM   5712 5C21 POPES 230     103.871  80.281  36.460  1.00  0.00           C
ATOM   5715 6C21 POPES 230     103.971  81.761  36.800  1.00  0.00           C
ATOM   5718 7C21 POPES 230     102.621  82.471  36.900  1.00  0.00           C
ATOM   5721 8C21 POPES 230     102.801  83.961  37.180  1.00  0.00           C
ATOM   5725  C33 POPES 230     112.881  78.941  25.350  1.00  0.00           C
ATOM   5728  C34 POPES 230     113.881  79.901  26.030  1.00  0.00           C
ATOM   5731  C35 POPES 230     113.251  81.151  26.670  1.00  0.00           C
ATOM   5734  C36 POPES 230     114.311  82.171  27.130  1.00  0.00           C
ATOM   5737  C37 POPES 230     113.701  83.351  27.910  1.00  0.00           C
ATOM   5740  C38 POPES 230     113.491  83.061  29.400  1.00  0.00           C
ATOM   5743  C39 POPES 230     112.661  84.161  30.080  1.00  0.00           C
ATOM   5746 0C31 POPES 230     112.781  84.181  31.610  1.00  0.00           C
ATOM   5749 1C31 POPES 230     111.931  85.281  32.250  1.00  0.00           C
ATOM   5752 2C31 POPES 230     112.201  85.471  33.750  1.00  0.00           C
ATOM   5755 3C31 POPES 230     113.511  86.211  34.020  1.00  0.00           C
ATOM   5758 4C31 POPES 230     113.911  86.231  35.500  1.00  0.00           C
ATOM   5761 5C31 POPES 230     115.191  87.051  35.730  1.00  0.00           C
ATOM   5764 6C31 POPES 230     115.691  87.021  37.170  1.00  0.00           C
ATOM   5768  NH3 POPET 231      -1.451  21.531  65.630  1.00  0.00           N
ATOM   5772  C12 POPET 231      -1.531  21.511  67.130  1.00  0.00           C
ATOM   5775  C11 POPET 231      -0.579  22.561  67.730  1.00  0.00           C
ATOM   5778  P   POPET 231       1.831  23.231  66.890  1.00  0.00           P
ATOM   5779  O13 POPET 231       2.021  24.311  67.870  1.00  0.00           O
ATOM   5780  O14 POPET 231       3.021  22.501  66.410  1.00  0.00           O
ATOM   5781  O11 POPET 231       1.051  23.791  65.630  1.00  0.00           O
ATOM   5782  O12 POPET 231       0.781  22.201  67.480  1.00  0.00           O
ATOM   5783  C1  POPET 231       1.721  24.691  64.740  1.00  0.00           C
ATOM   5786  C2  POPET 231       1.761  24.121  63.300  1.00  0.00           C
ATOM   5788  O21 POPET 231       2.101  25.171  62.390  1.00  0.00           O
ATOM   5789  C21 POPET 231       2.811  24.811  61.320  1.00  0.00           C
ATOM   5790  O22 POPET 231       3.351  23.731  61.170  1.00  0.00           O
ATOM   5791  C22 POPET 231       2.831  25.931  60.290  1.00  0.00           C
ATOM   5794  C3  POPET 231       0.351  23.591  62.940  1.00  0.00           C
ATOM   5797  O31 POPET 231       0.301  23.121  61.580  1.00  0.00           O
ATOM   5798  C31 POPET 231      -0.941  23.071  61.100  1.00  0.00           C
ATOM   5799  O32 POPET 231      -1.951  23.271  61.750  1.00  0.00           O
ATOM   5800  C32 POPET 231      -0.891  22.711  59.620  1.00  0.00           C
ATOM   5803  C23 POPET 231       1.831  27.041  60.650  1.00  0.00           C
ATOM   5806  C24 POPET 231       1.781  28.231  59.680  1.00  0.00           C
ATOM   5809  C25 POPET 231       1.181  27.891  58.310  1.00  0.00           C
ATOM   5812  C26 POPET 231       2.221  28.031  57.200  1.00  0.00           C
ATOM   5815  C27 POPET 231       1.581  27.971  55.810  1.00  0.00           C
ATOM   5818  C28 POPET 231       2.641  27.891  54.690  1.00  0.00           C
ATOM   5821  C29 POPET 231       2.131  28.441  53.380  1.00  0.00           C
ATOM   5823 0C21 POPET 231       2.811  29.261  52.560  1.00  0.00           C
ATOM   5825 1C21 POPET 231       4.221  29.761  52.770  1.00  0.00           C
ATOM   5828 2C21 POPET 231       5.271  28.801  52.190  1.00  0.00           C
ATOM   5831 3C21 POPET 231       5.211  28.681  50.660  1.00  0.00           C
ATOM   5834 4C21 POPET 231       6.131  27.611  50.080  1.00  0.00           C
ATOM   5837 5C21 POPET 231       6.011  27.541  48.550  1.00  0.00           C
ATOM   5840 6C21 POPET 231       6.831  26.421  47.910  1.00  0.00           C
ATOM   5843 7C21 POPET 231       6.841  26.521  46.380  1.00  0.00           C
ATOM   5846 8C21 POPET 231       7.581  25.371  45.700  1.00  0.00           C
ATOM   5850  C33 POPET 231      -1.431  23.851  58.730  1.00  0.00           C
ATOM   5853  C34 POPET 231      -1.141  23.571  57.250  1.00  0.00           C
ATOM   5856  C35 POPET 231      -1.431  24.791  56.380  1.00  0.00           C
ATOM   5859  C36 POPET 231      -1.201  24.521  54.890  1.00  0.00           C
ATOM   5862  C37 POPET 231      -1.421  25.771  54.040  1.00  0.00           C
ATOM   5865  C38 POPET 231      -1.591  25.461  52.560  1.00  0.00           C
ATOM   5868  C39 POPET 231      -1.861  26.721  51.740  1.00  0.00           C
ATOM   5871 0C31 POPET 231      -2.531  26.411  50.400  1.00  0.00           C
ATOM   5874 1C31 POPET 231      -2.771  27.681  49.580  1.00  0.00           C
ATOM   5877 2C31 POPET 231      -3.641  27.421  48.340  1.00  0.00           C
ATOM   5880 3C31 POPET 231      -3.721  28.661  47.440  1.00  0.00           C
ATOM   5883 4C31 POPET 231      -2.481  28.811  46.540  1.00  0.00           C
ATOM   5886 5C31 POPET 231      -2.281  30.231  46.010  1.00  0.00           C
ATOM   5889 6C31 POPET 231      -1.021  30.381  45.160  1.00  0.00           C
ATOM   5893  NH3 POPEU 232      50.441  95.921  16.850  1.00  0.00           N
ATOM   5897  C12 POPEU 232      50.801  94.481  17.070  1.00  0.00           C
ATOM   5900  C11 POPEU 232      52.191  94.161  16.520  1.00  0.00           C
ATOM   5903  P   POPEU 232      53.861  92.161  16.720  1.00  0.00           P
ATOM   5904  O13 POPEU 232      53.821  90.961  15.850  1.00  0.00           O
ATOM   5905  O14 POPEU 232      54.901  93.161  16.410  1.00  0.00           O
ATOM   5906  O11 POPEU 232      54.121  91.611  18.180  1.00  0.00           O
ATOM   5907  O12 POPEU 232      52.431  92.791  16.820  1.00  0.00           O
ATOM   5908  C1  POPEU 232      53.341  92.131  19.260  1.00  0.00           C
ATOM   5911  C2  POPEU 232      53.611  91.301  20.530  1.00  0.00           C
ATOM   5913  O21 POPEU 232      52.921  91.991  21.570  1.00  0.00           O
ATOM   5914  C21 POPEU 232      52.501  91.221  22.570  1.00  0.00           C
ATOM   5915  O22 POPEU 232      52.751  90.041  22.720  1.00  0.00           O
ATOM   5916  C22 POPEU 232      51.761  92.131  23.540  1.00  0.00           C
ATOM   5919  C3  POPEU 232      55.151  91.221  20.770  1.00  0.00           C
ATOM   5922  O31 POPEU 232      55.481  90.661  22.060  1.00  0.00           O
ATOM   5923  C31 POPEU 232      56.071  91.471  22.930  1.00  0.00           C
ATOM   5924  O32 POPEU 232      56.441  92.601  22.690  1.00  0.00           O
ATOM   5925  C32 POPEU 232      56.271  90.731  24.250  1.00  0.00           C
ATOM   5928  C23 POPEU 232      51.251  91.431  24.810  1.00  0.00           C
ATOM   5931  C24 POPEU 232      49.751  91.101  24.740  1.00  0.00           C
ATOM   5934  C25 POPEU 232      49.231  90.281  25.940  1.00  0.00           C
ATOM   5937  C26 POPEU 232      49.631  90.851  27.310  1.00  0.00           C
ATOM   5940  C27 POPEU 232      49.031  92.221  27.640  1.00  0.00           C
ATOM   5943  C28 POPEU 232      49.721  92.861  28.870  1.00  0.00           C
ATOM   5946  C29 POPEU 232      48.801  93.761  29.670  1.00  0.00           C
ATOM   5948 0C21 POPEU 232      48.891  93.961  30.990  1.00  0.00           C
ATOM   5950 1C21 POPEU 232      49.971  93.381  31.870  1.00  0.00           C
ATOM   5953 2C21 POPEU 232      50.041  94.061  33.250  1.00  0.00           C
ATOM   5956 3C21 POPEU 232      48.921  93.631  34.210  1.00  0.00           C
ATOM   5959 4C21 POPEU 232      48.951  94.401  35.530  1.00  0.00           C
ATOM   5962 5C21 POPEU 232      47.931  93.891  36.560  1.00  0.00           C
ATOM   5965 6C21 POPEU 232      47.621  94.951  37.630  1.00  0.00           C
ATOM   5968 7C21 POPEU 232      46.551  94.491  38.630  1.00  0.00           C
ATOM   5971 8C21 POPEU 232      46.001  95.641  39.470  1.00  0.00           C
ATOM   5975  C33 POPEU 232      55.771  91.511  25.470  1.00  0.00           C
ATOM   5978  C34 POPEU 232      56.081  90.771  26.780  1.00  0.00           C
ATOM   5981  C35 POPEU 232      55.981  91.721  27.980  1.00  0.00           C
ATOM   5984  C36 POPEU 232      56.231  91.061  29.340  1.00  0.00           C
ATOM   5987  C37 POPEU 232      56.411  92.141  30.420  1.00  0.00           C
ATOM   5990  C38 POPEU 232      56.491  91.611  31.860  1.00  0.00           C
ATOM   5993  C39 POPEU 232      55.151  91.051  32.350  1.00  0.00           C
ATOM   5996 0C31 POPEU 232      55.041  91.081  33.880  1.00  0.00           C
ATOM   5999 1C31 POPEU 232      53.701  90.541  34.380  1.00  0.00           C
ATOM   6002 2C31 POPEU 232      53.511  90.761  35.890  1.00  0.00           C
ATOM   6005 3C31 POPEU 232      52.251  90.071  36.430  1.00  0.00           C
ATOM   6008 4C31 POPEU 232      52.091  90.211  37.950  1.00  0.00           C
ATOM   6011 5C31 POPEU 232      51.531  91.571  38.380  1.00  0.00           C
ATOM   6014 6C31 POPEU 232      51.471  91.741  39.900  1.00  0.00           C
ATOM   6018  NH3 POPEV 233      -1.351 122.461  61.440  1.00  0.00           N
ATOM   6022  C12 POPEV 233      -0.009 122.811  61.970  1.00  0.00           C
ATOM   6025  C11 POPEV 233       0.611 123.991  61.220  1.00  0.00           C
ATOM   6028  P   POPEV 233       2.781 125.451  61.610  1.00  0.00           P
ATOM   6029  O13 POPEV 233       2.771 126.401  62.740  1.00  0.00           O
ATOM   6030  O14 POPEV 233       4.031 124.711  61.340  1.00  0.00           O
ATOM   6031  O11 POPEV 233       2.161 126.111  60.320  1.00  0.00           O
ATOM   6032  O12 POPEV 233       1.721 124.361  62.000  1.00  0.00           O
ATOM   6033  C1  POPEV 233       2.841 127.211  59.710  1.00  0.00           C
ATOM   6036  C2  POPEV 233       2.171 127.551  58.360  1.00  0.00           C
ATOM   6038  O21 POPEV 233       3.151 128.193  57.530  1.00  0.00           O
ATOM   6039  C21 POPEV 233       3.281 127.713  56.320  1.00  0.00           C
ATOM   6040  O22 POPEV 233       2.491 126.971  55.750  1.00  0.00           O
ATOM   6041  C22 POPEV 233       4.671 128.073  55.810  1.00  0.00           C
ATOM   6044  C3  POPEV 233       0.911 128.433  58.480  1.00  0.00           C
ATOM   6047  O31 POPEV 233       0.031 128.173  57.360  1.00  0.00           O
ATOM   6048  C31 POPEV 233      -0.119 129.133  56.450  1.00  0.00           C
ATOM   6049  O32 POPEV 233       0.391 130.233  56.490  1.00  0.00           O
ATOM   6050  C32 POPEV 233      -1.091 128.663  55.370  1.00  0.00           C
ATOM   6053  C23 POPEV 233       5.051 127.663  54.380  1.00  0.00           C
ATOM   6056  C24 POPEV 233       6.401 128.293  53.980  1.00  0.00           C
ATOM   6059  C25 POPEV 233       6.931 127.853  52.610  1.00  0.00           C
ATOM   6062  C26 POPEV 233       6.121 128.423  51.430  1.00  0.00           C
ATOM   6065  C27 POPEV 233       6.231 127.531  50.190  1.00  0.00           C
ATOM   6068  C28 POPEV 233       5.131 127.793  49.150  1.00  0.00           C
ATOM   6071  C29 POPEV 233       5.431 129.033  48.330  1.00  0.00           C
ATOM   6073 0C21 POPEV 233       5.221 129.183  47.010  1.00  0.00           C
ATOM   6075 1C21 POPEV 233       4.601 128.163  46.080  1.00  0.00           C
ATOM   6078 2C21 POPEV 233       5.611 127.571  45.070  1.00  0.00           C
ATOM   6081 3C21 POPEV 233       5.001 126.431  44.250  1.00  0.00           C
ATOM   6084 4C21 POPEV 233       5.991 125.811  43.250  1.00  0.00           C
ATOM   6087 5C21 POPEV 233       5.451 124.521  42.610  1.00  0.00           C
ATOM   6090 6C21 POPEV 233       6.551 123.691  41.940  1.00  0.00           C
ATOM   6093 7C21 POPEV 233       6.081 122.291  41.530  1.00  0.00           C
ATOM   6096 8C21 POPEV 233       7.211 121.381  41.030  1.00  0.00           C
ATOM   6100  C33 POPEV 233      -0.981 129.523  54.100  1.00  0.00           C
ATOM   6103  C34 POPEV 233      -2.191 129.343  53.190  1.00  0.00           C
ATOM   6106  C35 POPEV 233      -1.931 130.033  51.850  1.00  0.00           C
ATOM   6109  C36 POPEV 233      -3.121 130.033  50.890  1.00  0.00           C
ATOM   6112  C37 POPEV 233      -3.031 131.263  49.980  1.00  0.00           C
ATOM   6115  C38 POPEV 233      -4.121 131.333  48.920  1.00  0.00           C
ATOM   6118  C39 POPEV 233      -4.041 132.623  48.100  1.00  0.00           C
ATOM   6121 0C31 POPEV 233      -5.121 132.703  47.030  1.00  0.00           C
ATOM   6124 1C31 POPEV 233      -4.831 133.793  45.980  1.00  0.00           C
ATOM   6127 2C31 POPEV 233      -5.961 133.893  44.950  1.00  0.00           C
ATOM   6130 3C31 POPEV 233      -5.591 134.653  43.670  1.00  0.00           C
ATOM   6133 4C31 POPEV 233      -5.311 136.143  43.880  1.00  0.00           C
ATOM   6136 5C31 POPEV 233      -5.141 136.873  42.540  1.00  0.00           C
ATOM   6139 6C31 POPEV 233      -4.831 138.363  42.660  1.00  0.00           C
ATOM   6143  NH3 POPEW 234      83.411  89.721  58.990  1.00  0.00           N
ATOM   6147  C12 POPEW 234      83.661  88.251  58.710  1.00  0.00           C
ATOM   6150  C11 POPEW 234      83.561  87.331  59.950  1.00  0.00           C
ATOM   6153  P   POPEW 234      83.631  84.691  60.130  1.00  0.00           P
ATOM   6154  O13 POPEW 234      83.111  84.841  61.500  1.00  0.00           O
ATOM   6155  O14 POPEW 234      84.671  83.641  60.000  1.00  0.00           O
ATOM   6156  O11 POPEW 234      82.451  84.341  59.150  1.00  0.00           O
ATOM   6157  O12 POPEW 234      84.181  86.091  59.620  1.00  0.00           O
ATOM   6158  C1  POPEW 234      82.521  84.571  57.730  1.00  0.00           C
ATOM   6161  C2  POPEW 234      82.661  83.231  56.930  1.00  0.00           C
ATOM   6163  O21 POPEW 234      81.891  83.301  55.720  1.00  0.00           O
ATOM   6164  C21 POPEW 234      82.471  83.931  54.730  1.00  0.00           C
ATOM   6165  O22 POPEW 234      83.621  84.331  54.720  1.00  0.00           O
ATOM   6166  C22 POPEW 234      81.491  83.951  53.550  1.00  0.00           C
ATOM   6169  C3  POPEW 234      82.131  82.011  57.720  1.00  0.00           C
ATOM   6172  O31 POPEW 234      82.411  80.781  57.010  1.00  0.00           O
ATOM   6173  C31 POPEW 234      81.521  80.401  56.090  1.00  0.00           C
ATOM   6174  O32 POPEW 234      80.381  80.791  56.010  1.00  0.00           O
ATOM   6175  C32 POPEW 234      82.201  79.361  55.190  1.00  0.00           C
ATOM   6178  C23 POPEW 234      81.691  85.141  52.600  1.00  0.00           C
ATOM   6181  C24 POPEW 234      80.701  85.151  51.420  1.00  0.00           C
ATOM   6184  C25 POPEW 234      80.831  83.941  50.490  1.00  0.00           C
ATOM   6187  C26 POPEW 234      80.091  84.101  49.160  1.00  0.00           C
ATOM   6190  C27 POPEW 234      78.581  83.891  49.260  1.00  0.00           C
ATOM   6193  C28 POPEW 234      77.901  84.431  48.000  1.00  0.00           C
ATOM   6196  C29 POPEW 234      76.451  84.021  47.910  1.00  0.00           C
ATOM   6198 0C21 POPEW 234      75.921  83.251  46.950  1.00  0.00           C
ATOM   6200 1C21 POPEW 234      76.661  82.591  45.810  1.00  0.00           C
ATOM   6203 2C21 POPEW 234      76.021  81.241  45.440  1.00  0.00           C
ATOM   6206 3C21 POPEW 234      76.641  80.551  44.240  1.00  0.00           C
ATOM   6209 4C21 POPEW 234      75.891  79.281  43.820  1.00  0.00           C
ATOM   6212 5C21 POPEW 234      76.451  78.781  42.490  1.00  0.00           C
ATOM   6215 6C21 POPEW 234      76.031  77.371  42.080  1.00  0.00           C
ATOM   6218 7C21 POPEW 234      76.871  76.911  40.890  1.00  0.00           C
ATOM   6221 8C21 POPEW 234      76.701  75.431  40.530  1.00  0.00           C
ATOM   6225  C33 POPEW 234      81.211  78.621  54.260  1.00  0.00           C
ATOM   6228  C34 POPEW 234      81.911  77.631  53.290  1.00  0.00           C
ATOM   6231  C35 POPEW 234      82.841  78.271  52.240  1.00  0.00           C
ATOM   6234  C36 POPEW 234      82.121  79.161  51.210  1.00  0.00           C
ATOM   6237  C37 POPEW 234      83.121  79.831  50.260  1.00  0.00           C
ATOM   6240  C38 POPEW 234      82.491  80.771  49.230  1.00  0.00           C
ATOM   6243  C39 POPEW 234      81.601  80.061  48.200  1.00  0.00           C
ATOM   6246 0C31 POPEW 234      81.611  80.751  46.830  1.00  0.00           C
ATOM   6249 1C31 POPEW 234      80.391  80.431  45.960  1.00  0.00           C
ATOM   6252 2C31 POPEW 234      80.581  80.881  44.500  1.00  0.00           C
ATOM   6255 3C31 POPEW 234      81.361  79.851  43.670  1.00  0.00           C
ATOM   6258 4C31 POPEW 234      81.581  80.301  42.210  1.00  0.00           C
ATOM   6261 5C31 POPEW 234      82.431  79.291  41.430  1.00  0.00           C
ATOM   6264 6C31 POPEW 234      82.691  79.701  39.980  1.00  0.00           C
ATOM   6268  NH3 POPEX 235      20.061  98.491  60.350  1.00  0.00           N
ATOM   6272  C12 POPEX 235      21.121  99.451  60.780  1.00  0.00           C
ATOM   6275  C11 POPEX 235      21.751 100.051  59.510  1.00  0.00           C
ATOM   6278  P   POPEX 235      22.091 102.621  59.170  1.00  0.00           P
ATOM   6279  O13 POPEX 235      20.721 102.991  59.610  1.00  0.00           O
ATOM   6280  O14 POPEX 235      23.181 103.551  59.520  1.00  0.00           O
ATOM   6281  O11 POPEX 235      22.051 102.301  57.610  1.00  0.00           O
ATOM   6282  O12 POPEX 235      22.451 101.241  59.840  1.00  0.00           O
ATOM   6283  C1  POPEX 235      21.541 103.251  56.650  1.00  0.00           C
ATOM   6286  C2  POPEX 235      20.381 102.631  55.800  1.00  0.00           C
ATOM   6288  O21 POPEX 235      19.871 103.581  54.830  1.00  0.00           O
ATOM   6289  C21 POPEX 235      20.401 103.501  53.600  1.00  0.00           C
ATOM   6290  O22 POPEX 235      21.411 102.901  53.310  1.00  0.00           O
ATOM   6291  C22 POPEX 235      19.571 104.351  52.630  1.00  0.00           C
ATOM   6294  C3  POPEX 235      19.211 102.211  56.740  1.00  0.00           C
ATOM   6297  O31 POPEX 235      18.031 101.911  55.970  1.00  0.00           O
ATOM   6298  C31 POPEX 235      16.921 102.521  56.390  1.00  0.00           C
ATOM   6299  O32 POPEX 235      16.771 102.991  57.500  1.00  0.00           O
ATOM   6300  C32 POPEX 235      15.941 102.601  55.220  1.00  0.00           C
ATOM   6303  C23 POPEX 235      19.441 103.681  51.230  1.00  0.00           C
ATOM   6306  C24 POPEX 235      18.761 104.581  50.190  1.00  0.00           C
ATOM   6309  C25 POPEX 235      17.581 103.921  49.450  1.00  0.00           C
ATOM   6312  C26 POPEX 235      17.081 104.781  48.290  1.00  0.00           C
ATOM   6315  C27 POPEX 235      15.731 104.331  47.710  1.00  0.00           C
ATOM   6318  C28 POPEX 235      15.291 105.161  46.480  1.00  0.00           C
ATOM   6321  C29 POPEX 235      15.951 104.701  45.200  1.00  0.00           C
ATOM   6323 0C21 POPEX 235      15.381 104.671  43.980  1.00  0.00           C
ATOM   6325 1C21 POPEX 235      14.001 105.141  43.610  1.00  0.00           C
ATOM   6328 2C21 POPEX 235      14.021 106.581  43.060  1.00  0.00           C
ATOM   6331 3C21 POPEX 235      14.661 106.691  41.660  1.00  0.00           C
ATOM   6334 4C21 POPEX 235      15.251 108.081  41.370  1.00  0.00           C
ATOM   6337 5C21 POPEX 235      16.561 108.331  42.140  1.00  0.00           C
ATOM   6340 6C21 POPEX 235      17.271 109.611  41.690  1.00  0.00           C
ATOM   6343 7C21 POPEX 235      18.621 109.801  42.390  1.00  0.00           C
ATOM   6346 8C21 POPEX 235      19.311 111.101  41.990  1.00  0.00           C
ATOM   6350  C33 POPEX 235      15.731 104.051  54.710  1.00  0.00           C
ATOM   6353  C34 POPEX 235      15.201 104.091  53.260  1.00  0.00           C
ATOM   6356  C35 POPEX 235      14.551 105.421  52.860  1.00  0.00           C
ATOM   6359  C36 POPEX 235      14.521 105.641  51.340  1.00  0.00           C
ATOM   6362  C37 POPEX 235      13.361 106.541  50.910  1.00  0.00           C
ATOM   6365  C38 POPEX 235      13.391 107.001  49.450  1.00  0.00           C
ATOM   6368  C39 POPEX 235      12.271 106.391  48.590  1.00  0.00           C
ATOM   6371 0C31 POPEX 235      12.001 107.231  47.340  1.00  0.00           C
ATOM   6374 1C31 POPEX 235      10.801 106.751  46.500  1.00  0.00           C
ATOM   6377 2C31 POPEX 235      10.471 107.781  45.410  1.00  0.00           C
ATOM   6380 3C31 POPEX 235       9.391 107.331  44.410  1.00  0.00           C
ATOM   6383 4C31 POPEX 235       7.961 107.331  44.960  1.00  0.00           C
ATOM   6386 5C31 POPEX 235       6.941 107.641  43.850  1.00  0.00           C
ATOM   6389 6C31 POPEX 235       5.501 107.361  44.240  1.00  0.00           C
ATOM   6393  NH3 POPEY 236     127.151 128.183  17.630  1.00  0.00           N
ATOM   6397  C12 POPEY 236     128.061 128.533  16.500  1.00  0.00           C
ATOM   6400  C11 POPEY 236     129.203 127.491  16.400  1.00  0.00           C
ATOM   6403  P   POPEY 236     128.121 125.111  16.600  1.00  0.00           P
ATOM   6404  O13 POPEY 236     126.811 125.691  16.230  1.00  0.00           O
ATOM   6405  O14 POPEY 236     128.933 124.381  15.610  1.00  0.00           O
ATOM   6406  O11 POPEY 236     127.861 124.181  17.850  1.00  0.00           O
ATOM   6407  O12 POPEY 236     128.963 126.311  17.200  1.00  0.00           O
ATOM   6408  C1  POPEY 236     128.913 123.831  18.750  1.00  0.00           C
ATOM   6411  C2  POPEY 236     128.453 123.911  20.230  1.00  0.00           C
ATOM   6413  O21 POPEY 236     127.181 123.261  20.330  1.00  0.00           O
ATOM   6414  C21 POPEY 236     126.561 122.881  21.460  1.00  0.00           C
ATOM   6415  O22 POPEY 236     125.351 122.711  21.520  1.00  0.00           O
ATOM   6416  C22 POPEY 236     127.481 122.691  22.660  1.00  0.00           C
ATOM   6419  C3  POPEY 236     128.381 125.391  20.680  1.00  0.00           C
ATOM   6422  O31 POPEY 236     128.513 125.471  22.100  1.00  0.00           O
ATOM   6423  C31 POPEY 236     127.731 126.341  22.730  1.00  0.00           C
ATOM   6424  O32 POPEY 236     126.871 127.031  22.190  1.00  0.00           O
ATOM   6425  C32 POPEY 236     128.141 126.411  24.200  1.00  0.00           C
ATOM   6428  C23 POPEY 236     126.881 121.711  23.680  1.00  0.00           C
ATOM   6431  C24 POPEY 236     127.871 121.371  24.790  1.00  0.00           C
ATOM   6434  C25 POPEY 236     128.151 122.531  25.770  1.00  0.00           C
ATOM   6437  C26 POPEY 236     127.081 122.681  26.870  1.00  0.00           C
ATOM   6440  C27 POPEY 236     127.671 123.201  28.200  1.00  0.00           C
ATOM   6443  C28 POPEY 236     126.811 122.911  29.450  1.00  0.00           C
ATOM   6446  C29 POPEY 236     126.811 121.451  29.860  1.00  0.00           C
ATOM   6448 0C21 POPEY 236     126.841 120.921  31.100  1.00  0.00           C
ATOM   6450 1C21 POPEY 236     126.801 121.661  32.410  1.00  0.00           C
ATOM   6453 2C21 POPEY 236     125.431 121.411  33.090  1.00  0.00           C
ATOM   6456 3C21 POPEY 236     125.221 119.961  33.550  1.00  0.00           C
ATOM   6459 4C21 POPEY 236     123.861 119.781  34.230  1.00  0.00           C
ATOM   6462 5C21 POPEY 236     123.571 118.351  34.710  1.00  0.00           C
ATOM   6465 6C21 POPEY 236     122.101 118.201  35.110  1.00  0.00           C
ATOM   6468 7C21 POPEY 236     121.681 116.761  35.400  1.00  0.00           C
ATOM   6471 8C21 POPEY 236     120.161 116.581  35.300  1.00  0.00           C
ATOM   6475  C33 POPEY 236     128.231 127.853  24.770  1.00  0.00           C
ATOM   6478  C34 POPEY 236     129.133 127.923  26.010  1.00  0.00           C
ATOM   6481  C35 POPEY 236     128.573 127.181  27.230  1.00  0.00           C
ATOM   6484  C36 POPEY 236     129.593 127.091  28.370  1.00  0.00           C
ATOM   6487  C37 POPEY 236     128.923 126.921  29.740  1.00  0.00           C
ATOM   6490  C38 POPEY 236     129.943 126.851  30.880  1.00  0.00           C
ATOM   6493  C39 POPEY 236     129.263 126.501  32.210  1.00  0.00           C
ATOM   6496 0C31 POPEY 236     130.213 126.621  33.410  1.00  0.00           C
ATOM   6499 1C31 POPEY 236     130.053 125.481  34.430  1.00  0.00           C
ATOM   6502 2C31 POPEY 236     128.623 125.221  34.920  1.00  0.00           C
ATOM   6505 3C31 POPEY 236     128.593 124.121  35.990  1.00  0.00           C
ATOM   6508 4C31 POPEY 236     127.251 123.381  36.080  1.00  0.00           C
ATOM   6511 5C31 POPEY 236     127.281 122.271  37.150  1.00  0.00           C
ATOM   6514 6C31 POPEY 236     125.931 121.571  37.340  1.00  0.00           C
ATOM   6518  NH3 POPEZ 237      97.291  94.551  17.570  1.00  0.00           N
ATOM   6522  C12 POPEZ 237      97.221  93.381  16.640  1.00  0.00           C
ATOM   6525  C11 POPEZ 237      96.031  93.571  15.710  1.00  0.00           C
ATOM   6528  P   POPEZ 237      94.761  91.251  15.590  1.00  0.00           P
ATOM   6529  O13 POPEZ 237      93.391  91.791  15.670  1.00  0.00           O
ATOM   6530  O14 POPEZ 237      95.031  90.091  14.710  1.00  0.00           O
ATOM   6531  O11 POPEZ 237      95.321  91.001  17.050  1.00  0.00           O
ATOM   6532  O12 POPEZ 237      95.691  92.381  15.020  1.00  0.00           O
ATOM   6533  C1  POPEZ 237      94.641  89.981  17.810  1.00  0.00           C
ATOM   6536  C2  POPEZ 237      94.721  90.231  19.340  1.00  0.00           C
ATOM   6538  O21 POPEZ 237      93.941  89.191  19.970  1.00  0.00           O
ATOM   6539  C21 POPEZ 237      94.221  88.671  21.180  1.00  0.00           C
ATOM   6540  O22 POPEZ 237      93.521  87.841  21.710  1.00  0.00           O
ATOM   6541  C22 POPEZ 237      95.481  89.241  21.860  1.00  0.00           C
ATOM   6544  C3  POPEZ 237      94.181  91.641  19.710  1.00  0.00           C
ATOM   6547  O31 POPEZ 237      93.661  91.681  21.060  1.00  0.00           O
ATOM   6548  C31 POPEZ 237      92.331  91.561  21.160  1.00  0.00           C
ATOM   6549  O32 POPEZ 237      91.541  91.691  20.260  1.00  0.00           O
ATOM   6550  C32 POPEZ 237      92.011  91.151  22.610  1.00  0.00           C
ATOM   6553  C23 POPEZ 237      95.711  88.681  23.290  1.00  0.00           C
ATOM   6556  C24 POPEZ 237      96.791  89.441  24.070  1.00  0.00           C
ATOM   6559  C25 POPEZ 237      97.461  88.621  25.190  1.00  0.00           C
ATOM   6562  C26 POPEZ 237      98.341  89.491  26.110  1.00  0.00           C
ATOM   6565  C27 POPEZ 237      99.241  88.661  27.030  1.00  0.00           C
ATOM   6568  C28 POPEZ 237      99.841  89.391  28.240  1.00  0.00           C
ATOM   6571  C29 POPEZ 237     100.781  88.431  28.910  1.00  0.00           C
ATOM   6573 0C21 POPEZ 237     100.841  88.101  30.210  1.00  0.00           C
ATOM   6575 1C21 POPEZ 237     100.041  88.711  31.330  1.00  0.00           C
ATOM   6578 2C21 POPEZ 237     100.931  89.001  32.550  1.00  0.00           C
ATOM   6581 3C21 POPEZ 237     102.121  89.941  32.270  1.00  0.00           C
ATOM   6584 4C21 POPEZ 237     102.721  90.551  33.540  1.00  0.00           C
ATOM   6587 5C21 POPEZ 237     103.331  89.531  34.510  1.00  0.00           C
ATOM   6590 6C21 POPEZ 237     104.501  88.741  33.900  1.00  0.00           C
ATOM   6593 7C21 POPEZ 237     105.251  87.931  34.960  1.00  0.00           C
ATOM   6596 8C21 POPEZ 237     106.471  87.191  34.420  1.00  0.00           C
ATOM   6600  C33 POPEZ 237      90.511  90.951  22.920  1.00  0.00           C
ATOM   6603  C34 POPEZ 237      90.261  90.431  24.340  1.00  0.00           C
ATOM   6606  C35 POPEZ 237      90.541  91.471  25.450  1.00  0.00           C
ATOM   6609  C36 POPEZ 237      89.561  92.651  25.460  1.00  0.00           C
ATOM   6612  C37 POPEZ 237      89.721  93.531  26.710  1.00  0.00           C
ATOM   6615  C38 POPEZ 237      88.831  94.781  26.630  1.00  0.00           C
ATOM   6618  C39 POPEZ 237      89.221  95.891  27.620  1.00  0.00           C
ATOM   6621 0C31 POPEZ 237      88.581  95.791  29.010  1.00  0.00           C
ATOM   6624 1C31 POPEZ 237      88.841  97.081  29.790  1.00  0.00           C
ATOM   6627 2C31 POPEZ 237      88.171  97.201  31.170  1.00  0.00           C
ATOM   6630 3C31 POPEZ 237      86.641  97.401  31.100  1.00  0.00           C
ATOM   6633 4C31 POPEZ 237      86.141  98.361  32.190  1.00  0.00           C
ATOM   6636 5C31 POPEZ 237      84.611  98.471  32.260  1.00  0.00           C
ATOM   6639 6C31 POPEZ 237      84.111  99.801  32.850  1.00  0.00           C
ATOM   6643  NH3 POPEa 238      55.961  95.621  61.770  1.00  0.00           N
ATOM   6647  C12 POPEa 238      56.351  94.201  61.420  1.00  0.00           C
ATOM   6650  C11 POPEa 238      57.791  93.851  61.800  1.00  0.00           C
ATOM   6653  P   POPEa 238      59.431  91.871  61.300  1.00  0.00           P
ATOM   6654  O13 POPEa 238      60.301  92.911  60.710  1.00  0.00           O
ATOM   6655  O14 POPEa 238      59.831  91.281  62.580  1.00  0.00           O
ATOM   6656  O11 POPEa 238      59.231  90.741  60.240  1.00  0.00           O
ATOM   6657  O12 POPEa 238      57.981  92.471  61.490  1.00  0.00           O
ATOM   6658  C1  POPEa 238      58.151  90.591  59.310  1.00  0.00           C
ATOM   6661  C2  POPEa 238      58.381  91.261  57.920  1.00  0.00           C
ATOM   6663  O21 POPEa 238      59.611  90.791  57.330  1.00  0.00           O
ATOM   6664  C21 POPEa 238      59.551  90.611  56.020  1.00  0.00           C
ATOM   6665  O22 POPEa 238      58.571  90.761  55.320  1.00  0.00           O
ATOM   6666  C22 POPEa 238      60.901  90.131  55.480  1.00  0.00           C
ATOM   6669  C3  POPEa 238      58.411  92.811  58.000  1.00  0.00           C
ATOM   6672  O31 POPEa 238      58.251  93.371  56.690  1.00  0.00           O
ATOM   6673  C31 POPEa 238      58.951  94.471  56.430  1.00  0.00           C
ATOM   6674  O32 POPEa 238      59.461  95.201  57.260  1.00  0.00           O
ATOM   6675  C32 POPEa 238      58.931  94.691  54.910  1.00  0.00           C
ATOM   6678  C23 POPEa 238      60.841  89.911  53.940  1.00  0.00           C
ATOM   6681  C24 POPEa 238      62.211  89.511  53.370  1.00  0.00           C
ATOM   6684  C25 POPEa 238      62.201  88.981  51.930  1.00  0.00           C
ATOM   6687  C26 POPEa 238      61.671  89.971  50.890  1.00  0.00           C
ATOM   6690  C27 POPEa 238      61.931  89.481  49.450  1.00  0.00           C
ATOM   6693  C28 POPEa 238      61.031  90.131  48.390  1.00  0.00           C
ATOM   6696  C29 POPEa 238      59.601  89.651  48.470  1.00  0.00           C
ATOM   6698 0C21 POPEa 238      58.831  89.191  47.470  1.00  0.00           C
ATOM   6700 1C21 POPEa 238      59.241  89.061  46.020  1.00  0.00           C
ATOM   6703 2C21 POPEa 238      58.081  89.331  45.050  1.00  0.00           C
ATOM   6706 3C21 POPEa 238      58.521  89.071  43.600  1.00  0.00           C
ATOM   6709 4C21 POPEa 238      57.521  89.551  42.530  1.00  0.00           C
ATOM   6712 5C21 POPEa 238      56.101  88.961  42.650  1.00  0.00           C
ATOM   6715 6C21 POPEa 238      56.051  87.431  42.700  1.00  0.00           C
ATOM   6718 7C21 POPEa 238      54.631  86.901  42.430  1.00  0.00           C
ATOM   6721 8C21 POPEa 238      54.521  85.381  42.570  1.00  0.00           C
ATOM   6725  C33 POPEa 238      60.331  94.691  54.230  1.00  0.00           C
ATOM   6728  C34 POPEa 238      60.521  95.911  53.320  1.00  0.00           C
ATOM   6731  C35 POPEa 238      59.531  96.011  52.150  1.00  0.00           C
ATOM   6734  C36 POPEa 238      60.001  95.281  50.880  1.00  0.00           C
ATOM   6737  C37 POPEa 238      59.001  95.451  49.720  1.00  0.00           C
ATOM   6740  C38 POPEa 238      59.461  94.831  48.390  1.00  0.00           C
ATOM   6743  C39 POPEa 238      58.361  94.911  47.330  1.00  0.00           C
ATOM   6746 0C31 POPEa 238      58.591  94.001  46.120  1.00  0.00           C
ATOM   6749 1C31 POPEa 238      57.411  94.121  45.140  1.00  0.00           C
ATOM   6752 2C31 POPEa 238      57.581  93.371  43.810  1.00  0.00           C
ATOM   6755 3C31 POPEa 238      58.341  94.141  42.730  1.00  0.00           C
ATOM   6758 4C31 POPEa 238      57.631  95.421  42.250  1.00  0.00           C
ATOM   6761 5C31 POPEa 238      58.381  96.141  41.120  1.00  0.00           C
ATOM   6764 6C31 POPEa 238      57.611  97.351  40.560  1.00  0.00           C
ATOM   6768  NH3 POPEb 239     104.061  72.351  55.910  1.00  0.00           N
ATOM   6772  C12 POPEb 239     104.691  72.381  57.290  1.00  0.00           C
ATOM   6775  C11 POPEb 239     106.011  71.611  57.300  1.00  0.00           C
ATOM   6778  P   POPEb 239     107.711  70.341  58.750  1.00  0.00           P
ATOM   6779  O13 POPEb 239     108.371  70.391  60.080  1.00  0.00           O
ATOM   6780  O14 POPEb 239     107.311  68.981  58.310  1.00  0.00           O
ATOM   6781  O11 POPEb 239     108.721  70.861  57.670  1.00  0.00           O
ATOM   6782  O12 POPEb 239     106.511  71.381  58.630  1.00  0.00           O
ATOM   6783  C1  POPEb 239     108.741  70.291  56.360  1.00  0.00           C
ATOM   6786  C2  POPEb 239     109.531  71.221  55.430  1.00  0.00           C
ATOM   6788  O21 POPEb 239     109.111  71.141  54.060  1.00  0.00           O
ATOM   6789  C21 POPEb 239     107.971  71.691  53.700  1.00  0.00           C
ATOM   6790  O22 POPEb 239     107.051  72.011  54.430  1.00  0.00           O
ATOM   6791  C22 POPEb 239     108.041  71.971  52.200  1.00  0.00           C
ATOM   6794  C3  POPEb 239     111.041  70.861  55.500  1.00  0.00           C
ATOM   6797  O31 POPEb 239     111.761  71.371  54.360  1.00  0.00           O
ATOM   6798  C31 POPEb 239     112.111  72.631  54.480  1.00  0.00           C
ATOM   6799  O32 POPEb 239     112.011  73.311  55.490  1.00  0.00           O
ATOM   6800  C32 POPEb 239     112.611  73.141  53.130  1.00  0.00           C
ATOM   6803  C23 POPEb 239     107.021  73.051  51.770  1.00  0.00           C
ATOM   6806  C24 POPEb 239     107.401  73.711  50.440  1.00  0.00           C
ATOM   6809  C25 POPEb 239     106.631  75.011  50.130  1.00  0.00           C
ATOM   6812  C26 POPEb 239     106.841  76.101  51.200  1.00  0.00           C
ATOM   6815  C27 POPEb 239     106.631  77.531  50.680  1.00  0.00           C
ATOM   6818  C28 POPEb 239     106.611  78.601  51.790  1.00  0.00           C
ATOM   6821  C29 POPEb 239     107.841  78.631  52.670  1.00  0.00           C
ATOM   6823 0C21 POPEb 239     108.111  79.571  53.590  1.00  0.00           C
ATOM   6825 1C21 POPEb 239     107.281  80.791  53.890  1.00  0.00           C
ATOM   6828 2C21 POPEb 239     108.151  82.031  54.210  1.00  0.00           C
ATOM   6831 3C21 POPEb 239     107.311  83.261  54.630  1.00  0.00           C
ATOM   6834 4C21 POPEb 239     106.421  83.831  53.510  1.00  0.00           C
ATOM   6837 5C21 POPEb 239     107.081  84.931  52.680  1.00  0.00           C
ATOM   6840 6C21 POPEb 239     106.181  85.341  51.500  1.00  0.00           C
ATOM   6843 7C21 POPEb 239     106.581  86.671  50.850  1.00  0.00           C
ATOM   6846 8C21 POPEb 239     105.671  87.061  49.670  1.00  0.00           C
ATOM   6850  C33 POPEb 239     111.831  74.361  52.610  1.00  0.00           C
ATOM   6853  C34 POPEb 239     111.791  74.421  51.080  1.00  0.00           C
ATOM   6856  C35 POPEb 239     113.171  74.491  50.400  1.00  0.00           C
ATOM   6859  C36 POPEb 239     113.141  74.171  48.900  1.00  0.00           C
ATOM   6862  C37 POPEb 239     112.981  72.671  48.630  1.00  0.00           C
ATOM   6865  C38 POPEb 239     112.571  72.301  47.200  1.00  0.00           C
ATOM   6868  C39 POPEb 239     113.601  72.661  46.120  1.00  0.00           C
ATOM   6871 0C31 POPEb 239     113.271  71.961  44.790  1.00  0.00           C
ATOM   6874 1C31 POPEb 239     114.451  71.911  43.800  1.00  0.00           C
ATOM   6877 2C31 POPEb 239     115.621  71.061  44.320  1.00  0.00           C
ATOM   6880 3C31 POPEb 239     116.551  70.531  43.220  1.00  0.00           C
ATOM   6883 4C31 POPEb 239     117.551  71.571  42.700  1.00  0.00           C
ATOM   6886 5C31 POPEb 239     118.511  70.951  41.670  1.00  0.00           C
ATOM   6889 6C31 POPEb 239     119.631  71.881  41.210  1.00  0.00           C
ATOM   6893  NH3 POPEc 240      44.411  84.861  18.000  1.00  0.00           N
ATOM   6897  C12 POPEc 240      43.021  84.301  18.070  1.00  0.00           C
ATOM   6900  C11 POPEc 240      42.831  83.131  17.090  1.00  0.00           C
ATOM   6903  P   POPEc 240      40.991  81.301  16.770  1.00  0.00           P
ATOM   6904  O13 POPEc 240      39.521  81.201  16.650  1.00  0.00           O
ATOM   6905  O14 POPEc 240      41.771  80.791  15.630  1.00  0.00           O
ATOM   6906  O11 POPEc 240      41.471  80.501  18.040  1.00  0.00           O
ATOM   6907  O12 POPEc 240      41.451  82.771  17.100  1.00  0.00           O
ATOM   6908  C1  POPEc 240      40.991  80.901  19.340  1.00  0.00           C
ATOM   6911  C2  POPEc 240      40.981  79.671  20.270  1.00  0.00           C
ATOM   6913  O21 POPEc 240      40.501  80.081  21.570  1.00  0.00           O
ATOM   6914  C21 POPEc 240      39.271  79.691  21.880  1.00  0.00           C
ATOM   6915  O22 POPEc 240      38.541  79.011  21.180  1.00  0.00           O
ATOM   6916  C22 POPEc 240      39.031  80.121  23.330  1.00  0.00           C
ATOM   6919  C3  POPEc 240      42.401  79.051  20.410  1.00  0.00           C
ATOM   6922  O31 POPEc 240      42.341  77.891  21.260  1.00  0.00           O
ATOM   6923  C31 POPEc 240      43.031  77.941  22.400  1.00  0.00           C
ATOM   6924  O32 POPEc 240      43.941  78.711  22.650  1.00  0.00           O
ATOM   6925  C32 POPEc 240      42.351  77.011  23.410  1.00  0.00           C
ATOM   6928  C23 POPEc 240      37.611  79.851  23.860  1.00  0.00           C
ATOM   6931  C24 POPEc 240      37.581  79.911  25.390  1.00  0.00           C
ATOM   6934  C25 POPEc 240      37.941  78.561  26.040  1.00  0.00           C
ATOM   6937  C26 POPEc 240      38.271  78.641  27.540  1.00  0.00           C
ATOM   6940  C27 POPEc 240      37.061  78.641  28.490  1.00  0.00           C
ATOM   6943  C28 POPEc 240      37.491  78.691  29.970  1.00  0.00           C
ATOM   6946  C29 POPEc 240      36.341  78.381  30.890  1.00  0.00           C
ATOM   6948 0C21 POPEc 240      36.211  77.281  31.670  1.00  0.00           C
ATOM   6950 1C21 POPEc 240      37.201  76.151  31.840  1.00  0.00           C
ATOM   6953 2C21 POPEc 240      37.301  75.651  33.290  1.00  0.00           C
ATOM   6956 3C21 POPEc 240      37.641  76.771  34.300  1.00  0.00           C
ATOM   6959 4C21 POPEc 240      37.781  76.271  35.740  1.00  0.00           C
ATOM   6962 5C21 POPEc 240      38.211  77.391  36.690  1.00  0.00           C
ATOM   6965 6C21 POPEc 240      38.181  76.971  38.160  1.00  0.00           C
ATOM   6968 7C21 POPEc 240      38.741  78.061  39.090  1.00  0.00           C
ATOM   6971 8C21 POPEc 240      38.681  77.691  40.570  1.00  0.00           C
ATOM   6975  C33 POPEc 240      43.201  76.661  24.650  1.00  0.00           C
ATOM   6978  C34 POPEc 240      42.301  76.201  25.820  1.00  0.00           C
ATOM   6981  C35 POPEc 240      43.061  75.711  27.060  1.00  0.00           C
ATOM   6984  C36 POPEc 240      42.111  75.501  28.240  1.00  0.00           C
ATOM   6987  C37 POPEc 240      42.821  75.061  29.530  1.00  0.00           C
ATOM   6990  C38 POPEc 240      41.841  74.901  30.700  1.00  0.00           C
ATOM   6993  C39 POPEc 240      42.501  74.351  31.970  1.00  0.00           C
ATOM   6996 0C31 POPEc 240      41.571  74.421  33.190  1.00  0.00           C
ATOM   6999 1C31 POPEc 240      42.211  73.861  34.470  1.00  0.00           C
ATOM   7002 2C31 POPEc 240      41.391  74.171  35.730  1.00  0.00           C
ATOM   7005 3C31 POPEc 240      42.051  73.671  37.020  1.00  0.00           C
ATOM   7008 4C31 POPEc 240      41.281  74.091  38.280  1.00  0.00           C
ATOM   7011 5C31 POPEc 240      41.991  73.701  39.590  1.00  0.00           C
ATOM   7014 6C31 POPEc 240      42.561  74.891  40.370  1.00  0.00           C
ATOM   7018  NH3 POPEd 241      39.321  88.771  19.110  1.00  0.00           N
ATOM   7022  C12 POPEd 241      39.251  87.911  17.890  1.00  0.00           C
ATOM   7025  C11 POPEd 241      37.931  87.121  17.890  1.00  0.00           C
ATOM   7028  P   POPEd 241      36.711  85.341  19.330  1.00  0.00           P
ATOM   7029  O13 POPEd 241      35.701  85.421  18.260  1.00  0.00           O
ATOM   7030  O14 POPEd 241      37.621  84.191  19.440  1.00  0.00           O
ATOM   7031  O11 POPEd 241      35.951  85.691  20.670  1.00  0.00           O
ATOM   7032  O12 POPEd 241      37.671  86.591  19.200  1.00  0.00           O
ATOM   7033  C1  POPEd 241      36.321  85.151  21.940  1.00  0.00           C
ATOM   7036  C2  POPEd 241      37.471  85.941  22.620  1.00  0.00           C
ATOM   7038  O21 POPEd 241      37.651  85.501  23.980  1.00  0.00           O
ATOM   7039  C21 POPEd 241      38.341  84.381  24.110  1.00  0.00           C
ATOM   7040  O22 POPEd 241      38.671  83.641  23.200  1.00  0.00           O
ATOM   7041  C22 POPEd 241      38.791  84.201  25.560  1.00  0.00           C
ATOM   7044  C3  POPEd 241      37.211  87.481  22.590  1.00  0.00           C
ATOM   7047  O31 POPEd 241      38.311  88.251  23.110  1.00  0.00           O
ATOM   7048  C31 POPEd 241      38.411  88.721  24.380  1.00  0.00           C
ATOM   7049  O32 POPEd 241      39.311  89.481  24.700  1.00  0.00           O
ATOM   7050  C32 POPEd 241      37.251  88.341  25.320  1.00  0.00           C
ATOM   7053  C23 POPEd 241      40.041  83.281  25.660  1.00  0.00           C
ATOM   7056  C24 POPEd 241      40.701  83.291  27.050  1.00  0.00           C
ATOM   7059  C25 POPEd 241      40.091  82.281  28.030  1.00  0.00           C
ATOM   7062  C26 POPEd 241      41.011  82.081  29.250  1.00  0.00           C
ATOM   7065  C27 POPEd 241      40.341  81.321  30.400  1.00  0.00           C
ATOM   7068  C28 POPEd 241      41.201  81.281  31.670  1.00  0.00           C
ATOM   7071  C29 POPEd 241      40.431  80.671  32.800  1.00  0.00           C
ATOM   7073 0C21 POPEd 241      40.651  79.491  33.420  1.00  0.00           C
ATOM   7075 1C21 POPEd 241      41.761  78.511  33.150  1.00  0.00           C
ATOM   7078 2C21 POPEd 241      42.461  78.061  34.450  1.00  0.00           C
ATOM   7081 3C21 POPEd 241      43.181  79.211  35.170  1.00  0.00           C
ATOM   7084 4C21 POPEd 241      43.991  78.731  36.380  1.00  0.00           C
ATOM   7087 5C21 POPEd 241      44.701  79.881  37.120  1.00  0.00           C
ATOM   7090 6C21 POPEd 241      45.451  79.401  38.370  1.00  0.00           C
ATOM   7093 7C21 POPEd 241      46.061  80.541  39.190  1.00  0.00           C
ATOM   7096 8C21 POPEd 241      46.961  80.051  40.330  1.00  0.00           C
ATOM   7100  C33 POPEd 241      37.691  88.031  26.770  1.00  0.00           C
ATOM   7103  C34 POPEd 241      36.471  87.831  27.680  1.00  0.00           C
ATOM   7106  C35 POPEd 241      36.771  87.101  29.000  1.00  0.00           C
ATOM   7109  C36 POPEd 241      36.921  85.581  28.850  1.00  0.00           C
ATOM   7112  C37 POPEd 241      36.681  84.831  30.180  1.00  0.00           C
ATOM   7115  C38 POPEd 241      36.701  83.291  30.020  1.00  0.00           C
ATOM   7118  C39 POPEd 241      35.941  82.551  31.140  1.00  0.00           C
ATOM   7121 0C31 POPEd 241      36.871  82.101  32.280  1.00  0.00           C
ATOM   7124 1C31 POPEd 241      36.111  81.571  33.510  1.00  0.00           C
ATOM   7127 2C31 POPEd 241      37.061  80.931  34.540  1.00  0.00           C
ATOM   7130 3C31 POPEd 241      36.611  81.101  35.990  1.00  0.00           C
ATOM   7133 4C31 POPEd 241      35.201  80.601  36.300  1.00  0.00           C
ATOM   7136 5C31 POPEd 241      34.871  80.731  37.790  1.00  0.00           C
ATOM   7139 6C31 POPEd 241      33.371  80.681  38.090  1.00  0.00           C
ATOM   7143  NH3 POPEe 242      21.031  35.871  20.840  1.00  0.00           N
ATOM   7147  C12 POPEe 242      20.931  37.241  20.220  1.00  0.00           C
ATOM   7150  C11 POPEe 242      21.481  38.321  21.160  1.00  0.00           C
ATOM   7153  P   POPEe 242      19.661  39.761  22.430  1.00  0.00           P
ATOM   7154  O13 POPEe 242      20.441  41.011  22.480  1.00  0.00           O
ATOM   7155  O14 POPEe 242      18.641  39.661  21.360  1.00  0.00           O
ATOM   7156  O11 POPEe 242      18.921  39.511  23.780  1.00  0.00           O
ATOM   7157  O12 POPEe 242      20.621  38.491  22.300  1.00  0.00           O
ATOM   7158  C1  POPEe 242      19.431  40.001  25.020  1.00  0.00           C
ATOM   7161  C2  POPEe 242      19.811  38.831  25.940  1.00  0.00           C
ATOM   7163  O21 POPEe 242      20.201  39.341  27.230  1.00  0.00           O
ATOM   7164  C21 POPEe 242      19.721  38.651  28.250  1.00  0.00           C
ATOM   7165  O22 POPEe 242      18.761  37.911  28.230  1.00  0.00           O
ATOM   7166  C22 POPEe 242      20.651  38.851  29.440  1.00  0.00           C
ATOM   7169  C3  POPEe 242      20.991  38.001  25.350  1.00  0.00           C
ATOM   7172  O31 POPEe 242      21.431  36.981  26.280  1.00  0.00           O
ATOM   7173  C31 POPEe 242      22.611  36.451  26.000  1.00  0.00           C
ATOM   7174  O32 POPEe 242      23.251  36.651  24.980  1.00  0.00           O
ATOM   7175  C32 POPEe 242      23.001  35.551  27.160  1.00  0.00           C
ATOM   7178  C23 POPEe 242      20.271  38.021  30.680  1.00  0.00           C
ATOM   7181  C24 POPEe 242      21.511  37.741  31.550  1.00  0.00           C
ATOM   7184  C25 POPEe 242      21.171  37.081  32.890  1.00  0.00           C
ATOM   7187  C26 POPEe 242      20.481  38.051  33.860  1.00  0.00           C
ATOM   7190  C27 POPEe 242      20.221  37.401  35.220  1.00  0.00           C
ATOM   7193  C28 POPEe 242      19.511  38.351  36.200  1.00  0.00           C
ATOM   7196  C29 POPEe 242      19.191  37.631  37.480  1.00  0.00           C
ATOM   7198 0C21 POPEe 242      19.921  37.651  38.610  1.00  0.00           C
ATOM   7200 1C21 POPEe 242      21.191  38.431  38.850  1.00  0.00           C
ATOM   7203 2C21 POPEe 242      21.071  39.271  40.130  1.00  0.00           C
ATOM   7206 3C21 POPEe 242      22.061  40.441  40.180  1.00  0.00           C
ATOM   7209 4C21 POPEe 242      21.891  41.301  41.440  1.00  0.00           C
ATOM   7212 5C21 POPEe 242      22.471  42.721  41.290  1.00  0.00           C
ATOM   7215 6C21 POPEe 242      23.951  42.741  40.900  1.00  0.00           C
ATOM   7218 7C21 POPEe 242      24.501  44.181  40.840  1.00  0.00           C
ATOM   7221 8C21 POPEe 242      25.941  44.251  40.340  1.00  0.00           C
ATOM   7225  C33 POPEe 242      24.521  35.541  27.410  1.00  0.00           C
ATOM   7228  C34 POPEe 242      24.911  34.401  28.360  1.00  0.00           C
ATOM   7231  C35 POPEe 242      24.451  34.611  29.810  1.00  0.00           C
ATOM   7234  C36 POPEe 242      24.651  33.321  30.620  1.00  0.00           C
ATOM   7237  C37 POPEe 242      24.521  33.581  32.110  1.00  0.00           C
ATOM   7240  C38 POPEe 242      24.721  32.301  32.930  1.00  0.00           C
ATOM   7243  C39 POPEe 242      25.001  32.641  34.390  1.00  0.00           C
ATOM   7246 0C31 POPEe 242      25.111  31.411  35.290  1.00  0.00           C
ATOM   7249 1C31 POPEe 242      25.581  31.811  36.690  1.00  0.00           C
ATOM   7252 2C31 POPEe 242      25.601  30.631  37.650  1.00  0.00           C
ATOM   7255 3C31 POPEe 242      26.261  31.011  38.970  1.00  0.00           C
ATOM   7258 4C31 POPEe 242      26.231  29.871  39.990  1.00  0.00           C
ATOM   7261 5C31 POPEe 242      27.161  30.151  41.180  1.00  0.00           C
ATOM   7264 6C31 POPEe 242      27.241  28.991  42.170  1.00  0.00           C
ATOM   7268  NH3 POPEf 243      16.261 101.391  20.190  1.00  0.00           N
ATOM   7272  C12 POPEf 243      16.141 100.451  19.020  1.00  0.00           C
ATOM   7275  C11 POPEf 243      16.961  99.171  19.280  1.00  0.00           C
ATOM   7278  P   POPEf 243      19.291  99.151  18.070  1.00  0.00           P
ATOM   7279  O13 POPEf 243      20.121  97.941  18.230  1.00  0.00           O
ATOM   7280  O14 POPEf 243      18.431  99.151  16.890  1.00  0.00           O
ATOM   7281  O11 POPEf 243      20.201 100.431  17.950  1.00  0.00           O
ATOM   7282  O12 POPEf 243      18.371  99.441  19.330  1.00  0.00           O
ATOM   7283  C1  POPEf 243      19.691 101.711  18.370  1.00  0.00           C
ATOM   7286  C2  POPEf 243      20.281 102.061  19.760  1.00  0.00           C
ATOM   7288  O21 POPEf 243      19.431 102.811  20.660  1.00  0.00           O
ATOM   7289  C21 POPEf 243      18.651 103.791  20.250  1.00  0.00           C
ATOM   7290  O22 POPEf 243      18.501 104.151  19.090  1.00  0.00           O
ATOM   7291  C22 POPEf 243      17.841 104.331  21.430  1.00  0.00           C
ATOM   7294  C3  POPEf 243      21.681 102.691  19.610  1.00  0.00           C
ATOM   7297  O31 POPEf 243      22.521 102.231  20.680  1.00  0.00           O
ATOM   7298  C31 POPEf 243      22.491 102.961  21.760  1.00  0.00           C
ATOM   7299  O32 POPEf 243      22.151 104.131  21.840  1.00  0.00           O
ATOM   7300  C32 POPEf 243      22.961 102.141  22.950  1.00  0.00           C
ATOM   7303  C23 POPEf 243      18.631 105.311  22.340  1.00  0.00           C
ATOM   7306  C24 POPEf 243      18.351 105.161  23.850  1.00  0.00           C
ATOM   7309  C25 POPEf 243      17.201 106.021  24.380  1.00  0.00           C
ATOM   7312  C26 POPEf 243      17.271 106.211  25.910  1.00  0.00           C
ATOM   7315  C27 POPEf 243      16.111 107.051  26.480  1.00  0.00           C
ATOM   7318  C28 POPEf 243      16.341 107.431  27.960  1.00  0.00           C
ATOM   7321  C29 POPEf 243      15.201 108.231  28.560  1.00  0.00           C
ATOM   7323 0C21 POPEf 243      14.791 108.161  29.840  1.00  0.00           C
ATOM   7325 1C21 POPEf 243      15.441 107.321  30.910  1.00  0.00           C
ATOM   7328 2C21 POPEf 243      14.841 107.511  32.320  1.00  0.00           C
ATOM   7331 3C21 POPEf 243      15.081 108.911  32.900  1.00  0.00           C
ATOM   7334 4C21 POPEf 243      14.841 109.001  34.410  1.00  0.00           C
ATOM   7337 5C21 POPEf 243      15.321 110.331  35.000  1.00  0.00           C
ATOM   7340 6C21 POPEf 243      15.171 110.441  36.530  1.00  0.00           C
ATOM   7343 7C21 POPEf 243      15.841 111.701  37.080  1.00  0.00           C
ATOM   7346 8C21 POPEf 243      15.801 111.821  38.610  1.00  0.00           C
ATOM   7350  C33 POPEf 243      21.891 102.111  24.070  1.00  0.00           C
ATOM   7353  C34 POPEf 243      21.411 100.681  24.370  1.00  0.00           C
ATOM   7356  C35 POPEf 243      20.531 100.561  25.620  1.00  0.00           C
ATOM   7359  C36 POPEf 243      20.191  99.101  25.920  1.00  0.00           C
ATOM   7362  C37 POPEf 243      19.701  98.841  27.360  1.00  0.00           C
ATOM   7365  C38 POPEf 243      18.531  99.721  27.830  1.00  0.00           C
ATOM   7368  C39 POPEf 243      17.301  99.651  26.920  1.00  0.00           C
ATOM   7371 0C31 POPEf 243      16.661  98.261  26.820  1.00  0.00           C
ATOM   7374 1C31 POPEf 243      15.351  98.281  26.020  1.00  0.00           C
ATOM   7377 2C31 POPEf 243      14.691  96.901  25.840  1.00  0.00           C
ATOM   7380 3C31 POPEf 243      13.371  96.981  25.050  1.00  0.00           C
ATOM   7383 4C31 POPEf 243      12.271  97.761  25.790  1.00  0.00           C
ATOM   7386 5C31 POPEf 243      10.911  97.711  25.070  1.00  0.00           C
ATOM   7389 6C31 POPEf 243       9.861  98.601  25.740  1.00  0.00           C
ATOM   7393  NH3 POPEg 244      53.731  82.731  60.410  1.00  0.00           N
ATOM   7397  C12 POPEg 244      54.871  82.081  61.120  1.00  0.00           C
ATOM   7400  C11 POPEg 244      54.891  80.581  60.820  1.00  0.00           C
ATOM   7403  P   POPEg 244      55.941  78.441  61.840  1.00  0.00           P
ATOM   7404  O13 POPEg 244      57.321  78.041  62.200  1.00  0.00           O
ATOM   7405  O14 POPEg 244      54.851  78.191  62.800  1.00  0.00           O
ATOM   7406  O11 POPEg 244      55.601  77.791  60.440  1.00  0.00           O
ATOM   7407  O12 POPEg 244      56.011  79.991  61.470  1.00  0.00           O
ATOM   7408  C1  POPEg 244      56.281  76.611  60.000  1.00  0.00           C
ATOM   7411  C2  POPEg 244      56.111  76.401  58.480  1.00  0.00           C
ATOM   7413  O21 POPEg 244      56.501  77.621  57.820  1.00  0.00           O
ATOM   7414  C21 POPEg 244      56.791  77.531  56.530  1.00  0.00           C
ATOM   7415  O22 POPEg 244      57.051  76.511  55.930  1.00  0.00           O
ATOM   7416  C22 POPEg 244      56.771  78.951  55.950  1.00  0.00           C
ATOM   7419  C3  POPEg 244      54.631  76.011  58.200  1.00  0.00           C
ATOM   7422  O31 POPEg 244      54.371  75.851  56.800  1.00  0.00           O
ATOM   7423  C31 POPEg 244      54.611  74.651  56.270  1.00  0.00           C
ATOM   7424  O32 POPEg 244      54.821  73.621  56.890  1.00  0.00           O
ATOM   7425  C32 POPEg 244      54.501  74.831  54.750  1.00  0.00           C
ATOM   7428  C23 POPEg 244      55.841  79.101  54.730  1.00  0.00           C
ATOM   7431  C24 POPEg 244      55.421  80.571  54.570  1.00  0.00           C
ATOM   7434  C25 POPEg 244      55.281  81.011  53.110  1.00  0.00           C
ATOM   7437  C26 POPEg 244      54.021  80.471  52.410  1.00  0.00           C
ATOM   7440  C27 POPEg 244      53.931  81.001  50.970  1.00  0.00           C
ATOM   7443  C28 POPEg 244      52.661  80.581  50.220  1.00  0.00           C
ATOM   7446  C29 POPEg 244      51.431  81.311  50.700  1.00  0.00           C
ATOM   7448 0C21 POPEg 244      50.441  81.831  49.940  1.00  0.00           C
ATOM   7450 1C21 POPEg 244      50.291  81.721  48.440  1.00  0.00           C
ATOM   7453 2C21 POPEg 244      48.821  81.461  48.070  1.00  0.00           C
ATOM   7456 3C21 POPEg 244      48.561  81.381  46.550  1.00  0.00           C
ATOM   7459 4C21 POPEg 244      47.071  81.621  46.250  1.00  0.00           C
ATOM   7462 5C21 POPEg 244      46.591  81.231  44.850  1.00  0.00           C
ATOM   7465 6C21 POPEg 244      45.111  81.641  44.690  1.00  0.00           C
ATOM   7468 7C21 POPEg 244      44.451  81.301  43.350  1.00  0.00           C
ATOM   7471 8C21 POPEg 244      43.361  80.231  43.450  1.00  0.00           C
ATOM   7475  C33 POPEg 244      54.881  73.611  53.880  1.00  0.00           C
ATOM   7478  C34 POPEg 244      54.491  73.881  52.420  1.00  0.00           C
ATOM   7481  C35 POPEg 244      54.801  72.741  51.440  1.00  0.00           C
ATOM   7484  C36 POPEg 244      54.181  71.401  51.840  1.00  0.00           C
ATOM   7487  C37 POPEg 244      53.701  70.561  50.650  1.00  0.00           C
ATOM   7490  C38 POPEg 244      53.141  69.211  51.090  1.00  0.00           C
ATOM   7493  C39 POPEg 244      52.751  68.311  49.920  1.00  0.00           C
ATOM   7496 0C31 POPEg 244      51.351  68.581  49.350  1.00  0.00           C
ATOM   7499 1C31 POPEg 244      51.201  68.001  47.930  1.00  0.00           C
ATOM   7502 2C31 POPEg 244      49.751  67.901  47.440  1.00  0.00           C
ATOM   7505 3C31 POPEg 244      49.711  67.641  45.920  1.00  0.00           C
ATOM   7508 4C31 POPEg 244      48.381  67.071  45.430  1.00  0.00           C
ATOM   7511 5C31 POPEg 244      48.381  66.861  43.910  1.00  0.00           C
ATOM   7514 6C31 POPEg 244      47.221  65.991  43.400  1.00  0.00           C
ATOM   7518  NH3 POPEh 245      70.211 110.781  60.020  1.00  0.00           N
ATOM   7522  C12 POPEh 245      69.271 111.731  60.690  1.00  0.00           C
ATOM   7525  C11 POPEh 245      68.041 112.041  59.840  1.00  0.00           C
ATOM   7528  P   POPEh 245      66.461 113.851  60.980  1.00  0.00           P
ATOM   7529  O13 POPEh 245      65.051 113.891  60.560  1.00  0.00           O
ATOM   7530  O14 POPEh 245      66.731 114.251  62.370  1.00  0.00           O
ATOM   7531  O11 POPEh 245      67.261 114.791  60.000  1.00  0.00           O
ATOM   7532  O12 POPEh 245      67.011 112.421  60.720  1.00  0.00           O
ATOM   7533  C1  POPEh 245      66.981 116.201  60.030  1.00  0.00           C
ATOM   7536  C2  POPEh 245      66.131 116.641  58.810  1.00  0.00           C
ATOM   7538  O21 POPEh 245      66.841 117.701  58.150  1.00  0.00           O
ATOM   7539  C21 POPEh 245      66.461 118.021  56.920  1.00  0.00           C
ATOM   7540  O22 POPEh 245      66.141 119.151  56.570  1.00  0.00           O
ATOM   7541  C22 POPEh 245      66.411 116.821  55.960  1.00  0.00           C
ATOM   7544  C3  POPEh 245      64.681 117.101  59.160  1.00  0.00           C
ATOM   7547  O31 POPEh 245      63.911 117.271  57.950  1.00  0.00           O
ATOM   7548  C31 POPEh 245      63.241 118.401  57.750  1.00  0.00           C
ATOM   7549  O32 POPEh 245      63.021 119.271  58.580  1.00  0.00           O
ATOM   7550  C32 POPEh 245      62.661 118.351  56.330  1.00  0.00           C
ATOM   7553  C23 POPEh 245      66.821 117.211  54.520  1.00  0.00           C
ATOM   7556  C24 POPEh 245      66.951 116.031  53.540  1.00  0.00           C
ATOM   7559  C25 POPEh 245      65.661 115.641  52.800  1.00  0.00           C
ATOM   7562  C26 POPEh 245      65.901 114.431  51.880  1.00  0.00           C
ATOM   7565  C27 POPEh 245      64.651 113.981  51.100  1.00  0.00           C
ATOM   7568  C28 POPEh 245      64.811 112.591  50.440  1.00  0.00           C
ATOM   7571  C29 POPEh 245      65.681 112.591  49.200  1.00  0.00           C
ATOM   7573 0C21 POPEh 245      65.511 111.781  48.140  1.00  0.00           C
ATOM   7575 1C21 POPEh 245      64.491 110.671  48.040  1.00  0.00           C
ATOM   7578 2C21 POPEh 245      64.831 109.621  46.970  1.00  0.00           C
ATOM   7581 3C21 POPEh 245      64.671 110.121  45.520  1.00  0.00           C
ATOM   7584 4C21 POPEh 245      64.521 108.951  44.520  1.00  0.00           C
ATOM   7587 5C21 POPEh 245      64.001 109.321  43.120  1.00  0.00           C
ATOM   7590 6C21 POPEh 245      64.851 110.341  42.350  1.00  0.00           C
ATOM   7593 7C21 POPEh 245      64.291 110.581  40.940  1.00  0.00           C
ATOM   7596 8C21 POPEh 245      65.061 111.641  40.140  1.00  0.00           C
ATOM   7600  C33 POPEh 245      63.031 119.551  55.420  1.00  0.00           C
ATOM   7603  C34 POPEh 245      62.941 119.171  53.930  1.00  0.00           C
ATOM   7606  C35 POPEh 245      63.501 120.221  52.960  1.00  0.00           C
ATOM   7609  C36 POPEh 245      62.661 121.501  52.880  1.00  0.00           C
ATOM   7612  C37 POPEh 245      62.621 122.121  51.470  1.00  0.00           C
ATOM   7615  C38 POPEh 245      61.841 121.271  50.460  1.00  0.00           C
ATOM   7618  C39 POPEh 245      61.451 122.021  49.180  1.00  0.00           C
ATOM   7621 0C31 POPEh 245      62.641 122.281  48.270  1.00  0.00           C
ATOM   7624 1C31 POPEh 245      62.281 123.071  47.000  1.00  0.00           C
ATOM   7627 2C31 POPEh 245      63.511 123.241  46.110  1.00  0.00           C
ATOM   7630 3C31 POPEh 245      63.391 124.331  45.040  1.00  0.00           C
ATOM   7633 4C31 POPEh 245      62.051 124.371  44.320  1.00  0.00           C
ATOM   7636 5C31 POPEh 245      62.131 125.221  43.050  1.00  0.00           C
ATOM   7639 6C31 POPEh 245      60.761 125.451  42.440  1.00  0.00           C
ATOM   7643  NH3 POPEi 246      72.001  60.861  19.360  1.00  0.00           N
ATOM   7647  C12 POPEi 246      70.831  59.961  19.110  1.00  0.00           C
ATOM   7650  C11 POPEi 246      69.601  60.731  18.590  1.00  0.00           C
ATOM   7653  P   POPEi 246      67.161  59.891  17.940  1.00  0.00           P
ATOM   7654  O13 POPEi 246      67.331  60.811  16.800  1.00  0.00           O
ATOM   7655  O14 POPEi 246      66.921  58.451  17.650  1.00  0.00           O
ATOM   7656  O11 POPEi 246      66.061  60.461  18.910  1.00  0.00           O
ATOM   7657  O12 POPEi 246      68.461  59.911  18.800  1.00  0.00           O
ATOM   7658  C1  POPEi 246      66.131  60.351  20.340  1.00  0.00           C
ATOM   7661  C2  POPEi 246      66.761  61.581  21.060  1.00  0.00           C
ATOM   7663  O21 POPEi 246      66.541  61.421  22.480  1.00  0.00           O
ATOM   7664  C21 POPEi 246      67.481  62.001  23.220  1.00  0.00           C
ATOM   7665  O22 POPEi 246      68.381  62.721  22.810  1.00  0.00           O
ATOM   7666  C22 POPEi 246      67.171  61.781  24.720  1.00  0.00           C
ATOM   7669  C3  POPEi 246      66.161  62.911  20.510  1.00  0.00           C
ATOM   7672  O31 POPEi 246      66.061  63.981  21.470  1.00  0.00           O
ATOM   7673  C31 POPEi 246      65.021  64.231  22.290  1.00  0.00           C
ATOM   7674  O32 POPEi 246      65.071  65.101  23.150  1.00  0.00           O
ATOM   7675  C32 POPEi 246      63.771  63.361  22.140  1.00  0.00           C
ATOM   7678  C23 POPEi 246      66.631  63.081  25.380  1.00  0.00           C
ATOM   7681  C24 POPEi 246      66.051  62.951  26.790  1.00  0.00           C
ATOM   7684  C25 POPEi 246      67.031  63.321  27.910  1.00  0.00           C
ATOM   7687  C26 POPEi 246      66.311  63.701  29.210  1.00  0.00           C
ATOM   7690  C27 POPEi 246      67.261  64.191  30.310  1.00  0.00           C
ATOM   7693  C28 POPEi 246      66.581  65.071  31.380  1.00  0.00           C
ATOM   7696  C29 POPEi 246      65.481  64.371  32.140  1.00  0.00           C
ATOM   7698 0C21 POPEi 246      65.511  64.031  33.440  1.00  0.00           C
ATOM   7700 1C21 POPEi 246      66.671  64.221  34.380  1.00  0.00           C
ATOM   7703 2C21 POPEi 246      66.721  65.621  35.000  1.00  0.00           C
ATOM   7706 3C21 POPEi 246      67.911  65.761  35.970  1.00  0.00           C
ATOM   7709 4C21 POPEi 246      67.981  67.141  36.630  1.00  0.00           C
ATOM   7712 5C21 POPEi 246      69.091  67.221  37.700  1.00  0.00           C
ATOM   7715 6C21 POPEi 246      70.501  67.251  37.100  1.00  0.00           C
ATOM   7718 7C21 POPEi 246      71.581  67.191  38.180  1.00  0.00           C
ATOM   7721 8C21 POPEi 246      72.981  67.331  37.600  1.00  0.00           C
ATOM   7725  C33 POPEi 246      63.491  62.511  23.410  1.00  0.00           C
ATOM   7728  C34 POPEi 246      62.161  61.761  23.320  1.00  0.00           C
ATOM   7731  C35 POPEi 246      62.071  60.581  24.310  1.00  0.00           C
ATOM   7734  C36 POPEi 246      62.341  60.981  25.770  1.00  0.00           C
ATOM   7737  C37 POPEi 246      62.281  59.781  26.720  1.00  0.00           C
ATOM   7740  C38 POPEi 246      62.811  60.091  28.130  1.00  0.00           C
ATOM   7743  C39 POPEi 246      62.031  61.181  28.850  1.00  0.00           C
ATOM   7746 0C31 POPEi 246      62.421  61.301  30.330  1.00  0.00           C
ATOM   7749 1C31 POPEi 246      61.541  62.301  31.070  1.00  0.00           C
ATOM   7752 2C31 POPEi 246      61.941  62.481  32.540  1.00  0.00           C
ATOM   7755 3C31 POPEi 246      61.481  61.331  33.440  1.00  0.00           C
ATOM   7758 4C31 POPEi 246      61.921  61.551  34.900  1.00  0.00           C
ATOM   7761 5C31 POPEi 246      61.261  60.561  35.870  1.00  0.00           C
ATOM   7764 6C31 POPEi 246      61.711  60.771  37.320  1.00  0.00           C
ATOM   7768  NH3 POPEj 247      39.041  42.531  20.390  1.00  0.00           N
ATOM   7772  C12 POPEj 247      39.671  41.701  19.310  1.00  0.00           C
ATOM   7775  C11 POPEj 247      41.041  41.121  19.720  1.00  0.00           C
ATOM   7778  P   POPEj 247      40.721  38.551  19.260  1.00  0.00           P
ATOM   7779  O13 POPEj 247      39.361  38.521  18.680  1.00  0.00           O
ATOM   7780  O14 POPEj 247      41.601  37.421  18.870  1.00  0.00           O
ATOM   7781  O11 POPEj 247      40.601  38.601  20.830  1.00  0.00           O
ATOM   7782  O12 POPEj 247      41.361  39.961  18.930  1.00  0.00           O
ATOM   7783  C1  POPEj 247      39.851  37.691  21.630  1.00  0.00           C
ATOM   7786  C2  POPEj 247      39.391  38.381  22.950  1.00  0.00           C
ATOM   7788  O21 POPEj 247      40.481  38.381  23.900  1.00  0.00           O
ATOM   7789  C21 POPEj 247      41.161  39.501  23.960  1.00  0.00           C
ATOM   7790  O22 POPEj 247      40.901  40.531  23.380  1.00  0.00           O
ATOM   7791  C22 POPEj 247      42.331  39.271  24.950  1.00  0.00           C
ATOM   7794  C3  POPEj 247      38.151  37.711  23.610  1.00  0.00           C
ATOM   7797  O31 POPEj 247      38.481  36.671  24.570  1.00  0.00           O
ATOM   7798  C31 POPEj 247      37.961  36.821  25.790  1.00  0.00           C
ATOM   7799  O32 POPEj 247      37.201  37.701  26.120  1.00  0.00           O
ATOM   7800  C32 POPEj 247      38.401  35.641  26.660  1.00  0.00           C
ATOM   7803  C23 POPEj 247      41.921  38.581  26.280  1.00  0.00           C
ATOM   7806  C24 POPEj 247      43.081  38.461  27.290  1.00  0.00           C
ATOM   7809  C25 POPEj 247      42.601  38.071  28.700  1.00  0.00           C
ATOM   7812  C26 POPEj 247      43.631  38.341  29.810  1.00  0.00           C
ATOM   7815  C27 POPEj 247      43.001  38.221  31.210  1.00  0.00           C
ATOM   7818  C28 POPEj 247      43.831  38.841  32.350  1.00  0.00           C
ATOM   7821  C29 POPEj 247      45.001  37.981  32.780  1.00  0.00           C
ATOM   7823 0C21 POPEj 247      45.301  37.651  34.060  1.00  0.00           C
ATOM   7825 1C21 POPEj 247      44.531  38.141  35.260  1.00  0.00           C
ATOM   7828 2C21 POPEj 247      45.171  37.851  36.640  1.00  0.00           C
ATOM   7831 3C21 POPEj 247      44.641  36.571  37.310  1.00  0.00           C
ATOM   7834 4C21 POPEj 247      45.001  36.491  38.800  1.00  0.00           C
ATOM   7837 5C21 POPEj 247      44.261  35.371  39.550  1.00  0.00           C
ATOM   7840 6C21 POPEj 247      44.501  35.371  41.070  1.00  0.00           C
ATOM   7843 7C21 POPEj 247      43.191  35.251  41.870  1.00  0.00           C
ATOM   7846 8C21 POPEj 247      43.361  35.331  43.390  1.00  0.00           C
ATOM   7850  C33 POPEj 247      37.931  35.701  28.140  1.00  0.00           C
ATOM   7853  C34 POPEj 247      38.971  36.331  29.080  1.00  0.00           C
ATOM   7856  C35 POPEj 247      38.751  35.971  30.560  1.00  0.00           C
ATOM   7859  C36 POPEj 247      39.991  36.261  31.410  1.00  0.00           C
ATOM   7862  C37 POPEj 247      39.781  36.031  32.910  1.00  0.00           C
ATOM   7865  C38 POPEj 247      41.041  36.331  33.750  1.00  0.00           C
ATOM   7868  C39 POPEj 247      40.851  36.091  35.250  1.00  0.00           C
ATOM   7871 0C31 POPEj 247      40.651  37.371  36.100  1.00  0.00           C
ATOM   7874 1C31 POPEj 247      40.321  37.021  37.560  1.00  0.00           C
ATOM   7877 2C31 POPEj 247      40.221  38.211  38.530  1.00  0.00           C
ATOM   7880 3C31 POPEj 247      41.561  38.891  38.840  1.00  0.00           C
ATOM   7883 4C31 POPEj 247      41.541  39.571  40.220  1.00  0.00           C
ATOM   7886 5C31 POPEj 247      42.831  40.351  40.540  1.00  0.00           C
ATOM   7889 6C31 POPEj 247      42.821  40.991  41.930  1.00  0.00           C
ATOM   7893  NH3 POPEk 248      84.521  45.461  61.330  1.00  0.00           N
ATOM   7897  C12 POPEk 248      83.861  44.111  61.540  1.00  0.00           C
ATOM   7900  C11 POPEk 248      84.811  42.921  61.290  1.00  0.00           C
ATOM   7903  P   POPEk 248      83.311  40.721  61.030  1.00  0.00           P
ATOM   7904  O13 POPEk 248      84.071  39.521  60.590  1.00  0.00           O
ATOM   7905  O14 POPEk 248      82.131  40.391  61.850  1.00  0.00           O
ATOM   7906  O11 POPEk 248      82.801  41.521  59.750  1.00  0.00           O
ATOM   7907  O12 POPEk 248      84.231  41.731  61.800  1.00  0.00           O
ATOM   7908  C1  POPEk 248      82.111  40.841  58.700  1.00  0.00           C
ATOM   7911  C2  POPEk 248      82.851  41.041  57.350  1.00  0.00           C
ATOM   7913  O21 POPEk 248      82.751  42.421  56.980  1.00  0.00           O
ATOM   7914  C21 POPEk 248      83.821  43.161  57.240  1.00  0.00           C
ATOM   7915  O22 POPEk 248      84.871  42.771  57.720  1.00  0.00           O
ATOM   7916  C22 POPEk 248      83.541  44.601  56.820  1.00  0.00           C
ATOM   7919  C3  POPEk 248      82.261  40.161  56.220  1.00  0.00           C
ATOM   7922  O31 POPEk 248      83.021  40.331  55.000  1.00  0.00           O
ATOM   7923  C31 POPEk 248      82.551  41.241  54.130  1.00  0.00           C
ATOM   7924  O32 POPEk 248      81.451  41.741  54.160  1.00  0.00           O
ATOM   7925  C32 POPEk 248      83.731  41.641  53.230  1.00  0.00           C
ATOM   7928  C23 POPEk 248      83.381  44.701  55.290  1.00  0.00           C
ATOM   7931  C24 POPEk 248      83.281  46.141  54.780  1.00  0.00           C
ATOM   7934  C25 POPEk 248      83.391  46.181  53.250  1.00  0.00           C
ATOM   7937  C26 POPEk 248      83.451  47.601  52.680  1.00  0.00           C
ATOM   7940  C27 POPEk 248      83.951  47.611  51.230  1.00  0.00           C
ATOM   7943  C28 POPEk 248      84.011  49.011  50.600  1.00  0.00           C
ATOM   7946  C29 POPEk 248      85.081  49.881  51.210  1.00  0.00           C
ATOM   7948 0C21 POPEk 248      85.781  50.821  50.540  1.00  0.00           C
ATOM   7950 1C21 POPEk 248      85.541  51.171  49.090  1.00  0.00           C
ATOM   7953 2C21 POPEk 248      86.361  52.381  48.610  1.00  0.00           C
ATOM   7956 3C21 POPEk 248      86.101  52.661  47.120  1.00  0.00           C
ATOM   7959 4C21 POPEk 248      86.981  53.771  46.530  1.00  0.00           C
ATOM   7962 5C21 POPEk 248      86.531  55.191  46.900  1.00  0.00           C
ATOM   7965 6C21 POPEk 248      87.391  56.251  46.190  1.00  0.00           C
ATOM   7968 7C21 POPEk 248      86.781  57.651  46.220  1.00  0.00           C
ATOM   7971 8C21 POPEk 248      87.501  58.621  45.280  1.00  0.00           C
ATOM   7975  C33 POPEk 248      83.321  42.311  51.900  1.00  0.00           C
ATOM   7978  C34 POPEk 248      84.541  42.901  51.180  1.00  0.00           C
ATOM   7981  C35 POPEk 248      84.261  43.391  49.750  1.00  0.00           C
ATOM   7984  C36 POPEk 248      85.301  44.441  49.300  1.00  0.00           C
ATOM   7987  C37 POPEk 248      85.401  44.631  47.790  1.00  0.00           C
ATOM   7990  C38 POPEk 248      86.351  45.781  47.400  1.00  0.00           C
ATOM   7993  C39 POPEk 248      85.631  47.101  47.080  1.00  0.00           C
ATOM   7996 0C31 POPEk 248      85.131  47.161  45.620  1.00  0.00           C
ATOM   7999 1C31 POPEk 248      84.851  48.591  45.140  1.00  0.00           C
ATOM   8002 2C31 POPEk 248      84.271  48.631  43.720  1.00  0.00           C
ATOM   8005 3C31 POPEk 248      84.001  50.041  43.190  1.00  0.00           C
ATOM   8008 4C31 POPEk 248      85.271  50.791  42.750  1.00  0.00           C
ATOM   8011 5C31 POPEk 248      84.971  52.221  42.280  1.00  0.00           C
ATOM   8014 6C31 POPEk 248      86.201  53.021  41.830  1.00  0.00           C
ATOM   8018  NH3 POPEl 249      28.391 106.241  19.550  1.00  0.00           N
ATOM   8022  C12 POPEl 249      29.591 105.871  20.380  1.00  0.00           C
ATOM   8025  C11 POPEl 249      29.551 106.571  21.740  1.00  0.00           C
ATOM   8028  P   POPEl 249      31.881 107.571  22.570  1.00  0.00           P
ATOM   8029  O13 POPEl 249      32.121 108.131  21.230  1.00  0.00           O
ATOM   8030  O14 POPEl 249      33.111 107.021  23.190  1.00  0.00           O
ATOM   8031  O11 POPEl 249      31.341 108.691  23.530  1.00  0.00           O
ATOM   8032  O12 POPEl 249      30.771 106.451  22.470  1.00  0.00           O
ATOM   8033  C1  POPEl 249      30.001 108.821  24.020  1.00  0.00           C
ATOM   8036  C2  POPEl 249      29.851 108.601  25.540  1.00  0.00           C
ATOM   8038  O21 POPEl 249      29.951 109.891  26.170  1.00  0.00           O
ATOM   8039  C21 POPEl 249      29.161 110.001  27.220  1.00  0.00           C
ATOM   8040  O22 POPEl 249      28.541 109.101  27.750  1.00  0.00           O
ATOM   8041  C22 POPEl 249      29.111 111.451  27.680  1.00  0.00           C
ATOM   8044  C3  POPEl 249      30.901 107.621  26.100  1.00  0.00           C
ATOM   8047  O31 POPEl 249      30.671 107.311  27.490  1.00  0.00           O
ATOM   8048  C31 POPEl 249      29.811 106.321  27.700  1.00  0.00           C
ATOM   8049  O32 POPEl 249      29.271 105.661  26.830  1.00  0.00           O
ATOM   8050  C32 POPEl 249      29.641 106.021  29.170  1.00  0.00           C
ATOM   8053  C23 POPEl 249      27.971 111.601  28.720  1.00  0.00           C
ATOM   8056  C24 POPEl 249      27.381 113.011  28.720  1.00  0.00           C
ATOM   8059  C25 POPEl 249      26.181 113.151  29.650  1.00  0.00           C
ATOM   8062  C26 POPEl 249      26.631 113.471  31.070  1.00  0.00           C
ATOM   8065  C27 POPEl 249      25.471 113.561  32.060  1.00  0.00           C
ATOM   8068  C28 POPEl 249      25.981 113.481  33.510  1.00  0.00           C
ATOM   8071  C29 POPEl 249      24.861 113.681  34.490  1.00  0.00           C
ATOM   8073 0C21 POPEl 249      24.941 114.291  35.690  1.00  0.00           C
ATOM   8075 1C21 POPEl 249      26.171 114.881  36.330  1.00  0.00           C
ATOM   8078 2C21 POPEl 249      26.641 114.011  37.510  1.00  0.00           C
ATOM   8081 3C21 POPEl 249      27.751 114.681  38.340  1.00  0.00           C
ATOM   8084 4C21 POPEl 249      28.471 113.721  39.300  1.00  0.00           C
ATOM   8087 5C21 POPEl 249      27.501 113.021  40.260  1.00  0.00           C
ATOM   8090 6C21 POPEl 249      28.191 112.181  41.330  1.00  0.00           C
ATOM   8093 7C21 POPEl 249      27.181 111.361  42.130  1.00  0.00           C
ATOM   8096 8C21 POPEl 249      27.781 110.551  43.280  1.00  0.00           C
ATOM   8100  C33 POPEl 249      28.151 106.051  29.590  1.00  0.00           C
ATOM   8103  C34 POPEl 249      27.951 105.341  30.930  1.00  0.00           C
ATOM   8106  C35 POPEl 249      26.581 105.581  31.570  1.00  0.00           C
ATOM   8109  C36 POPEl 249      25.411 104.981  30.780  1.00  0.00           C
ATOM   8112  C37 POPEl 249      24.041 105.201  31.430  1.00  0.00           C
ATOM   8115  C38 POPEl 249      23.771 104.341  32.680  1.00  0.00           C
ATOM   8118  C39 POPEl 249      24.271 104.971  33.980  1.00  0.00           C
ATOM   8121 0C31 POPEl 249      23.281 104.811  35.140  1.00  0.00           C
ATOM   8124 1C31 POPEl 249      23.641 105.691  36.350  1.00  0.00           C
ATOM   8127 2C31 POPEl 249      22.631 105.551  37.490  1.00  0.00           C
ATOM   8130 3C31 POPEl 249      22.801 106.631  38.580  1.00  0.00           C
ATOM   8133 4C31 POPEl 249      23.871 106.281  39.620  1.00  0.00           C
ATOM   8136 5C31 POPEl 249      24.111 107.401  40.650  1.00  0.00           C
ATOM   8139 6C31 POPEl 249      25.161 107.051  41.700  1.00  0.00           C
ATOM   8143  NH3 POPEm 250      -2.551  51.101  60.850  1.00  0.00           N
ATOM   8147  C12 POPEm 250      -2.451  50.191  62.060  1.00  0.00           C
ATOM   8150  C11 POPEm 250      -1.341  50.661  63.020  1.00  0.00           C
ATOM   8153  P   POPEm 250      -0.029  48.661  64.210  1.00  0.00           P
ATOM   8154  O13 POPEm 250       1.321  49.301  64.220  1.00  0.00           O
ATOM   8155  O14 POPEm 250      -0.349  47.821  65.380  1.00  0.00           O
ATOM   8156  O11 POPEm 250      -0.179  47.811  62.870  1.00  0.00           O
ATOM   8157  O12 POPEm 250      -1.161  49.791  64.120  1.00  0.00           O
ATOM   8158  C1  POPEm 250       0.551  48.201  61.700  1.00  0.00           C
ATOM   8161  C2  POPEm 250       0.821  46.991  60.770  1.00  0.00           C
ATOM   8163  O21 POPEm 250       1.741  47.321  59.720  1.00  0.00           O
ATOM   8164  C21 POPEm 250       2.961  47.611  60.060  1.00  0.00           C
ATOM   8165  O22 POPEm 250       3.431  47.651  61.190  1.00  0.00           O
ATOM   8166  C22 POPEm 250       3.691  48.101  58.810  1.00  0.00           C
ATOM   8169  C3  POPEm 250      -0.509  46.521  60.110  1.00  0.00           C
ATOM   8172  O31 POPEm 250      -0.629  46.871  58.710  1.00  0.00           O
ATOM   8173  C31 POPEm 250      -1.011  48.101  58.390  1.00  0.00           C
ATOM   8174  O32 POPEm 250      -1.471  48.921  59.150  1.00  0.00           O
ATOM   8175  C32 POPEm 250      -0.871  48.261  56.860  1.00  0.00           C
ATOM   8178  C23 POPEm 250       4.641  47.051  58.210  1.00  0.00           C
ATOM   8181  C24 POPEm 250       3.961  46.011  57.310  1.00  0.00           C
ATOM   8184  C25 POPEm 250       3.581  46.571  55.920  1.00  0.00           C
ATOM   8187  C26 POPEm 250       3.351  45.451  54.900  1.00  0.00           C
ATOM   8190  C27 POPEm 250       3.441  45.931  53.440  1.00  0.00           C
ATOM   8193  C28 POPEm 250       3.611  44.781  52.430  1.00  0.00           C
ATOM   8196  C29 POPEm 250       2.361  43.961  52.260  1.00  0.00           C
ATOM   8198 0C21 POPEm 250       2.171  43.011  51.330  1.00  0.00           C
ATOM   8200 1C21 POPEm 250       3.181  42.541  50.310  1.00  0.00           C
ATOM   8203 2C21 POPEm 250       2.951  43.151  48.910  1.00  0.00           C
ATOM   8206 3C21 POPEm 250       3.291  42.171  47.780  1.00  0.00           C
ATOM   8209 4C21 POPEm 250       2.861  42.661  46.390  1.00  0.00           C
ATOM   8212 5C21 POPEm 250       3.481  43.991  45.930  1.00  0.00           C
ATOM   8215 6C21 POPEm 250       3.041  44.331  44.500  1.00  0.00           C
ATOM   8218 7C21 POPEm 250       3.491  45.691  43.980  1.00  0.00           C
ATOM   8221 8C21 POPEm 250       3.101  45.921  42.510  1.00  0.00           C
ATOM   8225  C33 POPEm 250      -0.349  49.651  56.440  1.00  0.00           C
ATOM   8228  C34 POPEm 250      -0.579  49.981  54.960  1.00  0.00           C
ATOM   8231  C35 POPEm 250       0.311  49.231  53.950  1.00  0.00           C
ATOM   8234  C36 POPEm 250       0.251  49.941  52.580  1.00  0.00           C
ATOM   8237  C37 POPEm 250       1.031  49.281  51.440  1.00  0.00           C
ATOM   8240  C38 POPEm 250       0.381  47.991  50.890  1.00  0.00           C
ATOM   8243  C39 POPEm 250       0.131  48.001  49.370  1.00  0.00           C
ATOM   8246 0C31 POPEm 250       1.401  48.171  48.520  1.00  0.00           C
ATOM   8249 1C31 POPEm 250       1.071  48.491  47.060  1.00  0.00           C
ATOM   8252 2C31 POPEm 250       2.311  48.921  46.260  1.00  0.00           C
ATOM   8255 3C31 POPEm 250       2.051  49.361  44.800  1.00  0.00           C
ATOM   8258 4C31 POPEm 250       0.681  48.961  44.240  1.00  0.00           C
ATOM   8261 5C31 POPEm 250       0.571  49.201  42.730  1.00  0.00           C
ATOM   8264 6C31 POPEm 250      -0.809  48.871  42.170  1.00  0.00           C
ATOM   8268  NH3 POPEn 251     125.851  50.751  17.890  1.00  0.00           N
ATOM   8272  C12 POPEn 251     126.201  50.151  16.560  1.00  0.00           C
ATOM   8275  C11 POPEn 251     125.781  48.671  16.520  1.00  0.00           C
ATOM   8278  P   POPEn 251     123.181  48.581  16.380  1.00  0.00           P
ATOM   8279  O13 POPEn 251     123.161  47.611  15.250  1.00  0.00           O
ATOM   8280  O14 POPEn 251     123.051  50.021  16.000  1.00  0.00           O
ATOM   8281  O11 POPEn 251     122.091  48.301  17.470  1.00  0.00           O
ATOM   8282  O12 POPEn 251     124.531  48.461  17.170  1.00  0.00           O
ATOM   8283  C1  POPEn 251     120.871  47.581  17.250  1.00  0.00           C
ATOM   8286  C2  POPEn 251     120.281  46.971  18.580  1.00  0.00           C
ATOM   8288  O21 POPEn 251     120.451  47.861  19.700  1.00  0.00           O
ATOM   8289  C21 POPEn 251     119.701  48.941  19.700  1.00  0.00           C
ATOM   8290  O22 POPEn 251     118.711  49.131  19.000  1.00  0.00           O
ATOM   8291  C22 POPEn 251     120.281  49.991  20.640  1.00  0.00           C
ATOM   8294  C3  POPEn 251     120.951  45.601  18.930  1.00  0.00           C
ATOM   8297  O31 POPEn 251     120.371  45.021  20.120  1.00  0.00           O
ATOM   8298  C31 POPEn 251     120.911  43.871  20.510  1.00  0.00           C
ATOM   8299  O32 POPEn 251     121.521  43.081  19.800  1.00  0.00           O
ATOM   8300  C32 POPEn 251     120.681  43.641  21.990  1.00  0.00           C
ATOM   8303  C23 POPEn 251     119.231  50.931  21.280  1.00  0.00           C
ATOM   8306  C24 POPEn 251     118.931  50.591  22.750  1.00  0.00           C
ATOM   8309  C25 POPEn 251     118.191  51.721  23.480  1.00  0.00           C
ATOM   8312  C26 POPEn 251     118.011  51.451  24.990  1.00  0.00           C
ATOM   8315  C27 POPEn 251     117.711  52.721  25.790  1.00  0.00           C
ATOM   8318  C28 POPEn 251     116.941  52.511  27.100  1.00  0.00           C
ATOM   8321  C29 POPEn 251     117.591  51.571  28.090  1.00  0.00           C
ATOM   8323 0C21 POPEn 251     118.051  51.901  29.320  1.00  0.00           C
ATOM   8325 1C21 POPEn 251     118.071  53.281  29.940  1.00  0.00           C
ATOM   8328 2C21 POPEn 251     118.721  53.301  31.340  1.00  0.00           C
ATOM   8331 3C21 POPEn 251     117.701  53.211  32.490  1.00  0.00           C
ATOM   8334 4C21 POPEn 251     118.351  52.941  33.850  1.00  0.00           C
ATOM   8337 5C21 POPEn 251     118.631  51.451  34.070  1.00  0.00           C
ATOM   8340 6C21 POPEn 251     119.461  51.161  35.320  1.00  0.00           C
ATOM   8343 7C21 POPEn 251     119.721  49.661  35.490  1.00  0.00           C
ATOM   8346 8C21 POPEn 251     120.621  49.351  36.680  1.00  0.00           C
ATOM   8350  C33 POPEn 251     119.341  42.921  22.230  1.00  0.00           C
ATOM   8353  C34 POPEn 251     119.141  42.451  23.670  1.00  0.00           C
ATOM   8356  C35 POPEn 251     117.711  41.981  23.890  1.00  0.00           C
ATOM   8359  C36 POPEn 251     117.431  41.611  25.350  1.00  0.00           C
ATOM   8362  C37 POPEn 251     115.951  41.291  25.600  1.00  0.00           C
ATOM   8365  C38 POPEn 251     115.591  41.051  27.080  1.00  0.00           C
ATOM   8368  C39 POPEn 251     115.711  42.331  27.920  1.00  0.00           C
ATOM   8371 0C31 POPEn 251     115.541  42.111  29.430  1.00  0.00           C
ATOM   8374 1C31 POPEn 251     116.271  43.221  30.190  1.00  0.00           C
ATOM   8377 2C31 POPEn 251     116.221  43.081  31.710  1.00  0.00           C
ATOM   8380 3C31 POPEn 251     116.901  44.301  32.340  1.00  0.00           C
ATOM   8383 4C31 POPEn 251     117.151  44.211  33.840  1.00  0.00           C
ATOM   8386 5C31 POPEn 251     117.661  45.551  34.370  1.00  0.00           C
ATOM   8389 6C31 POPEn 251     118.151  45.501  35.800  1.00  0.00           C
ATOM   8393  NH3 POPEo 252      53.381  20.481  23.420  1.00  0.00           N
ATOM   8397  C12 POPEo 252      54.781  20.131  23.070  1.00  0.00           C
ATOM   8400  C11 POPEo 252      54.851  18.911  22.190  1.00  0.00           C
ATOM   8403  P   POPEo 252      56.711  17.491  21.170  1.00  0.00           P
ATOM   8404  O13 POPEo 252      55.611  16.871  20.400  1.00  0.00           O
ATOM   8405  O14 POPEo 252      58.041  17.641  20.570  1.00  0.00           O
ATOM   8406  O11 POPEo 252      56.941  16.691  22.510  1.00  0.00           O
ATOM   8407  O12 POPEo 252      56.201  18.871  21.710  1.00  0.00           O
ATOM   8408  C1  POPEo 252      57.531  17.421  23.590  1.00  0.00           C
ATOM   8411  C2  POPEo 252      57.721  16.511  24.810  1.00  0.00           C
ATOM   8413  O21 POPEo 252      58.891  15.691  24.580  1.00  0.00           O
ATOM   8414  C21 POPEo 252      59.661  15.561  25.670  1.00  0.00           C
ATOM   8415  O22 POPEo 252      59.421  16.051  26.760  1.00  0.00           O
ATOM   8416  C22 POPEo 252      60.821  14.601  25.350  1.00  0.00           C
ATOM   8419  C3  POPEo 252      56.441  15.671  25.070  1.00  0.00           C
ATOM   8422  O31 POPEo 252      56.161  15.601  26.480  1.00  0.00           O
ATOM   8423  C31 POPEo 252      56.761  14.591  27.120  1.00  0.00           C
ATOM   8424  O32 POPEo 252      57.361  13.691  26.580  1.00  0.00           O
ATOM   8425  C32 POPEo 252      56.621  14.801  28.620  1.00  0.00           C
ATOM   8428  C23 POPEo 252      62.061  14.781  26.270  1.00  0.00           C
ATOM   8431  C24 POPEo 252      61.841  14.441  27.750  1.00  0.00           C
ATOM   8434  C25 POPEo 252      62.821  15.191  28.660  1.00  0.00           C
ATOM   8437  C26 POPEo 252      62.411  15.201  30.150  1.00  0.00           C
ATOM   8440  C27 POPEo 252      63.271  16.181  30.950  1.00  0.00           C
ATOM   8443  C28 POPEo 252      62.941  16.291  32.460  1.00  0.00           C
ATOM   8446  C29 POPEo 252      61.781  17.201  32.760  1.00  0.00           C
ATOM   8448 0C21 POPEo 252      60.951  17.151  33.810  1.00  0.00           C
ATOM   8450 1C21 POPEo 252      61.031  16.161  34.950  1.00  0.00           C
ATOM   8453 2C21 POPEo 252      61.511  16.851  36.240  1.00  0.00           C
ATOM   8456 3C21 POPEo 252      61.761  15.851  37.380  1.00  0.00           C
ATOM   8459 4C21 POPEo 252      62.141  16.571  38.680  1.00  0.00           C
ATOM   8462 5C21 POPEo 252      62.461  15.631  39.840  1.00  0.00           C
ATOM   8465 6C21 POPEo 252      63.151  16.351  41.010  1.00  0.00           C
ATOM   8468 7C21 POPEo 252      63.541  15.401  42.150  1.00  0.00           C
ATOM   8471 8C21 POPEo 252      64.621  16.001  43.050  1.00  0.00           C
ATOM   8475  C33 POPEo 252      57.811  14.171  29.390  1.00  0.00           C
ATOM   8478  C34 POPEo 252      58.051  14.801  30.760  1.00  0.00           C
ATOM   8481  C35 POPEo 252      56.831  14.781  31.700  1.00  0.00           C
ATOM   8484  C36 POPEo 252      56.261  13.381  31.960  1.00  0.00           C
ATOM   8487  C37 POPEo 252      55.121  13.421  32.980  1.00  0.00           C
ATOM   8490  C38 POPEo 252      54.461  12.061  33.210  1.00  0.00           C
ATOM   8493  C39 POPEo 252      53.601  12.031  34.480  1.00  0.00           C
ATOM   8496 0C31 POPEo 252      53.101  10.631  34.860  1.00  0.00           C
ATOM   8499 1C31 POPEo 252      51.941  10.111  33.980  1.00  0.00           C
ATOM   8502 2C31 POPEo 252      51.541   8.651  34.290  1.00  0.00           C
ATOM   8505 3C31 POPEo 252      51.281   8.351  35.770  1.00  0.00           C
ATOM   8508 4C31 POPEo 252      50.171   9.211  36.400  1.00  0.00           C
ATOM   8511 5C31 POPEo 252      50.141   9.111  37.930  1.00  0.00           C
ATOM   8514 6C31 POPEo 252      49.121  10.071  38.550  1.00  0.00           C
ATOM   8518  NH3 POPEp 253     102.381  99.381  17.810  1.00  0.00           N
ATOM   8522  C12 POPEp 253     102.591  99.821  16.380  1.00  0.00           C
ATOM   8525  C11 POPEp 253     101.711 101.041  16.060  1.00  0.00           C
ATOM   8528  P   POPEp 253      99.251 101.871  16.510  1.00  0.00           P
ATOM   8529  O13 POPEp 253      99.561 103.191  15.890  1.00  0.00           O
ATOM   8530  O14 POPEp 253      97.891 101.331  16.300  1.00  0.00           O
ATOM   8531  O11 POPEp 253      99.511 101.981  18.060  1.00  0.00           O
ATOM   8532  O12 POPEp 253     100.321 100.761  16.160  1.00  0.00           O
ATOM   8533  C1  POPEp 253      99.881 103.251  18.610  1.00  0.00           C
ATOM   8536  C2  POPEp 253     100.481 103.051  20.010  1.00  0.00           C
ATOM   8538  O21 POPEp 253     100.861 104.371  20.450  1.00  0.00           O
ATOM   8539  C21 POPEp 253     100.581 104.621  21.710  1.00  0.00           C
ATOM   8540  O22 POPEp 253     100.051 103.861  22.500  1.00  0.00           O
ATOM   8541  C22 POPEp 253     100.931 106.081  21.990  1.00  0.00           C
ATOM   8544  C3  POPEp 253     101.731 102.121  19.960  1.00  0.00           C
ATOM   8547  O31 POPEp 253     101.551 100.871  20.680  1.00  0.00           O
ATOM   8548  C31 POPEp 253     101.921 100.881  21.950  1.00  0.00           C
ATOM   8549  O32 POPEp 253     102.391 101.811  22.580  1.00  0.00           O
ATOM   8550  C32 POPEp 253     101.731  99.471  22.530  1.00  0.00           C
ATOM   8553  C23 POPEp 253     100.161 106.691  23.180  1.00  0.00           C
ATOM   8556  C24 POPEp 253     100.451 108.191  23.270  1.00  0.00           C
ATOM   8559  C25 POPEp 253     101.851 108.511  23.820  1.00  0.00           C
ATOM   8562  C26 POPEp 253     101.831 108.911  25.300  1.00  0.00           C
ATOM   8565  C27 POPEp 253     103.241 109.191  25.850  1.00  0.00           C
ATOM   8568  C28 POPEp 253     103.171 109.511  27.350  1.00  0.00           C
ATOM   8571  C29 POPEp 253     104.541 109.671  27.970  1.00  0.00           C
ATOM   8573 0C21 POPEp 253     104.911 109.301  29.210  1.00  0.00           C
ATOM   8575 1C21 POPEp 253     104.031 108.661  30.250  1.00  0.00           C
ATOM   8578 2C21 POPEp 253     103.921 109.511  31.530  1.00  0.00           C
ATOM   8581 3C21 POPEp 253     103.021 108.811  32.560  1.00  0.00           C
ATOM   8584 4C21 POPEp 253     102.871 109.581  33.880  1.00  0.00           C
ATOM   8587 5C21 POPEp 253     104.181 109.681  34.670  1.00  0.00           C
ATOM   8590 6C21 POPEp 253     103.941 110.071  36.140  1.00  0.00           C
ATOM   8593 7C21 POPEp 253     105.221 110.031  36.980  1.00  0.00           C
ATOM   8596 8C21 POPEp 253     104.951 110.271  38.470  1.00  0.00           C
ATOM   8600  C33 POPEp 253     102.351  99.371  23.940  1.00  0.00           C
ATOM   8603  C34 POPEp 253     102.231  97.991  24.580  1.00  0.00           C
ATOM   8606  C35 POPEp 253     103.181  97.771  25.780  1.00  0.00           C
ATOM   8609  C36 POPEp 253     102.911  98.711  26.970  1.00  0.00           C
ATOM   8612  C37 POPEp 253     103.881  98.451  28.130  1.00  0.00           C
ATOM   8615  C38 POPEp 253     103.411  99.031  29.470  1.00  0.00           C
ATOM   8618  C39 POPEp 253     102.361  98.171  30.190  1.00  0.00           C
ATOM   8621 0C31 POPEp 253     102.921  96.791  30.620  1.00  0.00           C
ATOM   8624 1C31 POPEp 253     102.051  96.101  31.680  1.00  0.00           C
ATOM   8627 2C31 POPEp 253     102.791  94.971  32.410  1.00  0.00           C
ATOM   8630 3C31 POPEp 253     103.351  95.381  33.780  1.00  0.00           C
ATOM   8633 4C31 POPEp 253     104.421  96.491  33.720  1.00  0.00           C
ATOM   8636 5C31 POPEp 253     104.831  96.971  35.120  1.00  0.00           C
ATOM   8639 6C31 POPEp 253     105.841  98.121  35.080  1.00  0.00           C
ATOM   8643  NH3 POPEq 254      77.131  41.001  17.730  1.00  0.00           N
ATOM   8647  C12 POPEq 254      78.541  41.511  17.530  1.00  0.00           C
ATOM   8650  C11 POPEq 254      79.461  40.501  16.840  1.00  0.00           C
ATOM   8653  P   POPEq 254      81.851  40.741  17.910  1.00  0.00           P
ATOM   8654  O13 POPEq 254      82.201  39.321  18.070  1.00  0.00           O
ATOM   8655  O14 POPEq 254      83.051  41.581  17.730  1.00  0.00           O
ATOM   8656  O11 POPEq 254      81.131  41.261  19.240  1.00  0.00           O
ATOM   8657  O12 POPEq 254      80.801  40.981  16.750  1.00  0.00           O
ATOM   8658  C1  POPEq 254      81.661  42.441  19.870  1.00  0.00           C
ATOM   8661  C2  POPEq 254      81.111  42.651  21.300  1.00  0.00           C
ATOM   8663  O21 POPEq 254      82.031  43.431  22.090  1.00  0.00           O
ATOM   8664  C21 POPEq 254      82.031  44.721  21.800  1.00  0.00           C
ATOM   8665  O22 POPEq 254      81.431  45.241  20.880  1.00  0.00           O
ATOM   8666  C22 POPEq 254      82.731  45.501  22.930  1.00  0.00           C
ATOM   8669  C3  POPEq 254      80.881  41.271  21.990  1.00  0.00           C
ATOM   8672  O31 POPEq 254      81.041  41.311  23.420  1.00  0.00           O
ATOM   8673  C31 POPEq 254      80.101  41.991  24.060  1.00  0.00           C
ATOM   8674  O32 POPEq 254      79.111  42.451  23.540  1.00  0.00           O
ATOM   8675  C32 POPEq 254      80.481  42.091  25.540  1.00  0.00           C
ATOM   8678  C23 POPEq 254      83.291  46.901  22.580  1.00  0.00           C
ATOM   8681  C24 POPEq 254      83.131  47.921  23.730  1.00  0.00           C
ATOM   8684  C25 POPEq 254      83.691  47.481  25.090  1.00  0.00           C
ATOM   8687  C26 POPEq 254      83.231  48.401  26.240  1.00  0.00           C
ATOM   8690  C27 POPEq 254      83.381  47.791  27.640  1.00  0.00           C
ATOM   8693  C28 POPEq 254      84.811  47.341  28.000  1.00  0.00           C
ATOM   8696  C29 POPEq 254      84.851  46.671  29.360  1.00  0.00           C
ATOM   8698 0C21 POPEq 254      85.071  47.271  30.540  1.00  0.00           C
ATOM   8700 1C21 POPEq 254      85.311  48.741  30.770  1.00  0.00           C
ATOM   8703 2C21 POPEq 254      84.071  49.441  31.350  1.00  0.00           C
ATOM   8706 3C21 POPEq 254      83.591  48.841  32.680  1.00  0.00           C
ATOM   8709 4C21 POPEq 254      82.521  49.711  33.350  1.00  0.00           C
ATOM   8712 5C21 POPEq 254      81.671  48.951  34.380  1.00  0.00           C
ATOM   8715 6C21 POPEq 254      82.461  48.541  35.630  1.00  0.00           C
ATOM   8718 7C21 POPEq 254      81.561  47.921  36.710  1.00  0.00           C
ATOM   8721 8C21 POPEq 254      82.271  47.621  38.030  1.00  0.00           C
ATOM   8725  C33 POPEq 254      80.041  43.401  26.230  1.00  0.00           C
ATOM   8728  C34 POPEq 254      80.451  43.471  27.710  1.00  0.00           C
ATOM   8731  C35 POPEq 254      80.251  44.891  28.270  1.00  0.00           C
ATOM   8734  C36 POPEq 254      81.011  45.191  29.570  1.00  0.00           C
ATOM   8737  C37 POPEq 254      80.601  44.341  30.770  1.00  0.00           C
ATOM   8740  C38 POPEq 254      81.161  44.891  32.080  1.00  0.00           C
ATOM   8743  C39 POPEq 254      80.671  44.121  33.320  1.00  0.00           C
ATOM   8746 0C31 POPEq 254      81.781  43.361  34.060  1.00  0.00           C
ATOM   8749 1C31 POPEq 254      81.221  42.471  35.180  1.00  0.00           C
ATOM   8752 2C31 POPEq 254      82.261  41.501  35.760  1.00  0.00           C
ATOM   8755 3C31 POPEq 254      83.291  42.141  36.690  1.00  0.00           C
ATOM   8758 4C31 POPEq 254      84.371  41.121  37.090  1.00  0.00           C
ATOM   8761 5C31 POPEq 254      85.451  41.711  38.000  1.00  0.00           C
ATOM   8764 6C31 POPEq 254      86.591  40.721  38.290  1.00  0.00           C
ATOM   8768  NH3 POPEr 255      93.701  45.621  18.700  1.00  0.00           N
ATOM   8772  C12 POPEr 255      94.031  46.781  17.810  1.00  0.00           C
ATOM   8775  C11 POPEr 255      92.731  47.481  17.400  1.00  0.00           C
ATOM   8778  P   POPEr 255      93.151  50.051  17.110  1.00  0.00           P
ATOM   8779  O13 POPEr 255      93.251  51.021  16.010  1.00  0.00           O
ATOM   8780  O14 POPEr 255      92.101  50.381  18.110  1.00  0.00           O
ATOM   8781  O11 POPEr 255      94.541  49.931  17.860  1.00  0.00           O
ATOM   8782  O12 POPEr 255      92.981  48.591  16.550  1.00  0.00           O
ATOM   8783  C1  POPEr 255      94.921  50.871  18.860  1.00  0.00           C
ATOM   8786  C2  POPEr 255      95.151  50.131  20.200  1.00  0.00           C
ATOM   8788  O21 POPEr 255      95.311  51.101  21.260  1.00  0.00           O
ATOM   8789  C21 POPEr 255      94.901  50.661  22.440  1.00  0.00           C
ATOM   8790  O22 POPEr 255      94.241  49.651  22.620  1.00  0.00           O
ATOM   8791  C22 POPEr 255      95.311  51.631  23.550  1.00  0.00           C
ATOM   8794  C3  POPEr 255      96.391  49.191  20.140  1.00  0.00           C
ATOM   8797  O31 POPEr 255      96.671  48.541  21.380  1.00  0.00           O
ATOM   8798  C31 POPEr 255      96.001  47.391  21.600  1.00  0.00           C
ATOM   8799  O32 POPEr 255      95.231  46.861  20.820  1.00  0.00           O
ATOM   8800  C32 POPEr 255      96.291  46.961  23.030  1.00  0.00           C
ATOM   8803  C23 POPEr 255      94.131  52.031  24.470  1.00  0.00           C
ATOM   8806  C24 POPEr 255      93.781  50.991  25.550  1.00  0.00           C
ATOM   8809  C25 POPEr 255      92.471  51.341  26.270  1.00  0.00           C
ATOM   8812  C26 POPEr 255      92.111  50.401  27.430  1.00  0.00           C
ATOM   8815  C27 POPEr 255      90.851  50.901  28.160  1.00  0.00           C
ATOM   8818  C28 POPEr 255      90.371  49.971  29.290  1.00  0.00           C
ATOM   8821  C29 POPEr 255      89.081  50.491  29.870  1.00  0.00           C
ATOM   8823 0C21 POPEr 255      88.901  50.971  31.110  1.00  0.00           C
ATOM   8825 1C21 POPEr 255      89.961  51.061  32.180  1.00  0.00           C
ATOM   8828 2C21 POPEr 255      89.351  51.441  33.540  1.00  0.00           C
ATOM   8831 3C21 POPEr 255      88.901  52.911  33.620  1.00  0.00           C
ATOM   8834 4C21 POPEr 255      89.971  53.821  34.240  1.00  0.00           C
ATOM   8837 5C21 POPEr 255      89.981  53.741  35.760  1.00  0.00           C
ATOM   8840 6C21 POPEr 255      91.131  54.521  36.380  1.00  0.00           C
ATOM   8843 7C21 POPEr 255      91.001  54.621  37.900  1.00  0.00           C
ATOM   8846 8C21 POPEr 255      92.201  55.281  38.550  1.00  0.00           C
ATOM   8850  C33 POPEr 255      95.221  46.001  23.580  1.00  0.00           C
ATOM   8853  C34 POPEr 255      95.401  45.721  25.090  1.00  0.00           C
ATOM   8856  C35 POPEr 255      95.111  46.931  25.990  1.00  0.00           C
ATOM   8859  C36 POPEr 255      95.371  46.611  27.470  1.00  0.00           C
ATOM   8862  C37 POPEr 255      94.971  47.781  28.380  1.00  0.00           C
ATOM   8865  C38 POPEr 255      95.451  47.621  29.830  1.00  0.00           C
ATOM   8868  C39 POPEr 255      94.721  48.591  30.760  1.00  0.00           C
ATOM   8871 0C31 POPEr 255      95.371  48.811  32.130  1.00  0.00           C
ATOM   8874 1C31 POPEr 255      94.391  49.521  33.060  1.00  0.00           C
ATOM   8877 2C31 POPEr 255      94.861  49.661  34.510  1.00  0.00           C
ATOM   8880 3C31 POPEr 255      93.861  50.511  35.320  1.00  0.00           C
ATOM   8883 4C31 POPEr 255      93.971  50.331  36.840  1.00  0.00           C
ATOM   8886 5C31 POPEr 255      92.981  51.231  37.580  1.00  0.00           C
ATOM   8889 6C31 POPEr 255      93.011  51.061  39.100  1.00  0.00           C
ATOM   8893  NH3 POPEs 256      61.401  19.741  60.740  1.00  0.00           N
ATOM   8897  C12 POPEs 256      61.261  19.031  62.060  1.00  0.00           C
ATOM   8900  C11 POPEs 256      62.501  19.271  62.960  1.00  0.00           C
ATOM   8903  P   POPEs 256      64.471  17.741  62.120  1.00  0.00           P
ATOM   8904  O13 POPEs 256      65.791  18.151  62.670  1.00  0.00           O
ATOM   8905  O14 POPEs 256      64.351  16.321  61.780  1.00  0.00           O
ATOM   8906  O11 POPEs 256      64.111  18.671  60.890  1.00  0.00           O
ATOM   8907  O12 POPEs 256      63.291  18.091  63.110  1.00  0.00           O
ATOM   8908  C1  POPEs 256      64.881  18.591  59.690  1.00  0.00           C
ATOM   8911  C2  POPEs 256      64.341  17.471  58.750  1.00  0.00           C
ATOM   8913  O21 POPEs 256      65.031  17.621  57.500  1.00  0.00           O
ATOM   8914  C21 POPEs 256      64.471  17.931  56.360  1.00  0.00           C
ATOM   8915  O22 POPEs 256      63.291  17.981  56.070  1.00  0.00           O
ATOM   8916  C22 POPEs 256      65.591  18.311  55.400  1.00  0.00           C
ATOM   8919  C3  POPEs 256      62.791  17.581  58.760  1.00  0.00           C
ATOM   8922  O31 POPEs 256      62.111  16.531  58.070  1.00  0.00           O
ATOM   8923  C31 POPEs 256      60.821  16.841  57.920  1.00  0.00           C
ATOM   8924  O32 POPEs 256      60.321  17.901  58.260  1.00  0.00           O
ATOM   8925  C32 POPEs 256      60.121  15.691  57.240  1.00  0.00           C
ATOM   8928  C23 POPEs 256      65.121  19.351  54.360  1.00  0.00           C
ATOM   8931  C24 POPEs 256      66.201  19.751  53.360  1.00  0.00           C
ATOM   8934  C25 POPEs 256      66.961  18.561  52.760  1.00  0.00           C
ATOM   8937  C26 POPEs 256      67.621  19.011  51.460  1.00  0.00           C
ATOM   8940  C27 POPEs 256      68.421  17.931  50.730  1.00  0.00           C
ATOM   8943  C28 POPEs 256      69.391  18.521  49.690  1.00  0.00           C
ATOM   8946  C29 POPEs 256      68.771  19.591  48.820  1.00  0.00           C
ATOM   8948 0C21 POPEs 256      69.291  20.091  47.690  1.00  0.00           C
ATOM   8950 1C21 POPEs 256      70.571  19.641  47.040  1.00  0.00           C
ATOM   8953 2C21 POPEs 256      70.341  19.361  45.550  1.00  0.00           C
ATOM   8956 3C21 POPEs 256      70.271  20.641  44.700  1.00  0.00           C
ATOM   8959 4C21 POPEs 256      69.611  20.421  43.330  1.00  0.00           C
ATOM   8962 5C21 POPEs 256      70.171  19.241  42.520  1.00  0.00           C
ATOM   8965 6C21 POPEs 256      71.671  19.371  42.180  1.00  0.00           C
ATOM   8968 7C21 POPEs 256      72.201  18.131  41.460  1.00  0.00           C
ATOM   8971 8C21 POPEs 256      73.681  18.201  41.110  1.00  0.00           C
ATOM   8975  C33 POPEs 256      60.541  15.591  55.750  1.00  0.00           C
ATOM   8978  C34 POPEs 256      60.581  14.141  55.260  1.00  0.00           C
ATOM   8981  C35 POPEs 256      59.221  13.441  55.290  1.00  0.00           C
ATOM   8984  C36 POPEs 256      58.191  14.111  54.370  1.00  0.00           C
ATOM   8987  C37 POPEs 256      57.091  13.141  53.930  1.00  0.00           C
ATOM   8990  C38 POPEs 256      57.161  12.801  52.430  1.00  0.00           C
ATOM   8993  C39 POPEs 256      56.711  13.971  51.550  1.00  0.00           C
ATOM   8996 0C31 POPEs 256      56.501  13.551  50.100  1.00  0.00           C
ATOM   8999 1C31 POPEs 256      56.071  14.731  49.220  1.00  0.00           C
ATOM   9002 2C31 POPEs 256      55.501  14.271  47.880  1.00  0.00           C
ATOM   9005 3C31 POPEs 256      55.151  15.461  46.990  1.00  0.00           C
ATOM   9008 4C31 POPEs 256      54.591  15.021  45.640  1.00  0.00           C
ATOM   9011 5C31 POPEs 256      54.361  16.221  44.710  1.00  0.00           C
ATOM   9014 6C31 POPEs 256      53.911  15.791  43.320  1.00  0.00           C
ATOM   9018  NH3 POPEt 257     131.203  42.031  18.940  1.00  0.00           N
ATOM   9022  C12 POPEt 257     130.233  43.181  18.890  1.00  0.00           C
ATOM   9025  C11 POPEt 257     130.383  44.111  20.090  1.00  0.00           C
ATOM   9028  P   POPEt 257     129.303  46.581  20.000  1.00  0.00           P
ATOM   9029  O13 POPEt 257     130.673  47.101  20.240  1.00  0.00           O
ATOM   9030  O14 POPEt 257     128.683  47.031  18.740  1.00  0.00           O
ATOM   9031  O11 POPEt 257     128.371  46.951  21.230  1.00  0.00           O
ATOM   9032  O12 POPEt 257     129.293  45.011  20.100  1.00  0.00           O
ATOM   9033  C1  POPEt 257     128.643  46.411  22.540  1.00  0.00           C
ATOM   9036  C2  POPEt 257     127.881  45.081  22.890  1.00  0.00           C
ATOM   9038  O21 POPEt 257     126.441  45.131  22.960  1.00  0.00           O
ATOM   9039  C21 POPEt 257     125.871  45.911  23.830  1.00  0.00           C
ATOM   9040  O22 POPEt 257     126.411  46.831  24.440  1.00  0.00           O
ATOM   9041  C22 POPEt 257     124.421  45.491  24.050  1.00  0.00           C
ATOM   9044  C3  POPEt 257     128.441  44.421  24.180  1.00  0.00           C
ATOM   9047  O31 POPEt 257     128.753  43.031  23.950  1.00  0.00           O
ATOM   9048  C31 POPEt 257     129.973  42.821  23.470  1.00  0.00           C
ATOM   9049  O32 POPEt 257     130.843  43.671  23.370  1.00  0.00           O
ATOM   9050  C32 POPEt 257     130.113  41.351  23.140  1.00  0.00           C
ATOM   9053  C23 POPEt 257     123.911  46.101  25.380  1.00  0.00           C
ATOM   9056  C24 POPEt 257     122.661  45.421  25.930  1.00  0.00           C
ATOM   9059  C25 POPEt 257     122.191  46.021  27.270  1.00  0.00           C
ATOM   9062  C26 POPEt 257     123.171  45.871  28.450  1.00  0.00           C
ATOM   9065  C27 POPEt 257     122.481  46.161  29.790  1.00  0.00           C
ATOM   9068  C28 POPEt 257     123.261  45.741  31.040  1.00  0.00           C
ATOM   9071  C29 POPEt 257     122.601  46.341  32.260  1.00  0.00           C
ATOM   9073 0C21 POPEt 257     121.971  45.731  33.280  1.00  0.00           C
ATOM   9075 1C21 POPEt 257     121.801  44.251  33.510  1.00  0.00           C
ATOM   9078 2C21 POPEt 257     122.201  43.911  34.960  1.00  0.00           C
ATOM   9081 3C21 POPEt 257     121.971  42.451  35.350  1.00  0.00           C
ATOM   9084 4C21 POPEt 257     122.571  42.151  36.740  1.00  0.00           C
ATOM   9087 5C21 POPEt 257     121.821  41.071  37.520  1.00  0.00           C
ATOM   9090 6C21 POPEt 257     122.381  40.901  38.950  1.00  0.00           C
ATOM   9093 7C21 POPEt 257     121.501  40.031  39.850  1.00  0.00           C
ATOM   9096 8C21 POPEt 257     121.591  38.531  39.580  1.00  0.00           C
ATOM   9100  C33 POPEt 257     131.173  40.681  24.050  1.00  0.00           C
ATOM   9103  C34 POPEt 257     131.013  41.031  25.530  1.00  0.00           C
ATOM   9106  C35 POPEt 257     131.663  39.981  26.430  1.00  0.00           C
ATOM   9109  C36 POPEt 257     131.373  40.221  27.920  1.00  0.00           C
ATOM   9112  C37 POPEt 257     130.913  38.961  28.650  1.00  0.00           C
ATOM   9115  C38 POPEt 257     131.093  39.021  30.180  1.00  0.00           C
ATOM   9118  C39 POPEt 257     130.223  40.111  30.830  1.00  0.00           C
ATOM   9121 0C31 POPEt 257     130.203  40.091  32.370  1.00  0.00           C
ATOM   9124 1C31 POPEt 257     131.423  40.721  33.050  1.00  0.00           C
ATOM   9127 2C31 POPEt 257     131.263  40.661  34.580  1.00  0.00           C
ATOM   9130 3C31 POPEt 257     132.323  41.441  35.370  1.00  0.00           C
ATOM   9133 4C31 POPEt 257     132.203  41.201  36.890  1.00  0.00           C
ATOM   9136 5C31 POPEt 257     132.903  42.271  37.730  1.00  0.00           C
ATOM   9139 6C31 POPEt 257     133.023  41.911  39.220  1.00  0.00           C
ATOM   9143  NH3 POPEu 258     133.613  55.121  18.640  1.00  0.00           N
ATOM   9147  C12 POPEu 258     132.393  54.411  18.120  1.00  0.00           C
ATOM   9150  C11 POPEu 258     131.483  53.911  19.250  1.00  0.00           C
ATOM   9153  P   POPEu 258     129.783  52.241  18.030  1.00  0.00           P
ATOM   9154  O13 POPEu 258     130.123  52.341  16.600  1.00  0.00           O
ATOM   9155  O14 POPEu 258     130.333  51.101  18.790  1.00  0.00           O
ATOM   9156  O11 POPEu 258     128.191  52.301  18.170  1.00  0.00           O
ATOM   9157  O12 POPEu 258     130.233  53.591  18.690  1.00  0.00           O
ATOM   9158  C1  POPEu 258     127.521  53.581  18.080  1.00  0.00           C
ATOM   9161  C2  POPEu 258     127.661  54.501  19.350  1.00  0.00           C
ATOM   9163  O21 POPEu 258     127.691  53.781  20.580  1.00  0.00           O
ATOM   9164  C21 POPEu 258     126.611  53.151  21.010  1.00  0.00           C
ATOM   9165  O22 POPEu 258     125.561  53.021  20.400  1.00  0.00           O
ATOM   9166  C22 POPEu 258     126.911  52.691  22.440  1.00  0.00           C
ATOM   9169  C3  POPEu 258     126.711  55.741  19.380  1.00  0.00           C
ATOM   9172  O31 POPEu 258     126.871  56.511  20.580  1.00  0.00           O
ATOM   9173  C31 POPEu 258     127.981  57.251  20.650  1.00  0.00           C
ATOM   9174  O32 POPEu 258     128.773  57.451  19.740  1.00  0.00           O
ATOM   9175  C32 POPEu 258     128.021  57.801  22.080  1.00  0.00           C
ATOM   9178  C23 POPEu 258     125.681  52.331  23.290  1.00  0.00           C
ATOM   9181  C24 POPEu 258     125.191  50.891  23.080  1.00  0.00           C
ATOM   9184  C25 POPEu 258     124.961  50.121  24.390  1.00  0.00           C
ATOM   9187  C26 POPEu 258     123.911  50.771  25.300  1.00  0.00           C
ATOM   9190  C27 POPEu 258     123.681  49.981  26.600  1.00  0.00           C
ATOM   9193  C28 POPEu 258     122.581  50.591  27.490  1.00  0.00           C
ATOM   9196  C29 POPEu 258     123.091  51.771  28.280  1.00  0.00           C
ATOM   9198 0C21 POPEu 258     122.951  51.961  29.600  1.00  0.00           C
ATOM   9200 1C21 POPEu 258     122.191  51.071  30.550  1.00  0.00           C
ATOM   9203 2C21 POPEu 258     123.101  50.141  31.370  1.00  0.00           C
ATOM   9206 3C21 POPEu 258     123.881  50.871  32.470  1.00  0.00           C
ATOM   9209 4C21 POPEu 258     124.661  49.931  33.400  1.00  0.00           C
ATOM   9212 5C21 POPEu 258     125.091  50.691  34.660  1.00  0.00           C
ATOM   9215 6C21 POPEu 258     125.961  49.911  35.660  1.00  0.00           C
ATOM   9218 7C21 POPEu 258     126.561  50.881  36.690  1.00  0.00           C
ATOM   9221 8C21 POPEu 258     127.161  50.211  37.920  1.00  0.00           C
ATOM   9225  C33 POPEu 258     129.433  57.931  22.680  1.00  0.00           C
ATOM   9228  C34 POPEu 258     129.443  58.321  24.170  1.00  0.00           C
ATOM   9231  C35 POPEu 258     128.953  57.201  25.100  1.00  0.00           C
ATOM   9234  C36 POPEu 258     129.143  57.511  26.590  1.00  0.00           C
ATOM   9237  C37 POPEu 258     128.783  56.321  27.500  1.00  0.00           C
ATOM   9240  C38 POPEu 258     128.863  56.621  29.010  1.00  0.00           C
ATOM   9243  C39 POPEu 258     130.293  56.701  29.550  1.00  0.00           C
ATOM   9246 0C31 POPEu 258     130.353  56.821  31.090  1.00  0.00           C
ATOM   9249 1C31 POPEu 258     131.773  56.601  31.650  1.00  0.00           C
ATOM   9252 2C31 POPEu 258     132.073  57.351  32.960  1.00  0.00           C
ATOM   9255 3C31 POPEu 258     131.273  56.881  34.180  1.00  0.00           C
ATOM   9258 4C31 POPEu 258     131.583  57.731  35.420  1.00  0.00           C
ATOM   9261 5C31 POPEu 258     130.943  57.191  36.710  1.00  0.00           C
ATOM   9264 6C31 POPEu 258     131.083  58.141  37.900  1.00  0.00           C
ATOM   9268  NH3 POPEv 259      20.191  92.081  59.630  1.00  0.00           N
ATOM   9272  C12 POPEv 259      20.271  90.661  60.080  1.00  0.00           C
ATOM   9275  C11 POPEv 259      18.911  89.981  59.810  1.00  0.00           C
ATOM   9278  P   POPEv 259      19.281  89.471  57.270  1.00  0.00           P
ATOM   9279  O13 POPEv 259      19.311  90.961  57.210  1.00  0.00           O
ATOM   9280  O14 POPEv 259      20.471  88.721  56.820  1.00  0.00           O
ATOM   9281  O11 POPEv 259      18.001  88.901  56.560  1.00  0.00           O
ATOM   9282  O12 POPEv 259      18.981  89.041  58.750  1.00  0.00           O
ATOM   9283  C1  POPEv 259      17.511  89.411  55.320  1.00  0.00           C
ATOM   9286  C2  POPEv 259      17.011  88.231  54.450  1.00  0.00           C
ATOM   9288  O21 POPEv 259      17.701  88.171  53.190  1.00  0.00           O
ATOM   9289  C21 POPEv 259      17.271  89.051  52.300  1.00  0.00           C
ATOM   9290  O22 POPEv 259      16.711  90.101  52.540  1.00  0.00           O
ATOM   9291  C22 POPEv 259      17.541  88.481  50.910  1.00  0.00           C
ATOM   9294  C3  POPEv 259      15.461  88.181  54.290  1.00  0.00           C
ATOM   9297  O31 POPEv 259      15.161  87.291  53.200  1.00  0.00           O
ATOM   9298  C31 POPEv 259      13.991  87.431  52.620  1.00  0.00           C
ATOM   9299  O32 POPEv 259      13.141  88.241  52.950  1.00  0.00           O
ATOM   9300  C32 POPEv 259      13.901  86.491  51.420  1.00  0.00           C
ATOM   9303  C23 POPEv 259      17.771  89.581  49.860  1.00  0.00           C
ATOM   9306  C24 POPEv 259      16.481  90.271  49.400  1.00  0.00           C
ATOM   9309  C25 POPEv 259      16.781  91.441  48.450  1.00  0.00           C
ATOM   9312  C26 POPEv 259      17.101  90.991  47.030  1.00  0.00           C
ATOM   9315  C27 POPEv 259      17.471  92.181  46.140  1.00  0.00           C
ATOM   9318  C28 POPEv 259      17.351  91.861  44.640  1.00  0.00           C
ATOM   9321  C29 POPEv 259      17.371  93.131  43.820  1.00  0.00           C
ATOM   9323 0C21 POPEv 259      16.451  93.501  42.920  1.00  0.00           C
ATOM   9325 1C21 POPEv 259      15.251  92.701  42.460  1.00  0.00           C
ATOM   9328 2C21 POPEv 259      14.991  92.891  40.950  1.00  0.00           C
ATOM   9331 3C21 POPEv 259      14.381  94.261  40.590  1.00  0.00           C
ATOM   9334 4C21 POPEv 259      14.711  94.721  39.150  1.00  0.00           C
ATOM   9337 5C21 POPEv 259      16.181  95.131  38.970  1.00  0.00           C
ATOM   9340 6C21 POPEv 259      16.581  95.421  37.510  1.00  0.00           C
ATOM   9343 7C21 POPEv 259      16.201  96.821  37.020  1.00  0.00           C
ATOM   9346 8C21 POPEv 259      16.761  97.131  35.630  1.00  0.00           C
ATOM   9350  C33 POPEv 259      13.491  87.221  50.120  1.00  0.00           C
ATOM   9353  C34 POPEv 259      13.191  86.231  48.980  1.00  0.00           C
ATOM   9356  C35 POPEv 259      12.921  86.911  47.630  1.00  0.00           C
ATOM   9359  C36 POPEv 259      14.191  87.391  46.920  1.00  0.00           C
ATOM   9362  C37 POPEv 259      15.031  86.241  46.340  1.00  0.00           C
ATOM   9365  C38 POPEv 259      16.261  86.741  45.560  1.00  0.00           C
ATOM   9368  C39 POPEv 259      16.671  85.831  44.390  1.00  0.00           C
ATOM   9371 0C31 POPEv 259      15.601  85.781  43.300  1.00  0.00           C
ATOM   9374 1C31 POPEv 259      16.111  85.261  41.960  1.00  0.00           C
ATOM   9377 2C31 POPEv 259      15.151  85.631  40.820  1.00  0.00           C
ATOM   9380 3C31 POPEv 259      15.541  84.971  39.490  1.00  0.00           C
ATOM   9383 4C31 POPEv 259      15.051  83.531  39.340  1.00  0.00           C
ATOM   9386 5C31 POPEv 259      15.311  82.971  37.940  1.00  0.00           C
ATOM   9389 6C31 POPEv 259      14.361  81.851  37.530  1.00  0.00           C
ATOM   9393  NH3 POPEw 260      19.231  22.041  65.170  1.00  0.00           N
ATOM   9397  C12 POPEw 260      18.501  22.171  66.480  1.00  0.00           C
ATOM   9400  C11 POPEw 260      17.441  23.301  66.440  1.00  0.00           C
ATOM   9403  P   POPEw 260      16.341  23.441  64.060  1.00  0.00           P
ATOM   9404  O13 POPEw 260      17.751  23.571  63.620  1.00  0.00           O
ATOM   9405  O14 POPEw 260      15.471  22.491  63.350  1.00  0.00           O
ATOM   9406  O11 POPEw 260      15.691  24.871  64.150  1.00  0.00           O
ATOM   9407  O12 POPEw 260      16.371  22.981  65.560  1.00  0.00           O
ATOM   9408  C1  POPEw 260      14.631  25.271  63.280  1.00  0.00           C
ATOM   9411  C2  POPEw 260      15.091  25.991  61.980  1.00  0.00           C
ATOM   9413  O21 POPEw 260      14.881  25.161  60.810  1.00  0.00           O
ATOM   9414  C21 POPEw 260      14.931  25.861  59.680  1.00  0.00           C
ATOM   9415  O22 POPEw 260      15.071  27.061  59.610  1.00  0.00           O
ATOM   9416  C22 POPEw 260      14.831  24.961  58.450  1.00  0.00           C
ATOM   9419  C3  POPEw 260      16.561  26.501  62.060  1.00  0.00           C
ATOM   9422  O31 POPEw 260      16.601  27.911  61.800  1.00  0.00           O
ATOM   9423  C31 POPEw 260      17.641  28.541  61.260  1.00  0.00           C
ATOM   9424  O32 POPEw 260      17.861  29.721  61.450  1.00  0.00           O
ATOM   9425  C32 POPEw 260      18.571  27.661  60.400  1.00  0.00           C
ATOM   9428  C23 POPEw 260      15.671  25.541  57.280  1.00  0.00           C
ATOM   9431  C24 POPEw 260      15.221  25.051  55.900  1.00  0.00           C
ATOM   9434  C25 POPEw 260      16.071  25.651  54.770  1.00  0.00           C
ATOM   9437  C26 POPEw 260      15.471  25.371  53.390  1.00  0.00           C
ATOM   9440  C27 POPEw 260      16.311  26.001  52.260  1.00  0.00           C
ATOM   9443  C28 POPEw 260      15.881  25.551  50.850  1.00  0.00           C
ATOM   9446  C29 POPEw 260      14.521  26.071  50.470  1.00  0.00           C
ATOM   9448 0C21 POPEw 260      14.151  26.581  49.280  1.00  0.00           C
ATOM   9450 1C21 POPEw 260      15.001  26.761  48.050  1.00  0.00           C
ATOM   9453 2C21 POPEw 260      15.101  28.261  47.710  1.00  0.00           C
ATOM   9456 3C21 POPEw 260      16.021  28.561  46.510  1.00  0.00           C
ATOM   9459 4C21 POPEw 260      15.951  30.051  46.150  1.00  0.00           C
ATOM   9462 5C21 POPEw 260      16.921  30.491  45.040  1.00  0.00           C
ATOM   9465 6C21 POPEw 260      16.381  30.281  43.620  1.00  0.00           C
ATOM   9468 7C21 POPEw 260      17.001  31.271  42.610  1.00  0.00           C
ATOM   9471 8C21 POPEw 260      16.341  31.221  41.220  1.00  0.00           C
ATOM   9475  C33 POPEw 260      19.541  28.511  59.530  1.00  0.00           C
ATOM   9478  C34 POPEw 260      20.841  27.791  59.130  1.00  0.00           C
ATOM   9481  C35 POPEw 260      21.711  28.511  58.110  1.00  0.00           C
ATOM   9484  C36 POPEw 260      22.361  29.731  58.760  1.00  0.00           C
ATOM   9487  C37 POPEw 260      22.311  30.941  57.830  1.00  0.00           C
ATOM   9490  C38 POPEw 260      22.801  32.191  58.540  1.00  0.00           C
ATOM   9493  C39 POPEw 260      22.401  33.451  57.790  1.00  0.00           C
ATOM   9496 0C31 POPEw 260      23.061  34.671  58.430  1.00  0.00           C
ATOM   9499 1C31 POPEw 260      22.311  35.981  58.190  1.00  0.00           C
ATOM   9502 2C31 POPEw 260      23.061  37.191  58.760  1.00  0.00           C
ATOM   9505 3C31 POPEw 260      24.441  37.441  58.120  1.00  0.00           C
ATOM   9508 4C31 POPEw 260      24.401  37.611  56.590  1.00  0.00           C
ATOM   9511 5C31 POPEw 260      25.801  37.711  55.980  1.00  0.00           C
ATOM   9514 6C31 POPEw 260      25.801  37.661  54.450  1.00  0.00           C
ATOM   9518  NH3 POPEx 261       4.581  76.111  59.140  1.00  0.00           N
ATOM   9522  C12 POPEx 261       5.271  77.191  59.930  1.00  0.00           C
ATOM   9525  C11 POPEx 261       6.671  76.721  60.380  1.00  0.00           C
ATOM   9528  P   POPEx 261       9.041  77.891  60.440  1.00  0.00           P
ATOM   9529  O13 POPEx 261       9.641  78.601  61.580  1.00  0.00           O
ATOM   9530  O14 POPEx 261       9.521  76.531  60.120  1.00  0.00           O
ATOM   9531  O11 POPEx 261       9.271  78.831  59.180  1.00  0.00           O
ATOM   9532  O12 POPEx 261       7.471  77.861  60.640  1.00  0.00           O
ATOM   9533  C1  POPEx 261       8.331  79.161  58.160  1.00  0.00           C
ATOM   9536  C2  POPEx 261       8.701  78.461  56.820  1.00  0.00           C
ATOM   9538  O21 POPEx 261       7.591  78.481  55.890  1.00  0.00           O
ATOM   9539  C21 POPEx 261       7.741  79.351  54.900  1.00  0.00           C
ATOM   9540  O22 POPEx 261       8.471  80.331  54.930  1.00  0.00           O
ATOM   9541  C22 POPEx 261       6.891  78.941  53.700  1.00  0.00           C
ATOM   9544  C3  POPEx 261       9.021  76.981  57.110  1.00  0.00           C
ATOM   9547  O31 POPEx 261       8.801  76.131  55.970  1.00  0.00           O
ATOM   9548  C31 POPEx 261       9.851  75.911  55.210  1.00  0.00           C
ATOM   9549  O32 POPEx 261      10.981  76.321  55.390  1.00  0.00           O
ATOM   9550  C32 POPEx 261       9.411  74.961  54.110  1.00  0.00           C
ATOM   9553  C23 POPEx 261       5.591  79.761  53.590  1.00  0.00           C
ATOM   9556  C24 POPEx 261       5.061  79.901  52.150  1.00  0.00           C
ATOM   9559  C25 POPEx 261       4.481  78.631  51.510  1.00  0.00           C
ATOM   9562  C26 POPEx 261       4.101  78.891  50.040  1.00  0.00           C
ATOM   9565  C27 POPEx 261       3.431  77.671  49.380  1.00  0.00           C
ATOM   9568  C28 POPEx 261       2.971  77.941  47.930  1.00  0.00           C
ATOM   9571  C29 POPEx 261       4.091  77.941  46.910  1.00  0.00           C
ATOM   9573 0C21 POPEx 261       4.021  77.421  45.670  1.00  0.00           C
ATOM   9575 1C21 POPEx 261       2.791  76.791  45.060  1.00  0.00           C
ATOM   9578 2C21 POPEx 261       2.931  76.321  43.600  1.00  0.00           C
ATOM   9581 3C21 POPEx 261       3.431  77.391  42.610  1.00  0.00           C
ATOM   9584 4C21 POPEx 261       3.521  76.861  41.170  1.00  0.00           C
ATOM   9587 5C21 POPEx 261       4.521  77.621  40.300  1.00  0.00           C
ATOM   9590 6C21 POPEx 261       4.231  79.131  40.190  1.00  0.00           C
ATOM   9593 7C21 POPEx 261       5.221  79.841  39.260  1.00  0.00           C
ATOM   9596 8C21 POPEx 261       4.971  81.341  39.130  1.00  0.00           C
ATOM   9600  C33 POPEx 261      10.421  74.871  52.950  1.00  0.00           C
ATOM   9603  C34 POPEx 261       9.961  73.821  51.950  1.00  0.00           C
ATOM   9606  C35 POPEx 261      10.991  73.551  50.850  1.00  0.00           C
ATOM   9609  C36 POPEx 261      10.421  72.631  49.760  1.00  0.00           C
ATOM   9612  C37 POPEx 261      11.471  72.211  48.730  1.00  0.00           C
ATOM   9615  C38 POPEx 261      10.871  71.381  47.590  1.00  0.00           C
ATOM   9618  C39 POPEx 261      10.051  72.211  46.580  1.00  0.00           C
ATOM   9621 0C31 POPEx 261      10.901  73.141  45.700  1.00  0.00           C
ATOM   9624 1C31 POPEx 261      11.711  72.391  44.630  1.00  0.00           C
ATOM   9627 2C31 POPEx 261      12.571  73.311  43.740  1.00  0.00           C
ATOM   9630 3C31 POPEx 261      11.791  74.491  43.120  1.00  0.00           C
ATOM   9633 4C31 POPEx 261      10.531  74.081  42.360  1.00  0.00           C
ATOM   9636 5C31 POPEx 261       9.641  75.281  42.000  1.00  0.00           C
ATOM   9639 6C31 POPEx 261       8.351  74.871  41.280  1.00  0.00           C
ATOM   9643  NH3 POPEy 262      67.571  16.211  62.350  1.00  0.00           N
ATOM   9647  C12 POPEy 262      69.051  16.371  62.110  1.00  0.00           C
ATOM   9650  C11 POPEy 262      69.671  17.641  62.710  1.00  0.00           C
ATOM   9653  P   POPEy 262      72.111  17.301  61.590  1.00  0.00           P
ATOM   9654  O13 POPEy 262      73.251  18.241  61.690  1.00  0.00           O
ATOM   9655  O14 POPEy 262      72.481  15.881  61.490  1.00  0.00           O
ATOM   9656  O11 POPEy 262      71.281  17.681  60.310  1.00  0.00           O
ATOM   9657  O12 POPEy 262      71.091  17.541  62.790  1.00  0.00           O
ATOM   9658  C1  POPEy 262      71.051  19.051  59.970  1.00  0.00           C
ATOM   9661  C2  POPEy 262      69.661  19.241  59.300  1.00  0.00           C
ATOM   9663  O21 POPEy 262      69.701  19.161  57.850  1.00  0.00           O
ATOM   9664  C21 POPEy 262      70.261  20.191  57.220  1.00  0.00           C
ATOM   9665  O22 POPEy 262      70.901  21.081  57.740  1.00  0.00           O
ATOM   9666  C22 POPEy 262      69.961  20.151  55.720  1.00  0.00           C
ATOM   9669  C3  POPEy 262      68.951  20.521  59.840  1.00  0.00           C
ATOM   9672  O31 POPEy 262      67.731  20.781  59.120  1.00  0.00           O
ATOM   9673  C31 POPEy 262      67.311  22.011  58.790  1.00  0.00           C
ATOM   9674  O32 POPEy 262      66.221  22.251  58.290  1.00  0.00           O
ATOM   9675  C32 POPEy 262      68.321  23.131  59.000  1.00  0.00           C
ATOM   9678  C23 POPEy 262      71.151  19.681  54.840  1.00  0.00           C
ATOM   9681  C24 POPEy 262      71.011  20.151  53.380  1.00  0.00           C
ATOM   9684  C25 POPEy 262      71.451  21.601  53.170  1.00  0.00           C
ATOM   9687  C26 POPEy 262      71.511  22.021  51.690  1.00  0.00           C
ATOM   9690  C27 POPEy 262      72.021  23.471  51.540  1.00  0.00           C
ATOM   9693  C28 POPEy 262      71.851  24.021  50.110  1.00  0.00           C
ATOM   9696  C29 POPEy 262      71.961  25.531  50.100  1.00  0.00           C
ATOM   9698 0C21 POPEy 262      70.951  26.401  49.920  1.00  0.00           C
ATOM   9700 1C21 POPEy 262      69.511  26.061  49.620  1.00  0.00           C
ATOM   9703 2C21 POPEy 262      68.881  27.011  48.570  1.00  0.00           C
ATOM   9706 3C21 POPEy 262      69.481  26.871  47.170  1.00  0.00           C
ATOM   9709 4C21 POPEy 262      69.021  27.971  46.200  1.00  0.00           C
ATOM   9712 5C21 POPEy 262      67.501  28.121  46.060  1.00  0.00           C
ATOM   9715 6C21 POPEy 262      67.131  29.071  44.910  1.00  0.00           C
ATOM   9718 7C21 POPEy 262      65.651  29.441  44.880  1.00  0.00           C
ATOM   9721 8C21 POPEy 262      65.321  30.421  43.750  1.00  0.00           C
ATOM   9725  C33 POPEy 262      67.741  24.461  58.490  1.00  0.00           C
ATOM   9728  C34 POPEy 262      68.761  25.601  58.400  1.00  0.00           C
ATOM   9731  C35 POPEy 262      69.681  25.481  57.180  1.00  0.00           C
ATOM   9734  C36 POPEy 262      71.091  24.981  57.510  1.00  0.00           C
ATOM   9737  C37 POPEy 262      71.931  24.721  56.250  1.00  0.00           C
ATOM   9740  C38 POPEy 262      73.411  25.131  56.370  1.00  0.00           C
ATOM   9743  C39 POPEy 262      73.651  26.641  56.600  1.00  0.00           C
ATOM   9746 0C31 POPEy 262      72.981  27.531  55.540  1.00  0.00           C
ATOM   9749 1C31 POPEy 262      73.361  29.011  55.670  1.00  0.00           C
ATOM   9752 2C31 POPEy 262      72.521  29.931  54.760  1.00  0.00           C
ATOM   9755 3C31 POPEy 262      72.751  29.701  53.260  1.00  0.00           C
ATOM   9758 4C31 POPEy 262      71.961  30.681  52.380  1.00  0.00           C
ATOM   9761 5C31 POPEy 262      72.621  30.921  51.030  1.00  0.00           C
ATOM   9764 6C31 POPEy 262      71.871  31.941  50.180  1.00  0.00           C
ATOM   9768  NH3 POPEz 263     121.041  24.561  66.060  1.00  0.00           N
ATOM   9772  C12 POPEz 263     120.771  23.721  64.830  1.00  0.00           C
ATOM   9775  C11 POPEz 263     119.271  23.501  64.500  1.00  0.00           C
ATOM   9778  P   POPEz 263     117.121  24.781  63.690  1.00  0.00           P
ATOM   9779  O13 POPEz 263     116.401  24.391  64.900  1.00  0.00           O
ATOM   9780  O14 POPEz 263     116.821  26.111  63.130  1.00  0.00           O
ATOM   9781  O11 POPEz 263     116.761  23.701  62.590  1.00  0.00           O
ATOM   9782  O12 POPEz 263     118.691  24.691  63.950  1.00  0.00           O
ATOM   9783  C1  POPEz 263     117.531  23.211  61.500  1.00  0.00           C
ATOM   9786  C2  POPEz 263     116.871  23.481  60.100  1.00  0.00           C
ATOM   9788  O21 POPEz 263     117.851  24.071  59.220  1.00  0.00           O
ATOM   9789  C21 POPEz 263     117.751  25.281  58.700  1.00  0.00           C
ATOM   9790  O22 POPEz 263     117.031  26.191  59.070  1.00  0.00           O
ATOM   9791  C22 POPEz 263     118.701  25.381  57.500  1.00  0.00           C
ATOM   9794  C3  POPEz 263     115.451  24.151  60.210  1.00  0.00           C
ATOM   9797  O31 POPEz 263     114.851  24.431  58.920  1.00  0.00           O
ATOM   9798  C31 POPEz 263     113.611  24.021  58.650  1.00  0.00           C
ATOM   9799  O32 POPEz 263     112.721  24.741  58.230  1.00  0.00           O
ATOM   9800  C32 POPEz 263     113.491  22.491  58.710  1.00  0.00           C
ATOM   9803  C23 POPEz 263     117.911  25.541  56.180  1.00  0.00           C
ATOM   9806  C24 POPEz 263     118.731  25.891  54.940  1.00  0.00           C
ATOM   9809  C25 POPEz 263     117.831  26.251  53.740  1.00  0.00           C
ATOM   9812  C26 POPEz 263     117.771  25.181  52.650  1.00  0.00           C
ATOM   9815  C27 POPEz 263     116.861  25.611  51.480  1.00  0.00           C
ATOM   9818  C28 POPEz 263     116.891  24.681  50.260  1.00  0.00           C
ATOM   9821  C29 POPEz 263     118.201  24.741  49.510  1.00  0.00           C
ATOM   9823 0C21 POPEz 263     118.511  25.571  48.490  1.00  0.00           C
ATOM   9825 1C21 POPEz 263     117.621  26.641  47.900  1.00  0.00           C
ATOM   9828 2C21 POPEz 263     118.261  28.051  47.940  1.00  0.00           C
ATOM   9831 3C21 POPEz 263     119.551  28.181  47.100  1.00  0.00           C
ATOM   9834 4C21 POPEz 263     120.061  29.631  47.030  1.00  0.00           C
ATOM   9837 5C21 POPEz 263     121.481  29.721  46.440  1.00  0.00           C
ATOM   9840 6C21 POPEz 263     121.961  31.171  46.250  1.00  0.00           C
ATOM   9843 7C21 POPEz 263     123.411  31.251  45.750  1.00  0.00           C
ATOM   9846 8C21 POPEz 263     123.871  32.671  45.420  1.00  0.00           C
ATOM   9850  C33 POPEz 263     113.081  21.991  57.310  1.00  0.00           C
ATOM   9853  C34 POPEz 263     112.891  20.471  57.210  1.00  0.00           C
ATOM   9856  C35 POPEz 263     112.211  20.101  55.880  1.00  0.00           C
ATOM   9859  C36 POPEz 263     112.451  18.651  55.460  1.00  0.00           C
ATOM   9862  C37 POPEz 263     111.891  18.371  54.060  1.00  0.00           C
ATOM   9865  C38 POPEz 263     112.391  17.051  53.470  1.00  0.00           C
ATOM   9868  C39 POPEz 263     111.481  16.521  52.360  1.00  0.00           C
ATOM   9871 0C31 POPEz 263     111.621  17.271  51.040  1.00  0.00           C
ATOM   9874 1C31 POPEz 263     110.611  16.761  50.020  1.00  0.00           C
ATOM   9877 2C31 POPEz 263     110.821  17.341  48.620  1.00  0.00           C
ATOM   9880 3C31 POPEz 263     110.061  16.541  47.550  1.00  0.00           C
ATOM   9883 4C31 POPEz 263     110.181  17.181  46.160  1.00  0.00           C
ATOM   9886 5C31 POPEz 263     109.701  16.251  45.040  1.00  0.00           C
ATOM   9889 6C31 POPEz 263     109.831  16.891  43.660  1.00  0.00           C
ATOM   9893  NH3 POPE0 264      91.371  53.171  17.250  1.00  0.00           N
ATOM   9897  C12 POPE0 264      90.181  54.071  17.290  1.00  0.00           C
ATOM   9900  C11 POPE0 264      88.951  53.461  16.630  1.00  0.00           C
ATOM   9903  P   POPE0 264      86.371  54.041  16.840  1.00  0.00           P
ATOM   9904  O13 POPE0 264      85.711  55.331  16.600  1.00  0.00           O
ATOM   9905  O14 POPE0 264      86.071  52.911  15.940  1.00  0.00           O
ATOM   9906  O11 POPE0 264      86.141  53.631  18.330  1.00  0.00           O
ATOM   9907  O12 POPE0 264      87.891  54.351  16.920  1.00  0.00           O
ATOM   9908  C1  POPE0 264      84.841  53.171  18.720  1.00  0.00           C
ATOM   9911  C2  POPE0 264      84.341  53.941  19.960  1.00  0.00           C
ATOM   9913  O21 POPE0 264      85.421  54.311  20.830  1.00  0.00           O
ATOM   9914  C21 POPE0 264      86.121  53.371  21.390  1.00  0.00           C
ATOM   9915  O22 POPE0 264      85.971  52.171  21.320  1.00  0.00           O
ATOM   9916  C22 POPE0 264      87.181  54.061  22.260  1.00  0.00           C
ATOM   9919  C3  POPE0 264      83.201  53.181  20.690  1.00  0.00           C
ATOM   9922  O31 POPE0 264      83.031  53.631  22.050  1.00  0.00           O
ATOM   9923  C31 POPE0 264      82.341  54.761  22.220  1.00  0.00           C
ATOM   9924  O32 POPE0 264      81.811  55.411  21.340  1.00  0.00           O
ATOM   9925  C32 POPE0 264      82.331  55.071  23.720  1.00  0.00           C
ATOM   9928  C23 POPE0 264      86.661  54.361  23.680  1.00  0.00           C
ATOM   9931  C24 POPE0 264      87.771  54.841  24.620  1.00  0.00           C
ATOM   9934  C25 POPE0 264      87.341  54.871  26.090  1.00  0.00           C
ATOM   9937  C26 POPE0 264      88.501  55.191  27.040  1.00  0.00           C
ATOM   9940  C27 POPE0 264      88.111  55.161  28.530  1.00  0.00           C
ATOM   9943  C28 POPE0 264      89.201  55.721  29.460  1.00  0.00           C
ATOM   9946  C29 POPE0 264      90.501  54.961  29.390  1.00  0.00           C
ATOM   9948 0C21 POPE0 264      91.511  55.031  30.270  1.00  0.00           C
ATOM   9950 1C21 POPE0 264      91.551  55.921  31.490  1.00  0.00           C
ATOM   9953 2C21 POPE0 264      92.891  56.661  31.670  1.00  0.00           C
ATOM   9956 3C21 POPE0 264      92.871  57.511  32.950  1.00  0.00           C
ATOM   9959 4C21 POPE0 264      94.241  58.081  33.340  1.00  0.00           C
ATOM   9962 5C21 POPE0 264      95.241  57.051  33.900  1.00  0.00           C
ATOM   9965 6C21 POPE0 264      94.911  56.581  35.330  1.00  0.00           C
ATOM   9968 7C21 POPE0 264      96.041  55.731  35.930  1.00  0.00           C
ATOM   9971 8C21 POPE0 264      95.761  55.201  37.330  1.00  0.00           C
ATOM   9975  C33 POPE0 264      82.711  56.531  24.050  1.00  0.00           C
ATOM   9978  C34 POPE0 264      83.371  56.671  25.440  1.00  0.00           C
ATOM   9981  C35 POPE0 264      82.391  56.521  26.620  1.00  0.00           C
ATOM   9984  C36 POPE0 264      82.951  55.671  27.770  1.00  0.00           C
ATOM   9987  C37 POPE0 264      82.001  55.621  28.990  1.00  0.00           C
ATOM   9990  C38 POPE0 264      82.371  54.541  30.010  1.00  0.00           C
ATOM   9993  C39 POPE0 264      83.091  55.061  31.270  1.00  0.00           C
ATOM   9996 0C31 POPE0 264      83.411  53.911  32.230  1.00  0.00           C
ATOM   9999 1C31 POPE0 264      84.131  54.341  33.510  1.00  0.00           C
ATOM  10002 2C31 POPE0 264      84.421  53.131  34.410  1.00  0.00           C
ATOM  10005 3C31 POPE0 264      85.251  53.461  35.660  1.00  0.00           C
ATOM  10008 4C31 POPE0 264      84.511  54.371  36.660  1.00  0.00           C
ATOM  10011 5C31 POPE0 264      85.171  54.351  38.050  1.00  0.00           C
ATOM  10014 6C31 POPE0 264      84.371  55.151  39.080  1.00  0.00           C
ATOM  10018  NH3 POPE1 265      86.991  34.211  14.920  1.00  0.00           N
ATOM  10022  C12 POPE1 265      87.881  35.301  15.450  1.00  0.00           C
ATOM  10025  C11 POPE1 265      89.141  35.481  14.590  1.00  0.00           C
ATOM  10028  P   POPE1 265      90.811  36.451  16.330  1.00  0.00           P
ATOM  10029  O13 POPE1 265      90.851  35.021  16.690  1.00  0.00           O
ATOM  10030  O14 POPE1 265      92.051  37.261  16.220  1.00  0.00           O
ATOM  10031  O11 POPE1 265      89.831  37.161  17.360  1.00  0.00           O
ATOM  10032  O12 POPE1 265      89.901  36.601  15.030  1.00  0.00           O
ATOM  10033  C1  POPE1 265      90.131  36.921  18.750  1.00  0.00           C
ATOM  10036  C2  POPE1 265      89.461  37.961  19.690  1.00  0.00           C
ATOM  10038  O21 POPE1 265      88.171  37.571  20.220  1.00  0.00           O
ATOM  10039  C21 POPE1 265      88.271  36.621  21.160  1.00  0.00           C
ATOM  10040  O22 POPE1 265      89.261  35.951  21.380  1.00  0.00           O
ATOM  10041  C22 POPE1 265      87.041  36.701  22.060  1.00  0.00           C
ATOM  10044  C3  POPE1 265      89.331  39.341  18.990  1.00  0.00           C
ATOM  10047  O31 POPE1 265      89.031  40.361  19.960  1.00  0.00           O
ATOM  10048  C31 POPE1 265      87.901  41.011  19.880  1.00  0.00           C
ATOM  10049  O32 POPE1 265      87.061  40.911  19.010  1.00  0.00           O
ATOM  10050  C32 POPE1 265      87.731  41.841  21.150  1.00  0.00           C
ATOM  10053  C23 POPE1 265      87.391  36.331  23.520  1.00  0.00           C
ATOM  10056  C24 POPE1 265      86.811  37.311  24.560  1.00  0.00           C
ATOM  10059  C25 POPE1 265      87.151  36.861  25.980  1.00  0.00           C
ATOM  10062  C26 POPE1 265      86.511  37.711  27.080  1.00  0.00           C
ATOM  10065  C27 POPE1 265      86.661  37.031  28.450  1.00  0.00           C
ATOM  10068  C28 POPE1 265      86.161  37.871  29.630  1.00  0.00           C
ATOM  10071  C29 POPE1 265      85.861  36.971  30.800  1.00  0.00           C
ATOM  10073 0C21 POPE1 265      86.401  36.991  32.030  1.00  0.00           C
ATOM  10075 1C21 POPE1 265      87.421  37.961  32.590  1.00  0.00           C
ATOM  10078 2C21 POPE1 265      87.011  38.481  33.990  1.00  0.00           C
ATOM  10081 3C21 POPE1 265      86.751  37.401  35.050  1.00  0.00           C
ATOM  10084 4C21 POPE1 265      87.921  36.421  35.280  1.00  0.00           C
ATOM  10087 5C21 POPE1 265      89.201  37.071  35.820  1.00  0.00           C
ATOM  10090 6C21 POPE1 265      89.021  37.681  37.220  1.00  0.00           C
ATOM  10093 7C21 POPE1 265      90.281  38.361  37.750  1.00  0.00           C
ATOM  10096 8C21 POPE1 265      90.081  39.011  39.120  1.00  0.00           C
ATOM  10100  C33 POPE1 265      86.361  42.541  21.270  1.00  0.00           C
ATOM  10103  C34 POPE1 265      86.101  43.161  22.650  1.00  0.00           C
ATOM  10106  C35 POPE1 265      86.341  42.171  23.800  1.00  0.00           C
ATOM  10109  C36 POPE1 265      85.661  42.481  25.140  1.00  0.00           C
ATOM  10112  C37 POPE1 265      85.851  41.281  26.090  1.00  0.00           C
ATOM  10115  C38 POPE1 265      85.261  41.451  27.500  1.00  0.00           C
ATOM  10118  C39 POPE1 265      86.051  42.421  28.390  1.00  0.00           C
ATOM  10121 0C31 POPE1 265      85.591  42.371  29.850  1.00  0.00           C
ATOM  10124 1C31 POPE1 265      86.401  43.281  30.770  1.00  0.00           C
ATOM  10127 2C31 POPE1 265      85.761  43.431  32.160  1.00  0.00           C
ATOM  10130 3C31 POPE1 265      86.511  44.431  33.050  1.00  0.00           C
ATOM  10133 4C31 POPE1 265      85.791  44.681  34.380  1.00  0.00           C
ATOM  10136 5C31 POPE1 265      86.371  45.881  35.150  1.00  0.00           C
ATOM  10139 6C31 POPE1 265      85.741  46.081  36.530  1.00  0.00           C
ATOM  10143  NH3 POPE2 266      74.751  77.611  61.460  1.00  0.00           N
ATOM  10147  C12 POPE2 266      74.471  78.881  62.190  1.00  0.00           C
ATOM  10150  C11 POPE2 266      74.341  80.051  61.210  1.00  0.00           C
ATOM  10153  P   POPE2 266      73.021  81.951  62.480  1.00  0.00           P
ATOM  10154  O13 POPE2 266      72.551  81.241  63.690  1.00  0.00           O
ATOM  10155  O14 POPE2 266      73.271  83.421  62.600  1.00  0.00           O
ATOM  10156  O11 POPE2 266      72.031  81.671  61.300  1.00  0.00           O
ATOM  10157  O12 POPE2 266      74.321  81.241  61.980  1.00  0.00           O
ATOM  10158  C1  POPE2 266      70.931  82.561  61.060  1.00  0.00           C
ATOM  10161  C2  POPE2 266      70.401  82.441  59.600  1.00  0.00           C
ATOM  10163  O21 POPE2 266      69.001  82.101  59.590  1.00  0.00           O
ATOM  10164  C21 POPE2 266      68.231  83.131  59.970  1.00  0.00           C
ATOM  10165  O22 POPE2 266      68.641  84.241  60.270  1.00  0.00           O
ATOM  10166  C22 POPE2 266      66.761  82.751  59.980  1.00  0.00           C
ATOM  10169  C3  POPE2 266      71.221  81.441  58.760  1.00  0.00           C
ATOM  10172  O31 POPE2 266      70.981  81.621  57.330  1.00  0.00           O
ATOM  10173  C31 POPE2 266      71.851  80.841  56.670  1.00  0.00           C
ATOM  10174  O32 POPE2 266      72.511  79.961  57.200  1.00  0.00           O
ATOM  10175  C32 POPE2 266      71.981  81.221  55.210  1.00  0.00           C
ATOM  10178  C23 POPE2 266      66.041  83.291  58.730  1.00  0.00           C
ATOM  10181  C24 POPE2 266      66.161  82.301  57.570  1.00  0.00           C
ATOM  10184  C25 POPE2 266      65.591  82.861  56.260  1.00  0.00           C
ATOM  10187  C26 POPE2 266      66.581  83.741  55.470  1.00  0.00           C
ATOM  10190  C27 POPE2 266      65.891  84.191  54.180  1.00  0.00           C
ATOM  10193  C28 POPE2 266      66.671  85.121  53.240  1.00  0.00           C
ATOM  10196  C29 POPE2 266      67.911  84.491  52.650  1.00  0.00           C
ATOM  10198 0C21 POPE2 266      68.111  84.141  51.370  1.00  0.00           C
ATOM  10200 1C21 POPE2 266      67.081  84.181  50.280  1.00  0.00           C
ATOM  10203 2C21 POPE2 266      67.031  85.491  49.480  1.00  0.00           C
ATOM  10206 3C21 POPE2 266      65.811  85.511  48.550  1.00  0.00           C
ATOM  10209 4C21 POPE2 266      65.621  86.851  47.840  1.00  0.00           C
ATOM  10212 5C21 POPE2 266      64.321  86.951  47.030  1.00  0.00           C
ATOM  10215 6C21 POPE2 266      64.221  85.941  45.880  1.00  0.00           C
ATOM  10218 7C21 POPE2 266      63.051  86.231  44.930  1.00  0.00           C
ATOM  10221 8C21 POPE2 266      62.891  85.191  43.810  1.00  0.00           C
ATOM  10225  C33 POPE2 266      70.881  80.611  54.320  1.00  0.00           C
ATOM  10228  C34 POPE2 266      69.581  81.421  54.360  1.00  0.00           C
ATOM  10231  C35 POPE2 266      68.461  80.821  53.500  1.00  0.00           C
ATOM  10234  C36 POPE2 266      68.811  80.621  52.020  1.00  0.00           C
ATOM  10237  C37 POPE2 266      67.551  80.291  51.200  1.00  0.00           C
ATOM  10240  C38 POPE2 266      67.851  79.821  49.780  1.00  0.00           C
ATOM  10243  C39 POPE2 266      66.581  79.441  49.000  1.00  0.00           C
ATOM  10246 0C31 POPE2 266      65.811  80.661  48.450  1.00  0.00           C
ATOM  10249 1C31 POPE2 266      64.781  80.251  47.380  1.00  0.00           C
ATOM  10252 2C31 POPE2 266      64.131  81.441  46.650  1.00  0.00           C
ATOM  10255 3C31 POPE2 266      62.811  81.931  47.270  1.00  0.00           C
ATOM  10258 4C31 POPE2 266      62.911  82.461  48.700  1.00  0.00           C
ATOM  10261 5C31 POPE2 266      61.621  83.171  49.110  1.00  0.00           C
ATOM  10264 6C31 POPE2 266      61.471  83.381  50.610  1.00  0.00           C
ATOM  10268  NH3 POPE3 267      67.601  39.951  56.930  1.00  0.00           N
ATOM  10272  C12 POPE3 267      69.051  40.251  56.700  1.00  0.00           C
ATOM  10275  C11 POPE3 267      69.911  39.441  57.680  1.00  0.00           C
ATOM  10278  P   POPE3 267      71.001  41.111  59.410  1.00  0.00           P
ATOM  10279  O13 POPE3 267      71.641  40.641  60.670  1.00  0.00           O
ATOM  10280  O14 POPE3 267      70.381  42.451  59.430  1.00  0.00           O
ATOM  10281  O11 POPE3 267      72.041  41.041  58.220  1.00  0.00           O
ATOM  10282  O12 POPE3 267      69.921  40.041  58.960  1.00  0.00           O
ATOM  10283  C1  POPE3 267      73.281  40.371  58.400  1.00  0.00           C
ATOM  10286  C2  POPE3 267      73.791  39.741  57.090  1.00  0.00           C
ATOM  10288  O21 POPE3 267      75.181  39.451  57.250  1.00  0.00           O
ATOM  10289  C21 POPE3 267      76.131  40.311  57.000  1.00  0.00           C
ATOM  10290  O22 POPE3 267      76.051  41.461  56.630  1.00  0.00           O
ATOM  10291  C22 POPE3 267      77.461  39.621  57.360  1.00  0.00           C
ATOM  10294  C3  POPE3 267      73.431  40.601  55.840  1.00  0.00           C
ATOM  10297  O31 POPE3 267      74.071  40.101  54.650  1.00  0.00           O
ATOM  10298  C31 POPE3 267      73.581  40.611  53.520  1.00  0.00           C
ATOM  10299  O32 POPE3 267      72.601  41.331  53.440  1.00  0.00           O
ATOM  10300  C32 POPE3 267      74.381  40.051  52.340  1.00  0.00           C
ATOM  10303  C23 POPE3 267      77.711  38.301  56.570  1.00  0.00           C
ATOM  10306  C24 POPE3 267      78.931  37.551  57.110  1.00  0.00           C
ATOM  10309  C25 POPE3 267      79.251  36.251  56.350  1.00  0.00           C
ATOM  10312  C26 POPE3 267      79.481  36.451  54.840  1.00  0.00           C
ATOM  10315  C27 POPE3 267      80.431  35.411  54.250  1.00  0.00           C
ATOM  10318  C28 POPE3 267      80.791  35.701  52.770  1.00  0.00           C
ATOM  10321  C29 POPE3 267      82.041  34.971  52.360  1.00  0.00           C
ATOM  10323 0C21 POPE3 267      82.421  34.651  51.110  1.00  0.00           C
ATOM  10325 1C21 POPE3 267      81.681  34.941  49.830  1.00  0.00           C
ATOM  10328 2C21 POPE3 267      82.281  34.071  48.710  1.00  0.00           C
ATOM  10331 3C21 POPE3 267      81.681  34.331  47.320  1.00  0.00           C
ATOM  10334 4C21 POPE3 267      82.461  33.561  46.250  1.00  0.00           C
ATOM  10337 5C21 POPE3 267      81.851  33.641  44.850  1.00  0.00           C
ATOM  10340 6C21 POPE3 267      82.621  32.761  43.860  1.00  0.00           C
ATOM  10343 7C21 POPE3 267      81.931  32.651  42.490  1.00  0.00           C
ATOM  10346 8C21 POPE3 267      82.351  31.401  41.720  1.00  0.00           C
ATOM  10350  C33 POPE3 267      75.621  40.911  52.020  1.00  0.00           C
ATOM  10353  C34 POPE3 267      76.881  40.501  52.810  1.00  0.00           C
ATOM  10356  C35 POPE3 267      77.551  39.201  52.350  1.00  0.00           C
ATOM  10359  C36 POPE3 267      78.101  39.281  50.910  1.00  0.00           C
ATOM  10362  C37 POPE3 267      78.631  37.941  50.400  1.00  0.00           C
ATOM  10365  C38 POPE3 267      78.741  37.851  48.870  1.00  0.00           C
ATOM  10368  C39 POPE3 267      79.801  38.781  48.280  1.00  0.00           C
ATOM  10371 0C31 POPE3 267      80.041  38.571  46.780  1.00  0.00           C
ATOM  10374 1C31 POPE3 267      81.111  39.511  46.220  1.00  0.00           C
ATOM  10377 2C31 POPE3 267      81.541  39.211  44.770  1.00  0.00           C
ATOM  10380 3C31 POPE3 267      80.571  39.741  43.700  1.00  0.00           C
ATOM  10383 4C31 POPE3 267      81.271  39.911  42.340  1.00  0.00           C
ATOM  10386 5C31 POPE3 267      80.361  40.511  41.260  1.00  0.00           C
ATOM  10389 6C31 POPE3 267      81.091  40.781  39.940  1.00  0.00           C
ATOM  10393  NH3 POPE4 268     129.243 100.001  60.250  1.00  0.00           N
ATOM  10397  C12 POPE4 268     127.921 100.231  60.970  1.00  0.00           C
ATOM  10400  C11 POPE4 268     127.151 101.451  60.390  1.00  0.00           C
ATOM  10403  P   POPE4 268     124.831 100.341  59.760  1.00  0.00           P
ATOM  10404  O13 POPE4 268     124.261  99.351  60.680  1.00  0.00           O
ATOM  10405  O14 POPE4 268     123.861 101.021  58.880  1.00  0.00           O
ATOM  10406  O11 POPE4 268     125.961  99.711  58.860  1.00  0.00           O
ATOM  10407  O12 POPE4 268     125.731 101.371  60.580  1.00  0.00           O
ATOM  10408  C1  POPE4 268     125.921  98.371  58.420  1.00  0.00           C
ATOM  10411  C2  POPE4 268     127.161  98.031  57.550  1.00  0.00           C
ATOM  10413  O21 POPE4 268     127.251  98.941  56.440  1.00  0.00           O
ATOM  10414  C21 POPE4 268     128.211  99.841  56.440  1.00  0.00           C
ATOM  10415  O22 POPE4 268     129.053  99.991  57.310  1.00  0.00           O
ATOM  10416  C22 POPE4 268     128.031 100.681  55.170  1.00  0.00           C
ATOM  10419  C3  POPE4 268     127.111  96.571  57.000  1.00  0.00           C
ATOM  10422  O31 POPE4 268     126.641  96.501  55.640  1.00  0.00           O
ATOM  10423  C31 POPE4 268     125.311  96.421  55.490  1.00  0.00           C
ATOM  10424  O32 POPE4 268     124.531  96.111  56.360  1.00  0.00           O
ATOM  10425  C32 POPE4 268     124.971  96.611  54.010  1.00  0.00           C
ATOM  10428  C23 POPE4 268     129.063 100.371  54.040  1.00  0.00           C
ATOM  10431  C24 POPE4 268     129.333  98.881  53.810  1.00  0.00           C
ATOM  10434  C25 POPE4 268     129.603  98.451  52.350  1.00  0.00           C
ATOM  10437  C26 POPE4 268     130.913  98.951  51.720  1.00  0.00           C
ATOM  10440  C27 POPE4 268     131.333  98.051  50.550  1.00  0.00           C
ATOM  10443  C28 POPE4 268     132.593  98.541  49.810  1.00  0.00           C
ATOM  10446  C29 POPE4 268     133.063  97.481  48.830  1.00  0.00           C
ATOM  10448 0C21 POPE4 268     132.943  97.491  47.490  1.00  0.00           C
ATOM  10450 1C21 POPE4 268     132.303  98.561  46.630  1.00  0.00           C
ATOM  10453 2C21 POPE4 268     133.353  99.291  45.760  1.00  0.00           C
ATOM  10456 3C21 POPE4 268     132.703 100.291  44.800  1.00  0.00           C
ATOM  10459 4C21 POPE4 268     133.723 101.111  43.990  1.00  0.00           C
ATOM  10462 5C21 POPE4 268     133.003 102.111  43.080  1.00  0.00           C
ATOM  10465 6C21 POPE4 268     133.953 103.081  42.360  1.00  0.00           C
ATOM  10468 7C21 POPE4 268     133.183 104.081  41.500  1.00  0.00           C
ATOM  10471 8C21 POPE4 268     134.093 104.991  40.690  1.00  0.00           C
ATOM  10475  C33 POPE4 268     123.451  96.761  53.710  1.00  0.00           C
ATOM  10478  C34 POPE4 268     123.221  96.941  52.210  1.00  0.00           C
ATOM  10481  C35 POPE4 268     121.761  97.131  51.760  1.00  0.00           C
ATOM  10484  C36 POPE4 268     121.171  95.921  51.010  1.00  0.00           C
ATOM  10487  C37 POPE4 268     120.191  96.331  49.890  1.00  0.00           C
ATOM  10490  C38 POPE4 268     119.681  95.151  49.030  1.00  0.00           C
ATOM  10493  C39 POPE4 268     118.991  94.031  49.820  1.00  0.00           C
ATOM  10496 0C31 POPE4 268     118.321  92.971  48.930  1.00  0.00           C
ATOM  10499 1C31 POPE4 268     117.441  92.031  49.760  1.00  0.00           C
ATOM  10502 2C31 POPE4 268     116.911  90.791  49.020  1.00  0.00           C
ATOM  10505 3C31 POPE4 268     115.851  91.091  47.940  1.00  0.00           C
ATOM  10508 4C31 POPE4 268     114.491  91.531  48.510  1.00  0.00           C
ATOM  10511 5C31 POPE4 268     113.441  91.701  47.390  1.00  0.00           C
ATOM  10514 6C31 POPE4 268     112.041  92.021  47.900  1.00  0.00           C
ATOM  10518  NH3 POPE5 269      40.941  26.591  66.190  1.00  0.00           N
ATOM  10522  C12 POPE5 269      39.961  27.621  65.700  1.00  0.00           C
ATOM  10525  C11 POPE5 269      38.491  27.251  66.040  1.00  0.00           C
ATOM  10528  P   POPE5 269      38.041  25.171  67.580  1.00  0.00           P
ATOM  10529  O13 POPE5 269      39.151  24.521  66.820  1.00  0.00           O
ATOM  10530  O14 POPE5 269      37.871  24.871  69.010  1.00  0.00           O
ATOM  10531  O11 POPE5 269      36.651  25.031  66.840  1.00  0.00           O
ATOM  10532  O12 POPE5 269      38.321  26.741  67.380  1.00  0.00           O
ATOM  10533  C1  POPE5 269      35.881  23.841  66.680  1.00  0.00           C
ATOM  10536  C2  POPE5 269      36.101  23.221  65.270  1.00  0.00           C
ATOM  10538  O21 POPE5 269      36.021  24.201  64.220  1.00  0.00           O
ATOM  10539  C21 POPE5 269      34.821  24.681  63.910  1.00  0.00           C
ATOM  10540  O22 POPE5 269      33.761  24.441  64.450  1.00  0.00           O
ATOM  10541  C22 POPE5 269      35.001  25.611  62.700  1.00  0.00           C
ATOM  10544  C3  POPE5 269      35.271  21.941  64.930  1.00  0.00           C
ATOM  10547  O31 POPE5 269      35.651  21.511  63.600  1.00  0.00           O
ATOM  10548  C31 POPE5 269      34.671  21.101  62.790  1.00  0.00           C
ATOM  10549  O32 POPE5 269      33.491  21.021  63.070  1.00  0.00           O
ATOM  10550  C32 POPE5 269      35.221  20.921  61.380  1.00  0.00           C
ATOM  10553  C23 POPE5 269      33.801  25.541  61.720  1.00  0.00           C
ATOM  10556  C24 POPE5 269      34.041  26.271  60.390  1.00  0.00           C
ATOM  10559  C25 POPE5 269      32.921  26.041  59.360  1.00  0.00           C
ATOM  10562  C26 POPE5 269      33.261  26.671  58.000  1.00  0.00           C
ATOM  10565  C27 POPE5 269      32.191  26.501  56.910  1.00  0.00           C
ATOM  10568  C28 POPE5 269      32.441  27.491  55.750  1.00  0.00           C
ATOM  10571  C29 POPE5 269      31.871  27.051  54.430  1.00  0.00           C
ATOM  10573 0C21 POPE5 269      31.211  27.811  53.520  1.00  0.00           C
ATOM  10575 1C21 POPE5 269      30.881  29.271  53.650  1.00  0.00           C
ATOM  10578 2C21 POPE5 269      29.441  29.591  53.180  1.00  0.00           C
ATOM  10581 3C21 POPE5 269      29.281  29.651  51.660  1.00  0.00           C
ATOM  10584 4C21 POPE5 269      27.911  30.251  51.270  1.00  0.00           C
ATOM  10587 5C21 POPE5 269      27.811  30.691  49.810  1.00  0.00           C
ATOM  10590 6C21 POPE5 269      27.751  29.531  48.810  1.00  0.00           C
ATOM  10593 7C21 POPE5 269      27.601  30.041  47.370  1.00  0.00           C
ATOM  10596 8C21 POPE5 269      27.611  28.911  46.350  1.00  0.00           C
ATOM  10600  C33 POPE5 269      35.901  22.221  60.900  1.00  0.00           C
ATOM  10603  C34 POPE5 269      36.231  22.241  59.400  1.00  0.00           C
ATOM  10606  C35 POPE5 269      34.991  22.361  58.500  1.00  0.00           C
ATOM  10609  C36 POPE5 269      35.361  22.731  57.060  1.00  0.00           C
ATOM  10612  C37 POPE5 269      34.141  22.841  56.130  1.00  0.00           C
ATOM  10615  C38 POPE5 269      34.561  23.361  54.740  1.00  0.00           C
ATOM  10618  C39 POPE5 269      33.431  23.321  53.700  1.00  0.00           C
ATOM  10621 0C31 POPE5 269      33.931  23.821  52.330  1.00  0.00           C
ATOM  10624 1C31 POPE5 269      33.011  23.451  51.150  1.00  0.00           C
ATOM  10627 2C31 POPE5 269      33.711  23.611  49.800  1.00  0.00           C
ATOM  10630 3C31 POPE5 269      32.981  22.941  48.620  1.00  0.00           C
ATOM  10633 4C31 POPE5 269      32.171  23.911  47.750  1.00  0.00           C
ATOM  10636 5C31 POPE5 269      31.751  23.311  46.400  1.00  0.00           C
ATOM  10639 6C31 POPE5 269      31.051  24.311  45.470  1.00  0.00           C
ATOM  10643  NH3 POPE6 270      16.911  37.551  22.130  1.00  0.00           N
ATOM  10647  C12 POPE6 270      15.741  37.011  21.350  1.00  0.00           C
ATOM  10650  C11 POPE6 270      15.371  35.571  21.740  1.00  0.00           C
ATOM  10653  P   POPE6 270      17.691  34.361  21.290  1.00  0.00           P
ATOM  10654  O13 POPE6 270      17.991  32.911  21.240  1.00  0.00           O
ATOM  10655  O14 POPE6 270      18.451  35.271  20.420  1.00  0.00           O
ATOM  10656  O11 POPE6 270      17.891  34.961  22.740  1.00  0.00           O
ATOM  10657  O12 POPE6 270      16.161  34.601  21.050  1.00  0.00           O
ATOM  10658  C1  POPE6 270      18.691  34.281  23.700  1.00  0.00           C
ATOM  10661  C2  POPE6 270      18.221  34.651  25.130  1.00  0.00           C
ATOM  10663  O21 POPE6 270      19.221  34.371  26.120  1.00  0.00           O
ATOM  10664  C21 POPE6 270      19.501  33.101  26.380  1.00  0.00           C
ATOM  10665  O22 POPE6 270      19.191  32.151  25.680  1.00  0.00           O
ATOM  10666  C22 POPE6 270      20.431  33.021  27.600  1.00  0.00           C
ATOM  10669  C3  POPE6 270      16.811  34.051  25.470  1.00  0.00           C
ATOM  10672  O31 POPE6 270      16.131  34.841  26.480  1.00  0.00           O
ATOM  10673  C31 POPE6 270      16.451  34.501  27.730  1.00  0.00           C
ATOM  10674  O32 POPE6 270      17.151  33.561  28.040  1.00  0.00           O
ATOM  10675  C32 POPE6 270      15.771  35.421  28.730  1.00  0.00           C
ATOM  10678  C23 POPE6 270      20.031  31.961  28.640  1.00  0.00           C
ATOM  10681  C24 POPE6 270      20.921  32.051  29.890  1.00  0.00           C
ATOM  10684  C25 POPE6 270      20.251  31.521  31.170  1.00  0.00           C
ATOM  10687  C26 POPE6 270      20.561  32.391  32.400  1.00  0.00           C
ATOM  10690  C27 POPE6 270      19.831  31.921  33.670  1.00  0.00           C
ATOM  10693  C28 POPE6 270      19.791  32.971  34.810  1.00  0.00           C
ATOM  10696  C29 POPE6 270      21.151  33.261  35.400  1.00  0.00           C
ATOM  10698 0C21 POPE6 270      21.481  33.271  36.710  1.00  0.00           C
ATOM  10700 1C21 POPE6 270      20.561  33.031  37.870  1.00  0.00           C
ATOM  10703 2C21 POPE6 270      20.801  33.981  39.070  1.00  0.00           C
ATOM  10706 3C21 POPE6 270      22.081  33.701  39.870  1.00  0.00           C
ATOM  10709 4C21 POPE6 270      21.961  34.091  41.350  1.00  0.00           C
ATOM  10712 5C21 POPE6 270      21.761  35.591  41.630  1.00  0.00           C
ATOM  10715 6C21 POPE6 270      21.521  35.851  43.120  1.00  0.00           C
ATOM  10718 7C21 POPE6 270      21.361  37.341  43.470  1.00  0.00           C
ATOM  10721 8C21 POPE6 270      21.201  37.611  44.970  1.00  0.00           C
ATOM  10725  C33 POPE6 270      16.631  35.581  30.000  1.00  0.00           C
ATOM  10728  C34 POPE6 270      15.921  36.421  31.060  1.00  0.00           C
ATOM  10731  C35 POPE6 270      16.731  36.501  32.360  1.00  0.00           C
ATOM  10734  C36 POPE6 270      15.891  36.131  33.590  1.00  0.00           C
ATOM  10737  C37 POPE6 270      16.731  36.021  34.870  1.00  0.00           C
ATOM  10740  C38 POPE6 270      15.891  35.821  36.130  1.00  0.00           C
ATOM  10743  C39 POPE6 270      15.271  37.141  36.610  1.00  0.00           C
ATOM  10746 0C31 POPE6 270      14.411  37.001  37.870  1.00  0.00           C
ATOM  10749 1C31 POPE6 270      14.281  38.331  38.610  1.00  0.00           C
ATOM  10752 2C31 POPE6 270      13.161  38.361  39.660  1.00  0.00           C
ATOM  10755 3C31 POPE6 270      13.251  39.611  40.550  1.00  0.00           C
ATOM  10758 4C31 POPE6 270      12.111  39.711  41.570  1.00  0.00           C
ATOM  10761 5C31 POPE6 270      12.311  40.861  42.570  1.00  0.00           C
ATOM  10764 6C31 POPE6 270      11.201  40.941  43.620  1.00  0.00           C
ATOM  10768  NH3 POPE7 271      24.261   5.241  64.240  1.00  0.00           N
ATOM  10772  C12 POPE7 271      24.331   6.091  65.490  1.00  0.00           C
ATOM  10775  C11 POPE7 271      23.671   7.471  65.290  1.00  0.00           C
ATOM  10778  P   POPE7 271      23.421   9.801  66.540  1.00  0.00           P
ATOM  10779  O13 POPE7 271      23.051  10.151  67.940  1.00  0.00           O
ATOM  10780  O14 POPE7 271      24.571  10.561  65.990  1.00  0.00           O
ATOM  10781  O11 POPE7 271      22.221  10.041  65.540  1.00  0.00           O
ATOM  10782  O12 POPE7 271      23.741   8.241  66.480  1.00  0.00           O
ATOM  10783  C1  POPE7 271      22.461  10.041  64.120  1.00  0.00           C
ATOM  10786  C2  POPE7 271      21.861  11.291  63.440  1.00  0.00           C
ATOM  10788  O21 POPE7 271      21.781  11.051  62.030  1.00  0.00           O
ATOM  10789  C21 POPE7 271      20.701  10.401  61.640  1.00  0.00           C
ATOM  10790  O22 POPE7 271      19.941   9.781  62.370  1.00  0.00           O
ATOM  10791  C22 POPE7 271      20.541  10.651  60.140  1.00  0.00           C
ATOM  10794  C3  POPE7 271      22.711  12.571  63.640  1.00  0.00           C
ATOM  10797  O31 POPE7 271      22.361  13.551  62.630  1.00  0.00           O
ATOM  10798  C31 POPE7 271      23.341  13.901  61.810  1.00  0.00           C
ATOM  10799  O32 POPE7 271      24.411  14.371  62.170  1.00  0.00           O
ATOM  10800  C32 POPE7 271      22.971  13.541  60.370  1.00  0.00           C
ATOM  10803  C23 POPE7 271      19.781   9.571  59.360  1.00  0.00           C
ATOM  10806  C24 POPE7 271      19.271  10.091  58.000  1.00  0.00           C
ATOM  10809  C25 POPE7 271      20.361  10.781  57.160  1.00  0.00           C
ATOM  10812  C26 POPE7 271      19.841  11.271  55.800  1.00  0.00           C
ATOM  10815  C27 POPE7 271      20.961  11.801  54.880  1.00  0.00           C
ATOM  10818  C28 POPE7 271      20.461  12.321  53.520  1.00  0.00           C
ATOM  10821  C29 POPE7 271      19.891  13.721  53.590  1.00  0.00           C
ATOM  10823 0C21 POPE7 271      19.581  14.511  52.550  1.00  0.00           C
ATOM  10825 1C21 POPE7 271      19.691  14.151  51.090  1.00  0.00           C
ATOM  10828 2C21 POPE7 271      20.321  15.251  50.200  1.00  0.00           C
ATOM  10831 3C21 POPE7 271      19.531  16.571  50.130  1.00  0.00           C
ATOM  10834 4C21 POPE7 271      20.131  17.681  51.020  1.00  0.00           C
ATOM  10837 5C21 POPE7 271      19.331  19.001  51.050  1.00  0.00           C
ATOM  10840 6C21 POPE7 271      19.051  19.631  49.680  1.00  0.00           C
ATOM  10843 7C21 POPE7 271      18.441  21.031  49.790  1.00  0.00           C
ATOM  10846 8C21 POPE7 271      17.951  21.611  48.460  1.00  0.00           C
ATOM  10850  C33 POPE7 271      24.021  13.901  59.290  1.00  0.00           C
ATOM  10853  C34 POPE7 271      23.581  13.351  57.920  1.00  0.00           C
ATOM  10856  C35 POPE7 271      24.621  13.481  56.800  1.00  0.00           C
ATOM  10859  C36 POPE7 271      25.921  12.721  57.090  1.00  0.00           C
ATOM  10862  C37 POPE7 271      26.651  12.221  55.830  1.00  0.00           C
ATOM  10865  C38 POPE7 271      27.141  13.321  54.880  1.00  0.00           C
ATOM  10868  C39 POPE7 271      28.251  14.181  55.490  1.00  0.00           C
ATOM  10871 0C31 POPE7 271      28.901  15.101  54.450  1.00  0.00           C
ATOM  10874 1C31 POPE7 271      30.071  15.901  55.050  1.00  0.00           C
ATOM  10877 2C31 POPE7 271      30.701  16.891  54.060  1.00  0.00           C
ATOM  10880 3C31 POPE7 271      31.291  16.231  52.810  1.00  0.00           C
ATOM  10883 4C31 POPE7 271      32.051  17.241  51.960  1.00  0.00           C
ATOM  10886 5C31 POPE7 271      32.531  16.661  50.630  1.00  0.00           C
ATOM  10889 6C31 POPE7 271      33.321  17.681  49.820  1.00  0.00           C
ATOM  10893  NH3 POPE8 272      80.311 102.661  16.930  1.00  0.00           N
ATOM  10897  C12 POPE8 272      79.361 102.451  15.780  1.00  0.00           C
ATOM  10900  C11 POPE8 272      78.181 101.521  16.100  1.00  0.00           C
ATOM  10903  P   POPE8 272      76.311 100.091  14.960  1.00  0.00           P
ATOM  10904  O13 POPE8 272      75.181 100.911  14.500  1.00  0.00           O
ATOM  10905  O14 POPE8 272      76.461  98.761  14.330  1.00  0.00           O
ATOM  10906  O11 POPE8 272      76.121  99.831  16.510  1.00  0.00           O
ATOM  10907  O12 POPE8 272      77.631 100.981  14.890  1.00  0.00           O
ATOM  10908  C1  POPE8 272      75.131 100.571  17.260  1.00  0.00           C
ATOM  10911  C2  POPE8 272      75.171 100.211  18.770  1.00  0.00           C
ATOM  10913  O21 POPE8 272      74.531 101.281  19.480  1.00  0.00           O
ATOM  10914  C21 POPE8 272      73.901 100.941  20.590  1.00  0.00           C
ATOM  10915  O22 POPE8 272      73.881  99.841  21.110  1.00  0.00           O
ATOM  10916  C22 POPE8 272      73.221 102.211  21.160  1.00  0.00           C
ATOM  10919  C3  POPE8 272      76.631 100.041  19.270  1.00  0.00           C
ATOM  10922  O31 POPE8 272      76.721  99.311  20.500  1.00  0.00           O
ATOM  10923  C31 POPE8 272      76.601  97.991  20.380  1.00  0.00           C
ATOM  10924  O32 POPE8 272      76.251  97.401  19.360  1.00  0.00           O
ATOM  10925  C32 POPE8 272      76.941  97.361  21.730  1.00  0.00           C
ATOM  10928  C23 POPE8 272      71.991 101.911  22.060  1.00  0.00           C
ATOM  10931  C24 POPE8 272      71.571 103.101  22.950  1.00  0.00           C
ATOM  10934  C25 POPE8 272      70.321 102.781  23.780  1.00  0.00           C
ATOM  10937  C26 POPE8 272      69.911 103.891  24.760  1.00  0.00           C
ATOM  10940  C27 POPE8 272      70.441 103.691  26.200  1.00  0.00           C
ATOM  10943  C28 POPE8 272      69.971 104.791  27.170  1.00  0.00           C
ATOM  10946  C29 POPE8 272      69.401 104.301  28.480  1.00  0.00           C
ATOM  10948 0C21 POPE8 272      69.441 104.941  29.660  1.00  0.00           C
ATOM  10950 1C21 POPE8 272      70.081 106.261  29.980  1.00  0.00           C
ATOM  10953 2C21 POPE8 272      69.061 107.381  30.270  1.00  0.00           C
ATOM  10956 3C21 POPE8 272      68.491 108.041  29.010  1.00  0.00           C
ATOM  10959 4C21 POPE8 272      67.601 109.241  29.350  1.00  0.00           C
ATOM  10962 5C21 POPE8 272      67.311 110.131  28.140  1.00  0.00           C
ATOM  10965 6C21 POPE8 272      66.391 111.321  28.450  1.00  0.00           C
ATOM  10968 7C21 POPE8 272      67.001 112.331  29.430  1.00  0.00           C
ATOM  10971 8C21 POPE8 272      66.131 113.581  29.610  1.00  0.00           C
ATOM  10975  C33 POPE8 272      75.871  96.371  22.240  1.00  0.00           C
ATOM  10978  C34 POPE8 272      76.031  96.051  23.740  1.00  0.00           C
ATOM  10981  C35 POPE8 272      74.711  95.591  24.360  1.00  0.00           C
ATOM  10984  C36 POPE8 272      74.681  95.681  25.900  1.00  0.00           C
ATOM  10987  C37 POPE8 272      73.301  95.391  26.510  1.00  0.00           C
ATOM  10990  C38 POPE8 272      73.221  95.761  28.000  1.00  0.00           C
ATOM  10993  C39 POPE8 272      74.121  94.891  28.880  1.00  0.00           C
ATOM  10996 0C31 POPE8 272      74.141  95.361  30.330  1.00  0.00           C
ATOM  10999 1C31 POPE8 272      74.951  94.411  31.220  1.00  0.00           C
ATOM  11002 2C31 POPE8 272      74.831  94.741  32.710  1.00  0.00           C
ATOM  11005 3C31 POPE8 272      75.401  93.621  33.590  1.00  0.00           C
ATOM  11008 4C31 POPE8 272      75.281  93.901  35.090  1.00  0.00           C
ATOM  11011 5C31 POPE8 272      75.861  92.761  35.930  1.00  0.00           C
ATOM  11014 6C31 POPE8 272      75.751  92.971  37.440  1.00  0.00           C
ATOM  11018  NH3 POPE9 273      42.301  63.951  61.250  1.00  0.00           N
ATOM  11022  C12 POPE9 273      43.041  65.031  62.000  1.00  0.00           C
ATOM  11025  C11 POPE9 273      44.361  64.481  62.570  1.00  0.00           C
ATOM  11028  P   POPE9 273      45.461  62.491  61.250  1.00  0.00           P
ATOM  11029  O13 POPE9 273      46.151  61.921  62.420  1.00  0.00           O
ATOM  11030  O14 POPE9 273      44.111  62.011  60.880  1.00  0.00           O
ATOM  11031  O11 POPE9 273      46.371  62.531  59.970  1.00  0.00           O
ATOM  11032  O12 POPE9 273      45.261  64.041  61.540  1.00  0.00           O
ATOM  11033  C1  POPE9 273      46.151  63.501  58.940  1.00  0.00           C
ATOM  11036  C2  POPE9 273      47.141  63.361  57.760  1.00  0.00           C
ATOM  11038  O21 POPE9 273      47.101  64.651  57.120  1.00  0.00           O
ATOM  11039  C21 POPE9 273      48.231  65.061  56.600  1.00  0.00           C
ATOM  11040  O22 POPE9 273      49.231  64.391  56.410  1.00  0.00           O
ATOM  11041  C22 POPE9 273      48.141  66.571  56.420  1.00  0.00           C
ATOM  11044  C3  POPE9 273      46.761  62.211  56.780  1.00  0.00           C
ATOM  11047  O31 POPE9 273      47.431  62.361  55.490  1.00  0.00           O
ATOM  11048  C31 POPE9 273      46.691  62.101  54.420  1.00  0.00           C
ATOM  11049  O32 POPE9 273      45.601  61.571  54.430  1.00  0.00           O
ATOM  11050  C32 POPE9 273      47.341  62.721  53.170  1.00  0.00           C
ATOM  11053  C23 POPE9 273      48.871  67.081  55.170  1.00  0.00           C
ATOM  11056  C24 POPE9 273      48.691  68.581  54.990  1.00  0.00           C
ATOM  11059  C25 POPE9 273      49.091  69.011  53.580  1.00  0.00           C
ATOM  11062  C26 POPE9 273      48.701  70.461  53.310  1.00  0.00           C
ATOM  11065  C27 POPE9 273      49.021  70.871  51.870  1.00  0.00           C
ATOM  11068  C28 POPE9 273      48.681  72.351  51.630  1.00  0.00           C
ATOM  11071  C29 POPE9 273      49.121  72.751  50.240  1.00  0.00           C
ATOM  11073 0C21 POPE9 273      48.281  72.911  49.210  1.00  0.00           C
ATOM  11075 1C21 POPE9 273      46.791  72.741  49.300  1.00  0.00           C
ATOM  11078 2C21 POPE9 273      46.111  72.771  47.930  1.00  0.00           C
ATOM  11081 3C21 POPE9 273      46.241  71.501  47.090  1.00  0.00           C
ATOM  11084 4C21 POPE9 273      45.591  71.741  45.730  1.00  0.00           C
ATOM  11087 5C21 POPE9 273      45.691  70.591  44.720  1.00  0.00           C
ATOM  11090 6C21 POPE9 273      44.681  70.841  43.600  1.00  0.00           C
ATOM  11093 7C21 POPE9 273      44.901  70.011  42.340  1.00  0.00           C
ATOM  11096 8C21 POPE9 273      43.631  70.011  41.480  1.00  0.00           C
ATOM  11100  C33 POPE9 273      47.351  64.261  53.240  1.00  0.00           C
ATOM  11103  C34 POPE9 273      47.781  65.011  51.970  1.00  0.00           C
ATOM  11106  C35 POPE9 273      49.301  65.051  51.720  1.00  0.00           C
ATOM  11109  C36 POPE9 273      49.791  63.961  50.750  1.00  0.00           C
ATOM  11112  C37 POPE9 273      51.161  64.281  50.130  1.00  0.00           C
ATOM  11115  C38 POPE9 273      51.611  63.281  49.050  1.00  0.00           C
ATOM  11118  C39 POPE9 273      50.591  63.091  47.920  1.00  0.00           C
ATOM  11121 0C31 POPE9 273      51.161  62.321  46.730  1.00  0.00           C
ATOM  11124 1C31 POPE9 273      50.111  61.941  45.680  1.00  0.00           C
ATOM  11127 2C31 POPE9 273      50.751  61.351  44.410  1.00  0.00           C
ATOM  11130 3C31 POPE9 273      51.311  62.431  43.480  1.00  0.00           C
ATOM  11133 4C31 POPE9 273      50.401  62.731  42.290  1.00  0.00           C
ATOM  11136 5C31 POPE9 273      50.661  64.091  41.630  1.00  0.00           C
ATOM  11139 6C31 POPE9 273      52.121  64.381  41.310  1.00  0.00           C
ATOM  11143  NH3 POPE  274      73.701  31.791  59.570  1.00  0.00           N
ATOM  11147  C12 POPE  274      72.491  32.691  59.600  1.00  0.00           C
ATOM  11150  C11 POPE  274      72.901  34.171  59.450  1.00  0.00           C
ATOM  11153  P   POPE  274      70.981  35.531  58.310  1.00  0.00           P
ATOM  11154  O13 POPE  274      69.651  36.051  58.720  1.00  0.00           O
ATOM  11155  O14 POPE  274      71.831  36.441  57.520  1.00  0.00           O
ATOM  11156  O11 POPE  274      70.741  34.201  57.480  1.00  0.00           O
ATOM  11157  O12 POPE  274      71.761  35.011  59.580  1.00  0.00           O
ATOM  11158  C1  POPE  274      70.301  34.241  56.120  1.00  0.00           C
ATOM  11161  C2  POPE  274      68.781  33.951  55.940  1.00  0.00           C
ATOM  11163  O21 POPE  274      68.511  33.951  54.520  1.00  0.00           O
ATOM  11164  C21 POPE  274      67.651  33.021  54.130  1.00  0.00           C
ATOM  11165  O22 POPE  274      67.291  32.051  54.770  1.00  0.00           O
ATOM  11166  C22 POPE  274      67.141  33.401  52.740  1.00  0.00           C
ATOM  11169  C3  POPE  274      67.901  35.051  56.630  1.00  0.00           C
ATOM  11172  O31 POPE  274      66.521  35.151  56.170  1.00  0.00           O
ATOM  11173  C31 POPE  274      65.981  36.361  56.370  1.00  0.00           C
ATOM  11174  O32 POPE  274      66.611  37.351  56.720  1.00  0.00           O
ATOM  11175  C32 POPE  274      64.451  36.241  56.320  1.00  0.00           C
ATOM  11178  C23 POPE  274      68.261  33.411  51.680  1.00  0.00           C
ATOM  11181  C24 POPE  274      67.711  33.811  50.310  1.00  0.00           C
ATOM  11184  C25 POPE  274      68.761  33.781  49.200  1.00  0.00           C
ATOM  11187  C26 POPE  274      68.131  34.041  47.830  1.00  0.00           C
ATOM  11190  C27 POPE  274      69.151  34.091  46.690  1.00  0.00           C
ATOM  11193  C28 POPE  274      68.471  34.511  45.380  1.00  0.00           C
ATOM  11196  C29 POPE  274      69.441  34.621  44.230  1.00  0.00           C
ATOM  11198 0C21 POPE  274      69.221  34.231  42.960  1.00  0.00           C
ATOM  11200 1C21 POPE  274      67.961  33.561  42.470  1.00  0.00           C
ATOM  11203 2C21 POPE  274      68.211  32.651  41.250  1.00  0.00           C
ATOM  11206 3C21 POPE  274      69.221  31.521  41.490  1.00  0.00           C
ATOM  11209 4C21 POPE  274      69.081  30.411  40.450  1.00  0.00           C
ATOM  11212 5C21 POPE  274      70.261  29.421  40.370  1.00  0.00           C
ATOM  11215 6C21 POPE  274      70.541  28.601  41.640  1.00  0.00           C
ATOM  11218 7C21 POPE  274      71.611  29.211  42.550  1.00  0.00           C
ATOM  11221 8C21 POPE  274      72.161  28.231  43.580  1.00  0.00           C
ATOM  11225  C33 POPE  274      63.691  37.251  55.450  1.00  0.00           C
ATOM  11228  C34 POPE  274      63.531  36.751  54.010  1.00  0.00           C
ATOM  11231  C35 POPE  274      64.841  36.771  53.230  1.00  0.00           C
ATOM  11234  C36 POPE  274      64.691  36.191  51.830  1.00  0.00           C
ATOM  11237  C37 POPE  274      63.921  37.111  50.880  1.00  0.00           C
ATOM  11240  C38 POPE  274      63.251  36.331  49.760  1.00  0.00           C
ATOM  11243  C39 POPE  274      62.861  37.231  48.590  1.00  0.00           C
ATOM  11246 0C31 POPE  274      64.041  37.461  47.640  1.00  0.00           C
ATOM  11249 1C31 POPE  274      63.951  36.591  46.380  1.00  0.00           C
ATOM  11252 2C31 POPE  274      65.091  36.891  45.400  1.00  0.00           C
ATOM  11255 3C31 POPE  274      65.041  36.101  44.090  1.00  0.00           C
ATOM  11258 4C31 POPE  274      63.781  36.401  43.250  1.00  0.00           C
ATOM  11261 5C31 POPE  274      63.881  35.861  41.820  1.00  0.00           C
ATOM  11264 6C31 POPE  274      62.611  36.091  41.000  1.00  0.00           C
ATOM  11268  NH3 POPE  275       6.611  47.431  19.510  1.00  0.00           N
ATOM  11272  C12 POPE  275       7.901  48.121  19.150  1.00  0.00           C
ATOM  11275  C11 POPE  275       7.831  48.741  17.730  1.00  0.00           C
ATOM  11278  P   POPE  275       5.731  50.291  18.060  1.00  0.00           P
ATOM  11279  O13 POPE  275       5.181  51.361  17.210  1.00  0.00           O
ATOM  11280  O14 POPE  275       4.971  49.021  18.150  1.00  0.00           O
ATOM  11281  O11 POPE  275       5.931  50.831  19.510  1.00  0.00           O
ATOM  11282  O12 POPE  275       7.241  50.031  17.710  1.00  0.00           O
ATOM  11283  C1  POPE  275       4.911  51.601  20.110  1.00  0.00           C
ATOM  11286  C2  POPE  275       4.461  50.931  21.430  1.00  0.00           C
ATOM  11288  O21 POPE  275       5.561  50.461  22.220  1.00  0.00           O
ATOM  11289  C21 POPE  275       6.381  51.391  22.660  1.00  0.00           C
ATOM  11290  O22 POPE  275       6.401  52.571  22.340  1.00  0.00           O
ATOM  11291  C22 POPE  275       7.241  50.781  23.770  1.00  0.00           C
ATOM  11294  C3  POPE  275       3.521  49.731  21.110  1.00  0.00           C
ATOM  11297  O31 POPE  275       3.071  49.101  22.310  1.00  0.00           O
ATOM  11298  C31 POPE  275       3.801  48.071  22.710  1.00  0.00           C
ATOM  11299  O32 POPE  275       4.801  47.621  22.160  1.00  0.00           O
ATOM  11300  C32 POPE  275       3.231  47.601  24.050  1.00  0.00           C
ATOM  11303  C23 POPE  275       7.571  51.831  24.860  1.00  0.00           C
ATOM  11306  C24 POPE  275       7.361  51.261  26.260  1.00  0.00           C
ATOM  11309  C25 POPE  275       7.841  52.201  27.370  1.00  0.00           C
ATOM  11312  C26 POPE  275       7.601  51.661  28.790  1.00  0.00           C
ATOM  11315  C27 POPE  275       8.341  52.531  29.810  1.00  0.00           C
ATOM  11318  C28 POPE  275       7.511  52.931  31.050  1.00  0.00           C
ATOM  11321  C29 POPE  275       8.261  54.021  31.760  1.00  0.00           C
ATOM  11323 0C21 POPE  275       7.791  54.861  32.680  1.00  0.00           C
ATOM  11325 1C21 POPE  275       6.421  54.871  33.330  1.00  0.00           C
ATOM  11328 2C21 POPE  275       6.641  54.781  34.850  1.00  0.00           C
ATOM  11331 3C21 POPE  275       5.451  55.181  35.720  1.00  0.00           C
ATOM  11334 4C21 POPE  275       5.891  55.151  37.200  1.00  0.00           C
ATOM  11337 5C21 POPE  275       5.041  55.981  38.170  1.00  0.00           C
ATOM  11340 6C21 POPE  275       5.821  56.261  39.460  1.00  0.00           C
ATOM  11343 7C21 POPE  275       5.111  57.231  40.420  1.00  0.00           C
ATOM  11346 8C21 POPE  275       5.951  57.551  41.660  1.00  0.00           C
ATOM  11350  C33 POPE  275       3.731  48.471  25.240  1.00  0.00           C
ATOM  11353  C34 POPE  275       3.251  47.951  26.600  1.00  0.00           C
ATOM  11356  C35 POPE  275       4.101  48.421  27.790  1.00  0.00           C
ATOM  11359  C36 POPE  275       3.281  48.771  29.030  1.00  0.00           C
ATOM  11362  C37 POPE  275       4.141  48.891  30.290  1.00  0.00           C
ATOM  11365  C38 POPE  275       3.381  49.651  31.380  1.00  0.00           C
ATOM  11368  C39 POPE  275       4.151  49.871  32.690  1.00  0.00           C
ATOM  11371 0C31 POPE  275       3.341  50.781  33.620  1.00  0.00           C
ATOM  11374 1C31 POPE  275       4.001  51.041  34.990  1.00  0.00           C
ATOM  11377 2C31 POPE  275       2.941  51.361  36.040  1.00  0.00           C
ATOM  11380 3C31 POPE  275       3.461  52.031  37.320  1.00  0.00           C
ATOM  11383 4C31 POPE  275       4.701  51.371  37.940  1.00  0.00           C
ATOM  11386 5C31 POPE  275       4.891  51.861  39.380  1.00  0.00           C
ATOM  11389 6C31 POPE  275       6.351  51.991  39.800  1.00  0.00           C
ATOM  11393  NH3 POPE  276      52.251  69.631  17.900  1.00  0.00           N
ATOM  11397  C12 POPE  276      53.421  68.841  18.400  1.00  0.00           C
ATOM  11400  C11 POPE  276      54.701  69.271  17.680  1.00  0.00           C
ATOM  11403  P   POPE  276      56.371  71.191  18.100  1.00  0.00           P
ATOM  11404  O13 POPE  276      57.351  70.431  17.310  1.00  0.00           O
ATOM  11405  O14 POPE  276      56.421  72.671  17.960  1.00  0.00           O
ATOM  11406  O11 POPE  276      56.531  70.801  19.620  1.00  0.00           O
ATOM  11407  O12 POPE  276      54.901  70.691  17.820  1.00  0.00           O
ATOM  11408  C1  POPE  276      55.911  71.511  20.680  1.00  0.00           C
ATOM  11411  C2  POPE  276      56.951  72.411  21.410  1.00  0.00           C
ATOM  11413  O21 POPE  276      56.511  72.691  22.750  1.00  0.00           O
ATOM  11414  C21 POPE  276      56.051  73.871  23.100  1.00  0.00           C
ATOM  11415  O22 POPE  276      55.571  74.721  22.380  1.00  0.00           O
ATOM  11416  C22 POPE  276      56.151  73.991  24.620  1.00  0.00           C
ATOM  11419  C3  POPE  276      57.381  73.621  20.520  1.00  0.00           C
ATOM  11422  O31 POPE  276      58.081  74.711  21.130  1.00  0.00           O
ATOM  11423  C31 POPE  276      59.251  74.431  21.680  1.00  0.00           C
ATOM  11424  O32 POPE  276      59.671  73.331  21.990  1.00  0.00           O
ATOM  11425  C32 POPE  276      60.031  75.741  21.690  1.00  0.00           C
ATOM  11428  C23 POPE  276      57.591  73.861  25.170  1.00  0.00           C
ATOM  11431  C24 POPE  276      57.571  73.921  26.710  1.00  0.00           C
ATOM  11434  C25 POPE  276      58.951  73.971  27.380  1.00  0.00           C
ATOM  11437  C26 POPE  276      58.791  73.771  28.900  1.00  0.00           C
ATOM  11440  C27 POPE  276      60.061  74.001  29.740  1.00  0.00           C
ATOM  11443  C28 POPE  276      60.091  75.371  30.450  1.00  0.00           C
ATOM  11446  C29 POPE  276      60.401  76.521  29.530  1.00  0.00           C
ATOM  11448 0C21 POPE  276      60.341  77.831  29.860  1.00  0.00           C
ATOM  11450 1C21 POPE  276      59.921  78.401  31.200  1.00  0.00           C
ATOM  11453 2C21 POPE  276      61.111  78.821  32.080  1.00  0.00           C
ATOM  11456 3C21 POPE  276      61.911  77.641  32.650  1.00  0.00           C
ATOM  11459 4C21 POPE  276      63.211  78.051  33.360  1.00  0.00           C
ATOM  11462 5C21 POPE  276      63.051  78.501  34.830  1.00  0.00           C
ATOM  11465 6C21 POPE  276      64.421  78.641  35.510  1.00  0.00           C
ATOM  11468 7C21 POPE  276      64.371  79.081  36.970  1.00  0.00           C
ATOM  11471 8C21 POPE  276      65.761  79.231  37.590  1.00  0.00           C
ATOM  11475  C33 POPE  276      60.461  76.281  23.070  1.00  0.00           C
ATOM  11478  C34 POPE  276      61.231  77.581  22.860  1.00  0.00           C
ATOM  11481  C35 POPE  276      62.031  78.071  24.070  1.00  0.00           C
ATOM  11484  C36 POPE  276      61.211  78.871  25.080  1.00  0.00           C
ATOM  11487  C37 POPE  276      62.121  79.561  26.110  1.00  0.00           C
ATOM  11490  C38 POPE  276      61.371  80.551  27.000  1.00  0.00           C
ATOM  11493  C39 POPE  276      62.261  81.051  28.160  1.00  0.00           C
ATOM  11496 0C31 POPE  276      61.491  81.881  29.200  1.00  0.00           C
ATOM  11499 1C31 POPE  276      62.271  82.091  30.500  1.00  0.00           C
ATOM  11502 2C31 POPE  276      61.371  82.461  31.680  1.00  0.00           C
ATOM  11505 3C31 POPE  276      62.021  82.291  33.060  1.00  0.00           C
ATOM  11508 4C31 POPE  276      63.161  83.271  33.340  1.00  0.00           C
ATOM  11511 5C31 POPE  276      63.751  83.111  34.750  1.00  0.00           C
ATOM  11514 6C31 POPE  276      64.901  84.081  35.040  1.00  0.00           C
ATOM  11518  NH3 POPE  277      94.481  18.751  59.830  1.00  0.00           N
ATOM  11522  C12 POPE  277      93.561  18.281  60.920  1.00  0.00           C
ATOM  11525  C11 POPE  277      92.111  18.611  60.550  1.00  0.00           C
ATOM  11528  P   POPE  277      89.791  17.931  61.530  1.00  0.00           P
ATOM  11529  O13 POPE  277      89.311  16.911  62.490  1.00  0.00           O
ATOM  11530  O14 POPE  277      89.641  19.371  61.840  1.00  0.00           O
ATOM  11531  O11 POPE  277      88.981  17.761  60.190  1.00  0.00           O
ATOM  11532  O12 POPE  277      91.241  17.571  61.000  1.00  0.00           O
ATOM  11533  C1  POPE  277      88.551  16.451  59.860  1.00  0.00           C
ATOM  11536  C2  POPE  277      88.461  16.321  58.340  1.00  0.00           C
ATOM  11538  O21 POPE  277      88.181  14.921  58.220  1.00  0.00           O
ATOM  11539  C21 POPE  277      87.631  14.531  57.100  1.00  0.00           C
ATOM  11540  O22 POPE  277      87.601  15.151  56.050  1.00  0.00           O
ATOM  11541  C22 POPE  277      86.871  13.231  57.390  1.00  0.00           C
ATOM  11544  C3  POPE  277      89.801  16.781  57.670  1.00  0.00           C
ATOM  11547  O31 POPE  277      89.741  17.201  56.280  1.00  0.00           O
ATOM  11548  C31 POPE  277      89.161  18.381  56.030  1.00  0.00           C
ATOM  11549  O32 POPE  277      88.431  18.991  56.800  1.00  0.00           O
ATOM  11550  C32 POPE  277      89.631  18.871  54.670  1.00  0.00           C
ATOM  11553  C23 POPE  277      87.301  12.011  56.540  1.00  0.00           C
ATOM  11556  C24 POPE  277      86.801  12.061  55.100  1.00  0.00           C
ATOM  11559  C25 POPE  277      86.661  10.661  54.460  1.00  0.00           C
ATOM  11562  C26 POPE  277      86.211  10.731  53.000  1.00  0.00           C
ATOM  11565  C27 POPE  277      85.841   9.381  52.380  1.00  0.00           C
ATOM  11568  C28 POPE  277      85.491   9.511  50.880  1.00  0.00           C
ATOM  11571  C29 POPE  277      84.821   8.301  50.270  1.00  0.00           C
ATOM  11573 0C21 POPE  277      85.381   7.321  49.550  1.00  0.00           C
ATOM  11575 1C21 POPE  277      86.841   7.211  49.180  1.00  0.00           C
ATOM  11578 2C21 POPE  277      87.671   6.411  50.200  1.00  0.00           C
ATOM  11581 3C21 POPE  277      87.401   4.891  50.210  1.00  0.00           C
ATOM  11584 4C21 POPE  277      88.391   4.171  51.140  1.00  0.00           C
ATOM  11587 5C21 POPE  277      88.111   2.671  51.320  1.00  0.00           C
ATOM  11590 6C21 POPE  277      88.831   2.091  52.550  1.00  0.00           C
ATOM  11593 7C21 POPE  277      88.521   0.601  52.790  1.00  0.00           C
ATOM  11596 8C21 POPE  277      88.771   0.161  54.240  1.00  0.00           C
ATOM  11600  C33 POPE  277      88.501  19.221  53.670  1.00  0.00           C
ATOM  11603  C34 POPE  277      89.051  19.391  52.240  1.00  0.00           C
ATOM  11606  C35 POPE  277      87.931  19.531  51.210  1.00  0.00           C
ATOM  11609  C36 POPE  277      88.421  19.761  49.770  1.00  0.00           C
ATOM  11612  C37 POPE  277      87.221  19.971  48.830  1.00  0.00           C
ATOM  11615  C38 POPE  277      87.611  20.521  47.450  1.00  0.00           C
ATOM  11618  C39 POPE  277      88.191  19.471  46.490  1.00  0.00           C
ATOM  11621 0C31 POPE  277      88.511  20.091  45.120  1.00  0.00           C
ATOM  11624 1C31 POPE  277      88.901  19.051  44.060  1.00  0.00           C
ATOM  11627 2C31 POPE  277      89.231  19.651  42.680  1.00  0.00           C
ATOM  11630 3C31 POPE  277      90.601  20.351  42.630  1.00  0.00           C
ATOM  11633 4C31 POPE  277      90.891  20.941  41.240  1.00  0.00           C
ATOM  11636 5C31 POPE  277      92.261  21.621  41.150  1.00  0.00           C
ATOM  11639 6C31 POPE  277      92.481  22.361  39.820  1.00  0.00           C
ATOM  11643  NH3 POPE  278      77.451  49.601  62.790  1.00  0.00           N
ATOM  11647  C12 POPE  278      78.751  48.841  62.720  1.00  0.00           C
ATOM  11650  C11 POPE  278      79.771  49.291  63.780  1.00  0.00           C
ATOM  11653  P   POPE  278      82.181  48.861  62.760  1.00  0.00           P
ATOM  11654  O13 POPE  278      83.131  49.711  63.520  1.00  0.00           O
ATOM  11655  O14 POPE  278      82.731  47.641  62.110  1.00  0.00           O
ATOM  11656  O11 POPE  278      81.461  49.811  61.720  1.00  0.00           O
ATOM  11657  O12 POPE  278      80.951  48.501  63.700  1.00  0.00           O
ATOM  11658  C1  POPE  278      81.561  49.661  60.320  1.00  0.00           C
ATOM  11661  C2  POPE  278      81.571  51.041  59.600  1.00  0.00           C
ATOM  11663  O21 POPE  278      80.241  51.591  59.540  1.00  0.00           O
ATOM  11664  C21 POPE  278      80.161  52.831  59.980  1.00  0.00           C
ATOM  11665  O22 POPE  278      80.991  53.411  60.660  1.00  0.00           O
ATOM  11666  C22 POPE  278      78.851  53.471  59.520  1.00  0.00           C
ATOM  11669  C3  POPE  278      82.071  50.801  58.160  1.00  0.00           C
ATOM  11672  O31 POPE  278      81.831  51.861  57.200  1.00  0.00           O
ATOM  11673  C31 POPE  278      81.891  51.361  55.940  1.00  0.00           C
ATOM  11674  O32 POPE  278      81.991  50.181  55.660  1.00  0.00           O
ATOM  11675  C32 POPE  278      81.861  52.511  54.940  1.00  0.00           C
ATOM  11678  C23 POPE  278      79.001  54.231  58.180  1.00  0.00           C
ATOM  11681  C24 POPE  278      77.631  54.461  57.530  1.00  0.00           C
ATOM  11684  C25 POPE  278      77.691  55.301  56.250  1.00  0.00           C
ATOM  11687  C26 POPE  278      76.411  55.191  55.400  1.00  0.00           C
ATOM  11690  C27 POPE  278      76.331  56.301  54.350  1.00  0.00           C
ATOM  11693  C28 POPE  278      75.271  56.071  53.240  1.00  0.00           C
ATOM  11696  C29 POPE  278      75.671  54.931  52.340  1.00  0.00           C
ATOM  11698 0C21 POPE  278      74.851  53.971  51.880  1.00  0.00           C
ATOM  11700 1C21 POPE  278      73.361  53.891  52.110  1.00  0.00           C
ATOM  11703 2C21 POPE  278      72.631  53.511  50.810  1.00  0.00           C
ATOM  11706 3C21 POPE  278      71.121  53.361  51.010  1.00  0.00           C
ATOM  11709 4C21 POPE  278      70.381  52.931  49.730  1.00  0.00           C
ATOM  11712 5C21 POPE  278      70.761  51.511  49.290  1.00  0.00           C
ATOM  11715 6C21 POPE  278      69.931  51.031  48.100  1.00  0.00           C
ATOM  11718 7C21 POPE  278      70.141  49.541  47.800  1.00  0.00           C
ATOM  11721 8C21 POPE  278      69.121  48.981  46.800  1.00  0.00           C
ATOM  11725  C33 POPE  278      82.051  52.041  53.470  1.00  0.00           C
ATOM  11728  C34 POPE  278      80.731  51.991  52.690  1.00  0.00           C
ATOM  11731  C35 POPE  278      80.901  51.521  51.240  1.00  0.00           C
ATOM  11734  C36 POPE  278      79.671  51.721  50.350  1.00  0.00           C
ATOM  11737  C37 POPE  278      79.251  53.191  50.190  1.00  0.00           C
ATOM  11740  C38 POPE  278      78.061  53.391  49.250  1.00  0.00           C
ATOM  11743  C39 POPE  278      78.441  53.861  47.840  1.00  0.00           C
ATOM  11746 0C31 POPE  278      77.251  54.431  47.060  1.00  0.00           C
ATOM  11749 1C31 POPE  278      76.161  53.381  46.780  1.00  0.00           C
ATOM  11752 2C31 POPE  278      74.851  53.991  46.280  1.00  0.00           C
ATOM  11755 3C31 POPE  278      73.811  52.921  45.930  1.00  0.00           C
ATOM  11758 4C31 POPE  278      74.101  52.271  44.570  1.00  0.00           C
ATOM  11761 5C31 POPE  278      73.341  50.971  44.340  1.00  0.00           C
ATOM  11764 6C31 POPE  278      73.691  50.321  42.990  1.00  0.00           C
ATOM  11768  NH3 POPE  279     126.301 105.421  16.870  1.00  0.00           N
ATOM  11772  C12 POPE  279     126.391 105.321  18.380  1.00  0.00           C
ATOM  11775  C11 POPE  279     126.151 103.881  18.940  1.00  0.00           C
ATOM  11778  P   POPE  279     124.051 102.531  17.980  1.00  0.00           P
ATOM  11779  O13 POPE  279     122.591 102.811  18.120  1.00  0.00           O
ATOM  11780  O14 POPE  279     124.651 102.771  16.650  1.00  0.00           O
ATOM  11781  O11 POPE  279     124.441 101.091  18.540  1.00  0.00           O
ATOM  11782  O12 POPE  279     124.781 103.461  19.020  1.00  0.00           O
ATOM  11783  C1  POPE  279     123.601 100.491  19.540  1.00  0.00           C
ATOM  11786  C2  POPE  279     124.331 100.121  20.870  1.00  0.00           C
ATOM  11788  O21 POPE  279     123.281 100.001  21.860  1.00  0.00           O
ATOM  11789  C21 POPE  279     123.561  99.241  22.900  1.00  0.00           C
ATOM  11790  O22 POPE  279     124.651  98.741  23.130  1.00  0.00           O
ATOM  11791  C22 POPE  279     122.291  99.061  23.740  1.00  0.00           C
ATOM  11794  C3  POPE  279     125.411 101.191  21.270  1.00  0.00           C
ATOM  11797  O31 POPE  279     125.961 101.011  22.600  1.00  0.00           O
ATOM  11798  C31 POPE  279     127.221 100.611  22.710  1.00  0.00           C
ATOM  11799  O32 POPE  279     128.021 100.471  21.810  1.00  0.00           O
ATOM  11800  C32 POPE  279     127.591 100.361  24.170  1.00  0.00           C
ATOM  11803  C23 POPE  279     122.571  98.581  25.190  1.00  0.00           C
ATOM  11806  C24 POPE  279     123.171  99.691  26.060  1.00  0.00           C
ATOM  11809  C25 POPE  279     123.151  99.381  27.560  1.00  0.00           C
ATOM  11812  C26 POPE  279     124.051  98.241  28.030  1.00  0.00           C
ATOM  11815  C27 POPE  279     123.861  97.981  29.530  1.00  0.00           C
ATOM  11818  C28 POPE  279     124.571  96.731  30.080  1.00  0.00           C
ATOM  11821  C29 POPE  279     126.051  96.941  30.280  1.00  0.00           C
ATOM  11823 0C21 POPE  279     126.791  96.561  31.340  1.00  0.00           C
ATOM  11825 1C21 POPE  279     126.291  95.791  32.540  1.00  0.00           C
ATOM  11828 2C21 POPE  279     127.261  94.671  32.990  1.00  0.00           C
ATOM  11831 3C21 POPE  279     128.503  95.181  33.730  1.00  0.00           C
ATOM  11834 4C21 POPE  279     129.353  94.051  34.310  1.00  0.00           C
ATOM  11837 5C21 POPE  279     130.363  94.521  35.370  1.00  0.00           C
ATOM  11840 6C21 POPE  279     131.813  94.601  34.870  1.00  0.00           C
ATOM  11843 7C21 POPE  279     132.803  94.981  35.980  1.00  0.00           C
ATOM  11846 8C21 POPE  279     134.273  94.731  35.630  1.00  0.00           C
ATOM  11850  C33 POPE  279     128.001  98.891  24.440  1.00  0.00           C
ATOM  11853  C34 POPE  279     127.051  98.171  25.400  1.00  0.00           C
ATOM  11856  C35 POPE  279     127.201  96.641  25.370  1.00  0.00           C
ATOM  11859  C36 POPE  279     128.441  96.091  26.090  1.00  0.00           C
ATOM  11862  C37 POPE  279     128.351  96.231  27.620  1.00  0.00           C
ATOM  11865  C38 POPE  279     129.433  95.471  28.400  1.00  0.00           C
ATOM  11868  C39 POPE  279     129.283  93.941  28.320  1.00  0.00           C
ATOM  11871 0C31 POPE  279     129.633  93.241  29.650  1.00  0.00           C
ATOM  11874 1C31 POPE  279     129.563  91.701  29.590  1.00  0.00           C
ATOM  11877 2C31 POPE  279     129.863  91.061  30.950  1.00  0.00           C
ATOM  11880 3C31 POPE  279     129.913  89.521  30.920  1.00  0.00           C
ATOM  11883 4C31 POPE  279     131.223  88.911  30.420  1.00  0.00           C
ATOM  11886 5C31 POPE  279     131.163  87.371  30.470  1.00  0.00           C
ATOM  11889 6C31 POPE  279     132.503  86.701  30.210  1.00  0.00           C
ATOM  11893  NH3 POPE  280     101.761  35.921  63.690  1.00  0.00           N
ATOM  11897  C12 POPE  280     100.321  36.181  64.080  1.00  0.00           C
ATOM  11900  C11 POPE  280      99.321  35.791  62.980  1.00  0.00           C
[truncated: 1,781,857 more chars]
