# Supplementary material for: Characterizing Membrane Association and Periplasmic Transfer of Bacterial Lipoproteins through Molecular Dynamics Simulations
Source: Structure. 2020 Apr 7;28(4):475–487.e3. doi: 10.1016/j.str.2020.01.012 (PMC7139219; doi:10.1016/j.str.2020.01.012)
Supplement: Data S2. Final Coordinates from Simulations (A–L), Related to Figure 3 [file mmc4.zip › A-L/BAMD-2-atomistic.pdb]

TITLE     Protein
REMARK    THIS IS A SIMULATION BOX
CRYST1  129.389  129.389  109.545  90.00  90.00  90.00 P 1           1
MODEL        1
ATOM      1  N   CYSTA   1      79.004  37.944  61.615  1.00  0.00           N
ATOM      3  CA  CYSTA   1      77.885  38.515  62.375  1.00  0.00           C
ATOM      5  C   CYSTA   1      77.785  37.925  63.765  1.00  0.00           C
ATOM      6  O   CYSTA   1      76.925  37.124  64.135  1.00  0.00           O
ATOM      7  CB  CYSTA   1      76.484  38.544  61.725  1.00  0.00           C
ATOM     10  SG  CYSTA   1      76.495  39.474  60.165  1.00  0.00           S
ATOM     11  C1  CYSTA   1      76.514  37.995  59.125  1.00  0.00           C
ATOM     14  CA1 CYSTA   1      80.275  38.245  61.955  1.00  0.00           C
ATOM     15  OA1 CYSTA   1      80.454  39.164  62.755  1.00  0.00           O
ATOM     16  CA2 CYSTA   1      81.455  37.465  61.465  1.00  0.00           C
ATOM     19  C11 CYSTA   1      75.135  37.584  58.525  1.00  0.00           C
ATOM     21  O11 CYSTA   1      74.514  38.645  57.795  1.00  0.00           O
ATOM     22  CX1 CYSTA   1      75.135  39.174  56.765  1.00  0.00           C
ATOM     23  OX1 CYSTA   1      76.225  38.854  56.315  1.00  0.00           O
ATOM     24  CX2 CYSTA   1      74.215  40.234  56.175  1.00  0.00           C
ATOM     27  C12 CYSTA   1      74.094  37.064  59.575  1.00  0.00           C
ATOM     30  O12 CYSTA   1      73.425  38.134  60.285  1.00  0.00           O
ATOM     31  CD1 CYSTA   1      72.105  37.974  60.465  1.00  0.00           C
ATOM     32  OD1 CYSTA   1      71.495  36.945  60.245  1.00  0.00           O
ATOM     33  CD2 CYSTA   1      71.506  39.285  60.985  1.00  0.00           C
ATOM     36  CA3 CYSTA   1      82.814  38.134  61.785  1.00  0.00           C
ATOM     39  CA4 CYSTA   1      83.305  39.114  60.695  1.00  0.00           C
ATOM     42  CA5 CYSTA   1      82.486  40.404  60.495  1.00  0.00           C
ATOM     45  CA6 CYSTA   1      81.315  40.344  59.505  1.00  0.00           C
ATOM     48  CA7 CYSTA   1      81.756  40.134  58.055  1.00  0.00           C
ATOM     51  CA8 CYSTA   1      80.625  39.675  57.145  1.00  0.00           C
ATOM     54  CA9 CYSTA   1      81.115  39.444  55.715  1.00  0.00           C
ATOM     57 0CA1 CYSTA   1      81.346  40.745  54.945  1.00  0.00           C
ATOM     60 1CA1 CYSTA   1      82.195  40.554  53.675  1.00  0.00           C
ATOM     63 2CA1 CYSTA   1      81.434  40.774  52.355  1.00  0.00           C
ATOM     66 3CA1 CYSTA   1      81.315  39.504  51.505  1.00  0.00           C
ATOM     69 4CA1 CYSTA   1      80.285  38.504  52.035  1.00  0.00           C
ATOM     72 5CA1 CYSTA   1      80.266  37.204  51.235  1.00  0.00           C
ATOM     75 6CA1 CYSTA   1      79.244  36.194  51.755  1.00  0.00           C
ATOM     79  CD3 CYSTA   1      70.034  39.474  60.535  1.00  0.00           C
ATOM     82  CD4 CYSTA   1      69.904  39.465  59.005  1.00  0.00           C
ATOM     85  CD5 CYSTA   1      68.554  39.985  58.485  1.00  0.00           C
ATOM     88  CD6 CYSTA   1      67.334  39.314  59.145  1.00  0.00           C
ATOM     91  CD7 CYSTA   1      66.014  39.664  58.445  1.00  0.00           C
ATOM     94  CD8 CYSTA   1      64.785  39.304  59.285  1.00  0.00           C
ATOM     97  CD9 CYSTA   1      63.455  39.594  58.585  1.00  0.00           C
ATOM    100 0CD1 CYSTA   1      62.904  38.404  57.805  1.00  0.00           C
ATOM    103 1CD1 CYSTA   1      61.646  38.715  56.975  1.00  0.00           C
ATOM    106 2CD1 CYSTA   1      60.804  37.465  56.715  1.00  0.00           C
ATOM    109 3CD1 CYSTA   1      59.675  37.654  55.695  1.00  0.00           C
ATOM    112 4CD1 CYSTA   1      60.055  37.265  54.265  1.00  0.00           C
ATOM    115 5CD1 CYSTA   1      58.904  37.454  53.275  1.00  0.00           C
ATOM    118 6CD1 CYSTA   1      59.164  36.925  51.865  1.00  0.00           C
ATOM    122  CX3 CYSTA   1      72.826  39.644  55.795  1.00  0.00           C
ATOM    125  CX4 CYSTA   1      71.804  40.734  55.445  1.00  0.00           C
ATOM    128  CX5 CYSTA   1      72.105  41.474  54.135  1.00  0.00           C
ATOM    131  CX6 CYSTA   1      71.775  40.654  52.885  1.00  0.00           C
ATOM    134  CX7 CYSTA   1      71.914  41.484  51.605  1.00  0.00           C
ATOM    137  CX8 CYSTA   1      71.525  40.694  50.335  1.00  0.00           C
ATOM    140  CX9 CYSTA   1      71.734  41.524  49.095  1.00  0.00           C
ATOM    142 0CX1 CYSTA   1      70.804  41.904  48.195  1.00  0.00           C
ATOM    144 1CX1 CYSTA   1      69.325  41.625  48.275  1.00  0.00           C
ATOM    147 2CX1 CYSTA   1      68.495  42.825  47.785  1.00  0.00           C
ATOM    150 3CX1 CYSTA   1      68.304  42.895  46.265  1.00  0.00           C
ATOM    153 4CX1 CYSTA   1      67.404  44.075  45.895  1.00  0.00           C
ATOM    156 5CX1 CYSTA   1      66.995  44.104  44.425  1.00  0.00           C
ATOM    159 6CX1 CYSTA   1      66.144  45.344  44.115  1.00  0.00           C
ATOM    162 7CX1 CYSTA   1      65.465  45.265  42.745  1.00  0.00           C
ATOM    165 8CX1 CYSTA   1      64.984  46.614  42.235  1.00  0.00           C
ATOM    169  N   SER A   2      78.645  38.474  64.625  1.00  0.00           N
ATOM    171  CA  SER A   2      78.304  39.114  65.865  1.00  0.00           C
ATOM    173  CB  SER A   2      79.615  39.754  66.425  1.00  0.00           C
ATOM    176  OG  SER A   2      79.444  40.424  67.675  1.00  0.00           O
ATOM    178  C   SER A   2      77.164  40.134  65.685  1.00  0.00           C
ATOM    179  O   SER A   2      77.355  41.344  65.795  1.00  0.00           O
ATOM    180  N   GLY A   3      75.936  39.654  65.365  1.00  0.00           N
ATOM    182  CA  GLY A   3      74.764  40.505  65.125  1.00  0.00           C
ATOM    185  C   GLY A   3      74.315  41.095  66.425  1.00  0.00           C
ATOM    186  O   GLY A   3      74.205  42.304  66.595  1.00  0.00           O
ATOM    187  N   SER A   4      74.255  40.234  67.445  1.00  0.00           N
ATOM    189  CA  SER A   4      74.975  40.524  68.675  1.00  0.00           C
ATOM    191  CB  SER A   4      74.224  41.344  69.775  1.00  0.00           C
ATOM    194  OG  SER A   4      73.025  40.745  70.265  1.00  0.00           O
ATOM    196  C   SER A   4      75.594  39.244  69.165  1.00  0.00           C
ATOM    197  O   SER A   4      74.914  38.245  69.395  1.00  0.00           O
ATOM    198  N   LYS A   5      76.955  39.195  69.255  1.00  0.00           N
ATOM    200  CA  LYS A   5      77.584  38.184  70.085  1.00  0.00           C
ATOM    202  CB  LYS A   5      79.054  37.804  69.755  1.00  0.00           C
ATOM    205  CG  LYS A   5      79.215  36.585  68.825  1.00  0.00           C
ATOM    208  CD  LYS A   5      77.955  36.124  68.045  1.00  0.00           C
ATOM    211  CE  LYS A   5      78.364  35.325  66.825  1.00  0.00           C
ATOM    214  NZ  LYS A   5      77.275  35.035  65.885  1.00  0.00           N
ATOM    218  C   LYS A   5      77.425  38.474  71.525  1.00  0.00           C
ATOM    219  O   LYS A   5      77.514  39.594  72.005  1.00  0.00           O
ATOM    220  N   GLU A   6      77.094  37.384  72.205  1.00  0.00           N
ATOM    222  CA  GLU A   6      76.275  37.474  73.365  1.00  0.00           C
ATOM    224  CB  GLU A   6      74.965  36.754  72.975  1.00  0.00           C
ATOM    227  CG  GLU A   6      73.734  37.245  73.755  1.00  0.00           C
ATOM    230  CD  GLU A   6      73.554  38.764  73.705  1.00  0.00           C
ATOM    231  OE1 GLU A   6      73.584  39.344  74.815  1.00  0.00           O
ATOM    232  OE2 GLU A   6      73.275  39.355  72.635  1.00  0.00           O
ATOM    233  C   GLU A   6      77.094  36.794  74.435  1.00  0.00           C
ATOM    234  O   GLU A   6      76.654  36.554  75.555  1.00  0.00           O
ATOM    235  N   GLU A   7      78.364  36.495  74.115  1.00  0.00           N
ATOM    237  CA  GLU A   7      79.275  35.925  75.065  1.00  0.00           C
ATOM    239  CB  GLU A   7      79.584  34.425  74.795  1.00  0.00           C
ATOM    242  CG  GLU A   7      80.796  34.075  73.885  1.00  0.00           C
ATOM    245  CD  GLU A   7      80.686  34.585  72.445  1.00  0.00           C
ATOM    246  OE1 GLU A   7      80.005  33.875  71.655  1.00  0.00           O
ATOM    247  OE2 GLU A   7      81.265  35.654  72.115  1.00  0.00           O
ATOM    248  C   GLU A   7      80.535  36.754  75.075  1.00  0.00           C
ATOM    249  O   GLU A   7      80.786  37.644  74.255  1.00  0.00           O
ATOM    250  N   VAL A   8      81.346  36.504  76.105  1.00  0.00           N
ATOM    252  CA  VAL A   8      82.664  37.044  76.215  1.00  0.00           C
ATOM    254  CB  VAL A   8      82.726  38.094  77.315  1.00  0.00           C
ATOM    256  CG1 VAL A   8      84.165  38.394  77.735  1.00  0.00           C
ATOM    260  CG2 VAL A   8      82.036  39.364  76.775  1.00  0.00           C
ATOM    264  C   VAL A   8      83.624  35.874  76.415  1.00  0.00           C
ATOM    265  O   VAL A   8      83.335  35.035  77.265  1.00  0.00           O
ATOM    266  N   PRO A   9      84.715  35.714  75.675  1.00  0.00           N
ATOM    267  CD  PRO A   9      84.995  36.484  74.455  1.00  0.00           C
ATOM    270  CA  PRO A   9      85.865  34.924  76.095  1.00  0.00           C
ATOM    272  CB  PRO A   9      86.714  34.864  74.805  1.00  0.00           C
ATOM    275  CG  PRO A   9      86.434  36.164  74.065  1.00  0.00           C
ATOM    278  C   PRO A   9      86.586  35.434  77.365  1.00  0.00           C
ATOM    279  O   PRO A   9      86.656  36.634  77.615  1.00  0.00           O
ATOM    280  N   ASP A  10      87.105  34.544  78.225  1.00  0.00           N
ATOM    282  CA  ASP A  10      87.876  34.884  79.435  1.00  0.00           C
ATOM    284  CB  ASP A  10      87.906  33.674  80.415  1.00  0.00           C
ATOM    287  CG  ASP A  10      86.704  33.654  81.345  1.00  0.00           C
ATOM    288  OD1 ASP A  10      85.945  34.654  81.375  1.00  0.00           O
ATOM    289  OD2 ASP A  10      86.554  32.664  82.115  1.00  0.00           O
ATOM    290  C   ASP A  10      89.326  35.364  79.175  1.00  0.00           C
ATOM    291  O   ASP A  10      90.304  34.694  79.505  1.00  0.00           O
ATOM    292  N   ASN A  11      89.506  36.544  78.545  1.00  0.00           N
ATOM    294  CA  ASN A  11      90.835  37.085  78.275  1.00  0.00           C
ATOM    296  CB  ASN A  11      90.956  37.995  77.015  1.00  0.00           C
ATOM    299  CG  ASN A  11      89.874  37.825  75.955  1.00  0.00           C
ATOM    300  OD1 ASN A  11      88.675  37.864  76.225  1.00  0.00           O
ATOM    301  ND2 ASN A  11      90.296  37.704  74.685  1.00  0.00           N
ATOM    304  C   ASN A  11      91.406  37.874  79.465  1.00  0.00           C
ATOM    305  O   ASN A  11      90.675  38.265  80.385  1.00  0.00           O
ATOM    306  N   PRO A  12      92.684  38.164  79.525  1.00  0.00           N
ATOM    307  CD  PRO A  12      93.736  37.424  78.825  1.00  0.00           C
ATOM    310  CA  PRO A  12      93.234  39.224  80.365  1.00  0.00           C
ATOM    312  CB  PRO A  12      94.686  39.314  79.895  1.00  0.00           C
ATOM    315  CG  PRO A  12      95.005  37.864  79.545  1.00  0.00           C
ATOM    318  C   PRO A  12      92.495  40.585  80.405  1.00  0.00           C
ATOM    319  O   PRO A  12      92.015  41.044  79.365  1.00  0.00           O
ATOM    320  N   PRO A  13      92.385  41.295  81.515  1.00  0.00           N
ATOM    321  CD  PRO A  13      92.964  40.894  82.785  1.00  0.00           C
ATOM    324  CA  PRO A  13      91.476  42.425  81.665  1.00  0.00           C
ATOM    326  CB  PRO A  13      91.595  42.794  83.155  1.00  0.00           C
ATOM    329  CG  PRO A  13      92.924  42.184  83.605  1.00  0.00           C
ATOM    332  C   PRO A  13      91.854  43.624  80.835  1.00  0.00           C
ATOM    333  O   PRO A  13      91.005  44.465  80.555  1.00  0.00           O
ATOM    334  N   ASN A  14      93.146  43.754  80.485  1.00  0.00           N
ATOM    336  CA  ASN A  14      93.645  44.834  79.665  1.00  0.00           C
ATOM    338  CB  ASN A  14      95.205  44.794  79.575  1.00  0.00           C
ATOM    341  CG  ASN A  14      95.686  43.614  78.735  1.00  0.00           C
ATOM    342  OD1 ASN A  14      95.266  42.474  78.955  1.00  0.00           O
ATOM    343  ND2 ASN A  14      96.486  43.894  77.675  1.00  0.00           N
ATOM    346  C   ASN A  14      93.006  44.834  78.275  1.00  0.00           C
ATOM    347  O   ASN A  14      92.635  45.884  77.755  1.00  0.00           O
ATOM    348  N   GLU A  15      92.876  43.644  77.655  1.00  0.00           N
ATOM    350  CA  GLU A  15      92.395  43.544  76.305  1.00  0.00           C
ATOM    352  CB  GLU A  15      92.906  42.304  75.555  1.00  0.00           C
ATOM    355  CG  GLU A  15      92.475  40.925  76.055  1.00  0.00           C
ATOM    358  CD  GLU A  15      93.175  39.874  75.195  1.00  0.00           C
ATOM    359  OE1 GLU A  15      94.145  39.234  75.665  1.00  0.00           O
ATOM    360  OE2 GLU A  15      92.745  39.704  74.025  1.00  0.00           O
ATOM    361  C   GLU A  15      90.896  43.704  76.175  1.00  0.00           C
ATOM    362  O   GLU A  15      90.476  44.374  75.255  1.00  0.00           O
ATOM    363  N   ILE A  16      90.065  43.215  77.135  1.00  0.00           N
ATOM    365  CA  ILE A  16      88.624  43.504  77.155  1.00  0.00           C
ATOM    367  CB  ILE A  16      87.845  42.794  78.275  1.00  0.00           C
ATOM    369  CG2 ILE A  16      86.355  43.234  78.285  1.00  0.00           C
ATOM    373  CG1 ILE A  16      87.836  41.254  78.125  1.00  0.00           C
ATOM    376  CD  ILE A  16      89.086  40.564  78.645  1.00  0.00           C
ATOM    380  C   ILE A  16      88.374  44.995  77.235  1.00  0.00           C
ATOM    381  O   ILE A  16      87.525  45.564  76.545  1.00  0.00           O
ATOM    382  N   TYR A  17      89.145  45.704  78.065  1.00  0.00           N
ATOM    384  CA  TYR A  17      89.104  47.144  78.045  1.00  0.00           C
ATOM    386  CB  TYR A  17      89.895  47.724  79.245  1.00  0.00           C
ATOM    389  CG  TYR A  17      89.585  49.195  79.325  1.00  0.00           C
ATOM    390  CD1 TYR A  17      88.245  49.554  79.455  1.00  0.00           C
ATOM    392  CE1 TYR A  17      87.876  50.904  79.415  1.00  0.00           C
ATOM    394  CZ  TYR A  17      88.855  51.895  79.365  1.00  0.00           C
ATOM    395  OH  TYR A  17      88.475  53.234  79.585  1.00  0.00           O
ATOM    397  CD2 TYR A  17      90.564  50.185  79.145  1.00  0.00           C
ATOM    399  CE2 TYR A  17      90.196  51.544  79.185  1.00  0.00           C
ATOM    401  C   TYR A  17      89.585  47.794  76.755  1.00  0.00           C
ATOM    402  O   TYR A  17      88.946  48.684  76.195  1.00  0.00           O
ATOM    403  N   ALA A  18      90.745  47.384  76.225  1.00  0.00           N
ATOM    405  CA  ALA A  18      91.325  47.965  75.035  1.00  0.00           C
ATOM    407  CB  ALA A  18      92.755  47.434  74.895  1.00  0.00           C
ATOM    411  C   ALA A  18      90.525  47.724  73.775  1.00  0.00           C
ATOM    412  O   ALA A  18      90.415  48.595  72.895  1.00  0.00           O
ATOM    413  N   THR A  19      89.925  46.524  73.645  1.00  0.00           N
ATOM    415  CA  THR A  19      88.946  46.204  72.615  1.00  0.00           C
ATOM    417  CB  THR A  19      88.495  44.734  72.605  1.00  0.00           C
ATOM    419  OG1 THR A  19      87.994  44.314  73.855  1.00  0.00           O
ATOM    421  CG2 THR A  19      89.655  43.814  72.215  1.00  0.00           C
ATOM    425  C   THR A  19      87.684  47.035  72.735  1.00  0.00           C
ATOM    426  O   THR A  19      87.264  47.654  71.765  1.00  0.00           O
ATOM    427  N   ALA A  20      87.105  47.124  73.955  1.00  0.00           N
ATOM    429  CA  ALA A  20      85.926  47.914  74.255  1.00  0.00           C
ATOM    431  CB  ALA A  20      85.506  47.734  75.725  1.00  0.00           C
ATOM    435  C   ALA A  20      86.124  49.395  73.985  1.00  0.00           C
ATOM    436  O   ALA A  20      85.236  50.084  73.495  1.00  0.00           O
ATOM    437  N   GLN A  21      87.326  49.915  74.275  1.00  0.00           N
ATOM    439  CA  GLN A  21      87.745  51.245  73.905  1.00  0.00           C
ATOM    441  CB  GLN A  21      89.165  51.515  74.455  1.00  0.00           C
ATOM    444  CG  GLN A  21      89.555  53.015  74.505  1.00  0.00           C
ATOM    447  CD  GLN A  21      88.685  53.834  75.465  1.00  0.00           C
ATOM    448  OE1 GLN A  21      88.374  55.004  75.245  1.00  0.00           O
ATOM    449  NE2 GLN A  21      88.296  53.184  76.595  1.00  0.00           N
ATOM    452  C   GLN A  21      87.715  51.474  72.395  1.00  0.00           C
ATOM    453  O   GLN A  21      87.234  52.495  71.915  1.00  0.00           O
ATOM    454  N   GLN A  22      88.165  50.494  71.575  1.00  0.00           N
ATOM    456  CA  GLN A  22      87.964  50.535  70.135  1.00  0.00           C
ATOM    458  CB  GLN A  22      88.675  49.335  69.435  1.00  0.00           C
ATOM    461  CG  GLN A  22      89.095  49.614  67.965  1.00  0.00           C
ATOM    464  CD  GLN A  22      90.075  50.774  67.765  1.00  0.00           C
ATOM    465  OE1 GLN A  22      90.156  51.394  66.705  1.00  0.00           O
ATOM    466  NE2 GLN A  22      90.874  51.114  68.795  1.00  0.00           N
ATOM    469  C   GLN A  22      86.486  50.535  69.745  1.00  0.00           C
ATOM    470  O   GLN A  22      86.035  51.344  68.935  1.00  0.00           O
ATOM    471  N   LYS A  23      85.656  49.684  70.385  1.00  0.00           N
ATOM    473  CA  LYS A  23      84.226  49.634  70.145  1.00  0.00           C
ATOM    475  CB  LYS A  23      83.535  48.524  70.975  1.00  0.00           C
ATOM    478  CG  LYS A  23      84.126  47.114  70.845  1.00  0.00           C
ATOM    481  CD  LYS A  23      84.046  46.484  69.455  1.00  0.00           C
ATOM    484  CE  LYS A  23      84.965  46.995  68.325  1.00  0.00           C
ATOM    487  NZ  LYS A  23      84.156  47.644  67.275  1.00  0.00           N
ATOM    491  C   LYS A  23      83.514  50.934  70.445  1.00  0.00           C
ATOM    492  O   LYS A  23      82.684  51.394  69.655  1.00  0.00           O
ATOM    493  N   LEU A  24      83.835  51.564  71.585  1.00  0.00           N
ATOM    495  CA  LEU A  24      83.335  52.854  71.985  1.00  0.00           C
ATOM    497  CB  LEU A  24      83.855  53.164  73.415  1.00  0.00           C
ATOM    500  CG  LEU A  24      82.964  54.114  74.225  1.00  0.00           C
ATOM    502  CD1 LEU A  24      81.686  53.394  74.695  1.00  0.00           C
ATOM    506  CD2 LEU A  24      83.715  54.684  75.435  1.00  0.00           C
ATOM    510  C   LEU A  24      83.706  53.974  71.025  1.00  0.00           C
ATOM    511  O   LEU A  24      82.885  54.804  70.645  1.00  0.00           O
ATOM    512  N   GLN A  25      84.965  54.015  70.545  1.00  0.00           N
ATOM    514  CA  GLN A  25      85.444  55.064  69.655  1.00  0.00           C
ATOM    516  CB  GLN A  25      86.995  55.175  69.735  1.00  0.00           C
ATOM    519  CG  GLN A  25      87.766  54.184  68.845  1.00  0.00           C
ATOM    522  CD  GLN A  25      89.285  54.215  69.025  1.00  0.00           C
ATOM    523  OE1 GLN A  25      89.835  53.894  70.085  1.00  0.00           O
ATOM    524  NE2 GLN A  25      89.986  54.554  67.915  1.00  0.00           N
ATOM    527  C   GLN A  25      84.904  54.915  68.215  1.00  0.00           C
ATOM    528  O   GLN A  25      84.536  55.904  67.595  1.00  0.00           O
ATOM    529  N   ASP A  26      84.755  53.665  67.695  1.00  0.00           N
ATOM    531  CA  ASP A  26      84.086  53.294  66.435  1.00  0.00           C
ATOM    533  CB  ASP A  26      83.914  51.744  66.355  1.00  0.00           C
ATOM    536  CG  ASP A  26      85.065  50.925  65.835  1.00  0.00           C
ATOM    537  OD1 ASP A  26      86.124  51.464  65.445  1.00  0.00           O
ATOM    538  OD2 ASP A  26      84.795  49.684  65.745  1.00  0.00           O
ATOM    539  C   ASP A  26      82.645  53.795  66.325  1.00  0.00           C
ATOM    540  O   ASP A  26      82.015  53.805  65.265  1.00  0.00           O
ATOM    541  N   GLY A  27      82.046  54.125  67.485  1.00  0.00           N
ATOM    543  CA  GLY A  27      80.625  54.384  67.645  1.00  0.00           C
ATOM    546  C   GLY A  27      79.815  53.114  67.725  1.00  0.00           C
ATOM    547  O   GLY A  27      78.645  53.035  67.355  1.00  0.00           O
ATOM    548  N   ASN A  28      80.444  52.024  68.175  1.00  0.00           N
ATOM    550  CA  ASN A  28      79.904  50.694  68.025  1.00  0.00           C
ATOM    552  CB  ASN A  28      80.965  49.794  67.355  1.00  0.00           C
ATOM    555  CG  ASN A  28      80.406  49.134  66.115  1.00  0.00           C
ATOM    556  OD1 ASN A  28      80.715  47.974  65.875  1.00  0.00           O
ATOM    557  ND2 ASN A  28      79.615  49.864  65.295  1.00  0.00           N
ATOM    560  C   ASN A  28      79.384  50.175  69.335  1.00  0.00           C
ATOM    561  O   ASN A  28      79.895  49.244  69.965  1.00  0.00           O
ATOM    562  N   TRP A  29      78.315  50.835  69.775  1.00  0.00           N
ATOM    564  CA  TRP A  29      77.724  50.734  71.075  1.00  0.00           C
ATOM    566  CB  TRP A  29      76.576  51.794  71.195  1.00  0.00           C
ATOM    569  CG  TRP A  29      76.855  53.134  70.585  1.00  0.00           C
ATOM    570  CD1 TRP A  29      76.205  53.724  69.525  1.00  0.00           C
ATOM    572  NE1 TRP A  29      76.874  54.884  69.175  1.00  0.00           N
ATOM    574  CE2 TRP A  29      77.925  55.064  69.995  1.00  0.00           C
ATOM    575  CD2 TRP A  29      77.944  53.995  70.925  1.00  0.00           C
ATOM    576  CE3 TRP A  29      78.934  53.945  71.895  1.00  0.00           C
ATOM    578  CZ3 TRP A  29      79.904  54.944  71.905  1.00  0.00           C
ATOM    580  CZ2 TRP A  29      78.894  56.044  70.005  1.00  0.00           C
ATOM    582  CH2 TRP A  29      79.895  55.965  70.965  1.00  0.00           C
ATOM    584  C   TRP A  29      77.245  49.335  71.455  1.00  0.00           C
ATOM    585  O   TRP A  29      77.436  48.904  72.585  1.00  0.00           O
ATOM    586  N   ARG A  30      76.614  48.564  70.525  1.00  0.00           N
ATOM    588  CA  ARG A  30      76.116  47.224  70.825  1.00  0.00           C
ATOM    590  CB  ARG A  30      75.264  46.674  69.645  1.00  0.00           C
ATOM    593  CG  ARG A  30      74.406  45.414  69.925  1.00  0.00           C
ATOM    596  CD  ARG A  30      72.914  45.654  70.235  1.00  0.00           C
ATOM    599  NE  ARG A  30      72.724  46.105  71.655  1.00  0.00           N
ATOM    601  CZ  ARG A  30      71.664  46.774  72.095  1.00  0.00           C
ATOM    602  NH1 ARG A  30      70.796  47.294  71.265  1.00  0.00           N
ATOM    605  NH2 ARG A  30      71.465  46.965  73.385  1.00  0.00           N
ATOM    608  C   ARG A  30      77.264  46.274  71.155  1.00  0.00           C
ATOM    609  O   ARG A  30      77.215  45.544  72.125  1.00  0.00           O
ATOM    610  N   GLN A  31      78.364  46.324  70.385  1.00  0.00           N
ATOM    612  CA  GLN A  31      79.594  45.654  70.755  1.00  0.00           C
ATOM    614  CB  GLN A  31      80.594  45.675  69.575  1.00  0.00           C
ATOM    617  CG  GLN A  31      80.135  44.904  68.305  1.00  0.00           C
ATOM    620  CD  GLN A  31      81.166  45.034  67.175  1.00  0.00           C
ATOM    621  OE1 GLN A  31      82.115  45.814  67.215  1.00  0.00           O
ATOM    622  NE2 GLN A  31      81.014  44.215  66.115  1.00  0.00           N
ATOM    625  C   GLN A  31      80.275  46.214  72.015  1.00  0.00           C
ATOM    626  O   GLN A  31      80.844  45.484  72.825  1.00  0.00           O
ATOM    627  N   ALA A  32      80.275  47.545  72.205  1.00  0.00           N
ATOM    629  CA  ALA A  32      80.865  48.175  73.365  1.00  0.00           C
ATOM    631  CB  ALA A  32      80.826  49.704  73.235  1.00  0.00           C
ATOM    635  C   ALA A  32      80.236  47.755  74.695  1.00  0.00           C
ATOM    636  O   ALA A  32      80.945  47.464  75.665  1.00  0.00           O
ATOM    637  N   ILE A  33      78.885  47.685  74.755  1.00  0.00           N
ATOM    639  CA  ILE A  33      78.154  47.234  75.925  1.00  0.00           C
ATOM    641  CB  ILE A  33      76.635  47.454  75.875  1.00  0.00           C
ATOM    643  CG2 ILE A  33      76.365  48.964  75.785  1.00  0.00           C
ATOM    647  CG1 ILE A  33      75.905  46.664  74.765  1.00  0.00           C
ATOM    650  CD  ILE A  33      74.385  46.634  74.935  1.00  0.00           C
ATOM    654  C   ILE A  33      78.484  45.814  76.305  1.00  0.00           C
ATOM    655  O   ILE A  33      78.794  45.564  77.455  1.00  0.00           O
ATOM    656  N   THR A  34      78.525  44.855  75.345  1.00  0.00           N
ATOM    658  CA  THR A  34      78.694  43.434  75.625  1.00  0.00           C
ATOM    660  CB  THR A  34      78.525  42.514  74.415  1.00  0.00           C
ATOM    662  OG1 THR A  34      79.384  42.875  73.345  1.00  0.00           O
ATOM    664  CG2 THR A  34      77.084  42.625  73.915  1.00  0.00           C
ATOM    668  C   THR A  34      80.025  43.145  76.275  1.00  0.00           C
ATOM    669  O   THR A  34      80.145  42.345  77.195  1.00  0.00           O
ATOM    670  N   GLN A  35      81.076  43.844  75.805  1.00  0.00           N
ATOM    672  CA  GLN A  35      82.385  43.894  76.405  1.00  0.00           C
ATOM    674  CB  GLN A  35      83.316  44.724  75.495  1.00  0.00           C
ATOM    677  CG  GLN A  35      83.576  44.085  74.105  1.00  0.00           C
ATOM    680  CD  GLN A  35      84.396  42.814  74.245  1.00  0.00           C
ATOM    681  OE1 GLN A  35      85.336  42.714  75.035  1.00  0.00           O
ATOM    682  NE2 GLN A  35      84.064  41.774  73.445  1.00  0.00           N
ATOM    685  C   GLN A  35      82.435  44.474  77.815  1.00  0.00           C
ATOM    686  O   GLN A  35      82.845  43.805  78.765  1.00  0.00           O
ATOM    687  N   LEU A  36      82.046  45.754  77.955  1.00  0.00           N
ATOM    689  CA  LEU A  36      82.024  46.474  79.215  1.00  0.00           C
ATOM    691  CB  LEU A  36      81.735  47.974  78.985  1.00  0.00           C
ATOM    694  CG  LEU A  36      82.775  48.764  78.165  1.00  0.00           C
ATOM    696  CD1 LEU A  36      82.295  50.214  78.015  1.00  0.00           C
ATOM    700  CD2 LEU A  36      84.186  48.735  78.765  1.00  0.00           C
ATOM    704  C   LEU A  36      81.076  45.914  80.255  1.00  0.00           C
ATOM    705  O   LEU A  36      81.424  45.824  81.435  1.00  0.00           O
ATOM    706  N   GLU A  37      79.834  45.505  79.895  1.00  0.00           N
ATOM    708  CA  GLU A  37      78.864  44.954  80.835  1.00  0.00           C
ATOM    710  CB  GLU A  37      77.475  44.764  80.165  1.00  0.00           C
ATOM    713  CG  GLU A  37      77.315  43.514  79.265  1.00  0.00           C
ATOM    716  CD  GLU A  37      76.144  43.544  78.295  1.00  0.00           C
ATOM    717  OE1 GLU A  37      75.614  44.634  77.965  1.00  0.00           O
ATOM    718  OE2 GLU A  37      75.684  42.444  77.885  1.00  0.00           O
ATOM    719  C   GLU A  37      79.374  43.644  81.415  1.00  0.00           C
ATOM    720  O   GLU A  37      79.354  43.414  82.615  1.00  0.00           O
ATOM    721  N   ALA A  38      79.965  42.784  80.575  1.00  0.00           N
ATOM    723  CA  ALA A  38      80.665  41.604  80.985  1.00  0.00           C
ATOM    725  CB  ALA A  38      81.096  40.894  79.705  1.00  0.00           C
ATOM    729  C   ALA A  38      81.875  41.874  81.865  1.00  0.00           C
ATOM    730  O   ALA A  38      82.164  41.134  82.805  1.00  0.00           O
ATOM    731  N   LEU A  39      82.645  42.934  81.575  1.00  0.00           N
ATOM    733  CA  LEU A  39      83.685  43.434  82.455  1.00  0.00           C
ATOM    735  CB  LEU A  39      84.524  44.514  81.705  1.00  0.00           C
ATOM    738  CG  LEU A  39      85.984  44.724  82.185  1.00  0.00           C
ATOM    740  CD1 LEU A  39      86.756  45.624  81.205  1.00  0.00           C
ATOM    744  CD2 LEU A  39      86.054  45.344  83.585  1.00  0.00           C
ATOM    748  C   LEU A  39      83.125  43.904  83.805  1.00  0.00           C
ATOM    749  O   LEU A  39      83.615  43.504  84.855  1.00  0.00           O
ATOM    750  N   ASP A  40      82.015  44.684  83.865  1.00  0.00           N
ATOM    752  CA  ASP A  40      81.355  45.055  85.105  1.00  0.00           C
ATOM    754  CB  ASP A  40      80.126  45.934  84.765  1.00  0.00           C
ATOM    757  CG  ASP A  40      79.435  46.515  85.985  1.00  0.00           C
ATOM    758  OD1 ASP A  40      80.115  47.234  86.765  1.00  0.00           O
ATOM    759  OD2 ASP A  40      78.205  46.375  86.135  1.00  0.00           O
ATOM    760  C   ASP A  40      80.914  43.854  85.935  1.00  0.00           C
ATOM    761  O   ASP A  40      81.105  43.795  87.145  1.00  0.00           O
ATOM    762  N   ASN A  41      80.354  42.825  85.265  1.00  0.00           N
ATOM    764  CA  ASN A  41      79.965  41.564  85.865  1.00  0.00           C
ATOM    766  CB  ASN A  41      79.256  40.675  84.795  1.00  0.00           C
ATOM    769  CG  ASN A  41      77.935  41.295  84.325  1.00  0.00           C
ATOM    770  OD1 ASN A  41      77.444  42.294  84.845  1.00  0.00           O
ATOM    771  ND2 ASN A  41      77.296  40.664  83.315  1.00  0.00           N
ATOM    774  C   ASN A  41      81.105  40.764  86.545  1.00  0.00           C
ATOM    775  O   ASN A  41      80.914  40.104  87.575  1.00  0.00           O
ATOM    776  N   ARG A  42      82.346  40.794  85.995  1.00  0.00           N
ATOM    778  CA  ARG A  42      83.484  40.144  86.625  1.00  0.00           C
ATOM    780  CB  ARG A  42      84.425  39.514  85.555  1.00  0.00           C
ATOM    783  CG  ARG A  42      83.965  38.144  85.055  1.00  0.00           C
ATOM    786  CD  ARG A  42      85.126  37.344  84.445  1.00  0.00           C
ATOM    789  NE  ARG A  42      85.485  37.984  83.145  1.00  0.00           N
ATOM    791  CZ  ARG A  42      84.895  37.704  81.995  1.00  0.00           C
ATOM    792  NH1 ARG A  42      83.835  36.954  81.885  1.00  0.00           N
ATOM    795  NH2 ARG A  42      85.476  38.114  80.885  1.00  0.00           N
ATOM    798  C   ARG A  42      84.354  41.024  87.515  1.00  0.00           C
ATOM    799  O   ARG A  42      85.174  40.494  88.255  1.00  0.00           O
ATOM    800  N   TYR A  43      84.226  42.355  87.455  1.00  0.00           N
ATOM    802  CA  TYR A  43      85.156  43.234  88.135  1.00  0.00           C
ATOM    804  CB  TYR A  43      86.135  43.854  87.075  1.00  0.00           C
ATOM    807  CG  TYR A  43      86.984  42.814  86.365  1.00  0.00           C
ATOM    808  CD1 TYR A  43      88.274  42.534  86.845  1.00  0.00           C
ATOM    810  CE1 TYR A  43      89.116  41.634  86.165  1.00  0.00           C
ATOM    812  CZ  TYR A  43      88.685  40.995  85.005  1.00  0.00           C
ATOM    813  OH  TYR A  43      89.555  40.115  84.325  1.00  0.00           O
ATOM    815  CD2 TYR A  43      86.574  42.164  85.175  1.00  0.00           C
ATOM    817  CE2 TYR A  43      87.416  41.264  84.505  1.00  0.00           C
ATOM    819  C   TYR A  43      84.524  44.355  88.995  1.00  0.00           C
ATOM    820  O   TYR A  43      85.196  45.375  89.105  1.00  0.00           O
ATOM    821  N   PRO A  44      83.344  44.314  89.675  1.00  0.00           N
ATOM    822  CD  PRO A  44      82.565  43.105  89.945  1.00  0.00           C
ATOM    825  CA  PRO A  44      82.745  45.454  90.385  1.00  0.00           C
ATOM    827  CB  PRO A  44      81.574  44.874  91.205  1.00  0.00           C
ATOM    830  CG  PRO A  44      81.225  43.605  90.465  1.00  0.00           C
ATOM    833  C   PRO A  44      83.645  46.235  91.315  1.00  0.00           C
ATOM    834  O   PRO A  44      83.495  47.454  91.435  1.00  0.00           O
ATOM    835  N   PHE A  45      84.546  45.524  92.015  1.00  0.00           N
ATOM    837  CA  PHE A  45      85.395  46.064  93.055  1.00  0.00           C
ATOM    839  CB  PHE A  45      85.646  45.034  94.195  1.00  0.00           C
ATOM    842  CG  PHE A  45      84.354  44.465  94.735  1.00  0.00           C
ATOM    843  CD1 PHE A  45      83.785  44.985  95.905  1.00  0.00           C
ATOM    845  CE1 PHE A  45      82.656  44.384  96.475  1.00  0.00           C
ATOM    847  CZ  PHE A  45      82.055  43.285  95.845  1.00  0.00           C
ATOM    849  CD2 PHE A  45      83.765  43.344  94.125  1.00  0.00           C
ATOM    851  CE2 PHE A  45      82.605  42.784  94.655  1.00  0.00           C
ATOM    853  C   PHE A  45      86.766  46.414  92.525  1.00  0.00           C
ATOM    854  O   PHE A  45      87.645  46.825  93.285  1.00  0.00           O
ATOM    855  N   GLY A  46      87.024  46.245  91.215  1.00  0.00           N
ATOM    857  CA  GLY A  46      88.296  46.585  90.585  1.00  0.00           C
ATOM    860  C   GLY A  46      88.725  48.024  90.795  1.00  0.00           C
ATOM    861  O   GLY A  46      87.854  48.894  90.885  1.00  0.00           O
ATOM    862  N   PRO A  47      90.005  48.384  90.765  1.00  0.00           N
ATOM    863  CD  PRO A  47      91.115  47.464  90.475  1.00  0.00           C
ATOM    866  CA  PRO A  47      90.476  49.684  91.225  1.00  0.00           C
ATOM    868  CB  PRO A  47      92.006  49.535  91.295  1.00  0.00           C
ATOM    871  CG  PRO A  47      92.335  48.374  90.355  1.00  0.00           C
ATOM    874  C   PRO A  47      90.075  50.774  90.255  1.00  0.00           C
ATOM    875  O   PRO A  47      89.995  51.934  90.645  1.00  0.00           O
ATOM    876  N   TYR A  48      89.895  50.395  88.975  1.00  0.00           N
ATOM    878  CA  TYR A  48      89.506  51.235  87.875  1.00  0.00           C
ATOM    880  CB  TYR A  48      90.525  51.024  86.705  1.00  0.00           C
ATOM    883  CG  TYR A  48      90.506  49.644  86.075  1.00  0.00           C
ATOM    884  CD1 TYR A  48      91.434  48.644  86.385  1.00  0.00           C
ATOM    886  CE1 TYR A  48      91.465  47.444  85.635  1.00  0.00           C
ATOM    888  CZ  TYR A  48      90.564  47.254  84.585  1.00  0.00           C
ATOM    889  OH  TYR A  48      90.616  46.124  83.765  1.00  0.00           O
ATOM    891  CD2 TYR A  48      89.585  49.404  85.045  1.00  0.00           C
ATOM    893  CE2 TYR A  48      89.615  48.224  84.305  1.00  0.00           C
ATOM    895  C   TYR A  48      88.076  50.914  87.445  1.00  0.00           C
ATOM    896  O   TYR A  48      87.585  51.435  86.445  1.00  0.00           O
ATOM    897  N   SER A  49      87.326  50.084  88.215  1.00  0.00           N
ATOM    899  CA  SER A  49      86.005  49.585  87.855  1.00  0.00           C
ATOM    901  CB  SER A  49      85.494  48.574  88.905  1.00  0.00           C
ATOM    904  OG  SER A  49      84.235  48.015  88.535  1.00  0.00           O
ATOM    906  C   SER A  49      84.975  50.684  87.655  1.00  0.00           C
ATOM    907  O   SER A  49      84.104  50.605  86.795  1.00  0.00           O
ATOM    908  N   GLN A  50      85.126  51.814  88.385  1.00  0.00           N
ATOM    910  CA  GLN A  50      84.344  53.015  88.155  1.00  0.00           C
ATOM    912  CB  GLN A  50      84.776  54.145  89.115  1.00  0.00           C
ATOM    915  CG  GLN A  50      84.474  53.844  90.605  1.00  0.00           C
ATOM    918  CD  GLN A  50      85.464  52.835  91.205  1.00  0.00           C
ATOM    919  OE1 GLN A  50      86.665  52.875  90.925  1.00  0.00           O
ATOM    920  NE2 GLN A  50      84.965  51.884  92.045  1.00  0.00           N
ATOM    923  C   GLN A  50      84.406  53.554  86.735  1.00  0.00           C
ATOM    924  O   GLN A  50      83.405  54.005  86.205  1.00  0.00           O
ATOM    925  N   GLN A  51      85.584  53.504  86.075  1.00  0.00           N
ATOM    927  CA  GLN A  51      85.734  53.914  84.685  1.00  0.00           C
ATOM    929  CB  GLN A  51      87.206  53.774  84.195  1.00  0.00           C
ATOM    932  CG  GLN A  51      88.305  54.535  84.975  1.00  0.00           C
ATOM    935  CD  GLN A  51      89.664  54.384  84.265  1.00  0.00           C
ATOM    936  OE1 GLN A  51      89.874  53.584  83.355  1.00  0.00           O
ATOM    937  NE2 GLN A  51      90.665  55.185  84.705  1.00  0.00           N
ATOM    940  C   GLN A  51      84.804  53.114  83.775  1.00  0.00           C
ATOM    941  O   GLN A  51      84.074  53.675  82.965  1.00  0.00           O
ATOM    942  N   VAL A  52      84.725  51.785  83.985  1.00  0.00           N
ATOM    944  CA  VAL A  52      83.825  50.904  83.255  1.00  0.00           C
ATOM    946  CB  VAL A  52      84.005  49.434  83.665  1.00  0.00           C
ATOM    948  CG1 VAL A  52      83.055  48.504  82.885  1.00  0.00           C
ATOM    952  CG2 VAL A  52      85.476  49.044  83.395  1.00  0.00           C
ATOM    956  C   VAL A  52      82.374  51.305  83.445  1.00  0.00           C
ATOM    957  O   VAL A  52      81.564  51.284  82.525  1.00  0.00           O
ATOM    958  N   GLN A  53      81.995  51.715  84.685  1.00  0.00           N
ATOM    960  CA  GLN A  53      80.665  52.245  84.945  1.00  0.00           C
ATOM    962  CB  GLN A  53      80.444  52.555  86.455  1.00  0.00           C
ATOM    965  CG  GLN A  53      80.796  51.394  87.425  1.00  0.00           C
ATOM    968  CD  GLN A  53      80.464  51.744  88.875  1.00  0.00           C
ATOM    969  OE1 GLN A  53      81.285  52.224  89.655  1.00  0.00           O
ATOM    970  NE2 GLN A  53      79.204  51.454  89.295  1.00  0.00           N
ATOM    973  C   GLN A  53      80.354  53.504  84.145  1.00  0.00           C
ATOM    974  O   GLN A  53      79.334  53.554  83.455  1.00  0.00           O
ATOM    975  N   LEU A  54      81.245  54.514  84.135  1.00  0.00           N
ATOM    977  CA  LEU A  54      81.045  55.704  83.315  1.00  0.00           C
ATOM    979  CB  LEU A  54      82.146  56.765  83.555  1.00  0.00           C
ATOM    982  CG  LEU A  54      81.995  57.564  84.865  1.00  0.00           C
ATOM    984  CD1 LEU A  54      82.505  56.774  86.065  1.00  0.00           C
ATOM    988  CD2 LEU A  54      82.745  58.884  84.735  1.00  0.00           C
ATOM    992  C   LEU A  54      80.945  55.445  81.825  1.00  0.00           C
ATOM    993  O   LEU A  54      80.035  55.954  81.165  1.00  0.00           O
ATOM    994  N   ASP A  55      81.834  54.585  81.305  1.00  0.00           N
ATOM    996  CA  ASP A  55      81.805  54.134  79.935  1.00  0.00           C
ATOM    998  CB  ASP A  55      83.025  53.234  79.655  1.00  0.00           C
ATOM   1001  CG  ASP A  55      84.375  53.914  79.795  1.00  0.00           C
ATOM   1002  OD1 ASP A  55      84.515  55.154  80.005  1.00  0.00           O
ATOM   1003  OD2 ASP A  55      85.345  53.134  79.635  1.00  0.00           O
ATOM   1004  C   ASP A  55      80.506  53.394  79.585  1.00  0.00           C
ATOM   1005  O   ASP A  55      79.895  53.634  78.545  1.00  0.00           O
ATOM   1006  N   LEU A  56      79.995  52.504  80.465  1.00  0.00           N
ATOM   1008  CA  LEU A  56      78.686  51.884  80.325  1.00  0.00           C
ATOM   1010  CB  LEU A  56      78.344  50.925  81.505  1.00  0.00           C
ATOM   1013  CG  LEU A  56      78.976  49.524  81.415  1.00  0.00           C
ATOM   1015  CD1 LEU A  56      78.444  48.634  82.535  1.00  0.00           C
ATOM   1019  CD2 LEU A  56      78.705  48.875  80.055  1.00  0.00           C
ATOM   1023  C   LEU A  56      77.534  52.864  80.265  1.00  0.00           C
ATOM   1024  O   LEU A  56      76.664  52.765  79.405  1.00  0.00           O
ATOM   1025  N   ILE A  57      77.514  53.875  81.155  1.00  0.00           N
ATOM   1027  CA  ILE A  57      76.506  54.915  81.105  1.00  0.00           C
ATOM   1029  CB  ILE A  57      76.605  55.864  82.315  1.00  0.00           C
ATOM   1031  CG2 ILE A  57      75.905  57.175  81.975  1.00  0.00           C
ATOM   1035  CG1 ILE A  57      75.925  55.335  83.595  1.00  0.00           C
ATOM   1038  CD  ILE A  57      76.734  54.355  84.435  1.00  0.00           C
ATOM   1042  C   ILE A  57      76.525  55.664  79.765  1.00  0.00           C
ATOM   1043  O   ILE A  57      75.484  55.904  79.155  1.00  0.00           O
ATOM   1044  N   TYR A  58      77.734  56.035  79.275  1.00  0.00           N
ATOM   1046  CA  TYR A  58      77.914  56.645  77.965  1.00  0.00           C
ATOM   1048  CB  TYR A  58      79.405  57.074  77.785  1.00  0.00           C
ATOM   1051  CG  TYR A  58      79.654  57.854  76.515  1.00  0.00           C
ATOM   1052  CD1 TYR A  58      79.244  59.195  76.385  1.00  0.00           C
ATOM   1054  CE1 TYR A  58      79.514  59.925  75.225  1.00  0.00           C
ATOM   1056  CZ  TYR A  58      80.215  59.335  74.165  1.00  0.00           C
ATOM   1057  OH  TYR A  58      80.476  60.064  72.995  1.00  0.00           O
ATOM   1059  CD2 TYR A  58      80.354  57.274  75.445  1.00  0.00           C
ATOM   1061  CE2 TYR A  58      80.625  57.994  74.275  1.00  0.00           C
ATOM   1063  C   TYR A  58      77.484  55.745  76.795  1.00  0.00           C
ATOM   1064  O   TYR A  58      76.755  56.194  75.905  1.00  0.00           O
ATOM   1065  N   ALA A  59      77.896  54.454  76.815  1.00  0.00           N
ATOM   1067  CA  ALA A  59      77.565  53.444  75.825  1.00  0.00           C
ATOM   1069  CB  ALA A  59      78.294  52.134  76.185  1.00  0.00           C
ATOM   1073  C   ALA A  59      76.084  53.154  75.695  1.00  0.00           C
ATOM   1074  O   ALA A  59      75.554  53.145  74.575  1.00  0.00           O
ATOM   1075  N   TYR A  60      75.364  52.974  76.825  1.00  0.00           N
ATOM   1077  CA  TYR A  60      73.935  52.755  76.825  1.00  0.00           C
ATOM   1079  CB  TYR A  60      73.374  52.485  78.255  1.00  0.00           C
ATOM   1082  CG  TYR A  60      73.855  51.165  78.835  1.00  0.00           C
ATOM   1083  CD1 TYR A  60      73.826  49.985  78.075  1.00  0.00           C
ATOM   1085  CE1 TYR A  60      74.334  48.784  78.605  1.00  0.00           C
ATOM   1087  CZ  TYR A  60      74.855  48.754  79.895  1.00  0.00           C
ATOM   1088  OH  TYR A  60      75.444  47.574  80.395  1.00  0.00           O
ATOM   1090  CD2 TYR A  60      74.294  51.095  80.165  1.00  0.00           C
ATOM   1092  CE2 TYR A  60      74.796  49.894  80.695  1.00  0.00           C
ATOM   1094  C   TYR A  60      73.156  53.904  76.205  1.00  0.00           C
ATOM   1095  O   TYR A  60      72.304  53.694  75.345  1.00  0.00           O
ATOM   1096  N   TYR A  61      73.495  55.164  76.565  1.00  0.00           N
ATOM   1098  CA  TYR A  61      72.826  56.344  76.045  1.00  0.00           C
ATOM   1100  CB  TYR A  61      73.344  57.615  76.775  1.00  0.00           C
ATOM   1103  CG  TYR A  61      72.685  58.875  76.265  1.00  0.00           C
ATOM   1104  CD1 TYR A  61      71.506  59.355  76.855  1.00  0.00           C
ATOM   1106  CE1 TYR A  61      70.914  60.535  76.395  1.00  0.00           C
ATOM   1108  CZ  TYR A  61      71.506  61.264  75.355  1.00  0.00           C
ATOM   1109  OH  TYR A  61      70.925  62.474  74.925  1.00  0.00           O
ATOM   1111  CD2 TYR A  61      73.254  59.605  75.205  1.00  0.00           C
ATOM   1113  CE2 TYR A  61      72.674  60.794  74.755  1.00  0.00           C
ATOM   1115  C   TYR A  61      72.904  56.464  74.525  1.00  0.00           C
ATOM   1116  O   TYR A  61      71.914  56.734  73.855  1.00  0.00           O
ATOM   1117  N   LYS A  62      74.084  56.214  73.935  1.00  0.00           N
ATOM   1119  CA  LYS A  62      74.265  56.324  72.505  1.00  0.00           C
ATOM   1121  CB  LYS A  62      75.724  56.684  72.175  1.00  0.00           C
ATOM   1124  CG  LYS A  62      76.094  58.085  72.685  1.00  0.00           C
ATOM   1127  CD  LYS A  62      77.506  58.514  72.265  1.00  0.00           C
ATOM   1130  CE  LYS A  62      77.664  58.824  70.775  1.00  0.00           C
ATOM   1133  NZ  LYS A  62      76.995  60.084  70.435  1.00  0.00           N
ATOM   1137  C   LYS A  62      73.764  55.115  71.735  1.00  0.00           C
ATOM   1138  O   LYS A  62      73.565  55.144  70.525  1.00  0.00           O
ATOM   1139  N   ASN A  63      73.455  54.015  72.445  1.00  0.00           N
ATOM   1141  CA  ASN A  63      72.804  52.864  71.855  1.00  0.00           C
ATOM   1143  CB  ASN A  63      73.324  51.604  72.575  1.00  0.00           C
ATOM   1146  CG  ASN A  63      73.475  50.384  71.675  1.00  0.00           C
ATOM   1147  OD1 ASN A  63      73.495  50.414  70.435  1.00  0.00           O
ATOM   1148  ND2 ASN A  63      73.616  49.224  72.345  1.00  0.00           N
ATOM   1151  C   ASN A  63      71.275  52.945  71.995  1.00  0.00           C
ATOM   1152  O   ASN A  63      70.584  52.024  71.565  1.00  0.00           O
ATOM   1153  N   ALA A  64      70.734  54.024  72.605  1.00  0.00           N
ATOM   1155  CA  ALA A  64      69.325  54.234  72.885  1.00  0.00           C
ATOM   1157  CB  ALA A  64      68.444  54.195  71.605  1.00  0.00           C
ATOM   1161  C   ALA A  64      68.756  53.414  74.025  1.00  0.00           C
ATOM   1162  O   ALA A  64      67.554  53.404  74.295  1.00  0.00           O
ATOM   1163  N   ASP A  65      69.645  52.784  74.815  1.00  0.00           N
ATOM   1165  CA  ASP A  65      69.374  51.965  75.965  1.00  0.00           C
ATOM   1167  CB  ASP A  65      70.525  50.934  76.105  1.00  0.00           C
ATOM   1170  CG  ASP A  65      70.515  49.944  74.965  1.00  0.00           C
ATOM   1171  OD1 ASP A  65      69.406  49.564  74.475  1.00  0.00           O
ATOM   1172  OD2 ASP A  65      71.614  49.444  74.615  1.00  0.00           O
ATOM   1173  C   ASP A  65      69.154  52.844  77.205  1.00  0.00           C
ATOM   1174  O   ASP A  65      69.815  52.765  78.235  1.00  0.00           O
ATOM   1175  N   LEU A  66      68.175  53.745  77.095  1.00  0.00           N
ATOM   1177  CA  LEU A  66      67.844  54.724  78.105  1.00  0.00           C
ATOM   1179  CB  LEU A  66      66.855  55.785  77.575  1.00  0.00           C
ATOM   1182  CG  LEU A  66      67.285  56.505  76.275  1.00  0.00           C
ATOM   1184  CD1 LEU A  66      66.205  57.514  75.885  1.00  0.00           C
ATOM   1188  CD2 LEU A  66      68.654  57.194  76.405  1.00  0.00           C
ATOM   1192  C   LEU A  66      67.404  54.184  79.475  1.00  0.00           C
ATOM   1193  O   LEU A  66      67.794  54.774  80.485  1.00  0.00           O
ATOM   1194  N   PRO A  67      66.635  53.094  79.625  1.00  0.00           N
ATOM   1195  CD  PRO A  67      65.684  52.594  78.625  1.00  0.00           C
ATOM   1198  CA  PRO A  67      66.355  52.534  80.945  1.00  0.00           C
ATOM   1200  CB  PRO A  67      65.334  51.425  80.665  1.00  0.00           C
ATOM   1203  CG  PRO A  67      64.574  51.944  79.445  1.00  0.00           C
ATOM   1206  C   PRO A  67      67.594  51.954  81.605  1.00  0.00           C
ATOM   1207  O   PRO A  67      67.794  52.124  82.805  1.00  0.00           O
ATOM   1208  N   LEU A  68      68.465  51.305  80.795  1.00  0.00           N
ATOM   1210  CA  LEU A  68      69.734  50.745  81.235  1.00  0.00           C
ATOM   1212  CB  LEU A  68      70.525  50.104  80.055  1.00  0.00           C
ATOM   1215  CG  LEU A  68      69.904  48.884  79.335  1.00  0.00           C
ATOM   1217  CD1 LEU A  68      69.855  47.695  80.295  1.00  0.00           C
ATOM   1221  CD2 LEU A  68      68.535  49.094  78.665  1.00  0.00           C
ATOM   1225  C   LEU A  68      70.645  51.814  81.815  1.00  0.00           C
ATOM   1226  O   LEU A  68      71.144  51.695  82.935  1.00  0.00           O
ATOM   1227  N   ALA A  69      70.764  52.934  81.075  1.00  0.00           N
ATOM   1229  CA  ALA A  69      71.544  54.104  81.445  1.00  0.00           C
ATOM   1231  CB  ALA A  69      71.435  55.154  80.315  1.00  0.00           C
ATOM   1235  C   ALA A  69      71.094  54.724  82.755  1.00  0.00           C
ATOM   1236  O   ALA A  69      71.906  55.004  83.625  1.00  0.00           O
ATOM   1237  N   GLN A  70      69.775  54.894  82.955  1.00  0.00           N
ATOM   1239  CA  GLN A  70      69.265  55.434  84.195  1.00  0.00           C
ATOM   1241  CB  GLN A  70      67.764  55.734  84.105  1.00  0.00           C
ATOM   1244  CG  GLN A  70      67.326  56.684  85.245  1.00  0.00           C
ATOM   1247  CD  GLN A  70      65.885  57.105  84.995  1.00  0.00           C
ATOM   1248  OE1 GLN A  70      64.944  56.324  85.145  1.00  0.00           O
ATOM   1249  NE2 GLN A  70      65.694  58.364  84.555  1.00  0.00           N
ATOM   1252  C   GLN A  70      69.514  54.524  85.385  1.00  0.00           C
ATOM   1253  O   GLN A  70      69.874  54.964  86.475  1.00  0.00           O
ATOM   1254  N   ALA A  71      69.344  53.204  85.185  1.00  0.00           N
ATOM   1256  CA  ALA A  71      69.645  52.215  86.195  1.00  0.00           C
ATOM   1258  CB  ALA A  71      69.215  50.824  85.665  1.00  0.00           C
ATOM   1262  C   ALA A  71      71.116  52.194  86.595  1.00  0.00           C
ATOM   1263  O   ALA A  71      71.444  52.144  87.785  1.00  0.00           O
ATOM   1264  N   ALA A  72      72.004  52.274  85.605  1.00  0.00           N
ATOM   1266  CA  ALA A  72      73.425  52.404  85.765  1.00  0.00           C
ATOM   1268  CB  ALA A  72      74.035  52.334  84.355  1.00  0.00           C
ATOM   1272  C   ALA A  72      73.855  53.675  86.495  1.00  0.00           C
ATOM   1273  O   ALA A  72      74.705  53.634  87.385  1.00  0.00           O
ATOM   1274  N   ILE A  73      73.245  54.834  86.155  1.00  0.00           N
ATOM   1276  CA  ILE A  73      73.525  56.124  86.785  1.00  0.00           C
ATOM   1278  CB  ILE A  73      72.694  57.234  86.125  1.00  0.00           C
ATOM   1280  CG2 ILE A  73      72.646  58.514  86.985  1.00  0.00           C
ATOM   1284  CG1 ILE A  73      73.234  57.574  84.715  1.00  0.00           C
ATOM   1287  CD  ILE A  73      72.215  58.335  83.865  1.00  0.00           C
ATOM   1291  C   ILE A  73      73.234  56.095  88.275  1.00  0.00           C
ATOM   1292  O   ILE A  73      74.054  56.505  89.095  1.00  0.00           O
ATOM   1293  N   ASP A  74      72.054  55.554  88.645  1.00  0.00           N
ATOM   1295  CA  ASP A  74      71.594  55.465  90.015  1.00  0.00           C
ATOM   1297  CB  ASP A  74      70.194  54.855  90.065  1.00  0.00           C
ATOM   1300  CG  ASP A  74      69.135  55.785  89.525  1.00  0.00           C
ATOM   1301  OD1 ASP A  74      69.425  56.925  89.085  1.00  0.00           O
ATOM   1302  OD2 ASP A  74      67.955  55.344  89.615  1.00  0.00           O
ATOM   1303  C   ASP A  74      72.484  54.624  90.905  1.00  0.00           C
ATOM   1304  O   ASP A  74      72.705  54.944  92.075  1.00  0.00           O
ATOM   1305  N   ARG A  75      73.005  53.495  90.365  1.00  0.00           N
ATOM   1307  CA  ARG A  75      74.044  52.734  91.025  1.00  0.00           C
ATOM   1309  CB  ARG A  75      74.465  51.524  90.165  1.00  0.00           C
ATOM   1312  CG  ARG A  75      75.565  50.675  90.825  1.00  0.00           C
ATOM   1315  CD  ARG A  75      75.885  49.374  90.095  1.00  0.00           C
ATOM   1318  NE  ARG A  75      76.544  49.684  88.795  1.00  0.00           N
ATOM   1320  CZ  ARG A  75      77.374  48.824  88.195  1.00  0.00           C
ATOM   1321  NH1 ARG A  75      77.646  47.625  88.635  1.00  0.00           N
ATOM   1324  NH2 ARG A  75      77.995  49.215  87.105  1.00  0.00           N
ATOM   1327  C   ARG A  75      75.264  53.574  91.295  1.00  0.00           C
ATOM   1328  O   ARG A  75      75.754  53.644  92.425  1.00  0.00           O
ATOM   1329  N   PHE A  76      75.754  54.285  90.265  1.00  0.00           N
ATOM   1331  CA  PHE A  76      76.955  55.064  90.375  1.00  0.00           C
ATOM   1333  CB  PHE A  76      77.355  55.594  88.965  1.00  0.00           C
ATOM   1336  CG  PHE A  76      78.765  56.074  89.035  1.00  0.00           C
ATOM   1337  CD1 PHE A  76      79.825  55.214  88.725  1.00  0.00           C
ATOM   1339  CE1 PHE A  76      81.145  55.605  88.915  1.00  0.00           C
ATOM   1341  CZ  PHE A  76      81.424  56.874  89.425  1.00  0.00           C
ATOM   1343  CD2 PHE A  76      79.054  57.345  89.525  1.00  0.00           C
ATOM   1345  CE2 PHE A  76      80.376  57.745  89.755  1.00  0.00           C
ATOM   1347  C   PHE A  76      76.844  56.175  91.415  1.00  0.00           C
ATOM   1348  O   PHE A  76      77.654  56.254  92.335  1.00  0.00           O
ATOM   1349  N   ILE A  77      75.754  56.984  91.375  1.00  0.00           N
ATOM   1351  CA  ILE A  77      75.484  57.974  92.395  1.00  0.00           C
ATOM   1353  CB  ILE A  77      74.194  58.774  92.165  1.00  0.00           C
ATOM   1355  CG2 ILE A  77      73.984  59.785  93.325  1.00  0.00           C
ATOM   1359  CG1 ILE A  77      74.175  59.535  90.825  1.00  0.00           C
ATOM   1362  CD  ILE A  77      72.756  60.055  90.585  1.00  0.00           C
ATOM   1366  C   ILE A  77      75.355  57.364  93.765  1.00  0.00           C
ATOM   1367  O   ILE A  77      75.995  57.804  94.705  1.00  0.00           O
ATOM   1368  N   ARG A  78      74.554  56.295  93.945  1.00  0.00           N
ATOM   1370  CA  ARG A  78      74.315  55.745  95.275  1.00  0.00           C
ATOM   1372  CB  ARG A  78      73.234  54.654  95.155  1.00  0.00           C
ATOM   1375  CG  ARG A  78      72.764  54.044  96.495  1.00  0.00           C
ATOM   1378  CD  ARG A  78      71.844  52.814  96.355  1.00  0.00           C
ATOM   1381  NE  ARG A  78      70.684  53.215  95.495  1.00  0.00           N
ATOM   1383  CZ  ARG A  78      70.584  53.005  94.185  1.00  0.00           C
ATOM   1384  NH1 ARG A  78      71.465  52.324  93.495  1.00  0.00           N
ATOM   1387  NH2 ARG A  78      69.565  53.495  93.505  1.00  0.00           N
ATOM   1390  C   ARG A  78      75.544  55.175  95.965  1.00  0.00           C
ATOM   1391  O   ARG A  78      75.785  55.354  97.165  1.00  0.00           O
ATOM   1392  N   LEU A  79      76.374  54.454  95.175  1.00  0.00           N
ATOM   1394  CA  LEU A  79      77.584  53.834  95.655  1.00  0.00           C
ATOM   1396  CB  LEU A  79      78.065  52.724  94.685  1.00  0.00           C
ATOM   1399  CG  LEU A  79      77.394  51.354  94.915  1.00  0.00           C
ATOM   1401  CD1 LEU A  79      75.874  51.334  94.665  1.00  0.00           C
ATOM   1405  CD2 LEU A  79      78.084  50.304  94.045  1.00  0.00           C
ATOM   1409  C   LEU A  79      78.694  54.824  95.905  1.00  0.00           C
ATOM   1410  O   LEU A  79      79.524  54.605  96.785  1.00  0.00           O
ATOM   1411  N   ASN A  80      78.734  55.965  95.205  1.00  0.00           N
ATOM   1413  CA  ASN A  80      79.785  56.934  95.405  1.00  0.00           C
ATOM   1415  CB  ASN A  80      81.096  56.484  94.685  1.00  0.00           C
ATOM   1418  CG  ASN A  80      80.956  56.084  93.215  1.00  0.00           C
ATOM   1419  OD1 ASN A  80      81.535  56.755  92.365  1.00  0.00           O
ATOM   1420  ND2 ASN A  80      80.275  54.974  92.865  1.00  0.00           N
ATOM   1423  C   ASN A  80      79.344  58.374  95.125  1.00  0.00           C
ATOM   1424  O   ASN A  80      79.785  58.995  94.135  1.00  0.00           O
ATOM   1425  N   PRO A  81      78.535  59.005  95.995  1.00  0.00           N
ATOM   1426  CD  PRO A  81      77.785  58.355  97.075  1.00  0.00           C
ATOM   1429  CA  PRO A  81      78.094  60.395  95.795  1.00  0.00           C
ATOM   1431  CB  PRO A  81      76.965  60.624  96.835  1.00  0.00           C
ATOM   1434  CG  PRO A  81      76.544  59.224  97.305  1.00  0.00           C
ATOM   1437  C   PRO A  81      79.194  61.404  96.055  1.00  0.00           C
ATOM   1438  O   PRO A  81      78.894  62.594  96.005  1.00  0.00           O
ATOM   1439  N   THR A  82      80.436  60.974  96.335  1.00  0.00           N
ATOM   1441  CA  THR A  82      81.586  61.855  96.535  1.00  0.00           C
ATOM   1443  CB  THR A  82      82.355  61.524  97.825  1.00  0.00           C
ATOM   1445  OG1 THR A  82      81.505  61.484  98.960  1.00  0.00           O
ATOM   1447  CG2 THR A  82      83.344  62.615  98.200  1.00  0.00           C
ATOM   1451  C   THR A  82      82.525  61.744  95.325  1.00  0.00           C
ATOM   1452  O   THR A  82      83.654  62.215  95.315  1.00  0.00           O
ATOM   1453  N   HIS A  83      82.136  61.054  94.225  1.00  0.00           N
ATOM   1455  CA  HIS A  83      83.076  60.774  93.145  1.00  0.00           C
ATOM   1457  CB  HIS A  83      82.544  59.704  92.155  1.00  0.00           C
ATOM   1460  ND1 HIS A  83      84.046  59.425  90.145  1.00  0.00           N
ATOM   1461  CG  HIS A  83      83.596  58.945  91.365  1.00  0.00           C
ATOM   1462  CE1 HIS A  83      84.904  58.514  89.705  1.00  0.00           C
ATOM   1464  NE2 HIS A  83      85.015  57.474  90.565  1.00  0.00           N
ATOM   1466  CD2 HIS A  83      84.165  57.734  91.615  1.00  0.00           C
ATOM   1468  C   HIS A  83      83.576  61.995  92.335  1.00  0.00           C
ATOM   1469  O   HIS A  83      82.766  62.875  92.025  1.00  0.00           O
ATOM   1470  N   PRO A  84      84.855  62.054  91.915  1.00  0.00           N
ATOM   1471  CD  PRO A  84      85.936  61.254  92.505  1.00  0.00           C
ATOM   1474  CA  PRO A  84      85.406  63.164  91.125  1.00  0.00           C
ATOM   1476  CB  PRO A  84      86.854  62.724  90.845  1.00  0.00           C
ATOM   1479  CG  PRO A  84      87.225  61.965  92.095  1.00  0.00           C
ATOM   1482  C   PRO A  84      84.764  63.444  89.795  1.00  0.00           C
ATOM   1483  O   PRO A  84      85.085  64.474  89.205  1.00  0.00           O
ATOM   1484  N   ASN A  85      83.946  62.524  89.275  1.00  0.00           N
ATOM   1486  CA  ASN A  85      83.274  62.685  88.005  1.00  0.00           C
ATOM   1488  CB  ASN A  85      83.736  61.634  86.965  1.00  0.00           C
ATOM   1491  CG  ASN A  85      85.245  61.664  86.785  1.00  0.00           C
ATOM   1492  OD1 ASN A  85      85.826  62.364  85.965  1.00  0.00           O
ATOM   1493  ND2 ASN A  85      85.926  60.754  87.525  1.00  0.00           N
ATOM   1496  C   ASN A  85      81.766  62.664  88.195  1.00  0.00           C
ATOM   1497  O   ASN A  85      81.005  62.394  87.275  1.00  0.00           O
ATOM   1498  N   ILE A  86      81.255  62.974  89.415  1.00  0.00           N
ATOM   1500  CA  ILE A  86      79.815  63.094  89.695  1.00  0.00           C
ATOM   1502  CB  ILE A  86      79.505  63.374  91.165  1.00  0.00           C
ATOM   1504  CG2 ILE A  86      80.156  64.694  91.625  1.00  0.00           C
ATOM   1508  CG1 ILE A  86      77.985  63.394  91.475  1.00  0.00           C
ATOM   1511  CD  ILE A  86      77.674  63.245  92.965  1.00  0.00           C
ATOM   1515  C   ILE A  86      79.064  64.075  88.785  1.00  0.00           C
ATOM   1516  O   ILE A  86      77.896  63.854  88.465  1.00  0.00           O
ATOM   1517  N   ASP A  87      79.705  65.164  88.325  1.00  0.00           N
ATOM   1519  CA  ASP A  87      79.164  66.154  87.425  1.00  0.00           C
ATOM   1521  CB  ASP A  87      80.205  67.314  87.275  1.00  0.00           C
ATOM   1524  CG  ASP A  87      81.395  67.004  86.395  1.00  0.00           C
ATOM   1525  OD1 ASP A  87      81.954  65.884  86.495  1.00  0.00           O
ATOM   1526  OD2 ASP A  87      81.834  67.934  85.655  1.00  0.00           O
ATOM   1527  C   ASP A  87      78.745  65.544  86.085  1.00  0.00           C
ATOM   1528  O   ASP A  87      77.646  65.764  85.595  1.00  0.00           O
ATOM   1529  N   TYR A  88      79.584  64.655  85.505  1.00  0.00           N
ATOM   1531  CA  TYR A  88      79.244  63.854  84.345  1.00  0.00           C
ATOM   1533  CB  TYR A  88      80.464  62.974  83.935  1.00  0.00           C
ATOM   1536  CG  TYR A  88      80.115  62.035  82.805  1.00  0.00           C
ATOM   1537  CD1 TYR A  88      79.685  62.584  81.595  1.00  0.00           C
ATOM   1539  CE1 TYR A  88      79.234  61.774  80.565  1.00  0.00           C
ATOM   1541  CZ  TYR A  88      79.155  60.395  80.735  1.00  0.00           C
ATOM   1542  OH  TYR A  88      78.514  59.634  79.745  1.00  0.00           O
ATOM   1544  CD2 TYR A  88      80.065  60.634  82.965  1.00  0.00           C
ATOM   1546  CE2 TYR A  88      79.605  59.814  81.925  1.00  0.00           C
ATOM   1548  C   TYR A  88      78.014  62.994  84.575  1.00  0.00           C
ATOM   1549  O   TYR A  88      77.114  62.864  83.745  1.00  0.00           O
ATOM   1550  N   VAL A  89      77.944  62.374  85.765  1.00  0.00           N
ATOM   1552  CA  VAL A  89      76.844  61.515  86.165  1.00  0.00           C
ATOM   1554  CB  VAL A  89      77.175  60.764  87.445  1.00  0.00           C
ATOM   1556  CG1 VAL A  89      76.135  59.675  87.705  1.00  0.00           C
ATOM   1560  CG2 VAL A  89      78.546  60.104  87.275  1.00  0.00           C
ATOM   1564  C   VAL A  89      75.554  62.285  86.235  1.00  0.00           C
ATOM   1565  O   VAL A  89      74.565  61.904  85.595  1.00  0.00           O
ATOM   1566  N   MET A  90      75.565  63.454  86.905  1.00  0.00           N
ATOM   1568  CA  MET A  90      74.465  64.395  86.965  1.00  0.00           C
ATOM   1570  CB  MET A  90      74.804  65.554  87.925  1.00  0.00           C
ATOM   1573  CG  MET A  90      74.925  65.105  89.385  1.00  0.00           C
ATOM   1576  SD  MET A  90      73.414  64.325  90.025  1.00  0.00           S
ATOM   1577  CE  MET A  90      74.105  64.255  91.695  1.00  0.00           C
ATOM   1581  C   MET A  90      74.025  64.954  85.625  1.00  0.00           C
ATOM   1582  O   MET A  90      72.834  65.024  85.335  1.00  0.00           O
ATOM   1583  N   TYR A  91      74.984  65.314  84.755  1.00  0.00           N
ATOM   1585  CA  TYR A  91      74.694  65.724  83.405  1.00  0.00           C
ATOM   1587  CB  TYR A  91      76.035  66.175  82.775  1.00  0.00           C
ATOM   1590  CG  TYR A  91      75.965  66.414  81.295  1.00  0.00           C
ATOM   1591  CD1 TYR A  91      75.344  67.575  80.805  1.00  0.00           C
ATOM   1593  CE1 TYR A  91      75.355  67.864  79.435  1.00  0.00           C
ATOM   1595  CZ  TYR A  91      75.925  66.954  78.545  1.00  0.00           C
ATOM   1596  OH  TYR A  91      75.844  67.215  77.175  1.00  0.00           O
ATOM   1598  CD2 TYR A  91      76.535  65.505  80.385  1.00  0.00           C
ATOM   1600  CE2 TYR A  91      76.514  65.774  79.015  1.00  0.00           C
ATOM   1602  C   TYR A  91      73.974  64.664  82.565  1.00  0.00           C
ATOM   1603  O   TYR A  91      72.925  64.904  81.975  1.00  0.00           O
ATOM   1604  N   MET A  92      74.504  63.425  82.555  1.00  0.00           N
ATOM   1606  CA  MET A  92      73.935  62.334  81.775  1.00  0.00           C
ATOM   1608  CB  MET A  92      74.815  61.074  81.735  1.00  0.00           C
ATOM   1611  CG  MET A  92      74.275  59.944  80.815  1.00  0.00           C
ATOM   1614  SD  MET A  92      75.014  59.804  79.165  1.00  0.00           S
ATOM   1615  CE  MET A  92      73.974  61.095  78.425  1.00  0.00           C
ATOM   1619  C   MET A  92      72.565  61.934  82.255  1.00  0.00           C
ATOM   1620  O   MET A  92      71.694  61.575  81.465  1.00  0.00           O
ATOM   1621  N   ARG A  93      72.315  61.984  83.565  1.00  0.00           N
ATOM   1623  CA  ARG A  93      70.984  61.755  84.095  1.00  0.00           C
ATOM   1625  CB  ARG A  93      71.035  61.844  85.615  1.00  0.00           C
ATOM   1628  CG  ARG A  93      69.715  61.625  86.375  1.00  0.00           C
ATOM   1631  CD  ARG A  93      69.114  60.224  86.245  1.00  0.00           C
ATOM   1634  NE  ARG A  93      67.794  60.224  86.945  1.00  0.00           N
ATOM   1636  CZ  ARG A  93      67.674  60.045  88.255  1.00  0.00           C
ATOM   1637  NH1 ARG A  93      68.616  59.585  89.045  1.00  0.00           N
ATOM   1640  NH2 ARG A  93      66.514  60.304  88.805  1.00  0.00           N
ATOM   1643  C   ARG A  93      69.965  62.714  83.555  1.00  0.00           C
ATOM   1644  O   ARG A  93      68.896  62.304  83.105  1.00  0.00           O
ATOM   1645  N   GLY A  94      70.326  64.015  83.495  1.00  0.00           N
ATOM   1647  CA  GLY A  94      69.514  65.014  82.815  1.00  0.00           C
ATOM   1650  C   GLY A  94      69.255  64.704  81.365  1.00  0.00           C
ATOM   1651  O   GLY A  94      68.114  64.745  80.905  1.00  0.00           O
ATOM   1652  N   LEU A  95      70.304  64.335  80.595  1.00  0.00           N
ATOM   1654  CA  LEU A  95      70.205  63.925  79.195  1.00  0.00           C
ATOM   1656  CB  LEU A  95      71.584  63.634  78.545  1.00  0.00           C
ATOM   1659  CG  LEU A  95      72.264  64.865  77.915  1.00  0.00           C
ATOM   1661  CD1 LEU A  95      72.944  65.694  78.985  1.00  0.00           C
ATOM   1665  CD2 LEU A  95      73.324  64.484  76.875  1.00  0.00           C
ATOM   1669  C   LEU A  95      69.355  62.685  78.985  1.00  0.00           C
ATOM   1670  O   LEU A  95      68.514  62.644  78.095  1.00  0.00           O
ATOM   1671  N   THR A  96      69.525  61.645  79.825  1.00  0.00           N
ATOM   1673  CA  THR A  96      68.725  60.434  79.775  1.00  0.00           C
ATOM   1675  CB  THR A  96      69.114  59.325  80.755  1.00  0.00           C
ATOM   1677  OG1 THR A  96      70.385  58.814  80.405  1.00  0.00           O
ATOM   1679  CG2 THR A  96      68.175  58.114  80.685  1.00  0.00           C
ATOM   1683  C   THR A  96      67.285  60.754  80.015  1.00  0.00           C
ATOM   1684  O   THR A  96      66.435  60.294  79.265  1.00  0.00           O
ATOM   1685  N   ASN A  97      66.974  61.594  81.025  1.00  0.00           N
ATOM   1687  CA  ASN A  97      65.656  62.124  81.255  1.00  0.00           C
ATOM   1689  CB  ASN A  97      65.624  62.914  82.585  1.00  0.00           C
ATOM   1692  CG  ASN A  97      65.495  61.934  83.735  1.00  0.00           C
ATOM   1693  OD1 ASN A  97      64.844  60.884  83.595  1.00  0.00           O
ATOM   1694  ND2 ASN A  97      66.054  62.245  84.925  1.00  0.00           N
ATOM   1697  C   ASN A  97      65.065  62.965  80.135  1.00  0.00           C
ATOM   1698  O   ASN A  97      63.935  62.724  79.735  1.00  0.00           O
ATOM   1699  N   MET A  98      65.815  63.884  79.495  1.00  0.00           N
ATOM   1701  CA  MET A  98      65.326  64.624  78.335  1.00  0.00           C
ATOM   1703  CB  MET A  98      66.304  65.734  77.915  1.00  0.00           C
ATOM   1706  CG  MET A  98      66.424  66.895  78.895  1.00  0.00           C
ATOM   1709  SD  MET A  98      67.615  68.134  78.305  1.00  0.00           S
ATOM   1710  CE  MET A  98      66.694  68.944  76.985  1.00  0.00           C
ATOM   1714  C   MET A  98      65.135  63.774  77.095  1.00  0.00           C
ATOM   1715  O   MET A  98      64.364  64.075  76.175  1.00  0.00           O
ATOM   1716  N   ALA A  99      65.844  62.644  77.025  1.00  0.00           N
ATOM   1718  CA  ALA A  99      65.715  61.715  75.945  1.00  0.00           C
ATOM   1720  CB  ALA A  99      66.974  60.835  75.885  1.00  0.00           C
ATOM   1724  C   ALA A  99      64.414  60.944  76.065  1.00  0.00           C
ATOM   1725  O   ALA A  99      63.885  60.424  75.085  1.00  0.00           O
ATOM   1726  N   LEU A 100      63.794  60.934  77.265  1.00  0.00           N
ATOM   1728  CA  LEU A 100      62.464  60.384  77.475  1.00  0.00           C
ATOM   1730  CB  LEU A 100      62.275  59.824  78.925  1.00  0.00           C
ATOM   1733  CG  LEU A 100      63.435  59.005  79.485  1.00  0.00           C
ATOM   1735  CD1 LEU A 100      63.164  58.535  80.925  1.00  0.00           C
ATOM   1739  CD2 LEU A 100      63.825  57.814  78.605  1.00  0.00           C
ATOM   1743  C   LEU A 100      61.354  61.414  77.295  1.00  0.00           C
ATOM   1744  O   LEU A 100      60.185  61.074  77.455  1.00  0.00           O
ATOM   1745  N   ASP A 101      61.684  62.685  76.965  1.00  0.00           N
ATOM   1747  CA  ASP A 101      60.775  63.805  77.115  1.00  0.00           C
ATOM   1749  CB  ASP A 101      61.576  65.154  77.035  1.00  0.00           C
ATOM   1752  CG  ASP A 101      60.925  66.264  77.815  1.00  0.00           C
ATOM   1753  OD1 ASP A 101      59.974  65.965  78.575  1.00  0.00           O
ATOM   1754  OD2 ASP A 101      61.385  67.444  77.755  1.00  0.00           O
ATOM   1755  C   ASP A 101      59.615  63.764  76.125  1.00  0.00           C
ATOM   1756  O   ASP A 101      59.584  62.994  75.165  1.00  0.00           O
ATOM   1757  N   ASP A 102      58.594  64.614  76.295  1.00  0.00           N
ATOM   1759  CA  ASP A 102      57.444  64.764  75.425  1.00  0.00           C
ATOM   1761  CB  ASP A 102      56.474  65.824  76.025  1.00  0.00           C
ATOM   1764  CG  ASP A 102      57.065  67.225  76.115  1.00  0.00           C
ATOM   1765  OD1 ASP A 102      58.315  67.344  76.085  1.00  0.00           O
ATOM   1766  OD2 ASP A 102      56.305  68.204  76.295  1.00  0.00           O
ATOM   1767  C   ASP A 102      57.835  65.094  73.965  1.00  0.00           C
ATOM   1768  O   ASP A 102      57.425  64.405  73.025  1.00  0.00           O
ATOM   1769  N   SER A 103      58.735  66.075  73.825  1.00  0.00           N
ATOM   1771  CA  SER A 103      59.155  66.774  72.625  1.00  0.00           C
ATOM   1773  CB  SER A 103      58.914  68.295  72.755  1.00  0.00           C
ATOM   1776  OG  SER A 103      57.504  68.504  72.815  1.00  0.00           O
ATOM   1778  C   SER A 103      60.624  66.584  72.315  1.00  0.00           C
ATOM   1779  O   SER A 103      61.484  66.575  73.195  1.00  0.00           O
ATOM   1780  N   ALA A 104      60.975  66.514  71.005  1.00  0.00           N
ATOM   1782  CA  ALA A 104      62.355  66.594  70.545  1.00  0.00           C
ATOM   1784  CB  ALA A 104      62.864  65.234  70.025  1.00  0.00           C
ATOM   1788  C   ALA A 104      62.414  67.645  69.435  1.00  0.00           C
ATOM   1789  O   ALA A 104      61.565  67.664  68.545  1.00  0.00           O
ATOM   1790  N   LEU A 105      63.414  68.554  69.445  1.00  0.00           N
ATOM   1792  CA  LEU A 105      63.605  69.495  68.355  1.00  0.00           C
ATOM   1794  CB  LEU A 105      64.205  70.855  68.815  1.00  0.00           C
ATOM   1797  CG  LEU A 105      64.076  72.045  67.825  1.00  0.00           C
ATOM   1799  CD1 LEU A 105      65.094  71.974  66.675  1.00  0.00           C
ATOM   1803  CD2 LEU A 105      62.654  72.285  67.275  1.00  0.00           C
ATOM   1807  C   LEU A 105      64.535  68.745  67.445  1.00  0.00           C
ATOM   1808  O   LEU A 105      65.614  68.335  67.855  1.00  0.00           O
ATOM   1809  N   GLN A 106      64.084  68.444  66.215  1.00  0.00           N
ATOM   1811  CA  GLN A 106      64.894  67.675  65.295  1.00  0.00           C
ATOM   1813  CB  GLN A 106      64.504  66.175  65.255  1.00  0.00           C
ATOM   1816  CG  GLN A 106      63.075  65.835  64.745  1.00  0.00           C
ATOM   1819  CD  GLN A 106      62.785  64.335  64.655  1.00  0.00           C
ATOM   1820  OE1 GLN A 106      61.624  63.925  64.535  1.00  0.00           O
ATOM   1821  NE2 GLN A 106      63.834  63.514  64.745  1.00  0.00           N
ATOM   1824  C   GLN A 106      64.785  68.355  63.955  1.00  0.00           C
ATOM   1825  O   GLN A 106      63.745  68.344  63.295  1.00  0.00           O
ATOM   1826  N   GLY A 107      65.855  69.054  63.535  1.00  0.00           N
ATOM   1828  CA  GLY A 107      65.684  70.054  62.495  1.00  0.00           C
ATOM   1831  C   GLY A 107      64.855  71.245  62.915  1.00  0.00           C
ATOM   1832  O   GLY A 107      64.224  71.264  63.965  1.00  0.00           O
ATOM   1833  N   PHE A 108      64.826  72.314  62.115  1.00  0.00           N
ATOM   1835  CA  PHE A 108      64.275  73.584  62.565  1.00  0.00           C
ATOM   1837  CB  PHE A 108      64.745  74.734  61.645  1.00  0.00           C
ATOM   1840  CG  PHE A 108      66.245  74.855  61.615  1.00  0.00           C
ATOM   1841  CD1 PHE A 108      67.025  74.024  60.785  1.00  0.00           C
ATOM   1843  CE1 PHE A 108      68.374  74.314  60.555  1.00  0.00           C
ATOM   1845  CZ  PHE A 108      68.965  75.425  61.175  1.00  0.00           C
ATOM   1847  CD2 PHE A 108      66.864  75.944  62.245  1.00  0.00           C
ATOM   1849  CE2 PHE A 108      68.205  76.245  62.005  1.00  0.00           C
ATOM   1851  C   PHE A 108      62.756  73.644  62.585  1.00  0.00           C
ATOM   1852  O   PHE A 108      62.164  74.574  63.145  1.00  0.00           O
ATOM   1853  N   PHE A 109      62.124  72.654  61.935  1.00  0.00           N
ATOM   1855  CA  PHE A 109      60.704  72.474  61.805  1.00  0.00           C
ATOM   1857  CB  PHE A 109      60.335  72.764  60.315  1.00  0.00           C
ATOM   1860  CG  PHE A 109      58.875  72.974  60.075  1.00  0.00           C
ATOM   1861  CD1 PHE A 109      58.204  73.965  60.795  1.00  0.00           C
ATOM   1863  CE1 PHE A 109      56.835  74.175  60.585  1.00  0.00           C
ATOM   1865  CZ  PHE A 109      56.135  73.425  59.635  1.00  0.00           C
ATOM   1867  CD2 PHE A 109      58.164  72.215  59.135  1.00  0.00           C
ATOM   1869  CE2 PHE A 109      56.804  72.435  58.905  1.00  0.00           C
ATOM   1871  C   PHE A 109      60.455  71.004  62.155  1.00  0.00           C
ATOM   1872  O   PHE A 109      61.214  70.384  62.885  1.00  0.00           O
ATOM   1873  N   GLY A 110      59.395  70.395  61.595  1.00  0.00           N
ATOM   1875  CA  GLY A 110      59.265  68.935  61.525  1.00  0.00           C
ATOM   1878  C   GLY A 110      58.565  68.274  62.685  1.00  0.00           C
ATOM   1879  O   GLY A 110      59.124  68.164  63.775  1.00  0.00           O
ATOM   1880  N   VAL A 111      57.344  67.764  62.435  1.00  0.00           N
ATOM   1882  CA  VAL A 111      56.435  67.134  63.405  1.00  0.00           C
ATOM   1884  CB  VAL A 111      56.884  65.764  63.915  1.00  0.00           C
ATOM   1886  CG1 VAL A 111      55.804  65.115  64.805  1.00  0.00           C
ATOM   1890  CG2 VAL A 111      57.115  64.834  62.705  1.00  0.00           C
ATOM   1894  C   VAL A 111      55.955  68.024  64.555  1.00  0.00           C
ATOM   1895  O   VAL A 111      56.734  68.535  65.355  1.00  0.00           O
ATOM   1896  N   ASP A 112      54.615  68.215  64.695  1.00  0.00           N
ATOM   1898  CA  ASP A 112      53.945  68.795  65.845  1.00  0.00           C
ATOM   1900  CB  ASP A 112      52.414  68.594  65.605  1.00  0.00           C
ATOM   1903  CG  ASP A 112      51.435  69.215  66.605  1.00  0.00           C
ATOM   1904  OD1 ASP A 112      51.744  70.285  67.175  1.00  0.00           O
ATOM   1905  OD2 ASP A 112      50.265  68.715  66.585  1.00  0.00           O
ATOM   1906  C   ASP A 112      54.414  68.175  67.175  1.00  0.00           C
ATOM   1907  O   ASP A 112      54.384  66.954  67.355  1.00  0.00           O
ATOM   1908  N   ARG A 113      54.894  69.014  68.095  1.00  0.00           N
ATOM   1910  CA  ARG A 113      55.434  68.634  69.365  1.00  0.00           C
ATOM   1912  CB  ARG A 113      56.865  69.215  69.565  1.00  0.00           C
ATOM   1915  CG  ARG A 113      57.934  68.594  68.635  1.00  0.00           C
ATOM   1918  CD  ARG A 113      57.914  67.064  68.715  1.00  0.00           C
ATOM   1921  NE  ARG A 113      59.006  66.495  67.895  1.00  0.00           N
ATOM   1923  CZ  ARG A 113      59.285  65.204  67.825  1.00  0.00           C
ATOM   1924  NH1 ARG A 113      58.775  64.294  68.625  1.00  0.00           N
ATOM   1927  NH2 ARG A 113      60.094  64.795  66.875  1.00  0.00           N
ATOM   1930  C   ARG A 113      54.454  68.954  70.475  1.00  0.00           C
ATOM   1931  O   ARG A 113      53.684  69.904  70.425  1.00  0.00           O
ATOM   1932  N   SER A 114      54.365  68.054  71.465  1.00  0.00           N
ATOM   1934  CA  SER A 114      53.245  67.954  72.385  1.00  0.00           C
ATOM   1936  CB  SER A 114      52.474  66.605  72.325  1.00  0.00           C
ATOM   1939  OG  SER A 114      53.324  65.465  72.285  1.00  0.00           O
ATOM   1941  C   SER A 114      53.745  68.064  73.785  1.00  0.00           C
ATOM   1942  O   SER A 114      54.925  67.875  74.025  1.00  0.00           O
ATOM   1943  N   ASP A 115      52.844  68.344  74.745  1.00  0.00           N
ATOM   1945  CA  ASP A 115      53.194  68.664  76.125  1.00  0.00           C
ATOM   1947  CB  ASP A 115      52.025  69.495  76.695  1.00  0.00           C
ATOM   1950  CG  ASP A 115      50.715  68.774  76.965  1.00  0.00           C
ATOM   1951  OD1 ASP A 115      50.414  67.774  76.265  1.00  0.00           O
ATOM   1952  OD2 ASP A 115      49.894  69.314  77.755  1.00  0.00           O
ATOM   1953  C   ASP A 115      53.455  67.444  76.995  1.00  0.00           C
ATOM   1954  O   ASP A 115      53.995  67.505  78.105  1.00  0.00           O
ATOM   1955  N   ARG A 116      52.965  66.304  76.465  1.00  0.00           N
ATOM   1957  CA  ARG A 116      52.565  65.094  77.145  1.00  0.00           C
ATOM   1959  CB  ARG A 116      52.965  63.834  76.365  1.00  0.00           C
ATOM   1962  CG  ARG A 116      52.184  63.745  75.045  1.00  0.00           C
ATOM   1965  CD  ARG A 116      52.324  62.384  74.375  1.00  0.00           C
ATOM   1968  NE  ARG A 116      51.565  62.404  73.085  1.00  0.00           N
ATOM   1970  CZ  ARG A 116      52.074  62.504  71.865  1.00  0.00           C
ATOM   1971  NH1 ARG A 116      53.355  62.685  71.635  1.00  0.00           N
ATOM   1974  NH2 ARG A 116      51.224  62.415  70.855  1.00  0.00           N
ATOM   1977  C   ARG A 116      52.815  64.925  78.625  1.00  0.00           C
ATOM   1978  O   ARG A 116      52.014  65.334  79.455  1.00  0.00           O
ATOM   1979  N   ASP A 117      53.904  64.265  79.005  1.00  0.00           N
ATOM   1981  CA  ASP A 117      54.234  64.064  80.395  1.00  0.00           C
ATOM   1983  CB  ASP A 117      54.655  62.594  80.565  1.00  0.00           C
ATOM   1986  CG  ASP A 117      55.004  62.175  81.975  1.00  0.00           C
ATOM   1987  OD1 ASP A 117      54.874  62.994  82.925  1.00  0.00           O
ATOM   1988  OD2 ASP A 117      55.414  60.984  82.105  1.00  0.00           O
ATOM   1989  C   ASP A 117      55.364  65.045  80.675  1.00  0.00           C
ATOM   1990  O   ASP A 117      56.445  64.884  80.115  1.00  0.00           O
ATOM   1991  N   PRO A 118      55.195  66.094  81.465  1.00  0.00           N
ATOM   1992  CD  PRO A 118      53.914  66.634  81.925  1.00  0.00           C
ATOM   1995  CA  PRO A 118      56.284  67.024  81.665  1.00  0.00           C
ATOM   1997  CB  PRO A 118      55.564  68.344  81.995  1.00  0.00           C
ATOM   2000  CG  PRO A 118      54.314  67.875  82.725  1.00  0.00           C
ATOM   2003  C   PRO A 118      57.205  66.544  82.765  1.00  0.00           C
ATOM   2004  O   PRO A 118      58.175  67.234  83.035  1.00  0.00           O
ATOM   2005  N   GLN A 119      56.975  65.395  83.435  1.00  0.00           N
ATOM   2007  CA  GLN A 119      57.826  65.024  84.555  1.00  0.00           C
ATOM   2009  CB  GLN A 119      57.285  63.834  85.375  1.00  0.00           C
ATOM   2012  CG  GLN A 119      57.474  62.444  84.745  1.00  0.00           C
ATOM   2015  CD  GLN A 119      56.874  61.375  85.645  1.00  0.00           C
ATOM   2016  OE1 GLN A 119      57.544  60.954  86.595  1.00  0.00           O
ATOM   2017  NE2 GLN A 119      55.645  60.914  85.335  1.00  0.00           N
ATOM   2020  C   GLN A 119      59.275  64.754  84.165  1.00  0.00           C
ATOM   2021  O   GLN A 119      60.185  65.054  84.935  1.00  0.00           O
ATOM   2022  N   HIS A 120      59.514  64.184  82.965  1.00  0.00           N
ATOM   2024  CA  HIS A 120      60.844  63.824  82.515  1.00  0.00           C
ATOM   2026  CB  HIS A 120      60.764  63.164  81.125  1.00  0.00           C
ATOM   2029  ND1 HIS A 120      58.854  61.695  80.535  1.00  0.00           N
ATOM   2030  CG  HIS A 120      60.044  61.864  81.195  1.00  0.00           C
ATOM   2031  CE1 HIS A 120      58.615  60.395  80.605  1.00  0.00           C
ATOM   2033  NE2 HIS A 120      59.584  59.745  81.285  1.00  0.00           N
ATOM   2035  CD2 HIS A 120      60.494  60.684  81.675  1.00  0.00           C
ATOM   2037  C   HIS A 120      61.785  64.995  82.395  1.00  0.00           C
ATOM   2038  O   HIS A 120      62.874  65.005  82.955  1.00  0.00           O
ATOM   2039  N   ALA A 121      61.334  66.084  81.755  1.00  0.00           N
ATOM   2041  CA  ALA A 121      61.995  67.355  81.845  1.00  0.00           C
ATOM   2043  CB  ALA A 121      61.284  68.384  80.995  1.00  0.00           C
ATOM   2047  C   ALA A 121      62.054  67.965  83.225  1.00  0.00           C
ATOM   2048  O   ALA A 121      63.075  68.524  83.605  1.00  0.00           O
ATOM   2049  N   ARG A 122      60.984  67.884  84.035  1.00  0.00           N
ATOM   2051  CA  ARG A 122      61.004  68.405  85.385  1.00  0.00           C
ATOM   2053  CB  ARG A 122      59.635  68.314  86.105  1.00  0.00           C
ATOM   2056  CG  ARG A 122      58.545  69.245  85.525  1.00  0.00           C
ATOM   2059  CD  ARG A 122      57.135  69.044  86.125  1.00  0.00           C
ATOM   2062  NE  ARG A 122      56.124  69.795  85.295  1.00  0.00           N
ATOM   2064  CZ  ARG A 122      55.934  71.115  85.335  1.00  0.00           C
ATOM   2065  NH1 ARG A 122      56.705  71.925  86.015  1.00  0.00           N
ATOM   2068  NH2 ARG A 122      54.885  71.584  84.685  1.00  0.00           N
ATOM   2071  C   ARG A 122      62.084  67.764  86.255  1.00  0.00           C
ATOM   2072  O   ARG A 122      62.815  68.475  86.955  1.00  0.00           O
ATOM   2073  N   ALA A 123      62.245  66.435  86.165  1.00  0.00           N
ATOM   2075  CA  ALA A 123      63.364  65.694  86.675  1.00  0.00           C
ATOM   2077  CB  ALA A 123      63.124  64.184  86.475  1.00  0.00           C
ATOM   2081  C   ALA A 123      64.694  66.075  86.035  1.00  0.00           C
ATOM   2082  O   ALA A 123      65.656  66.395  86.735  1.00  0.00           O
ATOM   2083  N   ALA A 124      64.775  66.164  84.695  1.00  0.00           N
ATOM   2085  CA  ALA A 124      66.004  66.544  84.015  1.00  0.00           C
ATOM   2087  CB  ALA A 124      65.785  66.544  82.495  1.00  0.00           C
ATOM   2091  C   ALA A 124      66.514  67.914  84.385  1.00  0.00           C
ATOM   2092  O   ALA A 124      67.674  68.105  84.725  1.00  0.00           O
ATOM   2093  N   PHE A 125      65.594  68.904  84.425  1.00  0.00           N
ATOM   2095  CA  PHE A 125      65.815  70.285  84.815  1.00  0.00           C
ATOM   2097  CB  PHE A 125      64.465  71.075  84.805  1.00  0.00           C
ATOM   2100  CG  PHE A 125      64.655  72.545  85.135  1.00  0.00           C
ATOM   2101  CD1 PHE A 125      64.866  73.005  86.455  1.00  0.00           C
ATOM   2103  CE1 PHE A 125      65.154  74.344  86.715  1.00  0.00           C
ATOM   2105  CZ  PHE A 125      65.154  75.274  85.675  1.00  0.00           C
ATOM   2107  CD2 PHE A 125      64.655  73.484  84.105  1.00  0.00           C
ATOM   2109  CE2 PHE A 125      64.914  74.834  84.375  1.00  0.00           C
ATOM   2111  C   PHE A 125      66.396  70.314  86.205  1.00  0.00           C
ATOM   2112  O   PHE A 125      67.385  70.975  86.475  1.00  0.00           O
ATOM   2113  N   SER A 126      65.785  69.514  87.105  1.00  0.00           N
ATOM   2115  CA  SER A 126      66.256  69.325  88.455  1.00  0.00           C
ATOM   2117  CB  SER A 126      65.234  68.414  89.205  1.00  0.00           C
ATOM   2120  OG  SER A 126      65.215  68.624  90.615  1.00  0.00           O
ATOM   2122  C   SER A 126      67.664  68.734  88.465  1.00  0.00           C
ATOM   2123  O   SER A 126      68.546  69.274  89.125  1.00  0.00           O
ATOM   2124  N   ASP A 127      67.955  67.654  87.695  1.00  0.00           N
ATOM   2126  CA  ASP A 127      69.275  67.035  87.565  1.00  0.00           C
ATOM   2128  CB  ASP A 127      69.164  65.745  86.695  1.00  0.00           C
ATOM   2131  CG  ASP A 127      68.245  64.734  87.335  1.00  0.00           C
ATOM   2132  OD1 ASP A 127      68.315  64.585  88.585  1.00  0.00           O
ATOM   2133  OD2 ASP A 127      67.506  64.024  86.595  1.00  0.00           O
ATOM   2134  C   ASP A 127      70.374  67.944  86.995  1.00  0.00           C
ATOM   2135  O   ASP A 127      71.484  68.005  87.515  1.00  0.00           O
ATOM   2136  N   PHE A 128      70.084  68.715  85.945  1.00  0.00           N
ATOM   2138  CA  PHE A 128      70.944  69.764  85.435  1.00  0.00           C
ATOM   2140  CB  PHE A 128      70.465  70.304  84.085  1.00  0.00           C
ATOM   2143  CG  PHE A 128      70.535  69.274  83.015  1.00  0.00           C
ATOM   2144  CD1 PHE A 128      71.765  68.834  82.515  1.00  0.00           C
ATOM   2146  CE1 PHE A 128      71.804  68.015  81.385  1.00  0.00           C
ATOM   2148  CZ  PHE A 128      70.614  67.615  80.775  1.00  0.00           C
ATOM   2150  CD2 PHE A 128      69.355  68.834  82.405  1.00  0.00           C
ATOM   2152  CE2 PHE A 128      69.385  68.015  81.295  1.00  0.00           C
ATOM   2154  C   PHE A 128      71.065  70.984  86.325  1.00  0.00           C
ATOM   2155  O   PHE A 128      72.114  71.625  86.405  1.00  0.00           O
ATOM   2156  N   SER A 129      69.995  71.344  87.055  1.00  0.00           N
ATOM   2158  CA  SER A 129      70.006  72.404  88.055  1.00  0.00           C
ATOM   2160  CB  SER A 129      68.576  72.825  88.525  1.00  0.00           C
ATOM   2163  OG  SER A 129      68.594  74.005  89.325  1.00  0.00           O
ATOM   2165  C   SER A 129      70.905  72.014  89.215  1.00  0.00           C
ATOM   2166  O   SER A 129      71.594  72.844  89.805  1.00  0.00           O
ATOM   2167  N   LYS A 130      70.984  70.694  89.515  1.00  0.00           N
ATOM   2169  CA  LYS A 130      71.934  70.045  90.395  1.00  0.00           C
ATOM   2171  CB  LYS A 130      71.444  68.644  90.725  1.00  0.00           C
ATOM   2174  CG  LYS A 130      71.874  68.105  92.105  1.00  0.00           C
ATOM   2177  CD  LYS A 130      71.474  66.625  92.255  1.00  0.00           C
ATOM   2180  CE  LYS A 130      69.995  66.365  91.945  1.00  0.00           C
ATOM   2183  NZ  LYS A 130      69.645  64.935  91.945  1.00  0.00           N
ATOM   2187  C   LYS A 130      73.334  69.904  89.815  1.00  0.00           C
ATOM   2188  O   LYS A 130      74.315  69.844  90.555  1.00  0.00           O
ATOM   2189  N   LEU A 131      73.504  69.904  88.485  1.00  0.00           N
ATOM   2191  CA  LEU A 131      74.815  70.084  87.895  1.00  0.00           C
ATOM   2193  CB  LEU A 131      74.754  69.685  86.395  1.00  0.00           C
ATOM   2196  CG  LEU A 131      76.084  69.524  85.645  1.00  0.00           C
ATOM   2198  CD1 LEU A 131      76.794  70.844  85.305  1.00  0.00           C
ATOM   2202  CD2 LEU A 131      77.035  68.594  86.395  1.00  0.00           C
ATOM   2206  C   LEU A 131      75.315  71.514  88.105  1.00  0.00           C
ATOM   2207  O   LEU A 131      76.304  71.765  88.775  1.00  0.00           O
ATOM   2208  N   VAL A 132      74.554  72.505  87.595  1.00  0.00           N
ATOM   2210  CA  VAL A 132      74.984  73.895  87.455  1.00  0.00           C
ATOM   2212  CB  VAL A 132      73.984  74.704  86.615  1.00  0.00           C
ATOM   2214  CG1 VAL A 132      72.615  74.804  87.315  1.00  0.00           C
ATOM   2218  CG2 VAL A 132      74.474  76.124  86.295  1.00  0.00           C
ATOM   2222  C   VAL A 132      75.355  74.614  88.755  1.00  0.00           C
ATOM   2223  O   VAL A 132      76.374  75.294  88.815  1.00  0.00           O
ATOM   2224  N   ARG A 133      74.574  74.474  89.865  1.00  0.00           N
ATOM   2226  CA  ARG A 133      74.936  75.034  91.175  1.00  0.00           C
ATOM   2228  CB  ARG A 133      73.745  75.264  92.175  1.00  0.00           C
ATOM   2231  CG  ARG A 133      74.076  75.884  93.565  1.00  0.00           C
ATOM   2234  CD  ARG A 133      74.574  74.935  94.665  1.00  0.00           C
ATOM   2237  NE  ARG A 133      74.936  75.754  95.855  1.00  0.00           N
ATOM   2239  CZ  ARG A 133      76.105  76.355  96.005  1.00  0.00           C
ATOM   2240  NH1 ARG A 133      77.004  76.465  95.045  1.00  0.00           N
ATOM   2243  NH2 ARG A 133      76.414  76.855  97.185  1.00  0.00           N
ATOM   2246  C   ARG A 133      76.144  74.395  91.855  1.00  0.00           C
ATOM   2247  O   ARG A 133      76.914  75.084  92.525  1.00  0.00           O
ATOM   2248  N   GLY A 134      76.326  73.064  91.715  1.00  0.00           N
ATOM   2250  CA  GLY A 134      77.334  72.304  92.435  1.00  0.00           C
ATOM   2253  C   GLY A 134      78.654  72.295  91.745  1.00  0.00           C
ATOM   2254  O   GLY A 134      79.705  72.285  92.375  1.00  0.00           O
ATOM   2255  N   TYR A 135      78.616  72.314  90.405  1.00  0.00           N
ATOM   2257  CA  TYR A 135      79.794  72.505  89.595  1.00  0.00           C
ATOM   2259  CB  TYR A 135      80.196  71.194  88.875  1.00  0.00           C
ATOM   2262  CG  TYR A 135      80.476  70.175  89.925  1.00  0.00           C
ATOM   2263  CD1 TYR A 135      81.645  70.304  90.695  1.00  0.00           C
ATOM   2265  CE1 TYR A 135      81.866  69.444  91.785  1.00  0.00           C
ATOM   2267  CZ  TYR A 135      80.956  68.435  92.075  1.00  0.00           C
ATOM   2268  OH  TYR A 135      81.215  67.575  93.165  1.00  0.00           O
ATOM   2270  CD2 TYR A 135      79.565  69.154  90.225  1.00  0.00           C
ATOM   2272  CE2 TYR A 135      79.794  68.295  91.305  1.00  0.00           C
ATOM   2274  C   TYR A 135      79.594  73.615  88.575  1.00  0.00           C
ATOM   2275  O   TYR A 135      79.265  73.344  87.415  1.00  0.00           O
ATOM   2276  N   PRO A 136      79.845  74.874  88.915  1.00  0.00           N
ATOM   2277  CD  PRO A 136      79.785  75.334  90.315  1.00  0.00           C
ATOM   2280  CA  PRO A 136      79.645  75.995  87.995  1.00  0.00           C
ATOM   2282  CB  PRO A 136      79.925  77.234  88.855  1.00  0.00           C
ATOM   2285  CG  PRO A 136      79.435  76.804  90.235  1.00  0.00           C
ATOM   2288  C   PRO A 136      80.604  75.954  86.825  1.00  0.00           C
ATOM   2289  O   PRO A 136      80.275  76.404  85.725  1.00  0.00           O
ATOM   2290  N   ASN A 137      81.805  75.414  87.055  1.00  0.00           N
ATOM   2292  CA  ASN A 137      82.854  75.304  86.065  1.00  0.00           C
ATOM   2294  CB  ASN A 137      84.194  75.764  86.655  1.00  0.00           C
ATOM   2297  CG  ASN A 137      84.104  77.264  86.835  1.00  0.00           C
ATOM   2298  OD1 ASN A 137      83.806  77.974  85.875  1.00  0.00           O
ATOM   2299  ND2 ASN A 137      84.334  77.755  88.065  1.00  0.00           N
ATOM   2302  C   ASN A 137      82.936  73.914  85.505  1.00  0.00           C
ATOM   2303  O   ASN A 137      83.914  73.535  84.855  1.00  0.00           O
ATOM   2304  N   SER A 138      81.866  73.114  85.645  1.00  0.00           N
ATOM   2306  CA  SER A 138      81.735  71.874  84.895  1.00  0.00           C
ATOM   2308  CB  SER A 138      80.494  71.035  85.305  1.00  0.00           C
ATOM   2311  OG  SER A 138      80.314  69.844  84.535  1.00  0.00           O
ATOM   2313  C   SER A 138      81.785  72.074  83.395  1.00  0.00           C
ATOM   2314  O   SER A 138      81.335  73.075  82.825  1.00  0.00           O
ATOM   2315  N   GLN A 139      82.355  71.084  82.675  1.00  0.00           N
ATOM   2317  CA  GLN A 139      82.505  71.154  81.255  1.00  0.00           C
ATOM   2319  CB  GLN A 139      83.414  70.005  80.785  1.00  0.00           C
ATOM   2322  CG  GLN A 139      82.836  68.575  80.865  1.00  0.00           C
ATOM   2325  CD  GLN A 139      83.815  67.645  80.165  1.00  0.00           C
ATOM   2326  OE1 GLN A 139      85.015  67.804  80.355  1.00  0.00           O
ATOM   2327  NE2 GLN A 139      83.335  66.734  79.285  1.00  0.00           N
ATOM   2330  C   GLN A 139      81.166  70.995  80.575  1.00  0.00           C
ATOM   2331  O   GLN A 139      80.965  71.314  79.405  1.00  0.00           O
ATOM   2332  N   TYR A 140      80.196  70.484  81.335  1.00  0.00           N
ATOM   2334  CA  TYR A 140      78.875  70.175  80.885  1.00  0.00           C
ATOM   2336  CB  TYR A 140      78.374  68.954  81.705  1.00  0.00           C
ATOM   2339  CG  TYR A 140      79.285  67.764  81.555  1.00  0.00           C
ATOM   2340  CD1 TYR A 140      79.425  67.105  80.325  1.00  0.00           C
ATOM   2342  CE1 TYR A 140      80.336  66.045  80.185  1.00  0.00           C
ATOM   2344  CZ  TYR A 140      81.135  65.664  81.285  1.00  0.00           C
ATOM   2345  OH  TYR A 140      82.115  64.664  81.175  1.00  0.00           O
ATOM   2347  CD2 TYR A 140      80.005  67.285  82.655  1.00  0.00           C
ATOM   2349  CE2 TYR A 140      80.956  66.274  82.515  1.00  0.00           C
ATOM   2351  C   TYR A 140      77.955  71.344  81.125  1.00  0.00           C
ATOM   2352  O   TYR A 140      76.825  71.355  80.645  1.00  0.00           O
ATOM   2353  N   THR A 141      78.405  72.394  81.855  1.00  0.00           N
ATOM   2355  CA  THR A 141      77.554  73.504  82.265  1.00  0.00           C
ATOM   2357  CB  THR A 141      78.175  74.414  83.315  1.00  0.00           C
ATOM   2359  OG1 THR A 141      78.514  73.644  84.435  1.00  0.00           O
ATOM   2361  CG2 THR A 141      77.175  75.465  83.805  1.00  0.00           C
ATOM   2365  C   THR A 141      77.014  74.334  81.135  1.00  0.00           C
ATOM   2366  O   THR A 141      75.834  74.704  81.125  1.00  0.00           O
ATOM   2367  N   THR A 142      77.844  74.655  80.115  1.00  0.00           N
ATOM   2369  CA  THR A 142      77.385  75.375  78.925  1.00  0.00           C
ATOM   2371  CB  THR A 142      78.484  75.824  77.935  1.00  0.00           C
ATOM   2373  OG1 THR A 142      79.615  76.414  78.565  1.00  0.00           O
ATOM   2375  CG2 THR A 142      77.935  76.914  76.985  1.00  0.00           C
ATOM   2379  C   THR A 142      76.326  74.614  78.145  1.00  0.00           C
ATOM   2380  O   THR A 142      75.355  75.215  77.665  1.00  0.00           O
ATOM   2381  N   ASP A 143      76.455  73.285  77.955  1.00  0.00           N
ATOM   2383  CA  ASP A 143      75.404  72.474  77.345  1.00  0.00           C
ATOM   2385  CB  ASP A 143      75.905  71.084  76.895  1.00  0.00           C
ATOM   2388  CG  ASP A 143      75.105  70.624  75.695  1.00  0.00           C
ATOM   2389  OD1 ASP A 143      75.115  71.435  74.725  1.00  0.00           O
ATOM   2390  OD2 ASP A 143      74.574  69.484  75.675  1.00  0.00           O
ATOM   2391  C   ASP A 143      74.164  72.384  78.225  1.00  0.00           C
ATOM   2392  O   ASP A 143      73.054  72.624  77.775  1.00  0.00           O
ATOM   2393  N   ALA A 144      74.344  72.144  79.535  1.00  0.00           N
ATOM   2395  CA  ALA A 144      73.254  72.114  80.475  1.00  0.00           C
ATOM   2397  CB  ALA A 144      73.794  71.785  81.885  1.00  0.00           C
ATOM   2401  C   ALA A 144      72.436  73.394  80.525  1.00  0.00           C
ATOM   2402  O   ALA A 144      71.205  73.324  80.465  1.00  0.00           O
ATOM   2403  N   THR A 145      73.035  74.594  80.545  1.00  0.00           N
ATOM   2405  CA  THR A 145      72.234  75.824  80.505  1.00  0.00           C
ATOM   2407  CB  THR A 145      73.005  77.094  80.835  1.00  0.00           C
ATOM   2409  OG1 THR A 145      72.135  78.105  81.315  1.00  0.00           O
ATOM   2411  CG2 THR A 145      73.756  77.694  79.625  1.00  0.00           C
ATOM   2415  C   THR A 145      71.396  76.014  79.235  1.00  0.00           C
ATOM   2416  O   THR A 145      70.264  76.484  79.275  1.00  0.00           O
ATOM   2417  N   LYS A 146      71.895  75.594  78.065  1.00  0.00           N
ATOM   2419  CA  LYS A 146      71.084  75.535  76.855  1.00  0.00           C
ATOM   2421  CB  LYS A 146      71.944  75.154  75.635  1.00  0.00           C
ATOM   2424  CG  LYS A 146      73.044  76.185  75.345  1.00  0.00           C
ATOM   2427  CD  LYS A 146      72.544  77.575  74.935  1.00  0.00           C
ATOM   2430  CE  LYS A 146      73.686  78.504  74.485  1.00  0.00           C
ATOM   2433  NZ  LYS A 146      73.156  79.725  73.825  1.00  0.00           N
ATOM   2437  C   LYS A 146      69.914  74.585  76.945  1.00  0.00           C
ATOM   2438  O   LYS A 146      68.784  74.935  76.605  1.00  0.00           O
ATOM   2439  N   ARG A 147      70.124  73.394  77.505  1.00  0.00           N
ATOM   2441  CA  ARG A 147      69.044  72.505  77.845  1.00  0.00           C
ATOM   2443  CB  ARG A 147      69.635  71.185  78.395  1.00  0.00           C
ATOM   2446  CG  ARG A 147      70.515  70.444  77.375  1.00  0.00           C
ATOM   2449  CD  ARG A 147      71.135  69.164  77.935  1.00  0.00           C
ATOM   2452  NE  ARG A 147      72.046  68.564  76.915  1.00  0.00           N
ATOM   2454  CZ  ARG A 147      71.635  67.974  75.795  1.00  0.00           C
ATOM   2455  NH1 ARG A 147      70.364  67.764  75.525  1.00  0.00           N
ATOM   2458  NH2 ARG A 147      72.554  67.675  74.915  1.00  0.00           N
ATOM   2461  C   ARG A 147      68.025  73.134  78.805  1.00  0.00           C
ATOM   2462  O   ARG A 147      66.825  73.084  78.555  1.00  0.00           O
ATOM   2463  N   LEU A 148      68.495  73.834  79.875  1.00  0.00           N
ATOM   2465  CA  LEU A 148      67.654  74.535  80.855  1.00  0.00           C
ATOM   2467  CB  LEU A 148      68.504  75.364  81.895  1.00  0.00           C
ATOM   2470  CG  LEU A 148      69.084  74.734  83.195  1.00  0.00           C
ATOM   2472  CD1 LEU A 148      68.105  74.774  84.365  1.00  0.00           C
ATOM   2476  CD2 LEU A 148      69.594  73.304  83.155  1.00  0.00           C
ATOM   2480  C   LEU A 148      66.635  75.484  80.205  1.00  0.00           C
ATOM   2481  O   LEU A 148      65.455  75.425  80.535  1.00  0.00           O
ATOM   2482  N   VAL A 149      67.046  76.344  79.225  1.00  0.00           N
ATOM   2484  CA  VAL A 149      66.135  77.285  78.565  1.00  0.00           C
ATOM   2486  CB  VAL A 149      66.815  78.355  77.695  1.00  0.00           C
ATOM   2488  CG1 VAL A 149      67.995  78.965  78.475  1.00  0.00           C
ATOM   2492  CG2 VAL A 149      67.254  77.864  76.305  1.00  0.00           C
ATOM   2496  C   VAL A 149      65.006  76.634  77.775  1.00  0.00           C
ATOM   2497  O   VAL A 149      63.865  77.124  77.765  1.00  0.00           O
ATOM   2498  N   PHE A 150      65.275  75.515  77.055  1.00  0.00           N
ATOM   2500  CA  PHE A 150      64.234  74.764  76.375  1.00  0.00           C
ATOM   2502  CB  PHE A 150      64.855  73.774  75.375  1.00  0.00           C
ATOM   2505  CG  PHE A 150      63.775  73.024  74.635  1.00  0.00           C
ATOM   2506  CD1 PHE A 150      63.035  73.675  73.635  1.00  0.00           C
ATOM   2508  CE1 PHE A 150      61.925  73.044  73.055  1.00  0.00           C
ATOM   2510  CZ  PHE A 150      61.544  71.774  73.495  1.00  0.00           C
ATOM   2512  CD2 PHE A 150      63.435  71.715  75.005  1.00  0.00           C
ATOM   2514  CE2 PHE A 150      62.315  71.094  74.455  1.00  0.00           C
ATOM   2516  C   PHE A 150      63.254  74.114  77.345  1.00  0.00           C
ATOM   2517  O   PHE A 150      62.035  74.234  77.205  1.00  0.00           O
ATOM   2518  N   LEU A 151      63.794  73.454  78.395  1.00  0.00           N
ATOM   2520  CA  LEU A 151      62.984  72.875  79.435  1.00  0.00           C
ATOM   2522  CB  LEU A 151      63.834  72.085  80.455  1.00  0.00           C
ATOM   2525  CG  LEU A 151      64.584  70.855  79.885  1.00  0.00           C
ATOM   2527  CD1 LEU A 151      65.146  69.995  81.025  1.00  0.00           C
ATOM   2531  CD2 LEU A 151      63.724  70.014  78.925  1.00  0.00           C
ATOM   2535  C   LEU A 151      62.105  73.904  80.155  1.00  0.00           C
ATOM   2536  O   LEU A 151      60.925  73.664  80.345  1.00  0.00           O
ATOM   2537  N   LYS A 152      62.604  75.115  80.485  1.00  0.00           N
ATOM   2539  CA  LYS A 152      61.734  76.154  81.005  1.00  0.00           C
ATOM   2541  CB  LYS A 152      62.495  77.454  81.335  1.00  0.00           C
ATOM   2544  CG  LYS A 152      63.484  77.295  82.485  1.00  0.00           C
ATOM   2547  CD  LYS A 152      64.224  78.584  82.865  1.00  0.00           C
ATOM   2550  CE  LYS A 152      63.264  79.694  83.285  1.00  0.00           C
ATOM   2553  NZ  LYS A 152      64.014  80.895  83.665  1.00  0.00           N
ATOM   2557  C   LYS A 152      60.575  76.575  80.125  1.00  0.00           C
ATOM   2558  O   LYS A 152      59.454  76.704  80.605  1.00  0.00           O
ATOM   2559  N   ASP A 153      60.804  76.785  78.815  1.00  0.00           N
ATOM   2561  CA  ASP A 153      59.775  77.085  77.845  1.00  0.00           C
ATOM   2563  CB  ASP A 153      60.455  77.484  76.505  1.00  0.00           C
ATOM   2566  CG  ASP A 153      59.465  77.954  75.455  1.00  0.00           C
ATOM   2567  OD1 ASP A 153      58.475  78.644  75.785  1.00  0.00           O
ATOM   2568  OD2 ASP A 153      59.745  77.685  74.255  1.00  0.00           O
ATOM   2569  C   ASP A 153      58.745  75.944  77.705  1.00  0.00           C
ATOM   2570  O   ASP A 153      57.534  76.154  77.665  1.00  0.00           O
ATOM   2571  N   ARG A 154      59.225  74.675  77.695  1.00  0.00           N
ATOM   2573  CA  ARG A 154      58.324  73.545  77.815  1.00  0.00           C
ATOM   2575  CB  ARG A 154      58.995  72.185  77.755  1.00  0.00           C
ATOM   2578  CG  ARG A 154      59.574  71.614  76.465  1.00  0.00           C
ATOM   2581  CD  ARG A 154      59.254  70.115  76.355  1.00  0.00           C
ATOM   2584  NE  ARG A 154      59.465  69.434  77.685  1.00  0.00           N
ATOM   2586  CZ  ARG A 154      58.484  69.084  78.515  1.00  0.00           C
ATOM   2587  NH1 ARG A 154      57.205  69.405  78.445  1.00  0.00           N
ATOM   2590  NH2 ARG A 154      58.754  68.155  79.395  1.00  0.00           N
ATOM   2593  C   ARG A 154      57.485  73.435  79.095  1.00  0.00           C
ATOM   2594  O   ARG A 154      56.284  73.194  79.085  1.00  0.00           O
ATOM   2595  N   LEU A 155      58.145  73.554  80.265  1.00  0.00           N
ATOM   2597  CA  LEU A 155      57.474  73.444  81.535  1.00  0.00           C
ATOM   2599  CB  LEU A 155      58.465  73.484  82.725  1.00  0.00           C
ATOM   2602  CG  LEU A 155      59.094  72.134  83.165  1.00  0.00           C
ATOM   2604  CD1 LEU A 155      59.855  71.365  82.085  1.00  0.00           C
ATOM   2608  CD2 LEU A 155      60.034  72.365  84.355  1.00  0.00           C
ATOM   2612  C   LEU A 155      56.414  74.514  81.675  1.00  0.00           C
ATOM   2613  O   LEU A 155      55.284  74.234  82.045  1.00  0.00           O
ATOM   2614  N   ALA A 156      56.734  75.764  81.255  1.00  0.00           N
ATOM   2616  CA  ALA A 156      55.754  76.825  81.125  1.00  0.00           C
ATOM   2618  CB  ALA A 156      56.464  78.124  80.685  1.00  0.00           C
ATOM   2622  C   ALA A 156      54.635  76.544  80.125  1.00  0.00           C
ATOM   2623  O   ALA A 156      53.455  76.755  80.405  1.00  0.00           O
ATOM   2624  N   LYS A 157      54.925  76.024  78.925  1.00  0.00           N
ATOM   2626  CA  LYS A 157      53.854  75.785  77.975  1.00  0.00           C
ATOM   2628  CB  LYS A 157      54.365  75.544  76.535  1.00  0.00           C
ATOM   2631  CG  LYS A 157      55.014  74.175  76.335  1.00  0.00           C
ATOM   2634  CD  LYS A 157      55.525  73.874  74.935  1.00  0.00           C
ATOM   2637  CE  LYS A 157      56.734  74.694  74.465  1.00  0.00           C
ATOM   2640  NZ  LYS A 157      56.334  76.054  74.105  1.00  0.00           N
ATOM   2644  C   LYS A 157      52.924  74.685  78.425  1.00  0.00           C
ATOM   2645  O   LYS A 157      51.734  74.754  78.125  1.00  0.00           O
ATOM   2646  N   TYR A 158      53.395  73.675  79.195  1.00  0.00           N
ATOM   2648  CA  TYR A 158      52.525  72.685  79.825  1.00  0.00           C
ATOM   2650  CB  TYR A 158      53.365  71.594  80.565  1.00  0.00           C
ATOM   2653  CG  TYR A 158      52.474  70.715  81.395  1.00  0.00           C
ATOM   2654  CD1 TYR A 158      51.705  69.725  80.765  1.00  0.00           C
ATOM   2656  CE1 TYR A 158      50.715  69.044  81.475  1.00  0.00           C
ATOM   2658  CZ  TYR A 158      50.525  69.285  82.835  1.00  0.00           C
ATOM   2659  OH  TYR A 158      49.514  68.584  83.515  1.00  0.00           O
ATOM   2661  CD2 TYR A 158      52.254  70.984  82.755  1.00  0.00           C
ATOM   2663  CE2 TYR A 158      51.305  70.255  83.485  1.00  0.00           C
ATOM   2665  C   TYR A 158      51.474  73.324  80.725  1.00  0.00           C
ATOM   2666  O   TYR A 158      50.284  73.024  80.675  1.00  0.00           O
ATOM   2667  N   GLU A 159      51.925  74.294  81.545  1.00  0.00           N
ATOM   2669  CA  GLU A 159      51.065  75.105  82.385  1.00  0.00           C
ATOM   2671  CB  GLU A 159      51.905  76.115  83.225  1.00  0.00           C
ATOM   2674  CG  GLU A 159      52.994  75.505  84.145  1.00  0.00           C
ATOM   2677  CD  GLU A 159      52.425  74.545  85.175  1.00  0.00           C
ATOM   2678  OE1 GLU A 159      51.464  74.965  85.855  1.00  0.00           O
ATOM   2679  OE2 GLU A 159      52.905  73.384  85.315  1.00  0.00           O
ATOM   2680  C   GLU A 159      50.055  75.884  81.555  1.00  0.00           C
ATOM   2681  O   GLU A 159      48.875  75.995  81.905  1.00  0.00           O
ATOM   2682  N   TYR A 160      50.515  76.425  80.395  1.00  0.00           N
ATOM   2684  CA  TYR A 160      49.664  77.074  79.425  1.00  0.00           C
ATOM   2686  CB  TYR A 160      50.494  77.785  78.325  1.00  0.00           C
ATOM   2689  CG  TYR A 160      49.615  78.704  77.535  1.00  0.00           C
ATOM   2690  CD1 TYR A 160      48.834  79.675  78.195  1.00  0.00           C
ATOM   2692  CE1 TYR A 160      47.835  80.375  77.495  1.00  0.00           C
ATOM   2694  CZ  TYR A 160      47.644  80.134  76.135  1.00  0.00           C
ATOM   2695  OH  TYR A 160      46.495  80.564  75.465  1.00  0.00           O
ATOM   2697  CD2 TYR A 160      49.465  78.535  76.155  1.00  0.00           C
ATOM   2699  CE2 TYR A 160      48.495  79.255  75.455  1.00  0.00           C
ATOM   2701  C   TYR A 160      48.605  76.175  78.795  1.00  0.00           C
ATOM   2702  O   TYR A 160      47.444  76.554  78.725  1.00  0.00           O
ATOM   2703  N   SER A 161      48.935  74.944  78.365  1.00  0.00           N
ATOM   2705  CA  SER A 161      47.955  74.005  77.805  1.00  0.00           C
ATOM   2707  CB  SER A 161      48.615  72.724  77.265  1.00  0.00           C
ATOM   2710  OG  SER A 161      49.535  73.054  76.235  1.00  0.00           O
ATOM   2712  C   SER A 161      46.844  73.634  78.775  1.00  0.00           C
ATOM   2713  O   SER A 161      45.664  73.594  78.415  1.00  0.00           O
ATOM   2714  N   VAL A 162      47.184  73.435  80.055  1.00  0.00           N
ATOM   2716  CA  VAL A 162      46.224  73.374  81.145  1.00  0.00           C
ATOM   2718  CB  VAL A 162      46.905  73.094  82.485  1.00  0.00           C
ATOM   2720  CG1 VAL A 162      45.874  73.064  83.635  1.00  0.00           C
ATOM   2724  CG2 VAL A 162      47.635  71.734  82.435  1.00  0.00           C
ATOM   2728  C   VAL A 162      45.385  74.644  81.235  1.00  0.00           C
ATOM   2729  O   VAL A 162      44.164  74.624  81.335  1.00  0.00           O
ATOM   2730  N   ALA A 163      46.004  75.835  81.145  1.00  0.00           N
ATOM   2732  CA  ALA A 163      45.294  77.105  81.135  1.00  0.00           C
ATOM   2734  CB  ALA A 163      46.275  78.295  81.195  1.00  0.00           C
ATOM   2738  C   ALA A 163      44.304  77.254  79.975  1.00  0.00           C
ATOM   2739  O   ALA A 163      43.175  77.715  80.165  1.00  0.00           O
ATOM   2740  N   GLU A 164      44.664  76.814  78.755  1.00  0.00           N
ATOM   2742  CA  GLU A 164      43.775  76.675  77.625  1.00  0.00           C
ATOM   2744  CB  GLU A 164      44.605  76.314  76.365  1.00  0.00           C
ATOM   2747  CG  GLU A 164      45.525  77.505  75.985  1.00  0.00           C
ATOM   2750  CD  GLU A 164      46.124  77.465  74.595  1.00  0.00           C
ATOM   2751  OE1 GLU A 164      45.834  78.414  73.815  1.00  0.00           O
ATOM   2752  OE2 GLU A 164      46.984  76.584  74.315  1.00  0.00           O
ATOM   2753  C   GLU A 164      42.604  75.724  77.835  1.00  0.00           C
ATOM   2754  O   GLU A 164      41.445  76.115  77.675  1.00  0.00           O
ATOM   2755  N   TYR A 165      42.844  74.495  78.345  1.00  0.00           N
ATOM   2757  CA  TYR A 165      41.744  73.605  78.735  1.00  0.00           C
ATOM   2759  CB  TYR A 165      42.254  72.194  79.185  1.00  0.00           C
ATOM   2762  CG  TYR A 165      41.124  71.374  79.805  1.00  0.00           C
ATOM   2763  CD1 TYR A 165      40.115  70.855  78.985  1.00  0.00           C
ATOM   2765  CE1 TYR A 165      39.015  70.204  79.555  1.00  0.00           C
ATOM   2767  CZ  TYR A 165      38.865  70.134  80.945  1.00  0.00           C
ATOM   2768  OH  TYR A 165      37.724  69.465  81.465  1.00  0.00           O
ATOM   2770  CD2 TYR A 165      40.995  71.245  81.195  1.00  0.00           C
ATOM   2772  CE2 TYR A 165      39.844  70.684  81.775  1.00  0.00           C
ATOM   2774  C   TYR A 165      40.824  74.194  79.815  1.00  0.00           C
ATOM   2775  O   TYR A 165      39.594  74.114  79.765  1.00  0.00           O
ATOM   2776  N   TYR A 166      41.385  74.804  80.855  1.00  0.00           N
ATOM   2778  CA  TYR A 166      40.605  75.465  81.855  1.00  0.00           C
ATOM   2780  CB  TYR A 166      41.445  75.785  83.115  1.00  0.00           C
ATOM   2783  CG  TYR A 166      41.635  74.554  83.975  1.00  0.00           C
ATOM   2784  CD1 TYR A 166      42.404  73.444  83.605  1.00  0.00           C
ATOM   2786  CE1 TYR A 166      42.604  72.365  84.485  1.00  0.00           C
ATOM   2788  CZ  TYR A 166      42.045  72.414  85.755  1.00  0.00           C
ATOM   2789  OH  TYR A 166      42.215  71.384  86.685  1.00  0.00           O
ATOM   2791  CD2 TYR A 166      41.045  74.545  85.245  1.00  0.00           C
ATOM   2793  CE2 TYR A 166      41.264  73.504  86.135  1.00  0.00           C
ATOM   2795  C   TYR A 166      39.785  76.645  81.335  1.00  0.00           C
ATOM   2796  O   TYR A 166      38.624  76.785  81.705  1.00  0.00           O
ATOM   2797  N   THR A 167      40.335  77.454  80.385  1.00  0.00           N
ATOM   2799  CA  THR A 167      39.624  78.545  79.705  1.00  0.00           C
ATOM   2801  CB  THR A 167      40.504  79.375  78.755  1.00  0.00           C
ATOM   2803  OG1 THR A 167      40.335  80.755  78.985  1.00  0.00           O
ATOM   2805  CG2 THR A 167      40.275  79.185  77.255  1.00  0.00           C
ATOM   2809  C   THR A 167      38.385  78.075  78.985  1.00  0.00           C
ATOM   2810  O   THR A 167      37.335  78.715  79.045  1.00  0.00           O
ATOM   2811  N   GLU A 168      38.444  76.914  78.305  1.00  0.00           N
ATOM   2813  CA  GLU A 168      37.324  76.395  77.545  1.00  0.00           C
ATOM   2815  CB  GLU A 168      37.824  75.505  76.395  1.00  0.00           C
ATOM   2818  CG  GLU A 168      38.304  74.094  76.805  1.00  0.00           C
ATOM   2821  CD  GLU A 168      38.644  73.254  75.595  1.00  0.00           C
ATOM   2822  OE1 GLU A 168      38.775  73.834  74.495  1.00  0.00           O
ATOM   2823  OE2 GLU A 168      38.735  72.014  75.765  1.00  0.00           O
ATOM   2824  C   GLU A 168      36.414  75.575  78.435  1.00  0.00           C
ATOM   2825  O   GLU A 168      35.315  75.185  78.045  1.00  0.00           O
ATOM   2826  N   ARG A 169      36.815  75.325  79.685  1.00  0.00           N
ATOM   2828  CA  ARG A 169      35.984  74.644  80.635  1.00  0.00           C
ATOM   2830  CB  ARG A 169      36.894  73.755  81.495  1.00  0.00           C
ATOM   2833  CG  ARG A 169      36.135  72.875  82.505  1.00  0.00           C
ATOM   2836  CD  ARG A 169      34.975  72.054  81.955  1.00  0.00           C
ATOM   2839  NE  ARG A 169      35.605  71.325  80.835  1.00  0.00           N
ATOM   2841  CZ  ARG A 169      35.014  70.564  79.935  1.00  0.00           C
ATOM   2842  NH1 ARG A 169      33.785  70.154  80.075  1.00  0.00           N
ATOM   2845  NH2 ARG A 169      35.714  70.185  78.895  1.00  0.00           N
ATOM   2848  C   ARG A 169      35.234  75.624  81.515  1.00  0.00           C
ATOM   2849  O   ARG A 169      34.275  75.264  82.195  1.00  0.00           O
ATOM   2850  N   GLY A 170      35.605  76.925  81.475  1.00  0.00           N
ATOM   2852  CA  GLY A 170      34.924  77.974  82.235  1.00  0.00           C
ATOM   2855  C   GLY A 170      35.324  78.005  83.675  1.00  0.00           C
ATOM   2856  O   GLY A 170      34.565  78.405  84.565  1.00  0.00           O
ATOM   2857  N   ALA A 171      36.554  77.554  83.955  1.00  0.00           N
ATOM   2859  CA  ALA A 171      37.164  77.484  85.255  1.00  0.00           C
ATOM   2861  CB  ALA A 171      37.844  76.124  85.395  1.00  0.00           C
ATOM   2865  C   ALA A 171      38.145  78.644  85.445  1.00  0.00           C
ATOM   2866  O   ALA A 171      39.365  78.495  85.515  1.00  0.00           O
ATOM   2867  N   TRP A 172      37.574  79.844  85.555  1.00  0.00           N
ATOM   2869  CA  TRP A 172      38.225  81.134  85.575  1.00  0.00           C
ATOM   2871  CB  TRP A 172      37.155  82.254  85.545  1.00  0.00           C
ATOM   2874  CG  TRP A 172      36.144  82.105  84.455  1.00  0.00           C
ATOM   2875  CD1 TRP A 172      34.795  81.905  84.595  1.00  0.00           C
ATOM   2877  NE1 TRP A 172      34.234  81.674  83.355  1.00  0.00           N
ATOM   2879  CE2 TRP A 172      35.224  81.674  82.415  1.00  0.00           C
ATOM   2880  CD2 TRP A 172      36.434  82.005  83.065  1.00  0.00           C
ATOM   2881  CE3 TRP A 172      37.594  82.145  82.315  1.00  0.00           C
ATOM   2883  CZ3 TRP A 172      37.545  81.905  80.945  1.00  0.00           C
ATOM   2885  CZ2 TRP A 172      35.175  81.414  81.055  1.00  0.00           C
ATOM   2887  CH2 TRP A 172      36.365  81.524  80.325  1.00  0.00           C
ATOM   2889  C   TRP A 172      39.205  81.355  86.725  1.00  0.00           C
ATOM   2890  O   TRP A 172      40.245  81.974  86.555  1.00  0.00           O
ATOM   2891  N   VAL A 173      38.935  80.844  87.945  1.00  0.00           N
ATOM   2893  CA  VAL A 173      39.914  80.925  89.035  1.00  0.00           C
ATOM   2895  CB  VAL A 173      39.304  80.524  90.375  1.00  0.00           C
ATOM   2897  CG1 VAL A 173      38.885  79.045  90.405  1.00  0.00           C
ATOM   2901  CG2 VAL A 173      40.275  80.864  91.515  1.00  0.00           C
ATOM   2905  C   VAL A 173      41.194  80.134  88.735  1.00  0.00           C
ATOM   2906  O   VAL A 173      42.315  80.564  88.995  1.00  0.00           O
ATOM   2907  N   ALA A 174      41.045  78.934  88.145  1.00  0.00           N
ATOM   2909  CA  ALA A 174      42.145  78.024  87.965  1.00  0.00           C
ATOM   2911  CB  ALA A 174      41.544  76.684  87.565  1.00  0.00           C
ATOM   2915  C   ALA A 174      43.085  78.444  86.865  1.00  0.00           C
ATOM   2916  O   ALA A 174      44.275  78.175  86.925  1.00  0.00           O
ATOM   2917  N   VAL A 175      42.565  79.115  85.825  1.00  0.00           N
ATOM   2919  CA  VAL A 175      43.385  79.784  84.835  1.00  0.00           C
ATOM   2921  CB  VAL A 175      42.625  80.215  83.585  1.00  0.00           C
ATOM   2923  CG1 VAL A 175      42.035  79.004  82.875  1.00  0.00           C
ATOM   2927  CG2 VAL A 175      41.474  81.175  83.875  1.00  0.00           C
ATOM   2931  C   VAL A 175      44.195  80.955  85.375  1.00  0.00           C
ATOM   2932  O   VAL A 175      45.385  81.044  85.095  1.00  0.00           O
ATOM   2933  N   VAL A 176      43.584  81.834  86.195  1.00  0.00           N
ATOM   2935  CA  VAL A 176      44.265  82.935  86.845  1.00  0.00           C
ATOM   2937  CB  VAL A 176      43.264  83.855  87.545  1.00  0.00           C
ATOM   2939  CG1 VAL A 176      43.984  84.965  88.335  1.00  0.00           C
ATOM   2943  CG2 VAL A 176      42.365  84.514  86.495  1.00  0.00           C
ATOM   2947  C   VAL A 176      45.354  82.455  87.805  1.00  0.00           C
ATOM   2948  O   VAL A 176      46.474  82.954  87.795  1.00  0.00           O
ATOM   2949  N   ASN A 177      45.074  81.424  88.615  1.00  0.00           N
ATOM   2951  CA  ASN A 177      46.105  80.734  89.365  1.00  0.00           C
ATOM   2953  CB  ASN A 177      45.475  79.774  90.405  1.00  0.00           C
ATOM   2956  CG  ASN A 177      44.684  80.564  91.455  1.00  0.00           C
ATOM   2957  OD1 ASN A 177      43.724  80.054  92.025  1.00  0.00           O
ATOM   2958  ND2 ASN A 177      45.115  81.825  91.735  1.00  0.00           N
ATOM   2961  C   ASN A 177      47.164  80.024  88.555  1.00  0.00           C
ATOM   2962  O   ASN A 177      48.344  80.044  88.905  1.00  0.00           O
ATOM   2963  N   ARG A 178      46.804  79.355  87.435  1.00  0.00           N
ATOM   2965  CA  ARG A 178      47.775  78.724  86.565  1.00  0.00           C
ATOM   2967  CB  ARG A 178      47.045  77.944  85.445  1.00  0.00           C
ATOM   2970  CG  ARG A 178      47.934  77.035  84.585  1.00  0.00           C
ATOM   2973  CD  ARG A 178      48.764  75.995  85.365  1.00  0.00           C
ATOM   2976  NE  ARG A 178      47.844  75.045  86.095  1.00  0.00           N
ATOM   2978  CZ  ARG A 178      48.245  73.834  86.505  1.00  0.00           C
ATOM   2979  NH1 ARG A 178      49.434  73.364  86.235  1.00  0.00           N
ATOM   2982  NH2 ARG A 178      47.444  73.054  87.205  1.00  0.00           N
ATOM   2985  C   ARG A 178      48.745  79.685  85.925  1.00  0.00           C
ATOM   2986  O   ARG A 178      49.955  79.484  85.975  1.00  0.00           O
ATOM   2987  N   VAL A 179      48.254  80.795  85.345  1.00  0.00           N
ATOM   2989  CA  VAL A 179      49.124  81.855  84.875  1.00  0.00           C
ATOM   2991  CB  VAL A 179      48.414  82.865  83.995  1.00  0.00           C
ATOM   2993  CG1 VAL A 179      47.444  83.705  84.825  1.00  0.00           C
ATOM   2997  CG2 VAL A 179      49.444  83.754  83.285  1.00  0.00           C
ATOM   3001  C   VAL A 179      49.904  82.534  85.995  1.00  0.00           C
ATOM   3002  O   VAL A 179      51.084  82.795  85.835  1.00  0.00           O
ATOM   3003  N   GLU A 180      49.314  82.774  87.195  1.00  0.00           N
ATOM   3005  CA  GLU A 180      50.055  83.264  88.345  1.00  0.00           C
ATOM   3007  CB  GLU A 180      49.104  83.425  89.565  1.00  0.00           C
ATOM   3010  CG  GLU A 180      49.775  83.905  90.875  1.00  0.00           C
ATOM   3013  CD  GLU A 180      49.114  83.355  92.125  1.00  0.00           C
ATOM   3014  OE1 GLU A 180      47.885  83.075  92.065  1.00  0.00           O
ATOM   3015  OE2 GLU A 180      49.824  83.185  93.155  1.00  0.00           O
ATOM   3016  C   GLU A 180      51.214  82.364  88.725  1.00  0.00           C
ATOM   3017  O   GLU A 180      52.315  82.824  89.015  1.00  0.00           O
ATOM   3018  N   GLY A 181      51.004  81.025  88.655  1.00  0.00           N
ATOM   3020  CA  GLY A 181      52.065  80.024  88.665  1.00  0.00           C
ATOM   3023  C   GLY A 181      53.145  80.304  87.675  1.00  0.00           C
ATOM   3024  O   GLY A 181      54.275  80.534  88.065  1.00  0.00           O
ATOM   3025  N   MET A 182      52.775  80.424  86.385  1.00  0.00           N
ATOM   3027  CA  MET A 182      53.684  80.755  85.295  1.00  0.00           C
ATOM   3029  CB  MET A 182      52.924  80.785  83.955  1.00  0.00           C
ATOM   3032  CG  MET A 182      52.295  79.425  83.585  1.00  0.00           C
ATOM   3035  SD  MET A 182      51.184  79.495  82.145  1.00  0.00           S
ATOM   3036  CE  MET A 182      52.555  79.764  80.995  1.00  0.00           C
ATOM   3040  C   MET A 182      54.444  82.065  85.465  1.00  0.00           C
ATOM   3041  O   MET A 182      55.645  82.154  85.205  1.00  0.00           O
ATOM   3042  N   LEU A 183      53.775  83.124  85.955  1.00  0.00           N
ATOM   3044  CA  LEU A 183      54.414  84.365  86.335  1.00  0.00           C
ATOM   3046  CB  LEU A 183      53.395  85.475  86.775  1.00  0.00           C
ATOM   3049  CG  LEU A 183      52.295  85.825  85.755  1.00  0.00           C
ATOM   3051  CD1 LEU A 183      51.375  86.925  86.305  1.00  0.00           C
ATOM   3055  CD2 LEU A 183      52.835  86.205  84.385  1.00  0.00           C
ATOM   3059  C   LEU A 183      55.424  84.204  87.455  1.00  0.00           C
ATOM   3060  O   LEU A 183      56.506  84.775  87.415  1.00  0.00           O
ATOM   3061  N   ARG A 184      55.115  83.425  88.505  1.00  0.00           N
ATOM   3063  CA  ARG A 184      56.094  83.045  89.505  1.00  0.00           C
ATOM   3065  CB  ARG A 184      55.465  82.345  90.735  1.00  0.00           C
ATOM   3068  CG  ARG A 184      54.475  83.224  91.525  1.00  0.00           C
ATOM   3071  CD  ARG A 184      53.964  82.644  92.855  1.00  0.00           C
ATOM   3074  NE  ARG A 184      53.735  81.175  92.675  1.00  0.00           N
ATOM   3076  CZ  ARG A 184      52.604  80.584  92.305  1.00  0.00           C
ATOM   3077  NH1 ARG A 184      51.455  81.195  92.125  1.00  0.00           N
ATOM   3080  NH2 ARG A 184      52.584  79.284  92.065  1.00  0.00           N
ATOM   3083  C   ARG A 184      57.245  82.185  89.025  1.00  0.00           C
ATOM   3084  O   ARG A 184      58.395  82.455  89.375  1.00  0.00           O
ATOM   3085  N   ASP A 185      56.995  81.105  88.255  1.00  0.00           N
ATOM   3087  CA  ASP A 185      57.994  80.064  88.085  1.00  0.00           C
ATOM   3089  CB  ASP A 185      57.414  78.634  88.385  1.00  0.00           C
ATOM   3092  CG  ASP A 185      56.344  78.064  87.485  1.00  0.00           C
ATOM   3093  OD1 ASP A 185      55.885  78.755  86.555  1.00  0.00           O
ATOM   3094  OD2 ASP A 185      55.944  76.884  87.765  1.00  0.00           O
ATOM   3095  C   ASP A 185      58.754  80.175  86.775  1.00  0.00           C
ATOM   3096  O   ASP A 185      59.934  79.795  86.705  1.00  0.00           O
ATOM   3097  N   TYR A 186      58.145  80.804  85.755  1.00  0.00           N
ATOM   3099  CA  TYR A 186      58.784  81.114  84.485  1.00  0.00           C
ATOM   3101  CB  TYR A 186      58.334  80.105  83.375  1.00  0.00           C
ATOM   3104  CG  TYR A 186      58.374  78.675  83.845  1.00  0.00           C
ATOM   3105  CD1 TYR A 186      59.594  78.035  84.125  1.00  0.00           C
ATOM   3107  CE1 TYR A 186      59.605  76.765  84.725  1.00  0.00           C
ATOM   3109  CZ  TYR A 186      58.395  76.134  85.025  1.00  0.00           C
ATOM   3110  OH  TYR A 186      58.444  74.965  85.785  1.00  0.00           O
ATOM   3112  CD2 TYR A 186      57.175  77.974  84.055  1.00  0.00           C
ATOM   3114  CE2 TYR A 186      57.175  76.715  84.655  1.00  0.00           C
ATOM   3116  C   TYR A 186      58.484  82.555  83.995  1.00  0.00           C
ATOM   3117  O   TYR A 186      57.826  82.714  82.965  1.00  0.00           O
ATOM   3118  N   PRO A 187      58.935  83.654  84.605  1.00  0.00           N
ATOM   3119  CD  PRO A 187      59.785  83.654  85.785  1.00  0.00           C
ATOM   3122  CA  PRO A 187      58.594  85.024  84.155  1.00  0.00           C
ATOM   3124  CB  PRO A 187      59.146  85.955  85.245  1.00  0.00           C
ATOM   3127  CG  PRO A 187      59.655  85.064  86.375  1.00  0.00           C
ATOM   3130  C   PRO A 187      59.265  85.405  82.845  1.00  0.00           C
ATOM   3131  O   PRO A 187      58.964  86.445  82.245  1.00  0.00           O
ATOM   3132  N   ASP A 188      60.284  84.635  82.455  1.00  0.00           N
ATOM   3134  CA  ASP A 188      61.154  84.945  81.365  1.00  0.00           C
ATOM   3136  CB  ASP A 188      62.615  84.624  81.765  1.00  0.00           C
ATOM   3139  CG  ASP A 188      62.804  83.194  82.185  1.00  0.00           C
ATOM   3140  OD1 ASP A 188      62.205  82.754  83.205  1.00  0.00           O
ATOM   3141  OD2 ASP A 188      63.624  82.495  81.535  1.00  0.00           O
ATOM   3142  C   ASP A 188      60.745  84.214  80.085  1.00  0.00           C
ATOM   3143  O   ASP A 188      61.214  84.545  78.995  1.00  0.00           O
ATOM   3144  N   THR A 189      59.824  83.224  80.165  1.00  0.00           N
ATOM   3146  CA  THR A 189      59.495  82.355  79.035  1.00  0.00           C
ATOM   3148  CB  THR A 189      59.065  80.925  79.395  1.00  0.00           C
ATOM   3150  OG1 THR A 189      57.955  80.925  80.275  1.00  0.00           O
ATOM   3152  CG2 THR A 189      60.234  80.234  80.105  1.00  0.00           C
ATOM   3156  C   THR A 189      58.514  82.975  78.045  1.00  0.00           C
ATOM   3157  O   THR A 189      57.784  83.924  78.335  1.00  0.00           O
ATOM   3158  N   GLN A 190      58.525  82.445  76.805  1.00  0.00           N
ATOM   3160  CA  GLN A 190      57.544  82.784  75.785  1.00  0.00           C
ATOM   3162  CB  GLN A 190      57.864  82.054  74.445  1.00  0.00           C
ATOM   3165  CG  GLN A 190      58.735  82.875  73.455  1.00  0.00           C
ATOM   3168  CD  GLN A 190      57.945  84.064  72.925  1.00  0.00           C
ATOM   3169  OE1 GLN A 190      57.565  84.974  73.675  1.00  0.00           O
ATOM   3170  NE2 GLN A 190      57.685  84.125  71.595  1.00  0.00           N
ATOM   3173  C   GLN A 190      56.084  82.534  76.155  1.00  0.00           C
ATOM   3174  O   GLN A 190      55.284  83.465  76.105  1.00  0.00           O
ATOM   3175  N   ALA A 191      55.764  81.294  76.605  1.00  0.00           N
ATOM   3177  CA  ALA A 191      54.434  80.815  76.915  1.00  0.00           C
ATOM   3179  CB  ALA A 191      54.574  79.375  77.455  1.00  0.00           C
ATOM   3183  C   ALA A 191      53.705  81.664  77.955  1.00  0.00           C
ATOM   3184  O   ALA A 191      52.534  81.995  77.845  1.00  0.00           O
ATOM   3185  N   THR A 192      54.465  82.084  78.985  1.00  0.00           N
ATOM   3187  CA  THR A 192      54.025  83.005  80.025  1.00  0.00           C
ATOM   3189  CB  THR A 192      55.144  83.204  81.035  1.00  0.00           C
ATOM   3191  OG1 THR A 192      55.445  81.944  81.615  1.00  0.00           O
ATOM   3193  CG2 THR A 192      54.705  84.115  82.175  1.00  0.00           C
ATOM   3197  C   THR A 192      53.495  84.325  79.505  1.00  0.00           C
ATOM   3198  O   THR A 192      52.474  84.815  79.995  1.00  0.00           O
ATOM   3199  N   ARG A 193      54.085  84.925  78.465  1.00  0.00           N
ATOM   3201  CA  ARG A 193      53.405  85.984  77.745  1.00  0.00           C
ATOM   3203  CB  ARG A 193      54.355  86.664  76.755  1.00  0.00           C
ATOM   3206  CG  ARG A 193      55.484  87.474  77.405  1.00  0.00           C
ATOM   3209  CD  ARG A 193      56.344  88.015  76.275  1.00  0.00           C
ATOM   3212  NE  ARG A 193      57.444  88.835  76.835  1.00  0.00           N
ATOM   3214  CZ  ARG A 193      58.615  88.364  77.205  1.00  0.00           C
ATOM   3215  NH1 ARG A 193      58.885  87.084  77.325  1.00  0.00           N
ATOM   3218  NH2 ARG A 193      59.535  89.234  77.575  1.00  0.00           N
ATOM   3221  C   ARG A 193      52.094  85.675  77.015  1.00  0.00           C
ATOM   3222  O   ARG A 193      51.144  86.454  77.125  1.00  0.00           O
ATOM   3223  N   ASP A 194      51.944  84.545  76.265  1.00  0.00           N
ATOM   3225  CA  ASP A 194      50.645  84.185  75.675  1.00  0.00           C
ATOM   3227  CB  ASP A 194      50.664  83.084  74.545  1.00  0.00           C
ATOM   3230  CG  ASP A 194      51.874  82.164  74.495  1.00  0.00           C
ATOM   3231  OD1 ASP A 194      53.015  82.695  74.355  1.00  0.00           O
ATOM   3232  OD2 ASP A 194      51.674  80.925  74.455  1.00  0.00           O
ATOM   3233  C   ASP A 194      49.584  83.855  76.725  1.00  0.00           C
ATOM   3234  O   ASP A 194      48.385  84.034  76.515  1.00  0.00           O
ATOM   3235  N   ALA A 195      50.014  83.455  77.935  1.00  0.00           N
ATOM   3237  CA  ALA A 195      49.174  83.234  79.075  1.00  0.00           C
ATOM   3239  CB  ALA A 195      49.995  82.404  80.065  1.00  0.00           C
ATOM   3243  C   ALA A 195      48.624  84.505  79.725  1.00  0.00           C
ATOM   3244  O   ALA A 195      47.615  84.474  80.435  1.00  0.00           O
ATOM   3245  N   LEU A 196      49.205  85.694  79.485  1.00  0.00           N
ATOM   3247  CA  LEU A 196      48.615  86.944  79.945  1.00  0.00           C
ATOM   3249  CB  LEU A 196      49.574  88.145  79.745  1.00  0.00           C
ATOM   3252  CG  LEU A 196      50.905  88.024  80.515  1.00  0.00           C
ATOM   3254  CD1 LEU A 196      51.855  89.185  80.165  1.00  0.00           C
ATOM   3258  CD2 LEU A 196      50.675  87.975  82.025  1.00  0.00           C
ATOM   3262  C   LEU A 196      47.194  87.245  79.435  1.00  0.00           C
ATOM   3263  O   LEU A 196      46.334  87.515  80.275  1.00  0.00           O
ATOM   3264  N   PRO A 197      46.795  87.114  78.165  1.00  0.00           N
ATOM   3265  CD  PRO A 197      47.695  87.294  77.035  1.00  0.00           C
ATOM   3268  CA  PRO A 197      45.414  87.384  77.745  1.00  0.00           C
ATOM   3270  CB  PRO A 197      45.445  87.364  76.195  1.00  0.00           C
ATOM   3273  CG  PRO A 197      46.865  86.965  75.795  1.00  0.00           C
ATOM   3276  C   PRO A 197      44.475  86.345  78.285  1.00  0.00           C
ATOM   3277  O   PRO A 197      43.285  86.625  78.475  1.00  0.00           O
ATOM   3278  N   LEU A 198      44.985  85.134  78.545  1.00  0.00           N
ATOM   3280  CA  LEU A 198      44.265  84.085  79.245  1.00  0.00           C
ATOM   3282  CB  LEU A 198      45.144  82.804  79.225  1.00  0.00           C
ATOM   3285  CG  LEU A 198      44.414  81.445  79.275  1.00  0.00           C
ATOM   3287  CD1 LEU A 198      43.414  81.384  80.425  1.00  0.00           C
ATOM   3291  CD2 LEU A 198      43.714  81.054  77.975  1.00  0.00           C
ATOM   3295  C   LEU A 198      43.854  84.535  80.665  1.00  0.00           C
ATOM   3296  O   LEU A 198      42.695  84.414  81.045  1.00  0.00           O
ATOM   3297  N   MET A 199      44.775  85.144  81.435  1.00  0.00           N
ATOM   3299  CA  MET A 199      44.475  85.745  82.725  1.00  0.00           C
ATOM   3301  CB  MET A 199      45.754  86.424  83.245  1.00  0.00           C
ATOM   3304  CG  MET A 199      45.745  86.655  84.755  1.00  0.00           C
ATOM   3307  SD  MET A 199      47.355  87.224  85.345  1.00  0.00           S
ATOM   3308  CE  MET A 199      47.084  86.725  87.055  1.00  0.00           C
ATOM   3312  C   MET A 199      43.455  86.874  82.675  1.00  0.00           C
ATOM   3313  O   MET A 199      42.504  86.944  83.465  1.00  0.00           O
ATOM   3314  N   GLU A 200      43.675  87.804  81.725  1.00  0.00           N
ATOM   3316  CA  GLU A 200      42.854  88.985  81.565  1.00  0.00           C
ATOM   3318  CB  GLU A 200      43.405  89.974  80.515  1.00  0.00           C
ATOM   3321  CG  GLU A 200      42.574  91.284  80.455  1.00  0.00           C
ATOM   3324  CD  GLU A 200      42.844  92.124  79.215  1.00  0.00           C
ATOM   3325  OE1 GLU A 200      44.034  92.485  78.985  1.00  0.00           O
ATOM   3326  OE2 GLU A 200      41.874  92.434  78.495  1.00  0.00           O
ATOM   3327  C   GLU A 200      41.435  88.644  81.205  1.00  0.00           C
ATOM   3328  O   GLU A 200      40.504  89.134  81.835  1.00  0.00           O
ATOM   3329  N   ASN A 201      41.224  87.714  80.225  1.00  0.00           N
ATOM   3331  CA  ASN A 201      39.874  87.315  79.865  1.00  0.00           C
ATOM   3333  CB  ASN A 201      39.795  86.414  78.585  1.00  0.00           C
ATOM   3336  CG  ASN A 201      39.865  84.894  78.725  1.00  0.00           C
ATOM   3337  OD1 ASN A 201      38.914  84.244  79.175  1.00  0.00           O
ATOM   3338  ND2 ASN A 201      40.965  84.295  78.235  1.00  0.00           N
ATOM   3341  C   ASN A 201      39.155  86.725  81.045  1.00  0.00           C
ATOM   3342  O   ASN A 201      38.045  87.124  81.335  1.00  0.00           O
ATOM   3343  N   ALA A 202      39.824  85.844  81.835  1.00  0.00           N
ATOM   3345  CA  ALA A 202      39.254  85.184  82.985  1.00  0.00           C
ATOM   3347  CB  ALA A 202      40.354  84.265  83.535  1.00  0.00           C
ATOM   3351  C   ALA A 202      38.775  86.105  84.105  1.00  0.00           C
ATOM   3352  O   ALA A 202      37.664  85.984  84.625  1.00  0.00           O
ATOM   3353  N   TYR A 203      39.584  87.114  84.435  1.00  0.00           N
ATOM   3355  CA  TYR A 203      39.195  88.224  85.275  1.00  0.00           C
ATOM   3357  CB  TYR A 203      40.385  89.194  85.425  1.00  0.00           C
ATOM   3360  CG  TYR A 203      41.445  88.695  86.345  1.00  0.00           C
ATOM   3361  CD1 TYR A 203      41.065  88.194  87.595  1.00  0.00           C
ATOM   3363  CE1 TYR A 203      42.014  87.994  88.595  1.00  0.00           C
ATOM   3365  CZ  TYR A 203      43.344  88.285  88.345  1.00  0.00           C
ATOM   3366  OH  TYR A 203      44.164  88.285  89.465  1.00  0.00           O
ATOM   3368  CD2 TYR A 203      42.804  88.934  86.075  1.00  0.00           C
ATOM   3370  CE2 TYR A 203      43.764  88.724  87.075  1.00  0.00           C
ATOM   3372  C   TYR A 203      38.025  89.015  84.745  1.00  0.00           C
ATOM   3373  O   TYR A 203      37.074  89.325  85.485  1.00  0.00           O
ATOM   3374  N   ARG A 204      38.015  89.284  83.435  1.00  0.00           N
ATOM   3376  CA  ARG A 204      36.875  89.874  82.765  1.00  0.00           C
ATOM   3378  CB  ARG A 204      37.194  90.324  81.325  1.00  0.00           C
ATOM   3381  CG  ARG A 204      38.225  91.464  81.265  1.00  0.00           C
ATOM   3384  CD  ARG A 204      38.444  91.965  79.825  1.00  0.00           C
ATOM   3387  NE  ARG A 204      39.475  93.045  79.865  1.00  0.00           N
ATOM   3389  CZ  ARG A 204      39.325  94.204  80.485  1.00  0.00           C
ATOM   3390  NH1 ARG A 204      38.184  94.624  80.975  1.00  0.00           N
ATOM   3393  NH2 ARG A 204      40.335  95.034  80.655  1.00  0.00           N
ATOM   3396  C   ARG A 204      35.625  89.015  82.715  1.00  0.00           C
ATOM   3397  O   ARG A 204      34.554  89.594  82.595  1.00  0.00           O
ATOM   3398  N   GLN A 205      35.705  87.674  82.835  1.00  0.00           N
ATOM   3400  CA  GLN A 205      34.545  86.784  82.985  1.00  0.00           C
ATOM   3402  CB  GLN A 205      34.885  85.295  82.665  1.00  0.00           C
ATOM   3405  CG  GLN A 205      35.675  84.985  81.365  1.00  0.00           C
ATOM   3408  CD  GLN A 205      35.074  85.365  80.015  1.00  0.00           C
ATOM   3409  OE1 GLN A 205      33.885  85.624  79.845  1.00  0.00           O
ATOM   3410  NE2 GLN A 205      35.934  85.254  78.975  1.00  0.00           N
ATOM   3413  C   GLN A 205      34.015  86.744  84.425  1.00  0.00           C
ATOM   3414  O   GLN A 205      32.885  86.355  84.685  1.00  0.00           O
ATOM   3415  N   MET A 206      34.854  87.105  85.405  1.00  0.00           N
ATOM   3417  CA  MET A 206      34.574  87.045  86.835  1.00  0.00           C
ATOM   3419  CB  MET A 206      35.784  86.445  87.605  1.00  0.00           C
ATOM   3422  CG  MET A 206      36.034  84.945  87.375  1.00  0.00           C
ATOM   3425  SD  MET A 206      37.385  84.255  88.385  1.00  0.00           S
ATOM   3426  CE  MET A 206      38.844  84.955  87.575  1.00  0.00           C
ATOM   3430  C   MET A 206      34.174  88.395  87.425  1.00  0.00           C
ATOM   3431  O   MET A 206      34.045  88.535  88.645  1.00  0.00           O
ATOM   3432  N   GLN A 207      33.995  89.435  86.585  1.00  0.00           N
ATOM   3434  CA  GLN A 207      33.684  90.815  86.965  1.00  0.00           C
ATOM   3436  CB  GLN A 207      32.264  91.025  87.565  1.00  0.00           C
ATOM   3439  CG  GLN A 207      31.074  90.764  86.585  1.00  0.00           C
ATOM   3442  CD  GLN A 207      31.025  91.664  85.335  1.00  0.00           C
ATOM   3443  OE1 GLN A 207      31.525  92.804  85.285  1.00  0.00           O
ATOM   3444  NE2 GLN A 207      30.324  91.144  84.295  1.00  0.00           N
ATOM   3447  C   GLN A 207      34.804  91.485  87.765  1.00  0.00           C
ATOM   3448  O   GLN A 207      34.624  92.445  88.515  1.00  0.00           O
ATOM   3449  N   MET A 208      36.034  90.984  87.565  1.00  0.00           N
ATOM   3451  CA  MET A 208      37.264  91.394  88.195  1.00  0.00           C
ATOM   3453  CB  MET A 208      38.155  90.174  88.575  1.00  0.00           C
ATOM   3456  CG  MET A 208      37.414  89.024  89.315  1.00  0.00           C
ATOM   3459  SD  MET A 208      38.434  87.644  89.895  1.00  0.00           S
ATOM   3460  CE  MET A 208      39.174  88.535  91.295  1.00  0.00           C
ATOM   3464  C   MET A 208      38.015  92.294  87.235  1.00  0.00           C
ATOM   3465  O   MET A 208      39.234  92.254  87.155  1.00  0.00           O
ATOM   3466  N   ASN A 209      37.295  93.134  86.465  1.00  0.00           N
ATOM   3468  CA  ASN A 209      37.844  94.094  85.515  1.00  0.00           C
ATOM   3470  CB  ASN A 209      36.725  94.965  84.865  1.00  0.00           C
ATOM   3473  CG  ASN A 209      35.844  94.085  83.995  1.00  0.00           C
ATOM   3474  OD1 ASN A 209      36.115  93.894  82.805  1.00  0.00           O
ATOM   3475  ND2 ASN A 209      34.745  93.535  84.565  1.00  0.00           N
ATOM   3478  C   ASN A 209      38.945  95.004  86.085  1.00  0.00           C
ATOM   3479  O   ASN A 209      39.865  95.405  85.395  1.00  0.00           O
ATOM   3480  N   ALA A 210      38.914  95.344  87.375  1.00  0.00           N
ATOM   3482  CA  ALA A 210      40.034  96.035  87.995  1.00  0.00           C
ATOM   3484  CB  ALA A 210      39.504  96.625  89.295  1.00  0.00           C
ATOM   3488  C   ALA A 210      41.294  95.204  88.285  1.00  0.00           C
ATOM   3489  O   ALA A 210      42.334  95.755  88.645  1.00  0.00           O
ATOM   3490  N   GLN A 211      41.254  93.855  88.155  1.00  0.00           N
ATOM   3492  CA  GLN A 211      42.414  92.964  88.165  1.00  0.00           C
ATOM   3494  CB  GLN A 211      42.045  91.545  88.715  1.00  0.00           C
ATOM   3497  CG  GLN A 211      41.785  91.375  90.225  1.00  0.00           C
ATOM   3500  CD  GLN A 211      43.045  91.615  91.055  1.00  0.00           C
ATOM   3501  OE1 GLN A 211      43.204  92.585  91.785  1.00  0.00           O
ATOM   3502  NE2 GLN A 211      43.995  90.655  90.945  1.00  0.00           N
ATOM   3505  C   GLN A 211      42.955  92.674  86.765  1.00  0.00           C
ATOM   3506  O   GLN A 211      44.034  92.094  86.635  1.00  0.00           O
ATOM   3507  N   ALA A 212      42.145  93.005  85.735  1.00  0.00           N
ATOM   3509  CA  ALA A 212      42.304  92.625  84.355  1.00  0.00           C
ATOM   3511  CB  ALA A 212      40.925  92.304  83.725  1.00  0.00           C
ATOM   3515  C   ALA A 212      42.905  93.784  83.535  1.00  0.00           C
ATOM   3516  OT1 ALA A 212      44.065  93.654  83.065  1.00  0.00           O
ATOM   3517  OT2 ALA A 212      42.184  94.794  83.295  1.00  0.00           O
ATOM   3518  NH3 POPEB 213      72.984  12.934  63.815  1.00  0.00           N
ATOM   3522  C12 POPEB 213      71.804  13.844  63.965  1.00  0.00           C
ATOM   3525  C11 POPEB 213      71.484  14.044  65.445  1.00  0.00           C
ATOM   3528  P   POPEB 213      69.185  15.304  65.365  1.00  0.00           P
ATOM   3529  O13 POPEB 213      68.725  13.944  65.035  1.00  0.00           O
ATOM   3530  O14 POPEB 213      68.525  16.014  66.485  1.00  0.00           O
ATOM   3531  O11 POPEB 213      69.084  16.194  64.055  1.00  0.00           O
ATOM   3532  O12 POPEB 213      70.734  15.254  65.635  1.00  0.00           O
ATOM   3533  C1  POPEB 213      67.874  16.254  63.305  1.00  0.00           C
ATOM   3536  C2  POPEB 213      67.874  15.254  62.115  1.00  0.00           C
ATOM   3538  O21 POPEB 213      67.534  15.994  60.925  1.00  0.00           O
ATOM   3539  C21 POPEB 213      68.465  16.034  59.975  1.00  0.00           C
ATOM   3540  O22 POPEB 213      69.465  15.334  59.945  1.00  0.00           O
ATOM   3541  C22 POPEB 213      68.054  17.054  58.915  1.00  0.00           C
ATOM   3544  C3  POPEB 213      66.885  14.084  62.315  1.00  0.00           C
ATOM   3547  O31 POPEB 213      67.186  13.044  61.375  1.00  0.00           O
ATOM   3548  C31 POPEB 213      66.465  12.714  60.295  1.00  0.00           C
ATOM   3549  O32 POPEB 213      66.925  11.984  59.435  1.00  0.00           O
ATOM   3550  C32 POPEB 213      65.044  13.294  60.235  1.00  0.00           C
ATOM   3553  C23 POPEB 213      68.664  16.824  57.525  1.00  0.00           C
ATOM   3556  C24 POPEB 213      68.344  17.964  56.545  1.00  0.00           C
ATOM   3559  C25 POPEB 213      66.885  18.004  56.085  1.00  0.00           C
ATOM   3562  C26 POPEB 213      66.675  18.894  54.845  1.00  0.00           C
ATOM   3565  C27 POPEB 213      65.364  18.614  54.075  1.00  0.00           C
ATOM   3568  C28 POPEB 213      65.425  19.144  52.625  1.00  0.00           C
ATOM   3571  C29 POPEB 213      64.065  19.444  52.025  1.00  0.00           C
ATOM   3573 0C21 POPEB 213      63.444  18.794  51.025  1.00  0.00           C
ATOM   3575 1C21 POPEB 213      63.935  17.564  50.305  1.00  0.00           C
ATOM   3578 2C21 POPEB 213      62.864  17.064  49.315  1.00  0.00           C
ATOM   3581 3C21 POPEB 213      63.164  15.664  48.745  1.00  0.00           C
ATOM   3584 4C21 POPEB 213      62.105  15.214  47.735  1.00  0.00           C
ATOM   3587 5C21 POPEB 213      62.155  13.714  47.405  1.00  0.00           C
ATOM   3590 6C21 POPEB 213      63.465  13.274  46.745  1.00  0.00           C
ATOM   3593 7C21 POPEB 213      63.444  11.794  46.335  1.00  0.00           C
ATOM   3596 8C21 POPEB 213      64.715  11.344  45.605  1.00  0.00           C
ATOM   3600  C33 POPEB 213      64.385  13.114  58.845  1.00  0.00           C
ATOM   3603  C34 POPEB 213      64.664  14.284  57.885  1.00  0.00           C
ATOM   3606  C35 POPEB 213      63.815  14.194  56.615  1.00  0.00           C
ATOM   3609  C36 POPEB 213      64.406  13.274  55.535  1.00  0.00           C
ATOM   3612  C37 POPEB 213      63.465  13.184  54.325  1.00  0.00           C
ATOM   3615  C38 POPEB 213      63.965  12.234  53.245  1.00  0.00           C
ATOM   3618  C39 POPEB 213      65.115  12.824  52.415  1.00  0.00           C
ATOM   3621 0C31 POPEB 213      65.594  11.824  51.355  1.00  0.00           C
ATOM   3624 1C31 POPEB 213      66.565  12.454  50.345  1.00  0.00           C
ATOM   3627 2C31 POPEB 213      66.844  11.504  49.185  1.00  0.00           C
ATOM   3630 3C31 POPEB 213      67.995  11.964  48.265  1.00  0.00           C
ATOM   3633 4C31 POPEB 213      67.855  13.414  47.785  1.00  0.00           C
ATOM   3636 5C31 POPEB 213      68.756  13.714  46.585  1.00  0.00           C
ATOM   3639 6C31 POPEB 213      68.764  15.204  46.205  1.00  0.00           C
ATOM   3643  NH3 POPEC 214      57.835 101.625  21.815  1.00  0.00           N
ATOM   3647  C12 POPEC 214      57.724 102.485  23.045  1.00  0.00           C
ATOM   3650  C11 POPEC 214      56.705 103.614  22.785  1.00  0.00           C
ATOM   3653  P   POPEC 214      57.905 105.335  21.225  1.00  0.00           P
ATOM   3654  O13 POPEC 214      57.864 104.174  20.295  1.00  0.00           O
ATOM   3655  O14 POPEC 214      57.184 106.564  20.845  1.00  0.00           O
ATOM   3656  O11 POPEC 214      59.414 105.694  21.485  1.00  0.00           O
ATOM   3657  O12 POPEC 214      57.344 104.884  22.615  1.00  0.00           O
ATOM   3658  C1  POPEC 214      59.745 106.774  22.365  1.00  0.00           C
ATOM   3661  C2  POPEC 214      60.074 106.254  23.785  1.00  0.00           C
ATOM   3663  O21 POPEC 214      60.256 107.415  24.615  1.00  0.00           O
ATOM   3664  C21 POPEC 214      60.014 107.224  25.905  1.00  0.00           C
ATOM   3665  O22 POPEC 214      59.574 106.195  26.385  1.00  0.00           O
ATOM   3666  C22 POPEC 214      60.326 108.514  26.675  1.00  0.00           C
ATOM   3669  C3  POPEC 214      61.354 105.384  23.695  1.00  0.00           C
ATOM   3672  O31 POPEC 214      61.506 104.425  24.765  1.00  0.00           O
ATOM   3673  C31 POPEC 214      62.234 104.804  25.795  1.00  0.00           C
ATOM   3674  O32 POPEC 214      62.695 105.904  25.995  1.00  0.00           O
ATOM   3675  C32 POPEC 214      62.355 103.624  26.735  1.00  0.00           C
ATOM   3678  C23 POPEC 214      59.745 108.565  28.115  1.00  0.00           C
ATOM   3681  C24 POPEC 214      59.885 109.965  28.745  1.00  0.00           C
ATOM   3684  C25 POPEC 214      58.995 110.214  29.975  1.00  0.00           C
ATOM   3687  C26 POPEC 214      59.594 109.734  31.305  1.00  0.00           C
ATOM   3690  C27 POPEC 214      58.784 110.195  32.545  1.00  0.00           C
ATOM   3693  C28 POPEC 214      58.175 109.045  33.375  1.00  0.00           C
ATOM   3696  C29 POPEC 214      59.234 108.204  34.045  1.00  0.00           C
ATOM   3698 0C21 POPEC 214      59.225 107.725  35.295  1.00  0.00           C
ATOM   3700 1C21 POPEC 214      58.145 107.894  36.345  1.00  0.00           C
ATOM   3703 2C21 POPEC 214      58.745 108.204  37.725  1.00  0.00           C
ATOM   3706 3C21 POPEC 214      57.685 108.194  38.835  1.00  0.00           C
ATOM   3709 4C21 POPEC 214      58.204 108.634  40.225  1.00  0.00           C
ATOM   3712 5C21 POPEC 214      59.454 107.884  40.715  1.00  0.00           C
ATOM   3715 6C21 POPEC 214      60.764 108.644  40.465  1.00  0.00           C
ATOM   3718 7C21 POPEC 214      62.004 107.914  41.005  1.00  0.00           C
ATOM   3721 8C21 POPEC 214      63.304 108.684  40.755  1.00  0.00           C
ATOM   3725  C33 POPEC 214      63.504 103.554  27.765  1.00  0.00           C
ATOM   3728  C34 POPEC 214      63.094 102.504  28.805  1.00  0.00           C
ATOM   3731  C35 POPEC 214      64.014 102.355  30.025  1.00  0.00           C
ATOM   3734  C36 POPEC 214      63.794 100.995  30.685  1.00  0.00           C
ATOM   3737  C37 POPEC 214      64.804 100.675  31.795  1.00  0.00           C
ATOM   3740  C38 POPEC 214      64.535  99.284  32.405  1.00  0.00           C
ATOM   3743  C39 POPEC 214      65.355  98.975  33.665  1.00  0.00           C
ATOM   3746 0C31 POPEC 214      65.076  99.934  34.815  1.00  0.00           C
ATOM   3749 1C31 POPEC 214      65.675  99.444  36.135  1.00  0.00           C
ATOM   3752 2C31 POPEC 214      65.785 100.515  37.225  1.00  0.00           C
ATOM   3755 3C31 POPEC 214      64.465 101.235  37.555  1.00  0.00           C
ATOM   3758 4C31 POPEC 214      64.635 102.224  38.705  1.00  0.00           C
ATOM   3761 5C31 POPEC 214      63.364 103.024  38.995  1.00  0.00           C
ATOM   3764 6C31 POPEC 214      63.545 104.054  40.115  1.00  0.00           C
ATOM   3768  NH3 POPED 215      11.464  77.215  18.075  1.00  0.00           N
ATOM   3772  C12 POPED 215      11.254  77.414  19.555  1.00  0.00           C
ATOM   3775  C11 POPED 215      10.375  76.295  20.135  1.00  0.00           C
ATOM   3778  P   POPED 215       8.105  76.425  18.795  1.00  0.00           P
ATOM   3779  O13 POPED 215       7.744  75.005  18.575  1.00  0.00           O
ATOM   3780  O14 POPED 215       8.804  77.124  17.685  1.00  0.00           O
ATOM   3781  O11 POPED 215       6.855  77.264  19.255  1.00  0.00           O
ATOM   3782  O12 POPED 215       8.994  76.594  20.085  1.00  0.00           O
ATOM   3783  C1  POPED 215       5.764  76.675  19.985  1.00  0.00           C
ATOM   3786  C2  POPED 215       6.025  76.495  21.515  1.00  0.00           C
ATOM   3788  O21 POPED 215       4.875  75.844  22.095  1.00  0.00           O
ATOM   3789  C21 POPED 215       5.154  75.134  23.175  1.00  0.00           C
ATOM   3790  O22 POPED 215       6.255  74.764  23.535  1.00  0.00           O
ATOM   3791  C22 POPED 215       3.864  74.874  23.965  1.00  0.00           C
ATOM   3794  C3  POPED 215       6.274  77.875  22.195  1.00  0.00           C
ATOM   3797  O31 POPED 215       5.904  77.904  23.595  1.00  0.00           O
ATOM   3798  C31 POPED 215       5.884  79.134  24.115  1.00  0.00           C
ATOM   3799  O32 POPED 215       6.094  80.164  23.495  1.00  0.00           O
ATOM   3800  C32 POPED 215       5.634  79.084  25.625  1.00  0.00           C
ATOM   3803  C23 POPED 215       4.154  74.564  25.445  1.00  0.00           C
ATOM   3806  C24 POPED 215       2.904  74.334  26.335  1.00  0.00           C
ATOM   3809  C25 POPED 215       3.344  74.094  27.785  1.00  0.00           C
ATOM   3812  C26 POPED 215       2.224  73.855  28.815  1.00  0.00           C
ATOM   3815  C27 POPED 215       2.804  73.384  30.165  1.00  0.00           C
ATOM   3818  C28 POPED 215       1.984  73.825  31.395  1.00  0.00           C
ATOM   3821  C29 POPED 215       2.214  75.274  31.725  1.00  0.00           C
ATOM   3823 0C21 POPED 215       2.184  75.835  32.955  1.00  0.00           C
ATOM   3825 1C21 POPED 215       1.855  75.124  34.245  1.00  0.00           C
ATOM   3828 2C21 POPED 215       0.515  75.645  34.775  1.00  0.00           C
ATOM   3831 3C21 POPED 215       0.084  74.974  36.075  1.00  0.00           C
ATOM   3834 4C21 POPED 215      -1.286  75.474  36.545  1.00  0.00           C
ATOM   3837 5C21 POPED 215      -1.466  75.325  38.055  1.00  0.00           C
ATOM   3840 6C21 POPED 215      -2.765  75.975  38.555  1.00  0.00           C
ATOM   3843 7C21 POPED 215      -2.804  76.024  40.085  1.00  0.00           C
ATOM   3846 8C21 POPED 215      -3.885  76.974  40.595  1.00  0.00           C
ATOM   3850  C33 POPED 215       4.145  79.204  26.055  1.00  0.00           C
ATOM   3853  C34 POPED 215       4.004  79.235  27.585  1.00  0.00           C
ATOM   3856  C35 POPED 215       2.544  79.185  28.075  1.00  0.00           C
ATOM   3859  C36 POPED 215       1.715  80.414  27.655  1.00  0.00           C
ATOM   3862  C37 POPED 215       0.304  80.424  28.285  1.00  0.00           C
ATOM   3865  C38 POPED 215      -0.436  81.765  28.135  1.00  0.00           C
ATOM   3868  C39 POPED 215      -1.626  81.935  29.105  1.00  0.00           C
ATOM   3871 0C31 POPED 215      -2.855  81.075  28.785  1.00  0.00           C
ATOM   3874 1C31 POPED 215      -4.025  81.375  29.745  1.00  0.00           C
ATOM   3877 2C31 POPED 215      -5.315  80.615  29.405  1.00  0.00           C
ATOM   3880 3C31 POPED 215      -6.564  81.515  29.285  1.00  0.00           C
ATOM   3883 4C31 POPED 215      -6.505  82.504  28.115  1.00  0.00           C
ATOM   3886 5C31 POPED 215      -7.845  83.224  27.895  1.00  0.00           C
ATOM   3889 6C31 POPED 215      -7.855  84.134  26.665  1.00  0.00           C
ATOM   3893  NH3 POPEE 216      22.975  89.295  19.925  1.00  0.00           N
ATOM   3897  C12 POPEE 216      22.744  88.465  18.705  1.00  0.00           C
ATOM   3900  C11 POPEE 216      21.334  88.665  18.125  1.00  0.00           C
ATOM   3903  P   POPEE 216      19.594  88.814  20.095  1.00  0.00           P
ATOM   3904  O13 POPEE 216      19.525  90.254  19.775  1.00  0.00           O
ATOM   3905  O14 POPEE 216      18.344  88.115  20.445  1.00  0.00           O
ATOM   3906  O11 POPEE 216      20.695  88.675  21.205  1.00  0.00           O
ATOM   3907  O12 POPEE 216      20.314  88.054  18.915  1.00  0.00           O
ATOM   3908  C1  POPEE 216      20.844  87.585  22.095  1.00  0.00           C
ATOM   3911  C2  POPEE 216      20.955  88.134  23.555  1.00  0.00           C
ATOM   3913  O21 POPEE 216      21.975  89.125  23.835  1.00  0.00           O
ATOM   3914  C21 POPEE 216      23.225  88.924  23.425  1.00  0.00           C
ATOM   3915  O22 POPEE 216      23.605  88.064  22.675  1.00  0.00           O
ATOM   3916  C22 POPEE 216      24.164  89.904  24.145  1.00  0.00           C
ATOM   3919  C3  POPEE 216      20.974  87.005  24.615  1.00  0.00           C
ATOM   3922  O31 POPEE 216      19.885  87.185  25.535  1.00  0.00           O
ATOM   3923  C31 POPEE 216      20.105  88.005  26.545  1.00  0.00           C
ATOM   3924  O32 POPEE 216      21.195  88.474  26.855  1.00  0.00           O
ATOM   3925  C32 POPEE 216      18.804  88.224  27.295  1.00  0.00           C
ATOM   3928  C23 POPEE 216      23.834  90.114  25.635  1.00  0.00           C
ATOM   3931  C24 POPEE 216      25.035  90.694  26.395  1.00  0.00           C
ATOM   3934  C25 POPEE 216      24.754  90.914  27.885  1.00  0.00           C
ATOM   3937  C26 POPEE 216      26.044  91.154  28.695  1.00  0.00           C
ATOM   3940  C27 POPEE 216      26.594  89.855  29.305  1.00  0.00           C
ATOM   3943  C28 POPEE 216      27.735  90.095  30.325  1.00  0.00           C
ATOM   3946  C29 POPEE 216      27.215  90.704  31.615  1.00  0.00           C
ATOM   3948 0C21 POPEE 216      27.735  90.564  32.845  1.00  0.00           C
ATOM   3950 1C21 POPEE 216      28.985  89.804  33.235  1.00  0.00           C
ATOM   3953 2C21 POPEE 216      28.695  88.705  34.275  1.00  0.00           C
ATOM   3956 3C21 POPEE 216      29.964  87.975  34.735  1.00  0.00           C
ATOM   3959 4C21 POPEE 216      29.675  86.844  35.735  1.00  0.00           C
ATOM   3962 5C21 POPEE 216      30.874  85.925  35.975  1.00  0.00           C
ATOM   3965 6C21 POPEE 216      31.894  86.434  37.015  1.00  0.00           C
ATOM   3968 7C21 POPEE 216      31.444  86.224  38.465  1.00  0.00           C
ATOM   3971 8C21 POPEE 216      32.574  86.445  39.485  1.00  0.00           C
ATOM   3975  C33 POPEE 216      19.074  88.695  28.735  1.00  0.00           C
ATOM   3978  C34 POPEE 216      17.975  88.364  29.725  1.00  0.00           C
ATOM   3981  C35 POPEE 216      18.154  89.155  31.035  1.00  0.00           C
ATOM   3984  C36 POPEE 216      19.424  88.765  31.795  1.00  0.00           C
ATOM   3987  C37 POPEE 216      19.605  89.554  33.105  1.00  0.00           C
ATOM   3990  C38 POPEE 216      20.635  88.934  34.065  1.00  0.00           C
ATOM   3993  C39 POPEE 216      20.335  87.465  34.415  1.00  0.00           C
ATOM   3996 0C31 POPEE 216      21.085  86.954  35.655  1.00  0.00           C
ATOM   3999 1C31 POPEE 216      20.635  85.554  36.065  1.00  0.00           C
ATOM   4002 2C31 POPEE 216      21.455  84.955  37.215  1.00  0.00           C
ATOM   4005 3C31 POPEE 216      21.385  85.755  38.525  1.00  0.00           C
ATOM   4008 4C31 POPEE 216      22.224  85.105  39.625  1.00  0.00           C
ATOM   4011 5C31 POPEE 216      22.154  85.825  40.975  1.00  0.00           C
ATOM   4014 6C31 POPEE 216      23.074  85.204  42.025  1.00  0.00           C
ATOM   4018  NH3 POPEF 217      39.795  32.035  20.465  1.00  0.00           N
ATOM   4022  C12 POPEF 217      41.115  32.414  19.855  1.00  0.00           C
ATOM   4025  C11 POPEF 217      41.014  33.614  18.885  1.00  0.00           C
ATOM   4028  P   POPEF 217      38.914  33.074  17.275  1.00  0.00           P
ATOM   4029  O13 POPEF 217      38.754  32.914  15.825  1.00  0.00           O
ATOM   4030  O14 POPEF 217      38.405  32.014  18.175  1.00  0.00           O
ATOM   4031  O11 POPEF 217      38.264  34.454  17.695  1.00  0.00           O
ATOM   4032  O12 POPEF 217      40.434  33.234  17.645  1.00  0.00           O
ATOM   4033  C1  POPEF 217      37.934  34.704  19.055  1.00  0.00           C
ATOM   4036  C2  POPEF 217      36.484  35.224  19.285  1.00  0.00           C
ATOM   4038  O21 POPEF 217      36.004  34.984  20.625  1.00  0.00           O
ATOM   4039  C21 POPEF 217      36.725  34.554  21.635  1.00  0.00           C
ATOM   4040  O22 POPEF 217      37.934  34.535  21.765  1.00  0.00           O
ATOM   4041  C22 POPEF 217      35.765  34.015  22.685  1.00  0.00           C
ATOM   4044  C3  POPEF 217      35.475  34.594  18.275  1.00  0.00           C
ATOM   4047  O31 POPEF 217      34.085  34.895  18.585  1.00  0.00           O
ATOM   4048  C31 POPEF 217      33.545  34.124  19.525  1.00  0.00           C
ATOM   4049  O32 POPEF 217      33.995  33.064  19.925  1.00  0.00           O
ATOM   4050  C32 POPEF 217      32.295  34.824  20.065  1.00  0.00           C
ATOM   4053  C23 POPEF 217      36.394  32.835  23.445  1.00  0.00           C
ATOM   4056  C24 POPEF 217      37.085  33.274  24.735  1.00  0.00           C
ATOM   4059  C25 POPEF 217      36.074  33.344  25.885  1.00  0.00           C
ATOM   4062  C26 POPEF 217      36.705  33.814  27.205  1.00  0.00           C
ATOM   4065  C27 POPEF 217      35.635  34.004  28.285  1.00  0.00           C
ATOM   4068  C28 POPEF 217      36.155  34.774  29.515  1.00  0.00           C
ATOM   4071  C29 POPEF 217      34.994  35.224  30.345  1.00  0.00           C
ATOM   4073 0C21 POPEF 217      34.924  35.335  31.685  1.00  0.00           C
ATOM   4075 1C21 POPEF 217      36.004  35.004  32.675  1.00  0.00           C
ATOM   4078 2C21 POPEF 217      35.535  33.814  33.515  1.00  0.00           C
ATOM   4081 3C21 POPEF 217      36.474  33.474  34.675  1.00  0.00           C
ATOM   4084 4C21 POPEF 217      36.074  32.165  35.345  1.00  0.00           C
ATOM   4087 5C21 POPEF 217      37.105  31.694  36.385  1.00  0.00           C
ATOM   4090 6C21 POPEF 217      36.804  30.274  36.885  1.00  0.00           C
ATOM   4093 7C21 POPEF 217      37.975  29.694  37.685  1.00  0.00           C
ATOM   4096 8C21 POPEF 217      37.734  28.264  38.175  1.00  0.00           C
ATOM   4100  C33 POPEF 217      31.925  34.324  21.485  1.00  0.00           C
ATOM   4103  C34 POPEF 217      30.775  35.105  22.115  1.00  0.00           C
ATOM   4106  C35 POPEF 217      30.254  34.464  23.415  1.00  0.00           C
ATOM   4109  C36 POPEF 217      31.194  34.574  24.625  1.00  0.00           C
ATOM   4112  C37 POPEF 217      30.545  33.964  25.875  1.00  0.00           C
ATOM   4115  C38 POPEF 217      31.205  34.305  27.215  1.00  0.00           C
ATOM   4118  C39 POPEF 217      30.305  33.844  28.375  1.00  0.00           C
ATOM   4121 0C31 POPEF 217      30.615  34.474  29.735  1.00  0.00           C
ATOM   4124 1C31 POPEF 217      29.475  34.204  30.745  1.00  0.00           C
ATOM   4127 2C31 POPEF 217      29.605  34.995  32.055  1.00  0.00           C
ATOM   4130 3C31 POPEF 217      30.674  34.464  33.025  1.00  0.00           C
ATOM   4133 4C31 POPEF 217      30.395  33.044  33.535  1.00  0.00           C
ATOM   4136 5C31 POPEF 217      31.004  32.774  34.915  1.00  0.00           C
ATOM   4139 6C31 POPEF 217      30.625  31.394  35.465  1.00  0.00           C
ATOM   4143  NH3 POPEG 218      62.455  80.334  18.375  1.00  0.00           N
ATOM   4147  C12 POPEG 218      61.074  80.704  18.845  1.00  0.00           C
ATOM   4150  C11 POPEG 218      60.554  81.954  18.115  1.00  0.00           C
ATOM   4153  P   POPEG 218      58.075  82.045  18.945  1.00  0.00           P
ATOM   4154  O13 POPEG 218      57.344  82.315  17.685  1.00  0.00           O
ATOM   4155  O14 POPEG 218      58.184  80.645  19.405  1.00  0.00           O
ATOM   4156  O11 POPEG 218      57.425  82.935  20.105  1.00  0.00           O
ATOM   4157  O12 POPEG 218      59.535  82.634  18.845  1.00  0.00           O
ATOM   4158  C1  POPEG 218      58.134  83.145  21.325  1.00  0.00           C
ATOM   4161  C2  POPEG 218      57.374  82.524  22.535  1.00  0.00           C
ATOM   4163  O21 POPEG 218      58.315  81.895  23.405  1.00  0.00           O
ATOM   4164  C21 POPEG 218      58.995  82.695  24.205  1.00  0.00           C
ATOM   4165  O22 POPEG 218      58.815  83.894  24.335  1.00  0.00           O
ATOM   4166  C22 POPEG 218      59.985  81.825  24.975  1.00  0.00           C
ATOM   4169  C3  POPEG 218      56.294  81.475  22.095  1.00  0.00           C
ATOM   4172  O31 POPEG 218      55.885  80.545  23.115  1.00  0.00           O
ATOM   4173  C31 POPEG 218      55.396  81.054  24.225  1.00  0.00           C
ATOM   4174  O32 POPEG 218      55.014  82.205  24.385  1.00  0.00           O
ATOM   4175  C32 POPEG 218      55.564  79.994  25.325  1.00  0.00           C
ATOM   4178  C23 POPEG 218      59.974  82.014  26.515  1.00  0.00           C
ATOM   4181  C24 POPEG 218      60.675  80.844  27.215  1.00  0.00           C
ATOM   4184  C25 POPEG 218      60.634  80.925  28.745  1.00  0.00           C
ATOM   4187  C26 POPEG 218      62.045  80.965  29.345  1.00  0.00           C
ATOM   4190  C27 POPEG 218      62.045  81.044  30.865  1.00  0.00           C
ATOM   4193  C28 POPEG 218      63.484  81.175  31.395  1.00  0.00           C
ATOM   4196  C29 POPEG 218      63.554  81.054  32.895  1.00  0.00           C
ATOM   4198 0C21 POPEG 218      64.146  81.914  33.735  1.00  0.00           C
ATOM   4200 1C21 POPEG 218      64.866  83.185  33.345  1.00  0.00           C
ATOM   4203 2C21 POPEG 218      64.894  84.265  34.445  1.00  0.00           C
ATOM   4206 3C21 POPEG 218      65.495  83.765  35.775  1.00  0.00           C
ATOM   4209 4C21 POPEG 218      65.775  84.915  36.725  1.00  0.00           C
ATOM   4212 5C21 POPEG 218      66.385  84.484  38.065  1.00  0.00           C
ATOM   4215 6C21 POPEG 218      65.374  83.805  39.005  1.00  0.00           C
ATOM   4218 7C21 POPEG 218      65.905  83.705  40.435  1.00  0.00           C
ATOM   4221 8C21 POPEG 218      64.866  83.255  41.455  1.00  0.00           C
ATOM   4225  C33 POPEG 218      54.374  79.814  26.315  1.00  0.00           C
ATOM   4228  C34 POPEG 218      54.874  79.165  27.625  1.00  0.00           C
ATOM   4231  C35 POPEG 218      53.815  78.925  28.715  1.00  0.00           C
ATOM   4234  C36 POPEG 218      54.465  78.804  30.105  1.00  0.00           C
ATOM   4237  C37 POPEG 218      53.714  77.904  31.095  1.00  0.00           C
ATOM   4240  C38 POPEG 218      54.414  77.834  32.465  1.00  0.00           C
ATOM   4243  C39 POPEG 218      53.995  76.634  33.335  1.00  0.00           C
ATOM   4246 0C31 POPEG 218      52.485  76.584  33.635  1.00  0.00           C
ATOM   4249 1C31 POPEG 218      52.035  75.264  34.285  1.00  0.00           C
ATOM   4252 2C31 POPEG 218      50.585  74.944  33.905  1.00  0.00           C
ATOM   4255 3C31 POPEG 218      50.004  73.675  34.545  1.00  0.00           C
ATOM   4258 4C31 POPEG 218      49.565  73.895  35.995  1.00  0.00           C
ATOM   4261 5C31 POPEG 218      48.834  72.675  36.585  1.00  0.00           C
ATOM   4264 6C31 POPEG 218      48.735  72.745  38.105  1.00  0.00           C
ATOM   4268  NH3 POPEH 219      -4.265  32.105  16.135  1.00  0.00           N
ATOM   4272  C12 POPEH 219      -2.895  31.544  15.875  1.00  0.00           C
ATOM   4275  C11 POPEH 219      -2.275  30.974  17.165  1.00  0.00           C
ATOM   4278  P   POPEH 219       0.314  31.104  16.955  1.00  0.00           P
ATOM   4279  O13 POPEH 219       0.014  32.524  16.755  1.00  0.00           O
ATOM   4280  O14 POPEH 219       1.275  30.444  16.025  1.00  0.00           O
ATOM   4281  O11 POPEH 219       0.865  30.904  18.435  1.00  0.00           O
ATOM   4282  O12 POPEH 219      -1.056  30.294  16.885  1.00  0.00           O
ATOM   4283  C1  POPEH 219       0.844  29.614  19.045  1.00  0.00           C
ATOM   4286  C2  POPEH 219       1.864  29.414  20.225  1.00  0.00           C
ATOM   4288  O21 POPEH 219       1.924  30.514  21.155  1.00  0.00           O
ATOM   4289  C21 POPEH 219       0.944  30.585  22.035  1.00  0.00           C
ATOM   4290  O22 POPEH 219      -0.005  29.814  22.085  1.00  0.00           O
ATOM   4291  C22 POPEH 219       1.224  31.745  22.995  1.00  0.00           C
ATOM   4294  C3  POPEH 219       3.304  29.114  19.675  1.00  0.00           C
ATOM   4297  O31 POPEH 219       4.364  30.024  20.035  1.00  0.00           O
ATOM   4298  C31 POPEH 219       4.964  30.084  21.245  1.00  0.00           C
ATOM   4299  O32 POPEH 219       5.965  30.755  21.445  1.00  0.00           O
ATOM   4300  C32 POPEH 219       4.324  29.234  22.375  1.00  0.00           C
ATOM   4303  C23 POPEH 219       0.344  31.754  24.255  1.00  0.00           C
ATOM   4306  C24 POPEH 219       1.125  32.134  25.525  1.00  0.00           C
ATOM   4309  C25 POPEH 219       0.275  31.804  26.765  1.00  0.00           C
ATOM   4312  C26 POPEH 219       0.795  32.395  28.095  1.00  0.00           C
ATOM   4315  C27 POPEH 219      -0.206  32.094  29.215  1.00  0.00           C
ATOM   4318  C28 POPEH 219      -0.016  32.914  30.505  1.00  0.00           C
ATOM   4321  C29 POPEH 219       1.064  32.444  31.435  1.00  0.00           C
ATOM   4323 0C21 POPEH 219       1.314  33.044  32.615  1.00  0.00           C
ATOM   4325 1C21 POPEH 219       0.574  34.254  33.125  1.00  0.00           C
ATOM   4328 2C21 POPEH 219       0.234  34.264  34.625  1.00  0.00           C
ATOM   4331 3C21 POPEH 219      -0.416  35.605  34.995  1.00  0.00           C
ATOM   4334 4C21 POPEH 219      -0.766  35.774  36.475  1.00  0.00           C
ATOM   4337 5C21 POPEH 219      -2.095  35.114  36.865  1.00  0.00           C
ATOM   4340 6C21 POPEH 219      -2.755  35.794  38.065  1.00  0.00           C
ATOM   4343 7C21 POPEH 219      -4.045  35.084  38.495  1.00  0.00           C
ATOM   4346 8C21 POPEH 219      -4.974  35.964  39.325  1.00  0.00           C
ATOM   4350  C33 POPEH 219       5.365  28.884  23.475  1.00  0.00           C
ATOM   4353  C34 POPEH 219       4.844  28.104  24.695  1.00  0.00           C
ATOM   4356  C35 POPEH 219       3.784  28.854  25.505  1.00  0.00           C
ATOM   4359  C36 POPEH 219       3.574  28.355  26.945  1.00  0.00           C
ATOM   4362  C37 POPEH 219       2.464  29.154  27.625  1.00  0.00           C
ATOM   4365  C38 POPEH 219       2.505  29.204  29.155  1.00  0.00           C
ATOM   4368  C39 POPEH 219       2.595  27.835  29.835  1.00  0.00           C
ATOM   4371 0C31 POPEH 219       2.304  27.904  31.335  1.00  0.00           C
ATOM   4374 1C31 POPEH 219       0.815  28.144  31.625  1.00  0.00           C
ATOM   4377 2C31 POPEH 219       0.414  27.964  33.095  1.00  0.00           C
ATOM   4380 3C31 POPEH 219       0.734  26.564  33.635  1.00  0.00           C
ATOM   4383 4C31 POPEH 219      -0.356  26.034  34.575  1.00  0.00           C
ATOM   4386 5C31 POPEH 219      -0.066  24.634  35.105  1.00  0.00           C
ATOM   4389 6C31 POPEH 219      -1.216  24.064  35.935  1.00  0.00           C
ATOM   4393  NH3 POPEI 220      37.885  44.944  15.005  1.00  0.00           N
ATOM   4397  C12 POPEI 220      36.425  45.064  15.355  1.00  0.00           C
ATOM   4400  C11 POPEI 220      35.784  46.204  14.555  1.00  0.00           C
ATOM   4403  P   POPEI 220      33.725  47.144  15.855  1.00  0.00           P
ATOM   4404  O13 POPEI 220      34.404  48.454  15.805  1.00  0.00           O
ATOM   4405  O14 POPEI 220      32.264  47.245  15.645  1.00  0.00           O
ATOM   4406  O11 POPEI 220      34.065  46.375  17.185  1.00  0.00           O
ATOM   4407  O12 POPEI 220      34.365  46.235  14.735  1.00  0.00           O
ATOM   4408  C1  POPEI 220      34.784  46.974  18.255  1.00  0.00           C
ATOM   4411  C2  POPEI 220      34.694  46.144  19.565  1.00  0.00           C
ATOM   4413  O21 POPEI 220      35.824  46.464  20.405  1.00  0.00           O
ATOM   4414  C21 POPEI 220      35.554  46.634  21.695  1.00  0.00           C
ATOM   4415  O22 POPEI 220      34.475  46.464  22.235  1.00  0.00           O
ATOM   4416  C22 POPEI 220      36.804  47.114  22.425  1.00  0.00           C
ATOM   4419  C3  POPEI 220      34.714  44.614  19.305  1.00  0.00           C
ATOM   4422  O31 POPEI 220      34.734  43.875  20.555  1.00  0.00           O
ATOM   4423  C31 POPEI 220      33.545  43.704  21.105  1.00  0.00           C
ATOM   4424  O32 POPEI 220      32.464  43.894  20.565  1.00  0.00           O
ATOM   4425  C32 POPEI 220      33.734  43.204  22.525  1.00  0.00           C
ATOM   4428  C23 POPEI 220      36.785  46.684  23.905  1.00  0.00           C
ATOM   4431  C24 POPEI 220      37.865  47.404  24.705  1.00  0.00           C
ATOM   4434  C25 POPEI 220      38.204  46.695  26.015  1.00  0.00           C
ATOM   4437  C26 POPEI 220      37.155  46.855  27.105  1.00  0.00           C
ATOM   4440  C27 POPEI 220      37.475  45.944  28.305  1.00  0.00           C
ATOM   4443  C28 POPEI 220      36.664  46.254  29.575  1.00  0.00           C
ATOM   4446  C29 POPEI 220      37.094  47.514  30.265  1.00  0.00           C
ATOM   4448 0C21 POPEI 220      37.514  47.625  31.545  1.00  0.00           C
ATOM   4450 1C21 POPEI 220      37.624  46.495  32.545  1.00  0.00           C
ATOM   4453 2C21 POPEI 220      36.264  45.944  33.035  1.00  0.00           C
ATOM   4456 3C21 POPEI 220      35.405  46.944  33.825  1.00  0.00           C
ATOM   4459 4C21 POPEI 220      35.455  46.765  35.355  1.00  0.00           C
ATOM   4462 5C21 POPEI 220      36.844  46.965  35.975  1.00  0.00           C
ATOM   4465 6C21 POPEI 220      36.795  47.024  37.505  1.00  0.00           C
ATOM   4468 7C21 POPEI 220      38.184  47.074  38.135  1.00  0.00           C
ATOM   4471 8C21 POPEI 220      38.164  47.134  39.665  1.00  0.00           C
ATOM   4475  C33 POPEI 220      32.405  42.934  23.245  1.00  0.00           C
ATOM   4478  C34 POPEI 220      32.664  42.324  24.615  1.00  0.00           C
ATOM   4481  C35 POPEI 220      31.434  42.294  25.525  1.00  0.00           C
ATOM   4484  C36 POPEI 220      31.785  41.695  26.895  1.00  0.00           C
ATOM   4487  C37 POPEI 220      30.844  42.134  28.015  1.00  0.00           C
ATOM   4490  C38 POPEI 220      31.334  41.645  29.385  1.00  0.00           C
ATOM   4493  C39 POPEI 220      31.054  42.644  30.515  1.00  0.00           C
ATOM   4496 0C31 POPEI 220      31.664  42.175  31.835  1.00  0.00           C
ATOM   4499 1C31 POPEI 220      31.495  43.184  32.985  1.00  0.00           C
ATOM   4502 2C31 POPEI 220      32.155  42.675  34.265  1.00  0.00           C
ATOM   4505 3C31 POPEI 220      32.065  43.644  35.445  1.00  0.00           C
ATOM   4508 4C31 POPEI 220      32.765  43.064  36.675  1.00  0.00           C
ATOM   4511 5C31 POPEI 220      32.545  43.894  37.945  1.00  0.00           C
ATOM   4514 6C31 POPEI 220      33.084  43.215  39.205  1.00  0.00           C
ATOM   4518  NH3 POPEJ 221      79.694  93.024  62.615  1.00  0.00           N
ATOM   4522  C12 POPEJ 221      78.794  91.855  62.275  1.00  0.00           C
ATOM   4525  C11 POPEJ 221      77.304  92.245  62.345  1.00  0.00           C
ATOM   4528  P   POPEJ 221      76.396  89.734  62.035  1.00  0.00           P
ATOM   4529  O13 POPEJ 221      74.995  89.284  61.805  1.00  0.00           O
ATOM   4530  O14 POPEJ 221      77.245  88.894  62.895  1.00  0.00           O
ATOM   4531  O11 POPEJ 221      77.186  89.874  60.655  1.00  0.00           O
ATOM   4532  O12 POPEJ 221      76.414  91.175  62.675  1.00  0.00           O
ATOM   4533  C1  POPEJ 221      76.525  89.344  59.495  1.00  0.00           C
ATOM   4536  C2  POPEJ 221      77.296  89.524  58.165  1.00  0.00           C
ATOM   4538  O21 POPEJ 221      76.465  88.864  57.175  1.00  0.00           O
ATOM   4539  C21 POPEJ 221      76.304  89.495  56.035  1.00  0.00           C
ATOM   4540  O22 POPEJ 221      76.685  90.624  55.775  1.00  0.00           O
ATOM   4541  C22 POPEJ 221      75.474  88.614  55.115  1.00  0.00           C
ATOM   4544  C3  POPEJ 221      78.705  88.884  58.155  1.00  0.00           C
ATOM   4547  O31 POPEJ 221      79.465  89.295  56.985  1.00  0.00           O
ATOM   4548  C31 POPEJ 221      79.605  88.404  56.005  1.00  0.00           C
ATOM   4549  O32 POPEJ 221      79.215  87.254  56.025  1.00  0.00           O
ATOM   4550  C32 POPEJ 221      80.296  89.074  54.815  1.00  0.00           C
ATOM   4553  C23 POPEJ 221      75.084  89.314  53.805  1.00  0.00           C
ATOM   4556  C24 POPEJ 221      74.175  88.395  53.005  1.00  0.00           C
ATOM   4559  C25 POPEJ 221      73.734  88.934  51.635  1.00  0.00           C
ATOM   4562  C26 POPEJ 221      72.734  87.935  51.035  1.00  0.00           C
ATOM   4565  C27 POPEJ 221      72.296  88.204  49.585  1.00  0.00           C
ATOM   4568  C28 POPEJ 221      71.745  89.614  49.365  1.00  0.00           C
ATOM   4571  C29 POPEJ 221      71.135  89.724  47.985  1.00  0.00           C
ATOM   4573 0C21 POPEJ 221      70.174  90.584  47.605  1.00  0.00           C
ATOM   4575 1C21 POPEJ 221      69.525  91.655  48.445  1.00  0.00           C
ATOM   4578 2C21 POPEJ 221      69.975  93.034  47.925  1.00  0.00           C
ATOM   4581 3C21 POPEJ 221      69.406  94.204  48.745  1.00  0.00           C
ATOM   4584 4C21 POPEJ 221      70.054  95.564  48.405  1.00  0.00           C
ATOM   4587 5C21 POPEJ 221      70.065  95.914  46.905  1.00  0.00           C
ATOM   4590 6C21 POPEJ 221      70.656  97.315  46.635  1.00  0.00           C
ATOM   4593 7C21 POPEJ 221      71.554  97.374  45.395  1.00  0.00           C
ATOM   4596 8C21 POPEJ 221      72.205  98.735  45.175  1.00  0.00           C
ATOM   4600  C33 POPEJ 221      79.295  89.884  53.955  1.00  0.00           C
ATOM   4603  C34 POPEJ 221      79.875  90.484  52.665  1.00  0.00           C
ATOM   4606  C35 POPEJ 221      80.145  89.465  51.545  1.00  0.00           C
ATOM   4609  C36 POPEJ 221      79.694  89.955  50.155  1.00  0.00           C
ATOM   4612  C37 POPEJ 221      79.955  88.934  49.035  1.00  0.00           C
ATOM   4615  C38 POPEJ 221      79.326  89.295  47.675  1.00  0.00           C
ATOM   4618  C39 POPEJ 221      80.075  90.344  46.855  1.00  0.00           C
ATOM   4621 0C31 POPEJ 221      79.514  90.484  45.425  1.00  0.00           C
ATOM   4624 1C31 POPEJ 221      80.164  91.615  44.605  1.00  0.00           C
ATOM   4627 2C31 POPEJ 221      79.895  91.545  43.095  1.00  0.00           C
ATOM   4630 3C31 POPEJ 221      80.786  92.515  42.295  1.00  0.00           C
ATOM   4633 4C31 POPEJ 221      80.695  92.355  40.775  1.00  0.00           C
ATOM   4636 5C31 POPEJ 221      81.775  93.124  40.005  1.00  0.00           C
ATOM   4639 6C31 POPEJ 221      81.785  92.824  38.505  1.00  0.00           C
ATOM   4643  NH3 POPEK 222      99.555  16.374  17.315  1.00  0.00           N
ATOM   4647  C12 POPEK 222      99.585  14.894  17.605  1.00  0.00           C
ATOM   4650  C11 POPEK 222     100.226  14.584  18.965  1.00  0.00           C
ATOM   4653  P   POPEK 222     102.015  12.724  18.585  1.00  0.00           P
ATOM   4654  O13 POPEK 222     101.294  11.934  19.605  1.00  0.00           O
ATOM   4655  O14 POPEK 222     101.854  12.324  17.165  1.00  0.00           O
ATOM   4656  O11 POPEK 222     103.554  12.804  18.985  1.00  0.00           O
ATOM   4657  O12 POPEK 222     101.604  14.254  18.765  1.00  0.00           O
ATOM   4658  C1  POPEK 222     103.976  12.564  20.335  1.00  0.00           C
ATOM   4661  C2  POPEK 222     103.576  13.704  21.315  1.00  0.00           C
ATOM   4663  O21 POPEK 222     104.484  14.804  21.245  1.00  0.00           O
ATOM   4664  C21 POPEK 222     105.656  14.714  21.815  1.00  0.00           C
ATOM   4665  O22 POPEK 222     106.115  13.744  22.415  1.00  0.00           O
ATOM   4666  C22 POPEK 222     106.306  16.094  21.735  1.00  0.00           C
ATOM   4669  C3  POPEK 222     103.256  13.224  22.765  1.00  0.00           C
ATOM   4672  O31 POPEK 222     102.006  13.784  23.215  1.00  0.00           O
ATOM   4673  C31 POPEK 222     102.006  15.074  23.485  1.00  0.00           C
ATOM   4674  O32 POPEK 222     103.006  15.764  23.645  1.00  0.00           O
ATOM   4675  C32 POPEK 222     100.576  15.554  23.695  1.00  0.00           C
ATOM   4678  C23 POPEK 222     107.326  16.264  22.865  1.00  0.00           C
ATOM   4681  C24 POPEK 222     107.976  17.644  22.975  1.00  0.00           C
ATOM   4684  C25 POPEK 222     109.194  17.594  23.905  1.00  0.00           C
ATOM   4687  C26 POPEK 222     108.855  17.194  25.355  1.00  0.00           C
ATOM   4690  C27 POPEK 222     109.885  17.724  26.365  1.00  0.00           C
ATOM   4693  C28 POPEK 222     109.804  17.075  27.755  1.00  0.00           C
ATOM   4696  C29 POPEK 222     110.314  15.654  27.785  1.00  0.00           C
ATOM   4698 0C21 POPEK 222     111.586  15.274  28.065  1.00  0.00           C
ATOM   4700 1C21 POPEK 222     112.736  16.164  28.455  1.00  0.00           C
ATOM   4703 2C21 POPEK 222     113.566  16.624  27.235  1.00  0.00           C
ATOM   4706 3C21 POPEK 222     114.835  17.414  27.615  1.00  0.00           C
ATOM   4709 4C21 POPEK 222     115.734  17.674  26.395  1.00  0.00           C
ATOM   4712 5C21 POPEK 222     116.726  18.824  26.635  1.00  0.00           C
ATOM   4715 6C21 POPEK 222     117.465  19.254  25.375  1.00  0.00           C
ATOM   4718 7C21 POPEK 222     118.274  20.544  25.585  1.00  0.00           C
ATOM   4721 8C21 POPEK 222     119.126  20.964  24.385  1.00  0.00           C
ATOM   4725  C33 POPEK 222     100.415  16.424  24.965  1.00  0.00           C
ATOM   4728  C34 POPEK 222     101.105  17.794  24.915  1.00  0.00           C
ATOM   4731  C35 POPEK 222     102.105  18.074  26.065  1.00  0.00           C
ATOM   4734  C36 POPEK 222     101.546  17.684  27.435  1.00  0.00           C
ATOM   4737  C37 POPEK 222     102.234  18.364  28.625  1.00  0.00           C
ATOM   4740  C38 POPEK 222     101.656  17.784  29.925  1.00  0.00           C
ATOM   4743  C39 POPEK 222     102.024  18.575  31.185  1.00  0.00           C
ATOM   4746 0C31 POPEK 222     101.476  17.894  32.455  1.00  0.00           C
ATOM   4749 1C31 POPEK 222     101.954  18.534  33.755  1.00  0.00           C
ATOM   4752 2C31 POPEK 222     101.175  19.804  34.135  1.00  0.00           C
ATOM   4755 3C31 POPEK 222     101.726  20.534  35.375  1.00  0.00           C
ATOM   4758 4C31 POPEK 222     101.665  19.714  36.675  1.00  0.00           C
ATOM   4761 5C31 POPEK 222     102.036  20.564  37.895  1.00  0.00           C
ATOM   4764 6C31 POPEK 222     102.024  19.784  39.215  1.00  0.00           C
ATOM   4768  NH3 POPEL 223      23.644  60.874  19.425  1.00  0.00           N
ATOM   4772  C12 POPEL 223      22.294  60.965  18.745  1.00  0.00           C
ATOM   4775  C11 POPEL 223      21.135  60.384  19.575  1.00  0.00           C
ATOM   4778  P   POPEL 223      18.605  59.644  19.145  1.00  0.00           P
ATOM   4779  O13 POPEL 223      17.504  60.384  18.505  1.00  0.00           O
ATOM   4780  O14 POPEL 223      18.824  58.254  18.695  1.00  0.00           O
ATOM   4781  O11 POPEL 223      18.485  59.745  20.725  1.00  0.00           O
ATOM   4782  O12 POPEL 223      19.945  60.434  18.795  1.00  0.00           O
ATOM   4783  C1  POPEL 223      19.234  58.954  21.645  1.00  0.00           C
ATOM   4786  C2  POPEL 223      18.284  58.075  22.515  1.00  0.00           C
ATOM   4788  O21 POPEL 223      18.754  57.904  23.865  1.00  0.00           O
ATOM   4789  C21 POPEL 223      19.905  57.254  24.015  1.00  0.00           C
ATOM   4790  O22 POPEL 223      20.695  56.995  23.115  1.00  0.00           O
ATOM   4791  C22 POPEL 223      20.054  56.895  25.495  1.00  0.00           C
ATOM   4794  C3  POPEL 223      17.924  56.715  21.825  1.00  0.00           C
ATOM   4797  O31 POPEL 223      17.315  55.715  22.685  1.00  0.00           O
ATOM   4798  C31 POPEL 223      16.154  56.044  23.235  1.00  0.00           C
ATOM   4799  O32 POPEL 223      15.635  57.144  23.215  1.00  0.00           O
ATOM   4800  C32 POPEL 223      15.485  54.824  23.875  1.00  0.00           C
ATOM   4803  C23 POPEL 223      21.464  56.375  25.885  1.00  0.00           C
ATOM   4806  C24 POPEL 223      21.574  56.184  27.405  1.00  0.00           C
ATOM   4809  C25 POPEL 223      22.884  55.544  27.855  1.00  0.00           C
ATOM   4812  C26 POPEL 223      22.844  55.144  29.335  1.00  0.00           C
ATOM   4815  C27 POPEL 223      24.164  54.574  29.865  1.00  0.00           C
ATOM   4818  C28 POPEL 223      24.115  54.224  31.375  1.00  0.00           C
ATOM   4821  C29 POPEL 223      23.244  53.024  31.655  1.00  0.00           C
ATOM   4823 0C21 POPEL 223      23.344  52.204  32.715  1.00  0.00           C
ATOM   4825 1C21 POPEL 223      24.324  52.334  33.855  1.00  0.00           C
ATOM   4828 2C21 POPEL 223      24.334  51.114  34.805  1.00  0.00           C
ATOM   4831 3C21 POPEL 223      24.924  49.824  34.215  1.00  0.00           C
ATOM   4834 4C21 POPEL 223      24.864  48.665  35.225  1.00  0.00           C
ATOM   4837 5C21 POPEL 223      25.674  47.425  34.835  1.00  0.00           C
ATOM   4840 6C21 POPEL 223      25.014  46.534  33.755  1.00  0.00           C
ATOM   4843 7C21 POPEL 223      25.695  45.164  33.665  1.00  0.00           C
ATOM   4846 8C21 POPEL 223      25.154  44.265  32.545  1.00  0.00           C
ATOM   4850  C33 POPEL 223      14.885  55.185  25.255  1.00  0.00           C
ATOM   4853  C34 POPEL 223      14.434  53.945  26.065  1.00  0.00           C
ATOM   4856  C35 POPEL 223      13.825  54.184  27.475  1.00  0.00           C
ATOM   4859  C36 POPEL 223      14.565  55.154  28.425  1.00  0.00           C
ATOM   4862  C37 POPEL 223      13.725  55.424  29.685  1.00  0.00           C
ATOM   4865  C38 POPEL 223      14.344  56.425  30.675  1.00  0.00           C
ATOM   4868  C39 POPEL 223      13.745  56.295  32.095  1.00  0.00           C
ATOM   4871 0C31 POPEL 223      14.324  55.104  32.865  1.00  0.00           C
ATOM   4874 1C31 POPEL 223      13.324  54.395  33.785  1.00  0.00           C
ATOM   4877 2C31 POPEL 223      13.945  53.294  34.665  1.00  0.00           C
ATOM   4880 3C31 POPEL 223      14.775  52.264  33.895  1.00  0.00           C
ATOM   4883 4C31 POPEL 223      15.214  51.084  34.775  1.00  0.00           C
ATOM   4886 5C31 POPEL 223      16.025  50.034  33.995  1.00  0.00           C
ATOM   4889 6C31 POPEL 223      16.484  48.865  34.855  1.00  0.00           C
ATOM   4893  NH3 POPEM 224     123.076 102.745  18.065  1.00  0.00           N
ATOM   4897  C12 POPEM 224     124.546 102.884  18.355  1.00  0.00           C
ATOM   4900  C11 POPEM 224     125.366 101.694  17.845  1.00  0.00           C
ATOM   4903  P   POPEM 224     127.465 100.895  19.265  1.00  0.00           P
ATOM   4904  O13 POPEM 224     126.896  99.545  19.015  1.00  0.00           O
ATOM   4905  O14 POPEM 224     128.924 101.075  19.075  1.00  0.00           O
ATOM   4906  O11 POPEM 224     127.036 101.485  20.675  1.00  0.00           O
ATOM   4907  O12 POPEM 224     126.744 101.855  18.215  1.00  0.00           O
ATOM   4908  C1  POPEM 224     125.796 101.184  21.315  1.00  0.00           C
ATOM   4911  C2  POPEM 224     126.035 100.274  22.545  1.00  0.00           C
ATOM   4913  O21 POPEM 224     124.995 100.394  23.525  1.00  0.00           O
ATOM   4914  C21 POPEM 224     123.785  99.965  23.215  1.00  0.00           C
ATOM   4915  O22 POPEM 224     123.374  99.664  22.115  1.00  0.00           O
ATOM   4916  C22 POPEM 224     123.035  99.855  24.555  1.00  0.00           C
ATOM   4919  C3  POPEM 224     127.383 100.615  23.245  1.00  0.00           C
ATOM   4922  O31 POPEM 224     127.543  99.845  24.465  1.00  0.00           O
ATOM   4923  C31 POPEM 224     127.316 100.515  25.585  1.00  0.00           C
ATOM   4924  O32 POPEM 224     127.245 101.725  25.705  1.00  0.00           O
ATOM   4925  C32 POPEM 224     127.094  99.514  26.725  1.00  0.00           C
ATOM   4928  C23 POPEM 224     121.516  99.575  24.435  1.00  0.00           C
ATOM   4931  C24 POPEM 224     120.826  99.015  25.755  1.00  0.00           C
ATOM   4934  C25 POPEM 224     121.446  98.145  26.945  1.00  0.00           C
ATOM   4937  C26 POPEM 224     121.085  98.614  28.365  1.00  0.00           C
ATOM   4940  C27 POPEM 224     121.694  97.684  29.425  1.00  0.00           C
ATOM   4943  C28 POPEM 224     120.945  97.674  30.775  1.00  0.00           C
ATOM   4946  C29 POPEM 224     121.714  96.895  31.825  1.00  0.00           C
ATOM   4948 0C21 POPEM 224     121.275  95.955  32.675  1.00  0.00           C
ATOM   4950 1C21 POPEM 224     119.874  95.394  32.785  1.00  0.00           C
ATOM   4953 2C21 POPEM 224     119.846  93.884  33.085  1.00  0.00           C
ATOM   4956 3C21 POPEM 224     120.366  93.474  34.475  1.00  0.00           C
ATOM   4959 4C21 POPEM 224     119.944  92.035  34.825  1.00  0.00           C
ATOM   4962 5C21 POPEM 224     120.956  91.265  35.705  1.00  0.00           C
ATOM   4965 6C21 POPEM 224     122.206  90.844  34.915  1.00  0.00           C
ATOM   4968 7C21 POPEM 224     123.055  89.785  35.615  1.00  0.00           C
ATOM   4971 8C21 POPEM 224     124.104  89.174  34.675  1.00  0.00           C
ATOM   4975  C33 POPEM 224     125.844  99.884  27.555  1.00  0.00           C
ATOM   4978  C34 POPEM 224     125.516  98.945  28.725  1.00  0.00           C
ATOM   4981  C35 POPEM 224     126.595  98.924  29.825  1.00  0.00           C
ATOM   4984  C36 POPEM 224     126.054  98.504  31.195  1.00  0.00           C
ATOM   4987  C37 POPEM 224     125.406  99.654  31.985  1.00  0.00           C
ATOM   4990  C38 POPEM 224     124.594  99.204  33.215  1.00  0.00           C
ATOM   4993  C39 POPEM 224     125.275  98.145  34.085  1.00  0.00           C
ATOM   4996 0C31 POPEM 224     124.384  97.695  35.265  1.00  0.00           C
ATOM   4999 1C31 POPEM 224     125.025  96.585  36.115  1.00  0.00           C
ATOM   5002 2C31 POPEM 224     124.025  95.825  37.005  1.00  0.00           C
ATOM   5005 3C31 POPEM 224     123.825  96.394  38.425  1.00  0.00           C
ATOM   5008 4C31 POPEM 224     123.554  97.905  38.455  1.00  0.00           C
ATOM   5011 5C31 POPEM 224     123.116  98.425  39.825  1.00  0.00           C
ATOM   5014 6C31 POPEM 224     122.775  99.915  39.785  1.00  0.00           C
ATOM   5018  NH3 POPEN 225      49.374  41.324  60.175  1.00  0.00           N
ATOM   5022  C12 POPEN 225      49.094  42.704  60.725  1.00  0.00           C
ATOM   5025  C11 POPEN 225      48.225  43.584  59.805  1.00  0.00           C
ATOM   5028  P   POPEN 225      48.045  45.764  61.205  1.00  0.00           P
ATOM   5029  O13 POPEN 225      46.835  45.084  61.735  1.00  0.00           O
ATOM   5030  O14 POPEN 225      49.135  45.925  62.185  1.00  0.00           O
ATOM   5031  O11 POPEN 225      47.695  47.175  60.605  1.00  0.00           O
ATOM   5032  O12 POPEN 225      48.584  44.964  59.965  1.00  0.00           O
ATOM   5033  C1  POPEN 225      46.565  47.334  59.735  1.00  0.00           C
ATOM   5036  C2  POPEN 225      46.975  47.685  58.285  1.00  0.00           C
ATOM   5038  O21 POPEN 225      45.914  47.444  57.345  1.00  0.00           O
ATOM   5039  C21 POPEN 225      45.504  46.194  57.135  1.00  0.00           C
ATOM   5040  O22 POPEN 225      45.874  45.195  57.715  1.00  0.00           O
ATOM   5041  C22 POPEN 225      44.475  46.214  56.005  1.00  0.00           C
ATOM   5044  C3  POPEN 225      48.344  47.094  57.785  1.00  0.00           C
ATOM   5047  O31 POPEN 225      48.865  47.835  56.655  1.00  0.00           O
ATOM   5048  C31 POPEN 225      49.535  48.954  56.975  1.00  0.00           C
ATOM   5049  O32 POPEN 225      49.694  49.374  58.115  1.00  0.00           O
ATOM   5050  C32 POPEN 225      49.944  49.684  55.695  1.00  0.00           C
ATOM   5053  C23 POPEN 225      45.104  46.414  54.595  1.00  0.00           C
ATOM   5056  C24 POPEN 225      45.885  47.734  54.465  1.00  0.00           C
ATOM   5059  C25 POPEN 225      46.324  48.044  53.025  1.00  0.00           C
ATOM   5062  C26 POPEN 225      45.326  48.914  52.265  1.00  0.00           C
ATOM   5065  C27 POPEN 225      45.745  49.125  50.795  1.00  0.00           C
ATOM   5068  C28 POPEN 225      45.025  50.335  50.165  1.00  0.00           C
ATOM   5071  C29 POPEN 225      45.195  50.414  48.665  1.00  0.00           C
ATOM   5073 0C21 POPEN 225      44.645  51.305  47.815  1.00  0.00           C
ATOM   5075 1C21 POPEN 225      43.764  52.514  48.105  1.00  0.00           C
ATOM   5078 2C21 POPEN 225      43.824  53.154  49.505  1.00  0.00           C
ATOM   5081 3C21 POPEN 225      43.175  54.535  49.585  1.00  0.00           C
ATOM   5084 4C21 POPEN 225      44.006  55.575  50.375  1.00  0.00           C
ATOM   5087 5C21 POPEN 225      44.344  55.164  51.815  1.00  0.00           C
ATOM   5090 6C21 POPEN 225      45.234  56.204  52.525  1.00  0.00           C
ATOM   5093 7C21 POPEN 225      45.396  55.884  54.005  1.00  0.00           C
ATOM   5096 8C21 POPEN 225      46.365  56.785  54.785  1.00  0.00           C
ATOM   5100  C33 POPEN 225      50.294  51.175  55.915  1.00  0.00           C
ATOM   5103  C34 POPEN 225      50.925  51.844  54.685  1.00  0.00           C
ATOM   5106  C35 POPEN 225      49.985  52.685  53.815  1.00  0.00           C
ATOM   5109  C36 POPEN 225      48.754  51.944  53.265  1.00  0.00           C
ATOM   5112  C37 POPEN 225      47.934  52.844  52.325  1.00  0.00           C
ATOM   5115  C38 POPEN 225      48.405  52.814  50.855  1.00  0.00           C
ATOM   5118  C39 POPEN 225      47.794  53.995  50.095  1.00  0.00           C
ATOM   5121 0C31 POPEN 225      47.874  53.884  48.565  1.00  0.00           C
ATOM   5124 1C31 POPEN 225      47.065  55.004  47.895  1.00  0.00           C
ATOM   5127 2C31 POPEN 225      47.245  55.094  46.375  1.00  0.00           C
ATOM   5130 3C31 POPEN 225      48.635  55.605  45.955  1.00  0.00           C
ATOM   5133 4C31 POPEN 225      48.675  55.925  44.455  1.00  0.00           C
ATOM   5136 5C31 POPEN 225      49.995  56.575  43.985  1.00  0.00           C
ATOM   5139 6C31 POPEN 225      49.985  56.995  42.515  1.00  0.00           C
ATOM   5143  NH3 POPEO 226       4.125  54.684  62.825  1.00  0.00           N
ATOM   5147  C12 POPEO 226       2.875  55.314  62.295  1.00  0.00           C
ATOM   5150  C11 POPEO 226       1.634  54.814  63.035  1.00  0.00           C
ATOM   5153  P   POPEO 226      -0.406  55.414  61.475  1.00  0.00           P
ATOM   5154  O13 POPEO 226      -1.496  56.414  61.515  1.00  0.00           O
ATOM   5155  O14 POPEO 226      -0.736  53.984  61.425  1.00  0.00           O
ATOM   5156  O11 POPEO 226       0.554  55.684  60.255  1.00  0.00           O
ATOM   5157  O12 POPEO 226       0.524  55.645  62.725  1.00  0.00           O
ATOM   5158  C1  POPEO 226       0.094  55.934  58.925  1.00  0.00           C
ATOM   5161  C2  POPEO 226       1.004  57.024  58.305  1.00  0.00           C
ATOM   5163  O21 POPEO 226       0.484  57.534  57.065  1.00  0.00           O
ATOM   5164  C21 POPEO 226       0.614  56.835  55.955  1.00  0.00           C
ATOM   5165  O22 POPEO 226       0.835  55.634  55.895  1.00  0.00           O
ATOM   5166  C22 POPEO 226       0.535  57.765  54.745  1.00  0.00           C
ATOM   5169  C3  POPEO 226       2.494  56.594  58.215  1.00  0.00           C
ATOM   5172  O31 POPEO 226       3.325  57.745  57.935  1.00  0.00           O
ATOM   5173  C31 POPEO 226       3.734  57.875  56.665  1.00  0.00           C
ATOM   5174  O32 POPEO 226       3.314  58.724  55.895  1.00  0.00           O
ATOM   5175  C32 POPEO 226       4.764  56.814  56.285  1.00  0.00           C
ATOM   5178  C23 POPEO 226       1.364  57.234  53.545  1.00  0.00           C
ATOM   5181  C24 POPEO 226       1.984  58.355  52.695  1.00  0.00           C
ATOM   5184  C25 POPEO 226       1.014  59.184  51.845  1.00  0.00           C
ATOM   5187  C26 POPEO 226       0.484  58.404  50.635  1.00  0.00           C
ATOM   5190  C27 POPEO 226      -0.286  59.255  49.615  1.00  0.00           C
ATOM   5193  C28 POPEO 226      -0.466  58.544  48.255  1.00  0.00           C
ATOM   5196  C29 POPEO 226      -1.386  57.345  48.315  1.00  0.00           C
ATOM   5198 0C21 POPEO 226      -2.355  57.024  47.435  1.00  0.00           C
ATOM   5200 1C21 POPEO 226      -2.725  57.794  46.185  1.00  0.00           C
ATOM   5203 2C21 POPEO 226      -4.244  58.005  46.025  1.00  0.00           C
ATOM   5206 3C21 POPEO 226      -4.575  58.795  44.745  1.00  0.00           C
ATOM   5209 4C21 POPEO 226      -4.455  60.325  44.915  1.00  0.00           C
ATOM   5212 5C21 POPEO 226      -4.095  61.054  43.615  1.00  0.00           C
ATOM   5215 6C21 POPEO 226      -4.995  60.684  42.425  1.00  0.00           C
ATOM   5218 7C21 POPEO 226      -4.585  61.384  41.125  1.00  0.00           C
ATOM   5221 8C21 POPEO 226      -5.365  60.894  39.915  1.00  0.00           C
ATOM   5225  C33 POPEO 226       6.055  57.454  55.705  1.00  0.00           C
ATOM   5228  C34 POPEO 226       7.094  56.435  55.205  1.00  0.00           C
ATOM   5231  C35 POPEO 226       6.534  55.395  54.225  1.00  0.00           C
ATOM   5234  C36 POPEO 226       5.814  56.014  53.015  1.00  0.00           C
ATOM   5237  C37 POPEO 226       5.224  54.925  52.125  1.00  0.00           C
ATOM   5240  C38 POPEO 226       4.665  55.454  50.815  1.00  0.00           C
ATOM   5243  C39 POPEO 226       5.764  55.715  49.785  1.00  0.00           C
ATOM   5246 0C31 POPEO 226       5.384  56.855  48.835  1.00  0.00           C
ATOM   5249 1C31 POPEO 226       6.255  56.814  47.575  1.00  0.00           C
ATOM   5252 2C31 POPEO 226       5.875  57.904  46.575  1.00  0.00           C
ATOM   5255 3C31 POPEO 226       6.494  57.594  45.215  1.00  0.00           C
ATOM   5258 4C31 POPEO 226       6.385  58.764  44.245  1.00  0.00           C
ATOM   5261 5C31 POPEO 226       7.075  58.444  42.915  1.00  0.00           C
ATOM   5264 6C31 POPEO 226       7.145  59.664  42.015  1.00  0.00           C
ATOM   5268  NH3 POPEP 227     120.805  64.664  21.185  1.00  0.00           N
ATOM   5272  C12 POPEP 227     119.895  65.655  20.505  1.00  0.00           C
ATOM   5275  C11 POPEP 227     120.126  67.085  21.025  1.00  0.00           C
ATOM   5278  P   POPEP 227     118.386  69.075  20.725  1.00  0.00           P
ATOM   5279  O13 POPEP 227     117.906  69.814  19.545  1.00  0.00           O
ATOM   5280  O14 POPEP 227     117.346  68.475  21.575  1.00  0.00           O
ATOM   5281  O11 POPEP 227     119.334  70.054  21.535  1.00  0.00           O
ATOM   5282  O12 POPEP 227     119.425  68.015  20.205  1.00  0.00           O
ATOM   5283  C1  POPEP 227     118.706  70.824  22.565  1.00  0.00           C
ATOM   5286  C2  POPEP 227     119.655  71.905  23.165  1.00  0.00           C
ATOM   5288  O21 POPEP 227     119.524  72.004  24.585  1.00  0.00           O
ATOM   5289  C21 POPEP 227     118.316  72.274  25.055  1.00  0.00           C
ATOM   5290  O22 POPEP 227     117.285  72.334  24.415  1.00  0.00           O
ATOM   5291  C22 POPEP 227     118.405  72.435  26.555  1.00  0.00           C
ATOM   5294  C3  POPEP 227     119.536  73.295  22.465  1.00  0.00           C
ATOM   5297  O31 POPEP 227     120.275  74.304  23.185  1.00  0.00           O
ATOM   5298  C31 POPEP 227     119.944  75.564  22.905  1.00  0.00           C
ATOM   5299  O32 POPEP 227     119.275  75.914  21.945  1.00  0.00           O
ATOM   5300  C32 POPEP 227     120.506  76.495  23.985  1.00  0.00           C
ATOM   5303  C23 POPEP 227     117.146  73.145  27.085  1.00  0.00           C
ATOM   5306  C24 POPEP 227     117.435  73.825  28.415  1.00  0.00           C
ATOM   5309  C25 POPEP 227     117.814  72.875  29.555  1.00  0.00           C
ATOM   5312  C26 POPEP 227     118.326  73.694  30.745  1.00  0.00           C
ATOM   5315  C27 POPEP 227     118.706  72.844  31.965  1.00  0.00           C
ATOM   5318  C28 POPEP 227     119.686  73.634  32.855  1.00  0.00           C
ATOM   5321  C29 POPEP 227     120.115  72.914  34.115  1.00  0.00           C
ATOM   5323 0C21 POPEP 227     121.135  72.045  34.205  1.00  0.00           C
ATOM   5325 1C21 POPEP 227     121.965  71.544  33.045  1.00  0.00           C
ATOM   5328 2C21 POPEP 227     123.204  72.394  32.695  1.00  0.00           C
ATOM   5331 3C21 POPEP 227     123.934  71.825  31.475  1.00  0.00           C
ATOM   5334 4C21 POPEP 227     125.135  72.654  31.005  1.00  0.00           C
ATOM   5337 5C21 POPEP 227     125.756  72.085  29.725  1.00  0.00           C
ATOM   5340 6C21 POPEP 227     126.796  73.015  29.085  1.00  0.00           C
ATOM   5343 7C21 POPEP 227     127.484  72.394  27.855  1.00  0.00           C
ATOM   5346 8C21 POPEP 227     128.324  73.384  27.055  1.00  0.00           C
ATOM   5350  C33 POPEP 227     119.465  76.934  25.045  1.00  0.00           C
ATOM   5353  C34 POPEP 227     120.075  77.355  26.395  1.00  0.00           C
ATOM   5356  C35 POPEP 227     119.095  78.145  27.265  1.00  0.00           C
ATOM   5359  C36 POPEP 227     119.546  78.364  28.715  1.00  0.00           C
ATOM   5362  C37 POPEP 227     118.635  79.375  29.445  1.00  0.00           C
ATOM   5365  C38 POPEP 227     118.585  79.235  30.985  1.00  0.00           C
ATOM   5368  C39 POPEP 227     119.826  79.734  31.725  1.00  0.00           C
ATOM   5371 0C31 POPEP 227     119.615  79.814  33.255  1.00  0.00           C
ATOM   5374 1C31 POPEP 227     120.914  80.094  34.015  1.00  0.00           C
ATOM   5377 2C31 POPEP 227     120.756  80.384  35.525  1.00  0.00           C
ATOM   5380 3C31 POPEP 227     120.196  79.204  36.355  1.00  0.00           C
ATOM   5383 4C31 POPEP 227     118.694  79.325  36.675  1.00  0.00           C
ATOM   5386 5C31 POPEP 227     118.215  78.234  37.635  1.00  0.00           C
ATOM   5389 6C31 POPEP 227     116.704  78.274  37.905  1.00  0.00           C
ATOM   5393  NH3 POPEQ 228     101.414  19.044  62.885  1.00  0.00           N
ATOM   5397  C12 POPEQ 228     100.025  18.505  62.695  1.00  0.00           C
ATOM   5400  C11 POPEQ 228      99.576  18.524  61.215  1.00  0.00           C
ATOM   5403  P   POPEQ 228     100.245  20.794  60.105  1.00  0.00           P
ATOM   5404  O13 POPEQ 228      99.646  22.114  59.825  1.00  0.00           O
ATOM   5405  O14 POPEQ 228     101.434  20.794  60.955  1.00  0.00           O
ATOM   5406  O11 POPEQ 228     100.604  20.084  58.745  1.00  0.00           O
ATOM   5407  O12 POPEQ 228      99.194  19.844  60.805  1.00  0.00           O
ATOM   5408  C1  POPEQ 228     101.805  20.434  58.035  1.00  0.00           C
ATOM   5411  C2  POPEQ 228     101.604  21.504  56.925  1.00  0.00           C
ATOM   5413  O21 POPEQ 228     102.585  21.234  55.915  1.00  0.00           O
ATOM   5414  C21 POPEQ 228     102.164  20.864  54.735  1.00  0.00           C
ATOM   5415  O22 POPEQ 228     101.005  20.755  54.385  1.00  0.00           O
ATOM   5416  C22 POPEQ 228     103.396  20.574  53.875  1.00  0.00           C
ATOM   5419  C3  POPEQ 228     101.834  22.964  57.425  1.00  0.00           C
ATOM   5422  O31 POPEQ 228     101.476  23.984  56.445  1.00  0.00           O
ATOM   5423  C31 POPEQ 228     101.096  25.154  56.985  1.00  0.00           C
ATOM   5424  O32 POPEQ 228     100.965  25.364  58.185  1.00  0.00           O
ATOM   5425  C32 POPEQ 228     100.896  26.254  55.935  1.00  0.00           C
ATOM   5428  C23 POPEQ 228     103.104  19.654  52.675  1.00  0.00           C
ATOM   5431  C24 POPEQ 228     104.296  19.614  51.695  1.00  0.00           C
ATOM   5434  C25 POPEQ 228     104.086  18.684  50.495  1.00  0.00           C
ATOM   5437  C26 POPEQ 228     105.105  18.924  49.375  1.00  0.00           C
ATOM   5440  C27 POPEQ 228     104.804  18.154  48.075  1.00  0.00           C
ATOM   5443  C28 POPEQ 228     105.444  18.834  46.845  1.00  0.00           C
ATOM   5446  C29 POPEQ 228     105.464  17.954  45.615  1.00  0.00           C
ATOM   5448 0C21 POPEQ 228     104.706  18.054  44.505  1.00  0.00           C
ATOM   5450 1C21 POPEQ 228     103.624  19.064  44.215  1.00  0.00           C
ATOM   5453 2C21 POPEQ 228     103.846  19.824  42.885  1.00  0.00           C
ATOM   5456 3C21 POPEQ 228     104.916  20.925  42.955  1.00  0.00           C
ATOM   5459 4C21 POPEQ 228     105.345  21.415  41.555  1.00  0.00           C
ATOM   5462 5C21 POPEQ 228     106.285  22.625  41.595  1.00  0.00           C
ATOM   5465 6C21 POPEQ 228     107.416  22.554  40.565  1.00  0.00           C
ATOM   5468 7C21 POPEQ 228     108.344  23.774  40.605  1.00  0.00           C
ATOM   5471 8C21 POPEQ 228     109.524  23.694  39.635  1.00  0.00           C
ATOM   5475  C33 POPEQ 228     101.026  25.874  54.435  1.00  0.00           C
ATOM   5478  C34 POPEQ 228     101.225  27.134  53.595  1.00  0.00           C
ATOM   5481  C35 POPEQ 228     101.035  26.964  52.075  1.00  0.00           C
ATOM   5484  C36 POPEQ 228     102.195  26.224  51.425  1.00  0.00           C
ATOM   5487  C37 POPEQ 228     102.276  26.484  49.915  1.00  0.00           C
ATOM   5490  C38 POPEQ 228     103.475  25.774  49.295  1.00  0.00           C
ATOM   5493  C39 POPEQ 228     103.876  26.324  47.925  1.00  0.00           C
ATOM   5496 0C31 POPEQ 228     105.376  26.104  47.685  1.00  0.00           C
ATOM   5499 1C31 POPEQ 228     105.886  26.575  46.325  1.00  0.00           C
ATOM   5502 2C31 POPEQ 228     105.464  25.654  45.185  1.00  0.00           C
ATOM   5505 3C31 POPEQ 228     106.236  25.925  43.885  1.00  0.00           C
ATOM   5508 4C31 POPEQ 228     105.805  27.224  43.215  1.00  0.00           C
ATOM   5511 5C31 POPEQ 228     106.595  27.495  41.925  1.00  0.00           C
ATOM   5514 6C31 POPEQ 228     106.005  28.644  41.125  1.00  0.00           C
ATOM   5518  NH3 POPER 229      83.566  86.884  62.355  1.00  0.00           N
ATOM   5522  C12 POPER 229      84.314  86.704  61.055  1.00  0.00           C
ATOM   5525  C11 POPER 229      85.715  87.355  61.085  1.00  0.00           C
ATOM   5528  P   POPER 229      88.175  86.905  61.945  1.00  0.00           P
ATOM   5529  O13 POPER 229      88.175  87.735  63.165  1.00  0.00           O
ATOM   5530  O14 POPER 229      89.016  85.675  61.955  1.00  0.00           O
ATOM   5531  O11 POPER 229      88.596  87.875  60.785  1.00  0.00           O
ATOM   5532  O12 POPER 229      86.694  86.445  61.565  1.00  0.00           O
ATOM   5533  C1  POPER 229      88.666  87.485  59.425  1.00  0.00           C
ATOM   5536  C2  POPER 229      90.085  87.754  58.875  1.00  0.00           C
ATOM   5538  O21 POPER 229      90.025  87.894  57.445  1.00  0.00           O
ATOM   5539  C21 POPER 229      89.585  86.834  56.775  1.00  0.00           C
ATOM   5540  O22 POPER 229      89.425  85.724  57.235  1.00  0.00           O
ATOM   5541  C22 POPER 229      89.375  87.285  55.325  1.00  0.00           C
ATOM   5544  C3  POPER 229      91.175  86.755  59.405  1.00  0.00           C
ATOM   5547  O31 POPER 229      92.444  86.795  58.705  1.00  0.00           O
ATOM   5548  C31 POPER 229      92.615  86.054  57.595  1.00  0.00           C
ATOM   5549  O32 POPER 229      93.104  86.475  56.565  1.00  0.00           O
ATOM   5550  C32 POPER 229      92.385  84.575  57.885  1.00  0.00           C
ATOM   5553  C23 POPER 229      89.135  86.114  54.365  1.00  0.00           C
ATOM   5556  C24 POPER 229      88.745  86.594  52.965  1.00  0.00           C
ATOM   5559  C25 POPER 229      88.146  85.464  52.105  1.00  0.00           C
ATOM   5562  C26 POPER 229      86.694  85.125  52.485  1.00  0.00           C
ATOM   5565  C27 POPER 229      86.346  83.644  52.255  1.00  0.00           C
ATOM   5568  C28 POPER 229      86.225  83.215  50.775  1.00  0.00           C
ATOM   5571  C29 POPER 229      84.826  83.364  50.235  1.00  0.00           C
ATOM   5573 0C21 POPER 229      84.086  82.404  49.655  1.00  0.00           C
ATOM   5575 1C21 POPER 229      84.495  80.974  49.415  1.00  0.00           C
ATOM   5578 2C21 POPER 229      85.424  80.804  48.195  1.00  0.00           C
ATOM   5581 3C21 POPER 229      85.816  79.334  47.975  1.00  0.00           C
ATOM   5584 4C21 POPER 229      86.805  79.175  46.805  1.00  0.00           C
ATOM   5587 5C21 POPER 229      87.105  77.715  46.455  1.00  0.00           C
ATOM   5590 6C21 POPER 229      85.914  76.974  45.825  1.00  0.00           C
ATOM   5593 7C21 POPER 229      86.306  75.575  45.345  1.00  0.00           C
ATOM   5596 8C21 POPER 229      85.164  74.844  44.645  1.00  0.00           C
ATOM   5600  C33 POPER 229      92.575  83.695  56.645  1.00  0.00           C
ATOM   5603  C34 POPER 229      92.136  82.245  56.895  1.00  0.00           C
ATOM   5606  C35 POPER 229      91.954  81.414  55.615  1.00  0.00           C
ATOM   5609  C36 POPER 229      90.886  81.895  54.605  1.00  0.00           C
ATOM   5612  C37 POPER 229      90.945  81.184  53.245  1.00  0.00           C
ATOM   5615  C38 POPER 229      90.395  82.035  52.095  1.00  0.00           C
ATOM   5618  C39 POPER 229      90.506  81.335  50.745  1.00  0.00           C
ATOM   5621 0C31 POPER 229      90.065  82.205  49.565  1.00  0.00           C
ATOM   5624 1C31 POPER 229      90.324  81.485  48.235  1.00  0.00           C
ATOM   5627 2C31 POPER 229      89.835  82.245  46.995  1.00  0.00           C
ATOM   5630 3C31 POPER 229      89.944  81.405  45.705  1.00  0.00           C
ATOM   5633 4C31 POPER 229      91.395  81.065  45.315  1.00  0.00           C
ATOM   5636 5C31 POPER 229      91.476  79.924  44.295  1.00  0.00           C
ATOM   5639 6C31 POPER 229      92.906  79.484  44.005  1.00  0.00           C
ATOM   5643  NH3 POPES 230     117.255  61.375  20.245  1.00  0.00           N
ATOM   5647  C12 POPES 230     115.835  61.035  20.535  1.00  0.00           C
ATOM   5650  C11 POPES 230     115.255  59.874  19.735  1.00  0.00           C
ATOM   5653  P   POPES 230     113.204  59.204  21.215  1.00  0.00           P
ATOM   5654  O13 POPES 230     112.115  58.364  20.685  1.00  0.00           O
ATOM   5655  O14 POPES 230     112.775  60.265  22.155  1.00  0.00           O
ATOM   5656  O11 POPES 230     114.344  58.374  21.895  1.00  0.00           O
ATOM   5657  O12 POPES 230     113.846  59.894  19.955  1.00  0.00           O
ATOM   5658  C1  POPES 230     114.074  57.634  23.095  1.00  0.00           C
ATOM   5661  C2  POPES 230     115.354  57.574  23.975  1.00  0.00           C
ATOM   5663  O21 POPES 230     115.406  56.365  24.765  1.00  0.00           O
ATOM   5664  C21 POPES 230     114.445  56.214  25.665  1.00  0.00           C
ATOM   5665  O22 POPES 230     113.505  56.954  25.855  1.00  0.00           O
ATOM   5666  C22 POPES 230     114.764  54.985  26.505  1.00  0.00           C
ATOM   5669  C3  POPES 230     115.576  58.875  24.825  1.00  0.00           C
ATOM   5672  O31 POPES 230     116.954  59.145  25.105  1.00  0.00           O
ATOM   5673  C31 POPES 230     117.535  59.195  26.315  1.00  0.00           C
ATOM   5674  O32 POPES 230     118.624  59.704  26.505  1.00  0.00           O
ATOM   5675  C32 POPES 230     116.726  58.584  27.455  1.00  0.00           C
ATOM   5678  C23 POPES 230     113.995  55.045  27.845  1.00  0.00           C
ATOM   5681  C24 POPES 230     114.145  53.764  28.675  1.00  0.00           C
ATOM   5684  C25 POPES 230     113.234  53.814  29.915  1.00  0.00           C
ATOM   5687  C26 POPES 230     113.245  52.534  30.745  1.00  0.00           C
ATOM   5690  C27 POPES 230     112.316  52.685  31.955  1.00  0.00           C
ATOM   5693  C28 POPES 230     112.435  51.544  32.985  1.00  0.00           C
ATOM   5696  C29 POPES 230     111.275  51.594  33.945  1.00  0.00           C
ATOM   5698 0C21 POPES 230     111.245  52.215  35.135  1.00  0.00           C
ATOM   5700 1C21 POPES 230     112.355  53.005  35.785  1.00  0.00           C
ATOM   5703 2C21 POPES 230     111.814  54.285  36.475  1.00  0.00           C
ATOM   5706 3C21 POPES 230     112.854  54.934  37.405  1.00  0.00           C
ATOM   5709 4C21 POPES 230     112.596  56.425  37.635  1.00  0.00           C
ATOM   5712 5C21 POPES 230     113.736  57.144  38.375  1.00  0.00           C
ATOM   5715 6C21 POPES 230     113.736  56.884  39.885  1.00  0.00           C
ATOM   5718 7C21 POPES 230     114.956  57.495  40.595  1.00  0.00           C
ATOM   5721 8C21 POPES 230     114.944  57.285  42.105  1.00  0.00           C
ATOM   5725  C33 POPES 230     117.596  58.524  28.745  1.00  0.00           C
ATOM   5728  C34 POPES 230     116.866  57.875  29.925  1.00  0.00           C
ATOM   5731  C35 POPES 230     117.804  57.404  31.045  1.00  0.00           C
ATOM   5734  C36 POPES 230     118.605  58.495  31.775  1.00  0.00           C
ATOM   5737  C37 POPES 230     119.235  57.945  33.065  1.00  0.00           C
ATOM   5740  C38 POPES 230     120.105  58.954  33.825  1.00  0.00           C
ATOM   5743  C39 POPES 230     120.576  58.434  35.195  1.00  0.00           C
ATOM   5746 0C31 POPES 230     119.524  58.584  36.305  1.00  0.00           C
ATOM   5749 1C31 POPES 230     120.135  58.335  37.695  1.00  0.00           C
ATOM   5752 2C31 POPES 230     119.214  58.745  38.855  1.00  0.00           C
ATOM   5755 3C31 POPES 230     119.965  58.925  40.185  1.00  0.00           C
ATOM   5758 4C31 POPES 230     120.576  57.634  40.755  1.00  0.00           C
ATOM   5761 5C31 POPES 230     121.446  57.884  41.995  1.00  0.00           C
ATOM   5764 6C31 POPES 230     122.024  56.604  42.615  1.00  0.00           C
ATOM   5768  NH3 POPET 231      37.335  15.374  60.785  1.00  0.00           N
ATOM   5772  C12 POPET 231      37.664  14.954  62.195  1.00  0.00           C
ATOM   5775  C11 POPET 231      39.135  15.244  62.525  1.00  0.00           C
ATOM   5778  P   POPET 231      41.495  15.054  61.285  1.00  0.00           P
ATOM   5779  O13 POPET 231      42.074  15.714  62.495  1.00  0.00           O
ATOM   5780  O14 POPET 231      41.975  13.694  61.005  1.00  0.00           O
ATOM   5781  O11 POPET 231      41.725  15.984  60.025  1.00  0.00           O
ATOM   5782  O12 POPET 231      39.914  15.074  61.355  1.00  0.00           O
ATOM   5783  C1  POPET 231      40.594  16.244  59.185  1.00  0.00           C
ATOM   5786  C2  POPET 231      41.045  16.814  57.825  1.00  0.00           C
ATOM   5788  O21 POPET 231      39.974  17.394  57.035  1.00  0.00           O
ATOM   5789  C21 POPET 231      38.784  16.834  56.915  1.00  0.00           C
ATOM   5790  O22 POPET 231      38.374  15.864  57.525  1.00  0.00           O
ATOM   5791  C22 POPET 231      38.015  17.614  55.845  1.00  0.00           C
ATOM   5794  C3  POPET 231      41.865  15.784  57.005  1.00  0.00           C
ATOM   5797  O31 POPET 231      42.514  16.444  55.905  1.00  0.00           O
ATOM   5798  C31 POPET 231      41.744  16.524  54.805  1.00  0.00           C
ATOM   5799  O32 POPET 231      40.734  15.864  54.625  1.00  0.00           O
ATOM   5800  C32 POPET 231      42.264  17.604  53.875  1.00  0.00           C
ATOM   5803  C23 POPET 231      37.254  16.704  54.845  1.00  0.00           C
ATOM   5806  C24 POPET 231      36.594  17.564  53.755  1.00  0.00           C
ATOM   5809  C25 POPET 231      35.894  16.754  52.655  1.00  0.00           C
ATOM   5812  C26 POPET 231      35.045  17.654  51.745  1.00  0.00           C
ATOM   5815  C27 POPET 231      34.445  16.934  50.525  1.00  0.00           C
ATOM   5818  C28 POPET 231      33.865  17.884  49.465  1.00  0.00           C
ATOM   5821  C29 POPET 231      32.775  18.804  49.985  1.00  0.00           C
ATOM   5823 0C21 POPET 231      31.554  19.004  49.455  1.00  0.00           C
ATOM   5825 1C21 POPET 231      30.964  18.334  48.235  1.00  0.00           C
ATOM   5828 2C21 POPET 231      31.085  19.144  46.935  1.00  0.00           C
ATOM   5831 3C21 POPET 231      32.444  19.024  46.225  1.00  0.00           C
ATOM   5834 4C21 POPET 231      32.344  19.284  44.705  1.00  0.00           C
ATOM   5837 5C21 POPET 231      33.714  19.294  44.005  1.00  0.00           C
ATOM   5840 6C21 POPET 231      33.624  19.034  42.495  1.00  0.00           C
ATOM   5843 7C21 POPET 231      34.964  19.304  41.775  1.00  0.00           C
ATOM   5846 8C21 POPET 231      34.964  19.085  40.265  1.00  0.00           C
ATOM   5850  C33 POPET 231      41.435  17.765  52.585  1.00  0.00           C
ATOM   5853  C34 POPET 231      41.975  18.875  51.675  1.00  0.00           C
ATOM   5856  C35 POPET 231      43.304  18.554  50.965  1.00  0.00           C
ATOM   5859  C36 POPET 231      43.275  17.255  50.135  1.00  0.00           C
ATOM   5862  C37 POPET 231      44.514  17.075  49.235  1.00  0.00           C
ATOM   5865  C38 POPET 231      44.554  15.674  48.595  1.00  0.00           C
ATOM   5868  C39 POPET 231      45.754  15.474  47.655  1.00  0.00           C
ATOM   5871 0C31 POPET 231      45.895  14.014  47.185  1.00  0.00           C
ATOM   5874 1C31 POPET 231      46.965  13.864  46.095  1.00  0.00           C
ATOM   5877 2C31 POPET 231      47.414  12.414  45.845  1.00  0.00           C
ATOM   5880 3C31 POPET 231      46.414  11.544  45.065  1.00  0.00           C
ATOM   5883 4C31 POPET 231      47.004  10.174  44.715  1.00  0.00           C
ATOM   5886 5C31 POPET 231      47.625  10.084  43.305  1.00  0.00           C
ATOM   5889 6C31 POPET 231      48.225   8.704  42.995  1.00  0.00           C
ATOM   5893  NH3 POPEU 232      12.495  41.904  16.265  1.00  0.00           N
ATOM   5897  C12 POPEU 232      11.464  42.064  15.175  1.00  0.00           C
ATOM   5900  C11 POPEU 232      11.614  43.364  14.365  1.00  0.00           C
ATOM   5903  P   POPEU 232      14.184  44.015  14.325  1.00  0.00           P
ATOM   5904  O13 POPEU 232      14.665  42.904  15.185  1.00  0.00           O
ATOM   5905  O14 POPEU 232      15.115  44.514  13.295  1.00  0.00           O
ATOM   5906  O11 POPEU 232      13.654  45.175  15.275  1.00  0.00           O
ATOM   5907  O12 POPEU 232      12.864  43.434  13.675  1.00  0.00           O
ATOM   5908  C1  POPEU 232      14.275  45.434  16.545  1.00  0.00           C
ATOM   5911  C2  POPEU 232      13.304  46.184  17.505  1.00  0.00           C
ATOM   5913  O21 POPEU 232      13.934  46.445  18.775  1.00  0.00           O
ATOM   5914  C21 POPEU 232      14.055  45.505  19.685  1.00  0.00           C
ATOM   5915  O22 POPEU 232      14.164  44.304  19.495  1.00  0.00           O
ATOM   5916  C22 POPEU 232      14.014  46.204  21.055  1.00  0.00           C
ATOM   5919  C3  POPEU 232      11.885  45.494  17.585  1.00  0.00           C
ATOM   5922  O31 POPEU 232      11.175  45.494  18.845  1.00  0.00           O
ATOM   5923  C31 POPEU 232      10.804  46.634  19.415  1.00  0.00           C
ATOM   5924  O32 POPEU 232      11.344  47.714  19.305  1.00  0.00           O
ATOM   5925  C32 POPEU 232       9.584  46.295  20.285  1.00  0.00           C
ATOM   5928  C23 POPEU 232      13.485  45.314  22.195  1.00  0.00           C
ATOM   5931  C24 POPEU 232      12.885  46.095  23.375  1.00  0.00           C
ATOM   5934  C25 POPEU 232      13.924  46.664  24.355  1.00  0.00           C
ATOM   5937  C26 POPEU 232      14.474  45.594  25.305  1.00  0.00           C
ATOM   5940  C27 POPEU 232      15.555  46.124  26.255  1.00  0.00           C
ATOM   5943  C28 POPEU 232      15.934  45.084  27.325  1.00  0.00           C
ATOM   5946  C29 POPEU 232      16.885  45.575  28.395  1.00  0.00           C
ATOM   5948 0C21 POPEU 232      16.525  46.105  29.575  1.00  0.00           C
ATOM   5950 1C21 POPEU 232      15.115  46.384  30.035  1.00  0.00           C
ATOM   5953 2C21 POPEU 232      14.875  47.895  30.255  1.00  0.00           C
ATOM   5956 3C21 POPEU 232      15.064  48.764  29.005  1.00  0.00           C
ATOM   5959 4C21 POPEU 232      14.834  50.255  29.285  1.00  0.00           C
ATOM   5962 5C21 POPEU 232      15.984  50.804  30.145  1.00  0.00           C
ATOM   5965 6C21 POPEU 232      16.004  52.324  30.325  1.00  0.00           C
ATOM   5968 7C21 POPEU 232      17.344  52.755  30.945  1.00  0.00           C
ATOM   5971 8C21 POPEU 232      17.554  54.265  31.045  1.00  0.00           C
ATOM   5975  C33 POPEU 232       9.314  47.264  21.465  1.00  0.00           C
ATOM   5978  C34 POPEU 232       8.194  46.704  22.355  1.00  0.00           C
ATOM   5981  C35 POPEU 232       7.915  47.545  23.615  1.00  0.00           C
ATOM   5984  C36 POPEU 232       7.424  46.684  24.785  1.00  0.00           C
ATOM   5987  C37 POPEU 232       7.105  47.514  26.035  1.00  0.00           C
ATOM   5990  C38 POPEU 232       6.744  46.645  27.255  1.00  0.00           C
ATOM   5993  C39 POPEU 232       5.235  46.585  27.525  1.00  0.00           C
ATOM   5996 0C31 POPEU 232       4.834  45.505  28.535  1.00  0.00           C
ATOM   5999 1C31 POPEU 232       3.344  45.585  28.915  1.00  0.00           C
ATOM   6002 2C31 POPEU 232       2.744  44.274  29.445  1.00  0.00           C
ATOM   6005 3C31 POPEU 232       3.314  43.795  30.785  1.00  0.00           C
ATOM   6008 4C31 POPEU 232       2.564  42.555  31.285  1.00  0.00           C
ATOM   6011 5C31 POPEU 232       3.114  41.974  32.595  1.00  0.00           C
ATOM   6014 6C31 POPEU 232       2.264  40.814  33.125  1.00  0.00           C
ATOM   6018  NH3 POPEV 233      41.435  87.844  61.675  1.00  0.00           N
ATOM   6022  C12 POPEV 233      40.354  88.465  62.525  1.00  0.00           C
ATOM   6025  C11 POPEV 233      40.824  88.805  63.945  1.00  0.00           C
ATOM   6028  P   POPEV 233      38.444  88.934  65.045  1.00  0.00           P
ATOM   6029  O13 POPEV 233      38.584  87.474  65.005  1.00  0.00           O
ATOM   6030  O14 POPEV 233      38.035  89.535  66.335  1.00  0.00           O
ATOM   6031  O11 POPEV 233      37.414  89.395  63.915  1.00  0.00           O
ATOM   6032  O12 POPEV 233      39.834  89.584  64.615  1.00  0.00           O
ATOM   6033  C1  POPEV 233      36.234  88.584  63.765  1.00  0.00           C
ATOM   6036  C2  POPEV 233      36.444  87.384  62.785  1.00  0.00           C
ATOM   6038  O21 POPEV 233      36.975  87.765  61.495  1.00  0.00           O
ATOM   6039  C21 POPEV 233      36.194  88.504  60.725  1.00  0.00           C
ATOM   6040  O22 POPEV 233      35.194  89.104  61.085  1.00  0.00           O
ATOM   6041  C22 POPEV 233      36.694  88.455  59.265  1.00  0.00           C
ATOM   6044  C3  POPEV 233      35.194  86.445  62.675  1.00  0.00           C
ATOM   6047  O31 POPEV 233      35.545  85.134  62.175  1.00  0.00           O
ATOM   6048  C31 POPEV 233      35.594  85.055  60.845  1.00  0.00           C
ATOM   6049  O32 POPEV 233      35.054  85.804  60.065  1.00  0.00           O
ATOM   6050  C32 POPEV 233      36.554  83.945  60.465  1.00  0.00           C
ATOM   6053  C23 POPEV 233      36.014  89.405  58.255  1.00  0.00           C
ATOM   6056  C24 POPEV 233      35.944  88.814  56.825  1.00  0.00           C
ATOM   6059  C25 POPEV 233      37.194  89.015  55.955  1.00  0.00           C
ATOM   6062  C26 POPEV 233      37.054  88.295  54.605  1.00  0.00           C
ATOM   6065  C27 POPEV 233      38.264  88.435  53.665  1.00  0.00           C
ATOM   6068  C28 POPEV 233      38.054  87.674  52.345  1.00  0.00           C
ATOM   6071  C29 POPEV 233      39.114  87.935  51.295  1.00  0.00           C
ATOM   6073 0C21 POPEV 233      38.894  88.465  50.075  1.00  0.00           C
ATOM   6075 1C21 POPEV 233      37.565  88.924  49.545  1.00  0.00           C
ATOM   6078 2C21 POPEV 233      37.675  89.864  48.325  1.00  0.00           C
ATOM   6081 3C21 POPEV 233      38.484  91.134  48.605  1.00  0.00           C
ATOM   6084 4C21 POPEV 233      38.124  92.325  47.705  1.00  0.00           C
ATOM   6087 5C21 POPEV 233      36.764  92.924  48.065  1.00  0.00           C
ATOM   6090 6C21 POPEV 233      36.434  94.194  47.265  1.00  0.00           C
ATOM   6093 7C21 POPEV 233      35.535  95.134  48.075  1.00  0.00           C
ATOM   6096 8C21 POPEV 233      34.955  96.305  47.285  1.00  0.00           C
ATOM   6100  C33 POPEV 233      36.684  83.695  58.935  1.00  0.00           C
ATOM   6103  C34 POPEV 233      38.045  83.075  58.575  1.00  0.00           C
ATOM   6106  C35 POPEV 233      38.134  82.474  57.165  1.00  0.00           C
ATOM   6109  C36 POPEV 233      38.164  83.504  56.025  1.00  0.00           C
ATOM   6112  C37 POPEV 233      38.955  82.964  54.825  1.00  0.00           C
ATOM   6115  C38 POPEV 233      38.885  83.875  53.585  1.00  0.00           C
ATOM   6118  C39 POPEV 233      39.754  83.355  52.435  1.00  0.00           C
ATOM   6121 0C31 POPEV 233      39.205  82.065  51.815  1.00  0.00           C
ATOM   6124 1C31 POPEV 233      39.974  81.604  50.575  1.00  0.00           C
ATOM   6127 2C31 POPEV 233      39.254  80.444  49.865  1.00  0.00           C
ATOM   6130 3C31 POPEV 233      40.055  79.865  48.695  1.00  0.00           C
ATOM   6133 4C31 POPEV 233      39.475  78.514  48.235  1.00  0.00           C
ATOM   6136 5C31 POPEV 233      40.245  77.914  47.055  1.00  0.00           C
ATOM   6139 6C31 POPEV 233      39.734  76.524  46.695  1.00  0.00           C
ATOM   6143  NH3 POPEW 234      65.326   2.594  65.405  1.00  0.00           N
ATOM   6147  C12 POPEW 234      66.275   3.394  64.555  1.00  0.00           C
ATOM   6150  C11 POPEW 234      65.584   4.544  63.805  1.00  0.00           C
ATOM   6153  P   POPEW 234      66.334   6.504  62.225  1.00  0.00           P
ATOM   6154  O13 POPEW 234      64.965   6.974  62.525  1.00  0.00           O
ATOM   6155  O14 POPEW 234      67.425   7.414  62.635  1.00  0.00           O
ATOM   6156  O11 POPEW 234      66.474   6.144  60.695  1.00  0.00           O
ATOM   6157  O12 POPEW 234      66.535   5.074  62.885  1.00  0.00           O
ATOM   6158  C1  POPEW 234      66.054   7.054  59.675  1.00  0.00           C
ATOM   6161  C2  POPEW 234      66.256   6.404  58.285  1.00  0.00           C
ATOM   6163  O21 POPEW 234      65.304   6.904  57.315  1.00  0.00           O
ATOM   6164  C21 POPEW 234      65.635   8.104  56.835  1.00  0.00           C
ATOM   6165  O22 POPEW 234      66.544   8.794  57.235  1.00  0.00           O
ATOM   6166  C22 POPEW 234      64.734   8.414  55.635  1.00  0.00           C
ATOM   6169  C3  POPEW 234      66.084   4.864  58.405  1.00  0.00           C
ATOM   6172  O31 POPEW 234      65.936   4.164  57.155  1.00  0.00           O
ATOM   6173  C31 POPEW 234      67.035   4.034  56.435  1.00  0.00           C
ATOM   6174  O32 POPEW 234      68.124   4.514  56.695  1.00  0.00           O
ATOM   6175  C32 POPEW 234      66.775   3.014  55.335  1.00  0.00           C
ATOM   6178  C23 POPEW 234      65.396   8.124  54.255  1.00  0.00           C
ATOM   6181  C24 POPEW 234      64.325   7.834  53.185  1.00  0.00           C
ATOM   6184  C25 POPEW 234      64.796   7.824  51.715  1.00  0.00           C
ATOM   6187  C26 POPEW 234      65.995   6.924  51.375  1.00  0.00           C
ATOM   6190  C27 POPEW 234      67.344   7.664  51.385  1.00  0.00           C
ATOM   6193  C28 POPEW 234      68.334   7.234  50.265  1.00  0.00           C
ATOM   6196  C29 POPEW 234      69.315   8.334  49.905  1.00  0.00           C
ATOM   6198 0C21 POPEW 234      70.605   8.204  49.545  1.00  0.00           C
ATOM   6200 1C21 POPEW 234      71.396   6.934  49.435  1.00  0.00           C
ATOM   6203 2C21 POPEW 234      72.914   7.114  49.675  1.00  0.00           C
ATOM   6206 3C21 POPEW 234      73.635   7.984  48.635  1.00  0.00           C
ATOM   6209 4C21 POPEW 234      75.174   7.854  48.685  1.00  0.00           C
ATOM   6212 5C21 POPEW 234      75.796   8.354  49.995  1.00  0.00           C
ATOM   6215 6C21 POPEW 234      77.315   8.154  50.085  1.00  0.00           C
ATOM   6218 7C21 POPEW 234      77.904   8.764  51.365  1.00  0.00           C
ATOM   6221 8C21 POPEW 234      79.354   8.344  51.655  1.00  0.00           C
ATOM   6225  C33 POPEW 234      66.444   3.614  53.955  1.00  0.00           C
ATOM   6228  C34 POPEW 234      66.215   2.474  52.965  1.00  0.00           C
ATOM   6231  C35 POPEW 234      65.905   2.874  51.525  1.00  0.00           C
ATOM   6234  C36 POPEW 234      66.094   1.644  50.625  1.00  0.00           C
ATOM   6237  C37 POPEW 234      65.594   1.804  49.175  1.00  0.00           C
ATOM   6240  C38 POPEW 234      65.895   0.524  48.385  1.00  0.00           C
ATOM   6243  C39 POPEW 234      65.425   0.524  46.925  1.00  0.00           C
ATOM   6246 0C31 POPEW 234      63.904   0.484  46.765  1.00  0.00           C
ATOM   6249 1C31 POPEW 234      63.484  -0.166  45.435  1.00  0.00           C
ATOM   6252 2C31 POPEW 234      61.975  -0.416  45.345  1.00  0.00           C
ATOM   6255 3C31 POPEW 234      61.585  -1.335  44.175  1.00  0.00           C
ATOM   6258 4C31 POPEW 234      61.715  -0.676  42.795  1.00  0.00           C
ATOM   6261 5C31 POPEW 234      61.124  -1.525  41.675  1.00  0.00           C
ATOM   6264 6C31 POPEW 234      60.895  -0.746  40.375  1.00  0.00           C
ATOM   6268  NH3 POPEX 235      51.435  12.864  62.825  1.00  0.00           N
ATOM   6272  C12 POPEX 235      52.264  12.614  64.065  1.00  0.00           C
ATOM   6275  C11 POPEX 235      52.145  11.144  64.495  1.00  0.00           C
ATOM   6278  P   POPEX 235      54.384   9.874  64.725  1.00  0.00           P
ATOM   6279  O13 POPEX 235      55.315   9.464  65.805  1.00  0.00           O
ATOM   6280  O14 POPEX 235      53.865   8.854  63.795  1.00  0.00           O
ATOM   6281  O11 POPEX 235      55.115  11.034  63.915  1.00  0.00           O
ATOM   6282  O12 POPEX 235      53.194  10.714  65.365  1.00  0.00           O
ATOM   6283  C1  POPEX 235      55.605  10.754  62.595  1.00  0.00           C
ATOM   6286  C2  POPEX 235      57.004  10.064  62.565  1.00  0.00           C
ATOM   6288  O21 POPEX 235      57.045   8.804  63.235  1.00  0.00           O
ATOM   6289  C21 POPEX 235      56.576   7.674  62.715  1.00  0.00           C
ATOM   6290  O22 POPEX 235      56.725   6.604  63.305  1.00  0.00           O
ATOM   6291  C22 POPEX 235      55.895   7.754  61.345  1.00  0.00           C
ATOM   6294  C3  POPEX 235      58.085  10.934  63.265  1.00  0.00           C
ATOM   6297  O31 POPEX 235      59.374  10.294  63.325  1.00  0.00           O
ATOM   6298  C31 POPEX 235      60.185  10.104  62.275  1.00  0.00           C
ATOM   6299  O32 POPEX 235      61.154   9.364  62.275  1.00  0.00           O
ATOM   6300  C32 POPEX 235      59.844  10.924  61.025  1.00  0.00           C
ATOM   6303  C23 POPEX 235      55.515   6.344  60.815  1.00  0.00           C
ATOM   6306  C24 POPEX 235      54.775   6.374  59.465  1.00  0.00           C
ATOM   6309  C25 POPEX 235      53.455   7.164  59.455  1.00  0.00           C
ATOM   6312  C26 POPEX 235      52.874   7.324  58.045  1.00  0.00           C
ATOM   6315  C27 POPEX 235      51.785   8.394  57.985  1.00  0.00           C
ATOM   6318  C28 POPEX 235      51.184   8.484  56.575  1.00  0.00           C
ATOM   6321  C29 POPEX 235      49.785   9.024  56.605  1.00  0.00           C
ATOM   6323 0C21 POPEX 235      49.184   9.864  55.755  1.00  0.00           C
ATOM   6325 1C21 POPEX 235      49.754  10.404  54.475  1.00  0.00           C
ATOM   6328 2C21 POPEX 235      48.594  10.504  53.465  1.00  0.00           C
ATOM   6331 3C21 POPEX 235      48.974  11.004  52.065  1.00  0.00           C
ATOM   6334 4C21 POPEX 235      48.064  10.404  50.975  1.00  0.00           C
ATOM   6337 5C21 POPEX 235      46.576  10.654  51.255  1.00  0.00           C
ATOM   6340 6C21 POPEX 235      45.655  10.084  50.165  1.00  0.00           C
ATOM   6343 7C21 POPEX 235      44.184  10.084  50.605  1.00  0.00           C
ATOM   6346 8C21 POPEX 235      43.194  10.134  49.435  1.00  0.00           C
ATOM   6350  C33 POPEX 235      60.664  12.224  60.925  1.00  0.00           C
ATOM   6353  C34 POPEX 235      60.326  12.984  59.645  1.00  0.00           C
ATOM   6356  C35 POPEX 235      60.615  14.494  59.735  1.00  0.00           C
ATOM   6359  C36 POPEX 235      59.454  15.304  59.165  1.00  0.00           C
ATOM   6362  C37 POPEX 235      59.234  15.074  57.665  1.00  0.00           C
ATOM   6365  C38 POPEX 235      57.745  14.934  57.305  1.00  0.00           C
ATOM   6368  C39 POPEX 235      56.934  16.194  57.605  1.00  0.00           C
ATOM   6371 0C31 POPEX 235      57.205  17.304  56.585  1.00  0.00           C
ATOM   6374 1C31 POPEX 235      56.455  18.584  56.965  1.00  0.00           C
ATOM   6377 2C31 POPEX 235      56.576  19.675  55.905  1.00  0.00           C
ATOM   6380 3C31 POPEX 235      56.684  21.094  56.485  1.00  0.00           C
ATOM   6383 4C31 POPEX 235      56.965  22.154  55.425  1.00  0.00           C
ATOM   6386 5C31 POPEX 235      56.954  23.585  55.985  1.00  0.00           C
ATOM   6389 6C31 POPEX 235      56.785  24.644  54.885  1.00  0.00           C
ATOM   6393  NH3 POPEY 236      49.645  50.835  19.735  1.00  0.00           N
ATOM   6397  C12 POPEY 236      50.034  50.214  18.425  1.00  0.00           C
ATOM   6400  C11 POPEY 236      48.824  49.544  17.745  1.00  0.00           C
ATOM   6403  P   POPEY 236      46.445  50.575  18.315  1.00  0.00           P
ATOM   6404  O13 POPEY 236      45.434  51.114  17.375  1.00  0.00           O
ATOM   6405  O14 POPEY 236      46.205  49.285  18.975  1.00  0.00           O
ATOM   6406  O11 POPEY 236      46.804  51.684  19.385  1.00  0.00           O
ATOM   6407  O12 POPEY 236      47.794  50.494  17.505  1.00  0.00           O
ATOM   6408  C1  POPEY 236      45.684  52.164  20.165  1.00  0.00           C
ATOM   6411  C2  POPEY 236      45.815  53.665  20.555  1.00  0.00           C
ATOM   6413  O21 POPEY 236      44.834  53.984  21.565  1.00  0.00           O
ATOM   6414  C21 POPEY 236      45.104  53.474  22.755  1.00  0.00           C
ATOM   6415  O22 POPEY 236      46.124  52.864  23.045  1.00  0.00           O
ATOM   6416  C22 POPEY 236      43.984  53.805  23.735  1.00  0.00           C
ATOM   6419  C3  POPEY 236      45.605  54.634  19.355  1.00  0.00           C
ATOM   6422  O31 POPEY 236      45.405  55.974  19.865  1.00  0.00           O
ATOM   6423  C31 POPEY 236      44.715  56.804  19.105  1.00  0.00           C
ATOM   6424  O32 POPEY 236      44.624  56.744  17.885  1.00  0.00           O
ATOM   6425  C32 POPEY 236      44.174  57.924  20.005  1.00  0.00           C
ATOM   6428  C23 POPEY 236      42.654  53.054  23.495  1.00  0.00           C
ATOM   6431  C24 POPEY 236      41.515  54.044  23.245  1.00  0.00           C
ATOM   6434  C25 POPEY 236      41.144  54.894  24.475  1.00  0.00           C
ATOM   6437  C26 POPEY 236      40.185  54.145  25.415  1.00  0.00           C
ATOM   6440  C27 POPEY 236      39.795  54.915  26.685  1.00  0.00           C
ATOM   6443  C28 POPEY 236      38.525  54.314  27.325  1.00  0.00           C
ATOM   6446  C29 POPEY 236      38.015  55.125  28.495  1.00  0.00           C
ATOM   6448 0C21 POPEY 236      37.914  54.754  29.785  1.00  0.00           C
ATOM   6450 1C21 POPEY 236      38.275  53.425  30.405  1.00  0.00           C
ATOM   6453 2C21 POPEY 236      37.155  52.884  31.305  1.00  0.00           C
ATOM   6456 3C21 POPEY 236      37.525  51.614  32.085  1.00  0.00           C
ATOM   6459 4C21 POPEY 236      38.675  51.774  33.105  1.00  0.00           C
ATOM   6462 5C21 POPEY 236      38.405  52.825  34.205  1.00  0.00           C
ATOM   6465 6C21 POPEY 236      39.584  52.994  35.175  1.00  0.00           C
ATOM   6468 7C21 POPEY 236      39.355  54.104  36.205  1.00  0.00           C
ATOM   6471 8C21 POPEY 236      40.615  54.454  36.995  1.00  0.00           C
ATOM   6475  C33 POPEY 236      43.035  57.425  20.915  1.00  0.00           C
ATOM   6478  C34 POPEY 236      41.684  57.524  20.215  1.00  0.00           C
ATOM   6481  C35 POPEY 236      40.725  56.394  20.585  1.00  0.00           C
ATOM   6484  C36 POPEY 236      39.335  56.625  19.985  1.00  0.00           C
ATOM   6487  C37 POPEY 236      38.344  55.505  20.285  1.00  0.00           C
ATOM   6490  C38 POPEY 236      36.904  56.004  20.255  1.00  0.00           C
ATOM   6493  C39 POPEY 236      35.894  54.985  20.765  1.00  0.00           C
ATOM   6496 0C31 POPEY 236      34.475  55.544  20.775  1.00  0.00           C
ATOM   6499 1C31 POPEY 236      33.495  54.544  21.405  1.00  0.00           C
ATOM   6502 2C31 POPEY 236      32.034  54.864  21.085  1.00  0.00           C
ATOM   6505 3C31 POPEY 236      31.624  56.264  21.525  1.00  0.00           C
ATOM   6508 4C31 POPEY 236      31.684  56.435  23.045  1.00  0.00           C
ATOM   6511 5C31 POPEY 236      31.074  57.765  23.495  1.00  0.00           C
ATOM   6514 6C31 POPEY 236      30.745  57.804  24.985  1.00  0.00           C
ATOM   6518  NH3 POPEZ 237      74.215  75.864  19.875  1.00  0.00           N
ATOM   6522  C12 POPEZ 237      75.245  74.874  19.365  1.00  0.00           C
ATOM   6525  C11 POPEZ 237      76.624  75.115  20.015  1.00  0.00           C
ATOM   6528  P   POPEZ 237      77.995  72.895  19.605  1.00  0.00           P
ATOM   6529  O13 POPEZ 237      77.124  72.054  18.765  1.00  0.00           O
ATOM   6530  O14 POPEZ 237      79.454  72.664  19.555  1.00  0.00           O
ATOM   6531  O11 POPEZ 237      77.514  72.664  21.085  1.00  0.00           O
ATOM   6532  O12 POPEZ 237      77.654  74.425  19.315  1.00  0.00           O
ATOM   6533  C1  POPEZ 237      77.935  71.514  21.825  1.00  0.00           C
ATOM   6536  C2  POPEZ 237      78.514  71.905  23.195  1.00  0.00           C
ATOM   6538  O21 POPEZ 237      79.454  72.995  23.045  1.00  0.00           O
ATOM   6539  C21 POPEZ 237      79.034  74.134  23.575  1.00  0.00           C
ATOM   6540  O22 POPEZ 237      77.885  74.395  23.905  1.00  0.00           O
ATOM   6541  C22 POPEZ 237      80.205  75.054  23.855  1.00  0.00           C
ATOM   6544  C3  POPEZ 237      79.234  70.694  23.855  1.00  0.00           C
ATOM   6547  O31 POPEZ 237      79.855  71.075  25.095  1.00  0.00           O
ATOM   6548  C31 POPEZ 237      81.115  71.505  24.995  1.00  0.00           C
ATOM   6549  O32 POPEZ 237      81.756  71.605  23.955  1.00  0.00           O
ATOM   6550  C32 POPEZ 237      81.586  71.895  26.385  1.00  0.00           C
ATOM   6553  C23 POPEZ 237      80.345  75.234  25.385  1.00  0.00           C
ATOM   6556  C24 POPEZ 237      81.775  75.564  25.815  1.00  0.00           C
ATOM   6559  C25 POPEZ 237      81.884  75.914  27.305  1.00  0.00           C
ATOM   6562  C26 POPEZ 237      81.376  74.844  28.295  1.00  0.00           C
ATOM   6565  C27 POPEZ 237      81.616  75.245  29.755  1.00  0.00           C
ATOM   6568  C28 POPEZ 237      80.914  74.405  30.845  1.00  0.00           C
ATOM   6571  C29 POPEZ 237      79.685  75.054  31.445  1.00  0.00           C
ATOM   6573 0C21 POPEZ 237      78.654  74.425  32.035  1.00  0.00           C
ATOM   6575 1C21 POPEZ 237      78.565  72.944  32.275  1.00  0.00           C
ATOM   6578 2C21 POPEZ 237      77.275  72.524  33.035  1.00  0.00           C
ATOM   6581 3C21 POPEZ 237      77.155  73.064  34.465  1.00  0.00           C
ATOM   6584 4C21 POPEZ 237      78.395  72.794  35.325  1.00  0.00           C
ATOM   6587 5C21 POPEZ 237      78.135  73.035  36.815  1.00  0.00           C
ATOM   6590 6C21 POPEZ 237      79.444  73.124  37.615  1.00  0.00           C
ATOM   6593 7C21 POPEZ 237      79.234  73.274  39.125  1.00  0.00           C
ATOM   6596 8C21 POPEZ 237      80.546  73.495  39.875  1.00  0.00           C
ATOM   6600  C33 POPEZ 237      81.455  70.754  27.425  1.00  0.00           C
ATOM   6603  C34 POPEZ 237      81.775  71.215  28.855  1.00  0.00           C
ATOM   6606  C35 POPEZ 237      81.775  70.075  29.885  1.00  0.00           C
ATOM   6609  C36 POPEZ 237      80.886  70.384  31.095  1.00  0.00           C
ATOM   6612  C37 POPEZ 237      80.844  69.255  32.135  1.00  0.00           C
ATOM   6615  C38 POPEZ 237      82.015  69.255  33.135  1.00  0.00           C
ATOM   6618  C39 POPEZ 237      81.785  70.145  34.375  1.00  0.00           C
ATOM   6621 0C31 POPEZ 237      82.755  69.795  35.515  1.00  0.00           C
ATOM   6624 1C31 POPEZ 237      82.404  70.465  36.855  1.00  0.00           C
ATOM   6627 2C31 POPEZ 237      83.286  69.974  38.015  1.00  0.00           C
ATOM   6630 3C31 POPEZ 237      82.924  70.634  39.355  1.00  0.00           C
ATOM   6633 4C31 POPEZ 237      83.715  70.084  40.545  1.00  0.00           C
ATOM   6636 5C31 POPEZ 237      83.016  70.364  41.885  1.00  0.00           C
ATOM   6639 6C31 POPEZ 237      83.825  69.935  43.105  1.00  0.00           C
ATOM   6643  NH3 POPEa 238      57.724  88.654  62.095  1.00  0.00           N
ATOM   6647  C12 POPEa 238      56.354  88.845  62.675  1.00  0.00           C
ATOM   6650  C11 POPEa 238      55.844  90.254  62.425  1.00  0.00           C
ATOM   6653  P   POPEa 238      53.204  90.144  62.215  1.00  0.00           P
ATOM   6654  O13 POPEa 238      52.565  88.905  62.725  1.00  0.00           O
ATOM   6655  O14 POPEa 238      52.385  91.375  62.315  1.00  0.00           O
ATOM   6656  O11 POPEa 238      53.644  89.884  60.745  1.00  0.00           O
ATOM   6657  O12 POPEa 238      54.554  90.375  62.995  1.00  0.00           O
ATOM   6658  C1  POPEa 238      53.805  90.895  59.735  1.00  0.00           C
ATOM   6661  C2  POPEa 238      54.745  90.314  58.645  1.00  0.00           C
ATOM   6663  O21 POPEa 238      54.594  90.984  57.385  1.00  0.00           O
ATOM   6664  C21 POPEa 238      53.565  90.655  56.625  1.00  0.00           C
ATOM   6665  O22 POPEa 238      52.555  90.064  56.945  1.00  0.00           O
ATOM   6666  C22 POPEa 238      53.854  91.195  55.225  1.00  0.00           C
ATOM   6669  C3  POPEa 238      54.605  88.754  58.555  1.00  0.00           C
ATOM   6672  O31 POPEa 238      55.405  88.175  57.505  1.00  0.00           O
ATOM   6673  C31 POPEa 238      56.646  87.865  57.835  1.00  0.00           C
ATOM   6674  O32 POPEa 238      57.225  88.224  58.845  1.00  0.00           O
ATOM   6675  C32 POPEa 238      57.194  86.874  56.815  1.00  0.00           C
ATOM   6678  C23 POPEa 238      55.214  90.694  54.655  1.00  0.00           C
ATOM   6681  C24 POPEa 238      56.124  91.814  54.155  1.00  0.00           C
ATOM   6684  C25 POPEa 238      55.364  92.835  53.295  1.00  0.00           C
ATOM   6687  C26 POPEa 238      56.245  93.624  52.325  1.00  0.00           C
ATOM   6690  C27 POPEa 238      56.445  92.935  50.975  1.00  0.00           C
ATOM   6693  C28 POPEa 238      57.464  93.644  50.075  1.00  0.00           C
ATOM   6696  C29 POPEa 238      57.025  95.044  49.735  1.00  0.00           C
ATOM   6698 0C21 POPEa 238      56.925  95.594  48.525  1.00  0.00           C
ATOM   6700 1C21 POPEa 238      57.304  94.985  47.205  1.00  0.00           C
ATOM   6703 2C21 POPEa 238      56.094  94.575  46.355  1.00  0.00           C
ATOM   6706 3C21 POPEa 238      55.424  93.274  46.815  1.00  0.00           C
ATOM   6709 4C21 POPEa 238      54.225  92.924  45.935  1.00  0.00           C
ATOM   6712 5C21 POPEa 238      53.615  91.545  46.225  1.00  0.00           C
ATOM   6715 6C21 POPEa 238      52.404  91.265  45.325  1.00  0.00           C
ATOM   6718 7C21 POPEa 238      51.925  89.815  45.405  1.00  0.00           C
ATOM   6721 8C21 POPEa 238      50.804  89.495  44.405  1.00  0.00           C
ATOM   6725  C33 POPEa 238      58.525  87.334  56.185  1.00  0.00           C
ATOM   6728  C34 POPEa 238      58.525  87.035  54.685  1.00  0.00           C
ATOM   6731  C35 POPEa 238      59.874  87.315  54.015  1.00  0.00           C
ATOM   6734  C36 POPEa 238      59.785  87.094  52.505  1.00  0.00           C
ATOM   6737  C37 POPEa 238      61.124  87.245  51.785  1.00  0.00           C
ATOM   6740  C38 POPEa 238      60.944  87.285  50.265  1.00  0.00           C
ATOM   6743  C39 POPEa 238      60.975  85.925  49.555  1.00  0.00           C
ATOM   6746 0C31 POPEa 238      62.355  85.245  49.585  1.00  0.00           C
ATOM   6749 1C31 POPEa 238      62.604  84.304  48.395  1.00  0.00           C
ATOM   6752 2C31 POPEa 238      64.014  83.705  48.425  1.00  0.00           C
ATOM   6755 3C31 POPEa 238      64.374  82.894  47.165  1.00  0.00           C
ATOM   6758 4C31 POPEa 238      65.804  82.334  47.215  1.00  0.00           C
ATOM   6761 5C31 POPEa 238      66.225  81.554  45.965  1.00  0.00           C
ATOM   6764 6C31 POPEa 238      67.565  80.825  46.115  1.00  0.00           C
ATOM   6768  NH3 POPEb 239      87.304 122.584  62.565  1.00  0.00           N
ATOM   6772  C12 POPEb 239      86.495 123.084  63.745  1.00  0.00           C
ATOM   6775  C11 POPEb 239      85.304 123.954  63.295  1.00  0.00           C
ATOM   6778  P   POPEb 239      85.236 124.745  60.835  1.00  0.00           P
ATOM   6779  O13 POPEb 239      85.896 123.495  60.405  1.00  0.00           O
ATOM   6780  O14 POPEb 239      83.745 124.774  60.865  1.00  0.00           O
ATOM   6781  O11 POPEb 239      85.835 125.984  60.055  1.00  0.00           O
ATOM   6782  O12 POPEb 239      85.704 124.955  62.335  1.00  0.00           O
ATOM   6783  C1  POPEb 239      85.156 126.524  58.915  1.00  0.00           C
ATOM   6786  C2  POPEb 239      86.175 127.234  57.985  1.00  0.00           C
ATOM   6788  O21 POPEb 239      85.494 127.615  56.775  1.00  0.00           O
ATOM   6789  C21 POPEb 239      85.995 128.703  56.195  1.00  0.00           C
ATOM   6790  O22 POPEb 239      86.535 129.633  56.775  1.00  0.00           O
ATOM   6791  C22 POPEb 239      85.926 128.564  54.675  1.00  0.00           C
ATOM   6794  C3  POPEb 239      87.335 126.254  57.645  1.00  0.00           C
ATOM   6797  O31 POPEb 239      88.204 126.675  56.565  1.00  0.00           O
ATOM   6798  C31 POPEb 239      89.204 127.465  56.935  1.00  0.00           C
ATOM   6799  O32 POPEb 239      89.314 128.024  58.005  1.00  0.00           O
ATOM   6800  C32 POPEb 239      90.275 127.475  55.835  1.00  0.00           C
ATOM   6803  C23 POPEb 239      87.206 129.153  54.045  1.00  0.00           C
ATOM   6806  C24 POPEb 239      87.195 129.244  52.525  1.00  0.00           C
ATOM   6809  C25 POPEb 239      88.305 130.183  52.025  1.00  0.00           C
ATOM   6812  C26 POPEb 239      88.396 130.243  50.495  1.00  0.00           C
ATOM   6815  C27 POPEb 239      87.326 131.144  49.855  1.00  0.00           C
ATOM   6818  C28 POPEb 239      86.995 130.743  48.405  1.00  0.00           C
ATOM   6821  C29 POPEb 239      86.285 129.414  48.385  1.00  0.00           C
ATOM   6823 0C21 POPEb 239      86.694 128.273  47.795  1.00  0.00           C
ATOM   6825 1C21 POPEb 239      87.936 128.054  46.975  1.00  0.00           C
ATOM   6828 2C21 POPEb 239      87.596 128.144  45.485  1.00  0.00           C
ATOM   6831 3C21 POPEb 239      88.706 127.605  44.565  1.00  0.00           C
ATOM   6834 4C21 POPEb 239      88.305 127.724  43.095  1.00  0.00           C
ATOM   6837 5C21 POPEb 239      89.174 126.865  42.165  1.00  0.00           C
ATOM   6840 6C21 POPEb 239      88.715 126.944  40.695  1.00  0.00           C
ATOM   6843 7C21 POPEb 239      89.334 125.844  39.815  1.00  0.00           C
ATOM   6846 8C21 POPEb 239      88.876 125.904  38.355  1.00  0.00           C
ATOM   6850  C33 POPEb 239      91.245 128.674  55.855  1.00  0.00           C
ATOM   6853  C34 POPEb 239      92.395 128.444  54.865  1.00  0.00           C
ATOM   6856  C35 POPEb 239      93.465 129.534  54.865  1.00  0.00           C
ATOM   6859  C36 POPEb 239      92.994 130.903  54.335  1.00  0.00           C
ATOM   6862  C37 POPEb 239      92.705 130.924  52.835  1.00  0.00           C
ATOM   6865  C38 POPEb 239      92.245 132.304  52.345  1.00  0.00           C
ATOM   6868  C39 POPEb 239      92.036 132.353  50.835  1.00  0.00           C
ATOM   6871 0C31 POPEb 239      91.285 133.603  50.345  1.00  0.00           C
ATOM   6874 1C31 POPEb 239      90.805 133.433  48.895  1.00  0.00           C
ATOM   6877 2C31 POPEb 239      89.846 134.534  48.405  1.00  0.00           C
ATOM   6880 3C31 POPEb 239      90.546 135.743  47.765  1.00  0.00           C
ATOM   6883 4C31 POPEb 239      89.686 136.353  46.645  1.00  0.00           C
ATOM   6886 5C31 POPEb 239      90.454 137.364  45.775  1.00  0.00           C
ATOM   6889 6C31 POPEb 239      89.715 137.773  44.495  1.00  0.00           C
ATOM   6893  NH3 POPEc 240     103.615 113.614  18.295  1.00  0.00           N
ATOM   6897  C12 POPEc 240     104.266 112.795  19.365  1.00  0.00           C
ATOM   6900  C11 POPEc 240     105.634 112.245  18.955  1.00  0.00           C
ATOM   6903  P   POPEc 240     106.546 109.845  18.445  1.00  0.00           P
ATOM   6904  O13 POPEc 240     106.995 109.255  17.165  1.00  0.00           O
ATOM   6905  O14 POPEc 240     107.656 110.335  19.305  1.00  0.00           O
ATOM   6906  O11 POPEc 240     105.704 108.794  19.285  1.00  0.00           O
ATOM   6907  O12 POPEc 240     105.525 111.035  18.175  1.00  0.00           O
ATOM   6908  C1  POPEc 240     104.524 109.074  20.045  1.00  0.00           C
ATOM   6911  C2  POPEc 240     104.846 109.414  21.545  1.00  0.00           C
ATOM   6913  O21 POPEc 240     104.956 108.185  22.295  1.00  0.00           O
ATOM   6914  C21 POPEc 240     103.965 107.674  22.985  1.00  0.00           C
ATOM   6915  O22 POPEc 240     102.814 108.075  23.075  1.00  0.00           O
ATOM   6916  C22 POPEc 240     104.425 106.364  23.635  1.00  0.00           C
ATOM   6919  C3  POPEc 240     103.934 110.515  22.175  1.00  0.00           C
ATOM   6922  O31 POPEc 240     104.296 110.755  23.555  1.00  0.00           O
ATOM   6923  C31 POPEc 240     103.305 110.785  24.445  1.00  0.00           C
ATOM   6924  O32 POPEc 240     102.115 110.675  24.205  1.00  0.00           O
ATOM   6925  C32 POPEc 240     103.906 110.914  25.835  1.00  0.00           C
ATOM   6928  C23 POPEc 240     105.646 106.515  24.575  1.00  0.00           C
ATOM   6931  C24 POPEc 240     105.874 105.394  25.605  1.00  0.00           C
ATOM   6934  C25 POPEc 240     106.385 105.965  26.945  1.00  0.00           C
ATOM   6937  C26 POPEc 240     106.834 104.894  27.945  1.00  0.00           C
ATOM   6940  C27 POPEc 240     107.674 105.484  29.095  1.00  0.00           C
ATOM   6943  C28 POPEc 240     108.374 104.414  29.955  1.00  0.00           C
ATOM   6946  C29 POPEc 240     107.515 103.824  31.035  1.00  0.00           C
ATOM   6948 0C21 POPEc 240     107.814 103.735  32.345  1.00  0.00           C
ATOM   6950 1C21 POPEc 240     109.064 104.214  33.055  1.00  0.00           C
ATOM   6953 2C21 POPEc 240     108.785 105.414  33.985  1.00  0.00           C
ATOM   6956 3C21 POPEc 240     107.635 105.164  34.965  1.00  0.00           C
ATOM   6959 4C21 POPEc 240     107.475 106.274  36.005  1.00  0.00           C
ATOM   6962 5C21 POPEc 240     106.105 106.195  36.675  1.00  0.00           C
ATOM   6965 6C21 POPEc 240     105.956 107.164  37.845  1.00  0.00           C
ATOM   6968 7C21 POPEc 240     104.536 107.124  38.405  1.00  0.00           C
ATOM   6971 8C21 POPEc 240     104.415 107.754  39.795  1.00  0.00           C
ATOM   6975  C33 POPEc 240     102.854 111.004  26.965  1.00  0.00           C
ATOM   6978  C34 POPEc 240     103.526 110.925  28.345  1.00  0.00           C
ATOM   6981  C35 POPEc 240     102.525 111.004  29.505  1.00  0.00           C
ATOM   6984  C36 POPEc 240     103.165 110.694  30.865  1.00  0.00           C
ATOM   6987  C37 POPEc 240     102.136 110.694  31.995  1.00  0.00           C
ATOM   6990  C38 POPEc 240     102.684 110.144  33.315  1.00  0.00           C
ATOM   6993  C39 POPEc 240     101.564 109.915  34.325  1.00  0.00           C
ATOM   6996 0C31 POPEc 240     102.055 109.395  35.685  1.00  0.00           C
ATOM   6999 1C31 POPEc 240     100.886 109.295  36.665  1.00  0.00           C
ATOM   7002 2C31 POPEc 240     101.315 109.045  38.105  1.00  0.00           C
ATOM   7005 3C31 POPEc 240     100.105 108.884  39.025  1.00  0.00           C
ATOM   7008 4C31 POPEc 240     100.494 108.945  40.495  1.00  0.00           C
ATOM   7011 5C31 POPEc 240      99.425 108.344  41.395  1.00  0.00           C
ATOM   7014 6C31 POPEc 240      99.725 108.565  42.875  1.00  0.00           C
ATOM   7018  NH3 POPEd 241      46.646 114.004  23.045  1.00  0.00           N
ATOM   7022  C12 POPEd 241      47.344 112.964  22.195  1.00  0.00           C
ATOM   7025  C11 POPEd 241      47.315 111.554  22.815  1.00  0.00           C
ATOM   7028  P   POPEd 241      48.624 109.325  22.385  1.00  0.00           P
ATOM   7029  O13 POPEd 241      47.705 108.544  23.245  1.00  0.00           O
ATOM   7030  O14 POPEd 241      49.275 108.654  21.235  1.00  0.00           O
ATOM   7031  O11 POPEd 241      49.764 109.995  23.275  1.00  0.00           O
ATOM   7032  O12 POPEd 241      47.864 110.615  21.875  1.00  0.00           O
ATOM   7033  C1  POPEd 241      50.995 109.314  23.535  1.00  0.00           C
ATOM   7036  C2  POPEd 241      51.214 109.015  25.035  1.00  0.00           C
ATOM   7038  O21 POPEd 241      52.464 108.295  25.175  1.00  0.00           O
ATOM   7039  C21 POPEd 241      53.275 108.754  26.125  1.00  0.00           C
ATOM   7040  O22 POPEd 241      53.124 109.794  26.725  1.00  0.00           O
ATOM   7041  C22 POPEd 241      54.465 107.814  26.315  1.00  0.00           C
ATOM   7044  C3  POPEd 241      50.074 108.115  25.595  1.00  0.00           C
ATOM   7047  O31 POPEd 241      50.245 107.804  26.995  1.00  0.00           O
ATOM   7048  C31 POPEd 241      49.844 108.814  27.795  1.00  0.00           C
ATOM   7049  O32 POPEd 241      49.314 109.834  27.405  1.00  0.00           O
ATOM   7050  C32 POPEd 241      50.144 108.504  29.255  1.00  0.00           C
ATOM   7053  C23 POPEd 241      55.014 107.924  27.765  1.00  0.00           C
ATOM   7056  C24 POPEd 241      56.124 106.925  28.085  1.00  0.00           C
ATOM   7059  C25 POPEd 241      56.484 106.844  29.575  1.00  0.00           C
ATOM   7062  C26 POPEd 241      57.315 105.594  29.875  1.00  0.00           C
ATOM   7065  C27 POPEd 241      58.304 105.834  31.015  1.00  0.00           C
ATOM   7068  C28 POPEd 241      59.215 104.624  31.285  1.00  0.00           C
ATOM   7071  C29 POPEd 241      58.574 103.575  32.135  1.00  0.00           C
ATOM   7073 0C21 POPEd 241      58.924 103.274  33.385  1.00  0.00           C
ATOM   7075 1C21 POPEd 241      60.074 103.914  34.125  1.00  0.00           C
ATOM   7078 2C21 POPEd 241      60.364 103.224  35.465  1.00  0.00           C
ATOM   7081 3C21 POPEd 241      59.475 103.724  36.605  1.00  0.00           C
ATOM   7084 4C21 POPEd 241      59.434 102.745  37.775  1.00  0.00           C
ATOM   7087 5C21 POPEd 241      58.794 103.364  39.025  1.00  0.00           C
ATOM   7090 6C21 POPEd 241      58.355 102.304  40.045  1.00  0.00           C
ATOM   7093 7C21 POPEd 241      57.815 102.954  41.325  1.00  0.00           C
ATOM   7096 8C21 POPEd 241      56.914 102.045  42.155  1.00  0.00           C
ATOM   7100  C33 POPEd 241      50.624 109.764  30.025  1.00  0.00           C
ATOM   7103  C34 POPEd 241      51.284 109.414  31.365  1.00  0.00           C
ATOM   7106  C35 POPEd 241      51.925 110.624  32.055  1.00  0.00           C
ATOM   7109  C36 POPEd 241      52.924 110.225  33.145  1.00  0.00           C
ATOM   7112  C37 POPEd 241      53.664 111.414  33.765  1.00  0.00           C
ATOM   7115  C38 POPEd 241      54.645 111.035  34.885  1.00  0.00           C
ATOM   7118  C39 POPEd 241      53.995 110.594  36.205  1.00  0.00           C
ATOM   7121 0C31 POPEd 241      53.194 111.734  36.865  1.00  0.00           C
ATOM   7124 1C31 POPEd 241      52.625 111.375  38.245  1.00  0.00           C
ATOM   7127 2C31 POPEd 241      53.565 111.694  39.425  1.00  0.00           C
ATOM   7130 3C31 POPEd 241      53.904 113.185  39.625  1.00  0.00           C
ATOM   7133 4C31 POPEd 241      52.695 114.115  39.755  1.00  0.00           C
ATOM   7136 5C31 POPEd 241      53.115 115.564  40.005  1.00  0.00           C
ATOM   7139 6C31 POPEd 241      51.954 116.554  39.985  1.00  0.00           C
ATOM   7143  NH3 POPEe 242     115.226 132.084  20.415  1.00  0.00           N
ATOM   7147  C12 POPEe 242     116.215 131.863  21.535  1.00  0.00           C
ATOM   7150  C11 POPEe 242     117.215 130.724  21.235  1.00  0.00           C
ATOM   7153  P   POPEe 242     119.086 131.033  23.085  1.00  0.00           P
ATOM   7154  O13 POPEe 242     120.555 130.924  22.975  1.00  0.00           O
ATOM   7155  O14 POPEe 242     118.566 132.283  23.655  1.00  0.00           O
ATOM   7156  O11 POPEe 242     118.405 129.743  23.705  1.00  0.00           O
ATOM   7157  O12 POPEe 242     118.566 131.063  21.595  1.00  0.00           O
ATOM   7158  C1  POPEe 242     117.425 129.853  24.755  1.00  0.00           C
ATOM   7161  C2  POPEe 242     116.406 128.663  24.765  1.00  0.00           C
ATOM   7163  O21 POPEe 242     115.436 128.894  25.805  1.00  0.00           O
ATOM   7164  C21 POPEe 242     115.844 128.763  27.065  1.00  0.00           C
ATOM   7165  O22 POPEe 242     116.945 128.373  27.425  1.00  0.00           O
ATOM   7166  C22 POPEe 242     114.755 129.233  28.015  1.00  0.00           C
ATOM   7169  C3  POPEe 242     117.066 127.245  24.785  1.00  0.00           C
ATOM   7172  O31 POPEe 242     116.105 126.154  24.715  1.00  0.00           O
ATOM   7173  C31 POPEe 242     115.634 125.664  25.865  1.00  0.00           C
ATOM   7174  O32 POPEe 242     114.646 126.075  26.445  1.00  0.00           O
ATOM   7175  C32 POPEe 242     116.525 124.484  26.305  1.00  0.00           C
ATOM   7178  C23 POPEe 242     115.285 129.293  29.475  1.00  0.00           C
ATOM   7181  C24 POPEe 242     114.474 130.254  30.355  1.00  0.00           C
ATOM   7184  C25 POPEe 242     115.336 130.913  31.445  1.00  0.00           C
ATOM   7187  C26 POPEe 242     115.296 130.144  32.765  1.00  0.00           C
ATOM   7190  C27 POPEe 242     116.285 130.694  33.785  1.00  0.00           C
ATOM   7193  C28 POPEe 242     115.855 130.414  35.235  1.00  0.00           C
ATOM   7196  C29 POPEe 242     114.804 131.394  35.705  1.00  0.00           C
ATOM   7198 0C21 POPEe 242     114.776 131.963  36.925  1.00  0.00           C
ATOM   7200 1C21 POPEe 242     115.774 131.664  38.005  1.00  0.00           C
ATOM   7203 2C21 POPEe 242     115.506 130.314  38.695  1.00  0.00           C
ATOM   7206 3C21 POPEe 242     116.595 129.983  39.735  1.00  0.00           C
ATOM   7209 4C21 POPEe 242     116.346 128.693  40.525  1.00  0.00           C
ATOM   7212 5C21 POPEe 242     115.226 128.814  41.565  1.00  0.00           C
ATOM   7215 6C21 POPEe 242     113.914 128.164  41.135  1.00  0.00           C
ATOM   7218 7C21 POPEe 242     112.775 128.504  42.095  1.00  0.00           C
ATOM   7221 8C21 POPEe 242     111.635 127.495  42.055  1.00  0.00           C
ATOM   7225  C33 POPEe 242     116.325 124.094  27.785  1.00  0.00           C
ATOM   7228  C34 POPEe 242     117.234 122.924  28.195  1.00  0.00           C
ATOM   7231  C35 POPEe 242     117.264 122.655  29.705  1.00  0.00           C
ATOM   7234  C36 POPEe 242     116.105 121.834  30.275  1.00  0.00           C
ATOM   7237  C37 POPEe 242     116.406 121.394  31.725  1.00  0.00           C
ATOM   7240  C38 POPEe 242     115.494 120.274  32.245  1.00  0.00           C
ATOM   7243  C39 POPEe 242     116.076 119.505  33.445  1.00  0.00           C
ATOM   7246 0C31 POPEe 242     116.414 120.384  34.655  1.00  0.00           C
ATOM   7249 1C31 POPEe 242     116.826 119.545  35.875  1.00  0.00           C
ATOM   7252 2C31 POPEe 242     116.995 120.375  37.145  1.00  0.00           C
ATOM   7255 3C31 POPEe 242     116.834 119.565  38.445  1.00  0.00           C
ATOM   7258 4C31 POPEe 242     115.366 119.255  38.755  1.00  0.00           C
ATOM   7261 5C31 POPEe 242     115.145 118.724  40.175  1.00  0.00           C
ATOM   7264 6C31 POPEe 242     113.685 118.824  40.645  1.00  0.00           C
ATOM   7268  NH3 POPEf 243     112.304  62.474  19.835  1.00  0.00           N
ATOM   7272  C12 POPEf 243     111.486  62.954  18.665  1.00  0.00           C
ATOM   7275  C11 POPEf 243     111.076  64.425  18.895  1.00  0.00           C
ATOM   7278  P   POPEf 243     109.334  66.105  17.775  1.00  0.00           P
ATOM   7279  O13 POPEf 243     109.204  66.625  16.395  1.00  0.00           O
ATOM   7280  O14 POPEf 243     108.165  65.495  18.435  1.00  0.00           O
ATOM   7281  O11 POPEf 243     109.885  67.274  18.705  1.00  0.00           O
ATOM   7282  O12 POPEf 243     110.525  65.034  17.735  1.00  0.00           O
ATOM   7283  C1  POPEf 243     110.164  67.035  20.095  1.00  0.00           C
ATOM   7286  C2  POPEf 243     109.885  68.234  21.035  1.00  0.00           C
ATOM   7288  O21 POPEf 243     110.616  68.064  22.275  1.00  0.00           O
ATOM   7289  C21 POPEf 243     110.105  67.245  23.185  1.00  0.00           C
ATOM   7290  O22 POPEf 243     109.285  66.374  22.975  1.00  0.00           O
ATOM   7291  C22 POPEf 243     110.756  67.505  24.545  1.00  0.00           C
ATOM   7294  C3  POPEf 243     108.374  68.545  21.265  1.00  0.00           C
ATOM   7297  O31 POPEf 243     108.274  69.364  22.435  1.00  0.00           O
ATOM   7298  C31 POPEf 243     107.155  69.965  22.725  1.00  0.00           C
ATOM   7299  O32 POPEf 243     106.076  69.814  22.165  1.00  0.00           O
ATOM   7300  C32 POPEf 243     107.404  70.874  23.945  1.00  0.00           C
ATOM   7303  C23 POPEf 243     110.266  66.524  25.645  1.00  0.00           C
ATOM   7306  C24 POPEf 243     110.436  67.045  27.085  1.00  0.00           C
ATOM   7309  C25 POPEf 243     111.866  67.004  27.625  1.00  0.00           C
ATOM   7312  C26 POPEf 243     112.656  68.304  27.415  1.00  0.00           C
ATOM   7315  C27 POPEf 243     113.986  68.304  28.185  1.00  0.00           C
ATOM   7318  C28 POPEf 243     114.515  69.734  28.435  1.00  0.00           C
ATOM   7321  C29 POPEf 243     115.914  69.785  28.995  1.00  0.00           C
ATOM   7323 0C21 POPEf 243     116.325  69.474  30.245  1.00  0.00           C
ATOM   7325 1C21 POPEf 243     115.485  68.954  31.385  1.00  0.00           C
ATOM   7328 2C21 POPEf 243     115.115  70.045  32.405  1.00  0.00           C
ATOM   7331 3C21 POPEf 243     114.425  69.474  33.645  1.00  0.00           C
ATOM   7334 4C21 POPEf 243     113.785  70.584  34.505  1.00  0.00           C
ATOM   7337 5C21 POPEf 243     113.445  70.145  35.935  1.00  0.00           C
ATOM   7340 6C21 POPEf 243     112.906  71.304  36.775  1.00  0.00           C
ATOM   7343 7C21 POPEf 243     113.084  71.084  38.285  1.00  0.00           C
ATOM   7346 8C21 POPEf 243     112.515  72.225  39.135  1.00  0.00           C
ATOM   7350  C33 POPEf 243     108.865  71.404  24.085  1.00  0.00           C
ATOM   7353  C34 POPEf 243     109.244  71.694  25.545  1.00  0.00           C
ATOM   7356  C35 POPEf 243     110.695  72.185  25.705  1.00  0.00           C
ATOM   7359  C36 POPEf 243     110.936  72.804  27.095  1.00  0.00           C
ATOM   7362  C37 POPEf 243     112.346  73.405  27.235  1.00  0.00           C
ATOM   7365  C38 POPEf 243     112.465  74.355  28.445  1.00  0.00           C
ATOM   7368  C39 POPEf 243     112.544  73.634  29.805  1.00  0.00           C
ATOM   7371 0C31 POPEf 243     112.726  74.605  30.995  1.00  0.00           C
ATOM   7374 1C31 POPEf 243     112.505  73.904  32.345  1.00  0.00           C
ATOM   7377 2C31 POPEf 243     112.796  74.785  33.575  1.00  0.00           C
ATOM   7380 3C31 POPEf 243     114.204  74.594  34.155  1.00  0.00           C
ATOM   7383 4C31 POPEf 243     114.285  74.935  35.655  1.00  0.00           C
ATOM   7386 5C31 POPEf 243     115.616  74.495  36.295  1.00  0.00           C
ATOM   7389 6C31 POPEf 243     115.604  74.594  37.825  1.00  0.00           C
ATOM   7393  NH3 POPEg 244      13.725 114.074  61.595  1.00  0.00           N
ATOM   7397  C12 POPEg 244      14.914 113.964  62.505  1.00  0.00           C
ATOM   7400  C11 POPEg 244      14.525 113.215  63.785  1.00  0.00           C
ATOM   7403  P   POPEg 244      15.125 110.745  64.375  1.00  0.00           P
ATOM   7404  O13 POPEg 244      16.504 111.235  64.515  1.00  0.00           O
ATOM   7405  O14 POPEg 244      14.434 110.384  65.635  1.00  0.00           O
ATOM   7406  O11 POPEg 244      15.134 109.484  63.425  1.00  0.00           O
ATOM   7407  O12 POPEg 244      14.324 111.825  63.515  1.00  0.00           O
ATOM   7408  C1  POPEg 244      15.844 109.575  62.175  1.00  0.00           C
ATOM   7411  C2  POPEg 244      15.105 108.745  61.115  1.00  0.00           C
ATOM   7413  O21 POPEg 244      15.635 109.115  59.835  1.00  0.00           O
ATOM   7414  C21 POPEg 244      15.644 108.194  58.905  1.00  0.00           C
ATOM   7415  O22 POPEg 244      15.355 107.014  59.025  1.00  0.00           O
ATOM   7416  C22 POPEg 244      16.025 108.875  57.585  1.00  0.00           C
ATOM   7419  C3  POPEg 244      13.584 109.094  61.135  1.00  0.00           C
ATOM   7422  O31 POPEg 244      12.814 108.185  60.335  1.00  0.00           O
ATOM   7423  C31 POPEg 244      12.324 108.654  59.205  1.00  0.00           C
ATOM   7424  O32 POPEg 244      12.575 109.715  58.685  1.00  0.00           O
ATOM   7425  C32 POPEg 244      11.375 107.625  58.625  1.00  0.00           C
ATOM   7428  C23 POPEg 244      16.735 107.944  56.585  1.00  0.00           C
ATOM   7431  C24 POPEg 244      17.414 108.735  55.445  1.00  0.00           C
ATOM   7434  C25 POPEg 244      16.445 109.524  54.555  1.00  0.00           C
ATOM   7437  C26 POPEg 244      17.184 110.324  53.475  1.00  0.00           C
ATOM   7440  C27 POPEg 244      16.365 111.464  52.855  1.00  0.00           C
ATOM   7443  C28 POPEg 244      17.224 112.334  51.925  1.00  0.00           C
ATOM   7446  C29 POPEg 244      16.625 113.695  51.645  1.00  0.00           C
ATOM   7448 0C21 POPEg 244      17.285 114.874  51.565  1.00  0.00           C
ATOM   7450 1C21 POPEg 244      18.764 115.125  51.755  1.00  0.00           C
ATOM   7453 2C21 POPEg 244      19.534 115.314  50.435  1.00  0.00           C
ATOM   7456 3C21 POPEg 244      20.965 115.825  50.645  1.00  0.00           C
ATOM   7459 4C21 POPEg 244      21.834 115.755  49.375  1.00  0.00           C
ATOM   7462 5C21 POPEg 244      23.184 116.464  49.555  1.00  0.00           C
ATOM   7465 6C21 POPEg 244      24.275 116.025  48.565  1.00  0.00           C
ATOM   7468 7C21 POPEg 244      25.565 116.855  48.745  1.00  0.00           C
ATOM   7471 8C21 POPEg 244      26.834 116.184  48.225  1.00  0.00           C
ATOM   7475  C33 POPEg 244      11.924 107.114  57.285  1.00  0.00           C
ATOM   7478  C34 POPEg 244      10.934 106.144  56.635  1.00  0.00           C
ATOM   7481  C35 POPEg 244      11.275 105.795  55.195  1.00  0.00           C
ATOM   7484  C36 POPEg 244      10.904 106.905  54.205  1.00  0.00           C
ATOM   7487  C37 POPEg 244      10.965 106.424  52.755  1.00  0.00           C
ATOM   7490  C38 POPEg 244      10.815 107.585  51.775  1.00  0.00           C
ATOM   7493  C39 POPEg 244      10.535 107.084  50.355  1.00  0.00           C
ATOM   7496 0C31 POPEg 244      10.494 108.224  49.335  1.00  0.00           C
ATOM   7499 1C31 POPEg 244      10.205 107.725  47.915  1.00  0.00           C
ATOM   7502 2C31 POPEg 244      10.494 108.774  46.845  1.00  0.00           C
ATOM   7505 3C31 POPEg 244       9.645 110.044  46.975  1.00  0.00           C
ATOM   7508 4C31 POPEg 244      10.014 111.114  45.935  1.00  0.00           C
ATOM   7511 5C31 POPEg 244       9.125 112.355  46.015  1.00  0.00           C
ATOM   7514 6C31 POPEg 244       9.735 113.584  45.345  1.00  0.00           C
ATOM   7518  NH3 POPEh 245      42.155  22.595  65.835  1.00  0.00           N
ATOM   7522  C12 POPEh 245      41.734  22.274  64.435  1.00  0.00           C
ATOM   7525  C11 POPEh 245      40.326  22.804  64.185  1.00  0.00           C
ATOM   7528  P   POPEh 245      40.944  25.384  64.135  1.00  0.00           P
ATOM   7529  O13 POPEh 245      42.264  25.434  64.805  1.00  0.00           O
ATOM   7530  O14 POPEh 245      40.065  26.544  64.345  1.00  0.00           O
ATOM   7531  O11 POPEh 245      41.135  25.084  62.585  1.00  0.00           O
ATOM   7532  O12 POPEh 245      40.154  24.134  64.675  1.00  0.00           O
ATOM   7533  C1  POPEh 245      40.044  24.835  61.675  1.00  0.00           C
ATOM   7536  C2  POPEh 245      39.785  25.944  60.595  1.00  0.00           C
ATOM   7538  O21 POPEh 245      40.684  25.834  59.475  1.00  0.00           O
ATOM   7539  C21 POPEh 245      41.934  26.194  59.595  1.00  0.00           C
ATOM   7540  O22 POPEh 245      42.514  26.534  60.625  1.00  0.00           O
ATOM   7541  C22 POPEh 245      42.705  26.124  58.275  1.00  0.00           C
ATOM   7544  C3  POPEh 245      39.694  27.354  61.235  1.00  0.00           C
ATOM   7547  O31 POPEh 245      38.914  28.325  60.505  1.00  0.00           O
ATOM   7548  C31 POPEh 245      39.545  29.024  59.595  1.00  0.00           C
ATOM   7549  O32 POPEh 245      40.515  28.664  58.935  1.00  0.00           O
ATOM   7550  C32 POPEh 245      39.006  30.464  59.595  1.00  0.00           C
ATOM   7553  C23 POPEh 245      42.135  25.355  57.065  1.00  0.00           C
ATOM   7556  C24 POPEh 245      43.315  25.044  56.125  1.00  0.00           C
ATOM   7559  C25 POPEh 245      43.035  24.144  54.925  1.00  0.00           C
ATOM   7562  C26 POPEh 245      41.895  24.644  54.035  1.00  0.00           C
ATOM   7565  C27 POPEh 245      42.025  24.105  52.605  1.00  0.00           C
ATOM   7568  C28 POPEh 245      40.764  24.324  51.755  1.00  0.00           C
ATOM   7571  C29 POPEh 245      40.434  25.785  51.605  1.00  0.00           C
ATOM   7573 0C21 POPEh 245      40.326  26.474  50.465  1.00  0.00           C
ATOM   7575 1C21 POPEh 245      40.484  25.915  49.075  1.00  0.00           C
ATOM   7578 2C21 POPEh 245      39.174  25.325  48.525  1.00  0.00           C
ATOM   7581 3C21 POPEh 245      38.155  26.375  48.065  1.00  0.00           C
ATOM   7584 4C21 POPEh 245      37.205  26.835  49.175  1.00  0.00           C
ATOM   7587 5C21 POPEh 245      36.234  27.944  48.745  1.00  0.00           C
ATOM   7590 6C21 POPEh 245      35.335  27.534  47.575  1.00  0.00           C
ATOM   7593 7C21 POPEh 245      34.025  28.334  47.515  1.00  0.00           C
ATOM   7596 8C21 POPEh 245      33.125  27.914  46.365  1.00  0.00           C
ATOM   7600  C33 POPEh 245      39.995  31.494  59.015  1.00  0.00           C
ATOM   7603  C34 POPEh 245      39.584  31.994  57.625  1.00  0.00           C
ATOM   7606  C35 POPEh 245      40.664  32.904  57.025  1.00  0.00           C
ATOM   7609  C36 POPEh 245      40.535  33.094  55.505  1.00  0.00           C
ATOM   7612  C37 POPEh 245      39.225  33.754  55.075  1.00  0.00           C
ATOM   7615  C38 POPEh 245      39.254  34.114  53.595  1.00  0.00           C
ATOM   7618  C39 POPEh 245      37.905  34.524  53.025  1.00  0.00           C
ATOM   7621 0C31 POPEh 245      38.094  35.195  51.655  1.00  0.00           C
ATOM   7624 1C31 POPEh 245      36.785  35.535  50.945  1.00  0.00           C
ATOM   7627 2C31 POPEh 245      36.844  36.875  50.205  1.00  0.00           C
ATOM   7630 3C31 POPEh 245      38.004  36.974  49.215  1.00  0.00           C
ATOM   7633 4C31 POPEh 245      37.874  38.184  48.275  1.00  0.00           C
ATOM   7636 5C31 POPEh 245      39.054  38.344  47.315  1.00  0.00           C
ATOM   7639 6C31 POPEh 245      38.955  39.605  46.455  1.00  0.00           C
ATOM   7643  NH3 POPEi 246      82.024  72.944  20.625  1.00  0.00           N
ATOM   7647  C12 POPEi 246      82.076  74.164  19.725  1.00  0.00           C
ATOM   7650  C11 POPEi 246      81.066  75.304  20.055  1.00  0.00           C
ATOM   7653  P   POPEi 246      82.626  77.374  20.055  1.00  0.00           P
ATOM   7654  O13 POPEi 246      83.016  76.684  21.295  1.00  0.00           O
ATOM   7655  O14 POPEi 246      83.654  77.474  18.995  1.00  0.00           O
ATOM   7656  O11 POPEi 246      82.066  78.825  20.375  1.00  0.00           O
ATOM   7657  O12 POPEi 246      81.395  76.584  19.445  1.00  0.00           O
ATOM   7658  C1  POPEi 246      83.055  79.834  20.665  1.00  0.00           C
ATOM   7661  C2  POPEi 246      82.944  80.484  22.085  1.00  0.00           C
ATOM   7663  O21 POPEi 246      81.814  81.394  22.085  1.00  0.00           O
ATOM   7664  C21 POPEi 246      81.516  81.874  23.305  1.00  0.00           C
ATOM   7665  O22 POPEi 246      81.796  81.314  24.355  1.00  0.00           O
ATOM   7666  C22 POPEi 246      80.724  83.164  23.145  1.00  0.00           C
ATOM   7669  C3  POPEi 246      84.305  81.235  22.335  1.00  0.00           C
ATOM   7672  O31 POPEi 246      84.275  82.175  23.415  1.00  0.00           O
ATOM   7673  C31 POPEi 246      84.835  81.765  24.545  1.00  0.00           C
ATOM   7674  O32 POPEi 246      85.115  80.615  24.825  1.00  0.00           O
ATOM   7675  C32 POPEi 246      85.085  82.984  25.425  1.00  0.00           C
ATOM   7678  C23 POPEi 246      80.436  83.875  24.485  1.00  0.00           C
ATOM   7681  C24 POPEi 246      79.414  83.134  25.365  1.00  0.00           C
ATOM   7684  C25 POPEi 246      79.135  83.845  26.705  1.00  0.00           C
ATOM   7687  C26 POPEi 246      79.135  82.894  27.915  1.00  0.00           C
ATOM   7690  C27 POPEi 246      78.985  83.624  29.265  1.00  0.00           C
ATOM   7693  C28 POPEi 246      79.685  82.924  30.445  1.00  0.00           C
ATOM   7696  C29 POPEi 246      79.054  81.615  30.865  1.00  0.00           C
ATOM   7698 0C21 POPEi 246      79.155  81.054  32.085  1.00  0.00           C
ATOM   7700 1C21 POPEi 246      79.934  81.585  33.275  1.00  0.00           C
ATOM   7703 2C21 POPEi 246      80.625  80.484  34.115  1.00  0.00           C
ATOM   7706 3C21 POPEi 246      79.635  79.535  34.815  1.00  0.00           C
ATOM   7709 4C21 POPEi 246      80.285  78.484  35.725  1.00  0.00           C
ATOM   7712 5C21 POPEi 246      81.206  77.495  34.995  1.00  0.00           C
ATOM   7715 6C21 POPEi 246      81.535  76.264  35.855  1.00  0.00           C
ATOM   7718 7C21 POPEi 246      82.535  75.304  35.205  1.00  0.00           C
ATOM   7721 8C21 POPEi 246      83.064  74.245  36.175  1.00  0.00           C
ATOM   7725  C33 POPEi 246      85.724  82.674  26.795  1.00  0.00           C
ATOM   7728  C34 POPEi 246      85.646  83.945  27.635  1.00  0.00           C
ATOM   7731  C35 POPEi 246      86.245  83.894  29.035  1.00  0.00           C
ATOM   7734  C36 POPEi 246      85.835  85.184  29.755  1.00  0.00           C
ATOM   7737  C37 POPEi 246      86.306  85.335  31.195  1.00  0.00           C
ATOM   7740  C38 POPEi 246      85.236  86.095  32.005  1.00  0.00           C
ATOM   7743  C39 POPEi 246      85.774  86.784  33.255  1.00  0.00           C
ATOM   7746 0C31 POPEi 246      85.115  86.405  34.575  1.00  0.00           C
ATOM   7749 1C31 POPEi 246      85.555  85.024  35.085  1.00  0.00           C
ATOM   7752 2C31 POPEi 246      85.236  84.874  36.565  1.00  0.00           C
ATOM   7755 3C31 POPEi 246      83.745  85.064  36.885  1.00  0.00           C
ATOM   7758 4C31 POPEi 246      83.355  84.484  38.245  1.00  0.00           C
ATOM   7761 5C31 POPEi 246      81.884  84.745  38.575  1.00  0.00           C
ATOM   7764 6C31 POPEi 246      81.414  84.074  39.875  1.00  0.00           C
ATOM   7768  NH3 POPEj 247      92.255  57.245  19.565  1.00  0.00           N
ATOM   7772  C12 POPEj 247      91.045  56.995  18.695  1.00  0.00           C
ATOM   7775  C11 POPEj 247      89.745  57.485  19.365  1.00  0.00           C
ATOM   7778  P   POPEj 247      89.594  59.454  21.155  1.00  0.00           P
ATOM   7779  O13 POPEj 247      90.494  60.614  21.295  1.00  0.00           O
ATOM   7780  O14 POPEj 247      88.165  59.704  21.375  1.00  0.00           O
ATOM   7781  O11 POPEj 247      90.035  58.274  22.095  1.00  0.00           O
ATOM   7782  O12 POPEj 247      89.804  58.854  19.725  1.00  0.00           O
ATOM   7783  C1  POPEj 247      90.196  58.414  23.515  1.00  0.00           C
ATOM   7786  C2  POPEj 247      91.564  57.784  23.895  1.00  0.00           C
ATOM   7788  O21 POPEj 247      91.775  57.474  25.275  1.00  0.00           O
ATOM   7789  C21 POPEj 247      91.294  58.154  26.295  1.00  0.00           C
ATOM   7790  O22 POPEj 247      90.745  59.244  26.285  1.00  0.00           O
ATOM   7791  C22 POPEj 247      91.505  57.254  27.525  1.00  0.00           C
ATOM   7794  C3  POPEj 247      92.796  58.495  23.245  1.00  0.00           C
ATOM   7797  O31 POPEj 247      93.475  59.434  24.105  1.00  0.00           O
ATOM   7798  C31 POPEj 247      94.605  58.974  24.645  1.00  0.00           C
ATOM   7799  O32 POPEj 247      94.965  57.814  24.665  1.00  0.00           O
ATOM   7800  C32 POPEj 247      95.444  60.175  25.055  1.00  0.00           C
ATOM   7803  C23 POPEj 247      91.896  57.954  28.845  1.00  0.00           C
ATOM   7806  C24 POPEj 247      92.495  56.944  29.835  1.00  0.00           C
ATOM   7809  C25 POPEj 247      92.515  57.404  31.295  1.00  0.00           C
ATOM   7812  C26 POPEj 247      93.186  58.774  31.455  1.00  0.00           C
ATOM   7815  C27 POPEj 247      93.685  59.034  32.885  1.00  0.00           C
ATOM   7818  C28 POPEj 247      94.804  60.084  32.935  1.00  0.00           C
ATOM   7821  C29 POPEj 247      94.334  61.484  32.675  1.00  0.00           C
ATOM   7823 0C21 POPEj 247      94.086  62.404  33.625  1.00  0.00           C
ATOM   7825 1C21 POPEj 247      94.174  62.175  35.105  1.00  0.00           C
ATOM   7828 2C21 POPEj 247      95.494  62.664  35.745  1.00  0.00           C
ATOM   7831 3C21 POPEj 247      95.695  64.184  35.655  1.00  0.00           C
ATOM   7834 4C21 POPEj 247      96.434  64.764  36.865  1.00  0.00           C
ATOM   7837 5C21 POPEj 247      96.554  66.295  36.825  1.00  0.00           C
ATOM   7840 6C21 POPEj 247      97.475  66.814  35.715  1.00  0.00           C
ATOM   7843 7C21 POPEj 247      97.615  68.344  35.755  1.00  0.00           C
ATOM   7846 8C21 POPEj 247      98.495  68.904  34.645  1.00  0.00           C
ATOM   7850  C33 POPEj 247      96.785  59.785  25.705  1.00  0.00           C
ATOM   7853  C34 POPEj 247      96.564  59.294  27.145  1.00  0.00           C
ATOM   7856  C35 POPEj 247      97.824  59.434  27.995  1.00  0.00           C
ATOM   7859  C36 POPEj 247      97.486  59.675  29.465  1.00  0.00           C
ATOM   7862  C37 POPEj 247      98.736  59.954  30.305  1.00  0.00           C
ATOM   7865  C38 POPEj 247      98.475  61.035  31.365  1.00  0.00           C
ATOM   7868  C39 POPEj 247      99.755  61.564  32.015  1.00  0.00           C
ATOM   7871 0C31 POPEj 247     100.354  60.594  33.045  1.00  0.00           C
ATOM   7874 1C31 POPEj 247     101.854  60.835  33.255  1.00  0.00           C
ATOM   7877 2C31 POPEj 247     102.465  59.874  34.275  1.00  0.00           C
ATOM   7880 3C31 POPEj 247     103.995  59.814  34.205  1.00  0.00           C
ATOM   7883 4C31 POPEj 247     104.706  61.064  34.745  1.00  0.00           C
ATOM   7886 5C31 POPEj 247     104.506  61.274  36.245  1.00  0.00           C
ATOM   7889 6C31 POPEj 247     105.555  62.184  36.875  1.00  0.00           C
ATOM   7893  NH3 POPEk 248      84.745 111.874  61.855  1.00  0.00           N
ATOM   7897  C12 POPEk 248      83.414 112.005  62.555  1.00  0.00           C
ATOM   7900  C11 POPEk 248      82.385 112.745  61.695  1.00  0.00           C
ATOM   7903  P   POPEk 248      79.995 111.685  61.985  1.00  0.00           P
ATOM   7904  O13 POPEk 248      79.435 111.184  63.245  1.00  0.00           O
ATOM   7905  O14 POPEk 248      78.995 112.254  61.055  1.00  0.00           O
ATOM   7906  O11 POPEk 248      80.774 110.484  61.315  1.00  0.00           O
ATOM   7907  O12 POPEk 248      81.115 112.725  62.345  1.00  0.00           O
ATOM   7908  C1  POPEk 248      80.826 110.195  59.925  1.00  0.00           C
ATOM   7911  C2  POPEk 248      81.884 109.085  59.645  1.00  0.00           C
ATOM   7913  O21 POPEk 248      82.615 109.414  58.455  1.00  0.00           O
ATOM   7914  C21 POPEk 248      83.855 109.855  58.595  1.00  0.00           C
ATOM   7915  O22 POPEk 248      84.305 110.524  59.515  1.00  0.00           O
ATOM   7916  C22 POPEk 248      84.715 109.225  57.485  1.00  0.00           C
ATOM   7919  C3  POPEk 248      81.285 107.655  59.445  1.00  0.00           C
ATOM   7922  O31 POPEk 248      82.076 106.895  58.495  1.00  0.00           O
ATOM   7923  C31 POPEk 248      81.546 105.785  58.005  1.00  0.00           C
ATOM   7924  O32 POPEk 248      80.564 105.184  58.415  1.00  0.00           O
ATOM   7925  C32 POPEk 248      82.304 105.365  56.755  1.00  0.00           C
ATOM   7928  C23 POPEk 248      85.555 110.144  56.555  1.00  0.00           C
ATOM   7931  C24 POPEk 248      86.376 109.244  55.625  1.00  0.00           C
ATOM   7934  C25 POPEk 248      87.355 109.945  54.665  1.00  0.00           C
ATOM   7937  C26 POPEk 248      86.756 110.405  53.335  1.00  0.00           C
ATOM   7940  C27 POPEk 248      87.866 110.704  52.315  1.00  0.00           C
ATOM   7943  C28 POPEk 248      87.374 111.475  51.065  1.00  0.00           C
ATOM   7946  C29 POPEk 248      88.475 112.275  50.415  1.00  0.00           C
ATOM   7948 0C21 POPEk 248      89.624 111.804  49.905  1.00  0.00           C
ATOM   7950 1C21 POPEk 248      90.035 110.354  49.765  1.00  0.00           C
ATOM   7953 2C21 POPEk 248      90.914 110.184  48.515  1.00  0.00           C
ATOM   7956 3C21 POPEk 248      91.306 108.735  48.235  1.00  0.00           C
ATOM   7959 4C21 POPEk 248      92.036 108.575  46.885  1.00  0.00           C
ATOM   7962 5C21 POPEk 248      93.484 109.074  46.925  1.00  0.00           C
ATOM   7965 6C21 POPEk 248      94.035 109.365  45.535  1.00  0.00           C
ATOM   7968 7C21 POPEk 248      95.576 109.425  45.525  1.00  0.00           C
ATOM   7971 8C21 POPEk 248      96.135 109.825  44.165  1.00  0.00           C
ATOM   7975  C33 POPEk 248      81.424 104.414  55.905  1.00  0.00           C
ATOM   7978  C34 POPEk 248      81.884 104.225  54.465  1.00  0.00           C
ATOM   7981  C35 POPEk 248      81.925 105.534  53.695  1.00  0.00           C
ATOM   7984  C36 POPEk 248      81.225 105.454  52.335  1.00  0.00           C
ATOM   7987  C37 POPEk 248      81.505 106.694  51.505  1.00  0.00           C
ATOM   7990  C38 POPEk 248      80.366 107.054  50.545  1.00  0.00           C
ATOM   7993  C39 POPEk 248      80.796 108.145  49.555  1.00  0.00           C
ATOM   7996 0C31 POPEk 248      81.635 107.574  48.395  1.00  0.00           C
ATOM   7999 1C31 POPEk 248      82.234 108.654  47.495  1.00  0.00           C
ATOM   8002 2C31 POPEk 248      82.814 108.105  46.185  1.00  0.00           C
ATOM   8005 3C31 POPEk 248      81.714 107.644  45.225  1.00  0.00           C
ATOM   8008 4C31 POPEk 248      82.215 107.345  43.815  1.00  0.00           C
ATOM   8011 5C31 POPEk 248      81.115 106.725  42.955  1.00  0.00           C
ATOM   8014 6C31 POPEk 248      81.486 106.564  41.475  1.00  0.00           C
ATOM   8018  NH3 POPEl 249      30.934  49.495  16.145  1.00  0.00           N
ATOM   8022  C12 POPEl 249      30.815  49.764  17.615  1.00  0.00           C
ATOM   8025  C11 POPEl 249      30.174  51.144  17.865  1.00  0.00           C
ATOM   8028  P   POPEl 249      31.334  53.245  16.675  1.00  0.00           P
ATOM   8029  O13 POPEl 249      31.414  53.694  15.275  1.00  0.00           O
ATOM   8030  O14 POPEl 249      30.925  54.234  17.705  1.00  0.00           O
ATOM   8031  O11 POPEl 249      32.724  52.555  17.035  1.00  0.00           O
ATOM   8032  O12 POPEl 249      30.344  52.024  16.755  1.00  0.00           O
ATOM   8033  C1  POPEl 249      33.394  52.814  18.255  1.00  0.00           C
ATOM   8036  C2  POPEl 249      34.484  51.724  18.505  1.00  0.00           C
ATOM   8038  O21 POPEl 249      34.714  51.575  19.905  1.00  0.00           O
ATOM   8039  C21 POPEl 249      33.764  50.965  20.605  1.00  0.00           C
ATOM   8040  O22 POPEl 249      32.734  50.505  20.165  1.00  0.00           O
ATOM   8041  C22 POPEl 249      34.264  50.925  22.045  1.00  0.00           C
ATOM   8044  C3  POPEl 249      35.844  52.044  17.815  1.00  0.00           C
ATOM   8047  O31 POPEl 249      36.775  50.934  17.905  1.00  0.00           O
ATOM   8048  C31 POPEl 249      37.754  50.774  18.815  1.00  0.00           C
ATOM   8049  O32 POPEl 249      38.365  49.724  18.915  1.00  0.00           O
ATOM   8050  C32 POPEl 249      38.004  51.984  19.695  1.00  0.00           C
ATOM   8053  C23 POPEl 249      33.434  50.024  22.975  1.00  0.00           C
ATOM   8056  C24 POPEl 249      33.925  50.094  24.425  1.00  0.00           C
ATOM   8059  C25 POPEl 249      33.894  51.534  24.955  1.00  0.00           C
ATOM   8062  C26 POPEl 249      33.084  51.744  26.225  1.00  0.00           C
ATOM   8065  C27 POPEl 249      32.264  53.044  26.165  1.00  0.00           C
ATOM   8068  C28 POPEl 249      32.074  53.714  27.535  1.00  0.00           C
ATOM   8071  C29 POPEl 249      33.374  54.304  28.005  1.00  0.00           C
ATOM   8073 0C21 POPEl 249      33.525  55.375  28.795  1.00  0.00           C
ATOM   8075 1C21 POPEl 249      32.424  56.175  29.445  1.00  0.00           C
ATOM   8078 2C21 POPEl 249      32.494  56.054  30.975  1.00  0.00           C
ATOM   8081 3C21 POPEl 249      33.904  56.324  31.535  1.00  0.00           C
ATOM   8084 4C21 POPEl 249      33.904  56.844  32.975  1.00  0.00           C
ATOM   8087 5C21 POPEl 249      33.074  55.995  33.945  1.00  0.00           C
ATOM   8090 6C21 POPEl 249      33.234  56.495  35.385  1.00  0.00           C
ATOM   8093 7C21 POPEl 249      32.354  55.694  36.345  1.00  0.00           C
ATOM   8096 8C21 POPEl 249      32.494  56.165  37.795  1.00  0.00           C
ATOM   8100  C33 POPEl 249      39.025  51.724  20.835  1.00  0.00           C
ATOM   8103  C34 POPEl 249      38.385  51.354  22.175  1.00  0.00           C
ATOM   8106  C35 POPEl 249      39.425  50.764  23.135  1.00  0.00           C
ATOM   8109  C36 POPEl 249      39.034  50.835  24.615  1.00  0.00           C
ATOM   8112  C37 POPEl 249      40.154  50.294  25.525  1.00  0.00           C
ATOM   8115  C38 POPEl 249      39.745  50.214  27.005  1.00  0.00           C
ATOM   8118  C39 POPEl 249      40.934  50.224  27.975  1.00  0.00           C
ATOM   8121 0C31 POPEl 249      41.414  51.634  28.325  1.00  0.00           C
ATOM   8124 1C31 POPEl 249      42.084  51.704  29.705  1.00  0.00           C
ATOM   8127 2C31 POPEl 249      42.385  53.134  30.185  1.00  0.00           C
ATOM   8130 3C31 POPEl 249      42.794  53.154  31.665  1.00  0.00           C
ATOM   8133 4C31 POPEl 249      43.484  54.465  32.095  1.00  0.00           C
ATOM   8136 5C31 POPEl 249      43.754  54.504  33.605  1.00  0.00           C
ATOM   8139 6C31 POPEl 249      44.535  55.734  34.065  1.00  0.00           C
ATOM   8143  NH3 POPEm 250      74.294  61.684  65.505  1.00  0.00           N
ATOM   8147  C12 POPEm 250      75.084  60.585  64.845  1.00  0.00           C
ATOM   8150  C11 POPEm 250      74.395  59.234  65.005  1.00  0.00           C
ATOM   8153  P   POPEm 250      74.955  58.124  67.325  1.00  0.00           P
ATOM   8154  O13 POPEm 250      76.175  58.884  67.685  1.00  0.00           O
ATOM   8155  O14 POPEm 250      74.105  57.604  68.415  1.00  0.00           O
ATOM   8156  O11 POPEm 250      75.264  56.954  66.305  1.00  0.00           O
ATOM   8157  O12 POPEm 250      74.065  59.024  66.385  1.00  0.00           O
ATOM   8158  C1  POPEm 250      74.255  55.954  66.135  1.00  0.00           C
ATOM   8161  C2  POPEm 250      74.495  55.104  64.865  1.00  0.00           C
ATOM   8163  O21 POPEm 250      73.965  55.814  63.725  1.00  0.00           O
ATOM   8164  C21 POPEm 250      74.406  55.434  62.525  1.00  0.00           C
ATOM   8165  O22 POPEm 250      75.364  54.704  62.325  1.00  0.00           O
ATOM   8166  C22 POPEm 250      73.444  56.014  61.465  1.00  0.00           C
ATOM   8169  C3  POPEm 250      73.756  53.745  65.045  1.00  0.00           C
ATOM   8172  O31 POPEm 250      74.434  52.664  64.375  1.00  0.00           O
ATOM   8173  C31 POPEm 250      73.914  52.285  63.215  1.00  0.00           C
ATOM   8174  O32 POPEm 250      72.874  52.734  62.745  1.00  0.00           O
ATOM   8175  C32 POPEm 250      74.844  51.214  62.625  1.00  0.00           C
ATOM   8178  C23 POPEm 250      73.944  55.914  59.995  1.00  0.00           C
ATOM   8181  C24 POPEm 250      72.885  56.264  58.945  1.00  0.00           C
ATOM   8184  C25 POPEm 250      73.425  56.464  57.515  1.00  0.00           C
ATOM   8187  C26 POPEm 250      72.374  56.925  56.485  1.00  0.00           C
ATOM   8190  C27 POPEm 250      72.984  57.044  55.065  1.00  0.00           C
ATOM   8193  C28 POPEm 250      71.934  57.374  53.975  1.00  0.00           C
ATOM   8196  C29 POPEm 250      72.534  57.884  52.685  1.00  0.00           C
ATOM   8198 0C21 POPEm 250      72.205  57.545  51.425  1.00  0.00           C
ATOM   8200 1C21 POPEm 250      71.154  56.544  50.995  1.00  0.00           C
ATOM   8203 2C21 POPEm 250      70.185  57.054  49.895  1.00  0.00           C
ATOM   8206 3C21 POPEm 250      69.065  57.934  50.445  1.00  0.00           C
ATOM   8209 4C21 POPEm 250      67.785  57.934  49.585  1.00  0.00           C
ATOM   8212 5C21 POPEm 250      66.544  58.294  50.415  1.00  0.00           C
ATOM   8215 6C21 POPEm 250      65.215  58.134  49.655  1.00  0.00           C
ATOM   8218 7C21 POPEm 250      64.006  58.324  50.575  1.00  0.00           C
ATOM   8221 8C21 POPEm 250      62.794  57.454  50.235  1.00  0.00           C
ATOM   8225  C33 POPEm 250      74.175  50.214  61.665  1.00  0.00           C
ATOM   8228  C34 POPEm 250      74.294  50.624  60.185  1.00  0.00           C
ATOM   8231  C35 POPEm 250      75.684  50.335  59.595  1.00  0.00           C
ATOM   8234  C36 POPEm 250      75.694  50.354  58.065  1.00  0.00           C
ATOM   8237  C37 POPEm 250      77.094  50.154  57.485  1.00  0.00           C
ATOM   8240  C38 POPEm 250      77.225  50.465  55.985  1.00  0.00           C
ATOM   8243  C39 POPEm 250      76.294  49.644  55.075  1.00  0.00           C
ATOM   8246 0C31 POPEm 250      76.804  49.605  53.625  1.00  0.00           C
ATOM   8249 1C31 POPEm 250      75.984  48.675  52.725  1.00  0.00           C
ATOM   8252 2C31 POPEm 250      76.755  48.204  51.485  1.00  0.00           C
ATOM   8255 3C31 POPEm 250      77.035  49.294  50.435  1.00  0.00           C
ATOM   8258 4C31 POPEm 250      75.745  49.824  49.785  1.00  0.00           C
ATOM   8261 5C31 POPEm 250      75.955  50.364  48.365  1.00  0.00           C
ATOM   8264 6C31 POPEm 250      74.664  50.304  47.535  1.00  0.00           C
ATOM   8268  NH3 POPEn 251      92.664  -0.496  18.825  1.00  0.00           N
ATOM   8272  C12 POPEn 251      92.215   0.954  18.715  1.00  0.00           C
ATOM   8275  C11 POPEn 251      92.994   1.934  19.605  1.00  0.00           C
ATOM   8278  P   POPEn 251      91.896   4.364  19.875  1.00  0.00           P
ATOM   8279  O13 POPEn 251      91.735   4.574  18.435  1.00  0.00           O
ATOM   8280  O14 POPEn 251      90.715   4.794  20.665  1.00  0.00           O
ATOM   8281  O11 POPEn 251      93.204   5.044  20.475  1.00  0.00           O
ATOM   8282  O12 POPEn 251      92.066   2.834  20.205  1.00  0.00           O
ATOM   8283  C1  POPEn 251      93.265   4.994  21.915  1.00  0.00           C
ATOM   8286  C2  POPEn 251      94.706   5.174  22.505  1.00  0.00           C
ATOM   8288  O21 POPEn 251      94.904   4.654  23.825  1.00  0.00           O
ATOM   8289  C21 POPEn 251      93.995   4.184  24.615  1.00  0.00           C
ATOM   8290  O22 POPEn 251      92.775   4.254  24.525  1.00  0.00           O
ATOM   8291  C22 POPEn 251      94.695   3.434  25.745  1.00  0.00           C
ATOM   8294  C3  POPEn 251      95.236   6.624  22.455  1.00  0.00           C
ATOM   8297  O31 POPEn 251      95.184   7.284  23.735  1.00  0.00           O
ATOM   8298  C31 POPEn 251      96.306   7.564  24.405  1.00  0.00           C
ATOM   8299  O32 POPEn 251      96.424   8.534  25.135  1.00  0.00           O
ATOM   8300  C32 POPEn 251      97.444   6.534  24.245  1.00  0.00           C
ATOM   8303  C23 POPEn 251      93.946   3.634  27.075  1.00  0.00           C
ATOM   8306  C24 POPEn 251      94.425   4.874  27.835  1.00  0.00           C
ATOM   8309  C25 POPEn 251      93.414   5.284  28.905  1.00  0.00           C
ATOM   8312  C26 POPEn 251      94.054   5.984  30.115  1.00  0.00           C
ATOM   8315  C27 POPEn 251      94.865   5.014  30.975  1.00  0.00           C
ATOM   8318  C28 POPEn 251      95.376   5.674  32.265  1.00  0.00           C
ATOM   8321  C29 POPEn 251      96.406   4.794  32.935  1.00  0.00           C
ATOM   8323 0C21 POPEn 251      96.166   3.854  33.855  1.00  0.00           C
ATOM   8325 1C21 POPEn 251      94.826   3.464  34.435  1.00  0.00           C
ATOM   8328 2C21 POPEn 251      94.975   2.784  35.805  1.00  0.00           C
ATOM   8331 3C21 POPEn 251      95.345   3.774  36.925  1.00  0.00           C
ATOM   8334 4C21 POPEn 251      96.054   3.094  38.115  1.00  0.00           C
ATOM   8337 5C21 POPEn 251      96.385   4.084  39.245  1.00  0.00           C
ATOM   8340 6C21 POPEn 251      95.245   4.254  40.255  1.00  0.00           C
ATOM   8343 7C21 POPEn 251      95.245   3.164  41.335  1.00  0.00           C
ATOM   8346 8C21 POPEn 251      94.035   3.204  42.275  1.00  0.00           C
ATOM   8350  C33 POPEn 251      98.296   6.474  25.545  1.00  0.00           C
ATOM   8353  C34 POPEn 251      99.375   5.374  25.645  1.00  0.00           C
ATOM   8356  C35 POPEn 251     100.826   5.894  25.655  1.00  0.00           C
ATOM   8359  C36 POPEn 251     101.215   6.794  26.845  1.00  0.00           C
ATOM   8362  C37 POPEn 251     102.726   7.114  26.825  1.00  0.00           C
ATOM   8365  C38 POPEn 251     103.146   8.254  27.785  1.00  0.00           C
ATOM   8368  C39 POPEn 251     102.836   8.014  29.265  1.00  0.00           C
ATOM   8371 0C31 POPEn 251     103.256   9.204  30.145  1.00  0.00           C
ATOM   8374 1C31 POPEn 251     102.994   8.974  31.635  1.00  0.00           C
ATOM   8377 2C31 POPEn 251     103.374  10.184  32.505  1.00  0.00           C
ATOM   8380 3C31 POPEn 251     102.176  10.924  33.105  1.00  0.00           C
ATOM   8383 4C31 POPEn 251     102.605  12.144  33.925  1.00  0.00           C
ATOM   8386 5C31 POPEn 251     101.535  12.654  34.895  1.00  0.00           C
ATOM   8389 6C31 POPEn 251     101.984  13.904  35.645  1.00  0.00           C
ATOM   8393  NH3 POPEo 252     113.815 100.184  19.325  1.00  0.00           N
ATOM   8397  C12 POPEo 252     113.104 101.475  19.025  1.00  0.00           C
ATOM   8400  C11 POPEo 252     111.574 101.305  19.165  1.00  0.00           C
ATOM   8403  P   POPEo 252     110.724  99.024  18.185  1.00  0.00           P
ATOM   8404  O13 POPEo 252     109.776  98.705  17.095  1.00  0.00           O
ATOM   8405  O14 POPEo 252     112.094  98.495  18.005  1.00  0.00           O
ATOM   8406  O11 POPEo 252     110.164  98.794  19.645  1.00  0.00           O
ATOM   8407  O12 POPEo 252     111.005 100.564  18.085  1.00  0.00           O
ATOM   8408  C1  POPEo 252     108.976  99.474  20.055  1.00  0.00           C
ATOM   8411  C2  POPEo 252     108.715  99.244  21.565  1.00  0.00           C
ATOM   8413  O21 POPEo 252     107.906 100.354  22.005  1.00  0.00           O
ATOM   8414  C21 POPEo 252     107.234 100.114  23.125  1.00  0.00           C
ATOM   8415  O22 POPEo 252     107.046  99.024  23.625  1.00  0.00           O
ATOM   8416  C22 POPEo 252     106.844 101.434  23.745  1.00  0.00           C
ATOM   8419  C3  POPEo 252     110.035  99.185  22.415  1.00  0.00           C
ATOM   8422  O31 POPEo 252     109.755  99.164  23.835  1.00  0.00           O
ATOM   8423  C31 POPEo 252     110.765  98.905  24.635  1.00  0.00           C
ATOM   8424  O32 POPEo 252     111.925  98.765  24.285  1.00  0.00           O
ATOM   8425  C32 POPEo 252     110.236  98.814  26.085  1.00  0.00           C
ATOM   8428  C23 POPEo 252     106.974 101.454  25.285  1.00  0.00           C
ATOM   8431  C24 POPEo 252     105.616 101.394  25.985  1.00  0.00           C
ATOM   8434  C25 POPEo 252     105.786 101.224  27.495  1.00  0.00           C
ATOM   8437  C26 POPEo 252     104.515 101.524  28.295  1.00  0.00           C
ATOM   8440  C27 POPEo 252     104.555 100.855  29.675  1.00  0.00           C
ATOM   8443  C28 POPEo 252     103.566 101.445  30.685  1.00  0.00           C
ATOM   8446  C29 POPEo 252     102.136 101.424  30.235  1.00  0.00           C
ATOM   8448 0C21 POPEo 252     101.066 101.664  31.015  1.00  0.00           C
ATOM   8450 1C21 POPEo 252     101.115 101.984  32.485  1.00  0.00           C
ATOM   8453 2C21 POPEo 252     100.604 100.834  33.375  1.00  0.00           C
ATOM   8456 3C21 POPEo 252      99.126 100.515  33.165  1.00  0.00           C
ATOM   8459 4C21 POPEo 252      98.635  99.314  33.985  1.00  0.00           C
ATOM   8462 5C21 POPEo 252      98.666  99.535  35.505  1.00  0.00           C
ATOM   8465 6C21 POPEo 252      97.924  98.414  36.255  1.00  0.00           C
ATOM   8468 7C21 POPEo 252      98.165  98.455  37.765  1.00  0.00           C
ATOM   8471 8C21 POPEo 252      97.304  97.434  38.505  1.00  0.00           C
ATOM   8475  C33 POPEo 252     111.145  97.954  26.995  1.00  0.00           C
ATOM   8478  C34 POPEo 252     110.424  97.495  28.275  1.00  0.00           C
ATOM   8481  C35 POPEo 252     111.265  96.515  29.125  1.00  0.00           C
ATOM   8484  C36 POPEo 252     110.604  96.184  30.465  1.00  0.00           C
ATOM   8487  C37 POPEo 252     111.306  95.064  31.265  1.00  0.00           C
ATOM   8490  C38 POPEo 252     110.646  94.884  32.635  1.00  0.00           C
ATOM   8493  C39 POPEo 252     111.376  93.924  33.595  1.00  0.00           C
ATOM   8496 0C31 POPEo 252     111.225  92.425  33.265  1.00  0.00           C
ATOM   8499 1C31 POPEo 252     111.376  91.554  34.525  1.00  0.00           C
ATOM   8502 2C31 POPEo 252     111.355  90.044  34.265  1.00  0.00           C
ATOM   8505 3C31 POPEo 252     111.255  89.244  35.565  1.00  0.00           C
ATOM   8508 4C31 POPEo 252     111.225  87.725  35.355  1.00  0.00           C
ATOM   8511 5C31 POPEo 252     110.695  86.954  36.575  1.00  0.00           C
ATOM   8514 6C31 POPEo 252     110.715  85.435  36.405  1.00  0.00           C
ATOM   8518  NH3 POPEp 253      28.785  35.814  16.125  1.00  0.00           N
ATOM   8522  C12 POPEp 253      29.654  36.964  16.585  1.00  0.00           C
ATOM   8525  C11 POPEp 253      30.434  37.594  15.415  1.00  0.00           C
ATOM   8528  P   POPEp 253      31.374  40.014  15.535  1.00  0.00           P
ATOM   8529  O13 POPEp 253      29.984  40.484  15.415  1.00  0.00           O
ATOM   8530  O14 POPEp 253      32.234  40.234  14.355  1.00  0.00           O
ATOM   8531  O11 POPEp 253      32.034  40.724  16.795  1.00  0.00           O
ATOM   8532  O12 POPEp 253      31.425  38.484  15.925  1.00  0.00           O
ATOM   8533  C1  POPEp 253      31.425  40.745  18.085  1.00  0.00           C
ATOM   8536  C2  POPEp 253      31.875  39.574  18.995  1.00  0.00           C
ATOM   8538  O21 POPEp 253      31.264  39.694  20.295  1.00  0.00           O
ATOM   8539  C21 POPEp 253      30.084  39.125  20.435  1.00  0.00           C
ATOM   8540  O22 POPEp 253      29.505  38.454  19.595  1.00  0.00           O
ATOM   8541  C22 POPEp 253      29.675  39.355  21.895  1.00  0.00           C
ATOM   8544  C3  POPEp 253      33.405  39.535  19.245  1.00  0.00           C
ATOM   8547  O31 POPEp 253      33.684  38.444  20.155  1.00  0.00           O
ATOM   8548  C31 POPEp 253      34.074  38.794  21.375  1.00  0.00           C
ATOM   8549  O32 POPEp 253      34.414  39.904  21.725  1.00  0.00           O
ATOM   8550  C32 POPEp 253      33.955  37.574  22.325  1.00  0.00           C
ATOM   8553  C23 POPEp 253      28.205  38.974  22.185  1.00  0.00           C
ATOM   8556  C24 POPEp 253      27.784  39.224  23.645  1.00  0.00           C
ATOM   8559  C25 POPEp 253      28.695  38.544  24.685  1.00  0.00           C
ATOM   8562  C26 POPEp 253      28.105  38.614  26.105  1.00  0.00           C
ATOM   8565  C27 POPEp 253      29.055  38.085  27.195  1.00  0.00           C
ATOM   8568  C28 POPEp 253      28.425  37.974  28.595  1.00  0.00           C
ATOM   8571  C29 POPEp 253      27.895  39.294  29.115  1.00  0.00           C
ATOM   8573 0C21 POPEp 253      27.224  39.474  30.265  1.00  0.00           C
ATOM   8575 1C21 POPEp 253      26.955  38.434  31.315  1.00  0.00           C
ATOM   8578 2C21 POPEp 253      27.205  39.015  32.715  1.00  0.00           C
ATOM   8581 3C21 POPEp 253      28.674  39.344  33.005  1.00  0.00           C
ATOM   8584 4C21 POPEp 253      28.834  40.445  34.065  1.00  0.00           C
ATOM   8587 5C21 POPEp 253      28.144  40.175  35.405  1.00  0.00           C
ATOM   8590 6C21 POPEp 253      28.295  41.384  36.335  1.00  0.00           C
ATOM   8593 7C21 POPEp 253      27.594  41.224  37.695  1.00  0.00           C
ATOM   8596 8C21 POPEp 253      27.824  42.434  38.605  1.00  0.00           C
ATOM   8600  C33 POPEp 253      34.615  37.804  23.715  1.00  0.00           C
ATOM   8603  C34 POPEp 253      33.824  37.194  24.885  1.00  0.00           C
ATOM   8606  C35 POPEp 253      34.404  37.625  26.245  1.00  0.00           C
ATOM   8609  C36 POPEp 253      33.405  37.434  27.395  1.00  0.00           C
ATOM   8612  C37 POPEp 253      33.785  38.164  28.685  1.00  0.00           C
ATOM   8615  C38 POPEp 253      32.745  37.984  29.785  1.00  0.00           C
ATOM   8618  C39 POPEp 253      33.154  38.634  31.115  1.00  0.00           C
ATOM   8621 0C31 POPEp 253      32.304  38.134  32.295  1.00  0.00           C
ATOM   8624 1C31 POPEp 253      32.714  38.764  33.635  1.00  0.00           C
ATOM   8627 2C31 POPEp 253      32.004  38.094  34.815  1.00  0.00           C
ATOM   8630 3C31 POPEp 253      32.015  38.945  36.095  1.00  0.00           C
ATOM   8633 4C31 POPEp 253      31.304  38.254  37.265  1.00  0.00           C
ATOM   8636 5C31 POPEp 253      31.115  39.174  38.475  1.00  0.00           C
ATOM   8639 6C31 POPEp 253      30.384  38.495  39.645  1.00  0.00           C
ATOM   8643  NH3 POPEq 254      68.616  -0.966  20.715  1.00  0.00           N
ATOM   8647  C12 POPEq 254      67.995  -0.306  19.515  1.00  0.00           C
ATOM   8650  C11 POPEq 254      66.474  -0.256  19.625  1.00  0.00           C
ATOM   8653  P   POPEq 254      65.715   2.134  20.395  1.00  0.00           P
ATOM   8654  O13 POPEq 254      66.646   2.744  19.395  1.00  0.00           O
ATOM   8655  O14 POPEq 254      64.265   2.264  20.175  1.00  0.00           O
ATOM   8656  O11 POPEq 254      66.065   2.744  21.805  1.00  0.00           O
ATOM   8657  O12 POPEq 254      66.076   0.624  20.665  1.00  0.00           O
ATOM   8658  C1  POPEq 254      65.745   2.054  23.005  1.00  0.00           C
ATOM   8661  C2  POPEq 254      65.874   3.024  24.215  1.00  0.00           C
ATOM   8663  O21 POPEq 254      66.465   2.274  25.295  1.00  0.00           O
ATOM   8664  C21 POPEq 254      67.394   2.934  25.955  1.00  0.00           C
ATOM   8665  O22 POPEq 254      67.685   4.114  25.805  1.00  0.00           O
ATOM   8666  C22 POPEq 254      68.124   1.994  26.905  1.00  0.00           C
ATOM   8669  C3  POPEq 254      64.514   3.644  24.625  1.00  0.00           C
ATOM   8672  O31 POPEq 254      64.664   4.704  25.595  1.00  0.00           O
ATOM   8673  C31 POPEq 254      64.294   4.424  26.835  1.00  0.00           C
ATOM   8674  O32 POPEq 254      65.044   4.104  27.735  1.00  0.00           O
ATOM   8675  C32 POPEq 254      62.775   4.554  27.015  1.00  0.00           C
ATOM   8678  C23 POPEq 254      67.366   1.734  28.225  1.00  0.00           C
ATOM   8681  C24 POPEq 254      68.304   1.184  29.315  1.00  0.00           C
ATOM   8684  C25 POPEq 254      67.584   0.854  30.625  1.00  0.00           C
ATOM   8687  C26 POPEq 254      68.514   0.234  31.675  1.00  0.00           C
ATOM   8690  C27 POPEq 254      69.265   1.284  32.515  1.00  0.00           C
ATOM   8693  C28 POPEq 254      70.344   0.664  33.445  1.00  0.00           C
ATOM   8696  C29 POPEq 254      71.175   1.724  34.115  1.00  0.00           C
ATOM   8698 0C21 POPEq 254      71.124   2.154  35.385  1.00  0.00           C
ATOM   8700 1C21 POPEq 254      70.275   1.614  36.515  1.00  0.00           C
ATOM   8703 2C21 POPEq 254      71.065   1.684  37.845  1.00  0.00           C
ATOM   8706 3C21 POPEq 254      72.326   0.804  37.865  1.00  0.00           C
ATOM   8709 4C21 POPEq 254      73.315   1.174  38.985  1.00  0.00           C
ATOM   8712 5C21 POPEq 254      72.984   0.544  40.345  1.00  0.00           C
ATOM   8715 6C21 POPEq 254      73.984   0.944  41.435  1.00  0.00           C
ATOM   8718 7C21 POPEq 254      73.815   0.124  42.725  1.00  0.00           C
ATOM   8721 8C21 POPEq 254      74.904   0.404  43.765  1.00  0.00           C
ATOM   8725  C33 POPEq 254      62.374   4.364  28.485  1.00  0.00           C
ATOM   8728  C34 POPEq 254      60.865   4.374  28.785  1.00  0.00           C
ATOM   8731  C35 POPEq 254      60.664   3.894  30.235  1.00  0.00           C
ATOM   8734  C36 POPEq 254      59.275   4.094  30.845  1.00  0.00           C
ATOM   8737  C37 POPEq 254      59.325   3.784  32.355  1.00  0.00           C
ATOM   8740  C38 POPEq 254      58.045   4.104  33.125  1.00  0.00           C
ATOM   8743  C39 POPEq 254      58.285   4.164  34.635  1.00  0.00           C
ATOM   8746 0C31 POPEq 254      57.025   4.574  35.425  1.00  0.00           C
ATOM   8749 1C31 POPEq 254      57.324   5.114  36.825  1.00  0.00           C
ATOM   8752 2C31 POPEq 254      56.035   5.404  37.595  1.00  0.00           C
ATOM   8755 3C31 POPEq 254      56.205   6.334  38.805  1.00  0.00           C
ATOM   8758 4C31 POPEq 254      57.215   5.844  39.855  1.00  0.00           C
ATOM   8761 5C31 POPEq 254      57.084   6.644  41.165  1.00  0.00           C
ATOM   8764 6C31 POPEq 254      58.054   6.194  42.265  1.00  0.00           C
ATOM   8768  NH3 POPEr 255     120.205   3.784  20.695  1.00  0.00           N
ATOM   8772  C12 POPEr 255     121.376   4.524  20.105  1.00  0.00           C
ATOM   8775  C11 POPEr 255     121.026   5.964  19.705  1.00  0.00           C
ATOM   8778  P   POPEr 255     122.234   8.104  18.775  1.00  0.00           P
ATOM   8779  O13 POPEr 255     120.844   8.564  18.545  1.00  0.00           O
ATOM   8780  O14 POPEr 255     123.234   8.364  17.715  1.00  0.00           O
ATOM   8781  O11 POPEr 255     122.755   8.704  20.145  1.00  0.00           O
ATOM   8782  O12 POPEr 255     122.176   6.564  19.105  1.00  0.00           O
ATOM   8783  C1  POPEr 255     124.005   8.174  20.625  1.00  0.00           C
ATOM   8786  C2  POPEr 255     124.046   8.224  22.155  1.00  0.00           C
ATOM   8788  O21 POPEr 255     125.324   7.774  22.615  1.00  0.00           O
ATOM   8789  C21 POPEr 255     126.154   8.784  22.835  1.00  0.00           C
ATOM   8790  O22 POPEr 255     125.956   9.954  22.545  1.00  0.00           O
ATOM   8791  C22 POPEr 255     127.395   8.264  23.535  1.00  0.00           C
ATOM   8794  C3  POPEr 255     122.964   7.324  22.765  1.00  0.00           C
ATOM   8797  O31 POPEr 255     122.885   7.554  24.195  1.00  0.00           O
ATOM   8798  C31 POPEr 255     121.665   7.484  24.665  1.00  0.00           C
ATOM   8799  O32 POPEr 255     120.686   7.194  23.995  1.00  0.00           O
ATOM   8800  C32 POPEr 255     121.665   7.864  26.145  1.00  0.00           C
ATOM   8803  C23 POPEr 255     128.064   9.364  24.385  1.00  0.00           C
ATOM   8806  C24 POPEr 255     127.514   9.474  25.815  1.00  0.00           C
ATOM   8809  C25 POPEr 255     128.633   9.214  26.835  1.00  0.00           C
ATOM   8812  C26 POPEr 255     128.243   9.584  28.265  1.00  0.00           C
ATOM   8815  C27 POPEr 255     129.314   9.124  29.265  1.00  0.00           C
ATOM   8818  C28 POPEr 255     128.995   9.575  30.705  1.00  0.00           C
ATOM   8821  C29 POPEr 255     129.903   8.894  31.685  1.00  0.00           C
ATOM   8823 0C21 POPEr 255     129.655   7.724  32.305  1.00  0.00           C
ATOM   8825 1C21 POPEr 255     128.424   6.864  32.155  1.00  0.00           C
ATOM   8828 2C21 POPEr 255     127.715   6.584  33.495  1.00  0.00           C
ATOM   8831 3C21 POPEr 255     128.564   5.754  34.465  1.00  0.00           C
ATOM   8834 4C21 POPEr 255     127.864   5.454  35.805  1.00  0.00           C
ATOM   8837 5C21 POPEr 255     128.835   4.854  36.835  1.00  0.00           C
ATOM   8840 6C21 POPEr 255     128.165   4.504  38.175  1.00  0.00           C
ATOM   8843 7C21 POPEr 255     129.135   3.884  39.185  1.00  0.00           C
ATOM   8846 8C21 POPEr 255     128.523   3.704  40.585  1.00  0.00           C
ATOM   8850  C33 POPEr 255     121.175   9.314  26.375  1.00  0.00           C
ATOM   8853  C34 POPEr 255     122.036  10.394  25.685  1.00  0.00           C
ATOM   8856  C35 POPEr 255     123.475  10.524  26.195  1.00  0.00           C
ATOM   8859  C36 POPEr 255     123.596  11.374  27.475  1.00  0.00           C
ATOM   8862  C37 POPEr 255     125.044  11.504  27.935  1.00  0.00           C
ATOM   8865  C38 POPEr 255     125.196  12.014  29.375  1.00  0.00           C
ATOM   8868  C39 POPEr 255     124.835  10.954  30.425  1.00  0.00           C
ATOM   8871 0C31 POPEr 255     124.904  11.514  31.845  1.00  0.00           C
ATOM   8874 1C31 POPEr 255     124.676  10.434  32.905  1.00  0.00           C
ATOM   8877 2C31 POPEr 255     124.686  11.014  34.325  1.00  0.00           C
ATOM   8880 3C31 POPEr 255     126.105  11.164  34.875  1.00  0.00           C
ATOM   8883 4C31 POPEr 255     126.346  10.244  36.075  1.00  0.00           C
ATOM   8886 5C31 POPEr 255     127.794  10.264  36.585  1.00  0.00           C
ATOM   8889 6C31 POPEr 255     128.013   9.384  37.815  1.00  0.00           C
ATOM   8893  NH3 POPEs 256       7.735 104.884  64.135  1.00  0.00           N
ATOM   8897  C12 POPEs 256       7.895 104.635  62.655  1.00  0.00           C
ATOM   8900  C11 POPEs 256       7.785 105.925  61.845  1.00  0.00           C
ATOM   8903  P   POPEs 256       6.395 107.924  62.905  1.00  0.00           P
ATOM   8904  O13 POPEs 256       4.984 108.325  62.705  1.00  0.00           O
ATOM   8905  O14 POPEs 256       6.914 107.745  64.285  1.00  0.00           O
ATOM   8906  O11 POPEs 256       7.365 108.855  62.075  1.00  0.00           O
ATOM   8907  O12 POPEs 256       6.544 106.564  62.145  1.00  0.00           O
ATOM   8908  C1  POPEs 256       6.865 110.015  61.415  1.00  0.00           C
ATOM   8911  C2  POPEs 256       6.224 109.654  60.045  1.00  0.00           C
ATOM   8913  O21 POPEs 256       7.035 110.055  58.925  1.00  0.00           O
ATOM   8914  C21 POPEs 256       7.035 111.355  58.665  1.00  0.00           C
ATOM   8915  O22 POPEs 256       6.804 112.245  59.465  1.00  0.00           O
ATOM   8916  C22 POPEs 256       7.344 111.604  57.185  1.00  0.00           C
ATOM   8919  C3  POPEs 256       4.754 110.174  59.925  1.00  0.00           C
ATOM   8922  O31 POPEs 256       4.284 110.204  58.565  1.00  0.00           O
ATOM   8923  C31 POPEs 256       3.885 109.034  58.075  1.00  0.00           C
ATOM   8924  O32 POPEs 256       3.895 107.964  58.665  1.00  0.00           O
ATOM   8925  C32 POPEs 256       3.375 109.265  56.655  1.00  0.00           C
ATOM   8928  C23 POPEs 256       6.284 112.585  56.645  1.00  0.00           C
ATOM   8931  C24 POPEs 256       6.264 112.745  55.125  1.00  0.00           C
ATOM   8934  C25 POPEs 256       7.154 113.814  54.495  1.00  0.00           C
ATOM   8937  C26 POPEs 256       6.674 114.074  53.055  1.00  0.00           C
ATOM   8940  C27 POPEs 256       7.374 115.254  52.365  1.00  0.00           C
ATOM   8943  C28 POPEs 256       6.795 115.545  50.965  1.00  0.00           C
ATOM   8946  C29 POPEs 256       6.905 114.334  50.075  1.00  0.00           C
ATOM   8948 0C21 POPEs 256       6.044 114.004  49.095  1.00  0.00           C
ATOM   8950 1C21 POPEs 256       4.844 114.815  48.655  1.00  0.00           C
ATOM   8953 2C21 POPEs 256       5.264 115.804  47.545  1.00  0.00           C
ATOM   8956 3C21 POPEs 256       5.774 115.134  46.265  1.00  0.00           C
ATOM   8959 4C21 POPEs 256       4.654 114.465  45.445  1.00  0.00           C
ATOM   8962 5C21 POPEs 256       5.204 113.404  44.475  1.00  0.00           C
ATOM   8965 6C21 POPEs 256       4.445 113.344  43.135  1.00  0.00           C
ATOM   8968 7C21 POPEs 256       4.554 111.974  42.455  1.00  0.00           C
ATOM   8971 8C21 POPEs 256       4.044 111.974  41.015  1.00  0.00           C
ATOM   8975  C33 POPEs 256       1.855 109.575  56.615  1.00  0.00           C
ATOM   8978  C34 POPEs 256       1.395 110.184  55.285  1.00  0.00           C
ATOM   8981  C35 POPEs 256       1.715 109.344  54.035  1.00  0.00           C
ATOM   8984  C36 POPEs 256       1.424 107.844  54.175  1.00  0.00           C
ATOM   8987  C37 POPEs 256       1.794 107.075  52.905  1.00  0.00           C
ATOM   8990  C38 POPEs 256       1.524 105.564  52.995  1.00  0.00           C
ATOM   8993  C39 POPEs 256       2.174 104.775  51.855  1.00  0.00           C
ATOM   8996 0C31 POPEs 256       1.785 105.274  50.455  1.00  0.00           C
ATOM   8999 1C31 POPEs 256       2.494 104.514  49.315  1.00  0.00           C
ATOM   9002 2C31 POPEs 256       2.065 104.995  47.915  1.00  0.00           C
ATOM   9005 3C31 POPEs 256       2.584 106.384  47.525  1.00  0.00           C
ATOM   9008 4C31 POPEs 256       4.075 106.384  47.115  1.00  0.00           C
ATOM   9011 5C31 POPEs 256       4.585 107.784  46.715  1.00  0.00           C
ATOM   9014 6C31 POPEs 256       6.034 107.784  46.235  1.00  0.00           C
ATOM   9018  NH3 POPEt 257      28.434  55.175  19.135  1.00  0.00           N
ATOM   9022  C12 POPEt 257      27.895  53.764  19.085  1.00  0.00           C
ATOM   9025  C11 POPEt 257      27.034  53.514  17.825  1.00  0.00           C
ATOM   9028  P   POPEt 257      25.594  51.464  18.595  1.00  0.00           P
ATOM   9029  O13 POPEt 257      24.875  50.375  17.895  1.00  0.00           O
ATOM   9030  O14 POPEt 257      24.775  52.534  19.215  1.00  0.00           O
ATOM   9031  O11 POPEt 257      26.494  50.785  19.735  1.00  0.00           O
ATOM   9032  O12 POPEt 257      26.684  52.134  17.675  1.00  0.00           O
ATOM   9033  C1  POPEt 257      26.164  49.404  20.005  1.00  0.00           C
ATOM   9036  C2  POPEt 257      27.075  48.714  21.065  1.00  0.00           C
ATOM   9038  O21 POPEt 257      27.224  49.484  22.255  1.00  0.00           O
ATOM   9039  C21 POPEt 257      26.195  49.605  23.055  1.00  0.00           C
ATOM   9040  O22 POPEt 257      25.045  49.274  22.825  1.00  0.00           O
ATOM   9041  C22 POPEt 257      26.745  50.144  24.385  1.00  0.00           C
ATOM   9044  C3  POPEt 257      28.485  48.384  20.495  1.00  0.00           C
ATOM   9047  O31 POPEt 257      29.304  47.714  21.475  1.00  0.00           O
ATOM   9048  C31 POPEt 257      29.994  48.504  22.295  1.00  0.00           C
ATOM   9049  O32 POPEt 257      30.035  49.724  22.235  1.00  0.00           O
ATOM   9050  C32 POPEt 257      30.734  47.654  23.335  1.00  0.00           C
ATOM   9053  C23 POPEt 257      25.674  50.484  25.445  1.00  0.00           C
ATOM   9056  C24 POPEt 257      26.025  49.944  26.845  1.00  0.00           C
ATOM   9059  C25 POPEt 257      27.175  50.754  27.465  1.00  0.00           C
ATOM   9062  C26 POPEt 257      27.605  50.274  28.855  1.00  0.00           C
ATOM   9065  C27 POPEt 257      26.674  50.724  29.995  1.00  0.00           C
ATOM   9068  C28 POPEt 257      27.414  51.484  31.125  1.00  0.00           C
ATOM   9071  C29 POPEt 257      28.455  50.634  31.805  1.00  0.00           C
ATOM   9073 0C21 POPEt 257      28.944  50.824  33.045  1.00  0.00           C
ATOM   9075 1C21 POPEt 257      28.574  51.925  34.005  1.00  0.00           C
ATOM   9078 2C21 POPEt 257      28.485  51.414  35.455  1.00  0.00           C
ATOM   9081 3C21 POPEt 257      28.045  52.545  36.405  1.00  0.00           C
ATOM   9084 4C21 POPEt 257      28.474  52.324  37.865  1.00  0.00           C
ATOM   9087 5C21 POPEt 257      27.694  51.214  38.595  1.00  0.00           C
ATOM   9090 6C21 POPEt 257      26.275  51.645  38.995  1.00  0.00           C
ATOM   9093 7C21 POPEt 257      25.484  50.505  39.655  1.00  0.00           C
ATOM   9096 8C21 POPEt 257      24.104  50.925  40.175  1.00  0.00           C
ATOM   9100  C33 POPEt 257      29.824  47.164  24.495  1.00  0.00           C
ATOM   9103  C34 POPEt 257      30.615  46.435  25.585  1.00  0.00           C
ATOM   9106  C35 POPEt 257      31.135  47.355  26.715  1.00  0.00           C
ATOM   9109  C36 POPEt 257      32.225  46.664  27.555  1.00  0.00           C
ATOM   9112  C37 POPEt 257      32.675  47.434  28.805  1.00  0.00           C
ATOM   9115  C38 POPEt 257      33.254  48.824  28.525  1.00  0.00           C
ATOM   9118  C39 POPEt 257      32.484  49.954  29.225  1.00  0.00           C
ATOM   9121 0C31 POPEt 257      33.094  50.384  30.555  1.00  0.00           C
ATOM   9124 1C31 POPEt 257      32.264  51.495  31.225  1.00  0.00           C
ATOM   9127 2C31 POPEt 257      32.905  52.105  32.475  1.00  0.00           C
ATOM   9130 3C31 POPEt 257      33.444  51.074  33.475  1.00  0.00           C
ATOM   9133 4C31 POPEt 257      33.974  51.724  34.755  1.00  0.00           C
ATOM   9136 5C31 POPEt 257      34.795  50.754  35.605  1.00  0.00           C
ATOM   9139 6C31 POPEt 257      35.295  51.384  36.915  1.00  0.00           C
ATOM   9143  NH3 POPEu 258      67.965   5.774  21.245  1.00  0.00           N
ATOM   9147  C12 POPEu 258      66.465   5.824  21.275  1.00  0.00           C
ATOM   9150  C11 POPEu 258      65.815   6.374  20.005  1.00  0.00           C
ATOM   9153  P   POPEu 258      65.146   8.854  20.525  1.00  0.00           P
ATOM   9154  O13 POPEu 258      66.004  10.024  20.805  1.00  0.00           O
ATOM   9155  O14 POPEu 258      64.035   9.114  19.595  1.00  0.00           O
ATOM   9156  O11 POPEu 258      64.624   8.204  21.865  1.00  0.00           O
ATOM   9157  O12 POPEu 258      66.084   7.754  19.845  1.00  0.00           O
ATOM   9158  C1  POPEu 258      64.815   8.774  23.165  1.00  0.00           C
ATOM   9161  C2  POPEu 258      63.435   9.104  23.825  1.00  0.00           C
ATOM   9163  O21 POPEu 258      63.584   9.794  25.085  1.00  0.00           O
ATOM   9164  C21 POPEu 258      64.044   9.074  26.105  1.00  0.00           C
ATOM   9165  O22 POPEu 258      64.565   7.974  26.025  1.00  0.00           O
ATOM   9166  C22 POPEu 258      63.804   9.824  27.415  1.00  0.00           C
ATOM   9169  C3  POPEu 258      62.474   7.864  23.865  1.00  0.00           C
ATOM   9172  O31 POPEu 258      61.094   8.244  24.115  1.00  0.00           O
ATOM   9173  C31 POPEu 258      60.655   8.054  25.345  1.00  0.00           C
ATOM   9174  O32 POPEu 258      61.324   7.674  26.285  1.00  0.00           O
ATOM   9175  C32 POPEu 258      59.146   8.304  25.385  1.00  0.00           C
ATOM   9178  C23 POPEu 258      64.715   9.304  28.555  1.00  0.00           C
ATOM   9181  C24 POPEu 258      64.076   9.504  29.935  1.00  0.00           C
ATOM   9184  C25 POPEu 258      63.075   8.374  30.245  1.00  0.00           C
ATOM   9187  C26 POPEu 258      62.215   8.624  31.495  1.00  0.00           C
ATOM   9190  C27 POPEu 258      62.995   8.964  32.775  1.00  0.00           C
ATOM   9193  C28 POPEu 258      62.065   9.084  33.995  1.00  0.00           C
ATOM   9196  C29 POPEu 258      62.785   9.534  35.245  1.00  0.00           C
ATOM   9198 0C21 POPEu 258      63.304   8.734  36.185  1.00  0.00           C
ATOM   9200 1C21 POPEu 258      63.315   7.224  36.155  1.00  0.00           C
ATOM   9203 2C21 POPEu 258      62.434   6.534  37.215  1.00  0.00           C
ATOM   9206 3C21 POPEu 258      62.315   5.034  36.895  1.00  0.00           C
ATOM   9209 4C21 POPEu 258      61.664   4.184  38.005  1.00  0.00           C
ATOM   9212 5C21 POPEu 258      61.674   2.694  37.635  1.00  0.00           C
ATOM   9215 6C21 POPEu 258      60.275   2.064  37.585  1.00  0.00           C
ATOM   9218 7C21 POPEu 258      60.245   0.744  36.805  1.00  0.00           C
ATOM   9221 8C21 POPEu 258      58.834   0.144  36.705  1.00  0.00           C
ATOM   9225  C33 POPEu 258      58.525   8.214  26.795  1.00  0.00           C
ATOM   9228  C34 POPEu 258      59.114   9.194  27.825  1.00  0.00           C
ATOM   9231  C35 POPEu 258      58.175   9.474  29.005  1.00  0.00           C
ATOM   9234  C36 POPEu 258      58.754  10.514  29.975  1.00  0.00           C
ATOM   9237  C37 POPEu 258      57.826  10.934  31.125  1.00  0.00           C
ATOM   9240  C38 POPEu 258      58.495  12.004  31.995  1.00  0.00           C
ATOM   9243  C39 POPEu 258      57.594  12.634  33.075  1.00  0.00           C
ATOM   9246 0C31 POPEu 258      57.404  11.764  34.335  1.00  0.00           C
ATOM   9249 1C31 POPEu 258      57.124  12.624  35.575  1.00  0.00           C
ATOM   9252 2C31 POPEu 258      56.814  11.804  36.845  1.00  0.00           C
ATOM   9255 3C31 POPEu 258      56.375  12.694  38.015  1.00  0.00           C
ATOM   9258 4C31 POPEu 258      56.284  11.934  39.335  1.00  0.00           C
ATOM   9261 5C31 POPEu 258      55.594  12.734  40.445  1.00  0.00           C
ATOM   9264 6C31 POPEu 258      55.675  12.044  41.805  1.00  0.00           C
ATOM   9268  NH3 POPEv 259      51.895  46.064  62.635  1.00  0.00           N
ATOM   9272  C12 POPEv 259      52.525  47.394  62.285  1.00  0.00           C
ATOM   9275  C11 POPEv 259      53.015  48.224  63.495  1.00  0.00           C
ATOM   9278  P   POPEv 259      54.545  49.814  62.085  1.00  0.00           P
ATOM   9279  O13 POPEv 259      55.624  48.834  62.295  1.00  0.00           O
ATOM   9280  O14 POPEv 259      54.925  51.245  62.135  1.00  0.00           O
ATOM   9281  O11 POPEv 259      53.844  49.484  60.725  1.00  0.00           O
ATOM   9282  O12 POPEv 259      53.405  49.554  63.135  1.00  0.00           O
ATOM   9283  C1  POPEv 259      52.635  50.055  60.255  1.00  0.00           C
ATOM   9286  C2  POPEv 259      52.835  50.874  58.955  1.00  0.00           C
ATOM   9288  O21 POPEv 259      53.045  50.045  57.815  1.00  0.00           O
ATOM   9289  C21 POPEv 259      54.184  49.425  57.645  1.00  0.00           C
ATOM   9290  O22 POPEv 259      55.154  49.404  58.375  1.00  0.00           O
ATOM   9291  C22 POPEv 259      54.174  48.694  56.315  1.00  0.00           C
ATOM   9294  C3  POPEv 259      53.885  52.004  59.135  1.00  0.00           C
ATOM   9297  O31 POPEv 259      53.615  53.145  58.285  1.00  0.00           O
ATOM   9298  C31 POPEv 259      54.384  53.264  57.205  1.00  0.00           C
ATOM   9299  O32 POPEv 259      55.224  52.474  56.825  1.00  0.00           O
ATOM   9300  C32 POPEv 259      53.984  54.585  56.505  1.00  0.00           C
ATOM   9303  C23 POPEv 259      55.465  49.005  55.525  1.00  0.00           C
ATOM   9306  C24 POPEv 259      55.396  48.465  54.105  1.00  0.00           C
ATOM   9309  C25 POPEv 259      56.544  48.964  53.225  1.00  0.00           C
ATOM   9312  C26 POPEv 259      56.375  48.564  51.755  1.00  0.00           C
ATOM   9315  C27 POPEv 259      56.835  47.134  51.445  1.00  0.00           C
ATOM   9318  C28 POPEv 259      56.646  46.804  49.955  1.00  0.00           C
ATOM   9321  C29 POPEv 259      57.035  45.395  49.595  1.00  0.00           C
ATOM   9323 0C21 POPEv 259      56.544  44.675  48.575  1.00  0.00           C
ATOM   9325 1C21 POPEv 259      55.535  45.154  47.565  1.00  0.00           C
ATOM   9328 2C21 POPEv 259      56.035  45.074  46.105  1.00  0.00           C
ATOM   9331 3C21 POPEv 259      56.164  43.644  45.555  1.00  0.00           C
ATOM   9334 4C21 POPEv 259      56.674  43.644  44.115  1.00  0.00           C
ATOM   9337 5C21 POPEv 259      56.045  42.564  43.215  1.00  0.00           C
ATOM   9340 6C21 POPEv 259      56.365  41.124  43.635  1.00  0.00           C
ATOM   9343 7C21 POPEv 259      55.645  40.104  42.735  1.00  0.00           C
ATOM   9346 8C21 POPEv 259      55.934  38.654  43.105  1.00  0.00           C
ATOM   9350  C33 POPEv 259      54.914  55.074  55.355  1.00  0.00           C
ATOM   9353  C34 POPEv 259      54.384  54.794  53.945  1.00  0.00           C
ATOM   9356  C35 POPEv 259      54.285  53.294  53.635  1.00  0.00           C
ATOM   9359  C36 POPEv 259      53.904  52.984  52.175  1.00  0.00           C
ATOM   9362  C37 POPEv 259      53.945  51.464  51.935  1.00  0.00           C
ATOM   9365  C38 POPEv 259      53.484  51.004  50.545  1.00  0.00           C
ATOM   9368  C39 POPEv 259      54.374  51.484  49.395  1.00  0.00           C
ATOM   9371 0C31 POPEv 259      54.304  50.575  48.165  1.00  0.00           C
ATOM   9374 1C31 POPEv 259      55.094  51.124  46.975  1.00  0.00           C
ATOM   9377 2C31 POPEv 259      55.065  50.185  45.755  1.00  0.00           C
ATOM   9380 3C31 POPEv 259      56.084  49.034  45.815  1.00  0.00           C
ATOM   9383 4C31 POPEv 259      57.544  49.495  45.615  1.00  0.00           C
ATOM   9386 5C31 POPEv 259      58.444  48.404  45.015  1.00  0.00           C
ATOM   9389 6C31 POPEv 259      59.885  48.865  44.785  1.00  0.00           C
ATOM   9393  NH3 POPEw 260      66.925 123.005  62.195  1.00  0.00           N
ATOM   9397  C12 POPEw 260      65.955 121.995  61.705  1.00  0.00           C
ATOM   9400  C11 POPEw 260      66.154 121.714  60.215  1.00  0.00           C
ATOM   9403  P   POPEw 260      66.186 119.134  59.885  1.00  0.00           P
ATOM   9404  O13 POPEw 260      67.114 119.054  61.035  1.00  0.00           O
ATOM   9405  O14 POPEw 260      65.084 118.164  59.775  1.00  0.00           O
ATOM   9406  O11 POPEw 260      66.995 119.255  58.535  1.00  0.00           O
ATOM   9407  O12 POPEw 260      65.444 120.534  59.905  1.00  0.00           O
ATOM   9408  C1  POPEw 260      68.065 118.355  58.255  1.00  0.00           C
ATOM   9411  C2  POPEw 260      68.686 118.654  56.875  1.00  0.00           C
ATOM   9413  O21 POPEw 260      69.764 117.714  56.715  1.00  0.00           O
ATOM   9414  C21 POPEw 260      69.874 117.205  55.505  1.00  0.00           C
ATOM   9415  O22 POPEw 260      69.135 117.425  54.555  1.00  0.00           O
ATOM   9416  C22 POPEw 260      71.164 116.375  55.425  1.00  0.00           C
ATOM   9419  C3  POPEw 260      69.265 120.105  56.785  1.00  0.00           C
ATOM   9422  O31 POPEw 260      69.855 120.354  55.485  1.00  0.00           O
ATOM   9423  C31 POPEw 260      71.175 120.254  55.385  1.00  0.00           C
ATOM   9424  O32 POPEw 260      71.944 120.134  56.325  1.00  0.00           O
ATOM   9425  C32 POPEw 260      71.535 120.235  53.885  1.00  0.00           C
ATOM   9428  C23 POPEw 260      71.054 115.254  54.355  1.00  0.00           C
ATOM   9431  C24 POPEw 260      72.414 114.785  53.815  1.00  0.00           C
ATOM   9434  C25 POPEw 260      72.334 114.314  52.355  1.00  0.00           C
ATOM   9437  C26 POPEw 260      71.245 113.274  52.055  1.00  0.00           C
ATOM   9440  C27 POPEw 260      71.474 111.914  52.735  1.00  0.00           C
ATOM   9443  C28 POPEw 260      70.355 110.904  52.415  1.00  0.00           C
ATOM   9446  C29 POPEw 260      69.044 111.274  53.065  1.00  0.00           C
ATOM   9448 0C21 POPEw 260      67.974 110.475  53.245  1.00  0.00           C
ATOM   9450 1C21 POPEw 260      67.815 109.045  52.815  1.00  0.00           C
ATOM   9453 2C21 POPEw 260      68.044 108.665  51.325  1.00  0.00           C
ATOM   9456 3C21 POPEw 260      66.974 109.234  50.375  1.00  0.00           C
ATOM   9459 4C21 POPEw 260      67.254 110.664  49.875  1.00  0.00           C
ATOM   9462 5C21 POPEw 260      67.285 110.755  48.335  1.00  0.00           C
ATOM   9465 6C21 POPEw 260      68.565 110.155  47.735  1.00  0.00           C
ATOM   9468 7C21 POPEw 260      68.425 109.894  46.235  1.00  0.00           C
ATOM   9471 8C21 POPEw 260      69.745 109.614  45.525  1.00  0.00           C
ATOM   9475  C33 POPEw 260      72.896 119.594  53.495  1.00  0.00           C
ATOM   9478  C34 POPEw 260      73.455 120.095  52.135  1.00  0.00           C
ATOM   9481  C35 POPEw 260      72.506 120.004  50.925  1.00  0.00           C
ATOM   9484  C36 POPEw 260      72.974 120.774  49.675  1.00  0.00           C
ATOM   9487  C37 POPEw 260      73.616 119.995  48.505  1.00  0.00           C
ATOM   9490  C38 POPEw 260      75.154 120.064  48.405  1.00  0.00           C
ATOM   9493  C39 POPEw 260      75.675 119.925  46.945  1.00  0.00           C
ATOM   9496 0C31 POPEw 260      75.764 121.265  46.185  1.00  0.00           C
ATOM   9499 1C31 POPEw 260      75.955 121.175  44.655  1.00  0.00           C
ATOM   9502 2C31 POPEw 260      75.844 122.564  43.995  1.00  0.00           C
ATOM   9505 3C31 POPEw 260      75.624 122.585  42.475  1.00  0.00           C
ATOM   9508 4C31 POPEw 260      76.885 122.364  41.625  1.00  0.00           C
ATOM   9511 5C31 POPEw 260      76.646 122.725  40.145  1.00  0.00           C
ATOM   9514 6C31 POPEw 260      77.844 122.495  39.225  1.00  0.00           C
ATOM   9518  NH3 POPEx 261      91.465 104.225  62.595  1.00  0.00           N
ATOM   9522  C12 POPEx 261      91.424 104.815  63.965  1.00  0.00           C
ATOM   9525  C11 POPEx 261      89.995 105.265  64.285  1.00  0.00           C
ATOM   9528  P   POPEx 261      88.245 106.124  62.465  1.00  0.00           P
ATOM   9529  O13 POPEx 261      87.544 104.845  62.735  1.00  0.00           O
ATOM   9530  O14 POPEx 261      87.515 107.384  62.705  1.00  0.00           O
ATOM   9531  O11 POPEx 261      88.815 106.065  60.965  1.00  0.00           O
ATOM   9532  O12 POPEx 261      89.585 106.224  63.315  1.00  0.00           O
ATOM   9533  C1  POPEx 261      87.854 105.795  59.925  1.00  0.00           C
ATOM   9536  C2  POPEx 261      88.554 105.534  58.555  1.00  0.00           C
ATOM   9538  O21 POPEx 261      87.674 104.874  57.615  1.00  0.00           O
ATOM   9539  C21 POPEx 261      86.785 105.605  56.955  1.00  0.00           C
ATOM   9540  O22 POPEx 261      86.035 106.434  57.425  1.00  0.00           O
ATOM   9541  C22 POPEx 261      86.925 105.214  55.475  1.00  0.00           C
ATOM   9544  C3  POPEx 261      89.846 104.664  58.725  1.00  0.00           C
ATOM   9547  O31 POPEx 261      90.075 103.705  57.665  1.00  0.00           O
ATOM   9548  C31 POPEx 261      90.164 104.174  56.425  1.00  0.00           C
ATOM   9549  O32 POPEx 261      90.275 105.344  56.105  1.00  0.00           O
ATOM   9550  C32 POPEx 261      90.005 103.005  55.455  1.00  0.00           C
ATOM   9553  C23 POPEx 261      85.594 105.214  54.695  1.00  0.00           C
ATOM   9556  C24 POPEx 261      85.826 104.955  53.195  1.00  0.00           C
ATOM   9559  C25 POPEx 261      86.315 106.195  52.425  1.00  0.00           C
ATOM   9562  C26 POPEx 261      86.726 105.895  50.975  1.00  0.00           C
ATOM   9565  C27 POPEx 261      87.124 107.175  50.235  1.00  0.00           C
ATOM   9568  C28 POPEx 261      87.585 106.935  48.775  1.00  0.00           C
ATOM   9571  C29 POPEx 261      86.455 106.834  47.775  1.00  0.00           C
ATOM   9573 0C21 POPEx 261      86.446 107.374  46.545  1.00  0.00           C
ATOM   9575 1C21 POPEx 261      87.596 108.124  45.905  1.00  0.00           C
ATOM   9578 2C21 POPEx 261      87.804 109.565  46.425  1.00  0.00           C
ATOM   9581 3C21 POPEx 261      86.854 110.615  45.845  1.00  0.00           C
ATOM   9584 4C21 POPEx 261      87.186 112.005  46.425  1.00  0.00           C
ATOM   9587 5C21 POPEx 261      86.525 113.185  45.705  1.00  0.00           C
ATOM   9590 6C21 POPEx 261      84.995 113.175  45.735  1.00  0.00           C
ATOM   9593 7C21 POPEx 261      84.415 114.575  45.515  1.00  0.00           C
ATOM   9596 8C21 POPEx 261      82.885 114.594  45.375  1.00  0.00           C
ATOM   9600  C33 POPEx 261      91.285 102.595  54.695  1.00  0.00           C
ATOM   9603  C34 POPEx 261      90.886 101.925  53.375  1.00  0.00           C
ATOM   9606  C35 POPEx 261      92.036 101.424  52.495  1.00  0.00           C
ATOM   9609  C36 POPEx 261      91.486 100.984  51.135  1.00  0.00           C
ATOM   9612  C37 POPEx 261      92.535 100.414  50.185  1.00  0.00           C
ATOM   9615  C38 POPEx 261      91.884  99.965  48.865  1.00  0.00           C
ATOM   9618  C39 POPEx 261      92.895  99.384  47.865  1.00  0.00           C
ATOM   9621 0C31 POPEx 261      92.206  98.675  46.695  1.00  0.00           C
ATOM   9624 1C31 POPEx 261      93.215  97.914  45.825  1.00  0.00           C
ATOM   9627 2C31 POPEx 261      92.565  96.874  44.895  1.00  0.00           C
ATOM   9630 3C31 POPEx 261      91.665  97.465  43.805  1.00  0.00           C
ATOM   9633 4C31 POPEx 261      92.425  98.344  42.815  1.00  0.00           C
ATOM   9636 5C31 POPEx 261      91.714  98.455  41.465  1.00  0.00           C
ATOM   9639 6C31 POPEx 261      92.316  99.505  40.545  1.00  0.00           C
ATOM   9643  NH3 POPEy 262      57.914  19.335  64.645  1.00  0.00           N
ATOM   9647  C12 POPEy 262      58.285  19.794  66.025  1.00  0.00           C
ATOM   9650  C11 POPEy 262      58.924  21.194  65.995  1.00  0.00           C
ATOM   9653  P   POPEy 262      60.684  21.394  64.085  1.00  0.00           P
ATOM   9654  O13 POPEy 262      60.004  22.625  63.625  1.00  0.00           O
ATOM   9655  O14 POPEy 262      62.155  21.415  63.965  1.00  0.00           O
ATOM   9656  O11 POPEy 262      60.055  20.165  63.315  1.00  0.00           O
ATOM   9657  O12 POPEy 262      60.294  21.124  65.575  1.00  0.00           O
ATOM   9658  C1  POPEy 262      60.855  19.324  62.465  1.00  0.00           C
ATOM   9661  C2  POPEy 262      61.404  20.044  61.185  1.00  0.00           C
ATOM   9663  O21 POPEy 262      60.575  19.835  60.035  1.00  0.00           O
ATOM   9664  C21 POPEy 262      60.955  18.964  59.115  1.00  0.00           C
ATOM   9665  O22 POPEy 262      61.515  17.904  59.305  1.00  0.00           O
ATOM   9666  C22 POPEy 262      60.575  19.544  57.755  1.00  0.00           C
ATOM   9669  C3  POPEy 262      62.934  19.784  60.985  1.00  0.00           C
ATOM   9672  O31 POPEy 262      63.455  20.325  59.755  1.00  0.00           O
ATOM   9673  C31 POPEy 262      63.484  21.644  59.605  1.00  0.00           C
ATOM   9674  O32 POPEy 262      63.184  22.464  60.465  1.00  0.00           O
ATOM   9675  C32 POPEy 262      63.874  21.904  58.145  1.00  0.00           C
ATOM   9678  C23 POPEy 262      61.604  19.114  56.695  1.00  0.00           C
ATOM   9681  C24 POPEy 262      61.435  19.704  55.285  1.00  0.00           C
ATOM   9684  C25 POPEy 262      60.004  19.564  54.775  1.00  0.00           C
ATOM   9687  C26 POPEy 262      59.834  19.704  53.265  1.00  0.00           C
ATOM   9690  C27 POPEy 262      58.374  19.435  52.855  1.00  0.00           C
ATOM   9693  C28 POPEy 262      58.075  19.554  51.355  1.00  0.00           C
ATOM   9696  C29 POPEy 262      58.654  18.414  50.545  1.00  0.00           C
ATOM   9698 0C21 POPEy 262      58.164  17.974  49.375  1.00  0.00           C
ATOM   9700 1C21 POPEy 262      56.984  18.544  48.625  1.00  0.00           C
ATOM   9703 2C21 POPEy 262      57.324  19.554  47.505  1.00  0.00           C
ATOM   9706 3C21 POPEy 262      58.425  19.085  46.535  1.00  0.00           C
ATOM   9709 4C21 POPEy 262      59.815  19.614  46.945  1.00  0.00           C
ATOM   9712 5C21 POPEy 262      60.965  19.034  46.125  1.00  0.00           C
ATOM   9715 6C21 POPEy 262      61.525  20.044  45.125  1.00  0.00           C
ATOM   9718 7C21 POPEy 262      62.615  19.444  44.235  1.00  0.00           C
ATOM   9721 8C21 POPEy 262      63.145  20.425  43.195  1.00  0.00           C
ATOM   9725  C33 POPEy 262      64.855  23.064  57.925  1.00  0.00           C
ATOM   9728  C34 POPEy 262      64.275  24.204  57.085  1.00  0.00           C
ATOM   9731  C35 POPEy 262      65.344  25.195  56.615  1.00  0.00           C
ATOM   9734  C36 POPEy 262      64.715  26.434  55.965  1.00  0.00           C
ATOM   9737  C37 POPEy 262      65.715  27.424  55.365  1.00  0.00           C
ATOM   9740  C38 POPEy 262      65.895  27.214  53.865  1.00  0.00           C
ATOM   9743  C39 POPEy 262      66.734  28.325  53.205  1.00  0.00           C
ATOM   9746 0C31 POPEy 262      67.035  28.004  51.735  1.00  0.00           C
ATOM   9749 1C31 POPEy 262      67.734  29.154  51.015  1.00  0.00           C
ATOM   9752 2C31 POPEy 262      68.594  28.684  49.825  1.00  0.00           C
ATOM   9755 3C31 POPEy 262      67.844  27.904  48.725  1.00  0.00           C
ATOM   9758 4C31 POPEy 262      66.705  28.704  48.085  1.00  0.00           C
ATOM   9761 5C31 POPEy 262      66.304  28.194  46.695  1.00  0.00           C
ATOM   9764 6C31 POPEy 262      65.245  29.075  46.025  1.00  0.00           C
ATOM   9768  NH3 POPEz 263     116.124  37.444  62.015  1.00  0.00           N
ATOM   9772  C12 POPEz 263     115.296  36.745  63.065  1.00  0.00           C
ATOM   9775  C11 POPEz 263     113.815  37.134  62.945  1.00  0.00           C
ATOM   9778  P   POPEz 263     112.766  35.214  61.465  1.00  0.00           P
ATOM   9779  O13 POPEz 263     111.495  35.224  60.695  1.00  0.00           O
ATOM   9780  O14 POPEz 263     112.804  34.474  62.745  1.00  0.00           O
ATOM   9781  O11 POPEz 263     113.976  34.734  60.585  1.00  0.00           O
ATOM   9782  O12 POPEz 263     113.265  36.704  61.705  1.00  0.00           O
ATOM   9783  C1  POPEz 263     113.765  33.974  59.395  1.00  0.00           C
ATOM   9786  C2  POPEz 263     114.135  34.794  58.135  1.00  0.00           C
ATOM   9788  O21 POPEz 263     113.955  33.904  57.025  1.00  0.00           O
ATOM   9789  C21 POPEz 263     113.585  34.454  55.885  1.00  0.00           C
ATOM   9790  O22 POPEz 263     113.426  35.634  55.645  1.00  0.00           O
ATOM   9791  C22 POPEz 263     113.386  33.304  54.875  1.00  0.00           C
ATOM   9794  C3  POPEz 263     115.616  35.274  58.235  1.00  0.00           C
ATOM   9797  O31 POPEz 263     116.026  36.034  57.085  1.00  0.00           O
ATOM   9798  C31 POPEz 263     115.886  37.335  57.205  1.00  0.00           C
ATOM   9799  O32 POPEz 263     115.546  37.934  58.215  1.00  0.00           O
ATOM   9800  C32 POPEz 263     116.236  38.014  55.885  1.00  0.00           C
ATOM   9803  C23 POPEz 263     112.635  33.734  53.595  1.00  0.00           C
ATOM   9806  C24 POPEz 263     112.346  32.554  52.655  1.00  0.00           C
ATOM   9809  C25 POPEz 263     111.756  32.965  51.295  1.00  0.00           C
ATOM   9812  C26 POPEz 263     110.886  31.874  50.635  1.00  0.00           C
ATOM   9815  C27 POPEz 263     111.554  30.495  50.495  1.00  0.00           C
ATOM   9818  C28 POPEz 263     111.645  29.995  49.045  1.00  0.00           C
ATOM   9821  C29 POPEz 263     112.416  28.694  48.975  1.00  0.00           C
ATOM   9823 0C21 POPEz 263     112.006  27.524  48.455  1.00  0.00           C
ATOM   9825 1C21 POPEz 263     110.695  27.224  47.785  1.00  0.00           C
ATOM   9828 2C21 POPEz 263     110.594  27.704  46.315  1.00  0.00           C
ATOM   9831 3C21 POPEz 263     111.954  27.904  45.625  1.00  0.00           C
ATOM   9834 4C21 POPEz 263     111.884  28.294  44.145  1.00  0.00           C
ATOM   9837 5C21 POPEz 263     113.256  28.814  43.685  1.00  0.00           C
ATOM   9840 6C21 POPEz 263     113.355  29.105  42.185  1.00  0.00           C
ATOM   9843 7C21 POPEz 263     114.745  29.605  41.785  1.00  0.00           C
ATOM   9846 8C21 POPEz 263     114.865  29.924  40.295  1.00  0.00           C
ATOM   9850  C33 POPEz 263     115.105  38.974  55.435  1.00  0.00           C
ATOM   9853  C34 POPEz 263     115.126  39.265  53.925  1.00  0.00           C
ATOM   9856  C35 POPEz 263     114.865  37.995  53.105  1.00  0.00           C
ATOM   9859  C36 POPEz 263     114.266  38.294  51.735  1.00  0.00           C
ATOM   9862  C37 POPEz 263     114.226  37.054  50.835  1.00  0.00           C
ATOM   9865  C38 POPEz 263     113.505  37.354  49.515  1.00  0.00           C
ATOM   9868  C39 POPEz 263     113.535  36.194  48.525  1.00  0.00           C
ATOM   9871 0C31 POPEz 263     112.684  36.534  47.295  1.00  0.00           C
ATOM   9874 1C31 POPEz 263     112.866  35.564  46.135  1.00  0.00           C
ATOM   9877 2C31 POPEz 263     112.036  36.024  44.945  1.00  0.00           C
ATOM   9880 3C31 POPEz 263     112.234  35.164  43.695  1.00  0.00           C
ATOM   9883 4C31 POPEz 263     111.414  33.875  43.715  1.00  0.00           C
ATOM   9886 5C31 POPEz 263     111.465  33.134  42.375  1.00  0.00           C
ATOM   9889 6C31 POPEz 263     110.594  31.894  42.355  1.00  0.00           C
ATOM   9893  NH3 POPE0 264      11.844 110.074  18.445  1.00  0.00           N
ATOM   9897  C12 POPE0 264      12.964 109.134  18.805  1.00  0.00           C
ATOM   9900  C11 POPE0 264      12.454 107.714  19.155  1.00  0.00           C
ATOM   9903  P   POPE0 264      10.255 108.034  20.545  1.00  0.00           P
ATOM   9904  O13 POPE0 264      10.075 108.995  21.675  1.00  0.00           O
ATOM   9905  O14 POPE0 264       9.804 108.535  19.225  1.00  0.00           O
ATOM   9906  O11 POPE0 264       9.544 106.644  20.815  1.00  0.00           O
ATOM   9907  O12 POPE0 264      11.775 107.674  20.415  1.00  0.00           O
ATOM   9908  C1  POPE0 264       9.135 106.245  22.125  1.00  0.00           C
ATOM   9911  C2  POPE0 264       9.945 105.055  22.685  1.00  0.00           C
ATOM   9913  O21 POPE0 264       9.964 105.134  24.125  1.00  0.00           O
ATOM   9914  C21 POPE0 264       9.044 104.405  24.755  1.00  0.00           C
ATOM   9915  O22 POPE0 264       8.105 103.855  24.215  1.00  0.00           O
ATOM   9916  C22 POPE0 264       9.444 104.265  26.235  1.00  0.00           C
ATOM   9919  C3  POPE0 264      11.405 105.044  22.165  1.00  0.00           C
ATOM   9922  O31 POPE0 264      12.134 104.015  22.865  1.00  0.00           O
ATOM   9923  C31 POPE0 264      13.445 104.054  22.725  1.00  0.00           C
ATOM   9924  O32 POPE0 264      14.075 104.645  21.865  1.00  0.00           O
ATOM   9925  C32 POPE0 264      14.064 103.414  23.985  1.00  0.00           C
ATOM   9928  C23 POPE0 264       8.374 104.764  27.255  1.00  0.00           C
ATOM   9931  C24 POPE0 264       8.605 104.304  28.705  1.00  0.00           C
ATOM   9934  C25 POPE0 264       9.844 104.894  29.405  1.00  0.00           C
ATOM   9937  C26 POPE0 264       9.704 106.345  29.875  1.00  0.00           C
ATOM   9940  C27 POPE0 264      10.965 106.804  30.635  1.00  0.00           C
ATOM   9943  C28 POPE0 264      10.934 108.285  31.065  1.00  0.00           C
ATOM   9946  C29 POPE0 264      10.514 108.514  32.485  1.00  0.00           C
ATOM   9948 0C21 POPE0 264      10.775 109.624  33.205  1.00  0.00           C
ATOM   9950 1C21 POPE0 264      11.464 110.874  32.695  1.00  0.00           C
ATOM   9953 2C21 POPE0 264      12.324 111.594  33.755  1.00  0.00           C
ATOM   9956 3C21 POPE0 264      11.514 112.325  34.835  1.00  0.00           C
ATOM   9959 4C21 POPE0 264      12.414 113.105  35.805  1.00  0.00           C
ATOM   9962 5C21 POPE0 264      11.645 113.774  36.955  1.00  0.00           C
ATOM   9965 6C21 POPE0 264      12.584 114.304  38.055  1.00  0.00           C
ATOM   9968 7C21 POPE0 264      11.824 114.734  39.315  1.00  0.00           C
ATOM   9971 8C21 POPE0 264      12.734 115.155  40.475  1.00  0.00           C
ATOM   9975  C33 POPE0 264      14.795 104.465  24.865  1.00  0.00           C
ATOM   9978  C34 POPE0 264      14.914 104.024  26.335  1.00  0.00           C
ATOM   9981  C35 POPE0 264      15.405 105.134  27.285  1.00  0.00           C
ATOM   9984  C36 POPE0 264      15.205 104.804  28.775  1.00  0.00           C
ATOM   9987  C37 POPE0 264      15.844 105.874  29.675  1.00  0.00           C
ATOM   9990  C38 POPE0 264      15.695 105.634  31.185  1.00  0.00           C
ATOM   9993  C39 POPE0 264      14.394 106.184  31.805  1.00  0.00           C
ATOM   9996 0C31 POPE0 264      14.535 106.245  33.335  1.00  0.00           C
ATOM   9999 1C31 POPE0 264      13.344 106.865  34.095  1.00  0.00           C
ATOM  10002 2C31 POPE0 264      13.704 107.075  35.575  1.00  0.00           C
ATOM  10005 3C31 POPE0 264      12.584 107.634  36.455  1.00  0.00           C
ATOM  10008 4C31 POPE0 264      13.135 107.994  37.845  1.00  0.00           C
ATOM  10011 5C31 POPE0 264      12.054 108.255  38.885  1.00  0.00           C
ATOM  10014 6C31 POPE0 264      12.645 108.665  40.235  1.00  0.00           C
ATOM  10018  NH3 POPE1 265      81.915 100.554  20.255  1.00  0.00           N
ATOM  10022  C12 POPE1 265      83.134 100.955  19.495  1.00  0.00           C
ATOM  10025  C11 POPE1 265      83.906 102.014  20.285  1.00  0.00           C
ATOM  10028  P   POPE1 265      83.256 104.454  19.535  1.00  0.00           P
ATOM  10029  O13 POPE1 265      84.244 104.155  18.475  1.00  0.00           O
ATOM  10030  O14 POPE1 265      81.915 104.894  19.095  1.00  0.00           O
ATOM  10031  O11 POPE1 265      83.846 105.515  20.565  1.00  0.00           O
ATOM  10032  O12 POPE1 265      83.076 103.175  20.445  1.00  0.00           O
ATOM  10033  C1  POPE1 265      84.944 105.085  21.385  1.00  0.00           C
ATOM  10036  C2  POPE1 265      85.494 106.265  22.225  1.00  0.00           C
ATOM  10038  O21 POPE1 265      86.626 105.825  23.015  1.00  0.00           O
ATOM  10039  C21 POPE1 265      87.346 106.825  23.515  1.00  0.00           C
ATOM  10040  O22 POPE1 265      87.316 107.975  23.105  1.00  0.00           O
ATOM  10041  C22 POPE1 265      88.156 106.355  24.725  1.00  0.00           C
ATOM  10044  C3  POPE1 265      84.406 106.865  23.165  1.00  0.00           C
ATOM  10047  O31 POPE1 265      84.445 106.254  24.465  1.00  0.00           O
ATOM  10048  C31 POPE1 265      83.666 105.225  24.715  1.00  0.00           C
ATOM  10049  O32 POPE1 265      82.745 104.815  24.025  1.00  0.00           O
ATOM  10050  C32 POPE1 265      84.064 104.645  26.065  1.00  0.00           C
ATOM  10053  C23 POPE1 265      87.596 106.905  26.045  1.00  0.00           C
ATOM  10056  C24 POPE1 265      88.475 106.495  27.235  1.00  0.00           C
ATOM  10059  C25 POPE1 265      87.885 106.884  28.595  1.00  0.00           C
ATOM  10062  C26 POPE1 265      87.766 108.404  28.815  1.00  0.00           C
ATOM  10065  C27 POPE1 265      87.136 108.715  30.175  1.00  0.00           C
ATOM  10068  C28 POPE1 265      87.136 110.214  30.535  1.00  0.00           C
ATOM  10071  C29 POPE1 265      86.175 111.025  29.695  1.00  0.00           C
ATOM  10073 0C21 POPE1 265      85.634 112.205  30.065  1.00  0.00           C
ATOM  10075 1C21 POPE1 265      85.956 112.924  31.355  1.00  0.00           C
ATOM  10078 2C21 POPE1 265      85.035 112.495  32.525  1.00  0.00           C
ATOM  10081 3C21 POPE1 265      83.785 113.364  32.735  1.00  0.00           C
ATOM  10084 4C21 POPE1 265      82.684 113.224  31.665  1.00  0.00           C
ATOM  10087 5C21 POPE1 265      81.395 113.985  32.015  1.00  0.00           C
ATOM  10090 6C21 POPE1 265      80.756 113.525  33.335  1.00  0.00           C
ATOM  10093 7C21 POPE1 265      79.304 113.995  33.525  1.00  0.00           C
ATOM  10096 8C21 POPE1 265      78.654 113.425  34.785  1.00  0.00           C
ATOM  10100  C33 POPE1 265      82.876 104.535  27.035  1.00  0.00           C
ATOM  10103  C34 POPE1 265      83.335 104.125  28.435  1.00  0.00           C
ATOM  10106  C35 POPE1 265      83.794 105.324  29.285  1.00  0.00           C
ATOM  10109  C36 POPE1 265      84.715 104.894  30.425  1.00  0.00           C
ATOM  10112  C37 POPE1 265      84.764 105.925  31.545  1.00  0.00           C
ATOM  10115  C38 POPE1 265      85.995 105.774  32.445  1.00  0.00           C
ATOM  10118  C39 POPE1 265      86.035 106.874  33.505  1.00  0.00           C
ATOM  10121 0C31 POPE1 265      87.225 106.734  34.455  1.00  0.00           C
ATOM  10124 1C31 POPE1 265      87.015 107.544  35.745  1.00  0.00           C
ATOM  10127 2C31 POPE1 265      88.134 107.304  36.765  1.00  0.00           C
ATOM  10130 3C31 POPE1 265      87.924 108.024  38.105  1.00  0.00           C
ATOM  10133 4C31 POPE1 265      86.645 107.634  38.855  1.00  0.00           C
ATOM  10136 5C31 POPE1 265      86.564 108.224  40.265  1.00  0.00           C
ATOM  10139 6C31 POPE1 265      85.236 107.994  40.985  1.00  0.00           C
ATOM  10143  NH3 POPE2 266      39.325 108.175  64.525  1.00  0.00           N
ATOM  10147  C12 POPE2 266      39.795 109.015  63.365  1.00  0.00           C
ATOM  10150  C11 POPE2 266      39.025 110.335  63.135  1.00  0.00           C
ATOM  10153  P   POPE2 266      36.495 109.955  63.555  1.00  0.00           P
ATOM  10154  O13 POPE2 266      35.615 111.134  63.565  1.00  0.00           O
ATOM  10155  O14 POPE2 266      37.015 109.444  64.855  1.00  0.00           O
ATOM  10156  O11 POPE2 266      35.804 108.765  62.785  1.00  0.00           O
ATOM  10157  O12 POPE2 266      37.714 110.164  62.585  1.00  0.00           O
ATOM  10158  C1  POPE2 266      34.844 108.985  61.745  1.00  0.00           C
ATOM  10161  C2  POPE2 266      35.484 109.054  60.325  1.00  0.00           C
ATOM  10163  O21 POPE2 266      34.644 109.945  59.565  1.00  0.00           O
ATOM  10164  C21 POPE2 266      35.275 110.685  58.655  1.00  0.00           C
ATOM  10165  O22 POPE2 266      36.455 110.594  58.375  1.00  0.00           O
ATOM  10166  C22 POPE2 266      34.254 111.644  58.005  1.00  0.00           C
ATOM  10169  C3  POPE2 266      35.554 107.644  59.655  1.00  0.00           C
ATOM  10172  O31 POPE2 266      36.045 107.684  58.305  1.00  0.00           O
ATOM  10173  C31 POPE2 266      37.374 107.625  58.155  1.00  0.00           C
ATOM  10174  O32 POPE2 266      38.175 107.384  59.045  1.00  0.00           O
ATOM  10175  C32 POPE2 266      37.694 107.835  56.685  1.00  0.00           C
ATOM  10178  C23 POPE2 266      34.784 113.084  57.805  1.00  0.00           C
ATOM  10181  C24 POPE2 266      33.764 114.104  57.275  1.00  0.00           C
ATOM  10184  C25 POPE2 266      33.084 113.745  55.945  1.00  0.00           C
ATOM  10187  C26 POPE2 266      34.045 113.535  54.775  1.00  0.00           C
ATOM  10190  C27 POPE2 266      33.284 113.224  53.475  1.00  0.00           C
ATOM  10193  C28 POPE2 266      34.194 113.064  52.245  1.00  0.00           C
ATOM  10196  C29 POPE2 266      35.025 111.804  52.325  1.00  0.00           C
ATOM  10198 0C21 POPE2 266      35.574 111.165  51.275  1.00  0.00           C
ATOM  10200 1C21 POPE2 266      35.514 111.594  49.835  1.00  0.00           C
ATOM  10203 2C21 POPE2 266      36.904 111.865  49.245  1.00  0.00           C
ATOM  10206 3C21 POPE2 266      37.624 110.594  48.755  1.00  0.00           C
ATOM  10209 4C21 POPE2 266      38.924 110.904  47.995  1.00  0.00           C
ATOM  10212 5C21 POPE2 266      40.154 111.065  48.905  1.00  0.00           C
ATOM  10215 6C21 POPE2 266      41.414 111.405  48.095  1.00  0.00           C
ATOM  10218 7C21 POPE2 266      42.695 111.375  48.925  1.00  0.00           C
ATOM  10221 8C21 POPE2 266      43.945 111.784  48.155  1.00  0.00           C
ATOM  10225  C33 POPE2 266      39.184 107.614  56.365  1.00  0.00           C
ATOM  10228  C34 POPE2 266      39.495 107.634  54.865  1.00  0.00           C
ATOM  10231  C35 POPE2 266      39.205 106.284  54.195  1.00  0.00           C
ATOM  10234  C36 POPE2 266      39.265 106.294  52.665  1.00  0.00           C
ATOM  10237  C37 POPE2 266      38.075 107.024  52.025  1.00  0.00           C
ATOM  10240  C38 POPE2 266      37.784 106.585  50.585  1.00  0.00           C
ATOM  10243  C39 POPE2 266      38.885 106.855  49.555  1.00  0.00           C
ATOM  10246 0C31 POPE2 266      38.414 106.504  48.125  1.00  0.00           C
ATOM  10249 1C31 POPE2 266      38.434 105.004  47.805  1.00  0.00           C
ATOM  10252 2C31 POPE2 266      37.644 104.694  46.525  1.00  0.00           C
ATOM  10255 3C31 POPE2 266      37.944 103.325  45.895  1.00  0.00           C
ATOM  10258 4C31 POPE2 266      37.184 103.115  44.585  1.00  0.00           C
ATOM  10261 5C31 POPE2 266      37.414 101.725  43.975  1.00  0.00           C
ATOM  10264 6C31 POPE2 266      36.834 101.574  42.565  1.00  0.00           C
ATOM  10268  NH3 POPE3 267      48.475  35.184  62.705  1.00  0.00           N
ATOM  10272  C12 POPE3 267      49.624  36.094  62.355  1.00  0.00           C
ATOM  10275  C11 POPE3 267      50.754  36.024  63.405  1.00  0.00           C
ATOM  10278  P   POPE3 267      53.344  36.654  63.385  1.00  0.00           P
ATOM  10279  O13 POPE3 267      54.025  37.934  63.665  1.00  0.00           O
ATOM  10280  O14 POPE3 267      53.495  35.605  64.425  1.00  0.00           O
ATOM  10281  O11 POPE3 267      53.875  36.054  62.035  1.00  0.00           O
ATOM  10282  O12 POPE3 267      51.814  36.934  63.105  1.00  0.00           O
ATOM  10283  C1  POPE3 267      55.214  35.625  61.865  1.00  0.00           C
ATOM  10286  C2  POPE3 267      55.815  36.394  60.665  1.00  0.00           C
ATOM  10288  O21 POPE3 267      57.014  35.695  60.295  1.00  0.00           O
ATOM  10289  C21 POPE3 267      57.234  35.704  58.985  1.00  0.00           C
ATOM  10290  O22 POPE3 267      57.474  36.684  58.305  1.00  0.00           O
ATOM  10291  C22 POPE3 267      57.025  34.305  58.425  1.00  0.00           C
ATOM  10294  C3  POPE3 267      56.014  37.904  61.065  1.00  0.00           C
ATOM  10297  O31 POPE3 267      56.525  38.794  60.045  1.00  0.00           O
ATOM  10298  C31 POPE3 267      55.684  38.935  59.005  1.00  0.00           C
ATOM  10299  O32 POPE3 267      54.615  38.364  58.895  1.00  0.00           O
ATOM  10300  C32 POPE3 267      56.235  39.874  57.935  1.00  0.00           C
ATOM  10303  C23 POPE3 267      56.544  34.384  56.965  1.00  0.00           C
ATOM  10306  C24 POPE3 267      56.455  32.995  56.325  1.00  0.00           C
ATOM  10309  C25 POPE3 267      55.885  33.055  54.905  1.00  0.00           C
ATOM  10312  C26 POPE3 267      56.054  31.754  54.105  1.00  0.00           C
ATOM  10315  C27 POPE3 267      55.704  31.964  52.625  1.00  0.00           C
ATOM  10318  C28 POPE3 267      55.694  30.664  51.795  1.00  0.00           C
ATOM  10321  C29 POPE3 267      57.065  30.034  51.675  1.00  0.00           C
ATOM  10323 0C21 POPE3 267      57.724  29.745  50.535  1.00  0.00           C
ATOM  10325 1C21 POPE3 267      57.254  30.014  49.125  1.00  0.00           C
ATOM  10328 2C21 POPE3 267      58.355  30.564  48.205  1.00  0.00           C
ATOM  10331 3C21 POPE3 267      59.444  29.535  47.865  1.00  0.00           C
ATOM  10334 4C21 POPE3 267      60.344  29.974  46.695  1.00  0.00           C
ATOM  10337 5C21 POPE3 267      60.965  31.364  46.875  1.00  0.00           C
ATOM  10340 6C21 POPE3 267      62.025  31.714  45.815  1.00  0.00           C
ATOM  10343 7C21 POPE3 267      61.594  32.844  44.875  1.00  0.00           C
ATOM  10346 8C21 POPE3 267      62.604  33.154  43.765  1.00  0.00           C
ATOM  10350  C33 POPE3 267      55.734  39.404  56.545  1.00  0.00           C
ATOM  10353  C34 POPE3 267      56.424  40.094  55.375  1.00  0.00           C
ATOM  10356  C35 POPE3 267      56.164  39.425  54.015  1.00  0.00           C
ATOM  10359  C36 POPE3 267      54.745  39.614  53.445  1.00  0.00           C
ATOM  10362  C37 POPE3 267      54.725  39.504  51.905  1.00  0.00           C
ATOM  10365  C38 POPE3 267      53.304  39.304  51.365  1.00  0.00           C
ATOM  10368  C39 POPE3 267      53.124  39.495  49.845  1.00  0.00           C
ATOM  10371 0C31 POPE3 267      53.204  40.965  49.405  1.00  0.00           C
ATOM  10374 1C31 POPE3 267      52.464  41.254  48.095  1.00  0.00           C
ATOM  10377 2C31 POPE3 267      52.644  42.714  47.645  1.00  0.00           C
ATOM  10380 3C31 POPE3 267      51.354  43.484  47.325  1.00  0.00           C
ATOM  10383 4C31 POPE3 267      50.564  42.924  46.125  1.00  0.00           C
ATOM  10386 5C31 POPE3 267      49.304  43.735  45.815  1.00  0.00           C
ATOM  10389 6C31 POPE3 267      48.475  43.154  44.665  1.00  0.00           C
ATOM  10393  NH3 POPE4 268      44.565  70.484  64.965  1.00  0.00           N
ATOM  10397  C12 POPE4 268      43.805  69.224  64.765  1.00  0.00           C
ATOM  10400  C11 POPE4 268      42.315  69.545  64.625  1.00  0.00           C
ATOM  10403  P   POPE4 268      41.385  67.074  64.765  1.00  0.00           P
ATOM  10404  O13 POPE4 268      40.304  67.215  65.775  1.00  0.00           O
ATOM  10405  O14 POPE4 268      42.685  66.544  65.185  1.00  0.00           O
ATOM  10406  O11 POPE4 268      40.834  66.274  63.515  1.00  0.00           O
ATOM  10407  O12 POPE4 268      41.576  68.475  64.085  1.00  0.00           O
ATOM  10408  C1  POPE4 268      39.894  66.934  62.635  1.00  0.00           C
ATOM  10411  C2  POPE4 268      40.494  67.615  61.345  1.00  0.00           C
ATOM  10413  O21 POPE4 268      39.715  67.274  60.185  1.00  0.00           O
ATOM  10414  C21 POPE4 268      39.855  66.054  59.705  1.00  0.00           C
ATOM  10415  O22 POPE4 268      40.465  65.124  60.205  1.00  0.00           O
ATOM  10416  C22 POPE4 268      39.076  65.984  58.385  1.00  0.00           C
ATOM  10419  C3  POPE4 268      42.035  67.374  61.145  1.00  0.00           C
ATOM  10422  O31 POPE4 268      42.455  67.425  59.755  1.00  0.00           O
ATOM  10423  C31 POPE4 268      43.735  67.694  59.565  1.00  0.00           C
ATOM  10424  O32 POPE4 268      44.495  68.124  60.405  1.00  0.00           O
ATOM  10425  C32 POPE4 268      44.195  67.185  58.205  1.00  0.00           C
ATOM  10428  C23 POPE4 268      39.414  64.694  57.605  1.00  0.00           C
ATOM  10431  C24 POPE4 268      38.694  64.535  56.265  1.00  0.00           C
ATOM  10434  C25 POPE4 268      39.295  65.344  55.115  1.00  0.00           C
ATOM  10437  C26 POPE4 268      39.146  64.594  53.795  1.00  0.00           C
ATOM  10440  C27 POPE4 268      39.234  65.474  52.535  1.00  0.00           C
ATOM  10443  C28 POPE4 268      39.384  64.644  51.245  1.00  0.00           C
ATOM  10446  C29 POPE4 268      38.275  63.634  51.065  1.00  0.00           C
ATOM  10448 0C21 POPE4 268      37.705  63.274  49.905  1.00  0.00           C
ATOM  10450 1C21 POPE4 268      38.105  63.814  48.555  1.00  0.00           C
ATOM  10453 2C21 POPE4 268      37.074  63.484  47.465  1.00  0.00           C
ATOM  10456 3C21 POPE4 268      36.885  61.974  47.275  1.00  0.00           C
ATOM  10459 4C21 POPE4 268      36.355  61.594  45.885  1.00  0.00           C
ATOM  10462 5C21 POPE4 268      36.214  60.074  45.685  1.00  0.00           C
ATOM  10465 6C21 POPE4 268      35.194  59.444  46.645  1.00  0.00           C
ATOM  10468 7C21 POPE4 268      34.775  58.035  46.225  1.00  0.00           C
ATOM  10471 8C21 POPE4 268      33.664  57.464  47.105  1.00  0.00           C
ATOM  10475  C33 POPE4 268      45.704  66.874  58.265  1.00  0.00           C
ATOM  10478  C34 POPE4 268      46.135  65.975  57.115  1.00  0.00           C
ATOM  10481  C35 POPE4 268      47.615  65.575  57.175  1.00  0.00           C
ATOM  10484  C36 POPE4 268      48.574  66.634  56.595  1.00  0.00           C
ATOM  10487  C37 POPE4 268      48.275  66.934  55.115  1.00  0.00           C
ATOM  10490  C38 POPE4 268      49.314  67.794  54.385  1.00  0.00           C
ATOM  10493  C39 POPE4 268      48.824  68.264  53.005  1.00  0.00           C
ATOM  10496 0C31 POPE4 268      49.874  68.114  51.895  1.00  0.00           C
ATOM  10499 1C31 POPE4 268      51.025  69.134  51.975  1.00  0.00           C
ATOM  10502 2C31 POPE4 268      52.264  68.715  51.175  1.00  0.00           C
ATOM  10505 3C31 POPE4 268      52.014  68.605  49.665  1.00  0.00           C
ATOM  10508 4C31 POPE4 268      53.105  67.855  48.895  1.00  0.00           C
ATOM  10511 5C31 POPE4 268      52.945  68.005  47.375  1.00  0.00           C
ATOM  10514 6C31 POPE4 268      53.894  67.144  46.555  1.00  0.00           C
ATOM  10518  NH3 POPE5 269      58.134  49.304  61.895  1.00  0.00           N
ATOM  10522  C12 POPE5 269      58.705  50.645  61.535  1.00  0.00           C
ATOM  10525  C11 POPE5 269      60.125  50.524  60.965  1.00  0.00           C
ATOM  10528  P   POPE5 269      61.944  52.434  61.065  1.00  0.00           P
ATOM  10529  O13 POPE5 269      62.065  53.834  60.585  1.00  0.00           O
ATOM  10530  O14 POPE5 269      62.035  52.224  62.525  1.00  0.00           O
ATOM  10531  O11 POPE5 269      63.004  51.534  60.305  1.00  0.00           O
ATOM  10532  O12 POPE5 269      60.564  51.825  60.595  1.00  0.00           O
ATOM  10533  C1  POPE5 269      62.775  51.084  58.965  1.00  0.00           C
ATOM  10536  C2  POPE5 269      63.784  51.674  57.935  1.00  0.00           C
ATOM  10538  O21 POPE5 269      63.145  51.734  56.635  1.00  0.00           O
ATOM  10539  C21 POPE5 269      63.344  52.835  55.925  1.00  0.00           C
ATOM  10540  O22 POPE5 269      63.844  53.875  56.325  1.00  0.00           O
ATOM  10541  C22 POPE5 269      62.904  52.564  54.475  1.00  0.00           C
ATOM  10544  C3  POPE5 269      65.065  50.785  57.855  1.00  0.00           C
ATOM  10547  O31 POPE5 269      65.705  50.925  56.565  1.00  0.00           O
ATOM  10548  C31 POPE5 269      65.824  49.834  55.825  1.00  0.00           C
ATOM  10549  O32 POPE5 269      65.605  48.684  56.175  1.00  0.00           O
ATOM  10550  C32 POPE5 269      66.144  50.274  54.385  1.00  0.00           C
ATOM  10553  C23 POPE5 269      62.604  53.834  53.645  1.00  0.00           C
ATOM  10556  C24 POPE5 269      62.896  53.684  52.145  1.00  0.00           C
ATOM  10559  C25 POPE5 269      64.355  53.974  51.785  1.00  0.00           C
ATOM  10562  C26 POPE5 269      64.675  53.795  50.295  1.00  0.00           C
ATOM  10565  C27 POPE5 269      66.046  54.374  49.945  1.00  0.00           C
ATOM  10568  C28 POPE5 269      66.414  54.255  48.455  1.00  0.00           C
ATOM  10571  C29 POPE5 269      66.844  52.844  48.125  1.00  0.00           C
ATOM  10573 0C21 POPE5 269      68.114  52.394  48.195  1.00  0.00           C
ATOM  10575 1C21 POPE5 269      69.315  53.215  48.595  1.00  0.00           C
ATOM  10578 2C21 POPE5 269      70.664  52.504  48.315  1.00  0.00           C
ATOM  10581 3C21 POPE5 269      70.975  52.324  46.825  1.00  0.00           C
ATOM  10584 4C21 POPE5 269      72.234  53.054  46.345  1.00  0.00           C
ATOM  10587 5C21 POPE5 269      72.484  52.825  44.845  1.00  0.00           C
ATOM  10590 6C21 POPE5 269      73.904  53.194  44.405  1.00  0.00           C
ATOM  10593 7C21 POPE5 269      74.146  52.864  42.915  1.00  0.00           C
ATOM  10596 8C21 POPE5 269      75.565  53.184  42.455  1.00  0.00           C
ATOM  10600  C33 POPE5 269      67.186  49.434  53.625  1.00  0.00           C
ATOM  10603  C34 POPE5 269      67.094  49.745  52.115  1.00  0.00           C
ATOM  10606  C35 POPE5 269      68.444  49.754  51.375  1.00  0.00           C
ATOM  10609  C36 POPE5 269      69.114  48.384  51.255  1.00  0.00           C
ATOM  10612  C37 POPE5 269      70.414  48.474  50.445  1.00  0.00           C
ATOM  10615  C38 POPE5 269      70.995  47.105  50.065  1.00  0.00           C
ATOM  10618  C39 POPE5 269      72.275  47.254  49.245  1.00  0.00           C
ATOM  10621 0C31 POPE5 269      72.756  45.934  48.625  1.00  0.00           C
ATOM  10624 1C31 POPE5 269      73.944  46.154  47.685  1.00  0.00           C
ATOM  10627 2C31 POPE5 269      74.304  44.915  46.865  1.00  0.00           C
ATOM  10630 3C31 POPE5 269      75.326  45.214  45.755  1.00  0.00           C
ATOM  10633 4C31 POPE5 269      76.654  45.764  46.265  1.00  0.00           C
ATOM  10636 5C31 POPE5 269      77.654  46.014  45.125  1.00  0.00           C
ATOM  10639 6C31 POPE5 269      78.995  46.594  45.575  1.00  0.00           C
ATOM  10643  NH3 POPE6 270      35.405 105.214  23.345  1.00  0.00           N
ATOM  10647  C12 POPE6 270      35.605 106.105  22.145  1.00  0.00           C
ATOM  10650  C11 POPE6 270      34.874 107.455  22.325  1.00  0.00           C
ATOM  10653  P   POPE6 270      34.964 109.965  21.645  1.00  0.00           P
ATOM  10654  O13 POPE6 270      36.115 110.484  22.415  1.00  0.00           O
ATOM  10655  O14 POPE6 270      34.734 110.704  20.405  1.00  0.00           O
ATOM  10656  O11 POPE6 270      33.635 110.004  22.535  1.00  0.00           O
ATOM  10657  O12 POPE6 270      35.214 108.425  21.325  1.00  0.00           O
ATOM  10658  C1  POPE6 270      32.854 111.224  22.495  1.00  0.00           C
ATOM  10661  C2  POPE6 270      31.914 111.424  23.725  1.00  0.00           C
ATOM  10663  O21 POPE6 270      32.765 111.375  24.885  1.00  0.00           O
ATOM  10664  C21 POPE6 270      32.504 110.795  26.035  1.00  0.00           C
ATOM  10665  O22 POPE6 270      31.455 110.304  26.405  1.00  0.00           O
ATOM  10666  C22 POPE6 270      33.775 110.764  26.875  1.00  0.00           C
ATOM  10669  C3  POPE6 270      30.654 110.484  23.665  1.00  0.00           C
ATOM  10672  O31 POPE6 270      29.545 111.004  24.405  1.00  0.00           O
ATOM  10673  C31 POPE6 270      28.764 110.214  25.195  1.00  0.00           C
ATOM  10674  O32 POPE6 270      27.865 110.685  25.875  1.00  0.00           O
ATOM  10675  C32 POPE6 270      29.034 108.715  25.115  1.00  0.00           C
ATOM  10678  C23 POPE6 270      33.554 111.114  28.355  1.00  0.00           C
ATOM  10681  C24 POPE6 270      34.684 110.605  29.255  1.00  0.00           C
ATOM  10684  C25 POPE6 270      34.714 111.274  30.635  1.00  0.00           C
ATOM  10687  C26 POPE6 270      33.534 110.965  31.555  1.00  0.00           C
ATOM  10690  C27 POPE6 270      33.664 111.694  32.895  1.00  0.00           C
ATOM  10693  C28 POPE6 270      32.475 111.495  33.855  1.00  0.00           C
ATOM  10696  C29 POPE6 270      32.504 110.174  34.585  1.00  0.00           C
ATOM  10698 0C21 POPE6 270      32.144 109.974  35.865  1.00  0.00           C
ATOM  10700 1C21 POPE6 270      31.574 111.014  36.795  1.00  0.00           C
ATOM  10703 2C21 POPE6 270      32.584 111.524  37.845  1.00  0.00           C
ATOM  10706 3C21 POPE6 270      33.065 110.435  38.815  1.00  0.00           C
ATOM  10709 4C21 POPE6 270      33.815 111.025  40.015  1.00  0.00           C
ATOM  10712 5C21 POPE6 270      34.194 109.985  41.075  1.00  0.00           C
ATOM  10715 6C21 POPE6 270      34.975 110.605  42.235  1.00  0.00           C
ATOM  10718 7C21 POPE6 270      35.175 109.654  43.425  1.00  0.00           C
ATOM  10721 8C21 POPE6 270      35.944 110.304  44.585  1.00  0.00           C
ATOM  10725  C33 POPE6 270      28.014 107.854  25.915  1.00  0.00           C
ATOM  10728  C34 POPE6 270      28.304 107.784  27.425  1.00  0.00           C
ATOM  10731  C35 POPE6 270      27.405 106.744  28.105  1.00  0.00           C
ATOM  10734  C36 POPE6 270      27.545 106.734  29.625  1.00  0.00           C
ATOM  10737  C37 POPE6 270      26.655 105.655  30.255  1.00  0.00           C
ATOM  10740  C38 POPE6 270      26.564 105.804  31.785  1.00  0.00           C
ATOM  10743  C39 POPE6 270      25.674 104.724  32.405  1.00  0.00           C
ATOM  10746 0C31 POPE6 270      25.305 105.055  33.865  1.00  0.00           C
ATOM  10749 1C31 POPE6 270      24.195 104.164  34.415  1.00  0.00           C
ATOM  10752 2C31 POPE6 270      23.334 104.915  35.435  1.00  0.00           C
ATOM  10755 3C31 POPE6 270      22.054 104.164  35.825  1.00  0.00           C
ATOM  10758 4C31 POPE6 270      22.294 102.984  36.765  1.00  0.00           C
ATOM  10761 5C31 POPE6 270      20.965 102.415  37.245  1.00  0.00           C
ATOM  10764 6C31 POPE6 270      21.094 101.294  38.255  1.00  0.00           C
ATOM  10768  NH3 POPE7 271      31.604  82.224  61.945  1.00  0.00           N
ATOM  10772  C12 POPE7 271      31.545  80.834  62.525  1.00  0.00           C
ATOM  10775  C11 POPE7 271      30.934  80.825  63.955  1.00  0.00           C
ATOM  10778  P   POPE7 271      28.605  81.774  64.775  1.00  0.00           P
ATOM  10779  O13 POPE7 271      28.594  80.564  65.615  1.00  0.00           O
ATOM  10780  O14 POPE7 271      28.205  83.045  65.405  1.00  0.00           O
ATOM  10781  O11 POPE7 271      27.694  81.504  63.515  1.00  0.00           O
ATOM  10782  O12 POPE7 271      30.074  81.954  64.175  1.00  0.00           O
ATOM  10783  C1  POPE7 271      28.275  81.445  62.215  1.00  0.00           C
ATOM  10786  C2  POPE7 271      27.235  81.504  61.065  1.00  0.00           C
ATOM  10788  O21 POPE7 271      27.644  80.724  59.925  1.00  0.00           O
ATOM  10789  C21 POPE7 271      28.855  80.965  59.415  1.00  0.00           C
ATOM  10790  O22 POPE7 271      29.675  81.744  59.855  1.00  0.00           O
ATOM  10791  C22 POPE7 271      29.115  80.075  58.195  1.00  0.00           C
ATOM  10794  C3  POPE7 271      26.865  82.964  60.695  1.00  0.00           C
ATOM  10797  O31 POPE7 271      25.525  83.064  60.155  1.00  0.00           O
ATOM  10798  C31 POPE7 271      25.454  82.944  58.825  1.00  0.00           C
ATOM  10799  O32 POPE7 271      26.404  82.735  58.085  1.00  0.00           O
ATOM  10800  C32 POPE7 271      24.015  83.204  58.385  1.00  0.00           C
ATOM  10803  C23 POPE7 271      29.195  80.895  56.885  1.00  0.00           C
ATOM  10806  C24 POPE7 271      29.694  80.085  55.675  1.00  0.00           C
ATOM  10809  C25 POPE7 271      30.395  80.914  54.585  1.00  0.00           C
ATOM  10812  C26 POPE7 271      29.484  81.644  53.585  1.00  0.00           C
ATOM  10815  C27 POPE7 271      30.265  82.024  52.305  1.00  0.00           C
ATOM  10818  C28 POPE7 271      29.464  82.835  51.255  1.00  0.00           C
ATOM  10821  C29 POPE7 271      28.344  82.045  50.655  1.00  0.00           C
ATOM  10823 0C21 POPE7 271      27.545  82.434  49.645  1.00  0.00           C
ATOM  10825 1C21 POPE7 271      27.635  83.724  48.855  1.00  0.00           C
ATOM  10828 2C21 POPE7 271      27.535  83.474  47.335  1.00  0.00           C
ATOM  10831 3C21 POPE7 271      26.105  83.175  46.865  1.00  0.00           C
ATOM  10834 4C21 POPE7 271      26.035  82.544  45.465  1.00  0.00           C
ATOM  10837 5C21 POPE7 271      24.634  82.674  44.855  1.00  0.00           C
ATOM  10840 6C21 POPE7 271      24.394  81.795  43.625  1.00  0.00           C
ATOM  10843 7C21 POPE7 271      25.335  82.084  42.455  1.00  0.00           C
ATOM  10846 8C21 POPE7 271      24.945  81.314  41.195  1.00  0.00           C
ATOM  10850  C33 POPE7 271      23.754  82.984  56.885  1.00  0.00           C
ATOM  10853  C34 POPE7 271      23.495  81.524  56.485  1.00  0.00           C
ATOM  10856  C35 POPE7 271      24.584  80.955  55.575  1.00  0.00           C
ATOM  10859  C36 POPE7 271      24.404  81.274  54.075  1.00  0.00           C
ATOM  10862  C37 POPE7 271      25.525  80.605  53.275  1.00  0.00           C
ATOM  10865  C38 POPE7 271      25.384  80.645  51.755  1.00  0.00           C
ATOM  10868  C39 POPE7 271      24.295  79.755  51.145  1.00  0.00           C
ATOM  10871 0C31 POPE7 271      24.494  79.615  49.625  1.00  0.00           C
ATOM  10874 1C31 POPE7 271      23.674  78.495  48.975  1.00  0.00           C
ATOM  10877 2C31 POPE7 271      23.944  78.374  47.465  1.00  0.00           C
ATOM  10880 3C31 POPE7 271      25.295  77.734  47.105  1.00  0.00           C
ATOM  10883 4C31 POPE7 271      25.664  78.005  45.635  1.00  0.00           C
ATOM  10886 5C31 POPE7 271      26.824  77.144  45.115  1.00  0.00           C
ATOM  10889 6C31 POPE7 271      27.205  77.484  43.675  1.00  0.00           C
ATOM  10893  NH3 POPE8 272      17.355  56.855  16.915  1.00  0.00           N
ATOM  10897  C12 POPE8 272      16.105  56.594  17.715  1.00  0.00           C
ATOM  10900  C11 POPE8 272      15.014  55.855  16.905  1.00  0.00           C
ATOM  10903  P   POPE8 272      13.085  54.134  17.385  1.00  0.00           P
ATOM  10904  O13 POPE8 272      11.985  54.884  16.755  1.00  0.00           O
ATOM  10905  O14 POPE8 272      13.714  53.075  16.565  1.00  0.00           O
ATOM  10906  O11 POPE8 272      12.615  53.574  18.795  1.00  0.00           O
ATOM  10907  O12 POPE8 272      14.155  55.204  17.835  1.00  0.00           O
ATOM  10908  C1  POPE8 272      11.325  53.914  19.325  1.00  0.00           C
ATOM  10911  C2  POPE8 272      11.295  53.925  20.875  1.00  0.00           C
ATOM  10913  O21 POPE8 272      11.125  52.584  21.385  1.00  0.00           O
ATOM  10914  C21 POPE8 272      11.534  52.464  22.635  1.00  0.00           C
ATOM  10915  O22 POPE8 272      12.304  53.215  23.205  1.00  0.00           O
ATOM  10916  C22 POPE8 272      10.904  51.224  23.265  1.00  0.00           C
ATOM  10919  C3  POPE8 272      10.145  54.834  21.405  1.00  0.00           C
ATOM  10922  O31 POPE8 272       9.984  54.824  22.845  1.00  0.00           O
ATOM  10923  C31 POPE8 272      10.644  55.754  23.505  1.00  0.00           C
ATOM  10924  O32 POPE8 272      11.254  56.684  23.015  1.00  0.00           O
ATOM  10925  C32 POPE8 272      10.525  55.454  25.005  1.00  0.00           C
ATOM  10928  C23 POPE8 272      11.484  50.914  24.655  1.00  0.00           C
ATOM  10931  C24 POPE8 272      10.694  49.824  25.395  1.00  0.00           C
ATOM  10934  C25 POPE8 272      11.434  49.304  26.635  1.00  0.00           C
ATOM  10937  C26 POPE8 272      10.715  48.164  27.365  1.00  0.00           C
ATOM  10940  C27 POPE8 272      11.655  47.404  28.305  1.00  0.00           C
ATOM  10943  C28 POPE8 272      10.995  46.785  29.545  1.00  0.00           C
ATOM  10946  C29 POPE8 272       9.895  45.804  29.235  1.00  0.00           C
ATOM  10948 0C21 POPE8 272       8.934  45.434  30.105  1.00  0.00           C
ATOM  10950 1C21 POPE8 272       8.825  45.864  31.545  1.00  0.00           C
ATOM  10953 2C21 POPE8 272       8.035  47.175  31.725  1.00  0.00           C
ATOM  10956 3C21 POPE8 272       7.615  47.374  33.195  1.00  0.00           C
ATOM  10959 4C21 POPE8 272       7.184  48.814  33.505  1.00  0.00           C
ATOM  10962 5C21 POPE8 272       6.654  48.964  34.935  1.00  0.00           C
ATOM  10965 6C21 POPE8 272       6.874  50.384  35.485  1.00  0.00           C
ATOM  10968 7C21 POPE8 272       5.875  50.804  36.575  1.00  0.00           C
ATOM  10971 8C21 POPE8 272       6.155  52.215  37.095  1.00  0.00           C
ATOM  10975  C33 POPE8 272       9.774  56.544  25.805  1.00  0.00           C
ATOM  10978  C34 POPE8 272       9.804  56.245  27.315  1.00  0.00           C
ATOM  10981  C35 POPE8 272       9.285  57.374  28.205  1.00  0.00           C
ATOM  10984  C36 POPE8 272       9.434  56.984  29.685  1.00  0.00           C
ATOM  10987  C37 POPE8 272       8.704  57.904  30.665  1.00  0.00           C
ATOM  10990  C38 POPE8 272       8.934  57.524  32.135  1.00  0.00           C
ATOM  10993  C39 POPE8 272       8.745  56.035  32.445  1.00  0.00           C
ATOM  10996 0C31 POPE8 272       8.934  55.704  33.935  1.00  0.00           C
ATOM  10999 1C31 POPE8 272       9.155  54.204  34.165  1.00  0.00           C
ATOM  11002 2C31 POPE8 272       9.554  53.865  35.605  1.00  0.00           C
ATOM  11005 3C31 POPE8 272      10.084  52.425  35.675  1.00  0.00           C
ATOM  11008 4C31 POPE8 272      10.535  51.925  37.055  1.00  0.00           C
ATOM  11011 5C31 POPE8 272      10.934  50.445  36.995  1.00  0.00           C
ATOM  11014 6C31 POPE8 272      11.635  49.925  38.255  1.00  0.00           C
ATOM  11018  NH3 POPE9 273      83.855  95.655  62.165  1.00  0.00           N
ATOM  11022  C12 POPE9 273      84.256  96.795  61.265  1.00  0.00           C
ATOM  11025  C11 POPE9 273      83.094  97.334  60.395  1.00  0.00           C
ATOM  11028  P   POPE9 273      80.665  96.534  60.935  1.00  0.00           P
ATOM  11029  O13 POPE9 273      80.886  97.374  62.125  1.00  0.00           O
ATOM  11030  O14 POPE9 273      80.135  95.174  61.165  1.00  0.00           O
ATOM  11031  O11 POPE9 273      79.715  97.275  59.905  1.00  0.00           O
ATOM  11032  O12 POPE9 273      82.046  96.375  60.155  1.00  0.00           O
ATOM  11033  C1  POPE9 273      79.654  96.914  58.515  1.00  0.00           C
ATOM  11036  C2  POPE9 273      78.195  96.795  58.005  1.00  0.00           C
ATOM  11038  O21 POPE9 273      78.195  96.065  56.765  1.00  0.00           O
ATOM  11039  C21 POPE9 273      77.004  95.844  56.215  1.00  0.00           C
ATOM  11040  O22 POPE9 273      75.914  96.004  56.745  1.00  0.00           O
ATOM  11041  C22 POPE9 273      77.254  95.505  54.735  1.00  0.00           C
ATOM  11044  C3  POPE9 273      77.484  98.194  57.885  1.00  0.00           C
ATOM  11047  O31 POPE9 273      77.615  98.774  56.565  1.00  0.00           O
ATOM  11048  C31 POPE9 273      78.635  99.575  56.355  1.00  0.00           C
ATOM  11049  O32 POPE9 273      79.396 100.015  57.195  1.00  0.00           O
ATOM  11050  C32 POPE9 273      78.745  99.834  54.855  1.00  0.00           C
ATOM  11053  C23 POPE9 273      75.995  95.064  53.975  1.00  0.00           C
ATOM  11056  C24 POPE9 273      75.815  93.544  53.975  1.00  0.00           C
ATOM  11059  C25 POPE9 273      76.554  92.835  52.835  1.00  0.00           C
ATOM  11062  C26 POPE9 273      75.815  92.944  51.485  1.00  0.00           C
ATOM  11065  C27 POPE9 273      76.284  91.925  50.435  1.00  0.00           C
ATOM  11068  C28 POPE9 273      75.334  91.905  49.215  1.00  0.00           C
ATOM  11071  C29 POPE9 273      75.694  90.825  48.235  1.00  0.00           C
ATOM  11073 0C21 POPE9 273      75.664  90.904  46.895  1.00  0.00           C
ATOM  11075 1C21 POPE9 273      75.224  92.084  46.065  1.00  0.00           C
ATOM  11078 2C21 POPE9 273      73.826  91.825  45.475  1.00  0.00           C
ATOM  11081 3C21 POPE9 273      73.184  93.064  44.845  1.00  0.00           C
ATOM  11084 4C21 POPE9 273      71.755  92.774  44.385  1.00  0.00           C
ATOM  11087 5C21 POPE9 273      71.084  93.964  43.675  1.00  0.00           C
ATOM  11090 6C21 POPE9 273      69.565  93.784  43.575  1.00  0.00           C
ATOM  11093 7C21 POPE9 273      68.885  94.995  42.925  1.00  0.00           C
ATOM  11096 8C21 POPE9 273      67.366  94.834  42.795  1.00  0.00           C
ATOM  11100  C33 POPE9 273      79.934 100.774  54.525  1.00  0.00           C
ATOM  11103  C34 POPE9 273      80.205 100.974  53.025  1.00  0.00           C
ATOM  11106  C35 POPE9 273      80.275  99.685  52.195  1.00  0.00           C
ATOM  11109  C36 POPE9 273      81.026  99.915  50.875  1.00  0.00           C
ATOM  11112  C37 POPE9 273      81.516  98.634  50.195  1.00  0.00           C
ATOM  11115  C38 POPE9 273      82.505  98.954  49.055  1.00  0.00           C
ATOM  11118  C39 POPE9 273      83.064  97.695  48.385  1.00  0.00           C
ATOM  11121 0C31 POPE9 273      82.094  97.065  47.375  1.00  0.00           C
ATOM  11124 1C31 POPE9 273      82.316  95.554  47.245  1.00  0.00           C
ATOM  11127 2C31 POPE9 273      81.414  94.894  46.195  1.00  0.00           C
ATOM  11130 3C31 POPE9 273      81.766  95.284  44.745  1.00  0.00           C
ATOM  11133 4C31 POPE9 273      83.094  94.685  44.265  1.00  0.00           C
ATOM  11136 5C31 POPE9 273      83.456  95.095  42.835  1.00  0.00           C
ATOM  11139 6C31 POPE9 273      84.695  94.395  42.285  1.00  0.00           C
ATOM  11143  NH3 POPE  274      98.986 120.864  60.145  1.00  0.00           N
ATOM  11147  C12 POPE  274      98.035 119.764  60.495  1.00  0.00           C
ATOM  11150  C11 POPE  274      96.805 120.375  61.155  1.00  0.00           C
ATOM  11153  P   POPE  274      94.826 121.884  60.435  1.00  0.00           P
ATOM  11154  O13 POPE  274      94.664 122.024  61.905  1.00  0.00           O
ATOM  11155  O14 POPE  274      93.585 121.574  59.705  1.00  0.00           O
ATOM  11156  O11 POPE  274      95.555 123.175  59.855  1.00  0.00           O
ATOM  11157  O12 POPE  274      95.874 120.755  60.145  1.00  0.00           O
ATOM  11158  C1  POPE  274      95.616 123.325  58.425  1.00  0.00           C
ATOM  11161  C2  POPE  274      95.584 124.825  58.015  1.00  0.00           C
ATOM  11163  O21 POPE  274      95.415 124.855  56.585  1.00  0.00           O
ATOM  11164  C21 POPE  274      94.156 124.745  56.195  1.00  0.00           C
ATOM  11165  O22 POPE  274      93.175 125.074  56.825  1.00  0.00           O
ATOM  11166  C22 POPE  274      94.156 123.985  54.875  1.00  0.00           C
ATOM  11169  C3  POPE  274      96.906 125.545  58.395  1.00  0.00           C
ATOM  11172  O31 POPE  274      96.744 126.974  58.525  1.00  0.00           O
ATOM  11173  C31 POPE  274      96.564 127.625  57.385  1.00  0.00           C
ATOM  11174  O32 POPE  274      95.535 128.185  57.075  1.00  0.00           O
ATOM  11175  C32 POPE  274      97.854 127.714  56.565  1.00  0.00           C
ATOM  11178  C23 POPE  274      92.814 123.234  54.695  1.00  0.00           C
ATOM  11181  C24 POPE  274      92.796 122.264  53.515  1.00  0.00           C
ATOM  11184  C25 POPE  274      93.355 122.884  52.235  1.00  0.00           C
ATOM  11187  C26 POPE  274      92.994 122.094  50.975  1.00  0.00           C
ATOM  11190  C27 POPE  274      93.635 122.714  49.725  1.00  0.00           C
ATOM  11193  C28 POPE  274      92.785 122.504  48.455  1.00  0.00           C
ATOM  11196  C29 POPE  274      91.564 123.385  48.425  1.00  0.00           C
ATOM  11198 0C21 POPE  274      90.796 123.605  47.355  1.00  0.00           C
ATOM  11200 1C21 POPE  274      90.995 122.964  45.995  1.00  0.00           C
ATOM  11203 2C21 POPE  274      89.776 122.164  45.515  1.00  0.00           C
ATOM  11206 3C21 POPE  274      88.775 122.964  44.675  1.00  0.00           C
ATOM  11209 4C21 POPE  274      87.656 122.054  44.145  1.00  0.00           C
ATOM  11212 5C21 POPE  274      86.965 122.574  42.875  1.00  0.00           C
ATOM  11215 6C21 POPE  274      85.844 121.644  42.385  1.00  0.00           C
ATOM  11218 7C21 POPE  274      86.335 120.225  42.045  1.00  0.00           C
ATOM  11221 8C21 POPE  274      85.245 119.314  41.455  1.00  0.00           C
ATOM  11225  C33 POPE  274      97.585 127.714  55.045  1.00  0.00           C
ATOM  11228  C34 POPE  274      98.755 127.105  54.255  1.00  0.00           C
ATOM  11231  C35 POPE  274      98.765 127.515  52.775  1.00  0.00           C
ATOM  11234  C36 POPE  274      97.435 127.364  52.045  1.00  0.00           C
ATOM  11237  C37 POPE  274      97.605 127.544  50.525  1.00  0.00           C
ATOM  11240  C38 POPE  274      96.265 127.655  49.785  1.00  0.00           C
ATOM  11243  C39 POPE  274      95.695 126.345  49.245  1.00  0.00           C
ATOM  11246 0C31 POPE  274      96.096 126.054  47.785  1.00  0.00           C
ATOM  11249 1C31 POPE  274      94.895 125.564  46.955  1.00  0.00           C
ATOM  11252 2C31 POPE  274      95.174 125.484  45.455  1.00  0.00           C
ATOM  11255 3C31 POPE  274      95.826 124.164  45.025  1.00  0.00           C
ATOM  11258 4C31 POPE  274      96.096 124.104  43.515  1.00  0.00           C
ATOM  11261 5C31 POPE  274      96.424 122.695  43.015  1.00  0.00           C
ATOM  11264 6C31 POPE  274      96.744 122.634  41.525  1.00  0.00           C
ATOM  11268  NH3 POPE  275     114.804  69.454  21.395  1.00  0.00           N
ATOM  11272  C12 POPE  275     114.005  68.224  21.735  1.00  0.00           C
ATOM  11275  C11 POPE  275     114.536  66.965  21.005  1.00  0.00           C
ATOM  11278  P   POPE  275     114.904  64.414  21.235  1.00  0.00           P
ATOM  11279  O13 POPE  275     114.235  64.244  19.925  1.00  0.00           O
ATOM  11280  O14 POPE  275     116.365  64.134  21.225  1.00  0.00           O
ATOM  11281  O11 POPE  275     114.186  63.374  22.175  1.00  0.00           O
ATOM  11282  O12 POPE  275     114.506  65.824  21.855  1.00  0.00           O
ATOM  11283  C1  POPE  275     114.846  62.914  23.355  1.00  0.00           C
ATOM  11286  C2  POPE  275     114.025  63.164  24.635  1.00  0.00           C
ATOM  11288  O21 POPE  275     114.816  62.584  25.675  1.00  0.00           O
ATOM  11289  C21 POPE  275     115.324  63.434  26.535  1.00  0.00           C
ATOM  11290  O22 POPE  275     115.035  64.614  26.645  1.00  0.00           O
ATOM  11291  C22 POPE  275     116.236  62.695  27.495  1.00  0.00           C
ATOM  11294  C3  POPE  275     112.656  62.444  24.565  1.00  0.00           C
ATOM  11297  O31 POPE  275     111.756  62.895  25.575  1.00  0.00           O
ATOM  11298  C31 POPE  275     111.395  62.215  26.675  1.00  0.00           C
ATOM  11299  O32 POPE  275     110.564  62.634  27.465  1.00  0.00           O
ATOM  11300  C32 POPE  275     112.195  60.944  26.965  1.00  0.00           C
ATOM  11303  C23 POPE  275     115.555  62.724  28.865  1.00  0.00           C
ATOM  11306  C24 POPE  275     116.355  62.044  29.965  1.00  0.00           C
ATOM  11309  C25 POPE  275     116.265  62.814  31.285  1.00  0.00           C
ATOM  11312  C26 POPE  275     117.066  62.164  32.415  1.00  0.00           C
ATOM  11315  C27 POPE  275     117.006  63.005  33.685  1.00  0.00           C
ATOM  11318  C28 POPE  275     118.134  62.664  34.665  1.00  0.00           C
ATOM  11321  C29 POPE  275     118.006  63.404  35.965  1.00  0.00           C
ATOM  11323 0C21 POPE  275     117.255  63.015  37.005  1.00  0.00           C
ATOM  11325 1C21 POPE  275     116.376  61.785  37.025  1.00  0.00           C
ATOM  11328 2C21 POPE  275     115.226  61.895  38.035  1.00  0.00           C
ATOM  11331 3C21 POPE  275     115.686  61.774  39.495  1.00  0.00           C
ATOM  11334 4C21 POPE  275     114.524  61.585  40.485  1.00  0.00           C
ATOM  11337 5C21 POPE  275     113.706  62.854  40.735  1.00  0.00           C
ATOM  11340 6C21 POPE  275     112.515  62.604  41.665  1.00  0.00           C
ATOM  11343 7C21 POPE  275     111.796  63.894  42.075  1.00  0.00           C
ATOM  11346 8C21 POPE  275     110.406  63.654  42.665  1.00  0.00           C
ATOM  11350  C33 POPE  275     111.694  60.274  28.275  1.00  0.00           C
ATOM  11353  C34 POPE  275     112.556  59.064  28.655  1.00  0.00           C
ATOM  11356  C35 POPE  275     112.055  58.294  29.895  1.00  0.00           C
ATOM  11359  C36 POPE  275     112.866  58.595  31.165  1.00  0.00           C
ATOM  11362  C37 POPE  275     112.355  57.875  32.425  1.00  0.00           C
ATOM  11365  C38 POPE  275     113.265  58.145  33.635  1.00  0.00           C
ATOM  11368  C39 POPE  275     114.576  57.334  33.625  1.00  0.00           C
ATOM  11371 0C31 POPE  275     114.354  55.864  33.995  1.00  0.00           C
ATOM  11374 1C31 POPE  275     115.646  55.045  34.035  1.00  0.00           C
ATOM  11377 2C31 POPE  275     115.975  54.395  32.685  1.00  0.00           C
ATOM  11380 3C31 POPE  275     117.225  53.504  32.705  1.00  0.00           C
ATOM  11383 4C31 POPE  275     118.514  54.234  33.115  1.00  0.00           C
ATOM  11386 5C31 POPE  275     119.764  53.404  32.805  1.00  0.00           C
ATOM  11389 6C31 POPE  275     121.076  53.954  33.355  1.00  0.00           C
ATOM  11393  NH3 POPE  276      56.995  18.584  20.885  1.00  0.00           N
ATOM  11397  C12 POPE  276      56.975  17.164  21.365  1.00  0.00           C
ATOM  11400  C11 POPE  276      58.245  16.454  20.905  1.00  0.00           C
ATOM  11403  P   POPE  276      59.725  14.414  21.425  1.00  0.00           P
ATOM  11404  O13 POPE  276      59.584  12.954  21.515  1.00  0.00           O
ATOM  11405  O14 POPE  276      60.525  14.934  20.305  1.00  0.00           O
ATOM  11406  O11 POPE  276      60.414  15.024  22.725  1.00  0.00           O
ATOM  11407  O12 POPE  276      58.315  15.144  21.485  1.00  0.00           O
ATOM  11408  C1  POPE  276      60.694  14.194  23.865  1.00  0.00           C
ATOM  11411  C2  POPE  276      60.645  14.954  25.225  1.00  0.00           C
ATOM  11413  O21 POPE  276      61.105  14.024  26.235  1.00  0.00           O
ATOM  11414  C21 POPE  276      61.785  14.554  27.235  1.00  0.00           C
ATOM  11415  O22 POPE  276      62.175  15.704  27.305  1.00  0.00           O
ATOM  11416  C22 POPE  276      62.054  13.484  28.305  1.00  0.00           C
ATOM  11419  C3  POPE  276      59.184  15.394  25.535  1.00  0.00           C
ATOM  11422  O31 POPE  276      59.044  16.304  26.655  1.00  0.00           O
ATOM  11423  C31 POPE  276      58.914  15.754  27.865  1.00  0.00           C
ATOM  11424  O32 POPE  276      58.964  14.575  28.115  1.00  0.00           O
ATOM  11425  C32 POPE  276      58.705  16.824  28.935  1.00  0.00           C
ATOM  11428  C23 POPE  276      61.825  14.044  29.735  1.00  0.00           C
ATOM  11431  C24 POPE  276      62.394  13.174  30.855  1.00  0.00           C
ATOM  11434  C25 POPE  276      62.215  13.794  32.255  1.00  0.00           C
ATOM  11437  C26 POPE  276      62.914  12.964  33.335  1.00  0.00           C
ATOM  11440  C27 POPE  276      63.054  13.644  34.705  1.00  0.00           C
ATOM  11443  C28 POPE  276      61.804  13.564  35.605  1.00  0.00           C
ATOM  11446  C29 POPE  276      62.084  14.194  36.945  1.00  0.00           C
ATOM  11448 0C21 POPE  276      62.175  13.594  38.145  1.00  0.00           C
ATOM  11450 1C21 POPE  276      61.995  12.124  38.455  1.00  0.00           C
ATOM  11453 2C21 POPE  276      63.324  11.424  38.825  1.00  0.00           C
ATOM  11456 3C21 POPE  276      63.874  11.854  40.195  1.00  0.00           C
ATOM  11459 4C21 POPE  276      65.185  11.144  40.595  1.00  0.00           C
ATOM  11462 5C21 POPE  276      66.444  11.774  39.995  1.00  0.00           C
ATOM  11465 6C21 POPE  276      67.715  11.104  40.545  1.00  0.00           C
ATOM  11468 7C21 POPE  276      69.014  11.814  40.175  1.00  0.00           C
ATOM  11471 8C21 POPE  276      70.245  11.164  40.815  1.00  0.00           C
ATOM  11475  C33 POPE  276      59.815  16.814  30.005  1.00  0.00           C
ATOM  11478  C34 POPE  276      59.764  18.024  30.955  1.00  0.00           C
ATOM  11481  C35 POPE  276      60.455  17.774  32.305  1.00  0.00           C
ATOM  11484  C36 POPE  276      59.514  18.014  33.485  1.00  0.00           C
ATOM  11487  C37 POPE  276      60.014  17.424  34.805  1.00  0.00           C
ATOM  11490  C38 POPE  276      58.964  17.484  35.915  1.00  0.00           C
ATOM  11493  C39 POPE  276      59.124  16.344  36.915  1.00  0.00           C
ATOM  11496 0C31 POPE  276      58.295  16.515  38.195  1.00  0.00           C
ATOM  11499 1C31 POPE  276      59.054  15.954  39.395  1.00  0.00           C
ATOM  11502 2C31 POPE  276      58.414  16.244  40.755  1.00  0.00           C
ATOM  11505 3C31 POPE  276      59.434  16.164  41.905  1.00  0.00           C
ATOM  11508 4C31 POPE  276      60.224  14.854  41.935  1.00  0.00           C
ATOM  11511 5C31 POPE  276      61.254  14.794  43.075  1.00  0.00           C
ATOM  11514 6C31 POPE  276      62.124  13.544  43.005  1.00  0.00           C
ATOM  11518  NH3 POPE  277      91.535   0.444  62.265  1.00  0.00           N
ATOM  11522  C12 POPE  277      92.994   0.774  62.265  1.00  0.00           C
ATOM  11525  C11 POPE  277      93.405   1.324  63.655  1.00  0.00           C
ATOM  11528  P   POPE  277      92.535   3.534  64.825  1.00  0.00           P
ATOM  11529  O13 POPE  277      91.346   4.354  64.505  1.00  0.00           O
ATOM  11530  O14 POPE  277      92.804   3.314  66.255  1.00  0.00           O
ATOM  11531  O11 POPE  277      93.794   4.144  64.075  1.00  0.00           O
ATOM  11532  O12 POPE  277      92.346   2.104  64.205  1.00  0.00           O
ATOM  11533  C1  POPE  277      93.715   5.544  63.775  1.00  0.00           C
ATOM  11536  C2  POPE  277      95.015   6.074  63.125  1.00  0.00           C
ATOM  11538  O21 POPE  277      94.755   7.254  62.345  1.00  0.00           O
ATOM  11539  C21 POPE  277      94.354   8.304  63.055  1.00  0.00           C
ATOM  11540  O22 POPE  277      94.214   8.364  64.265  1.00  0.00           O
ATOM  11541  C22 POPE  277      93.995   9.444  62.095  1.00  0.00           C
ATOM  11544  C3  POPE  277      95.724   4.994  62.245  1.00  0.00           C
ATOM  11547  O31 POPE  277      94.895   4.474  61.185  1.00  0.00           O
ATOM  11548  C31 POPE  277      95.025   5.094  60.005  1.00  0.00           C
ATOM  11549  O32 POPE  277      95.734   6.054  59.795  1.00  0.00           O
ATOM  11550  C32 POPE  277      94.054   4.424  59.015  1.00  0.00           C
ATOM  11553  C23 POPE  277      95.126   9.904  61.145  1.00  0.00           C
ATOM  11556  C24 POPE  277      94.734  11.164  60.355  1.00  0.00           C
ATOM  11559  C25 POPE  277      93.645  10.964  59.285  1.00  0.00           C
ATOM  11562  C26 POPE  277      94.226  10.404  57.975  1.00  0.00           C
ATOM  11565  C27 POPE  277      93.186  10.174  56.875  1.00  0.00           C
ATOM  11568  C28 POPE  277      92.556  11.464  56.305  1.00  0.00           C
ATOM  11571  C29 POPE  277      91.554  11.174  55.215  1.00  0.00           C
ATOM  11573 0C21 POPE  277      91.766  11.244  53.895  1.00  0.00           C
ATOM  11575 1C21 POPE  277      93.076  11.594  53.225  1.00  0.00           C
ATOM  11578 2C21 POPE  277      93.495  10.574  52.145  1.00  0.00           C
ATOM  11581 3C21 POPE  277      92.944  10.894  50.745  1.00  0.00           C
ATOM  11584 4C21 POPE  277      93.426   9.884  49.695  1.00  0.00           C
ATOM  11587 5C21 POPE  277      93.286  10.354  48.235  1.00  0.00           C
ATOM  11590 6C21 POPE  277      91.884  10.874  47.875  1.00  0.00           C
ATOM  11593 7C21 POPE  277      91.814  11.374  46.435  1.00  0.00           C
ATOM  11596 8C21 POPE  277      90.436  11.924  46.065  1.00  0.00           C
ATOM  11600  C33 POPE  277      94.344   4.684  57.515  1.00  0.00           C
ATOM  11603  C34 POPE  277      93.025   4.844  56.745  1.00  0.00           C
ATOM  11606  C35 POPE  277      93.204   5.094  55.245  1.00  0.00           C
ATOM  11609  C36 POPE  277      94.046   6.334  54.915  1.00  0.00           C
ATOM  11612  C37 POPE  277      94.186   6.514  53.395  1.00  0.00           C
ATOM  11615  C38 POPE  277      95.494   7.214  52.995  1.00  0.00           C
ATOM  11618  C39 POPE  277      95.656   7.454  51.495  1.00  0.00           C
ATOM  11621 0C31 POPE  277      95.385   6.224  50.625  1.00  0.00           C
ATOM  11624 1C31 POPE  277      95.546   6.524  49.135  1.00  0.00           C
ATOM  11627 2C31 POPE  277      95.296   5.254  48.315  1.00  0.00           C
ATOM  11630 3C31 POPE  277      95.576   5.404  46.815  1.00  0.00           C
ATOM  11633 4C31 POPE  277      94.555   6.304  46.095  1.00  0.00           C
ATOM  11636 5C31 POPE  277      94.885   6.434  44.615  1.00  0.00           C
ATOM  11639 6C31 POPE  277      93.906   7.324  43.855  1.00  0.00           C
ATOM  11643  NH3 POPE  278       8.035  48.175  60.775  1.00  0.00           N
ATOM  11647  C12 POPE  278       6.724  48.834  61.115  1.00  0.00           C
ATOM  11650  C11 POPE  278       6.585  49.125  62.615  1.00  0.00           C
ATOM  11653  P   POPE  278       5.204  51.375  62.815  1.00  0.00           P
ATOM  11654  O13 POPE  278       3.835  51.825  63.115  1.00  0.00           O
ATOM  11655  O14 POPE  278       6.245  52.064  63.585  1.00  0.00           O
ATOM  11656  O11 POPE  278       5.545  51.614  61.285  1.00  0.00           O
ATOM  11657  O12 POPE  278       5.365  49.804  62.895  1.00  0.00           O
ATOM  11658  C1  POPE  278       5.034  52.714  60.545  1.00  0.00           C
ATOM  11661  C2  POPE  278       5.124  52.545  58.995  1.00  0.00           C
ATOM  11663  O21 POPE  278       3.815  52.234  58.465  1.00  0.00           O
ATOM  11664  C21 POPE  278       3.534  52.875  57.325  1.00  0.00           C
ATOM  11665  O22 POPE  278       4.154  53.814  56.875  1.00  0.00           O
ATOM  11666  C22 POPE  278       2.375  52.194  56.615  1.00  0.00           C
ATOM  11669  C3  POPE  278       6.065  51.425  58.475  1.00  0.00           C
ATOM  11672  O31 POPE  278       6.125  51.524  57.045  1.00  0.00           O
ATOM  11673  C31 POPE  278       7.035  50.794  56.435  1.00  0.00           C
ATOM  11674  O32 POPE  278       7.754  49.964  56.965  1.00  0.00           O
ATOM  11675  C32 POPE  278       7.025  51.144  54.935  1.00  0.00           C
ATOM  11678  C23 POPE  278       2.275  52.724  55.165  1.00  0.00           C
ATOM  11681  C24 POPE  278       1.004  52.304  54.415  1.00  0.00           C
ATOM  11684  C25 POPE  278       0.824  53.105  53.115  1.00  0.00           C
ATOM  11687  C26 POPE  278      -0.346  52.615  52.255  1.00  0.00           C
ATOM  11690  C27 POPE  278      -0.526  53.444  50.985  1.00  0.00           C
ATOM  11693  C28 POPE  278      -1.566  52.895  49.985  1.00  0.00           C
ATOM  11696  C29 POPE  278      -0.946  51.765  49.205  1.00  0.00           C
ATOM  11698 0C21 POPE  278      -0.626  51.744  47.895  1.00  0.00           C
ATOM  11700 1C21 POPE  278      -0.836  52.825  46.865  1.00  0.00           C
ATOM  11703 2C21 POPE  278       0.444  53.264  46.135  1.00  0.00           C
ATOM  11706 3C21 POPE  278       1.325  54.265  46.915  1.00  0.00           C
ATOM  11709 4C21 POPE  278       2.214  55.144  46.015  1.00  0.00           C
ATOM  11712 5C21 POPE  278       1.414  56.114  45.135  1.00  0.00           C
ATOM  11715 6C21 POPE  278       2.254  57.035  44.245  1.00  0.00           C
ATOM  11718 7C21 POPE  278       1.375  57.755  43.215  1.00  0.00           C
ATOM  11721 8C21 POPE  278       2.115  58.754  42.315  1.00  0.00           C
ATOM  11725  C33 POPE  278       8.404  51.654  54.475  1.00  0.00           C
ATOM  11728  C34 POPE  278       9.324  50.554  53.895  1.00  0.00           C
ATOM  11731  C35 POPE  278       9.005  50.115  52.455  1.00  0.00           C
ATOM  11734  C36 POPE  278      10.184  50.255  51.485  1.00  0.00           C
ATOM  11737  C37 POPE  278      10.284  49.094  50.485  1.00  0.00           C
ATOM  11740  C38 POPE  278      11.395  49.304  49.445  1.00  0.00           C
ATOM  11743  C39 POPE  278      10.865  49.265  48.005  1.00  0.00           C
ATOM  11746 0C31 POPE  278      11.955  49.504  46.955  1.00  0.00           C
ATOM  11749 1C31 POPE  278      11.994  50.974  46.485  1.00  0.00           C
ATOM  11752 2C31 POPE  278      13.094  51.295  45.465  1.00  0.00           C
ATOM  11755 3C31 POPE  278      12.994  50.465  44.175  1.00  0.00           C
ATOM  11758 4C31 POPE  278      13.875  50.995  43.035  1.00  0.00           C
ATOM  11761 5C31 POPE  278      14.465  49.864  42.185  1.00  0.00           C
ATOM  11764 6C31 POPE  278      15.155  50.354  40.915  1.00  0.00           C
ATOM  11768  NH3 POPE  279      52.555  -0.896  22.295  1.00  0.00           N
ATOM  11772  C12 POPE  279      51.944   0.104  21.365  1.00  0.00           C
ATOM  11775  C11 POPE  279      50.424   0.254  21.495  1.00  0.00           C
ATOM  11778  P   POPE  279      48.784  -1.475  20.355  1.00  0.00           P
ATOM  11779  O13 POPE  279      47.644  -1.255  19.455  1.00  0.00           O
ATOM  11780  O14 POPE  279      49.554  -2.705  20.085  1.00  0.00           O
ATOM  11781  O11 POPE  279      48.304  -1.465  21.855  1.00  0.00           O
ATOM  11782  O12 POPE  279      49.775  -0.256  20.325  1.00  0.00           O
ATOM  11783  C1  POPE  279      46.965  -1.136  22.235  1.00  0.00           C
ATOM  11786  C2  POPE  279      46.884  -0.056  23.355  1.00  0.00           C
ATOM  11788  O21 POPE  279      45.525   0.094  23.825  1.00  0.00           O
ATOM  11789  C21 POPE  279      44.655   0.674  23.025  1.00  0.00           C
ATOM  11790  O22 POPE  279      44.844   1.004  21.865  1.00  0.00           O
ATOM  11791  C22 POPE  279      43.324   0.804  23.755  1.00  0.00           C
ATOM  11794  C3  POPE  279      47.544   1.304  22.945  1.00  0.00           C
ATOM  11797  O31 POPE  279      47.115   2.404  23.765  1.00  0.00           O
ATOM  11798  C31 POPE  279      47.934   3.464  23.765  1.00  0.00           C
ATOM  11799  O32 POPE  279      48.995   3.524  23.175  1.00  0.00           O
ATOM  11800  C32 POPE  279      47.285   4.554  24.635  1.00  0.00           C
ATOM  11803  C23 POPE  279      43.334   1.694  25.035  1.00  0.00           C
ATOM  11806  C24 POPE  279      43.684   0.954  26.335  1.00  0.00           C
ATOM  11809  C25 POPE  279      43.304   1.774  27.585  1.00  0.00           C
ATOM  11812  C26 POPE  279      43.264   0.984  28.905  1.00  0.00           C
ATOM  11815  C27 POPE  279      42.905   1.874  30.115  1.00  0.00           C
ATOM  11818  C28 POPE  279      42.685   1.124  31.445  1.00  0.00           C
ATOM  11821  C29 POPE  279      43.945   0.514  31.995  1.00  0.00           C
ATOM  11823 0C21 POPE  279      44.314   0.384  33.285  1.00  0.00           C
ATOM  11825 1C21 POPE  279      43.535   0.804  34.505  1.00  0.00           C
ATOM  11828 2C21 POPE  279      42.635  -0.296  35.075  1.00  0.00           C
ATOM  11831 3C21 POPE  279      41.925   0.144  36.365  1.00  0.00           C
ATOM  11834 4C21 POPE  279      40.815  -0.826  36.775  1.00  0.00           C
ATOM  11837 5C21 POPE  279      40.074  -0.416  38.055  1.00  0.00           C
ATOM  11840 6C21 POPE  279      38.554  -0.576  37.915  1.00  0.00           C
ATOM  11843 7C21 POPE  279      37.815  -0.596  39.255  1.00  0.00           C
ATOM  11846 8C21 POPE  279      36.295  -0.596  39.095  1.00  0.00           C
ATOM  11850  C33 POPE  279      47.474   4.344  26.155  1.00  0.00           C
ATOM  11853  C34 POPE  279      46.324   4.964  26.965  1.00  0.00           C
ATOM  11856  C35 POPE  279      46.585   5.014  28.485  1.00  0.00           C
ATOM  11859  C36 POPE  279      46.775   3.634  29.145  1.00  0.00           C
ATOM  11862  C37 POPE  279      46.534   3.694  30.655  1.00  0.00           C
ATOM  11865  C38 POPE  279      46.844   2.384  31.395  1.00  0.00           C
ATOM  11868  C39 POPE  279      48.344   2.214  31.655  1.00  0.00           C
ATOM  11871 0C31 POPE  279      48.684   1.064  32.605  1.00  0.00           C
ATOM  11874 1C31 POPE  279      50.174   1.104  32.965  1.00  0.00           C
ATOM  11877 2C31 POPE  279      50.775  -0.216  33.495  1.00  0.00           C
ATOM  11880 3C31 POPE  279      51.154  -0.176  34.975  1.00  0.00           C
ATOM  11883 4C31 POPE  279      49.934  -0.166  35.895  1.00  0.00           C
ATOM  11886 5C31 POPE  279      50.315  -0.436  37.355  1.00  0.00           C
ATOM  11889 6C31 POPE  279      49.104  -0.726  38.235  1.00  0.00           C
ATOM  11893  NH3 POPE  280      79.244  20.904  63.615  1.00  0.00           N
ATOM  11897  C12 POPE  280      78.364  22.094  63.345  1.00  0.00           C
ATOM  11900  C11 POPE  280      79.186  23.264  62.755  1.00  0.00           C
[truncated: 1,781,857 more chars]
