# Supplementary material for: Characterizing Membrane Association and Periplasmic Transfer of Bacterial Lipoproteins through Molecular Dynamics Simulations
Source: Structure. 2020 Apr 7;28(4):475–487.e3. doi: 10.1016/j.str.2020.01.012 (PMC7139219; doi:10.1016/j.str.2020.01.012)
Supplement: Data S2. Final Coordinates from Simulations (A–L), Related to Figure 3 [file mmc4.zip › A-L/BAMD-3-atomistic.pdb]

TITLE     Protein
REMARK    THIS IS A SIMULATION BOX
CRYST1  129.598  129.598  109.183  90.00  90.00  90.00 P 1           1
MODEL        1
ATOM      1  N   CYSTA   1      39.964  53.649  64.821  1.00  0.00           N
ATOM      3  CA  CYSTA   1      39.804  52.239  64.512  1.00  0.00           C
ATOM      5  C   CYSTA   1      39.734  51.509  65.891  1.00  0.00           C
ATOM      6  O   CYSTA   1      39.644  50.289  66.022  1.00  0.00           O
ATOM      7  CB  CYSTA   1      40.984  51.799  63.551  1.00  0.00           C
ATOM     10  SG  CYSTA   1      41.944  53.199  62.752  1.00  0.00           S
ATOM     11  C1  CYSTA   1      41.414  53.449  60.991  1.00  0.00           C
ATOM     14  CA1 CYSTA   1      38.944  54.509  64.842  1.00  0.00           C
ATOM     15  OA1 CYSTA   1      38.534  54.859  65.941  1.00  0.00           O
ATOM     16  CA2 CYSTA   1      38.404  55.099  63.592  1.00  0.00           C
ATOM     19  C11 CYSTA   1      41.874  54.729  60.191  1.00  0.00           C
ATOM     21  O11 CYSTA   1      43.294  54.679  59.921  1.00  0.00           O
ATOM     22  CX1 CYSTA   1      43.664  55.329  58.792  1.00  0.00           C
ATOM     23  OX1 CYSTA   1      42.884  55.839  58.012  1.00  0.00           O
ATOM     24  CX2 CYSTA   1      45.184  55.279  58.582  1.00  0.00           C
ATOM     27  C12 CYSTA   1      41.384  56.099  60.812  1.00  0.00           C
ATOM     30  O12 CYSTA   1      42.224  57.209  60.452  1.00  0.00           O
ATOM     31  CD1 CYSTA   1      41.884  58.349  59.851  1.00  0.00           C
ATOM     32  OD1 CYSTA   1      42.664  59.279  59.711  1.00  0.00           O
ATOM     33  CD2 CYSTA   1      40.434  58.469  59.391  1.00  0.00           C
ATOM     36  CA3 CYSTA   1      37.094  54.419  63.152  1.00  0.00           C
ATOM     39  CA4 CYSTA   1      36.544  55.089  61.891  1.00  0.00           C
ATOM     42  CA5 CYSTA   1      37.414  54.899  60.641  1.00  0.00           C
ATOM     45  CA6 CYSTA   1      37.444  56.159  59.772  1.00  0.00           C
ATOM     48  CA7 CYSTA   1      36.044  56.529  59.281  1.00  0.00           C
ATOM     51  CA8 CYSTA   1      36.064  57.669  58.252  1.00  0.00           C
ATOM     54  CA9 CYSTA   1      34.684  57.969  57.662  1.00  0.00           C
ATOM     57 0CA1 CYSTA   1      33.964  56.709  57.152  1.00  0.00           C
ATOM     60 1CA1 CYSTA   1      32.654  57.019  56.432  1.00  0.00           C
ATOM     63 2CA1 CYSTA   1      31.924  55.719  56.051  1.00  0.00           C
ATOM     66 3CA1 CYSTA   1      30.724  55.859  55.102  1.00  0.00           C
ATOM     69 4CA1 CYSTA   1      31.034  56.529  53.752  1.00  0.00           C
ATOM     72 5CA1 CYSTA   1      29.854  56.439  52.771  1.00  0.00           C
ATOM     75 6CA1 CYSTA   1      30.214  56.879  51.352  1.00  0.00           C
ATOM     79  CD3 CYSTA   1      40.144  57.759  58.052  1.00  0.00           C
ATOM     82  CD4 CYSTA   1      40.884  58.399  56.872  1.00  0.00           C
ATOM     85  CD5 CYSTA   1      40.594  57.759  55.502  1.00  0.00           C
ATOM     88  CD6 CYSTA   1      39.134  57.899  55.061  1.00  0.00           C
ATOM     91  CD7 CYSTA   1      38.454  56.619  54.612  1.00  0.00           C
ATOM     94  CD8 CYSTA   1      36.984  56.899  54.312  1.00  0.00           C
ATOM     97  CD9 CYSTA   1      36.274  55.729  53.631  1.00  0.00           C
ATOM    100 0CD1 CYSTA   1      36.434  55.759  52.101  1.00  0.00           C
ATOM    103 1CD1 CYSTA   1      35.404  56.679  51.441  1.00  0.00           C
ATOM    106 2CD1 CYSTA   1      35.524  56.689  49.902  1.00  0.00           C
ATOM    109 3CD1 CYSTA   1      34.284  57.279  49.202  1.00  0.00           C
ATOM    112 4CD1 CYSTA   1      34.344  58.789  48.922  1.00  0.00           C
ATOM    115 5CD1 CYSTA   1      34.314  59.689  50.162  1.00  0.00           C
ATOM    118 6CD1 CYSTA   1      34.154  61.169  49.811  1.00  0.00           C
ATOM    122  CX3 CYSTA   1      45.774  56.409  57.691  1.00  0.00           C
ATOM    125  CX4 CYSTA   1      47.264  56.659  58.002  1.00  0.00           C
ATOM    128  CX5 CYSTA   1      47.954  57.729  57.132  1.00  0.00           C
ATOM    131  CX6 CYSTA   1      48.394  57.209  55.762  1.00  0.00           C
ATOM    134  CX7 CYSTA   1      49.174  58.229  54.902  1.00  0.00           C
ATOM    137  CX8 CYSTA   1      49.654  57.629  53.551  1.00  0.00           C
ATOM    140  CX9 CYSTA   1      50.784  56.639  53.701  1.00  0.00           C
ATOM    142 0CX1 CYSTA   1      50.774  55.309  53.421  1.00  0.00           C
ATOM    144 1CX1 CYSTA   1      49.634  54.479  52.891  1.00  0.00           C
ATOM    147 2CX1 CYSTA   1      49.954  53.779  51.552  1.00  0.00           C
ATOM    150 3CX1 CYSTA   1      48.704  53.109  50.932  1.00  0.00           C
ATOM    153 4CX1 CYSTA   1      49.014  52.239  49.711  1.00  0.00           C
ATOM    156 5CX1 CYSTA   1      47.744  51.819  48.961  1.00  0.00           C
ATOM    159 6CX1 CYSTA   1      48.024  50.709  47.932  1.00  0.00           C
ATOM    162 7CX1 CYSTA   1      46.794  50.269  47.121  1.00  0.00           C
ATOM    165 8CX1 CYSTA   1      47.064  49.129  46.131  1.00  0.00           C
ATOM    169  N   SER A   2      39.834  52.359  66.932  1.00  0.00           N
ATOM    171  CA  SER A   2      39.644  52.459  68.382  1.00  0.00           C
ATOM    173  CB  SER A   2      41.004  52.989  68.941  1.00  0.00           C
ATOM    176  OG  SER A   2      41.474  54.119  68.192  1.00  0.00           O
ATOM    178  C   SER A   2      39.224  51.409  69.412  1.00  0.00           C
ATOM    179  O   SER A   2      39.514  50.219  69.312  1.00  0.00           O
ATOM    180  N   GLY A   3      38.564  51.899  70.512  1.00  0.00           N
ATOM    182  CA  GLY A   3      38.224  51.159  71.732  1.00  0.00           C
ATOM    185  C   GLY A   3      38.154  51.989  73.011  1.00  0.00           C
ATOM    186  O   GLY A   3      39.134  52.089  73.731  1.00  0.00           O
ATOM    187  N   SER A   4      36.964  52.559  73.351  1.00  0.00           N
ATOM    189  CA  SER A   4      36.654  53.349  74.562  1.00  0.00           C
ATOM    191  CB  SER A   4      37.764  54.299  75.111  1.00  0.00           C
ATOM    194  OG  SER A   4      38.124  55.349  74.232  1.00  0.00           O
ATOM    196  C   SER A   4      35.374  54.119  74.241  1.00  0.00           C
ATOM    197  O   SER A   4      34.814  53.909  73.172  1.00  0.00           O
ATOM    198  N   LYS A   5      34.814  54.959  75.161  1.00  0.00           N
ATOM    200  CA  LYS A   5      33.754  55.899  74.772  1.00  0.00           C
ATOM    202  CB  LYS A   5      32.774  56.429  75.862  1.00  0.00           C
ATOM    205  CG  LYS A   5      31.534  55.539  76.072  1.00  0.00           C
ATOM    208  CD  LYS A   5      31.854  54.279  76.881  1.00  0.00           C
ATOM    211  CE  LYS A   5      30.704  53.279  76.891  1.00  0.00           C
ATOM    214  NZ  LYS A   5      30.924  52.289  77.952  1.00  0.00           N
ATOM    218  C   LYS A   5      34.204  57.069  73.911  1.00  0.00           C
ATOM    219  O   LYS A   5      34.984  57.909  74.342  1.00  0.00           O
ATOM    220  N   GLU A   6      33.614  57.119  72.711  1.00  0.00           N
ATOM    222  CA  GLU A   6      34.214  57.689  71.531  1.00  0.00           C
ATOM    224  CB  GLU A   6      34.444  56.529  70.522  1.00  0.00           C
ATOM    227  CG  GLU A   6      35.784  56.629  69.781  1.00  0.00           C
ATOM    230  CD  GLU A   6      36.964  56.709  70.751  1.00  0.00           C
ATOM    231  OE1 GLU A   6      37.474  57.839  70.941  1.00  0.00           O
ATOM    232  OE2 GLU A   6      37.454  55.639  71.221  1.00  0.00           O
ATOM    233  C   GLU A   6      33.254  58.719  70.991  1.00  0.00           C
ATOM    234  O   GLU A   6      33.174  58.969  69.792  1.00  0.00           O
ATOM    235  N   GLU A   7      32.464  59.349  71.872  1.00  0.00           N
ATOM    237  CA  GLU A   7      31.614  60.439  71.472  1.00  0.00           C
ATOM    239  CB  GLU A   7      30.214  59.949  70.961  1.00  0.00           C
ATOM    242  CG  GLU A   7      28.994  59.959  71.922  1.00  0.00           C
ATOM    245  CD  GLU A   7      28.894  58.769  72.882  1.00  0.00           C
ATOM    246  OE1 GLU A   7      28.524  57.659  72.401  1.00  0.00           O
ATOM    247  OE2 GLU A   7      29.094  58.979  74.101  1.00  0.00           O
ATOM    248  C   GLU A   7      31.514  61.379  72.652  1.00  0.00           C
ATOM    249  O   GLU A   7      31.794  61.029  73.791  1.00  0.00           O
ATOM    250  N   VAL A   8      31.134  62.629  72.372  1.00  0.00           N
ATOM    252  CA  VAL A   8      30.914  63.659  73.371  1.00  0.00           C
ATOM    254  CB  VAL A   8      31.904  64.819  73.251  1.00  0.00           C
ATOM    256  CG1 VAL A   8      31.454  66.039  74.072  1.00  0.00           C
ATOM    260  CG2 VAL A   8      33.244  64.309  73.782  1.00  0.00           C
ATOM    264  C   VAL A   8      29.484  64.109  73.201  1.00  0.00           C
ATOM    265  O   VAL A   8      29.144  64.549  72.101  1.00  0.00           O
ATOM    266  N   PRO A   9      28.584  63.999  74.182  1.00  0.00           N
ATOM    267  CD  PRO A   9      28.884  63.469  75.522  1.00  0.00           C
ATOM    270  CA  PRO A   9      27.304  64.669  74.142  1.00  0.00           C
ATOM    272  CB  PRO A   9      26.564  64.169  75.392  1.00  0.00           C
ATOM    275  CG  PRO A   9      27.674  63.819  76.382  1.00  0.00           C
ATOM    278  C   PRO A   9      27.434  66.169  74.092  1.00  0.00           C
ATOM    279  O   PRO A   9      28.374  66.729  74.652  1.00  0.00           O
ATOM    280  N   ASP A  10      26.514  66.869  73.402  1.00  0.00           N
ATOM    282  CA  ASP A  10      26.544  68.319  73.391  1.00  0.00           C
ATOM    284  CB  ASP A  10      25.954  68.919  72.091  1.00  0.00           C
ATOM    287  CG  ASP A  10      27.024  68.959  71.002  1.00  0.00           C
ATOM    288  OD1 ASP A  10      28.234  68.799  71.312  1.00  0.00           O
ATOM    289  OD2 ASP A  10      26.634  69.249  69.842  1.00  0.00           O
ATOM    290  C   ASP A  10      25.934  68.939  74.641  1.00  0.00           C
ATOM    291  O   ASP A  10      24.794  69.399  74.671  1.00  0.00           O
ATOM    292  N   ASN A  11      26.764  69.029  75.701  1.00  0.00           N
ATOM    294  CA  ASN A  11      26.484  69.789  76.912  1.00  0.00           C
ATOM    296  CB  ASN A  11      26.944  69.039  78.201  1.00  0.00           C
ATOM    299  CG  ASN A  11      27.194  67.529  78.071  1.00  0.00           C
ATOM    300  OD1 ASN A  11      28.174  67.089  77.481  1.00  0.00           O
ATOM    301  ND2 ASN A  11      26.344  66.709  78.721  1.00  0.00           N
ATOM    304  C   ASN A  11      27.104  71.209  76.961  1.00  0.00           C
ATOM    305  O   ASN A  11      28.094  71.479  76.282  1.00  0.00           O
ATOM    306  N   PRO A  12      26.614  72.169  77.752  1.00  0.00           N
ATOM    307  CD  PRO A  12      25.304  72.079  78.412  1.00  0.00           C
ATOM    310  CA  PRO A  12      27.324  73.399  78.141  1.00  0.00           C
ATOM    312  CB  PRO A  12      26.514  73.879  79.361  1.00  0.00           C
ATOM    315  CG  PRO A  12      25.094  73.479  79.011  1.00  0.00           C
ATOM    318  C   PRO A  12      28.814  73.319  78.452  1.00  0.00           C
ATOM    319  O   PRO A  12      29.234  72.309  79.002  1.00  0.00           O
ATOM    320  N   PRO A  13      29.694  74.309  78.222  1.00  0.00           N
ATOM    321  CD  PRO A  13      29.344  75.599  77.641  1.00  0.00           C
ATOM    324  CA  PRO A  13      31.144  74.099  78.281  1.00  0.00           C
ATOM    326  CB  PRO A  13      31.754  75.429  77.812  1.00  0.00           C
ATOM    329  CG  PRO A  13      30.614  76.429  77.862  1.00  0.00           C
ATOM    332  C   PRO A  13      31.624  73.849  79.671  1.00  0.00           C
ATOM    333  O   PRO A  13      32.634  73.159  79.851  1.00  0.00           O
ATOM    334  N   ASN A  14      30.944  74.429  80.682  1.00  0.00           N
ATOM    336  CA  ASN A  14      31.334  74.379  82.071  1.00  0.00           C
ATOM    338  CB  ASN A  14      30.364  75.249  82.941  1.00  0.00           C
ATOM    341  CG  ASN A  14      29.024  74.589  83.252  1.00  0.00           C
ATOM    342  OD1 ASN A  14      28.134  74.559  82.401  1.00  0.00           O
ATOM    343  ND2 ASN A  14      28.824  74.099  84.492  1.00  0.00           N
ATOM    346  C   ASN A  14      31.434  72.949  82.552  1.00  0.00           C
ATOM    347  O   ASN A  14      32.304  72.629  83.362  1.00  0.00           O
ATOM    348  N   GLU A  15      30.524  72.069  82.071  1.00  0.00           N
ATOM    350  CA  GLU A  15      30.374  70.749  82.601  1.00  0.00           C
ATOM    352  CB  GLU A  15      28.884  70.379  82.591  1.00  0.00           C
ATOM    355  CG  GLU A  15      28.324  69.909  81.242  1.00  0.00           C
ATOM    358  CD  GLU A  15      26.834  69.669  81.382  1.00  0.00           C
ATOM    359  OE1 GLU A  15      26.114  70.639  81.712  1.00  0.00           O
ATOM    360  OE2 GLU A  15      26.414  68.499  81.232  1.00  0.00           O
ATOM    361  C   GLU A  15      31.224  69.739  81.862  1.00  0.00           C
ATOM    362  O   GLU A  15      31.704  68.799  82.482  1.00  0.00           O
ATOM    363  N   ILE A  16      31.554  69.929  80.552  1.00  0.00           N
ATOM    365  CA  ILE A  16      32.644  69.179  79.912  1.00  0.00           C
ATOM    367  CB  ILE A  16      32.834  69.439  78.402  1.00  0.00           C
ATOM    369  CG2 ILE A  16      34.064  68.659  77.862  1.00  0.00           C
ATOM    373  CG1 ILE A  16      31.634  68.989  77.551  1.00  0.00           C
ATOM    376  CD  ILE A  16      30.494  69.979  77.512  1.00  0.00           C
ATOM    380  C   ILE A  16      33.954  69.469  80.591  1.00  0.00           C
ATOM    381  O   ILE A  16      34.744  68.589  80.912  1.00  0.00           O
ATOM    382  N   TYR A  17      34.234  70.759  80.882  1.00  0.00           N
ATOM    384  CA  TYR A  17      35.424  71.089  81.621  1.00  0.00           C
ATOM    386  CB  TYR A  17      35.714  72.609  81.631  1.00  0.00           C
ATOM    389  CG  TYR A  17      37.094  72.789  82.211  1.00  0.00           C
ATOM    390  CD1 TYR A  17      38.174  72.189  81.542  1.00  0.00           C
ATOM    392  CE1 TYR A  17      39.444  72.199  82.112  1.00  0.00           C
ATOM    394  CZ  TYR A  17      39.674  72.919  83.281  1.00  0.00           C
ATOM    395  OH  TYR A  17      40.984  73.159  83.742  1.00  0.00           O
ATOM    397  CD2 TYR A  17      37.314  73.409  83.452  1.00  0.00           C
ATOM    399  CE2 TYR A  17      38.614  73.499  83.972  1.00  0.00           C
ATOM    401  C   TYR A  17      35.444  70.529  83.042  1.00  0.00           C
ATOM    402  O   TYR A  17      36.414  69.909  83.461  1.00  0.00           O
ATOM    403  N   ALA A  18      34.344  70.699  83.812  1.00  0.00           N
ATOM    405  CA  ALA A  18      34.254  70.149  85.141  1.00  0.00           C
ATOM    407  CB  ALA A  18      32.924  70.579  85.792  1.00  0.00           C
ATOM    411  C   ALA A  18      34.384  68.639  85.192  1.00  0.00           C
ATOM    412  O   ALA A  18      35.144  68.119  86.011  1.00  0.00           O
ATOM    413  N   THR A  19      33.714  67.889  84.292  1.00  0.00           N
ATOM    415  CA  THR A  19      33.874  66.449  84.201  1.00  0.00           C
ATOM    417  CB  THR A  19      32.894  65.739  83.262  1.00  0.00           C
ATOM    419  OG1 THR A  19      32.984  66.219  81.932  1.00  0.00           O
ATOM    421  CG2 THR A  19      31.454  65.909  83.752  1.00  0.00           C
ATOM    425  C   THR A  19      35.274  66.019  83.851  1.00  0.00           C
ATOM    426  O   THR A  19      35.824  65.149  84.521  1.00  0.00           O
ATOM    427  N   ALA A  20      35.904  66.699  82.862  1.00  0.00           N
ATOM    429  CA  ALA A  20      37.254  66.449  82.401  1.00  0.00           C
ATOM    431  CB  ALA A  20      37.624  67.359  81.221  1.00  0.00           C
ATOM    435  C   ALA A  20      38.264  66.629  83.502  1.00  0.00           C
ATOM    436  O   ALA A  20      39.154  65.799  83.692  1.00  0.00           O
ATOM    437  N   GLN A  21      38.054  67.669  84.332  1.00  0.00           N
ATOM    439  CA  GLN A  21      38.834  67.899  85.521  1.00  0.00           C
ATOM    441  CB  GLN A  21      38.344  69.179  86.252  1.00  0.00           C
ATOM    444  CG  GLN A  21      39.404  69.779  87.202  1.00  0.00           C
ATOM    447  CD  GLN A  21      40.744  70.049  86.502  1.00  0.00           C
ATOM    448  OE1 GLN A  21      41.814  69.599  86.881  1.00  0.00           O
ATOM    449  NE2 GLN A  21      40.644  70.849  85.421  1.00  0.00           N
ATOM    452  C   GLN A  21      38.764  66.729  86.491  1.00  0.00           C
ATOM    453  O   GLN A  21      39.764  66.329  87.071  1.00  0.00           O
ATOM    454  N   GLN A  22      37.564  66.109  86.662  1.00  0.00           N
ATOM    456  CA  GLN A  22      37.394  64.909  87.471  1.00  0.00           C
ATOM    458  CB  GLN A  22      35.904  64.489  87.601  1.00  0.00           C
ATOM    461  CG  GLN A  22      35.604  63.519  88.781  1.00  0.00           C
ATOM    464  CD  GLN A  22      35.664  64.109  90.192  1.00  0.00           C
ATOM    465  OE1 GLN A  22      35.744  63.359  91.171  1.00  0.00           O
ATOM    466  NE2 GLN A  22      35.544  65.439  90.371  1.00  0.00           N
ATOM    469  C   GLN A  22      38.174  63.739  86.891  1.00  0.00           C
ATOM    470  O   GLN A  22      38.854  62.999  87.582  1.00  0.00           O
ATOM    471  N   LYS A  23      38.134  63.549  85.552  1.00  0.00           N
ATOM    473  CA  LYS A  23      38.914  62.499  84.901  1.00  0.00           C
ATOM    475  CB  LYS A  23      38.624  62.469  83.391  1.00  0.00           C
ATOM    478  CG  LYS A  23      37.144  62.409  82.982  1.00  0.00           C
ATOM    481  CD  LYS A  23      36.404  61.119  83.332  1.00  0.00           C
ATOM    484  CE  LYS A  23      35.934  60.909  84.772  1.00  0.00           C
ATOM    487  NZ  LYS A  23      36.764  59.929  85.482  1.00  0.00           N
ATOM    491  C   LYS A  23      40.404  62.639  85.091  1.00  0.00           C
ATOM    492  O   LYS A  23      41.104  61.689  85.432  1.00  0.00           O
ATOM    493  N   LEU A  24      40.894  63.889  84.921  1.00  0.00           N
ATOM    495  CA  LEU A  24      42.264  64.299  85.161  1.00  0.00           C
ATOM    497  CB  LEU A  24      42.474  65.759  84.702  1.00  0.00           C
ATOM    500  CG  LEU A  24      43.924  66.069  84.271  1.00  0.00           C
ATOM    502  CD1 LEU A  24      44.164  65.619  82.832  1.00  0.00           C
ATOM    506  CD2 LEU A  24      44.274  67.559  84.411  1.00  0.00           C
ATOM    510  C   LEU A  24      42.704  64.139  86.612  1.00  0.00           C
ATOM    511  O   LEU A  24      43.794  63.649  86.891  1.00  0.00           O
ATOM    512  N   GLN A  25      41.854  64.519  87.601  1.00  0.00           N
ATOM    514  CA  GLN A  25      42.144  64.309  89.022  1.00  0.00           C
ATOM    516  CB  GLN A  25      41.164  65.079  89.932  1.00  0.00           C
ATOM    519  CG  GLN A  25      39.904  64.349  90.451  1.00  0.00           C
ATOM    522  CD  GLN A  25      39.024  65.319  91.201  1.00  0.00           C
ATOM    523  OE1 GLN A  25      38.644  66.379  90.692  1.00  0.00           O
ATOM    524  NE2 GLN A  25      38.704  64.989  92.471  1.00  0.00           N
ATOM    527  C   GLN A  25      42.164  62.849  89.432  1.00  0.00           C
ATOM    528  O   GLN A  25      43.044  62.419  90.192  1.00  0.00           O
ATOM    529  N   ASP A  26      41.204  62.029  88.942  1.00  0.00           N
ATOM    531  CA  ASP A  26      41.134  60.609  89.201  1.00  0.00           C
ATOM    533  CB  ASP A  26      39.904  60.009  88.482  1.00  0.00           C
ATOM    536  CG  ASP A  26      38.554  60.459  89.012  1.00  0.00           C
ATOM    537  OD1 ASP A  26      38.424  60.809  90.202  1.00  0.00           O
ATOM    538  OD2 ASP A  26      37.594  60.219  88.211  1.00  0.00           O
ATOM    539  C   ASP A  26      42.354  59.889  88.641  1.00  0.00           C
ATOM    540  O   ASP A  26      42.874  58.919  89.191  1.00  0.00           O
ATOM    541  N   GLY A  27      42.814  60.399  87.492  1.00  0.00           N
ATOM    543  CA  GLY A  27      43.914  59.869  86.741  1.00  0.00           C
ATOM    546  C   GLY A  27      43.484  58.859  85.742  1.00  0.00           C
ATOM    547  O   GLY A  27      44.214  57.919  85.451  1.00  0.00           O
ATOM    548  N   ASN A  28      42.264  59.029  85.192  1.00  0.00           N
ATOM    550  CA  ASN A  28      41.844  58.259  84.042  1.00  0.00           C
ATOM    552  CB  ASN A  28      40.394  57.749  84.121  1.00  0.00           C
ATOM    555  CG  ASN A  28      40.284  56.569  83.161  1.00  0.00           C
ATOM    556  OD1 ASN A  28      39.844  56.639  82.021  1.00  0.00           O
ATOM    557  ND2 ASN A  28      40.784  55.409  83.651  1.00  0.00           N
ATOM    560  C   ASN A  28      42.044  59.119  82.832  1.00  0.00           C
ATOM    561  O   ASN A  28      41.164  59.859  82.391  1.00  0.00           O
ATOM    562  N   TRP A  29      43.254  59.019  82.281  1.00  0.00           N
ATOM    564  CA  TRP A  29      43.714  59.749  81.131  1.00  0.00           C
ATOM    566  CB  TRP A  29      45.224  59.469  80.902  1.00  0.00           C
ATOM    569  CG  TRP A  29      45.994  59.349  82.171  1.00  0.00           C
ATOM    570  CD1 TRP A  29      46.624  58.229  82.661  1.00  0.00           C
ATOM    572  NE1 TRP A  29      47.084  58.479  83.921  1.00  0.00           N
ATOM    574  CE2 TRP A  29      46.734  59.749  84.292  1.00  0.00           C
ATOM    575  CD2 TRP A  29      46.024  60.319  83.222  1.00  0.00           C
ATOM    576  CE3 TRP A  29      45.474  61.599  83.362  1.00  0.00           C
ATOM    578  CZ3 TRP A  29      45.684  62.279  84.562  1.00  0.00           C
ATOM    580  CZ2 TRP A  29      46.964  60.439  85.472  1.00  0.00           C
ATOM    582  CH2 TRP A  29      46.454  61.739  85.582  1.00  0.00           C
ATOM    584  C   TRP A  29      42.904  59.469  79.881  1.00  0.00           C
ATOM    585  O   TRP A  29      42.584  60.389  79.132  1.00  0.00           O
ATOM    586  N   ARG A  30      42.504  58.199  79.641  1.00  0.00           N
ATOM    588  CA  ARG A  30      41.724  57.859  78.461  1.00  0.00           C
ATOM    590  CB  ARG A  30      41.444  56.349  78.402  1.00  0.00           C
ATOM    593  CG  ARG A  30      41.064  55.849  77.012  1.00  0.00           C
ATOM    596  CD  ARG A  30      42.264  55.339  76.231  1.00  0.00           C
ATOM    599  NE  ARG A  30      43.014  56.499  75.662  1.00  0.00           N
ATOM    601  CZ  ARG A  30      44.194  56.309  75.071  1.00  0.00           C
ATOM    602  NH1 ARG A  30      45.014  55.359  75.432  1.00  0.00           N
ATOM    605  NH2 ARG A  30      44.554  57.129  74.101  1.00  0.00           N
ATOM    608  C   ARG A  30      40.384  58.539  78.412  1.00  0.00           C
ATOM    609  O   ARG A  30      40.004  59.119  77.401  1.00  0.00           O
ATOM    610  N   GLN A  31      39.614  58.549  79.512  1.00  0.00           N
ATOM    612  CA  GLN A  31      38.444  59.409  79.601  1.00  0.00           C
ATOM    614  CB  GLN A  31      37.674  59.109  80.902  1.00  0.00           C
ATOM    617  CG  GLN A  31      37.074  57.699  81.011  1.00  0.00           C
ATOM    620  CD  GLN A  31      36.704  57.339  82.461  1.00  0.00           C
ATOM    621  OE1 GLN A  31      37.064  57.939  83.482  1.00  0.00           O
ATOM    622  NE2 GLN A  31      35.874  56.269  82.562  1.00  0.00           N
ATOM    625  C   GLN A  31      38.764  60.899  79.551  1.00  0.00           C
ATOM    626  O   GLN A  31      38.044  61.689  78.961  1.00  0.00           O
ATOM    627  N   ALA A  32      39.844  61.329  80.242  1.00  0.00           N
ATOM    629  CA  ALA A  32      40.214  62.739  80.262  1.00  0.00           C
ATOM    631  CB  ALA A  32      41.404  62.969  81.211  1.00  0.00           C
ATOM    635  C   ALA A  32      40.514  63.339  78.902  1.00  0.00           C
ATOM    636  O   ALA A  32      40.044  64.429  78.601  1.00  0.00           O
ATOM    637  N   ILE A  33      41.264  62.609  78.032  1.00  0.00           N
ATOM    639  CA  ILE A  33      41.534  63.059  76.682  1.00  0.00           C
ATOM    641  CB  ILE A  33      42.574  62.199  75.932  1.00  0.00           C
ATOM    643  CG2 ILE A  33      43.924  62.299  76.682  1.00  0.00           C
ATOM    647  CG1 ILE A  33      42.134  60.729  75.722  1.00  0.00           C
ATOM    650  CD  ILE A  33      43.014  59.979  74.711  1.00  0.00           C
ATOM    654  C   ILE A  33      40.264  63.269  75.862  1.00  0.00           C
ATOM    655  O   ILE A  33      40.074  64.359  75.351  1.00  0.00           O
ATOM    656  N   THR A  34      39.294  62.309  75.862  1.00  0.00           N
ATOM    658  CA  THR A  34      38.104  62.269  74.992  1.00  0.00           C
ATOM    660  CB  THR A  34      37.204  61.019  75.141  1.00  0.00           C
ATOM    662  OG1 THR A  34      36.674  60.859  76.461  1.00  0.00           O
ATOM    664  CG2 THR A  34      38.014  59.769  74.802  1.00  0.00           C
ATOM    668  C   THR A  34      37.234  63.489  75.141  1.00  0.00           C
ATOM    669  O   THR A  34      36.574  63.959  74.212  1.00  0.00           O
ATOM    670  N   GLN A  35      37.234  64.019  76.352  1.00  0.00           N
ATOM    672  CA  GLN A  35      36.494  65.169  76.791  1.00  0.00           C
ATOM    674  CB  GLN A  35      36.304  64.979  78.312  1.00  0.00           C
ATOM    677  CG  GLN A  35      35.394  63.769  78.601  1.00  0.00           C
ATOM    680  CD  GLN A  35      33.924  64.199  78.561  1.00  0.00           C
ATOM    681  OE1 GLN A  35      33.554  65.249  79.081  1.00  0.00           O
ATOM    682  NE2 GLN A  35      33.054  63.389  77.921  1.00  0.00           N
ATOM    685  C   GLN A  35      37.194  66.469  76.472  1.00  0.00           C
ATOM    686  O   GLN A  35      36.624  67.349  75.832  1.00  0.00           O
ATOM    687  N   LEU A  36      38.464  66.619  76.891  1.00  0.00           N
ATOM    689  CA  LEU A  36      39.294  67.759  76.551  1.00  0.00           C
ATOM    691  CB  LEU A  36      40.644  67.689  77.292  1.00  0.00           C
ATOM    694  CG  LEU A  36      40.584  67.819  78.821  1.00  0.00           C
ATOM    696  CD1 LEU A  36      42.014  67.749  79.372  1.00  0.00           C
ATOM    700  CD2 LEU A  36      39.874  69.099  79.291  1.00  0.00           C
ATOM    704  C   LEU A  36      39.604  67.949  75.062  1.00  0.00           C
ATOM    705  O   LEU A  36      39.544  69.069  74.582  1.00  0.00           O
ATOM    706  N   GLU A  37      39.934  66.879  74.311  1.00  0.00           N
ATOM    708  CA  GLU A  37      40.274  66.949  72.892  1.00  0.00           C
ATOM    710  CB  GLU A  37      40.794  65.559  72.421  1.00  0.00           C
ATOM    713  CG  GLU A  37      39.704  64.469  72.292  1.00  0.00           C
ATOM    716  CD  GLU A  37      40.284  63.089  72.031  1.00  0.00           C
ATOM    717  OE1 GLU A  37      40.934  62.499  72.921  1.00  0.00           O
ATOM    718  OE2 GLU A  37      40.034  62.609  70.902  1.00  0.00           O
ATOM    719  C   GLU A  37      39.094  67.399  72.051  1.00  0.00           C
ATOM    720  O   GLU A  37      39.164  68.269  71.182  1.00  0.00           O
ATOM    721  N   ALA A  38      37.894  66.869  72.351  1.00  0.00           N
ATOM    723  CA  ALA A  38      36.644  67.289  71.761  1.00  0.00           C
ATOM    725  CB  ALA A  38      35.554  66.329  72.252  1.00  0.00           C
ATOM    729  C   ALA A  38      36.264  68.729  72.112  1.00  0.00           C
ATOM    730  O   ALA A  38      35.734  69.479  71.291  1.00  0.00           O
ATOM    731  N   LEU A  39      36.554  69.149  73.362  1.00  0.00           N
ATOM    733  CA  LEU A  39      36.534  70.539  73.771  1.00  0.00           C
ATOM    735  CB  LEU A  39      36.724  70.629  75.322  1.00  0.00           C
ATOM    738  CG  LEU A  39      36.164  71.869  76.042  1.00  0.00           C
ATOM    740  CD1 LEU A  39      36.234  71.719  77.562  1.00  0.00           C
ATOM    744  CD2 LEU A  39      36.924  73.129  75.662  1.00  0.00           C
ATOM    748  C   LEU A  39      37.524  71.389  72.971  1.00  0.00           C
ATOM    749  O   LEU A  39      37.144  72.419  72.451  1.00  0.00           O
ATOM    750  N   ASP A  40      38.774  70.989  72.752  1.00  0.00           N
ATOM    752  CA  ASP A  40      39.634  71.729  71.852  1.00  0.00           C
ATOM    754  CB  ASP A  40      41.054  71.149  71.912  1.00  0.00           C
ATOM    757  CG  ASP A  40      41.984  72.019  71.092  1.00  0.00           C
ATOM    758  OD1 ASP A  40      41.904  73.269  71.142  1.00  0.00           O
ATOM    759  OD2 ASP A  40      42.874  71.449  70.442  1.00  0.00           O
ATOM    760  C   ASP A  40      39.114  71.799  70.401  1.00  0.00           C
ATOM    761  O   ASP A  40      39.054  72.869  69.811  1.00  0.00           O
ATOM    762  N   ASN A  41      38.614  70.679  69.871  1.00  0.00           N
ATOM    764  CA  ASN A  41      38.034  70.589  68.551  1.00  0.00           C
ATOM    766  CB  ASN A  41      37.544  69.139  68.332  1.00  0.00           C
ATOM    769  CG  ASN A  41      38.694  68.199  67.992  1.00  0.00           C
ATOM    770  OD1 ASN A  41      39.844  68.589  67.771  1.00  0.00           O
ATOM    771  ND2 ASN A  41      38.374  66.899  67.872  1.00  0.00           N
ATOM    774  C   ASN A  41      36.874  71.559  68.272  1.00  0.00           C
ATOM    775  O   ASN A  41      36.774  72.119  67.182  1.00  0.00           O
ATOM    776  N   ARG A  42      35.974  71.779  69.242  1.00  0.00           N
ATOM    778  CA  ARG A  42      34.964  72.809  69.112  1.00  0.00           C
ATOM    780  CB  ARG A  42      33.734  72.439  69.951  1.00  0.00           C
ATOM    783  CG  ARG A  42      32.954  71.229  69.402  1.00  0.00           C
ATOM    786  CD  ARG A  42      31.554  71.119  70.002  1.00  0.00           C
ATOM    789  NE  ARG A  42      31.724  70.619  71.402  1.00  0.00           N
ATOM    791  CZ  ARG A  42      31.344  69.409  71.802  1.00  0.00           C
ATOM    792  NH1 ARG A  42      31.104  68.419  70.972  1.00  0.00           N
ATOM    795  NH2 ARG A  42      31.194  69.189  73.092  1.00  0.00           N
ATOM    798  C   ARG A  42      35.404  74.219  69.502  1.00  0.00           C
ATOM    799  O   ARG A  42      34.894  75.219  69.011  1.00  0.00           O
ATOM    800  N   TYR A  43      36.354  74.349  70.442  1.00  0.00           N
ATOM    802  CA  TYR A  43      36.654  75.609  71.092  1.00  0.00           C
ATOM    804  CB  TYR A  43      36.424  75.479  72.632  1.00  0.00           C
ATOM    807  CG  TYR A  43      34.984  75.239  72.991  1.00  0.00           C
ATOM    808  CD1 TYR A  43      34.204  76.369  73.292  1.00  0.00           C
ATOM    810  CE1 TYR A  43      32.914  76.239  73.791  1.00  0.00           C
ATOM    812  CZ  TYR A  43      32.384  74.979  74.031  1.00  0.00           C
ATOM    813  OH  TYR A  43      31.124  74.939  74.641  1.00  0.00           O
ATOM    815  CD2 TYR A  43      34.414  73.959  73.192  1.00  0.00           C
ATOM    817  CE2 TYR A  43      33.114  73.829  73.712  1.00  0.00           C
ATOM    819  C   TYR A  43      38.054  76.189  70.862  1.00  0.00           C
ATOM    820  O   TYR A  43      38.504  76.839  71.811  1.00  0.00           O
ATOM    821  N   PRO A  44      38.834  76.069  69.752  1.00  0.00           N
ATOM    822  CD  PRO A  44      38.374  75.619  68.432  1.00  0.00           C
ATOM    825  CA  PRO A  44      40.234  76.509  69.682  1.00  0.00           C
ATOM    827  CB  PRO A  44      40.604  76.439  68.182  1.00  0.00           C
ATOM    830  CG  PRO A  44      39.644  75.389  67.621  1.00  0.00           C
ATOM    833  C   PRO A  44      40.514  77.899  70.211  1.00  0.00           C
ATOM    834  O   PRO A  44      41.564  78.149  70.781  1.00  0.00           O
ATOM    835  N   PHE A  45      39.564  78.819  69.981  1.00  0.00           N
ATOM    837  CA  PHE A  45      39.794  80.229  70.162  1.00  0.00           C
ATOM    839  CB  PHE A  45      38.954  81.069  69.151  1.00  0.00           C
ATOM    842  CG  PHE A  45      39.364  80.749  67.752  1.00  0.00           C
ATOM    843  CD1 PHE A  45      40.264  81.569  67.062  1.00  0.00           C
ATOM    845  CE1 PHE A  45      40.694  81.239  65.781  1.00  0.00           C
ATOM    847  CZ  PHE A  45      40.264  80.049  65.191  1.00  0.00           C
ATOM    849  CD2 PHE A  45      38.854  79.609  67.112  1.00  0.00           C
ATOM    851  CE2 PHE A  45      39.334  79.239  65.851  1.00  0.00           C
ATOM    853  C   PHE A  45      39.434  80.729  71.531  1.00  0.00           C
ATOM    854  O   PHE A  45      39.764  81.869  71.852  1.00  0.00           O
ATOM    855  N   GLY A  46      38.754  79.899  72.362  1.00  0.00           N
ATOM    857  CA  GLY A  46      38.164  80.319  73.622  1.00  0.00           C
ATOM    860  C   GLY A  46      39.094  80.939  74.632  1.00  0.00           C
ATOM    861  O   GLY A  46      40.304  80.729  74.601  1.00  0.00           O
ATOM    862  N   PRO A  47      38.594  81.689  75.611  1.00  0.00           N
ATOM    863  CD  PRO A  47      37.164  81.919  75.821  1.00  0.00           C
ATOM    866  CA  PRO A  47      39.444  82.639  76.332  1.00  0.00           C
ATOM    868  CB  PRO A  47      38.424  83.629  76.912  1.00  0.00           C
ATOM    871  CG  PRO A  47      37.124  82.829  77.051  1.00  0.00           C
ATOM    874  C   PRO A  47      40.214  81.909  77.381  1.00  0.00           C
ATOM    875  O   PRO A  47      41.114  82.469  78.011  1.00  0.00           O
ATOM    876  N   TYR A  48      39.854  80.639  77.591  1.00  0.00           N
ATOM    878  CA  TYR A  48      40.544  79.739  78.461  1.00  0.00           C
ATOM    880  CB  TYR A  48      39.584  79.329  79.601  1.00  0.00           C
ATOM    883  CG  TYR A  48      38.384  78.539  79.151  1.00  0.00           C
ATOM    884  CD1 TYR A  48      37.134  79.139  78.922  1.00  0.00           C
ATOM    886  CE1 TYR A  48      35.994  78.349  78.712  1.00  0.00           C
ATOM    888  CZ  TYR A  48      36.114  76.949  78.721  1.00  0.00           C
ATOM    889  OH  TYR A  48      34.974  76.149  78.561  1.00  0.00           O
ATOM    891  CD2 TYR A  48      38.484  77.139  79.121  1.00  0.00           C
ATOM    893  CE2 TYR A  48      37.354  76.349  78.911  1.00  0.00           C
ATOM    895  C   TYR A  48      41.074  78.559  77.672  1.00  0.00           C
ATOM    896  O   TYR A  48      41.584  77.599  78.251  1.00  0.00           O
ATOM    897  N   SER A  49      41.004  78.589  76.321  1.00  0.00           N
ATOM    899  CA  SER A  49      41.354  77.459  75.452  1.00  0.00           C
ATOM    901  CB  SER A  49      41.114  77.799  73.961  1.00  0.00           C
ATOM    904  OG  SER A  49      41.614  76.789  73.102  1.00  0.00           O
ATOM    906  C   SER A  49      42.764  76.979  75.641  1.00  0.00           C
ATOM    907  O   SER A  49      43.044  75.779  75.672  1.00  0.00           O
ATOM    908  N   GLN A  50      43.704  77.909  75.882  1.00  0.00           N
ATOM    910  CA  GLN A  50      45.054  77.549  76.271  1.00  0.00           C
ATOM    912  CB  GLN A  50      45.914  78.799  76.581  1.00  0.00           C
ATOM    915  CG  GLN A  50      46.224  79.649  75.331  1.00  0.00           C
ATOM    918  CD  GLN A  50      45.164  80.729  75.071  1.00  0.00           C
ATOM    919  OE1 GLN A  50      44.864  81.519  75.972  1.00  0.00           O
ATOM    920  NE2 GLN A  50      44.614  80.759  73.841  1.00  0.00           N
ATOM    923  C   GLN A  50      45.174  76.579  77.442  1.00  0.00           C
ATOM    924  O   GLN A  50      46.044  75.719  77.432  1.00  0.00           O
ATOM    925  N   GLN A  51      44.294  76.669  78.461  1.00  0.00           N
ATOM    927  CA  GLN A  51      44.314  75.749  79.571  1.00  0.00           C
ATOM    929  CB  GLN A  51      43.234  76.149  80.612  1.00  0.00           C
ATOM    932  CG  GLN A  51      43.324  77.619  81.081  1.00  0.00           C
ATOM    935  CD  GLN A  51      42.314  77.899  82.202  1.00  0.00           C
ATOM    936  OE1 GLN A  51      41.154  77.479  82.171  1.00  0.00           O
ATOM    937  NE2 GLN A  51      42.734  78.689  83.222  1.00  0.00           N
ATOM    940  C   GLN A  51      44.084  74.299  79.121  1.00  0.00           C
ATOM    941  O   GLN A  51      44.824  73.399  79.501  1.00  0.00           O
ATOM    942  N   VAL A  52      43.104  74.099  78.211  1.00  0.00           N
ATOM    944  CA  VAL A  52      42.744  72.829  77.641  1.00  0.00           C
ATOM    946  CB  VAL A  52      41.484  72.939  76.782  1.00  0.00           C
ATOM    948  CG1 VAL A  52      41.114  71.609  76.101  1.00  0.00           C
ATOM    952  CG2 VAL A  52      40.314  73.439  77.652  1.00  0.00           C
ATOM    956  C   VAL A  52      43.904  72.279  76.852  1.00  0.00           C
ATOM    957  O   VAL A  52      44.224  71.089  76.931  1.00  0.00           O
ATOM    958  N   GLN A  53      44.654  73.149  76.131  1.00  0.00           N
ATOM    960  CA  GLN A  53      45.904  72.759  75.511  1.00  0.00           C
ATOM    962  CB  GLN A  53      46.544  73.919  74.682  1.00  0.00           C
ATOM    965  CG  GLN A  53      45.604  74.619  73.651  1.00  0.00           C
ATOM    968  CD  GLN A  53      46.284  75.689  72.781  1.00  0.00           C
ATOM    969  OE1 GLN A  53      46.444  76.859  73.162  1.00  0.00           O
ATOM    970  NE2 GLN A  53      46.704  75.299  71.562  1.00  0.00           N
ATOM    973  C   GLN A  53      46.904  72.209  76.542  1.00  0.00           C
ATOM    974  O   GLN A  53      47.394  71.099  76.402  1.00  0.00           O
ATOM    975  N   LEU A  54      47.164  72.909  77.661  1.00  0.00           N
ATOM    977  CA  LEU A  54      48.084  72.419  78.692  1.00  0.00           C
ATOM    979  CB  LEU A  54      48.384  73.469  79.781  1.00  0.00           C
ATOM    982  CG  LEU A  54      49.444  74.469  79.332  1.00  0.00           C
ATOM    984  CD1 LEU A  54      48.844  75.509  78.391  1.00  0.00           C
ATOM    988  CD2 LEU A  54      50.144  75.129  80.511  1.00  0.00           C
ATOM    992  C   LEU A  54      47.674  71.129  79.372  1.00  0.00           C
ATOM    993  O   LEU A  54      48.484  70.209  79.521  1.00  0.00           O
ATOM    994  N   ASP A  55      46.384  71.039  79.752  1.00  0.00           N
ATOM    996  CA  ASP A  55      45.784  69.859  80.301  1.00  0.00           C
ATOM    998  CB  ASP A  55      44.314  70.169  80.682  1.00  0.00           C
ATOM   1001  CG  ASP A  55      44.144  71.119  81.862  1.00  0.00           C
ATOM   1002  OD1 ASP A  55      45.104  71.499  82.571  1.00  0.00           O
ATOM   1003  OD2 ASP A  55      42.934  71.379  82.132  1.00  0.00           O
ATOM   1004  C   ASP A  55      45.844  68.659  79.352  1.00  0.00           C
ATOM   1005  O   ASP A  55      46.154  67.549  79.772  1.00  0.00           O
ATOM   1006  N   LEU A  56      45.604  68.839  78.032  1.00  0.00           N
ATOM   1008  CA  LEU A  56      45.834  67.839  77.001  1.00  0.00           C
ATOM   1010  CB  LEU A  56      45.374  68.339  75.611  1.00  0.00           C
ATOM   1013  CG  LEU A  56      43.844  68.319  75.421  1.00  0.00           C
ATOM   1015  CD1 LEU A  56      43.474  68.889  74.062  1.00  0.00           C
ATOM   1019  CD2 LEU A  56      43.304  66.889  75.511  1.00  0.00           C
ATOM   1023  C   LEU A  56      47.254  67.369  76.861  1.00  0.00           C
ATOM   1024  O   LEU A  56      47.514  66.169  76.802  1.00  0.00           O
ATOM   1025  N   ILE A  57      48.244  68.279  76.891  1.00  0.00           N
ATOM   1027  CA  ILE A  57      49.654  67.929  76.902  1.00  0.00           C
ATOM   1029  CB  ILE A  57      50.524  69.199  76.842  1.00  0.00           C
ATOM   1031  CG2 ILE A  57      51.884  68.979  77.512  1.00  0.00           C
ATOM   1035  CG1 ILE A  57      50.824  69.679  75.392  1.00  0.00           C
ATOM   1038  CD  ILE A  57      49.734  70.549  74.781  1.00  0.00           C
ATOM   1042  C   ILE A  57      50.004  67.039  78.102  1.00  0.00           C
ATOM   1043  O   ILE A  57      50.634  65.989  77.982  1.00  0.00           O
ATOM   1044  N   TYR A  58      49.514  67.419  79.302  1.00  0.00           N
ATOM   1046  CA  TYR A  58      49.634  66.619  80.511  1.00  0.00           C
ATOM   1048  CB  TYR A  58      49.084  67.469  81.691  1.00  0.00           C
ATOM   1051  CG  TYR A  58      49.384  66.849  83.042  1.00  0.00           C
ATOM   1052  CD1 TYR A  58      50.704  66.529  83.402  1.00  0.00           C
ATOM   1054  CE1 TYR A  58      50.974  65.959  84.652  1.00  0.00           C
ATOM   1056  CZ  TYR A  58      49.934  65.689  85.542  1.00  0.00           C
ATOM   1057  OH  TYR A  58      50.234  65.009  86.741  1.00  0.00           O
ATOM   1059  CD2 TYR A  58      48.354  66.619  83.961  1.00  0.00           C
ATOM   1061  CE2 TYR A  58      48.614  66.009  85.202  1.00  0.00           C
ATOM   1063  C   TYR A  58      48.934  65.259  80.432  1.00  0.00           C
ATOM   1064  O   TYR A  58      49.524  64.229  80.771  1.00  0.00           O
ATOM   1065  N   ALA A  59      47.664  65.229  79.951  1.00  0.00           N
ATOM   1067  CA  ALA A  59      46.834  64.059  79.732  1.00  0.00           C
ATOM   1069  CB  ALA A  59      45.424  64.489  79.272  1.00  0.00           C
ATOM   1073  C   ALA A  59      47.384  63.049  78.771  1.00  0.00           C
ATOM   1074  O   ALA A  59      47.424  61.859  79.092  1.00  0.00           O
ATOM   1075  N   TYR A  60      47.884  63.489  77.602  1.00  0.00           N
ATOM   1077  CA  TYR A  60      48.544  62.589  76.662  1.00  0.00           C
ATOM   1079  CB  TYR A  60      48.904  63.289  75.322  1.00  0.00           C
ATOM   1082  CG  TYR A  60      47.664  63.699  74.562  1.00  0.00           C
ATOM   1083  CD1 TYR A  60      46.614  62.789  74.332  1.00  0.00           C
ATOM   1085  CE1 TYR A  60      45.464  63.199  73.631  1.00  0.00           C
ATOM   1087  CZ  TYR A  60      45.384  64.509  73.131  1.00  0.00           C
ATOM   1088  OH  TYR A  60      44.224  64.909  72.442  1.00  0.00           O
ATOM   1090  CD2 TYR A  60      47.574  64.989  74.011  1.00  0.00           C
ATOM   1092  CE2 TYR A  60      46.434  65.399  73.312  1.00  0.00           C
ATOM   1094  C   TYR A  60      49.774  61.929  77.241  1.00  0.00           C
ATOM   1095  O   TYR A  60      49.924  60.709  77.191  1.00  0.00           O
ATOM   1096  N   TYR A  61      50.654  62.699  77.912  1.00  0.00           N
ATOM   1098  CA  TYR A  61      51.874  62.189  78.511  1.00  0.00           C
ATOM   1100  CB  TYR A  61      52.594  63.369  79.221  1.00  0.00           C
ATOM   1103  CG  TYR A  61      53.924  62.979  79.822  1.00  0.00           C
ATOM   1104  CD1 TYR A  61      55.024  62.729  78.992  1.00  0.00           C
ATOM   1106  CE1 TYR A  61      56.264  62.359  79.551  1.00  0.00           C
ATOM   1108  CZ  TYR A  61      56.404  62.259  80.932  1.00  0.00           C
ATOM   1109  OH  TYR A  61      57.634  61.839  81.481  1.00  0.00           O
ATOM   1111  CD2 TYR A  61      54.074  62.879  81.211  1.00  0.00           C
ATOM   1113  CE2 TYR A  61      55.314  62.529  81.771  1.00  0.00           C
ATOM   1115  C   TYR A  61      51.654  61.059  79.512  1.00  0.00           C
ATOM   1116  O   TYR A  61      52.314  60.019  79.492  1.00  0.00           O
ATOM   1117  N   LYS A  62      50.664  61.239  80.402  1.00  0.00           N
ATOM   1119  CA  LYS A  62      50.304  60.259  81.402  1.00  0.00           C
ATOM   1121  CB  LYS A  62      49.624  60.949  82.591  1.00  0.00           C
ATOM   1124  CG  LYS A  62      50.664  61.779  83.371  1.00  0.00           C
ATOM   1127  CD  LYS A  62      50.074  62.429  84.621  1.00  0.00           C
ATOM   1130  CE  LYS A  62      49.974  61.519  85.851  1.00  0.00           C
ATOM   1133  NZ  LYS A  62      51.294  61.289  86.461  1.00  0.00           N
ATOM   1137  C   LYS A  62      49.494  59.099  80.882  1.00  0.00           C
ATOM   1138  O   LYS A  62      49.434  58.029  81.481  1.00  0.00           O
ATOM   1139  N   ASN A  63      48.904  59.229  79.682  1.00  0.00           N
ATOM   1141  CA  ASN A  63      48.234  58.129  79.022  1.00  0.00           C
ATOM   1143  CB  ASN A  63      47.194  58.729  78.052  1.00  0.00           C
ATOM   1146  CG  ASN A  63      45.984  57.819  77.862  1.00  0.00           C
ATOM   1147  OD1 ASN A  63      45.884  56.679  78.301  1.00  0.00           O
ATOM   1148  ND2 ASN A  63      44.924  58.419  77.272  1.00  0.00           N
ATOM   1151  C   ASN A  63      49.234  57.259  78.262  1.00  0.00           C
ATOM   1152  O   ASN A  63      48.894  56.139  77.882  1.00  0.00           O
ATOM   1153  N   ALA A  64      50.484  57.769  78.102  1.00  0.00           N
ATOM   1155  CA  ALA A  64      51.584  57.199  77.322  1.00  0.00           C
ATOM   1157  CB  ALA A  64      51.824  55.709  77.602  1.00  0.00           C
ATOM   1161  C   ALA A  64      51.474  57.549  75.841  1.00  0.00           C
ATOM   1162  O   ALA A  64      52.224  57.079  74.992  1.00  0.00           O
ATOM   1163  N   ASP A  65      50.614  58.529  75.532  1.00  0.00           N
ATOM   1165  CA  ASP A  65      50.294  58.989  74.202  1.00  0.00           C
ATOM   1167  CB  ASP A  65      48.864  59.589  74.212  1.00  0.00           C
ATOM   1170  CG  ASP A  65      47.784  58.529  74.412  1.00  0.00           C
ATOM   1171  OD1 ASP A  65      47.974  57.349  74.022  1.00  0.00           O
ATOM   1172  OD2 ASP A  65      46.684  58.949  74.862  1.00  0.00           O
ATOM   1173  C   ASP A  65      51.344  60.009  73.742  1.00  0.00           C
ATOM   1174  O   ASP A  65      51.054  61.139  73.362  1.00  0.00           O
ATOM   1175  N   LEU A  66      52.624  59.619  73.782  1.00  0.00           N
ATOM   1177  CA  LEU A  66      53.794  60.449  73.572  1.00  0.00           C
ATOM   1179  CB  LEU A  66      55.094  59.709  73.941  1.00  0.00           C
ATOM   1182  CG  LEU A  66      55.154  59.139  75.371  1.00  0.00           C
ATOM   1184  CD1 LEU A  66      56.484  58.399  75.532  1.00  0.00           C
ATOM   1188  CD2 LEU A  66      54.984  60.199  76.472  1.00  0.00           C
ATOM   1192  C   LEU A  66      53.944  61.129  72.202  1.00  0.00           C
ATOM   1193  O   LEU A  66      54.484  62.229  72.152  1.00  0.00           O
ATOM   1194  N   PRO A  67      53.494  60.579  71.061  1.00  0.00           N
ATOM   1195  CD  PRO A  67      53.524  59.129  70.832  1.00  0.00           C
ATOM   1198  CA  PRO A  67      53.464  61.319  69.801  1.00  0.00           C
ATOM   1200  CB  PRO A  67      53.184  60.229  68.761  1.00  0.00           C
ATOM   1203  CG  PRO A  67      53.864  59.009  69.361  1.00  0.00           C
ATOM   1206  C   PRO A  67      52.404  62.409  69.752  1.00  0.00           C
ATOM   1207  O   PRO A  67      52.664  63.489  69.211  1.00  0.00           O
ATOM   1208  N   LEU A  68      51.194  62.139  70.292  1.00  0.00           N
ATOM   1210  CA  LEU A  68      50.094  63.089  70.442  1.00  0.00           C
ATOM   1212  CB  LEU A  68      48.874  62.499  71.221  1.00  0.00           C
ATOM   1215  CG  LEU A  68      48.144  61.259  70.652  1.00  0.00           C
ATOM   1217  CD1 LEU A  68      47.364  61.599  69.382  1.00  0.00           C
ATOM   1221  CD2 LEU A  68      49.024  60.019  70.452  1.00  0.00           C
ATOM   1225  C   LEU A  68      50.554  64.249  71.271  1.00  0.00           C
ATOM   1226  O   LEU A  68      50.414  65.429  70.952  1.00  0.00           O
ATOM   1227  N   ALA A  69      51.244  63.909  72.381  1.00  0.00           N
ATOM   1229  CA  ALA A  69      51.814  64.869  73.271  1.00  0.00           C
ATOM   1231  CB  ALA A  69      52.494  64.119  74.431  1.00  0.00           C
ATOM   1235  C   ALA A  69      52.784  65.799  72.582  1.00  0.00           C
ATOM   1236  O   ALA A  69      52.574  67.009  72.611  1.00  0.00           O
ATOM   1237  N   GLN A  70      53.794  65.299  71.832  1.00  0.00           N
ATOM   1239  CA  GLN A  70      54.744  66.159  71.122  1.00  0.00           C
ATOM   1241  CB  GLN A  70      55.824  65.319  70.391  1.00  0.00           C
ATOM   1244  CG  GLN A  70      56.964  66.169  69.772  1.00  0.00           C
ATOM   1247  CD  GLN A  70      58.054  65.269  69.192  1.00  0.00           C
ATOM   1248  OE1 GLN A  70      57.924  64.699  68.111  1.00  0.00           O
ATOM   1249  NE2 GLN A  70      59.174  65.069  69.941  1.00  0.00           N
ATOM   1252  C   GLN A  70      54.104  67.089  70.121  1.00  0.00           C
ATOM   1253  O   GLN A  70      54.364  68.289  70.102  1.00  0.00           O
ATOM   1254  N   ALA A  71      53.164  66.579  69.312  1.00  0.00           N
ATOM   1256  CA  ALA A  71      52.424  67.389  68.362  1.00  0.00           C
ATOM   1258  CB  ALA A  71      51.534  66.439  67.542  1.00  0.00           C
ATOM   1262  C   ALA A  71      51.614  68.519  69.011  1.00  0.00           C
ATOM   1263  O   ALA A  71      51.634  69.669  68.571  1.00  0.00           O
ATOM   1264  N   ALA A  72      50.944  68.209  70.141  1.00  0.00           N
ATOM   1266  CA  ALA A  72      50.254  69.179  70.972  1.00  0.00           C
ATOM   1268  CB  ALA A  72      49.484  68.419  72.071  1.00  0.00           C
ATOM   1272  C   ALA A  72      51.164  70.259  71.572  1.00  0.00           C
ATOM   1273  O   ALA A  72      50.834  71.439  71.531  1.00  0.00           O
ATOM   1274  N   ILE A  73      52.364  69.889  72.071  1.00  0.00           N
ATOM   1276  CA  ILE A  73      53.374  70.819  72.571  1.00  0.00           C
ATOM   1278  CB  ILE A  73      54.624  70.049  73.011  1.00  0.00           C
ATOM   1280  CG2 ILE A  73      55.774  71.019  73.382  1.00  0.00           C
ATOM   1284  CG1 ILE A  73      54.274  69.109  74.182  1.00  0.00           C
ATOM   1287  CD  ILE A  73      55.424  68.209  74.632  1.00  0.00           C
ATOM   1291  C   ILE A  73      53.804  71.809  71.502  1.00  0.00           C
ATOM   1292  O   ILE A  73      53.804  73.029  71.662  1.00  0.00           O
ATOM   1293  N   ASP A  74      54.114  71.249  70.321  1.00  0.00           N
ATOM   1295  CA  ASP A  74      54.574  71.949  69.161  1.00  0.00           C
ATOM   1297  CB  ASP A  74      54.964  70.919  68.082  1.00  0.00           C
ATOM   1300  CG  ASP A  74      56.314  70.309  68.391  1.00  0.00           C
ATOM   1301  OD1 ASP A  74      56.704  70.189  69.592  1.00  0.00           O
ATOM   1302  OD2 ASP A  74      56.994  69.929  67.402  1.00  0.00           O
ATOM   1303  C   ASP A  74      53.574  72.929  68.621  1.00  0.00           C
ATOM   1304  O   ASP A  74      53.914  74.029  68.202  1.00  0.00           O
ATOM   1305  N   ARG A  75      52.274  72.569  68.642  1.00  0.00           N
ATOM   1307  CA  ARG A  75      51.214  73.539  68.432  1.00  0.00           C
ATOM   1309  CB  ARG A  75      49.844  72.839  68.461  1.00  0.00           C
ATOM   1312  CG  ARG A  75      48.664  73.729  68.041  1.00  0.00           C
ATOM   1315  CD  ARG A  75      47.314  73.009  67.982  1.00  0.00           C
ATOM   1318  NE  ARG A  75      47.034  72.469  69.342  1.00  0.00           N
ATOM   1320  CZ  ARG A  75      45.784  72.199  69.711  1.00  0.00           C
ATOM   1321  NH1 ARG A  75      44.834  72.099  68.821  1.00  0.00           N
ATOM   1324  NH2 ARG A  75      45.474  72.059  70.982  1.00  0.00           N
ATOM   1327  C   ARG A  75      51.214  74.689  69.442  1.00  0.00           C
ATOM   1328  O   ARG A  75      51.214  75.849  69.052  1.00  0.00           O
ATOM   1329  N   PHE A  76      51.264  74.389  70.751  1.00  0.00           N
ATOM   1331  CA  PHE A  76      51.244  75.409  71.782  1.00  0.00           C
ATOM   1333  CB  PHE A  76      51.174  74.739  73.172  1.00  0.00           C
ATOM   1336  CG  PHE A  76      50.804  75.769  74.212  1.00  0.00           C
ATOM   1337  CD1 PHE A  76      49.454  76.009  74.481  1.00  0.00           C
ATOM   1339  CE1 PHE A  76      49.074  76.959  75.432  1.00  0.00           C
ATOM   1341  CZ  PHE A  76      50.054  77.659  76.142  1.00  0.00           C
ATOM   1343  CD2 PHE A  76      51.774  76.499  74.901  1.00  0.00           C
ATOM   1345  CE2 PHE A  76      51.404  77.449  75.871  1.00  0.00           C
ATOM   1347  C   PHE A  76      52.424  76.379  71.712  1.00  0.00           C
ATOM   1348  O   PHE A  76      52.224  77.589  71.691  1.00  0.00           O
ATOM   1349  N   ILE A  77      53.674  75.869  71.581  1.00  0.00           N
ATOM   1351  CA  ILE A  77      54.844  76.739  71.472  1.00  0.00           C
ATOM   1353  CB  ILE A  77      56.194  75.999  71.461  1.00  0.00           C
ATOM   1355  CG2 ILE A  77      57.354  77.019  71.382  1.00  0.00           C
ATOM   1359  CG1 ILE A  77      56.374  75.109  72.711  1.00  0.00           C
ATOM   1362  CD  ILE A  77      57.594  74.169  72.632  1.00  0.00           C
ATOM   1366  C   ILE A  77      54.754  77.619  70.252  1.00  0.00           C
ATOM   1367  O   ILE A  77      54.974  78.809  70.352  1.00  0.00           O
ATOM   1368  N   ARG A  78      54.364  77.059  69.081  1.00  0.00           N
ATOM   1370  CA  ARG A  78      54.274  77.799  67.831  1.00  0.00           C
ATOM   1372  CB  ARG A  78      53.914  76.799  66.702  1.00  0.00           C
ATOM   1375  CG  ARG A  78      53.944  77.379  65.281  1.00  0.00           C
ATOM   1378  CD  ARG A  78      53.424  76.459  64.161  1.00  0.00           C
ATOM   1381  NE  ARG A  78      54.254  75.199  64.161  1.00  0.00           N
ATOM   1383  CZ  ARG A  78      53.924  74.079  64.792  1.00  0.00           C
ATOM   1384  NH1 ARG A  78      52.784  73.919  65.411  1.00  0.00           N
ATOM   1387  NH2 ARG A  78      54.794  73.099  64.862  1.00  0.00           N
ATOM   1390  C   ARG A  78      53.244  78.909  67.862  1.00  0.00           C
ATOM   1391  O   ARG A  78      53.494  80.049  67.462  1.00  0.00           O
ATOM   1392  N   LEU A  79      52.044  78.609  68.371  1.00  0.00           N
ATOM   1394  CA  LEU A  79      50.964  79.569  68.432  1.00  0.00           C
ATOM   1396  CB  LEU A  79      49.614  78.849  68.631  1.00  0.00           C
ATOM   1399  CG  LEU A  79      48.984  78.299  67.332  1.00  0.00           C
ATOM   1401  CD1 LEU A  79      49.724  77.129  66.661  1.00  0.00           C
ATOM   1405  CD2 LEU A  79      47.514  77.929  67.571  1.00  0.00           C
ATOM   1409  C   LEU A  79      51.174  80.629  69.502  1.00  0.00           C
ATOM   1410  O   LEU A  79      50.744  81.769  69.372  1.00  0.00           O
ATOM   1411  N   ASN A  80      51.864  80.299  70.601  1.00  0.00           N
ATOM   1413  CA  ASN A  80      52.054  81.289  71.632  1.00  0.00           C
ATOM   1415  CB  ASN A  80      50.804  81.379  72.562  1.00  0.00           C
ATOM   1418  CG  ASN A  80      50.214  80.049  73.061  1.00  0.00           C
ATOM   1419  OD1 ASN A  80      50.204  79.859  74.272  1.00  0.00           O
ATOM   1420  ND2 ASN A  80      49.664  79.179  72.191  1.00  0.00           N
ATOM   1423  C   ASN A  80      53.404  81.169  72.351  1.00  0.00           C
ATOM   1424  O   ASN A  80      53.454  80.789  73.522  1.00  0.00           O
ATOM   1425  N   PRO A  81      54.534  81.569  71.712  1.00  0.00           N
ATOM   1426  CD  PRO A  81      54.614  81.779  70.252  1.00  0.00           C
ATOM   1429  CA  PRO A  81      55.864  81.469  72.302  1.00  0.00           C
ATOM   1431  CB  PRO A  81      56.854  81.839  71.171  1.00  0.00           C
ATOM   1434  CG  PRO A  81      56.094  81.669  69.871  1.00  0.00           C
ATOM   1437  C   PRO A  81      56.084  82.409  73.461  1.00  0.00           C
ATOM   1438  O   PRO A  81      57.104  82.309  74.132  1.00  0.00           O
ATOM   1439  N   THR A  82      55.174  83.379  73.682  1.00  0.00           N
ATOM   1441  CA  THR A  82      55.304  84.359  74.752  1.00  0.00           C
ATOM   1443  CB  THR A  82      54.904  85.759  74.241  1.00  0.00           C
ATOM   1445  OG1 THR A  82      55.664  86.129  73.102  1.00  0.00           O
ATOM   1447  CG2 THR A  82      55.164  86.889  75.252  1.00  0.00           C
ATOM   1451  C   THR A  82      54.474  83.939  75.961  1.00  0.00           C
ATOM   1452  O   THR A  82      54.474  84.599  77.001  1.00  0.00           O
ATOM   1453  N   HIS A  83      53.754  82.779  75.921  1.00  0.00           N
ATOM   1455  CA  HIS A  83      52.764  82.419  76.951  1.00  0.00           C
ATOM   1457  CB  HIS A  83      52.074  81.059  76.662  1.00  0.00           C
ATOM   1460  ND1 HIS A  83      50.684  80.459  78.721  1.00  0.00           N
ATOM   1461  CG  HIS A  83      50.754  80.829  77.392  1.00  0.00           C
ATOM   1462  CE1 HIS A  83      49.394  80.369  78.981  1.00  0.00           C
ATOM   1464  NE2 HIS A  83      48.634  80.609  77.901  1.00  0.00           N
ATOM   1466  CD2 HIS A  83      49.494  80.909  76.872  1.00  0.00           C
ATOM   1468  C   HIS A  83      53.314  82.369  78.382  1.00  0.00           C
ATOM   1469  O   HIS A  83      54.404  81.819  78.581  1.00  0.00           O
ATOM   1470  N   PRO A  84      52.614  82.879  79.402  1.00  0.00           N
ATOM   1471  CD  PRO A  84      51.484  83.789  79.212  1.00  0.00           C
ATOM   1474  CA  PRO A  84      52.974  82.789  80.821  1.00  0.00           C
ATOM   1476  CB  PRO A  84      51.734  83.319  81.551  1.00  0.00           C
ATOM   1479  CG  PRO A  84      51.224  84.389  80.591  1.00  0.00           C
ATOM   1482  C   PRO A  84      53.404  81.449  81.372  1.00  0.00           C
ATOM   1483  O   PRO A  84      54.174  81.409  82.331  1.00  0.00           O
ATOM   1484  N   ASN A  85      52.884  80.339  80.812  1.00  0.00           N
ATOM   1486  CA  ASN A  85      53.184  78.999  81.262  1.00  0.00           C
ATOM   1488  CB  ASN A  85      51.914  78.119  81.421  1.00  0.00           C
ATOM   1491  CG  ASN A  85      50.864  78.599  82.432  1.00  0.00           C
ATOM   1492  OD1 ASN A  85      50.554  77.929  83.412  1.00  0.00           O
ATOM   1493  ND2 ASN A  85      50.134  79.679  82.082  1.00  0.00           N
ATOM   1496  C   ASN A  85      54.104  78.289  80.262  1.00  0.00           C
ATOM   1497  O   ASN A  85      54.154  77.059  80.231  1.00  0.00           O
ATOM   1498  N   ILE A  86      54.854  78.999  79.391  1.00  0.00           N
ATOM   1500  CA  ILE A  86      55.764  78.389  78.421  1.00  0.00           C
ATOM   1502  CB  ILE A  86      56.414  79.389  77.462  1.00  0.00           C
ATOM   1504  CG2 ILE A  86      57.264  80.419  78.231  1.00  0.00           C
ATOM   1508  CG1 ILE A  86      57.254  78.659  76.371  1.00  0.00           C
ATOM   1511  CD  ILE A  86      57.744  79.569  75.252  1.00  0.00           C
ATOM   1515  C   ILE A  86      56.844  77.499  79.031  1.00  0.00           C
ATOM   1516  O   ILE A  86      57.304  76.539  78.432  1.00  0.00           O
ATOM   1517  N   ASP A  87      57.294  77.799  80.262  1.00  0.00           N
ATOM   1519  CA  ASP A  87      58.264  77.009  80.991  1.00  0.00           C
ATOM   1521  CB  ASP A  87      58.624  77.799  82.272  1.00  0.00           C
ATOM   1524  CG  ASP A  87      57.514  77.799  83.301  1.00  0.00           C
ATOM   1525  OD1 ASP A  87      56.354  78.079  82.912  1.00  0.00           O
ATOM   1526  OD2 ASP A  87      57.864  77.559  84.481  1.00  0.00           O
ATOM   1527  C   ASP A  87      57.784  75.579  81.252  1.00  0.00           C
ATOM   1528  O   ASP A  87      58.504  74.609  81.031  1.00  0.00           O
ATOM   1529  N   TYR A  88      56.504  75.379  81.631  1.00  0.00           N
ATOM   1531  CA  TYR A  88      55.904  74.059  81.691  1.00  0.00           C
ATOM   1533  CB  TYR A  88      54.404  74.139  82.132  1.00  0.00           C
ATOM   1536  CG  TYR A  88      53.704  72.799  81.992  1.00  0.00           C
ATOM   1537  CD1 TYR A  88      54.204  71.689  82.692  1.00  0.00           C
ATOM   1539  CE1 TYR A  88      53.644  70.429  82.512  1.00  0.00           C
ATOM   1541  CZ  TYR A  88      52.564  70.259  81.642  1.00  0.00           C
ATOM   1542  OH  TYR A  88      51.994  68.989  81.491  1.00  0.00           O
ATOM   1544  CD2 TYR A  88      52.654  72.609  81.081  1.00  0.00           C
ATOM   1546  CE2 TYR A  88      52.074  71.349  80.912  1.00  0.00           C
ATOM   1548  C   TYR A  88      55.994  73.339  80.342  1.00  0.00           C
ATOM   1549  O   TYR A  88      56.374  72.169  80.231  1.00  0.00           O
ATOM   1550  N   VAL A  89      55.684  74.099  79.282  1.00  0.00           N
ATOM   1552  CA  VAL A  89      55.604  73.609  77.932  1.00  0.00           C
ATOM   1554  CB  VAL A  89      55.044  74.669  76.981  1.00  0.00           C
ATOM   1556  CG1 VAL A  89      54.824  74.129  75.552  1.00  0.00           C
ATOM   1560  CG2 VAL A  89      53.694  75.149  77.532  1.00  0.00           C
ATOM   1564  C   VAL A  89      56.954  73.059  77.462  1.00  0.00           C
ATOM   1565  O   VAL A  89      57.074  71.929  76.981  1.00  0.00           O
ATOM   1566  N   MET A  90      58.014  73.839  77.722  1.00  0.00           N
ATOM   1568  CA  MET A  90      59.414  73.469  77.582  1.00  0.00           C
ATOM   1570  CB  MET A  90      60.314  74.689  77.862  1.00  0.00           C
ATOM   1573  CG  MET A  90      60.214  75.789  76.791  1.00  0.00           C
ATOM   1576  SD  MET A  90      60.744  75.229  75.152  1.00  0.00           S
ATOM   1577  CE  MET A  90      60.624  76.899  74.481  1.00  0.00           C
ATOM   1581  C   MET A  90      59.904  72.319  78.441  1.00  0.00           C
ATOM   1582  O   MET A  90      60.614  71.429  77.962  1.00  0.00           O
ATOM   1583  N   TYR A  91      59.514  72.279  79.732  1.00  0.00           N
ATOM   1585  CA  TYR A  91      59.794  71.159  80.591  1.00  0.00           C
ATOM   1587  CB  TYR A  91      59.234  71.499  82.012  1.00  0.00           C
ATOM   1590  CG  TYR A  91      59.114  70.319  82.951  1.00  0.00           C
ATOM   1591  CD1 TYR A  91      60.254  69.819  83.592  1.00  0.00           C
ATOM   1593  CE1 TYR A  91      60.144  68.789  84.542  1.00  0.00           C
ATOM   1595  CZ  TYR A  91      58.894  68.219  84.792  1.00  0.00           C
ATOM   1596  OH  TYR A  91      58.784  67.109  85.652  1.00  0.00           O
ATOM   1598  CD2 TYR A  91      57.864  69.749  83.222  1.00  0.00           C
ATOM   1600  CE2 TYR A  91      57.754  68.689  84.131  1.00  0.00           C
ATOM   1602  C   TYR A  91      59.214  69.849  80.062  1.00  0.00           C
ATOM   1603  O   TYR A  91      59.894  68.839  79.912  1.00  0.00           O
ATOM   1604  N   MET A  92      57.924  69.879  79.702  1.00  0.00           N
ATOM   1606  CA  MET A  92      57.194  68.709  79.291  1.00  0.00           C
ATOM   1608  CB  MET A  92      55.684  68.999  79.272  1.00  0.00           C
ATOM   1611  CG  MET A  92      54.824  67.749  79.022  1.00  0.00           C
ATOM   1614  SD  MET A  92      54.144  66.889  80.472  1.00  0.00           S
ATOM   1615  CE  MET A  92      55.634  65.929  80.752  1.00  0.00           C
ATOM   1619  C   MET A  92      57.654  68.219  77.932  1.00  0.00           C
ATOM   1620  O   MET A  92      57.674  67.019  77.652  1.00  0.00           O
ATOM   1621  N   ARG A  93      58.114  69.129  77.051  1.00  0.00           N
ATOM   1623  CA  ARG A  93      58.774  68.799  75.801  1.00  0.00           C
ATOM   1625  CB  ARG A  93      59.124  70.109  75.062  1.00  0.00           C
ATOM   1628  CG  ARG A  93      59.874  69.929  73.731  1.00  0.00           C
ATOM   1631  CD  ARG A  93      59.164  69.079  72.672  1.00  0.00           C
ATOM   1634  NE  ARG A  93      60.134  68.909  71.542  1.00  0.00           N
ATOM   1636  CZ  ARG A  93      60.154  69.739  70.502  1.00  0.00           C
ATOM   1637  NH1 ARG A  93      59.244  70.669  70.281  1.00  0.00           N
ATOM   1640  NH2 ARG A  93      61.164  69.709  69.652  1.00  0.00           N
ATOM   1643  C   ARG A  93      60.004  67.949  75.991  1.00  0.00           C
ATOM   1644  O   ARG A  93      60.184  66.909  75.342  1.00  0.00           O
ATOM   1645  N   GLY A  94      60.844  68.319  76.972  1.00  0.00           N
ATOM   1647  CA  GLY A  94      61.964  67.509  77.421  1.00  0.00           C
ATOM   1650  C   GLY A  94      61.564  66.159  77.971  1.00  0.00           C
ATOM   1651  O   GLY A  94      62.154  65.149  77.602  1.00  0.00           O
ATOM   1652  N   LEU A  95      60.544  66.099  78.852  1.00  0.00           N
ATOM   1654  CA  LEU A  95      60.024  64.849  79.412  1.00  0.00           C
ATOM   1656  CB  LEU A  95      58.884  65.079  80.432  1.00  0.00           C
ATOM   1659  CG  LEU A  95      59.374  65.259  81.872  1.00  0.00           C
ATOM   1661  CD1 LEU A  95      59.844  66.679  82.082  1.00  0.00           C
ATOM   1665  CD2 LEU A  95      58.284  64.969  82.912  1.00  0.00           C
ATOM   1669  C   LEU A  95      59.484  63.909  78.382  1.00  0.00           C
ATOM   1670  O   LEU A  95      59.754  62.709  78.402  1.00  0.00           O
ATOM   1671  N   THR A  96      58.694  64.409  77.421  1.00  0.00           N
ATOM   1673  CA  THR A  96      58.254  63.589  76.312  1.00  0.00           C
ATOM   1675  CB  THR A  96      57.304  64.309  75.392  1.00  0.00           C
ATOM   1677  OG1 THR A  96      56.184  64.719  76.131  1.00  0.00           O
ATOM   1679  CG2 THR A  96      56.764  63.379  74.302  1.00  0.00           C
ATOM   1683  C   THR A  96      59.384  63.059  75.502  1.00  0.00           C
ATOM   1684  O   THR A  96      59.404  61.879  75.181  1.00  0.00           O
ATOM   1685  N   ASN A  97      60.414  63.889  75.191  1.00  0.00           N
ATOM   1687  CA  ASN A  97      61.604  63.409  74.521  1.00  0.00           C
ATOM   1689  CB  ASN A  97      62.564  64.579  74.202  1.00  0.00           C
ATOM   1692  CG  ASN A  97      62.144  65.299  72.941  1.00  0.00           C
ATOM   1693  OD1 ASN A  97      61.494  64.739  72.051  1.00  0.00           O
ATOM   1694  ND2 ASN A  97      62.524  66.589  72.831  1.00  0.00           N
ATOM   1697  C   ASN A  97      62.364  62.349  75.322  1.00  0.00           C
ATOM   1698  O   ASN A  97      62.724  61.319  74.772  1.00  0.00           O
ATOM   1699  N   MET A  98      62.544  62.529  76.651  1.00  0.00           N
ATOM   1701  CA  MET A  98      63.114  61.529  77.532  1.00  0.00           C
ATOM   1703  CB  MET A  98      63.284  62.019  78.981  1.00  0.00           C
ATOM   1706  CG  MET A  98      64.324  63.129  79.171  1.00  0.00           C
ATOM   1709  SD  MET A  98      64.524  63.599  80.902  1.00  0.00           S
ATOM   1710  CE  MET A  98      65.474  62.179  81.512  1.00  0.00           C
ATOM   1714  C   MET A  98      62.334  60.239  77.602  1.00  0.00           C
ATOM   1715  O   MET A  98      62.884  59.139  77.652  1.00  0.00           O
ATOM   1716  N   ALA A  99      61.004  60.349  77.582  1.00  0.00           N
ATOM   1718  CA  ALA A  99      60.104  59.219  77.551  1.00  0.00           C
ATOM   1720  CB  ALA A  99      58.664  59.749  77.691  1.00  0.00           C
ATOM   1724  C   ALA A  99      60.264  58.359  76.301  1.00  0.00           C
ATOM   1725  O   ALA A  99      59.954  57.179  76.291  1.00  0.00           O
ATOM   1726  N   LEU A 100      60.824  58.889  75.211  1.00  0.00           N
ATOM   1728  CA  LEU A 100      61.154  58.079  74.072  1.00  0.00           C
ATOM   1730  CB  LEU A 100      61.184  58.939  72.792  1.00  0.00           C
ATOM   1733  CG  LEU A 100      59.964  59.849  72.551  1.00  0.00           C
ATOM   1735  CD1 LEU A 100      60.234  60.669  71.282  1.00  0.00           C
ATOM   1739  CD2 LEU A 100      58.644  59.069  72.481  1.00  0.00           C
ATOM   1743  C   LEU A 100      62.494  57.349  74.191  1.00  0.00           C
ATOM   1744  O   LEU A 100      62.754  56.469  73.371  1.00  0.00           O
ATOM   1745  N   ASP A 101      63.354  57.659  75.181  1.00  0.00           N
ATOM   1747  CA  ASP A 101      64.794  57.419  75.132  1.00  0.00           C
ATOM   1749  CB  ASP A 101      65.524  58.279  76.212  1.00  0.00           C
ATOM   1752  CG  ASP A 101      67.004  58.559  75.982  1.00  0.00           C
ATOM   1753  OD1 ASP A 101      67.514  58.419  74.831  1.00  0.00           O
ATOM   1754  OD2 ASP A 101      67.664  59.039  76.942  1.00  0.00           O
ATOM   1755  C   ASP A 101      65.214  55.949  75.181  1.00  0.00           C
ATOM   1756  O   ASP A 101      64.424  54.999  75.331  1.00  0.00           O
ATOM   1757  N   ASP A 102      66.524  55.719  75.002  1.00  0.00           N
ATOM   1759  CA  ASP A 102      67.194  54.439  74.992  1.00  0.00           C
ATOM   1761  CB  ASP A 102      68.694  54.679  74.612  1.00  0.00           C
ATOM   1764  CG  ASP A 102      69.504  55.479  75.631  1.00  0.00           C
ATOM   1765  OD1 ASP A 102      68.884  56.189  76.452  1.00  0.00           O
ATOM   1766  OD2 ASP A 102      70.744  55.419  75.641  1.00  0.00           O
ATOM   1767  C   ASP A 102      67.034  53.699  76.321  1.00  0.00           C
ATOM   1768  O   ASP A 102      66.664  52.529  76.391  1.00  0.00           O
ATOM   1769  N   SER A 103      67.294  54.409  77.421  1.00  0.00           N
ATOM   1771  CA  SER A 103      67.554  53.899  78.742  1.00  0.00           C
ATOM   1773  CB  SER A 103      68.994  54.199  79.212  1.00  0.00           C
ATOM   1776  OG  SER A 103      69.904  53.279  78.622  1.00  0.00           O
ATOM   1778  C   SER A 103      66.624  54.529  79.741  1.00  0.00           C
ATOM   1779  O   SER A 103      66.604  55.739  79.942  1.00  0.00           O
ATOM   1780  N   ALA A 104      65.854  53.699  80.451  1.00  0.00           N
ATOM   1782  CA  ALA A 104      65.024  54.129  81.542  1.00  0.00           C
ATOM   1784  CB  ALA A 104      63.594  53.569  81.421  1.00  0.00           C
ATOM   1788  C   ALA A 104      65.634  53.549  82.801  1.00  0.00           C
ATOM   1789  O   ALA A 104      65.854  52.339  82.892  1.00  0.00           O
ATOM   1790  N   LEU A 105      65.904  54.379  83.821  1.00  0.00           N
ATOM   1792  CA  LEU A 105      66.124  53.829  85.152  1.00  0.00           C
ATOM   1794  CB  LEU A 105      66.984  54.829  85.982  1.00  0.00           C
ATOM   1797  CG  LEU A 105      67.874  54.209  87.091  1.00  0.00           C
ATOM   1799  CD1 LEU A 105      67.044  53.929  88.332  1.00  0.00           C
ATOM   1803  CD2 LEU A 105      68.674  52.949  86.712  1.00  0.00           C
ATOM   1807  C   LEU A 105      64.754  53.479  85.762  1.00  0.00           C
ATOM   1808  O   LEU A 105      63.904  54.339  85.991  1.00  0.00           O
ATOM   1809  N   GLN A 106      64.514  52.159  85.982  1.00  0.00           N
ATOM   1811  CA  GLN A 106      63.294  51.629  86.531  1.00  0.00           C
ATOM   1813  CB  GLN A 106      62.364  50.909  85.502  1.00  0.00           C
ATOM   1816  CG  GLN A 106      62.804  49.529  84.932  1.00  0.00           C
ATOM   1819  CD  GLN A 106      61.674  48.669  84.341  1.00  0.00           C
ATOM   1820  OE1 GLN A 106      61.764  47.439  84.391  1.00  0.00           O
ATOM   1821  NE2 GLN A 106      60.584  49.249  83.821  1.00  0.00           N
ATOM   1824  C   GLN A 106      63.794  50.669  87.591  1.00  0.00           C
ATOM   1825  O   GLN A 106      64.554  49.749  87.311  1.00  0.00           O
ATOM   1826  N   GLY A 107      63.424  50.889  88.861  1.00  0.00           N
ATOM   1828  CA  GLY A 107      64.114  50.219  89.971  1.00  0.00           C
ATOM   1831  C   GLY A 107      65.564  50.599  90.122  1.00  0.00           C
ATOM   1832  O   GLY A 107      66.134  51.319  89.321  1.00  0.00           O
ATOM   1833  N   PHE A 108      66.244  50.099  91.182  1.00  0.00           N
ATOM   1835  CA  PHE A 108      67.654  50.419  91.372  1.00  0.00           C
ATOM   1837  CB  PHE A 108      68.124  50.179  92.822  1.00  0.00           C
ATOM   1840  CG  PHE A 108      67.364  51.059  93.781  1.00  0.00           C
ATOM   1841  CD1 PHE A 108      66.154  50.629  94.352  1.00  0.00           C
ATOM   1843  CE1 PHE A 108      65.484  51.449  95.272  1.00  0.00           C
ATOM   1845  CZ  PHE A 108      66.014  52.689  95.631  1.00  0.00           C
ATOM   1847  CD2 PHE A 108      67.904  52.289  94.182  1.00  0.00           C
ATOM   1849  CE2 PHE A 108      67.244  53.099  95.101  1.00  0.00           C
ATOM   1851  C   PHE A 108      68.514  49.589  90.432  1.00  0.00           C
ATOM   1852  O   PHE A 108      69.684  49.899  90.222  1.00  0.00           O
ATOM   1853  N   PHE A 109      67.934  48.509  89.862  1.00  0.00           N
ATOM   1855  CA  PHE A 109      68.564  47.659  88.902  1.00  0.00           C
ATOM   1857  CB  PHE A 109      68.834  46.289  89.621  1.00  0.00           C
ATOM   1860  CG  PHE A 109      69.764  45.419  88.841  1.00  0.00           C
ATOM   1861  CD1 PHE A 109      71.034  45.919  88.522  1.00  0.00           C
ATOM   1863  CE1 PHE A 109      71.884  45.199  87.681  1.00  0.00           C
ATOM   1865  CZ  PHE A 109      71.484  43.959  87.182  1.00  0.00           C
ATOM   1867  CD2 PHE A 109      69.384  44.159  88.362  1.00  0.00           C
ATOM   1869  CE2 PHE A 109      70.234  43.439  87.521  1.00  0.00           C
ATOM   1871  C   PHE A 109      67.644  47.539  87.661  1.00  0.00           C
ATOM   1872  O   PHE A 109      67.064  48.509  87.171  1.00  0.00           O
ATOM   1873  N   GLY A 110      67.504  46.309  87.132  1.00  0.00           N
ATOM   1875  CA  GLY A 110      66.394  45.859  86.302  1.00  0.00           C
ATOM   1878  C   GLY A 110      66.504  46.079  84.811  1.00  0.00           C
ATOM   1879  O   GLY A 110      66.164  47.139  84.302  1.00  0.00           O
ATOM   1880  N   VAL A 111      66.894  45.009  84.072  1.00  0.00           N
ATOM   1882  CA  VAL A 111      67.124  44.989  82.632  1.00  0.00           C
ATOM   1884  CB  VAL A 111      65.874  45.169  81.782  1.00  0.00           C
ATOM   1886  CG1 VAL A 111      66.224  44.969  80.292  1.00  0.00           C
ATOM   1890  CG2 VAL A 111      64.824  44.129  82.202  1.00  0.00           C
ATOM   1894  C   VAL A 111      68.264  45.879  82.182  1.00  0.00           C
ATOM   1895  O   VAL A 111      68.284  47.069  82.492  1.00  0.00           O
ATOM   1896  N   ASP A 112      69.264  45.339  81.442  1.00  0.00           N
ATOM   1898  CA  ASP A 112      70.364  46.119  80.891  1.00  0.00           C
ATOM   1900  CB  ASP A 112      71.234  45.219  79.981  1.00  0.00           C
ATOM   1903  CG  ASP A 112      72.604  45.809  79.722  1.00  0.00           C
ATOM   1904  OD1 ASP A 112      73.094  46.599  80.582  1.00  0.00           O
ATOM   1905  OD2 ASP A 112      73.224  45.349  78.721  1.00  0.00           O
ATOM   1906  C   ASP A 112      69.904  47.359  80.132  1.00  0.00           C
ATOM   1907  O   ASP A 112      68.824  47.369  79.551  1.00  0.00           O
ATOM   1908  N   ARG A 113      70.694  48.439  80.181  1.00  0.00           N
ATOM   1910  CA  ARG A 113      70.334  49.719  79.652  1.00  0.00           C
ATOM   1912  CB  ARG A 113      69.914  50.709  80.771  1.00  0.00           C
ATOM   1915  CG  ARG A 113      68.524  50.399  81.411  1.00  0.00           C
ATOM   1918  CD  ARG A 113      67.364  50.219  80.412  1.00  0.00           C
ATOM   1921  NE  ARG A 113      66.104  49.929  81.192  1.00  0.00           N
ATOM   1923  CZ  ARG A 113      64.904  49.689  80.682  1.00  0.00           C
ATOM   1924  NH1 ARG A 113      64.694  49.719  79.381  1.00  0.00           N
ATOM   1927  NH2 ARG A 113      63.894  49.419  81.491  1.00  0.00           N
ATOM   1930  C   ARG A 113      71.424  50.219  78.721  1.00  0.00           C
ATOM   1931  O   ARG A 113      72.594  50.259  79.062  1.00  0.00           O
ATOM   1932  N   SER A 114      71.014  50.529  77.462  1.00  0.00           N
ATOM   1934  CA  SER A 114      71.804  50.579  76.231  1.00  0.00           C
ATOM   1936  CB  SER A 114      71.304  49.639  75.091  1.00  0.00           C
ATOM   1939  OG  SER A 114      69.894  49.749  74.851  1.00  0.00           O
ATOM   1941  C   SER A 114      71.744  51.979  75.701  1.00  0.00           C
ATOM   1942  O   SER A 114      70.984  52.779  76.231  1.00  0.00           O
ATOM   1943  N   ASP A 115      72.534  52.319  74.671  1.00  0.00           N
ATOM   1945  CA  ASP A 115      72.844  53.669  74.302  1.00  0.00           C
ATOM   1947  CB  ASP A 115      74.374  53.699  74.031  1.00  0.00           C
ATOM   1950  CG  ASP A 115      74.824  52.749  72.932  1.00  0.00           C
ATOM   1951  OD1 ASP A 115      74.214  51.669  72.702  1.00  0.00           O
ATOM   1952  OD2 ASP A 115      75.884  53.049  72.351  1.00  0.00           O
ATOM   1953  C   ASP A 115      72.044  54.179  73.102  1.00  0.00           C
ATOM   1954  O   ASP A 115      72.084  55.359  72.742  1.00  0.00           O
ATOM   1955  N   ARG A 116      71.274  53.259  72.481  1.00  0.00           N
ATOM   1957  CA  ARG A 116      70.654  53.299  71.162  1.00  0.00           C
ATOM   1959  CB  ARG A 116      69.304  52.549  71.101  1.00  0.00           C
ATOM   1962  CG  ARG A 116      69.504  51.029  71.231  1.00  0.00           C
ATOM   1965  CD  ARG A 116      68.344  50.179  70.711  1.00  0.00           C
ATOM   1968  NE  ARG A 116      68.694  48.759  71.042  1.00  0.00           N
ATOM   1970  CZ  ARG A 116      68.264  48.089  72.101  1.00  0.00           C
ATOM   1971  NH1 ARG A 116      67.524  48.669  73.022  1.00  0.00           N
ATOM   1974  NH2 ARG A 116      68.614  46.839  72.302  1.00  0.00           N
ATOM   1977  C   ARG A 116      70.674  54.539  70.292  1.00  0.00           C
ATOM   1978  O   ARG A 116      71.664  54.819  69.621  1.00  0.00           O
ATOM   1979  N   ASP A 117      69.564  55.319  70.242  1.00  0.00           N
ATOM   1981  CA  ASP A 117      69.514  56.509  69.421  1.00  0.00           C
ATOM   1983  CB  ASP A 117      68.194  56.549  68.612  1.00  0.00           C
ATOM   1986  CG  ASP A 117      68.054  57.759  67.691  1.00  0.00           C
ATOM   1987  OD1 ASP A 117      69.044  58.519  67.522  1.00  0.00           O
ATOM   1988  OD2 ASP A 117      66.954  57.889  67.071  1.00  0.00           O
ATOM   1989  C   ASP A 117      69.634  57.679  70.391  1.00  0.00           C
ATOM   1990  O   ASP A 117      68.674  57.989  71.092  1.00  0.00           O
ATOM   1991  N   PRO A 118      70.754  58.389  70.531  1.00  0.00           N
ATOM   1992  CD  PRO A 118      72.024  58.159  69.842  1.00  0.00           C
ATOM   1995  CA  PRO A 118      70.884  59.349  71.601  1.00  0.00           C
ATOM   1997  CB  PRO A 118      72.404  59.549  71.721  1.00  0.00           C
ATOM   2000  CG  PRO A 118      72.874  59.349  70.292  1.00  0.00           C
ATOM   2003  C   PRO A 118      70.164  60.639  71.262  1.00  0.00           C
ATOM   2004  O   PRO A 118      70.154  61.539  72.101  1.00  0.00           O
ATOM   2005  N   GLN A 119      69.524  60.769  70.081  1.00  0.00           N
ATOM   2007  CA  GLN A 119      68.974  62.039  69.652  1.00  0.00           C
ATOM   2009  CB  GLN A 119      68.574  61.969  68.162  1.00  0.00           C
ATOM   2012  CG  GLN A 119      67.234  61.279  67.841  1.00  0.00           C
ATOM   2015  CD  GLN A 119      67.024  61.299  66.321  1.00  0.00           C
ATOM   2016  OE1 GLN A 119      66.544  62.289  65.772  1.00  0.00           O
ATOM   2017  NE2 GLN A 119      67.474  60.229  65.632  1.00  0.00           N
ATOM   2020  C   GLN A 119      67.774  62.469  70.482  1.00  0.00           C
ATOM   2021  O   GLN A 119      67.494  63.669  70.592  1.00  0.00           O
ATOM   2022  N   HIS A 120      67.044  61.519  71.101  1.00  0.00           N
ATOM   2024  CA  HIS A 120      65.944  61.819  72.001  1.00  0.00           C
ATOM   2026  CB  HIS A 120      65.254  60.529  72.471  1.00  0.00           C
ATOM   2029  ND1 HIS A 120      65.224  58.579  70.932  1.00  0.00           N
ATOM   2030  CG  HIS A 120      64.704  59.799  71.301  1.00  0.00           C
ATOM   2031  CE1 HIS A 120      64.604  58.279  69.811  1.00  0.00           C
ATOM   2033  NE2 HIS A 120      63.704  59.229  69.472  1.00  0.00           N
ATOM   2035  CD2 HIS A 120      63.764  60.209  70.422  1.00  0.00           C
ATOM   2037  C   HIS A 120      66.354  62.589  73.251  1.00  0.00           C
ATOM   2038  O   HIS A 120      65.864  63.679  73.511  1.00  0.00           O
ATOM   2039  N   ALA A 121      67.334  62.059  74.002  1.00  0.00           N
ATOM   2041  CA  ALA A 121      67.944  62.739  75.102  1.00  0.00           C
ATOM   2043  CB  ALA A 121      69.034  61.859  75.681  1.00  0.00           C
ATOM   2047  C   ALA A 121      68.654  64.029  74.761  1.00  0.00           C
ATOM   2048  O   ALA A 121      68.574  64.999  75.502  1.00  0.00           O
ATOM   2049  N   ARG A 122      69.374  64.079  73.631  1.00  0.00           N
ATOM   2051  CA  ARG A 122      70.034  65.299  73.201  1.00  0.00           C
ATOM   2053  CB  ARG A 122      70.844  65.019  71.922  1.00  0.00           C
ATOM   2056  CG  ARG A 122      72.034  64.069  72.132  1.00  0.00           C
ATOM   2059  CD  ARG A 122      72.674  63.729  70.792  1.00  0.00           C
ATOM   2062  NE  ARG A 122      73.794  62.759  70.991  1.00  0.00           N
ATOM   2064  CZ  ARG A 122      74.954  62.999  71.592  1.00  0.00           C
ATOM   2065  NH1 ARG A 122      75.354  64.189  71.992  1.00  0.00           N
ATOM   2068  NH2 ARG A 122      75.724  61.949  71.802  1.00  0.00           N
ATOM   2071  C   ARG A 122      69.064  66.439  72.962  1.00  0.00           C
ATOM   2072  O   ARG A 122      69.214  67.549  73.482  1.00  0.00           O
ATOM   2073  N   ALA A 123      67.964  66.129  72.252  1.00  0.00           N
ATOM   2075  CA  ALA A 123      66.834  67.009  72.082  1.00  0.00           C
ATOM   2077  CB  ALA A 123      65.814  66.359  71.142  1.00  0.00           C
ATOM   2081  C   ALA A 123      66.154  67.359  73.391  1.00  0.00           C
ATOM   2082  O   ALA A 123      65.854  68.519  73.651  1.00  0.00           O
ATOM   2083  N   ALA A 124      65.944  66.379  74.302  1.00  0.00           N
ATOM   2085  CA  ALA A 124      65.444  66.649  75.631  1.00  0.00           C
ATOM   2087  CB  ALA A 124      65.324  65.339  76.431  1.00  0.00           C
ATOM   2091  C   ALA A 124      66.334  67.609  76.402  1.00  0.00           C
ATOM   2092  O   ALA A 124      65.864  68.609  76.942  1.00  0.00           O
ATOM   2093  N   PHE A 125      67.654  67.369  76.391  1.00  0.00           N
ATOM   2095  CA  PHE A 125      68.654  68.169  77.062  1.00  0.00           C
ATOM   2097  CB  PHE A 125      70.054  67.549  76.821  1.00  0.00           C
ATOM   2100  CG  PHE A 125      71.134  68.229  77.632  1.00  0.00           C
ATOM   2101  CD1 PHE A 125      71.574  69.539  77.351  1.00  0.00           C
ATOM   2103  CE1 PHE A 125      72.494  70.179  78.181  1.00  0.00           C
ATOM   2105  CZ  PHE A 125      73.054  69.489  79.252  1.00  0.00           C
ATOM   2107  CD2 PHE A 125      71.724  67.539  78.701  1.00  0.00           C
ATOM   2109  CE2 PHE A 125      72.674  68.169  79.501  1.00  0.00           C
ATOM   2111  C   PHE A 125      68.594  69.599  76.572  1.00  0.00           C
ATOM   2112  O   PHE A 125      68.624  70.539  77.362  1.00  0.00           O
ATOM   2113  N   SER A 126      68.484  69.789  75.242  1.00  0.00           N
ATOM   2115  CA  SER A 126      68.324  71.099  74.621  1.00  0.00           C
ATOM   2117  CB  SER A 126      68.344  70.949  73.071  1.00  0.00           C
ATOM   2120  OG  SER A 126      68.214  72.199  72.401  1.00  0.00           O
ATOM   2122  C   SER A 126      67.064  71.819  75.082  1.00  0.00           C
ATOM   2123  O   SER A 126      67.104  72.979  75.511  1.00  0.00           O
ATOM   2124  N   ASP A 127      65.914  71.129  75.102  1.00  0.00           N
ATOM   2126  CA  ASP A 127      64.664  71.659  75.592  1.00  0.00           C
ATOM   2128  CB  ASP A 127      63.534  70.669  75.202  1.00  0.00           C
ATOM   2131  CG  ASP A 127      63.434  70.619  73.682  1.00  0.00           C
ATOM   2132  OD1 ASP A 127      63.734  71.659  73.032  1.00  0.00           O
ATOM   2133  OD2 ASP A 127      62.974  69.569  73.152  1.00  0.00           O
ATOM   2134  C   ASP A 127      64.664  72.019  77.082  1.00  0.00           C
ATOM   2135  O   ASP A 127      64.204  73.089  77.492  1.00  0.00           O
ATOM   2136  N   PHE A 128      65.244  71.169  77.941  1.00  0.00           N
ATOM   2138  CA  PHE A 128      65.494  71.469  79.342  1.00  0.00           C
ATOM   2140  CB  PHE A 128      65.874  70.219  80.121  1.00  0.00           C
ATOM   2143  CG  PHE A 128      64.764  69.219  80.141  1.00  0.00           C
ATOM   2144  CD1 PHE A 128      63.644  69.429  80.972  1.00  0.00           C
ATOM   2146  CE1 PHE A 128      62.804  68.359  81.281  1.00  0.00           C
ATOM   2148  CZ  PHE A 128      63.054  67.089  80.742  1.00  0.00           C
ATOM   2150  CD2 PHE A 128      64.984  67.949  79.591  1.00  0.00           C
ATOM   2152  CE2 PHE A 128      64.134  66.899  79.881  1.00  0.00           C
ATOM   2154  C   PHE A 128      66.564  72.509  79.632  1.00  0.00           C
ATOM   2155  O   PHE A 128      66.434  73.299  80.561  1.00  0.00           O
ATOM   2156  N   SER A 129      67.664  72.559  78.852  1.00  0.00           N
ATOM   2158  CA  SER A 129      68.674  73.619  78.882  1.00  0.00           C
ATOM   2160  CB  SER A 129      69.854  73.329  77.892  1.00  0.00           C
ATOM   2163  OG  SER A 129      70.924  74.269  78.011  1.00  0.00           O
ATOM   2165  C   SER A 129      68.054  74.969  78.561  1.00  0.00           C
ATOM   2166  O   SER A 129      68.254  75.989  79.221  1.00  0.00           O
ATOM   2167  N   LYS A 130      67.154  74.989  77.562  1.00  0.00           N
ATOM   2169  CA  LYS A 130      66.284  76.089  77.232  1.00  0.00           C
ATOM   2171  CB  LYS A 130      65.594  75.719  75.902  1.00  0.00           C
ATOM   2174  CG  LYS A 130      65.024  76.859  75.041  1.00  0.00           C
ATOM   2177  CD  LYS A 130      64.144  76.299  73.891  1.00  0.00           C
ATOM   2180  CE  LYS A 130      64.734  75.139  73.052  1.00  0.00           C
ATOM   2183  NZ  LYS A 130      63.704  74.449  72.222  1.00  0.00           N
ATOM   2187  C   LYS A 130      65.254  76.429  78.332  1.00  0.00           C
ATOM   2188  O   LYS A 130      64.904  77.599  78.531  1.00  0.00           O
ATOM   2189  N   LEU A 131      64.754  75.429  79.101  1.00  0.00           N
ATOM   2191  CA  LEU A 131      64.014  75.679  80.332  1.00  0.00           C
ATOM   2193  CB  LEU A 131      63.414  74.369  80.921  1.00  0.00           C
ATOM   2196  CG  LEU A 131      62.384  74.519  82.082  1.00  0.00           C
ATOM   2198  CD1 LEU A 131      62.924  74.939  83.461  1.00  0.00           C
ATOM   2202  CD2 LEU A 131      61.264  75.459  81.682  1.00  0.00           C
ATOM   2206  C   LEU A 131      64.834  76.389  81.391  1.00  0.00           C
ATOM   2207  O   LEU A 131      64.514  77.519  81.761  1.00  0.00           O
ATOM   2208  N   VAL A 132      65.954  75.789  81.862  1.00  0.00           N
ATOM   2210  CA  VAL A 132      66.774  76.289  82.962  1.00  0.00           C
ATOM   2212  CB  VAL A 132      67.854  75.289  83.402  1.00  0.00           C
ATOM   2214  CG1 VAL A 132      68.844  74.969  82.261  1.00  0.00           C
ATOM   2218  CG2 VAL A 132      68.644  75.779  84.632  1.00  0.00           C
ATOM   2222  C   VAL A 132      67.384  77.649  82.692  1.00  0.00           C
ATOM   2223  O   VAL A 132      67.354  78.529  83.542  1.00  0.00           O
ATOM   2224  N   ARG A 133      67.904  77.909  81.472  1.00  0.00           N
ATOM   2226  CA  ARG A 133      68.364  79.249  81.141  1.00  0.00           C
ATOM   2228  CB  ARG A 133      69.204  79.309  79.842  1.00  0.00           C
ATOM   2231  CG  ARG A 133      69.894  80.689  79.621  1.00  0.00           C
ATOM   2234  CD  ARG A 133      69.134  81.799  78.891  1.00  0.00           C
ATOM   2237  NE  ARG A 133      69.854  83.099  79.132  1.00  0.00           N
ATOM   2239  CZ  ARG A 133      69.834  83.799  80.262  1.00  0.00           C
ATOM   2240  NH1 ARG A 133      69.104  83.489  81.302  1.00  0.00           N
ATOM   2243  NH2 ARG A 133      70.544  84.919  80.351  1.00  0.00           N
ATOM   2246  C   ARG A 133      67.214  80.219  81.052  1.00  0.00           C
ATOM   2247  O   ARG A 133      67.314  81.389  81.442  1.00  0.00           O
ATOM   2248  N   GLY A 134      66.064  79.769  80.521  1.00  0.00           N
ATOM   2250  CA  GLY A 134      64.944  80.669  80.281  1.00  0.00           C
ATOM   2253  C   GLY A 134      64.254  81.069  81.531  1.00  0.00           C
ATOM   2254  O   GLY A 134      63.814  82.209  81.631  1.00  0.00           O
ATOM   2255  N   TYR A 135      64.164  80.129  82.482  1.00  0.00           N
ATOM   2257  CA  TYR A 135      63.454  80.319  83.732  1.00  0.00           C
ATOM   2259  CB  TYR A 135      62.014  79.749  83.612  1.00  0.00           C
ATOM   2262  CG  TYR A 135      61.244  80.499  82.562  1.00  0.00           C
ATOM   2263  CD1 TYR A 135      60.694  81.759  82.881  1.00  0.00           C
ATOM   2265  CE1 TYR A 135      59.954  82.469  81.932  1.00  0.00           C
ATOM   2267  CZ  TYR A 135      59.774  81.959  80.652  1.00  0.00           C
ATOM   2268  OH  TYR A 135      59.054  82.689  79.691  1.00  0.00           O
ATOM   2270  CD2 TYR A 135      61.064  79.989  81.262  1.00  0.00           C
ATOM   2272  CE2 TYR A 135      60.334  80.719  80.301  1.00  0.00           C
ATOM   2274  C   TYR A 135      64.194  79.619  84.881  1.00  0.00           C
ATOM   2275  O   TYR A 135      63.784  78.549  85.311  1.00  0.00           O
ATOM   2276  N   PRO A 136      65.284  80.179  85.412  1.00  0.00           N
ATOM   2277  CD  PRO A 136      65.874  81.419  84.912  1.00  0.00           C
ATOM   2280  CA  PRO A 136      65.994  79.689  86.601  1.00  0.00           C
ATOM   2282  CB  PRO A 136      67.014  80.809  86.922  1.00  0.00           C
ATOM   2285  CG  PRO A 136      67.254  81.479  85.561  1.00  0.00           C
ATOM   2288  C   PRO A 136      65.094  79.349  87.781  1.00  0.00           C
ATOM   2289  O   PRO A 136      65.334  78.379  88.491  1.00  0.00           O
ATOM   2290  N   ASN A 137      64.044  80.149  87.982  1.00  0.00           N
ATOM   2292  CA  ASN A 137      63.084  80.049  89.051  1.00  0.00           C
ATOM   2294  CB  ASN A 137      62.874  81.459  89.662  1.00  0.00           C
ATOM   2297  CG  ASN A 137      64.154  81.849  90.371  1.00  0.00           C
ATOM   2298  OD1 ASN A 137      64.574  81.169  91.321  1.00  0.00           O
ATOM   2299  ND2 ASN A 137      64.794  82.969  89.982  1.00  0.00           N
ATOM   2302  C   ASN A 137      61.774  79.479  88.552  1.00  0.00           C
ATOM   2303  O   ASN A 137      60.704  79.719  89.121  1.00  0.00           O
ATOM   2304  N   SER A 138      61.794  78.699  87.451  1.00  0.00           N
ATOM   2306  CA  SER A 138      60.694  77.789  87.152  1.00  0.00           C
ATOM   2308  CB  SER A 138      60.844  77.059  85.792  1.00  0.00           C
ATOM   2311  OG  SER A 138      59.794  76.139  85.521  1.00  0.00           O
ATOM   2313  C   SER A 138      60.544  76.729  88.231  1.00  0.00           C
ATOM   2314  O   SER A 138      61.524  76.259  88.821  1.00  0.00           O
ATOM   2315  N   GLN A 139      59.304  76.289  88.491  1.00  0.00           N
ATOM   2317  CA  GLN A 139      59.024  75.259  89.472  1.00  0.00           C
ATOM   2319  CB  GLN A 139      57.484  75.059  89.662  1.00  0.00           C
ATOM   2322  CG  GLN A 139      56.734  74.609  88.391  1.00  0.00           C
ATOM   2325  CD  GLN A 139      55.244  74.369  88.682  1.00  0.00           C
ATOM   2326  OE1 GLN A 139      54.424  75.289  88.771  1.00  0.00           O
ATOM   2327  NE2 GLN A 139      54.884  73.079  88.812  1.00  0.00           N
ATOM   2330  C   GLN A 139      59.734  73.949  89.112  1.00  0.00           C
ATOM   2331  O   GLN A 139      60.204  73.199  89.971  1.00  0.00           O
ATOM   2332  N   TYR A 140      59.834  73.719  87.781  1.00  0.00           N
ATOM   2334  CA  TYR A 140      60.354  72.579  87.082  1.00  0.00           C
ATOM   2336  CB  TYR A 140      59.804  72.629  85.631  1.00  0.00           C
ATOM   2339  CG  TYR A 140      58.294  72.649  85.602  1.00  0.00           C
ATOM   2340  CD1 TYR A 140      57.554  71.549  86.081  1.00  0.00           C
ATOM   2342  CE1 TYR A 140      56.154  71.579  86.122  1.00  0.00           C
ATOM   2344  CZ  TYR A 140      55.464  72.729  85.711  1.00  0.00           C
ATOM   2345  OH  TYR A 140      54.064  72.779  85.851  1.00  0.00           O
ATOM   2347  CD2 TYR A 140      57.574  73.759  85.111  1.00  0.00           C
ATOM   2349  CE2 TYR A 140      56.174  73.819  85.192  1.00  0.00           C
ATOM   2351  C   TYR A 140      61.884  72.489  87.062  1.00  0.00           C
ATOM   2352  O   TYR A 140      62.454  71.439  86.761  1.00  0.00           O
ATOM   2353  N   THR A 141      62.614  73.579  87.401  1.00  0.00           N
ATOM   2355  CA  THR A 141      64.074  73.619  87.272  1.00  0.00           C
ATOM   2357  CB  THR A 141      64.674  74.979  87.641  1.00  0.00           C
ATOM   2359  OG1 THR A 141      64.194  75.959  86.741  1.00  0.00           O
ATOM   2361  CG2 THR A 141      66.204  74.999  87.461  1.00  0.00           C
ATOM   2365  C   THR A 141      64.804  72.559  88.071  1.00  0.00           C
ATOM   2366  O   THR A 141      65.724  71.899  87.591  1.00  0.00           O
ATOM   2367  N   THR A 142      64.404  72.329  89.341  1.00  0.00           N
ATOM   2369  CA  THR A 142      65.024  71.289  90.161  1.00  0.00           C
ATOM   2371  CB  THR A 142      64.564  71.299  91.612  1.00  0.00           C
ATOM   2373  OG1 THR A 142      64.714  72.599  92.171  1.00  0.00           O
ATOM   2375  CG2 THR A 142      65.434  70.379  92.482  1.00  0.00           C
ATOM   2379  C   THR A 142      64.864  69.879  89.621  1.00  0.00           C
ATOM   2380  O   THR A 142      65.824  69.109  89.612  1.00  0.00           O
ATOM   2381  N   ASP A 143      63.674  69.449  89.152  1.00  0.00           N
ATOM   2383  CA  ASP A 143      63.564  68.179  88.461  1.00  0.00           C
ATOM   2385  CB  ASP A 143      62.074  67.789  88.242  1.00  0.00           C
ATOM   2388  CG  ASP A 143      62.054  66.419  87.622  1.00  0.00           C
ATOM   2389  OD1 ASP A 143      62.704  65.519  88.211  1.00  0.00           O
ATOM   2390  OD2 ASP A 143      61.434  66.219  86.551  1.00  0.00           O
ATOM   2391  C   ASP A 143      64.374  68.139  87.171  1.00  0.00           C
ATOM   2392  O   ASP A 143      65.134  67.209  86.922  1.00  0.00           O
ATOM   2393  N   ALA A 144      64.284  69.209  86.361  1.00  0.00           N
ATOM   2395  CA  ALA A 144      65.044  69.329  85.132  1.00  0.00           C
ATOM   2397  CB  ALA A 144      64.714  70.649  84.422  1.00  0.00           C
ATOM   2401  C   ALA A 144      66.544  69.179  85.362  1.00  0.00           C
ATOM   2402  O   ALA A 144      67.194  68.399  84.702  1.00  0.00           O
ATOM   2403  N   THR A 145      67.154  69.819  86.382  1.00  0.00           N
ATOM   2405  CA  THR A 145      68.574  69.589  86.631  1.00  0.00           C
ATOM   2407  CB  THR A 145      69.204  70.569  87.632  1.00  0.00           C
ATOM   2409  OG1 THR A 145      70.604  70.649  87.401  1.00  0.00           O
ATOM   2411  CG2 THR A 145      69.004  70.159  89.092  1.00  0.00           C
ATOM   2415  C   THR A 145      68.934  68.119  86.961  1.00  0.00           C
ATOM   2416  O   THR A 145      69.924  67.569  86.481  1.00  0.00           O
ATOM   2417  N   LYS A 146      68.104  67.409  87.752  1.00  0.00           N
ATOM   2419  CA  LYS A 146      68.244  65.979  88.002  1.00  0.00           C
ATOM   2421  CB  LYS A 146      67.154  65.499  88.972  1.00  0.00           C
ATOM   2424  CG  LYS A 146      67.254  66.139  90.351  1.00  0.00           C
ATOM   2427  CD  LYS A 146      68.544  65.769  91.081  1.00  0.00           C
ATOM   2430  CE  LYS A 146      68.674  66.419  92.451  1.00  0.00           C
ATOM   2433  NZ  LYS A 146      69.694  65.699  93.222  1.00  0.00           N
ATOM   2437  C   LYS A 146      68.134  65.119  86.782  1.00  0.00           C
ATOM   2438  O   LYS A 146      68.854  64.139  86.582  1.00  0.00           O
ATOM   2439  N   ARG A 147      67.194  65.479  85.912  1.00  0.00           N
ATOM   2441  CA  ARG A 147      67.104  64.909  84.601  1.00  0.00           C
ATOM   2443  CB  ARG A 147      65.814  65.399  83.931  1.00  0.00           C
ATOM   2446  CG  ARG A 147      64.494  64.849  84.481  1.00  0.00           C
ATOM   2449  CD  ARG A 147      63.324  65.459  83.711  1.00  0.00           C
ATOM   2452  NE  ARG A 147      62.034  65.029  84.302  1.00  0.00           N
ATOM   2454  CZ  ARG A 147      61.554  63.799  84.311  1.00  0.00           C
ATOM   2455  NH1 ARG A 147      62.134  62.819  83.671  1.00  0.00           N
ATOM   2458  NH2 ARG A 147      60.524  63.569  85.101  1.00  0.00           N
ATOM   2461  C   ARG A 147      68.334  65.179  83.732  1.00  0.00           C
ATOM   2462  O   ARG A 147      68.904  64.229  83.192  1.00  0.00           O
ATOM   2463  N   LEU A 148      68.834  66.439  83.682  1.00  0.00           N
ATOM   2465  CA  LEU A 148      70.064  66.849  83.002  1.00  0.00           C
ATOM   2467  CB  LEU A 148      70.494  68.329  83.301  1.00  0.00           C
ATOM   2470  CG  LEU A 148      69.914  69.539  82.512  1.00  0.00           C
ATOM   2472  CD1 LEU A 148      70.744  69.929  81.302  1.00  0.00           C
ATOM   2476  CD2 LEU A 148      68.484  69.439  82.012  1.00  0.00           C
ATOM   2480  C   LEU A 148      71.274  65.989  83.371  1.00  0.00           C
ATOM   2481  O   LEU A 148      72.004  65.589  82.461  1.00  0.00           O
ATOM   2482  N   VAL A 149      71.544  65.659  84.662  1.00  0.00           N
ATOM   2484  CA  VAL A 149      72.724  64.869  85.002  1.00  0.00           C
ATOM   2486  CB  VAL A 149      73.034  64.779  86.512  1.00  0.00           C
ATOM   2488  CG1 VAL A 149      72.934  66.179  87.141  1.00  0.00           C
ATOM   2492  CG2 VAL A 149      72.124  63.809  87.292  1.00  0.00           C
ATOM   2496  C   VAL A 149      72.764  63.469  84.372  1.00  0.00           C
ATOM   2497  O   VAL A 149      73.784  63.039  83.841  1.00  0.00           O
ATOM   2498  N   PHE A 150      71.614  62.749  84.362  1.00  0.00           N
ATOM   2500  CA  PHE A 150      71.504  61.449  83.742  1.00  0.00           C
ATOM   2502  CB  PHE A 150      70.144  60.819  84.121  1.00  0.00           C
ATOM   2505  CG  PHE A 150      69.914  59.469  83.491  1.00  0.00           C
ATOM   2506  CD1 PHE A 150      70.304  58.319  84.182  1.00  0.00           C
ATOM   2508  CE1 PHE A 150      70.174  57.059  83.592  1.00  0.00           C
ATOM   2510  CZ  PHE A 150      69.654  56.939  82.292  1.00  0.00           C
ATOM   2512  CD2 PHE A 150      69.324  59.329  82.222  1.00  0.00           C
ATOM   2514  CE2 PHE A 150      69.214  58.079  81.612  1.00  0.00           C
ATOM   2516  C   PHE A 150      71.724  61.509  82.241  1.00  0.00           C
ATOM   2517  O   PHE A 150      72.444  60.679  81.682  1.00  0.00           O
ATOM   2518  N   LEU A 151      71.134  62.529  81.582  1.00  0.00           N
ATOM   2520  CA  LEU A 151      71.314  62.789  80.172  1.00  0.00           C
ATOM   2522  CB  LEU A 151      70.414  63.949  79.682  1.00  0.00           C
ATOM   2525  CG  LEU A 151      68.894  63.729  79.842  1.00  0.00           C
ATOM   2527  CD1 LEU A 151      68.084  64.819  79.121  1.00  0.00           C
ATOM   2531  CD2 LEU A 151      68.464  62.329  79.402  1.00  0.00           C
ATOM   2535  C   LEU A 151      72.774  63.039  79.822  1.00  0.00           C
ATOM   2536  O   LEU A 151      73.314  62.439  78.891  1.00  0.00           O
ATOM   2537  N   LYS A 152      73.504  63.839  80.622  1.00  0.00           N
ATOM   2539  CA  LYS A 152      74.944  63.979  80.432  1.00  0.00           C
ATOM   2541  CB  LYS A 152      75.564  64.969  81.421  1.00  0.00           C
ATOM   2544  CG  LYS A 152      75.054  66.399  81.262  1.00  0.00           C
ATOM   2547  CD  LYS A 152      75.724  67.409  82.191  1.00  0.00           C
ATOM   2550  CE  LYS A 152      77.244  67.289  82.112  1.00  0.00           C
ATOM   2553  NZ  LYS A 152      77.904  68.399  82.792  1.00  0.00           N
ATOM   2557  C   LYS A 152      75.764  62.709  80.542  1.00  0.00           C
ATOM   2558  O   LYS A 152      76.594  62.439  79.682  1.00  0.00           O
ATOM   2559  N   ASP A 153      75.534  61.859  81.582  1.00  0.00           N
ATOM   2561  CA  ASP A 153      76.234  60.599  81.671  1.00  0.00           C
ATOM   2563  CB  ASP A 153      75.984  59.919  83.042  1.00  0.00           C
ATOM   2566  CG  ASP A 153      76.934  58.759  83.292  1.00  0.00           C
ATOM   2567  OD1 ASP A 153      78.104  58.789  82.832  1.00  0.00           O
ATOM   2568  OD2 ASP A 153      76.524  57.819  84.031  1.00  0.00           O
ATOM   2569  C   ASP A 153      75.914  59.689  80.482  1.00  0.00           C
ATOM   2570  O   ASP A 153      76.804  59.069  79.892  1.00  0.00           O
ATOM   2571  N   ARG A 154      74.634  59.619  80.041  1.00  0.00           N
ATOM   2573  CA  ARG A 154      74.294  58.909  78.821  1.00  0.00           C
ATOM   2575  CB  ARG A 154      72.814  58.949  78.421  1.00  0.00           C
ATOM   2578  CG  ARG A 154      71.724  58.199  79.182  1.00  0.00           C
ATOM   2581  CD  ARG A 154      70.734  57.579  78.162  1.00  0.00           C
ATOM   2584  NE  ARG A 154      70.374  58.549  77.062  1.00  0.00           N
ATOM   2586  CZ  ARG A 154      70.914  58.569  75.841  1.00  0.00           C
ATOM   2587  NH1 ARG A 154      71.884  57.809  75.362  1.00  0.00           N
ATOM   2590  NH2 ARG A 154      70.304  59.259  74.912  1.00  0.00           N
ATOM   2593  C   ARG A 154      74.944  59.399  77.541  1.00  0.00           C
ATOM   2594  O   ARG A 154      75.454  58.619  76.741  1.00  0.00           O
ATOM   2595  N   LEU A 155      74.874  60.709  77.281  1.00  0.00           N
ATOM   2597  CA  LEU A 155      75.354  61.289  76.052  1.00  0.00           C
ATOM   2599  CB  LEU A 155      75.014  62.789  75.991  1.00  0.00           C
ATOM   2602  CG  LEU A 155      73.674  63.159  75.322  1.00  0.00           C
ATOM   2604  CD1 LEU A 155      72.394  62.639  75.991  1.00  0.00           C
ATOM   2608  CD2 LEU A 155      73.614  64.689  75.272  1.00  0.00           C
ATOM   2612  C   LEU A 155      76.834  61.049  75.902  1.00  0.00           C
ATOM   2613  O   LEU A 155      77.294  60.599  74.862  1.00  0.00           O
ATOM   2614  N   ALA A 156      77.584  61.199  77.021  1.00  0.00           N
ATOM   2616  CA  ALA A 156      78.954  60.749  77.141  1.00  0.00           C
ATOM   2618  CB  ALA A 156      79.474  61.139  78.542  1.00  0.00           C
ATOM   2622  C   ALA A 156      79.154  59.259  76.961  1.00  0.00           C
ATOM   2623  O   ALA A 156      80.084  58.799  76.312  1.00  0.00           O
ATOM   2624  N   LYS A 157      78.294  58.399  77.551  1.00  0.00           N
ATOM   2626  CA  LYS A 157      78.544  56.959  77.481  1.00  0.00           C
ATOM   2628  CB  LYS A 157      77.834  56.179  78.622  1.00  0.00           C
ATOM   2631  CG  LYS A 157      76.384  55.749  78.351  1.00  0.00           C
ATOM   2634  CD  LYS A 157      75.614  55.039  79.492  1.00  0.00           C
ATOM   2637  CE  LYS A 157      75.454  55.759  80.841  1.00  0.00           C
ATOM   2640  NZ  LYS A 157      76.714  55.819  81.582  1.00  0.00           N
ATOM   2644  C   LYS A 157      78.234  56.429  76.092  1.00  0.00           C
ATOM   2645  O   LYS A 157      78.904  55.509  75.622  1.00  0.00           O
ATOM   2646  N   TYR A 158      77.304  57.059  75.342  1.00  0.00           N
ATOM   2648  CA  TYR A 158      77.194  56.879  73.902  1.00  0.00           C
ATOM   2650  CB  TYR A 158      75.954  57.639  73.341  1.00  0.00           C
ATOM   2653  CG  TYR A 158      75.864  57.569  71.832  1.00  0.00           C
ATOM   2654  CD1 TYR A 158      75.194  56.509  71.212  1.00  0.00           C
ATOM   2656  CE1 TYR A 158      75.124  56.429  69.811  1.00  0.00           C
ATOM   2658  CZ  TYR A 158      75.734  57.419  69.042  1.00  0.00           C
ATOM   2659  OH  TYR A 158      75.654  57.359  67.662  1.00  0.00           O
ATOM   2661  CD2 TYR A 158      76.504  58.539  71.042  1.00  0.00           C
ATOM   2663  CE2 TYR A 158      76.444  58.449  69.641  1.00  0.00           C
ATOM   2665  C   TYR A 158      78.474  57.229  73.141  1.00  0.00           C
ATOM   2666  O   TYR A 158      78.904  56.479  72.281  1.00  0.00           O
ATOM   2667  N   GLU A 159      79.144  58.359  73.441  1.00  0.00           N
ATOM   2669  CA  GLU A 159      80.444  58.669  72.862  1.00  0.00           C
ATOM   2671  CB  GLU A 159      81.004  60.009  73.391  1.00  0.00           C
ATOM   2674  CG  GLU A 159      80.124  61.259  73.231  1.00  0.00           C
ATOM   2677  CD  GLU A 159      79.674  61.499  71.811  1.00  0.00           C
ATOM   2678  OE1 GLU A 159      80.534  61.669  70.912  1.00  0.00           O
ATOM   2679  OE2 GLU A 159      78.434  61.539  71.551  1.00  0.00           O
ATOM   2680  C   GLU A 159      81.474  57.589  73.201  1.00  0.00           C
ATOM   2681  O   GLU A 159      82.284  57.169  72.372  1.00  0.00           O
ATOM   2682  N   TYR A 160      81.444  57.099  74.451  1.00  0.00           N
ATOM   2684  CA  TYR A 160      82.274  55.999  74.881  1.00  0.00           C
ATOM   2686  CB  TYR A 160      82.154  55.739  76.411  1.00  0.00           C
ATOM   2689  CG  TYR A 160      83.244  54.789  76.832  1.00  0.00           C
ATOM   2690  CD1 TYR A 160      84.584  55.119  76.562  1.00  0.00           C
ATOM   2692  CE1 TYR A 160      85.594  54.169  76.712  1.00  0.00           C
ATOM   2694  CZ  TYR A 160      85.284  52.889  77.182  1.00  0.00           C
ATOM   2695  OH  TYR A 160      86.284  51.919  77.281  1.00  0.00           O
ATOM   2697  CD2 TYR A 160      82.944  53.519  77.322  1.00  0.00           C
ATOM   2699  CE2 TYR A 160      83.954  52.559  77.492  1.00  0.00           C
ATOM   2701  C   TYR A 160      82.054  54.699  74.121  1.00  0.00           C
ATOM   2702  O   TYR A 160      83.014  54.059  73.712  1.00  0.00           O
ATOM   2703  N   SER A 161      80.794  54.279  73.852  1.00  0.00           N
ATOM   2705  CA  SER A 161      80.474  53.059  73.111  1.00  0.00           C
ATOM   2707  CB  SER A 161      78.954  52.799  73.061  1.00  0.00           C
ATOM   2710  OG  SER A 161      78.354  52.699  74.352  1.00  0.00           O
ATOM   2712  C   SER A 161      81.054  53.069  71.691  1.00  0.00           C
ATOM   2713  O   SER A 161      81.564  52.059  71.192  1.00  0.00           O
ATOM   2714  N   VAL A 162      81.064  54.249  71.031  1.00  0.00           N
ATOM   2716  CA  VAL A 162      81.824  54.509  69.811  1.00  0.00           C
ATOM   2718  CB  VAL A 162      81.694  55.939  69.302  1.00  0.00           C
ATOM   2720  CG1 VAL A 162      82.304  56.059  67.891  1.00  0.00           C
ATOM   2724  CG2 VAL A 162      80.234  56.339  69.202  1.00  0.00           C
ATOM   2728  C   VAL A 162      83.314  54.329  70.011  1.00  0.00           C
ATOM   2729  O   VAL A 162      83.994  53.639  69.262  1.00  0.00           O
ATOM   2730  N   ALA A 163      83.874  54.929  71.072  1.00  0.00           N
ATOM   2732  CA  ALA A 163      85.274  54.839  71.402  1.00  0.00           C
ATOM   2734  CB  ALA A 163      85.614  55.739  72.602  1.00  0.00           C
ATOM   2738  C   ALA A 163      85.744  53.399  71.612  1.00  0.00           C
ATOM   2739  O   ALA A 163      86.794  52.999  71.112  1.00  0.00           O
ATOM   2740  N   GLU A 164      84.934  52.559  72.281  1.00  0.00           N
ATOM   2742  CA  GLU A 164      85.114  51.119  72.292  1.00  0.00           C
ATOM   2744  CB  GLU A 164      84.024  50.439  73.141  1.00  0.00           C
ATOM   2747  CG  GLU A 164      84.094  50.739  74.652  1.00  0.00           C
ATOM   2750  CD  GLU A 164      83.374  49.639  75.412  1.00  0.00           C
ATOM   2751  OE1 GLU A 164      84.084  48.739  75.932  1.00  0.00           O
ATOM   2752  OE2 GLU A 164      82.124  49.619  75.462  1.00  0.00           O
ATOM   2753  C   GLU A 164      85.074  50.419  70.932  1.00  0.00           C
ATOM   2754  O   GLU A 164      85.964  49.629  70.601  1.00  0.00           O
ATOM   2755  N   TYR A 165      84.054  50.679  70.081  1.00  0.00           N
ATOM   2757  CA  TYR A 165      83.994  50.089  68.741  1.00  0.00           C
ATOM   2759  CB  TYR A 165      82.634  50.379  68.022  1.00  0.00           C
ATOM   2762  CG  TYR A 165      82.674  49.979  66.562  1.00  0.00           C
ATOM   2763  CD1 TYR A 165      82.534  48.639  66.162  1.00  0.00           C
ATOM   2765  CE1 TYR A 165      82.674  48.279  64.811  1.00  0.00           C
ATOM   2767  CZ  TYR A 165      82.974  49.249  63.862  1.00  0.00           C
ATOM   2768  OH  TYR A 165      83.164  48.879  62.511  1.00  0.00           O
ATOM   2770  CD2 TYR A 165      82.954  50.939  65.582  1.00  0.00           C
ATOM   2772  CE2 TYR A 165      83.124  50.579  64.242  1.00  0.00           C
ATOM   2774  C   TYR A 165      85.204  50.489  67.891  1.00  0.00           C
ATOM   2775  O   TYR A 165      85.884  49.689  67.262  1.00  0.00           O
ATOM   2776  N   TYR A 166      85.564  51.769  67.922  1.00  0.00           N
ATOM   2778  CA  TYR A 166      86.754  52.249  67.272  1.00  0.00           C
ATOM   2780  CB  TYR A 166      86.724  53.799  67.152  1.00  0.00           C
ATOM   2783  CG  TYR A 166      85.814  54.259  66.031  1.00  0.00           C
ATOM   2784  CD1 TYR A 166      84.414  54.179  66.112  1.00  0.00           C
ATOM   2786  CE1 TYR A 166      83.594  54.709  65.112  1.00  0.00           C
ATOM   2788  CZ  TYR A 166      84.164  55.359  64.021  1.00  0.00           C
ATOM   2789  OH  TYR A 166      83.324  55.979  63.092  1.00  0.00           O
ATOM   2791  CD2 TYR A 166      86.364  54.859  64.881  1.00  0.00           C
ATOM   2793  CE2 TYR A 166      85.554  55.409  63.891  1.00  0.00           C
ATOM   2795  C   TYR A 166      88.084  51.679  67.821  1.00  0.00           C
ATOM   2796  O   TYR A 166      89.024  51.479  67.062  1.00  0.00           O
ATOM   2797  N   THR A 167      88.194  51.359  69.132  1.00  0.00           N
ATOM   2799  CA  THR A 167      89.314  50.619  69.731  1.00  0.00           C
ATOM   2801  CB  THR A 167      89.304  50.639  71.271  1.00  0.00           C
ATOM   2803  OG1 THR A 167      90.574  50.969  71.772  1.00  0.00           O
ATOM   2805  CG2 THR A 167      88.904  49.339  72.001  1.00  0.00           C
ATOM   2809  C   THR A 167      89.534  49.199  69.221  1.00  0.00           C
ATOM   2810  O   THR A 167      90.664  48.809  68.941  1.00  0.00           O
ATOM   2811  N   GLU A 168      88.464  48.369  69.042  1.00  0.00           N
ATOM   2813  CA  GLU A 168      88.584  47.039  68.461  1.00  0.00           C
ATOM   2815  CB  GLU A 168      87.304  46.169  68.731  1.00  0.00           C
ATOM   2818  CG  GLU A 168      85.994  46.619  68.022  1.00  0.00           C
ATOM   2821  CD  GLU A 168      84.804  45.669  68.202  1.00  0.00           C
ATOM   2822  OE1 GLU A 168      84.584  45.229  69.361  1.00  0.00           O
ATOM   2823  OE2 GLU A 168      84.074  45.399  67.211  1.00  0.00           O
ATOM   2824  C   GLU A 168      88.874  47.119  66.972  1.00  0.00           C
ATOM   2825  O   GLU A 168      89.674  46.369  66.401  1.00  0.00           O
ATOM   2826  N   ARG A 169      88.304  48.149  66.321  1.00  0.00           N
ATOM   2828  CA  ARG A 169      88.474  48.419  64.902  1.00  0.00           C
ATOM   2830  CB  ARG A 169      87.474  49.539  64.522  1.00  0.00           C
ATOM   2833  CG  ARG A 169      87.244  49.749  63.022  1.00  0.00           C
ATOM   2836  CD  ARG A 169      87.004  48.449  62.231  1.00  0.00           C
ATOM   2839  NE  ARG A 169      85.974  47.679  62.982  1.00  0.00           N
ATOM   2841  CZ  ARG A 169      85.544  46.449  62.732  1.00  0.00           C
ATOM   2842  NH1 ARG A 169      85.904  45.779  61.661  1.00  0.00           N
ATOM   2845  NH2 ARG A 169      84.714  45.869  63.582  1.00  0.00           N
ATOM   2848  C   ARG A 169      89.904  48.839  64.571  1.00  0.00           C
ATOM   2849  O   ARG A 169      90.414  48.639  63.472  1.00  0.00           O
ATOM   2850  N   GLY A 170      90.604  49.389  65.592  1.00  0.00           N
ATOM   2852  CA  GLY A 170      91.974  49.849  65.522  1.00  0.00           C
ATOM   2855  C   GLY A 170      92.094  51.239  64.962  1.00  0.00           C
ATOM   2856  O   GLY A 170      93.114  51.639  64.402  1.00  0.00           O
ATOM   2857  N   ALA A 171      91.014  52.019  65.051  1.00  0.00           N
ATOM   2859  CA  ALA A 171      90.924  53.319  64.452  1.00  0.00           C
ATOM   2861  CB  ALA A 171      89.504  53.519  63.912  1.00  0.00           C
ATOM   2865  C   ALA A 171      91.354  54.379  65.452  1.00  0.00           C
ATOM   2866  O   ALA A 171      90.564  55.129  66.022  1.00  0.00           O
ATOM   2867  N   TRP A 172      92.674  54.419  65.692  1.00  0.00           N
ATOM   2869  CA  TRP A 172      93.314  55.069  66.812  1.00  0.00           C
ATOM   2871  CB  TRP A 172      94.804  54.669  66.861  1.00  0.00           C
ATOM   2874  CG  TRP A 172      95.054  53.189  66.832  1.00  0.00           C
ATOM   2875  CD1 TRP A 172      95.834  52.499  65.932  1.00  0.00           C
ATOM   2877  NE1 TRP A 172      95.724  51.149  66.171  1.00  0.00           N
ATOM   2879  CE2 TRP A 172      94.894  50.949  67.231  1.00  0.00           C
ATOM   2880  CD2 TRP A 172      94.454  52.209  67.691  1.00  0.00           C
ATOM   2881  CE3 TRP A 172      93.614  52.289  68.801  1.00  0.00           C
ATOM   2883  CZ3 TRP A 172      93.234  51.109  69.432  1.00  0.00           C
ATOM   2885  CZ2 TRP A 172      94.514  49.769  67.862  1.00  0.00           C
ATOM   2887  CH2 TRP A 172      93.664  49.869  68.972  1.00  0.00           C
ATOM   2889  C   TRP A 172      93.114  56.579  66.861  1.00  0.00           C
ATOM   2890  O   TRP A 172      92.924  57.159  67.922  1.00  0.00           O
ATOM   2891  N   VAL A 173      93.114  57.269  65.702  1.00  0.00           N
ATOM   2893  CA  VAL A 173      92.854  58.699  65.662  1.00  0.00           C
ATOM   2895  CB  VAL A 173      93.084  59.219  64.242  1.00  0.00           C
ATOM   2897  CG1 VAL A 173      92.064  58.699  63.192  1.00  0.00           C
ATOM   2901  CG2 VAL A 173      93.104  60.749  64.252  1.00  0.00           C
ATOM   2905  C   VAL A 173      91.474  59.079  66.201  1.00  0.00           C
ATOM   2906  O   VAL A 173      91.334  59.949  67.062  1.00  0.00           O
ATOM   2907  N   ALA A 174      90.444  58.349  65.741  1.00  0.00           N
ATOM   2909  CA  ALA A 174      89.044  58.559  66.002  1.00  0.00           C
ATOM   2911  CB  ALA A 174      88.234  57.569  65.172  1.00  0.00           C
ATOM   2915  C   ALA A 174      88.664  58.359  67.432  1.00  0.00           C
ATOM   2916  O   ALA A 174      87.844  59.099  67.982  1.00  0.00           O
ATOM   2917  N   VAL A 175      89.234  57.349  68.101  1.00  0.00           N
ATOM   2919  CA  VAL A 175      89.044  57.189  69.531  1.00  0.00           C
ATOM   2921  CB  VAL A 175      89.594  55.889  70.081  1.00  0.00           C
ATOM   2923  CG1 VAL A 175      88.854  54.699  69.481  1.00  0.00           C
ATOM   2927  CG2 VAL A 175      91.084  55.669  69.821  1.00  0.00           C
ATOM   2931  C   VAL A 175      89.594  58.359  70.321  1.00  0.00           C
ATOM   2932  O   VAL A 175      88.904  58.909  71.182  1.00  0.00           O
ATOM   2933  N   VAL A 176      90.824  58.819  70.002  1.00  0.00           N
ATOM   2935  CA  VAL A 176      91.454  59.959  70.641  1.00  0.00           C
ATOM   2937  CB  VAL A 176      92.874  60.169  70.141  1.00  0.00           C
ATOM   2939  CG1 VAL A 176      93.464  61.479  70.682  1.00  0.00           C
ATOM   2943  CG2 VAL A 176      93.754  58.999  70.601  1.00  0.00           C
ATOM   2947  C   VAL A 176      90.664  61.229  70.432  1.00  0.00           C
ATOM   2948  O   VAL A 176      90.394  61.969  71.382  1.00  0.00           O
ATOM   2949  N   ASN A 177      90.204  61.479  69.202  1.00  0.00           N
ATOM   2951  CA  ASN A 177      89.254  62.539  68.961  1.00  0.00           C
ATOM   2953  CB  ASN A 177      89.124  62.819  67.451  1.00  0.00           C
ATOM   2956  CG  ASN A 177      90.434  63.379  66.912  1.00  0.00           C
ATOM   2957  OD1 ASN A 177      91.104  62.729  66.112  1.00  0.00           O
ATOM   2958  ND2 ASN A 177      90.884  64.579  67.362  1.00  0.00           N
ATOM   2961  C   ASN A 177      87.894  62.349  69.641  1.00  0.00           C
ATOM   2962  O   ASN A 177      87.344  63.299  70.162  1.00  0.00           O
ATOM   2963  N   ARG A 178      87.324  61.139  69.682  1.00  0.00           N
ATOM   2965  CA  ARG A 178      86.094  60.859  70.401  1.00  0.00           C
ATOM   2967  CB  ARG A 178      85.574  59.419  70.121  1.00  0.00           C
ATOM   2970  CG  ARG A 178      84.194  59.079  70.711  1.00  0.00           C
ATOM   2973  CD  ARG A 178      83.004  59.919  70.191  1.00  0.00           C
ATOM   2976  NE  ARG A 178      82.864  59.659  68.712  1.00  0.00           N
ATOM   2978  CZ  ARG A 178      81.754  59.939  68.031  1.00  0.00           C
ATOM   2979  NH1 ARG A 178      80.704  60.519  68.561  1.00  0.00           N
ATOM   2982  NH2 ARG A 178      81.694  59.629  66.752  1.00  0.00           N
ATOM   2985  C   ARG A 178      86.164  61.079  71.891  1.00  0.00           C
ATOM   2986  O   ARG A 178      85.304  61.749  72.462  1.00  0.00           O
ATOM   2987  N   VAL A 179      87.224  60.589  72.591  1.00  0.00           N
ATOM   2989  CA  VAL A 179      87.444  60.959  73.972  1.00  0.00           C
ATOM   2991  CB  VAL A 179      88.534  60.189  74.702  1.00  0.00           C
ATOM   2993  CG1 VAL A 179      89.934  60.719  74.391  1.00  0.00           C
ATOM   2997  CG2 VAL A 179      88.314  60.309  76.221  1.00  0.00           C
ATOM   3001  C   VAL A 179      87.714  62.429  74.112  1.00  0.00           C
ATOM   3002  O   VAL A 179      87.234  63.039  75.051  1.00  0.00           O
ATOM   3003  N   GLU A 180      88.444  63.059  73.172  1.00  0.00           N
ATOM   3005  CA  GLU A 180      88.684  64.479  73.242  1.00  0.00           C
ATOM   3007  CB  GLU A 180      89.634  64.899  72.101  1.00  0.00           C
ATOM   3010  CG  GLU A 180      89.924  66.399  72.191  1.00  0.00           C
ATOM   3013  CD  GLU A 180      90.514  67.049  70.982  1.00  0.00           C
ATOM   3014  OE1 GLU A 180      91.034  66.349  70.081  1.00  0.00           O
ATOM   3015  OE2 GLU A 180      90.554  68.309  71.052  1.00  0.00           O
ATOM   3016  C   GLU A 180      87.394  65.269  73.211  1.00  0.00           C
ATOM   3017  O   GLU A 180      87.204  66.199  74.002  1.00  0.00           O
ATOM   3018  N   GLY A 181      86.434  64.849  72.362  1.00  0.00           N
ATOM   3020  CA  GLY A 181      85.034  65.259  72.412  1.00  0.00           C
ATOM   3023  C   GLY A 181      84.384  65.139  73.752  1.00  0.00           C
ATOM   3024  O   GLY A 181      83.894  66.139  74.282  1.00  0.00           O
ATOM   3025  N   MET A 182      84.474  63.939  74.361  1.00  0.00           N
ATOM   3027  CA  MET A 182      83.994  63.679  75.701  1.00  0.00           C
ATOM   3029  CB  MET A 182      84.224  62.199  76.092  1.00  0.00           C
ATOM   3032  CG  MET A 182      83.474  61.209  75.202  1.00  0.00           C
ATOM   3035  SD  MET A 182      83.894  59.459  75.491  1.00  0.00           S
ATOM   3036  CE  MET A 182      83.114  59.449  77.121  1.00  0.00           C
ATOM   3040  C   MET A 182      84.634  64.529  76.791  1.00  0.00           C
ATOM   3041  O   MET A 182      83.964  64.999  77.711  1.00  0.00           O
ATOM   3042  N   LEU A 183      85.954  64.769  76.712  1.00  0.00           N
ATOM   3044  CA  LEU A 183      86.664  65.699  77.571  1.00  0.00           C
ATOM   3046  CB  LEU A 183      88.214  65.739  77.331  1.00  0.00           C
ATOM   3049  CG  LEU A 183      88.994  64.409  77.471  1.00  0.00           C
ATOM   3051  CD1 LEU A 183      90.504  64.609  77.292  1.00  0.00           C
ATOM   3055  CD2 LEU A 183      88.724  63.709  78.801  1.00  0.00           C
ATOM   3059  C   LEU A 183      86.124  67.119  77.471  1.00  0.00           C
ATOM   3060  O   LEU A 183      85.844  67.739  78.491  1.00  0.00           O
ATOM   3061  N   ARG A 184      85.884  67.659  76.262  1.00  0.00           N
ATOM   3063  CA  ARG A 184      85.304  68.999  76.131  1.00  0.00           C
ATOM   3065  CB  ARG A 184      85.304  69.469  74.662  1.00  0.00           C
ATOM   3068  CG  ARG A 184      86.704  69.529  74.042  1.00  0.00           C
ATOM   3071  CD  ARG A 184      86.744  70.019  72.591  1.00  0.00           C
ATOM   3074  NE  ARG A 184      85.754  69.189  71.821  1.00  0.00           N
ATOM   3076  CZ  ARG A 184      86.034  68.259  70.932  1.00  0.00           C
ATOM   3077  NH1 ARG A 184      87.234  67.819  70.682  1.00  0.00           N
ATOM   3080  NH2 ARG A 184      85.024  67.749  70.252  1.00  0.00           N
ATOM   3083  C   ARG A 184      83.884  69.189  76.642  1.00  0.00           C
ATOM   3084  O   ARG A 184      83.564  70.189  77.292  1.00  0.00           O
ATOM   3085  N   ASP A 185      82.954  68.269  76.301  1.00  0.00           N
ATOM   3087  CA  ASP A 185      81.544  68.559  76.441  1.00  0.00           C
ATOM   3089  CB  ASP A 185      80.804  68.259  75.102  1.00  0.00           C
ATOM   3092  CG  ASP A 185      80.564  66.799  74.792  1.00  0.00           C
ATOM   3093  OD1 ASP A 185      81.294  65.939  75.312  1.00  0.00           O
ATOM   3094  OD2 ASP A 185      79.674  66.549  73.911  1.00  0.00           O
ATOM   3095  C   ASP A 185      80.924  67.869  77.652  1.00  0.00           C
ATOM   3096  O   ASP A 185      79.944  68.359  78.211  1.00  0.00           O
ATOM   3097  N   TYR A 186      81.554  66.789  78.141  1.00  0.00           N
ATOM   3099  CA  TYR A 186      81.184  66.169  79.412  1.00  0.00           C
ATOM   3101  CB  TYR A 186      80.404  64.829  79.232  1.00  0.00           C
ATOM   3104  CG  TYR A 186      79.414  64.849  78.092  1.00  0.00           C
ATOM   3105  CD1 TYR A 186      78.204  65.569  78.131  1.00  0.00           C
ATOM   3107  CE1 TYR A 186      77.374  65.619  76.992  1.00  0.00           C
ATOM   3109  CZ  TYR A 186      77.764  64.939  75.832  1.00  0.00           C
ATOM   3110  OH  TYR A 186      77.154  65.139  74.591  1.00  0.00           O
ATOM   3112  CD2 TYR A 186      79.734  64.119  76.942  1.00  0.00           C
ATOM   3114  CE2 TYR A 186      78.914  64.159  75.821  1.00  0.00           C
ATOM   3116  C   TYR A 186      82.404  65.889  80.301  1.00  0.00           C
ATOM   3117  O   TYR A 186      82.694  64.719  80.591  1.00  0.00           O
ATOM   3118  N   PRO A 187      83.164  66.849  80.851  1.00  0.00           N
ATOM   3119  CD  PRO A 187      83.194  68.229  80.351  1.00  0.00           C
ATOM   3122  CA  PRO A 187      84.354  66.529  81.642  1.00  0.00           C
ATOM   3124  CB  PRO A 187      85.084  67.879  81.872  1.00  0.00           C
ATOM   3127  CG  PRO A 187      84.374  68.939  81.022  1.00  0.00           C
ATOM   3130  C   PRO A 187      83.974  65.889  82.972  1.00  0.00           C
ATOM   3131  O   PRO A 187      84.774  65.159  83.561  1.00  0.00           O
ATOM   3132  N   ASP A 188      82.784  66.189  83.522  1.00  0.00           N
ATOM   3134  CA  ASP A 188      82.344  65.759  84.831  1.00  0.00           C
ATOM   3136  CB  ASP A 188      81.184  66.629  85.412  1.00  0.00           C
ATOM   3139  CG  ASP A 188      79.944  66.829  84.551  1.00  0.00           C
ATOM   3140  OD1 ASP A 188      80.104  67.029  83.321  1.00  0.00           O
ATOM   3141  OD2 ASP A 188      78.834  67.029  85.122  1.00  0.00           O
ATOM   3142  C   ASP A 188      81.994  64.279  84.921  1.00  0.00           C
ATOM   3143  O   ASP A 188      82.134  63.659  85.982  1.00  0.00           O
ATOM   3144  N   THR A 189      81.504  63.699  83.812  1.00  0.00           N
ATOM   3146  CA  THR A 189      80.734  62.469  83.821  1.00  0.00           C
ATOM   3148  CB  THR A 189      79.904  62.229  82.552  1.00  0.00           C
ATOM   3150  OG1 THR A 189      80.734  62.159  81.402  1.00  0.00           O
ATOM   3152  CG2 THR A 189      78.904  63.389  82.391  1.00  0.00           C
ATOM   3156  C   THR A 189      81.574  61.259  84.121  1.00  0.00           C
ATOM   3157  O   THR A 189      82.804  61.249  84.051  1.00  0.00           O
ATOM   3158  N   GLN A 190      80.924  60.159  84.521  1.00  0.00           N
ATOM   3160  CA  GLN A 190      81.604  58.889  84.711  1.00  0.00           C
ATOM   3162  CB  GLN A 190      80.674  57.869  85.402  1.00  0.00           C
ATOM   3165  CG  GLN A 190      80.744  57.959  86.951  1.00  0.00           C
ATOM   3168  CD  GLN A 190      81.944  57.199  87.541  1.00  0.00           C
ATOM   3169  OE1 GLN A 190      83.114  57.429  87.232  1.00  0.00           O
ATOM   3170  NE2 GLN A 190      81.644  56.259  88.461  1.00  0.00           N
ATOM   3173  C   GLN A 190      82.244  58.319  83.461  1.00  0.00           C
ATOM   3174  O   GLN A 190      83.384  57.879  83.511  1.00  0.00           O
ATOM   3175  N   ALA A 191      81.534  58.359  82.302  1.00  0.00           N
ATOM   3177  CA  ALA A 191      81.984  57.719  81.071  1.00  0.00           C
ATOM   3179  CB  ALA A 191      80.924  57.919  79.971  1.00  0.00           C
ATOM   3183  C   ALA A 191      83.314  58.249  80.582  1.00  0.00           C
ATOM   3184  O   ALA A 191      84.224  57.519  80.211  1.00  0.00           O
ATOM   3185  N   THR A 192      83.464  59.579  80.672  1.00  0.00           N
ATOM   3187  CA  THR A 192      84.674  60.309  80.362  1.00  0.00           C
ATOM   3189  CB  THR A 192      84.404  61.799  80.511  1.00  0.00           C
ATOM   3191  OG1 THR A 192      83.324  62.159  79.662  1.00  0.00           O
ATOM   3193  CG2 THR A 192      85.614  62.609  80.071  1.00  0.00           C
ATOM   3197  C   THR A 192      85.894  59.829  81.141  1.00  0.00           C
ATOM   3198  O   THR A 192      86.974  59.649  80.571  1.00  0.00           O
ATOM   3199  N   ARG A 193      85.744  59.499  82.442  1.00  0.00           N
ATOM   3201  CA  ARG A 193      86.764  58.789  83.201  1.00  0.00           C
ATOM   3203  CB  ARG A 193      86.424  58.679  84.702  1.00  0.00           C
ATOM   3206  CG  ARG A 193      86.594  59.999  85.451  1.00  0.00           C
ATOM   3209  CD  ARG A 193      86.584  59.799  86.961  1.00  0.00           C
ATOM   3212  NE  ARG A 193      86.634  61.139  87.611  1.00  0.00           N
ATOM   3214  CZ  ARG A 193      85.614  61.989  87.661  1.00  0.00           C
ATOM   3215  NH1 ARG A 193      84.464  61.819  87.042  1.00  0.00           N
ATOM   3218  NH2 ARG A 193      85.784  63.039  88.432  1.00  0.00           N
ATOM   3221  C   ARG A 193      87.184  57.399  82.731  1.00  0.00           C
ATOM   3222  O   ARG A 193      88.364  57.049  82.801  1.00  0.00           O
ATOM   3223  N   ASP A 194      86.244  56.539  82.292  1.00  0.00           N
ATOM   3225  CA  ASP A 194      86.624  55.259  81.701  1.00  0.00           C
ATOM   3227  CB  ASP A 194      85.494  54.169  81.682  1.00  0.00           C
ATOM   3230  CG  ASP A 194      84.064  54.639  81.782  1.00  0.00           C
ATOM   3231  OD1 ASP A 194      83.694  55.149  82.871  1.00  0.00           O
ATOM   3232  OD2 ASP A 194      83.254  54.309  80.882  1.00  0.00           O
ATOM   3233  C   ASP A 194      87.244  55.399  80.311  1.00  0.00           C
ATOM   3234  O   ASP A 194      88.054  54.589  79.862  1.00  0.00           O
ATOM   3235  N   ALA A 195      86.914  56.489  79.612  1.00  0.00           N
ATOM   3237  CA  ALA A 195      87.394  56.789  78.292  1.00  0.00           C
ATOM   3239  CB  ALA A 195      86.434  57.819  77.691  1.00  0.00           C
ATOM   3243  C   ALA A 195      88.844  57.269  78.231  1.00  0.00           C
ATOM   3244  O   ALA A 195      89.494  57.179  77.191  1.00  0.00           O
ATOM   3245  N   LEU A 196      89.414  57.739  79.361  1.00  0.00           N
ATOM   3247  CA  LEU A 196      90.824  58.079  79.442  1.00  0.00           C
ATOM   3249  CB  LEU A 196      91.174  58.759  80.801  1.00  0.00           C
ATOM   3252  CG  LEU A 196      90.504  60.129  81.002  1.00  0.00           C
ATOM   3254  CD1 LEU A 196      90.784  60.679  82.401  1.00  0.00           C
ATOM   3258  CD2 LEU A 196      90.944  61.139  79.942  1.00  0.00           C
ATOM   3262  C   LEU A 196      91.814  56.939  79.132  1.00  0.00           C
ATOM   3263  O   LEU A 196      92.704  57.189  78.321  1.00  0.00           O
ATOM   3264  N   PRO A 197      91.714  55.689  79.612  1.00  0.00           N
ATOM   3265  CD  PRO A 197      91.164  55.429  80.941  1.00  0.00           C
ATOM   3268  CA  PRO A 197      92.654  54.639  79.221  1.00  0.00           C
ATOM   3270  CB  PRO A 197      92.424  53.469  80.191  1.00  0.00           C
ATOM   3273  CG  PRO A 197      91.344  53.929  81.182  1.00  0.00           C
ATOM   3276  C   PRO A 197      92.484  54.229  77.781  1.00  0.00           C
ATOM   3277  O   PRO A 197      93.434  53.729  77.171  1.00  0.00           O
ATOM   3278  N   LEU A 198      91.284  54.429  77.202  1.00  0.00           N
ATOM   3280  CA  LEU A 198      91.014  54.279  75.792  1.00  0.00           C
ATOM   3282  CB  LEU A 198      89.494  54.519  75.561  1.00  0.00           C
ATOM   3285  CG  LEU A 198      88.834  53.809  74.361  1.00  0.00           C
ATOM   3287  CD1 LEU A 198      89.554  54.149  73.061  1.00  0.00           C
ATOM   3291  CD2 LEU A 198      88.724  52.289  74.531  1.00  0.00           C
ATOM   3295  C   LEU A 198      91.924  55.239  74.992  1.00  0.00           C
ATOM   3296  O   LEU A 198      92.564  54.859  74.011  1.00  0.00           O
ATOM   3297  N   MET A 199      92.064  56.499  75.462  1.00  0.00           N
ATOM   3299  CA  MET A 199      92.954  57.499  74.872  1.00  0.00           C
ATOM   3301  CB  MET A 199      92.804  58.839  75.641  1.00  0.00           C
ATOM   3304  CG  MET A 199      93.274  60.069  74.842  1.00  0.00           C
ATOM   3307  SD  MET A 199      93.034  61.639  75.731  1.00  0.00           S
ATOM   3308  CE  MET A 199      92.834  62.729  74.291  1.00  0.00           C
ATOM   3312  C   MET A 199      94.404  57.139  74.951  1.00  0.00           C
ATOM   3313  O   MET A 199      95.144  57.219  73.972  1.00  0.00           O
ATOM   3314  N   GLU A 200      94.834  56.759  76.171  1.00  0.00           N
ATOM   3316  CA  GLU A 200      96.214  56.439  76.441  1.00  0.00           C
ATOM   3318  CB  GLU A 200      96.474  56.159  77.941  1.00  0.00           C
ATOM   3321  CG  GLU A 200      97.984  56.009  78.222  1.00  0.00           C
ATOM   3324  CD  GLU A 200      98.344  55.419  79.571  1.00  0.00           C
ATOM   3325  OE1 GLU A 200      97.824  55.859  80.622  1.00  0.00           O
ATOM   3326  OE2 GLU A 200      99.134  54.439  79.562  1.00  0.00           O
ATOM   3327  C   GLU A 200      96.684  55.259  75.611  1.00  0.00           C
ATOM   3328  O   GLU A 200      97.744  55.309  75.002  1.00  0.00           O
ATOM   3329  N   ASN A 201      95.864  54.189  75.522  1.00  0.00           N
ATOM   3331  CA  ASN A 201      96.214  53.069  74.662  1.00  0.00           C
ATOM   3333  CB  ASN A 201      95.264  51.859  74.901  1.00  0.00           C
ATOM   3336  CG  ASN A 201      94.094  51.679  73.931  1.00  0.00           C
ATOM   3337  OD1 ASN A 201      94.264  51.489  72.722  1.00  0.00           O
ATOM   3338  ND2 ASN A 201      92.854  51.689  74.472  1.00  0.00           N
ATOM   3341  C   ASN A 201      96.364  53.479  73.201  1.00  0.00           C
ATOM   3342  O   ASN A 201      97.404  53.189  72.611  1.00  0.00           O
ATOM   3343  N   ALA A 202      95.414  54.249  72.652  1.00  0.00           N
ATOM   3345  CA  ALA A 202      95.374  54.659  71.271  1.00  0.00           C
ATOM   3347  CB  ALA A 202      94.124  55.509  71.061  1.00  0.00           C
ATOM   3351  C   ALA A 202      96.594  55.459  70.862  1.00  0.00           C
ATOM   3352  O   ALA A 202      97.184  55.219  69.811  1.00  0.00           O
ATOM   3353  N   TYR A 203      97.024  56.389  71.721  1.00  0.00           N
ATOM   3355  CA  TYR A 203      98.284  57.059  71.572  1.00  0.00           C
ATOM   3357  CB  TYR A 203      98.394  58.159  72.652  1.00  0.00           C
ATOM   3360  CG  TYR A 203      97.584  59.369  72.302  1.00  0.00           C
ATOM   3361  CD1 TYR A 203      97.834  60.049  71.092  1.00  0.00           C
ATOM   3363  CE1 TYR A 203      97.294  61.309  70.841  1.00  0.00           C
ATOM   3365  CZ  TYR A 203      96.484  61.919  71.802  1.00  0.00           C
ATOM   3366  OH  TYR A 203      96.074  63.239  71.542  1.00  0.00           O
ATOM   3368  CD2 TYR A 203      96.694  59.949  73.211  1.00  0.00           C
ATOM   3370  CE2 TYR A 203      96.124  61.209  72.941  1.00  0.00           C
ATOM   3372  C   TYR A 203      99.504  56.149  71.581  1.00  0.00           C
ATOM   3373  O   TYR A 203     100.364  56.259  70.711  1.00  0.00           O
ATOM   3374  N   ARG A 204      99.574  55.159  72.492  1.00  0.00           N
ATOM   3376  CA  ARG A 204     100.604  54.129  72.462  1.00  0.00           C
ATOM   3378  CB  ARG A 204     100.564  53.259  73.752  1.00  0.00           C
ATOM   3381  CG  ARG A 204     100.834  54.069  75.041  1.00  0.00           C
ATOM   3384  CD  ARG A 204     100.744  53.239  76.332  1.00  0.00           C
ATOM   3387  NE  ARG A 204     100.934  54.119  77.521  1.00  0.00           N
ATOM   3389  CZ  ARG A 204     102.094  54.549  78.022  1.00  0.00           C
ATOM   3390  NH1 ARG A 204     103.254  54.179  77.541  1.00  0.00           N
ATOM   3393  NH2 ARG A 204     102.014  55.359  79.062  1.00  0.00           N
ATOM   3396  C   ARG A 204     100.604  53.269  71.192  1.00  0.00           C
ATOM   3397  O   ARG A 204     101.664  52.959  70.652  1.00  0.00           O
ATOM   3398  N   GLN A 205      99.414  52.939  70.622  1.00  0.00           N
ATOM   3400  CA  GLN A 205      99.274  52.209  69.361  1.00  0.00           C
ATOM   3402  CB  GLN A 205      97.794  51.859  69.021  1.00  0.00           C
ATOM   3405  CG  GLN A 205      96.914  51.199  70.112  1.00  0.00           C
ATOM   3408  CD  GLN A 205      97.424  49.899  70.722  1.00  0.00           C
ATOM   3409  OE1 GLN A 205      98.524  49.399  70.502  1.00  0.00           O
ATOM   3410  NE2 GLN A 205      96.524  49.319  71.562  1.00  0.00           N
ATOM   3413  C   GLN A 205      99.724  52.989  68.132  1.00  0.00           C
ATOM   3414  O   GLN A 205      99.934  52.399  67.071  1.00  0.00           O
ATOM   3415  N   MET A 206      99.814  54.329  68.231  1.00  0.00           N
ATOM   3417  CA  MET A 206     100.244  55.209  67.162  1.00  0.00           C
ATOM   3419  CB  MET A 206      99.284  56.429  67.121  1.00  0.00           C
ATOM   3422  CG  MET A 206      97.864  56.069  66.682  1.00  0.00           C
ATOM   3425  SD  MET A 206      96.744  57.499  66.472  1.00  0.00           S
ATOM   3426  CE  MET A 206      96.314  57.899  68.192  1.00  0.00           C
ATOM   3430  C   MET A 206     101.674  55.699  67.402  1.00  0.00           C
ATOM   3431  O   MET A 206     102.194  56.529  66.661  1.00  0.00           O
ATOM   3432  N   GLN A 207     102.304  55.199  68.491  1.00  0.00           N
ATOM   3434  CA  GLN A 207     103.644  55.519  68.972  1.00  0.00           C
ATOM   3436  CB  GLN A 207     104.774  55.119  68.002  1.00  0.00           C
ATOM   3439  CG  GLN A 207     104.834  53.589  67.722  1.00  0.00           C
ATOM   3442  CD  GLN A 207     105.014  52.659  68.932  1.00  0.00           C
ATOM   3443  OE1 GLN A 207     104.984  52.959  70.121  1.00  0.00           O
ATOM   3444  NE2 GLN A 207     105.174  51.359  68.592  1.00  0.00           N
ATOM   3447  C   GLN A 207     103.784  56.919  69.531  1.00  0.00           C
ATOM   3448  O   GLN A 207     104.854  57.479  69.741  1.00  0.00           O
ATOM   3449  N   MET A 208     102.644  57.499  69.892  1.00  0.00           N
ATOM   3451  CA  MET A 208     102.504  58.829  70.411  1.00  0.00           C
ATOM   3453  CB  MET A 208     101.134  59.389  69.951  1.00  0.00           C
ATOM   3456  CG  MET A 208     100.974  59.369  68.412  1.00  0.00           C
ATOM   3459  SD  MET A 208      99.344  59.829  67.771  1.00  0.00           S
ATOM   3460  CE  MET A 208      99.584  61.599  68.002  1.00  0.00           C
ATOM   3464  C   MET A 208     102.614  58.749  71.912  1.00  0.00           C
ATOM   3465  O   MET A 208     101.784  59.239  72.661  1.00  0.00           O
ATOM   3466  N   ASN A 209     103.684  58.119  72.412  1.00  0.00           N
ATOM   3468  CA  ASN A 209     103.994  57.889  73.812  1.00  0.00           C
ATOM   3470  CB  ASN A 209     105.234  56.949  73.861  1.00  0.00           C
ATOM   3473  CG  ASN A 209     104.744  55.519  73.622  1.00  0.00           C
ATOM   3474  OD1 ASN A 209     104.064  54.979  74.492  1.00  0.00           O
ATOM   3475  ND2 ASN A 209     105.064  54.909  72.462  1.00  0.00           N
ATOM   3478  C   ASN A 209     104.164  59.199  74.601  1.00  0.00           C
ATOM   3479  O   ASN A 209     103.814  59.349  75.771  1.00  0.00           O
ATOM   3480  N   ALA A 210     104.654  60.259  73.931  1.00  0.00           N
ATOM   3482  CA  ALA A 210     104.634  61.599  74.481  1.00  0.00           C
ATOM   3484  CB  ALA A 210     105.354  62.529  73.491  1.00  0.00           C
ATOM   3488  C   ALA A 210     103.254  62.179  74.802  1.00  0.00           C
ATOM   3489  O   ALA A 210     103.094  62.939  75.751  1.00  0.00           O
ATOM   3490  N   GLN A 211     102.224  61.899  73.972  1.00  0.00           N
ATOM   3492  CA  GLN A 211     100.844  62.179  74.302  1.00  0.00           C
ATOM   3494  CB  GLN A 211      99.954  62.019  73.041  1.00  0.00           C
ATOM   3497  CG  GLN A 211     100.274  62.999  71.881  1.00  0.00           C
ATOM   3500  CD  GLN A 211      99.954  64.459  72.232  1.00  0.00           C
ATOM   3501  OE1 GLN A 211     100.874  65.279  72.331  1.00  0.00           O
ATOM   3502  NE2 GLN A 211      98.644  64.789  72.351  1.00  0.00           N
ATOM   3505  C   GLN A 211     100.274  61.349  75.452  1.00  0.00           C
ATOM   3506  O   GLN A 211      99.544  61.869  76.282  1.00  0.00           O
ATOM   3507  N   ALA A 212     100.544  60.029  75.462  1.00  0.00           N
ATOM   3509  CA  ALA A 212      99.834  58.989  76.182  1.00  0.00           C
ATOM   3511  CB  ALA A 212     100.324  57.619  75.672  1.00  0.00           C
ATOM   3515  C   ALA A 212      99.974  59.019  77.731  1.00  0.00           C
ATOM   3516  OT1 ALA A 212      99.314  59.849  78.412  1.00  0.00           O
ATOM   3517  OT2 ALA A 212     100.684  58.109  78.262  1.00  0.00           O
ATOM   3518  NH3 POPEB 213      80.174 124.929  61.112  1.00  0.00           N
ATOM   3522  C12 POPEB 213      79.894 123.809  62.071  1.00  0.00           C
ATOM   3525  C11 POPEB 213      78.764 122.889  61.562  1.00  0.00           C
ATOM   3528  P   POPEB 213      78.144 123.069  59.042  1.00  0.00           P
ATOM   3529  O13 POPEB 213      78.324 124.539  59.172  1.00  0.00           O
ATOM   3530  O14 POPEB 213      76.774 122.519  59.031  1.00  0.00           O
ATOM   3531  O11 POPEB 213      78.904 122.559  57.781  1.00  0.00           O
ATOM   3532  O12 POPEB 213      78.984 122.429  60.222  1.00  0.00           O
ATOM   3533  C1  POPEB 213      78.474 123.019  56.502  1.00  0.00           C
ATOM   3536  C2  POPEB 213      79.354 124.199  56.002  1.00  0.00           C
ATOM   3538  O21 POPEB 213      79.414 124.229  54.562  1.00  0.00           O
ATOM   3539  C21 POPEB 213      78.224 124.319  53.961  1.00  0.00           C
ATOM   3540  O22 POPEB 213      77.174 124.589  54.502  1.00  0.00           O
ATOM   3541  C22 POPEB 213      78.374 123.989  52.491  1.00  0.00           C
ATOM   3544  C3  POPEB 213      80.784 124.059  56.602  1.00  0.00           C
ATOM   3547  O31 POPEB 213      81.824 124.489  55.702  1.00  0.00           O
ATOM   3548  C31 POPEB 213      82.844 125.139  56.222  1.00  0.00           C
ATOM   3549  O32 POPEB 213      82.864 125.699  57.311  1.00  0.00           O
ATOM   3550  C32 POPEB 213      84.034 124.889  55.302  1.00  0.00           C
ATOM   3553  C23 POPEB 213      77.764 125.079  51.571  1.00  0.00           C
ATOM   3556  C24 POPEB 213      78.664 126.309  51.342  1.00  0.00           C
ATOM   3559  C25 POPEB 213      79.954 125.979  50.562  1.00  0.00           C
ATOM   3562  C26 POPEB 213      80.784 127.219  50.172  1.00  0.00           C
ATOM   3565  C27 POPEB 213      82.084 126.789  49.472  1.00  0.00           C
ATOM   3568  C28 POPEB 213      82.724 127.829  48.531  1.00  0.00           C
ATOM   3571  C29 POPEB 213      83.664 128.789  49.211  1.00  0.00           C
ATOM   3573 0C21 POPEB 213      84.944 129.039  48.891  1.00  0.00           C
ATOM   3575 1C21 POPEB 213      85.764 128.399  47.802  1.00  0.00           C
ATOM   3578 2C21 POPEB 213      85.504 128.959  46.381  1.00  0.00           C
ATOM   3581 3C21 POPEB 213      86.694 128.669  45.452  1.00  0.00           C
ATOM   3584 4C21 POPEB 213      86.444 129.059  43.992  1.00  0.00           C
ATOM   3587 5C21 POPEB 213      87.654 128.699  43.122  1.00  0.00           C
ATOM   3590 6C21 POPEB 213      87.474 129.019  41.632  1.00  0.00           C
ATOM   3593 7C21 POPEB 213      88.614 128.429  40.781  1.00  0.00           C
ATOM   3596 8C21 POPEB 213      88.544 128.829  39.312  1.00  0.00           C
ATOM   3600  C33 POPEB 213      85.354 125.589  55.682  1.00  0.00           C
ATOM   3603  C34 POPEB 213      85.714 126.709  54.691  1.00  0.00           C
ATOM   3606  C35 POPEB 213      86.924 126.349  53.821  1.00  0.00           C
ATOM   3609  C36 POPEB 213      87.134 127.389  52.711  1.00  0.00           C
ATOM   3612  C37 POPEB 213      88.604 127.569  52.332  1.00  0.00           C
ATOM   3615  C38 POPEB 213      88.744 128.639  51.252  1.00  0.00           C
ATOM   3618  C39 POPEB 213      90.124 128.689  50.601  1.00  0.00           C
ATOM   3621 0C31 POPEB 213      90.124 129.599  49.372  1.00  0.00           C
ATOM   3624 1C31 POPEB 213      91.514 130.079  48.972  1.00  0.00           C
ATOM   3627 2C31 POPEB 213      91.504 131.187  47.901  1.00  0.00           C
ATOM   3630 3C31 POPEB 213      91.174 130.677  46.492  1.00  0.00           C
ATOM   3633 4C31 POPEB 213      91.544 131.697  45.411  1.00  0.00           C
ATOM   3636 5C31 POPEB 213      91.484 131.107  44.002  1.00  0.00           C
ATOM   3639 6C31 POPEB 213      91.864 132.077  42.872  1.00  0.00           C
ATOM   3643  NH3 POPEC 214     116.894 111.279  19.441  1.00  0.00           N
ATOM   3647  C12 POPEC 214     116.394 112.659  19.202  1.00  0.00           C
ATOM   3650  C11 POPEC 214     115.394 113.029  20.291  1.00  0.00           C
ATOM   3653  P   POPEC 214     114.444 115.419  20.261  1.00  0.00           P
ATOM   3654  O13 POPEC 214     115.744 115.769  20.881  1.00  0.00           O
ATOM   3655  O14 POPEC 214     113.954 116.319  19.192  1.00  0.00           O
ATOM   3656  O11 POPEC 214     113.334 115.269  21.372  1.00  0.00           O
ATOM   3657  O12 POPEC 214     114.484 113.959  19.712  1.00  0.00           O
ATOM   3658  C1  POPEC 214     113.394 116.029  22.582  1.00  0.00           C
ATOM   3661  C2  POPEC 214     112.984 115.169  23.802  1.00  0.00           C
ATOM   3663  O21 POPEC 214     113.564 115.749  24.982  1.00  0.00           O
ATOM   3664  C21 POPEC 214     114.674 115.269  25.492  1.00  0.00           C
ATOM   3665  O22 POPEC 214     115.474 114.509  24.972  1.00  0.00           O
ATOM   3666  C22 POPEC 214     114.864 115.839  26.901  1.00  0.00           C
ATOM   3669  C3  POPEC 214     113.184 113.629  23.611  1.00  0.00           C
ATOM   3672  O31 POPEC 214     112.844 112.929  24.832  1.00  0.00           O
ATOM   3673  C31 POPEC 214     113.194 111.659  24.861  1.00  0.00           C
ATOM   3674  O32 POPEC 214     113.774 111.059  23.972  1.00  0.00           O
ATOM   3675  C32 POPEC 214     112.804 111.059  26.202  1.00  0.00           C
ATOM   3678  C23 POPEC 214     113.964 115.159  27.972  1.00  0.00           C
ATOM   3681  C24 POPEC 214     112.484 115.569  27.902  1.00  0.00           C
ATOM   3684  C25 POPEC 214     111.614 114.959  29.022  1.00  0.00           C
ATOM   3687  C26 POPEC 214     111.864 115.579  30.412  1.00  0.00           C
ATOM   3690  C27 POPEC 214     112.734 114.709  31.331  1.00  0.00           C
ATOM   3693  C28 POPEC 214     111.924 113.819  32.301  1.00  0.00           C
ATOM   3696  C29 POPEC 214     110.964 112.899  31.591  1.00  0.00           C
ATOM   3698 0C21 POPEC 214     109.654 112.769  31.861  1.00  0.00           C
ATOM   3700 1C21 POPEC 214     108.914 113.419  33.002  1.00  0.00           C
ATOM   3703 2C21 POPEC 214     107.674 112.619  33.392  1.00  0.00           C
ATOM   3706 3C21 POPEC 214     107.144 112.949  34.792  1.00  0.00           C
ATOM   3709 4C21 POPEC 214     106.114 111.929  35.292  1.00  0.00           C
ATOM   3712 5C21 POPEC 214     104.774 112.059  34.572  1.00  0.00           C
ATOM   3715 6C21 POPEC 214     103.724 111.069  35.081  1.00  0.00           C
ATOM   3718 7C21 POPEC 214     102.334 111.369  34.512  1.00  0.00           C
ATOM   3721 8C21 POPEC 214     101.224 110.629  35.242  1.00  0.00           C
ATOM   3725  C33 POPEC 214     113.884 111.079  27.292  1.00  0.00           C
ATOM   3728  C34 POPEC 214     113.564 110.029  28.362  1.00  0.00           C
ATOM   3731  C35 POPEC 214     114.374 110.219  29.641  1.00  0.00           C
ATOM   3734  C36 POPEC 214     113.984 109.189  30.702  1.00  0.00           C
ATOM   3737  C37 POPEC 214     114.784 109.309  32.002  1.00  0.00           C
ATOM   3740  C38 POPEC 214     114.134 108.469  33.111  1.00  0.00           C
ATOM   3743  C39 POPEC 214     115.044 108.269  34.342  1.00  0.00           C
ATOM   3746 0C31 POPEC 214     115.144 109.509  35.242  1.00  0.00           C
ATOM   3749 1C31 POPEC 214     114.324 109.359  36.531  1.00  0.00           C
ATOM   3752 2C31 POPEC 214     114.274 110.629  37.392  1.00  0.00           C
ATOM   3755 3C31 POPEC 214     115.654 111.199  37.771  1.00  0.00           C
ATOM   3758 4C31 POPEC 214     116.564 110.189  38.472  1.00  0.00           C
ATOM   3761 5C31 POPEC 214     117.814 110.849  39.062  1.00  0.00           C
ATOM   3764 6C31 POPEC 214     118.764 109.859  39.741  1.00  0.00           C
ATOM   3768  NH3 POPED 215      41.554  20.709  21.792  1.00  0.00           N
ATOM   3772  C12 POPED 215      42.434  20.289  20.642  1.00  0.00           C
ATOM   3775  C11 POPED 215      42.284  21.239  19.441  1.00  0.00           C
ATOM   3778  P   POPED 215      43.654  23.349  20.072  1.00  0.00           P
ATOM   3779  O13 POPED 215      44.524  22.489  20.912  1.00  0.00           O
ATOM   3780  O14 POPED 215      44.194  23.739  18.751  1.00  0.00           O
ATOM   3781  O11 POPED 215      43.234  24.609  20.902  1.00  0.00           O
ATOM   3782  O12 POPED 215      42.264  22.599  19.861  1.00  0.00           O
ATOM   3783  C1  POPED 215      41.954  25.219  20.772  1.00  0.00           C
ATOM   3786  C2  POPED 215      41.814  26.249  21.911  1.00  0.00           C
ATOM   3788  O21 POPED 215      41.704  25.739  23.242  1.00  0.00           O
ATOM   3789  C21 POPED 215      41.634  24.479  23.602  1.00  0.00           C
ATOM   3790  O22 POPED 215      41.564  23.469  22.921  1.00  0.00           O
ATOM   3791  C22 POPED 215      41.424  24.479  25.112  1.00  0.00           C
ATOM   3794  C3  POPED 215      40.734  27.349  21.641  1.00  0.00           C
ATOM   3797  O31 POPED 215      39.554  27.219  22.492  1.00  0.00           O
ATOM   3798  C31 POPED 215      38.764  28.289  22.401  1.00  0.00           C
ATOM   3799  O32 POPED 215      38.904  29.209  21.611  1.00  0.00           O
ATOM   3800  C32 POPED 215      37.694  28.199  23.502  1.00  0.00           C
ATOM   3803  C23 POPED 215      41.174  23.059  25.651  1.00  0.00           C
ATOM   3806  C24 POPED 215      41.134  23.029  27.171  1.00  0.00           C
ATOM   3809  C25 POPED 215      40.124  24.039  27.731  1.00  0.00           C
ATOM   3812  C26 POPED 215      39.764  23.719  29.172  1.00  0.00           C
ATOM   3815  C27 POPED 215      38.514  24.449  29.662  1.00  0.00           C
ATOM   3818  C28 POPED 215      38.694  25.109  31.042  1.00  0.00           C
ATOM   3821  C29 POPED 215      37.394  25.629  31.602  1.00  0.00           C
ATOM   3823 0C21 POPED 215      36.774  25.189  32.711  1.00  0.00           C
ATOM   3825 1C21 POPED 215      37.234  24.079  33.642  1.00  0.00           C
ATOM   3828 2C21 POPED 215      37.674  24.619  35.011  1.00  0.00           C
ATOM   3831 3C21 POPED 215      38.954  25.469  34.962  1.00  0.00           C
ATOM   3834 4C21 POPED 215      39.404  26.019  36.331  1.00  0.00           C
ATOM   3837 5C21 POPED 215      39.584  24.939  37.402  1.00  0.00           C
ATOM   3840 6C21 POPED 215      40.264  25.469  38.672  1.00  0.00           C
ATOM   3843 7C21 POPED 215      40.374  24.399  39.762  1.00  0.00           C
ATOM   3846 8C21 POPED 215      41.074  24.879  41.032  1.00  0.00           C
ATOM   3850  C33 POPED 215      37.714  29.399  24.482  1.00  0.00           C
ATOM   3853  C34 POPED 215      38.594  29.239  25.742  1.00  0.00           C
ATOM   3856  C35 POPED 215      37.884  28.739  27.031  1.00  0.00           C
ATOM   3859  C36 POPED 215      36.724  29.609  27.572  1.00  0.00           C
ATOM   3862  C37 POPED 215      36.104  29.039  28.872  1.00  0.00           C
ATOM   3865  C38 POPED 215      34.584  29.279  29.052  1.00  0.00           C
ATOM   3868  C39 POPED 215      34.104  28.909  30.472  1.00  0.00           C
ATOM   3871 0C31 POPED 215      32.574  28.819  30.702  1.00  0.00           C
ATOM   3874 1C31 POPED 215      32.244  28.779  32.212  1.00  0.00           C
ATOM   3877 2C31 POPED 215      30.814  28.329  32.551  1.00  0.00           C
ATOM   3880 3C31 POPED 215      30.494  28.409  34.062  1.00  0.00           C
ATOM   3883 4C31 POPED 215      30.034  29.809  34.512  1.00  0.00           C
ATOM   3886 5C31 POPED 215      30.754  30.349  35.741  1.00  0.00           C
ATOM   3889 6C31 POPED 215      30.334  31.769  36.131  1.00  0.00           C
ATOM   3893  NH3 POPEE 216     105.464  26.199  20.551  1.00  0.00           N
ATOM   3897  C12 POPEE 216     104.244  26.299  21.422  1.00  0.00           C
ATOM   3900  C11 POPEE 216     104.094  27.689  22.101  1.00  0.00           C
ATOM   3903  P   POPEE 216     101.704  27.039  23.132  1.00  0.00           P
ATOM   3904  O13 POPEE 216     100.544  26.869  22.222  1.00  0.00           O
ATOM   3905  O14 POPEE 216     102.374  25.819  23.621  1.00  0.00           O
ATOM   3906  O11 POPEE 216     101.194  27.869  24.382  1.00  0.00           O
ATOM   3907  O12 POPEE 216     102.754  28.009  22.472  1.00  0.00           O
ATOM   3908  C1  POPEE 216     102.044  27.899  25.532  1.00  0.00           C
ATOM   3911  C2  POPEE 216     101.424  28.889  26.552  1.00  0.00           C
ATOM   3913  O21 POPEE 216     102.184  29.059  27.761  1.00  0.00           O
ATOM   3914  C21 POPEE 216     103.224  28.279  27.972  1.00  0.00           C
ATOM   3915  O22 POPEE 216     104.344  28.479  27.552  1.00  0.00           O
ATOM   3916  C22 POPEE 216     102.734  27.189  28.922  1.00  0.00           C
ATOM   3919  C3  POPEE 216      99.944  28.579  26.892  1.00  0.00           C
ATOM   3922  O31 POPEE 216      99.464  29.449  27.942  1.00  0.00           O
ATOM   3923  C31 POPEE 216      99.614  28.959  29.162  1.00  0.00           C
ATOM   3924  O32 POPEE 216      99.704  27.789  29.462  1.00  0.00           O
ATOM   3925  C32 POPEE 216      99.704  30.119  30.142  1.00  0.00           C
ATOM   3928  C23 POPEE 216     103.814  26.269  29.512  1.00  0.00           C
ATOM   3931  C24 POPEE 216     103.184  25.139  30.361  1.00  0.00           C
ATOM   3934  C25 POPEE 216     102.284  25.629  31.521  1.00  0.00           C
ATOM   3937  C26 POPEE 216     103.024  26.539  32.511  1.00  0.00           C
ATOM   3940  C27 POPEE 216     102.184  26.899  33.752  1.00  0.00           C
ATOM   3943  C28 POPEE 216     103.064  27.479  34.871  1.00  0.00           C
ATOM   3946  C29 POPEE 216     102.304  28.369  35.832  1.00  0.00           C
ATOM   3948 0C21 POPEE 216     101.944  28.099  37.101  1.00  0.00           C
ATOM   3950 1C21 POPEE 216     102.194  26.829  37.872  1.00  0.00           C
ATOM   3953 2C21 POPEE 216     103.454  26.969  38.742  1.00  0.00           C
ATOM   3956 3C21 POPEE 216     103.374  28.039  39.842  1.00  0.00           C
ATOM   3959 4C21 POPEE 216     104.744  28.679  40.092  1.00  0.00           C
ATOM   3962 5C21 POPEE 216     104.864  29.349  41.461  1.00  0.00           C
ATOM   3965 6C21 POPEE 216     103.854  30.479  41.692  1.00  0.00           C
ATOM   3968 7C21 POPEE 216     104.044  31.199  43.031  1.00  0.00           C
ATOM   3971 8C21 POPEE 216     102.844  32.079  43.392  1.00  0.00           C
ATOM   3975  C33 POPEE 216     100.964  30.019  31.042  1.00  0.00           C
ATOM   3978  C34 POPEE 216     101.334  31.329  31.732  1.00  0.00           C
ATOM   3981  C35 POPEE 216     100.284  31.899  32.701  1.00  0.00           C
ATOM   3984  C36 POPEE 216      99.794  30.919  33.782  1.00  0.00           C
ATOM   3987  C37 POPEE 216      98.904  31.649  34.801  1.00  0.00           C
ATOM   3990  C38 POPEE 216      98.094  30.719  35.702  1.00  0.00           C
ATOM   3993  C39 POPEE 216      98.894  30.129  36.872  1.00  0.00           C
ATOM   3996 0C31 POPEE 216      97.974  29.349  37.821  1.00  0.00           C
ATOM   3999 1C31 POPEE 216      98.584  29.059  39.202  1.00  0.00           C
ATOM   4002 2C31 POPEE 216      97.494  28.559  40.172  1.00  0.00           C
ATOM   4005 3C31 POPEE 216      98.024  28.279  41.581  1.00  0.00           C
ATOM   4008 4C31 POPEE 216      96.904  27.849  42.551  1.00  0.00           C
ATOM   4011 5C31 POPEE 216      97.464  27.229  43.842  1.00  0.00           C
ATOM   4014 6C31 POPEE 216      96.594  27.489  45.081  1.00  0.00           C
ATOM   4018  NH3 POPEF 217      30.664 113.349  23.651  1.00  0.00           N
ATOM   4022  C12 POPEF 217      31.324 114.539  24.322  1.00  0.00           C
ATOM   4025  C11 POPEF 217      32.864 114.509  24.392  1.00  0.00           C
ATOM   4028  P   POPEF 217      33.534 112.009  24.411  1.00  0.00           P
ATOM   4029  O13 POPEF 217      33.514 112.209  22.942  1.00  0.00           O
ATOM   4030  O14 POPEF 217      34.684 111.279  24.992  1.00  0.00           O
ATOM   4031  O11 POPEF 217      32.174 111.369  24.871  1.00  0.00           O
ATOM   4032  O12 POPEF 217      33.384 113.409  25.131  1.00  0.00           O
ATOM   4033  C1  POPEF 217      32.114 110.019  25.321  1.00  0.00           C
ATOM   4036  C2  POPEF 217      32.204 109.799  26.862  1.00  0.00           C
ATOM   4038  O21 POPEF 217      31.054 110.319  27.552  1.00  0.00           O
ATOM   4039  C21 POPEF 217      30.534 109.459  28.421  1.00  0.00           C
ATOM   4040  O22 POPEF 217      30.804 108.269  28.492  1.00  0.00           O
ATOM   4041  C22 POPEF 217      29.544 110.189  29.332  1.00  0.00           C
ATOM   4044  C3  POPEF 217      33.444 110.389  27.552  1.00  0.00           C
ATOM   4047  O31 POPEF 217      33.504 109.869  28.892  1.00  0.00           O
ATOM   4048  C31 POPEF 217      34.454 110.449  29.592  1.00  0.00           C
ATOM   4049  O32 POPEF 217      35.334 111.169  29.141  1.00  0.00           O
ATOM   4050  C32 POPEF 217      34.254 110.029  31.032  1.00  0.00           C
ATOM   4053  C23 POPEF 217      29.474 109.509  30.721  1.00  0.00           C
ATOM   4056  C24 POPEF 217      28.314 110.039  31.562  1.00  0.00           C
ATOM   4059  C25 POPEF 217      27.834 109.039  32.621  1.00  0.00           C
ATOM   4062  C26 POPEF 217      28.654 109.009  33.932  1.00  0.00           C
ATOM   4065  C27 POPEF 217      27.924 108.189  35.011  1.00  0.00           C
ATOM   4068  C28 POPEF 217      28.284 108.519  36.472  1.00  0.00           C
ATOM   4071  C29 POPEF 217      29.564 107.889  36.952  1.00  0.00           C
ATOM   4073 0C21 POPEF 217      30.354 108.349  37.932  1.00  0.00           C
ATOM   4075 1C21 POPEF 217      30.094 109.579  38.772  1.00  0.00           C
ATOM   4078 2C21 POPEF 217      30.834 109.519  40.131  1.00  0.00           C
ATOM   4081 3C21 POPEF 217      30.904 110.909  40.801  1.00  0.00           C
ATOM   4084 4C21 POPEF 217      31.874 110.979  41.991  1.00  0.00           C
ATOM   4087 5C21 POPEF 217      31.884 112.369  42.662  1.00  0.00           C
ATOM   4090 6C21 POPEF 217      32.974 112.519  43.722  1.00  0.00           C
ATOM   4093 7C21 POPEF 217      33.094 113.949  44.262  1.00  0.00           C
ATOM   4096 8C21 POPEF 217      34.224 114.129  45.281  1.00  0.00           C
ATOM   4100  C33 POPEF 217      35.274 110.709  31.952  1.00  0.00           C
ATOM   4103  C34 POPEF 217      35.064 110.309  33.402  1.00  0.00           C
ATOM   4106  C35 POPEF 217      35.674 111.359  34.321  1.00  0.00           C
ATOM   4109  C36 POPEF 217      35.434 111.079  35.801  1.00  0.00           C
ATOM   4112  C37 POPEF 217      35.854 112.299  36.622  1.00  0.00           C
ATOM   4115  C38 POPEF 217      35.654 112.139  38.132  1.00  0.00           C
ATOM   4118  C39 POPEF 217      34.214 112.389  38.631  1.00  0.00           C
ATOM   4121 0C31 POPEF 217      33.614 113.709  38.122  1.00  0.00           C
ATOM   4124 1C31 POPEF 217      32.504 114.269  39.031  1.00  0.00           C
ATOM   4127 2C31 POPEF 217      31.424 115.049  38.272  1.00  0.00           C
ATOM   4130 3C31 POPEF 217      30.294 114.159  37.732  1.00  0.00           C
ATOM   4133 4C31 POPEF 217      29.284 113.729  38.811  1.00  0.00           C
ATOM   4136 5C31 POPEF 217      28.144 112.859  38.252  1.00  0.00           C
ATOM   4139 6C31 POPEF 217      27.144 112.409  39.332  1.00  0.00           C
ATOM   4143  NH3 POPEG 218      23.704   8.729  23.312  1.00  0.00           N
ATOM   4147  C12 POPEG 218      24.184   9.179  21.962  1.00  0.00           C
ATOM   4150  C11 POPEG 218      23.184  10.159  21.332  1.00  0.00           C
ATOM   4153  P   POPEG 218      21.474  11.409  22.872  1.00  0.00           P
ATOM   4154  O13 POPEG 218      21.574  12.189  24.132  1.00  0.00           O
ATOM   4155  O14 POPEG 218      20.524  11.949  21.882  1.00  0.00           O
ATOM   4156  O11 POPEG 218      21.134   9.899  23.212  1.00  0.00           O
ATOM   4157  O12 POPEG 218      22.904  11.249  22.222  1.00  0.00           O
ATOM   4158  C1  POPEG 218      21.014   9.509  24.582  1.00  0.00           C
ATOM   4161  C2  POPEG 218      19.624   9.869  25.142  1.00  0.00           C
ATOM   4163  O21 POPEG 218      19.824  10.469  26.441  1.00  0.00           O
ATOM   4164  C21 POPEG 218      19.514  11.729  26.602  1.00  0.00           C
ATOM   4165  O22 POPEG 218      19.004  12.469  25.772  1.00  0.00           O
ATOM   4166  C22 POPEG 218      19.804  12.119  28.051  1.00  0.00           C
ATOM   4169  C3  POPEG 218      18.754   8.589  25.242  1.00  0.00           C
ATOM   4172  O31 POPEG 218      19.214   7.729  26.302  1.00  0.00           O
ATOM   4173  C31 POPEG 218      18.644   7.989  27.472  1.00  0.00           C
ATOM   4174  O32 POPEG 218      17.654   8.699  27.642  1.00  0.00           O
ATOM   4175  C32 POPEG 218      19.394   7.279  28.602  1.00  0.00           C
ATOM   4178  C23 POPEG 218      19.214  11.159  29.122  1.00  0.00           C
ATOM   4181  C24 POPEG 218      19.144  11.809  30.512  1.00  0.00           C
ATOM   4184  C25 POPEG 218      18.854  10.819  31.651  1.00  0.00           C
ATOM   4187  C26 POPEG 218      19.444  11.289  32.992  1.00  0.00           C
ATOM   4190  C27 POPEG 218      19.154  10.299  34.132  1.00  0.00           C
ATOM   4193  C28 POPEG 218      19.974  10.599  35.401  1.00  0.00           C
ATOM   4196  C29 POPEG 218      19.534  11.869  36.082  1.00  0.00           C
ATOM   4198 0C21 POPEG 218      19.294  12.019  37.392  1.00  0.00           C
ATOM   4200 1C21 POPEG 218      19.404  10.959  38.462  1.00  0.00           C
ATOM   4203 2C21 POPEG 218      18.164  10.979  39.361  1.00  0.00           C
ATOM   4206 3C21 POPEG 218      18.324  10.029  40.541  1.00  0.00           C
ATOM   4209 4C21 POPEG 218      17.244  10.249  41.602  1.00  0.00           C
ATOM   4212 5C21 POPEG 218      17.514   9.449  42.872  1.00  0.00           C
ATOM   4215 6C21 POPEG 218      16.454   9.709  43.951  1.00  0.00           C
ATOM   4218 7C21 POPEG 218      16.564   8.709  45.092  1.00  0.00           C
ATOM   4221 8C21 POPEG 218      15.354   8.669  46.012  1.00  0.00           C
ATOM   4225  C33 POPEG 218      18.434   7.029  29.792  1.00  0.00           C
ATOM   4228  C34 POPEG 218      19.014   6.169  30.921  1.00  0.00           C
ATOM   4231  C35 POPEG 218      17.924   5.869  31.962  1.00  0.00           C
ATOM   4234  C36 POPEG 218      17.944   6.829  33.162  1.00  0.00           C
ATOM   4237  C37 POPEG 218      16.654   6.779  33.992  1.00  0.00           C
ATOM   4240  C38 POPEG 218      16.844   6.819  35.522  1.00  0.00           C
ATOM   4243  C39 POPEG 218      16.964   5.409  36.121  1.00  0.00           C
ATOM   4246 0C31 POPEG 218      16.824   5.369  37.651  1.00  0.00           C
ATOM   4249 1C31 POPEG 218      16.954   3.919  38.151  1.00  0.00           C
ATOM   4252 2C31 POPEG 218      16.734   3.769  39.662  1.00  0.00           C
ATOM   4255 3C31 POPEG 218      16.984   2.329  40.162  1.00  0.00           C
ATOM   4258 4C31 POPEG 218      18.454   1.899  40.022  1.00  0.00           C
ATOM   4261 5C31 POPEG 218      18.784   0.581  40.731  1.00  0.00           C
ATOM   4264 6C31 POPEG 218      20.294   0.381  40.892  1.00  0.00           C
ATOM   4268  NH3 POPEH 219      88.854  -0.209  22.162  1.00  0.00           N
ATOM   4272  C12 POPEH 219      89.364   0.631  21.011  1.00  0.00           C
ATOM   4275  C11 POPEH 219      88.204   1.189  20.152  1.00  0.00           C
ATOM   4278  P   POPEH 219      89.134   3.299  18.881  1.00  0.00           P
ATOM   4279  O13 POPEH 219      89.394   2.399  17.752  1.00  0.00           O
ATOM   4280  O14 POPEH 219      88.464   4.589  18.611  1.00  0.00           O
ATOM   4281  O11 POPEH 219      90.484   3.629  19.641  1.00  0.00           O
ATOM   4282  O12 POPEH 219      88.274   2.609  20.012  1.00  0.00           O
ATOM   4283  C1  POPEH 219      90.544   4.729  20.561  1.00  0.00           C
ATOM   4286  C2  POPEH 219      91.084   4.269  21.952  1.00  0.00           C
ATOM   4288  O21 POPEH 219      90.474   4.959  23.061  1.00  0.00           O
ATOM   4289  C21 POPEH 219      90.874   6.219  23.212  1.00  0.00           C
ATOM   4290  O22 POPEH 219      91.354   6.899  22.331  1.00  0.00           O
ATOM   4291  C22 POPEH 219      90.724   6.649  24.671  1.00  0.00           C
ATOM   4294  C3  POPEH 219      92.644   4.279  22.022  1.00  0.00           C
ATOM   4297  O31 POPEH 219      93.084   4.079  23.391  1.00  0.00           O
ATOM   4298  C31 POPEH 219      94.404   4.239  23.581  1.00  0.00           C
ATOM   4299  O32 POPEH 219      95.214   4.479  22.701  1.00  0.00           O
ATOM   4300  C32 POPEH 219      94.744   4.009  25.052  1.00  0.00           C
ATOM   4303  C23 POPEH 219      91.644   7.849  25.031  1.00  0.00           C
ATOM   4306  C24 POPEH 219      91.474   8.349  26.481  1.00  0.00           C
ATOM   4309  C25 POPEH 219      91.684   7.239  27.522  1.00  0.00           C
ATOM   4312  C26 POPEH 219      91.364   7.629  28.971  1.00  0.00           C
ATOM   4315  C27 POPEH 219      90.994   6.369  29.771  1.00  0.00           C
ATOM   4318  C28 POPEH 219      90.464   6.619  31.191  1.00  0.00           C
ATOM   4321  C29 POPEH 219      91.544   6.939  32.191  1.00  0.00           C
ATOM   4323 0C21 POPEH 219      91.694   6.379  33.402  1.00  0.00           C
ATOM   4325 1C21 POPEH 219      90.794   5.339  34.031  1.00  0.00           C
ATOM   4328 2C21 POPEH 219      91.344   3.909  33.912  1.00  0.00           C
ATOM   4331 3C21 POPEH 219      90.294   2.829  34.242  1.00  0.00           C
ATOM   4334 4C21 POPEH 219      90.884   1.409  34.141  1.00  0.00           C
ATOM   4337 5C21 POPEH 219      89.834   0.301  33.891  1.00  0.00           C
ATOM   4340 6C21 POPEH 219      88.714   0.191  34.941  1.00  0.00           C
ATOM   4343 7C21 POPEH 219      87.864  -1.069  34.741  1.00  0.00           C
ATOM   4346 8C21 POPEH 219      86.644  -1.159  35.662  1.00  0.00           C
ATOM   4350  C33 POPEH 219      94.454   5.139  26.071  1.00  0.00           C
ATOM   4353  C34 POPEH 219      95.424   5.029  27.271  1.00  0.00           C
ATOM   4356  C35 POPEH 219      94.974   5.679  28.592  1.00  0.00           C
ATOM   4359  C36 POPEH 219      95.304   7.179  28.711  1.00  0.00           C
ATOM   4362  C37 POPEH 219      95.094   7.759  30.122  1.00  0.00           C
ATOM   4365  C38 POPEH 219      95.094   9.289  30.122  1.00  0.00           C
ATOM   4368  C39 POPEH 219      94.374   9.969  31.302  1.00  0.00           C
ATOM   4371 0C31 POPEH 219      95.114   9.949  32.651  1.00  0.00           C
ATOM   4374 1C31 POPEH 219      94.674   8.829  33.612  1.00  0.00           C
ATOM   4377 2C31 POPEH 219      95.274   8.949  35.022  1.00  0.00           C
ATOM   4380 3C31 POPEH 219      94.644  10.079  35.861  1.00  0.00           C
ATOM   4383 4C31 POPEH 219      95.214  10.189  37.282  1.00  0.00           C
ATOM   4386 5C31 POPEH 219      94.484  11.249  38.111  1.00  0.00           C
ATOM   4389 6C31 POPEH 219      95.164  11.539  39.452  1.00  0.00           C
ATOM   4393  NH3 POPEI 220     107.144  37.299  23.651  1.00  0.00           N
ATOM   4397  C12 POPEI 220     106.584  38.329  22.701  1.00  0.00           C
ATOM   4400  C11 POPEI 220     105.074  38.139  22.371  1.00  0.00           C
ATOM   4403  P   POPEI 220     103.874  36.539  24.052  1.00  0.00           P
ATOM   4404  O13 POPEI 220     102.534  36.139  23.562  1.00  0.00           O
ATOM   4405  O14 POPEI 220     105.024  35.689  23.662  1.00  0.00           O
ATOM   4406  O11 POPEI 220     103.884  36.709  25.621  1.00  0.00           O
ATOM   4407  O12 POPEI 220     104.204  37.989  23.511  1.00  0.00           O
ATOM   4408  C1  POPEI 220     103.114  37.729  26.281  1.00  0.00           C
ATOM   4411  C2  POPEI 220     103.264  37.639  27.831  1.00  0.00           C
ATOM   4413  O21 POPEI 220     102.684  36.399  28.291  1.00  0.00           O
ATOM   4414  C21 POPEI 220     103.214  35.939  29.401  1.00  0.00           C
ATOM   4415  O22 POPEI 220     104.284  36.269  29.882  1.00  0.00           O
ATOM   4416  C22 POPEI 220     102.314  34.879  30.031  1.00  0.00           C
ATOM   4419  C3  POPEI 220     102.614  38.829  28.592  1.00  0.00           C
ATOM   4422  O31 POPEI 220     103.394  39.129  29.771  1.00  0.00           O
ATOM   4423  C31 POPEI 220     102.824  39.119  30.962  1.00  0.00           C
ATOM   4424  O32 POPEI 220     101.644  38.889  31.201  1.00  0.00           O
ATOM   4425  C32 POPEI 220     103.904  39.479  31.991  1.00  0.00           C
ATOM   4428  C23 POPEI 220     102.004  35.169  31.521  1.00  0.00           C
ATOM   4431  C24 POPEI 220     100.594  35.719  31.711  1.00  0.00           C
ATOM   4434  C25 POPEI 220     100.124  35.769  33.171  1.00  0.00           C
ATOM   4437  C26 POPEI 220     100.834  36.829  34.011  1.00  0.00           C
ATOM   4440  C27 POPEI 220     100.234  36.929  35.432  1.00  0.00           C
ATOM   4443  C28 POPEI 220     100.844  38.059  36.292  1.00  0.00           C
ATOM   4446  C29 POPEI 220     100.574  39.419  35.711  1.00  0.00           C
ATOM   4448 0C21 POPEI 220      99.944  40.489  36.231  1.00  0.00           C
ATOM   4450 1C21 POPEI 220      99.304  40.679  37.571  1.00  0.00           C
ATOM   4453 2C21 POPEI 220      99.844  41.959  38.231  1.00  0.00           C
ATOM   4456 3C21 POPEI 220      99.004  42.389  39.442  1.00  0.00           C
ATOM   4459 4C21 POPEI 220      99.854  43.079  40.531  1.00  0.00           C
ATOM   4462 5C21 POPEI 220      99.024  43.679  41.672  1.00  0.00           C
ATOM   4465 6C21 POPEI 220      98.134  42.659  42.412  1.00  0.00           C
ATOM   4468 7C21 POPEI 220      97.334  43.289  43.551  1.00  0.00           C
ATOM   4471 8C21 POPEI 220      96.404  42.319  44.262  1.00  0.00           C
ATOM   4475  C33 POPEI 220     103.634  39.119  33.481  1.00  0.00           C
ATOM   4478  C34 POPEI 220     104.694  39.729  34.421  1.00  0.00           C
ATOM   4481  C35 POPEI 220     104.634  39.309  35.902  1.00  0.00           C
ATOM   4484  C36 POPEI 220     105.484  40.249  36.781  1.00  0.00           C
ATOM   4487  C37 POPEI 220     106.044  39.649  38.082  1.00  0.00           C
ATOM   4490  C38 POPEI 220     106.584  40.719  39.052  1.00  0.00           C
ATOM   4493  C39 POPEI 220     107.504  40.149  40.162  1.00  0.00           C
ATOM   4496 0C31 POPEI 220     107.874  41.199  41.222  1.00  0.00           C
ATOM   4499 1C31 POPEI 220     108.934  40.699  42.222  1.00  0.00           C
ATOM   4502 2C31 POPEI 220     109.494  41.789  43.141  1.00  0.00           C
ATOM   4505 3C31 POPEI 220     110.634  42.589  42.502  1.00  0.00           C
ATOM   4508 4C31 POPEI 220     111.144  43.739  43.392  1.00  0.00           C
ATOM   4511 5C31 POPEI 220     112.284  44.529  42.732  1.00  0.00           C
ATOM   4514 6C31 POPEI 220     112.894  45.649  43.582  1.00  0.00           C
ATOM   4518  NH3 POPEJ 221      46.834  30.489  63.551  1.00  0.00           N
ATOM   4522  C12 POPEJ 221      47.624  29.269  63.932  1.00  0.00           C
ATOM   4525  C11 POPEJ 221      46.854  28.499  65.002  1.00  0.00           C
ATOM   4528  P   POPEJ 221      44.344  27.879  65.442  1.00  0.00           P
ATOM   4529  O13 POPEJ 221      43.624  26.659  65.011  1.00  0.00           O
ATOM   4530  O14 POPEJ 221      44.814  27.919  66.851  1.00  0.00           O
ATOM   4531  O11 POPEJ 221      43.474  29.189  65.222  1.00  0.00           O
ATOM   4532  O12 POPEJ 221      45.594  28.069  64.491  1.00  0.00           O
ATOM   4533  C1  POPEJ 221      42.274  29.319  64.472  1.00  0.00           C
ATOM   4536  C2  POPEJ 221      42.464  30.289  63.262  1.00  0.00           C
ATOM   4538  O21 POPEJ 221      41.154  30.789  62.891  1.00  0.00           O
ATOM   4539  C21 POPEJ 221      41.034  31.529  61.802  1.00  0.00           C
ATOM   4540  O22 POPEJ 221      41.874  31.679  60.932  1.00  0.00           O
ATOM   4541  C22 POPEJ 221      39.674  32.239  61.842  1.00  0.00           C
ATOM   4544  C3  POPEJ 221      43.304  29.619  62.132  1.00  0.00           C
ATOM   4547  O31 POPEJ 221      44.364  30.469  61.641  1.00  0.00           O
ATOM   4548  C31 POPEJ 221      44.824  30.549  60.352  1.00  0.00           C
ATOM   4549  O32 POPEJ 221      45.894  31.089  60.131  1.00  0.00           O
ATOM   4550  C32 POPEJ 221      43.994  29.869  59.252  1.00  0.00           C
ATOM   4553  C23 POPEJ 221      39.274  32.909  60.502  1.00  0.00           C
ATOM   4556  C24 POPEJ 221      38.104  33.899  60.632  1.00  0.00           C
ATOM   4559  C25 POPEJ 221      36.714  33.269  60.482  1.00  0.00           C
ATOM   4562  C26 POPEJ 221      36.344  32.999  59.011  1.00  0.00           C
ATOM   4565  C27 POPEJ 221      35.044  32.209  58.821  1.00  0.00           C
ATOM   4568  C28 POPEJ 221      34.424  32.369  57.421  1.00  0.00           C
ATOM   4571  C29 POPEJ 221      35.384  32.079  56.292  1.00  0.00           C
ATOM   4573 0C21 POPEJ 221      35.394  31.009  55.482  1.00  0.00           C
ATOM   4575 1C21 POPEJ 221      34.414  29.849  55.512  1.00  0.00           C
ATOM   4578 2C21 POPEJ 221      34.244  29.189  54.132  1.00  0.00           C
ATOM   4581 3C21 POPEJ 221      35.464  28.339  53.741  1.00  0.00           C
ATOM   4584 4C21 POPEJ 221      35.354  27.659  52.371  1.00  0.00           C
ATOM   4587 5C21 POPEJ 221      36.494  26.649  52.211  1.00  0.00           C
ATOM   4590 6C21 POPEJ 221      36.524  25.889  50.882  1.00  0.00           C
ATOM   4593 7C21 POPEJ 221      37.674  24.879  50.862  1.00  0.00           C
ATOM   4596 8C21 POPEJ 221      38.084  24.439  49.461  1.00  0.00           C
ATOM   4600  C33 POPEJ 221      44.024  30.659  57.911  1.00  0.00           C
ATOM   4603  C34 POPEJ 221      43.964  29.769  56.651  1.00  0.00           C
ATOM   4606  C35 POPEJ 221      42.654  28.979  56.451  1.00  0.00           C
ATOM   4609  C36 POPEJ 221      42.544  28.509  54.991  1.00  0.00           C
ATOM   4612  C37 POPEJ 221      41.514  27.399  54.722  1.00  0.00           C
ATOM   4615  C38 POPEJ 221      40.714  27.619  53.432  1.00  0.00           C
ATOM   4618  C39 POPEJ 221      41.614  27.739  52.182  1.00  0.00           C
ATOM   4621 0C31 POPEJ 221      40.934  28.489  51.031  1.00  0.00           C
ATOM   4624 1C31 POPEJ 221      41.974  29.109  50.092  1.00  0.00           C
ATOM   4627 2C31 POPEJ 221      41.354  29.749  48.831  1.00  0.00           C
ATOM   4630 3C31 POPEJ 221      40.594  28.759  47.942  1.00  0.00           C
ATOM   4633 4C31 POPEJ 221      41.404  27.499  47.641  1.00  0.00           C
ATOM   4636 5C31 POPEJ 221      41.024  26.819  46.331  1.00  0.00           C
ATOM   4639 6C31 POPEJ 221      41.814  25.539  46.092  1.00  0.00           C
ATOM   4643  NH3 POPEK 222      12.624  92.549  20.142  1.00  0.00           N
ATOM   4647  C12 POPEK 222      11.674  93.689  20.391  1.00  0.00           C
ATOM   4650  C11 POPEK 222      11.904  94.849  19.401  1.00  0.00           C
ATOM   4653  P   POPEK 222       9.804  96.329  20.082  1.00  0.00           P
ATOM   4654  O13 POPEK 222       8.514  95.609  20.212  1.00  0.00           O
ATOM   4655  O14 POPEK 222       9.784  97.769  19.761  1.00  0.00           O
ATOM   4656  O11 POPEK 222      10.664  96.139  21.392  1.00  0.00           O
ATOM   4657  O12 POPEK 222      10.724  95.569  19.041  1.00  0.00           O
ATOM   4658  C1  POPEK 222      11.344  97.219  22.031  1.00  0.00           C
ATOM   4661  C2  POPEK 222      10.354  98.029  22.912  1.00  0.00           C
ATOM   4663  O21 POPEK 222      11.124  98.919  23.732  1.00  0.00           O
ATOM   4664  C21 POPEK 222      10.454  99.769  24.492  1.00  0.00           C
ATOM   4665  O22 POPEK 222       9.254  99.979  24.492  1.00  0.00           O
ATOM   4666  C22 POPEK 222      11.464 100.469  25.412  1.00  0.00           C
ATOM   4669  C3  POPEK 222       9.434  97.079  23.742  1.00  0.00           C
ATOM   4672  O31 POPEK 222       8.064  97.449  23.542  1.00  0.00           O
ATOM   4673  C31 POPEK 222       7.204  97.679  24.541  1.00  0.00           C
ATOM   4674  O32 POPEK 222       6.164  98.309  24.411  1.00  0.00           O
ATOM   4675  C32 POPEK 222       7.574  96.959  25.832  1.00  0.00           C
ATOM   4678  C23 POPEK 222      10.984 100.689  26.862  1.00  0.00           C
ATOM   4681  C24 POPEK 222      12.174 100.989  27.782  1.00  0.00           C
ATOM   4684  C25 POPEK 222      11.804 101.269  29.252  1.00  0.00           C
ATOM   4687  C26 POPEK 222      11.124 100.099  29.972  1.00  0.00           C
ATOM   4690  C27 POPEK 222      11.104 100.269  31.502  1.00  0.00           C
ATOM   4693  C28 POPEK 222      10.184  99.259  32.202  1.00  0.00           C
ATOM   4696  C29 POPEK 222      10.654  98.769  33.551  1.00  0.00           C
ATOM   4698 0C21 POPEK 222      10.264  99.229  34.751  1.00  0.00           C
ATOM   4700 1C21 POPEK 222       9.344 100.409  34.981  1.00  0.00           C
ATOM   4703 2C21 POPEK 222       9.404 100.939  36.422  1.00  0.00           C
ATOM   4706 3C21 POPEK 222       8.714 100.049  37.472  1.00  0.00           C
ATOM   4709 4C21 POPEK 222       8.684 100.719  38.852  1.00  0.00           C
ATOM   4712 5C21 POPEK 222       8.124  99.829  39.962  1.00  0.00           C
ATOM   4715 6C21 POPEK 222       8.464 100.389  41.352  1.00  0.00           C
ATOM   4718 7C21 POPEK 222       8.234  99.389  42.492  1.00  0.00           C
ATOM   4721 8C21 POPEK 222       8.424  99.969  43.891  1.00  0.00           C
ATOM   4725  C33 POPEK 222       6.324  96.769  26.722  1.00  0.00           C
ATOM   4728  C34 POPEK 222       6.484  95.659  27.772  1.00  0.00           C
ATOM   4731  C35 POPEK 222       7.754  95.779  28.632  1.00  0.00           C
ATOM   4734  C36 POPEK 222       7.814  97.089  29.441  1.00  0.00           C
ATOM   4737  C37 POPEK 222       7.884  96.929  30.972  1.00  0.00           C
ATOM   4740  C38 POPEK 222       6.814  96.039  31.622  1.00  0.00           C
ATOM   4743  C39 POPEK 222       5.374  96.569  31.552  1.00  0.00           C
ATOM   4746 0C31 POPEK 222       4.384  95.599  32.202  1.00  0.00           C
ATOM   4749 1C31 POPEK 222       3.134  96.249  32.821  1.00  0.00           C
ATOM   4752 2C31 POPEK 222       2.234  95.139  33.361  1.00  0.00           C
ATOM   4755 3C31 POPEK 222       0.984  95.599  34.112  1.00  0.00           C
ATOM   4758 4C31 POPEK 222       0.296  94.379  34.762  1.00  0.00           C
ATOM   4761 5C31 POPEK 222      -0.994  94.699  35.512  1.00  0.00           C
ATOM   4764 6C31 POPEK 222      -1.374  93.589  36.492  1.00  0.00           C
ATOM   4768  NH3 POPEL 223      19.794  52.429  22.071  1.00  0.00           N
ATOM   4772  C12 POPEL 223      19.614  53.759  21.381  1.00  0.00           C
ATOM   4775  C11 POPEL 223      18.494  54.589  22.022  1.00  0.00           C
ATOM   4778  P   POPEL 223      19.334  57.049  22.182  1.00  0.00           P
ATOM   4779  O13 POPEL 223      20.754  56.779  21.841  1.00  0.00           O
ATOM   4780  O14 POPEL 223      18.824  58.399  21.892  1.00  0.00           O
ATOM   4781  O11 POPEL 223      19.044  56.749  23.722  1.00  0.00           O
ATOM   4782  O12 POPEL 223      18.454  55.919  21.481  1.00  0.00           O
ATOM   4783  C1  POPEL 223      18.844  57.779  24.692  1.00  0.00           C
ATOM   4786  C2  POPEL 223      19.384  57.329  26.092  1.00  0.00           C
ATOM   4788  O21 POPEL 223      18.654  57.779  27.262  1.00  0.00           O
ATOM   4789  C21 POPEL 223      18.234  59.019  27.371  1.00  0.00           C
ATOM   4790  O22 POPEL 223      18.194  59.859  26.492  1.00  0.00           O
ATOM   4791  C22 POPEL 223      17.904  59.279  28.862  1.00  0.00           C
ATOM   4794  C3  POPEL 223      20.894  57.679  26.232  1.00  0.00           C
ATOM   4797  O31 POPEL 223      21.404  57.449  27.561  1.00  0.00           O
ATOM   4798  C31 POPEL 223      21.534  56.169  27.882  1.00  0.00           C
ATOM   4799  O32 POPEL 223      21.284  55.219  27.152  1.00  0.00           O
ATOM   4800  C32 POPEL 223      21.844  56.069  29.371  1.00  0.00           C
ATOM   4803  C23 POPEL 223      16.484  59.839  29.172  1.00  0.00           C
ATOM   4806  C24 POPEL 223      16.004  59.499  30.602  1.00  0.00           C
ATOM   4809  C25 POPEL 223      16.754  60.189  31.771  1.00  0.00           C
ATOM   4812  C26 POPEL 223      16.264  59.819  33.192  1.00  0.00           C
ATOM   4815  C27 POPEL 223      16.654  60.839  34.291  1.00  0.00           C
ATOM   4818  C28 POPEL 223      16.174  60.419  35.702  1.00  0.00           C
ATOM   4821  C29 POPEL 223      15.874  61.619  36.591  1.00  0.00           C
ATOM   4823 0C21 POPEL 223      16.094  61.769  37.911  1.00  0.00           C
ATOM   4825 1C21 POPEL 223      16.634  60.759  38.901  1.00  0.00           C
ATOM   4828 2C21 POPEL 223      15.834  60.839  40.232  1.00  0.00           C
ATOM   4831 3C21 POPEL 223      16.344  59.899  41.342  1.00  0.00           C
ATOM   4834 4C21 POPEL 223      16.324  58.419  40.921  1.00  0.00           C
ATOM   4837 5C21 POPEL 223      16.324  57.449  42.111  1.00  0.00           C
ATOM   4840 6C21 POPEL 223      16.414  55.999  41.622  1.00  0.00           C
ATOM   4843 7C21 POPEL 223      16.254  54.959  42.742  1.00  0.00           C
ATOM   4846 8C21 POPEL 223      16.774  53.589  42.332  1.00  0.00           C
ATOM   4850  C33 POPEL 223      20.794  55.219  30.122  1.00  0.00           C
ATOM   4853  C34 POPEL 223      20.494  55.799  31.511  1.00  0.00           C
ATOM   4856  C35 POPEL 223      19.354  55.069  32.222  1.00  0.00           C
ATOM   4859  C36 POPEL 223      19.164  55.609  33.652  1.00  0.00           C
ATOM   4862  C37 POPEL 223      17.964  55.019  34.401  1.00  0.00           C
ATOM   4865  C38 POPEL 223      17.884  55.499  35.871  1.00  0.00           C
ATOM   4868  C39 POPEL 223      19.124  55.199  36.732  1.00  0.00           C
ATOM   4871 0C31 POPEL 223      19.374  53.699  36.942  1.00  0.00           C
ATOM   4874 1C31 POPEL 223      18.824  53.189  38.281  1.00  0.00           C
ATOM   4877 2C31 POPEL 223      18.804  51.649  38.332  1.00  0.00           C
ATOM   4880 3C31 POPEL 223      18.344  51.079  39.681  1.00  0.00           C
ATOM   4883 4C31 POPEL 223      19.314  51.369  40.832  1.00  0.00           C
ATOM   4886 5C31 POPEL 223      18.934  50.609  42.111  1.00  0.00           C
ATOM   4889 6C31 POPEL 223      19.734  51.049  43.332  1.00  0.00           C
ATOM   4893  NH3 POPEM 224      36.714  81.419  26.151  1.00  0.00           N
ATOM   4897  C12 POPEM 224      36.284  80.909  24.801  1.00  0.00           C
ATOM   4900  C11 POPEM 224      35.944  79.409  24.801  1.00  0.00           C
ATOM   4903  P   POPEM 224      37.564  77.349  25.082  1.00  0.00           P
ATOM   4904  O13 POPEM 224      38.674  77.739  24.192  1.00  0.00           O
ATOM   4905  O14 POPEM 224      36.534  76.409  24.582  1.00  0.00           O
ATOM   4906  O11 POPEM 224      38.144  76.739  26.412  1.00  0.00           O
ATOM   4907  O12 POPEM 224      36.874  78.679  25.612  1.00  0.00           O
ATOM   4908  C1  POPEM 224      38.414  77.519  27.582  1.00  0.00           C
ATOM   4911  C2  POPEM 224      37.194  77.519  28.542  1.00  0.00           C
ATOM   4913  O21 POPEM 224      37.504  78.279  29.722  1.00  0.00           O
ATOM   4914  C21 POPEM 224      37.224  79.559  29.771  1.00  0.00           C
ATOM   4915  O22 POPEM 224      36.604  80.219  28.962  1.00  0.00           O
ATOM   4916  C22 POPEM 224      37.624  80.119  31.131  1.00  0.00           C
ATOM   4919  C3  POPEM 224      36.774  76.039  28.912  1.00  0.00           C
ATOM   4922  O31 POPEM 224      37.414  75.509  30.101  1.00  0.00           O
ATOM   4923  C31 POPEM 224      36.804  75.769  31.261  1.00  0.00           C
ATOM   4924  O32 POPEM 224      35.774  76.429  31.372  1.00  0.00           O
ATOM   4925  C32 POPEM 224      37.574  75.139  32.422  1.00  0.00           C
ATOM   4928  C23 POPEM 224      36.684  79.669  32.292  1.00  0.00           C
ATOM   4931  C24 POPEM 224      36.804  80.609  33.501  1.00  0.00           C
ATOM   4934  C25 POPEM 224      35.894  80.219  34.681  1.00  0.00           C
ATOM   4937  C26 POPEM 224      36.334  80.939  35.962  1.00  0.00           C
ATOM   4940  C27 POPEM 224      35.304  80.879  37.101  1.00  0.00           C
ATOM   4943  C28 POPEM 224      35.784  81.719  38.301  1.00  0.00           C
ATOM   4946  C29 POPEM 224      34.804  81.819  39.442  1.00  0.00           C
ATOM   4948 0C21 POPEM 224      35.114  82.299  40.662  1.00  0.00           C
ATOM   4950 1C21 POPEM 224      36.484  82.739  41.121  1.00  0.00           C
ATOM   4953 2C21 POPEM 224      36.754  82.399  42.602  1.00  0.00           C
ATOM   4956 3C21 POPEM 224      38.154  82.849  43.062  1.00  0.00           C
ATOM   4959 4C21 POPEM 224      38.414  82.559  44.541  1.00  0.00           C
ATOM   4962 5C21 POPEM 224      38.684  81.079  44.842  1.00  0.00           C
ATOM   4965 6C21 POPEM 224      38.564  80.739  46.331  1.00  0.00           C
ATOM   4968 7C21 POPEM 224      38.484  79.229  46.602  1.00  0.00           C
ATOM   4971 8C21 POPEM 224      38.484  78.869  48.082  1.00  0.00           C
ATOM   4975  C33 POPEM 224      37.034  75.519  33.821  1.00  0.00           C
ATOM   4978  C34 POPEM 224      37.964  74.959  34.912  1.00  0.00           C
ATOM   4981  C35 POPEM 224      37.354  74.819  36.311  1.00  0.00           C
ATOM   4984  C36 POPEM 224      37.154  76.149  37.072  1.00  0.00           C
ATOM   4987  C37 POPEM 224      36.894  75.929  38.571  1.00  0.00           C
ATOM   4990  C38 POPEM 224      36.404  77.199  39.281  1.00  0.00           C
ATOM   4993  C39 POPEM 224      36.664  77.249  40.801  1.00  0.00           C
ATOM   4996 0C31 POPEM 224      36.224  75.989  41.562  1.00  0.00           C
ATOM   4999 1C31 POPEM 224      36.204  76.179  43.092  1.00  0.00           C
ATOM   5002 2C31 POPEM 224      35.864  74.859  43.782  1.00  0.00           C
ATOM   5005 3C31 POPEM 224      35.214  74.969  45.172  1.00  0.00           C
ATOM   5008 4C31 POPEM 224      34.814  73.569  45.662  1.00  0.00           C
ATOM   5011 5C31 POPEM 224      33.884  73.549  46.872  1.00  0.00           C
ATOM   5014 6C31 POPEM 224      33.164  72.209  47.012  1.00  0.00           C
ATOM   5018  NH3 POPEN 225      52.794  42.379  67.522  1.00  0.00           N
ATOM   5022  C12 POPEN 225      53.744  41.269  67.891  1.00  0.00           C
ATOM   5025  C11 POPEN 225      54.364  40.589  66.661  1.00  0.00           C
ATOM   5028  P   POPEN 225      56.924  41.119  66.832  1.00  0.00           P
ATOM   5029  O13 POPEN 225      56.434  42.509  66.762  1.00  0.00           O
ATOM   5030  O14 POPEN 225      57.874  40.799  67.911  1.00  0.00           O
ATOM   5031  O11 POPEN 225      57.544  40.729  65.432  1.00  0.00           O
ATOM   5032  O12 POPEN 225      55.674  40.129  66.981  1.00  0.00           O
ATOM   5033  C1  POPEN 225      56.834  40.009  64.432  1.00  0.00           C
ATOM   5036  C2  POPEN 225      57.724  40.009  63.171  1.00  0.00           C
ATOM   5038  O21 POPEN 225      57.094  39.459  62.012  1.00  0.00           O
ATOM   5039  C21 POPEN 225      56.994  38.149  61.902  1.00  0.00           C
ATOM   5040  O22 POPEN 225      56.834  37.329  62.792  1.00  0.00           O
ATOM   5041  C22 POPEN 225      57.194  37.779  60.432  1.00  0.00           C
ATOM   5044  C3  POPEN 225      59.114  39.389  63.461  1.00  0.00           C
ATOM   5047  O31 POPEN 225      60.094  39.809  62.472  1.00  0.00           O
ATOM   5048  C31 POPEN 225      60.714  40.939  62.781  1.00  0.00           C
ATOM   5049  O32 POPEN 225      60.614  41.519  63.852  1.00  0.00           O
ATOM   5050  C32 POPEN 225      61.494  41.459  61.581  1.00  0.00           C
ATOM   5053  C23 POPEN 225      58.534  38.299  59.862  1.00  0.00           C
ATOM   5056  C24 POPEN 225      58.954  37.589  58.561  1.00  0.00           C
ATOM   5059  C25 POPEN 225      58.164  38.029  57.332  1.00  0.00           C
ATOM   5062  C26 POPEN 225      58.894  39.039  56.441  1.00  0.00           C
ATOM   5065  C27 POPEN 225      58.154  39.219  55.102  1.00  0.00           C
ATOM   5068  C28 POPEN 225      58.804  40.279  54.192  1.00  0.00           C
ATOM   5071  C29 POPEN 225      58.064  40.369  52.882  1.00  0.00           C
ATOM   5073 0C21 POPEN 225      57.904  41.469  52.132  1.00  0.00           C
ATOM   5075 1C21 POPEN 225      58.504  42.819  52.402  1.00  0.00           C
ATOM   5078 2C21 POPEN 225      57.634  43.729  53.301  1.00  0.00           C
ATOM   5081 3C21 POPEN 225      56.284  44.119  52.672  1.00  0.00           C
ATOM   5084 4C21 POPEN 225      55.374  44.889  53.631  1.00  0.00           C
ATOM   5087 5C21 POPEN 225      55.874  46.289  54.011  1.00  0.00           C
ATOM   5090 6C21 POPEN 225      54.944  46.999  55.002  1.00  0.00           C
ATOM   5093 7C21 POPEN 225      55.424  48.419  55.331  1.00  0.00           C
ATOM   5096 8C21 POPEN 225      54.584  49.119  56.391  1.00  0.00           C
ATOM   5100  C33 POPEN 225      60.774  41.279  60.232  1.00  0.00           C
ATOM   5103  C34 POPEN 225      61.494  42.079  59.141  1.00  0.00           C
ATOM   5106  C35 POPEN 225      60.794  42.079  57.771  1.00  0.00           C
ATOM   5109  C36 POPEN 225      61.124  43.379  57.022  1.00  0.00           C
ATOM   5112  C37 POPEN 225      60.964  43.319  55.502  1.00  0.00           C
ATOM   5115  C38 POPEN 225      61.594  44.579  54.881  1.00  0.00           C
ATOM   5118  C39 POPEN 225      61.634  44.619  53.342  1.00  0.00           C
ATOM   5121 0C31 POPEN 225      62.414  43.479  52.701  1.00  0.00           C
ATOM   5124 1C31 POPEN 225      62.624  43.699  51.191  1.00  0.00           C
ATOM   5127 2C31 POPEN 225      63.564  42.659  50.582  1.00  0.00           C
ATOM   5130 3C31 POPEN 225      64.024  42.979  49.151  1.00  0.00           C
ATOM   5133 4C31 POPEN 225      63.084  42.499  48.041  1.00  0.00           C
ATOM   5136 5C31 POPEN 225      63.784  42.509  46.682  1.00  0.00           C
ATOM   5139 6C31 POPEN 225      62.924  42.029  45.522  1.00  0.00           C
ATOM   5143  NH3 POPEO 226      78.164 105.889  63.231  1.00  0.00           N
ATOM   5147  C12 POPEO 226      77.114 104.829  63.022  1.00  0.00           C
ATOM   5150  C11 POPEO 226      76.264 105.139  61.781  1.00  0.00           C
ATOM   5153  P   POPEO 226      75.514 102.949  60.541  1.00  0.00           P
ATOM   5154  O13 POPEO 226      76.904 102.499  60.671  1.00  0.00           O
ATOM   5155  O14 POPEO 226      74.514 101.879  60.762  1.00  0.00           O
ATOM   5156  O11 POPEO 226      75.274 103.599  59.132  1.00  0.00           O
ATOM   5157  O12 POPEO 226      75.284 104.119  61.581  1.00  0.00           O
ATOM   5158  C1  POPEO 226      75.754 102.919  57.971  1.00  0.00           C
ATOM   5161  C2  POPEO 226      74.894 101.679  57.561  1.00  0.00           C
ATOM   5163  O21 POPEO 226      75.314 101.309  56.222  1.00  0.00           O
ATOM   5164  C21 POPEO 226      74.444 100.749  55.391  1.00  0.00           C
ATOM   5165  O22 POPEO 226      74.094 101.229  54.321  1.00  0.00           O
ATOM   5166  C22 POPEO 226      74.054  99.339  55.832  1.00  0.00           C
ATOM   5169  C3  POPEO 226      73.354 101.899  57.732  1.00  0.00           C
ATOM   5172  O31 POPEO 226      72.824 102.729  56.682  1.00  0.00           O
ATOM   5173  C31 POPEO 226      71.514 102.749  56.612  1.00  0.00           C
ATOM   5174  O32 POPEO 226      70.744 102.229  57.402  1.00  0.00           O
ATOM   5175  C32 POPEO 226      71.084 103.569  55.401  1.00  0.00           C
ATOM   5178  C23 POPEO 226      72.804  98.849  55.061  1.00  0.00           C
ATOM   5181  C24 POPEO 226      72.034  97.769  55.832  1.00  0.00           C
ATOM   5184  C25 POPEO 226      71.024  97.039  54.932  1.00  0.00           C
ATOM   5187  C26 POPEO 226      71.684  96.039  53.972  1.00  0.00           C
ATOM   5190  C27 POPEO 226      70.954  95.979  52.631  1.00  0.00           C
ATOM   5193  C28 POPEO 226      71.444  94.829  51.742  1.00  0.00           C
ATOM   5196  C29 POPEO 226      70.884  94.939  50.341  1.00  0.00           C
ATOM   5198 0C21 POPEO 226      69.604  94.729  49.991  1.00  0.00           C
ATOM   5200 1C21 POPEO 226      68.484  94.279  50.891  1.00  0.00           C
ATOM   5203 2C21 POPEO 226      67.434  93.449  50.141  1.00  0.00           C
ATOM   5206 3C21 POPEO 226      67.924  92.059  49.691  1.00  0.00           C
ATOM   5209 4C21 POPEO 226      66.774  91.229  49.081  1.00  0.00           C
ATOM   5212 5C21 POPEO 226      67.144  89.769  48.782  1.00  0.00           C
ATOM   5215 6C21 POPEO 226      68.194  89.619  47.662  1.00  0.00           C
ATOM   5218 7C21 POPEO 226      68.264  88.179  47.132  1.00  0.00           C
ATOM   5221 8C21 POPEO 226      69.184  88.029  45.921  1.00  0.00           C
ATOM   5225  C33 POPEO 226      70.214 102.749  54.432  1.00  0.00           C
ATOM   5228  C34 POPEO 226      69.444 103.619  53.432  1.00  0.00           C
ATOM   5231  C35 POPEO 226      70.344 104.509  52.551  1.00  0.00           C
ATOM   5234  C36 POPEO 226      71.204 103.709  51.562  1.00  0.00           C
ATOM   5237  C37 POPEO 226      72.304 104.569  50.932  1.00  0.00           C
ATOM   5240  C38 POPEO 226      73.294 103.779  50.051  1.00  0.00           C
ATOM   5243  C39 POPEO 226      72.654 103.049  48.862  1.00  0.00           C
ATOM   5246 0C31 POPEO 226      71.794 103.959  47.982  1.00  0.00           C
ATOM   5249 1C31 POPEO 226      71.404 103.329  46.641  1.00  0.00           C
ATOM   5252 2C31 POPEO 226      70.794 104.349  45.671  1.00  0.00           C
ATOM   5255 3C31 POPEO 226      71.854 105.059  44.801  1.00  0.00           C
ATOM   5258 4C31 POPEO 226      72.394 104.159  43.682  1.00  0.00           C
ATOM   5261 5C31 POPEO 226      73.104 104.939  42.571  1.00  0.00           C
ATOM   5264 6C31 POPEO 226      73.674 104.039  41.461  1.00  0.00           C
ATOM   5268  NH3 POPEP 227      45.484   0.551  24.502  1.00  0.00           N
ATOM   5272  C12 POPEP 227      44.724   1.509  23.621  1.00  0.00           C
ATOM   5275  C11 POPEP 227      45.514   1.899  22.352  1.00  0.00           C
ATOM   5278  P   POPEP 227      47.834   2.819  23.102  1.00  0.00           P
ATOM   5279  O13 POPEP 227      47.064   3.289  24.271  1.00  0.00           O
ATOM   5280  O14 POPEP 227      48.304   3.789  22.092  1.00  0.00           O
ATOM   5281  O11 POPEP 227      49.044   1.949  23.611  1.00  0.00           O
ATOM   5282  O12 POPEP 227      46.924   1.689  22.452  1.00  0.00           O
ATOM   5283  C1  POPEP 227      49.944   2.429  24.612  1.00  0.00           C
ATOM   5286  C2  POPEP 227      49.444   1.969  26.002  1.00  0.00           C
ATOM   5288  O21 POPEP 227      50.144   2.519  27.131  1.00  0.00           O
ATOM   5289  C21 POPEP 227      51.424   2.269  27.301  1.00  0.00           C
ATOM   5290  O22 POPEP 227      52.264   2.109  26.432  1.00  0.00           O
ATOM   5291  C22 POPEP 227      51.684   2.149  28.811  1.00  0.00           C
ATOM   5294  C3  POPEP 227      49.404   0.411  26.082  1.00  0.00           C
ATOM   5297  O31 POPEP 227      49.034  -0.069  27.391  1.00  0.00           O
ATOM   5298  C31 POPEP 227      47.754   0.051  27.691  1.00  0.00           C
ATOM   5299  O32 POPEP 227      46.874   0.491  26.952  1.00  0.00           O
ATOM   5300  C32 POPEP 227      47.554  -0.389  29.132  1.00  0.00           C
ATOM   5303  C23 POPEP 227      53.134   1.779  29.222  1.00  0.00           C
ATOM   5306  C24 POPEP 227      53.254   1.059  30.591  1.00  0.00           C
ATOM   5309  C25 POPEP 227      53.154   1.959  31.832  1.00  0.00           C
ATOM   5312  C26 POPEP 227      53.554   1.229  33.132  1.00  0.00           C
ATOM   5315  C27 POPEP 227      53.054   1.979  34.382  1.00  0.00           C
ATOM   5318  C28 POPEP 227      53.384   1.269  35.702  1.00  0.00           C
ATOM   5321  C29 POPEP 227      52.624   1.939  36.832  1.00  0.00           C
ATOM   5323 0C21 POPEP 227      53.144   2.679  37.831  1.00  0.00           C
ATOM   5325 1C21 POPEP 227      54.604   2.979  38.062  1.00  0.00           C
ATOM   5328 2C21 POPEP 227      54.914   3.349  39.522  1.00  0.00           C
ATOM   5331 3C21 POPEP 227      54.354   4.709  39.951  1.00  0.00           C
ATOM   5334 4C21 POPEP 227      54.754   5.059  41.391  1.00  0.00           C
ATOM   5337 5C21 POPEP 227      54.344   6.479  41.791  1.00  0.00           C
ATOM   5340 6C21 POPEP 227      52.864   6.589  42.212  1.00  0.00           C
ATOM   5343 7C21 POPEP 227      52.144   7.849  41.742  1.00  0.00           C
ATOM   5346 8C21 POPEP 227      50.684   7.909  42.191  1.00  0.00           C
ATOM   5350  C33 POPEP 227      47.124   0.779  30.061  1.00  0.00           C
ATOM   5353  C34 POPEP 227      47.184   0.421  31.562  1.00  0.00           C
ATOM   5356  C35 POPEP 227      48.584  -0.029  32.002  1.00  0.00           C
ATOM   5359  C36 POPEP 227      48.774  -0.079  33.522  1.00  0.00           C
ATOM   5362  C37 POPEP 227      50.084  -0.799  33.881  1.00  0.00           C
ATOM   5365  C38 POPEP 227      50.374  -0.859  35.391  1.00  0.00           C
ATOM   5368  C39 POPEP 227      49.264  -1.529  36.201  1.00  0.00           C
ATOM   5371 0C31 POPEP 227      49.654  -1.759  37.662  1.00  0.00           C
ATOM   5374 1C31 POPEP 227      48.494  -2.309  38.491  1.00  0.00           C
ATOM   5377 2C31 POPEP 227      48.904  -2.709  39.912  1.00  0.00           C
ATOM   5380 3C31 POPEP 227      47.914  -3.689  40.562  1.00  0.00           C
ATOM   5383 4C31 POPEP 227      48.084  -5.129  40.042  1.00  0.00           C
ATOM   5386 5C31 POPEP 227      47.024  -6.099  40.571  1.00  0.00           C
ATOM   5389 6C31 POPEP 227      47.204  -7.529  40.051  1.00  0.00           C
ATOM   5393  NH3 POPEQ 228      13.674  17.609  66.441  1.00  0.00           N
ATOM   5397  C12 POPEQ 228      14.704  18.709  66.321  1.00  0.00           C
ATOM   5400  C11 POPEQ 228      14.104  20.139  66.241  1.00  0.00           C
ATOM   5403  P   POPEQ 228      16.174  21.749  65.871  1.00  0.00           P
ATOM   5404  O13 POPEQ 228      15.674  22.909  65.112  1.00  0.00           O
ATOM   5405  O14 POPEQ 228      17.414  21.949  66.651  1.00  0.00           O
ATOM   5406  O11 POPEQ 228      16.484  20.559  64.902  1.00  0.00           O
ATOM   5407  O12 POPEQ 228      15.024  21.109  66.772  1.00  0.00           O
ATOM   5408  C1  POPEQ 228      16.394  20.589  63.491  1.00  0.00           C
ATOM   5411  C2  POPEQ 228      17.554  19.769  62.901  1.00  0.00           C
ATOM   5413  O21 POPEQ 228      17.044  18.969  61.821  1.00  0.00           O
ATOM   5414  C21 POPEQ 228      17.844  18.909  60.752  1.00  0.00           C
ATOM   5415  O22 POPEQ 228      18.304  17.869  60.312  1.00  0.00           O
ATOM   5416  C22 POPEQ 228      18.024  20.309  60.151  1.00  0.00           C
ATOM   5419  C3  POPEQ 228      18.204  18.859  63.972  1.00  0.00           C
ATOM   5422  O31 POPEQ 228      19.274  18.079  63.402  1.00  0.00           O
ATOM   5423  C31 POPEQ 228      19.174  16.769  63.531  1.00  0.00           C
ATOM   5424  O32 POPEQ 228      18.184  16.159  63.922  1.00  0.00           O
ATOM   5425  C32 POPEQ 228      20.504  16.149  63.122  1.00  0.00           C
ATOM   5428  C23 POPEQ 228      18.354  20.279  58.652  1.00  0.00           C
ATOM   5431  C24 POPEQ 228      18.614  21.639  57.982  1.00  0.00           C
ATOM   5434  C25 POPEQ 228      18.974  21.409  56.502  1.00  0.00           C
ATOM   5437  C26 POPEQ 228      19.444  22.649  55.752  1.00  0.00           C
ATOM   5440  C27 POPEQ 228      19.814  22.299  54.302  1.00  0.00           C
ATOM   5443  C28 POPEQ 228      20.314  23.509  53.481  1.00  0.00           C
ATOM   5446  C29 POPEQ 228      19.184  24.429  53.092  1.00  0.00           C
ATOM   5448 0C21 POPEQ 228      18.654  24.529  51.861  1.00  0.00           C
ATOM   5450 1C21 POPEQ 228      19.134  23.739  50.671  1.00  0.00           C
ATOM   5453 2C21 POPEQ 228      18.264  23.859  49.402  1.00  0.00           C
ATOM   5456 3C21 POPEQ 228      18.984  23.269  48.182  1.00  0.00           C
ATOM   5459 4C21 POPEQ 228      18.244  23.499  46.861  1.00  0.00           C
ATOM   5462 5C21 POPEQ 228      19.114  23.219  45.622  1.00  0.00           C
ATOM   5465 6C21 POPEQ 228      19.474  21.739  45.411  1.00  0.00           C
ATOM   5468 7C21 POPEQ 228      18.254  20.849  45.131  1.00  0.00           C
ATOM   5471 8C21 POPEQ 228      18.614  19.499  44.502  1.00  0.00           C
ATOM   5475  C33 POPEQ 228      20.454  14.609  63.162  1.00  0.00           C
ATOM   5478  C34 POPEQ 228      19.934  13.989  61.861  1.00  0.00           C
ATOM   5481  C35 POPEQ 228      21.074  13.759  60.851  1.00  0.00           C
ATOM   5484  C36 POPEQ 228      20.634  13.129  59.522  1.00  0.00           C
ATOM   5487  C37 POPEQ 228      21.804  12.799  58.582  1.00  0.00           C
ATOM   5490  C38 POPEQ 228      21.294  12.299  57.222  1.00  0.00           C
ATOM   5493  C39 POPEQ 228      22.384  12.099  56.162  1.00  0.00           C
ATOM   5496 0C31 POPEQ 228      23.304  10.899  56.401  1.00  0.00           C
ATOM   5499 1C31 POPEQ 228      24.144  10.639  55.151  1.00  0.00           C
ATOM   5502 2C31 POPEQ 228      25.404   9.799  55.372  1.00  0.00           C
ATOM   5505 3C31 POPEQ 228      26.204   9.719  54.071  1.00  0.00           C
ATOM   5508 4C31 POPEQ 228      27.604   9.119  54.211  1.00  0.00           C
ATOM   5511 5C31 POPEQ 228      28.434   9.329  52.932  1.00  0.00           C
ATOM   5514 6C31 POPEQ 228      29.804   8.679  52.961  1.00  0.00           C
ATOM   5518  NH3 POPER 229      78.344  10.559  63.031  1.00  0.00           N
ATOM   5522  C12 POPER 229      79.214  10.219  64.211  1.00  0.00           C
ATOM   5525  C11 POPER 229      80.634   9.879  63.741  1.00  0.00           C
ATOM   5528  P   POPER 229      81.654   7.629  62.911  1.00  0.00           P
ATOM   5529  O13 POPER 229      82.994   8.089  62.502  1.00  0.00           O
ATOM   5530  O14 POPER 229      81.594   6.859  64.172  1.00  0.00           O
ATOM   5531  O11 POPER 229      81.164   6.719  61.732  1.00  0.00           O
ATOM   5532  O12 POPER 229      80.584   8.799  62.841  1.00  0.00           O
ATOM   5533  C1  POPER 229      81.134   7.359  60.452  1.00  0.00           C
ATOM   5536  C2  POPER 229      82.164   6.719  59.512  1.00  0.00           C
ATOM   5538  O21 POPER 229      82.004   7.379  58.252  1.00  0.00           O
ATOM   5539  C21 POPER 229      83.094   7.449  57.522  1.00  0.00           C
ATOM   5540  O22 POPER 229      84.224   7.209  57.911  1.00  0.00           O
ATOM   5541  C22 POPER 229      82.674   7.849  56.112  1.00  0.00           C
ATOM   5544  C3  POPER 229      81.924   5.189  59.382  1.00  0.00           C
ATOM   5547  O31 POPER 229      83.104   4.439  59.002  1.00  0.00           O
ATOM   5548  C31 POPER 229      83.294   4.309  57.691  1.00  0.00           C
ATOM   5549  O32 POPER 229      82.614   4.779  56.802  1.00  0.00           O
ATOM   5550  C32 POPER 229      84.494   3.399  57.502  1.00  0.00           C
ATOM   5553  C23 POPER 229      83.604   7.309  55.011  1.00  0.00           C
ATOM   5556  C24 POPER 229      83.074   7.679  53.621  1.00  0.00           C
ATOM   5559  C25 POPER 229      83.474   6.749  52.462  1.00  0.00           C
ATOM   5562  C26 POPER 229      84.844   7.039  51.832  1.00  0.00           C
ATOM   5565  C27 POPER 229      84.914   6.599  50.362  1.00  0.00           C
ATOM   5568  C28 POPER 229      86.194   7.049  49.632  1.00  0.00           C
ATOM   5571  C29 POPER 229      86.234   8.539  49.402  1.00  0.00           C
ATOM   5573 0C21 POPER 229      87.214   9.199  48.761  1.00  0.00           C
ATOM   5575 1C21 POPER 229      88.444   8.549  48.171  1.00  0.00           C
ATOM   5578 2C21 POPER 229      88.204   8.029  46.742  1.00  0.00           C
ATOM   5581 3C21 POPER 229      89.464   7.389  46.152  1.00  0.00           C
ATOM   5584 4C21 POPER 229      89.334   7.079  44.652  1.00  0.00           C
ATOM   5587 5C21 POPER 229      90.654   6.569  44.081  1.00  0.00           C
ATOM   5590 6C21 POPER 229      90.724   6.669  42.551  1.00  0.00           C
ATOM   5593 7C21 POPER 229      92.144   6.479  42.012  1.00  0.00           C
ATOM   5596 8C21 POPER 229      92.284   6.809  40.522  1.00  0.00           C
ATOM   5600  C33 POPER 229      85.054   3.549  56.082  1.00  0.00           C
ATOM   5603  C34 POPER 229      86.044   2.449  55.741  1.00  0.00           C
ATOM   5606  C35 POPER 229      86.884   2.839  54.531  1.00  0.00           C
ATOM   5609  C36 POPER 229      86.154   2.669  53.202  1.00  0.00           C
ATOM   5612  C37 POPER 229      87.034   3.119  52.042  1.00  0.00           C
ATOM   5615  C38 POPER 229      86.434   2.839  50.662  1.00  0.00           C
ATOM   5618  C39 POPER 229      87.374   3.289  49.542  1.00  0.00           C
ATOM   5621 0C31 POPER 229      86.794   3.109  48.141  1.00  0.00           C
ATOM   5624 1C31 POPER 229      87.864   3.379  47.062  1.00  0.00           C
ATOM   5627 2C31 POPER 229      87.364   3.209  45.622  1.00  0.00           C
ATOM   5630 3C31 POPER 229      86.254   4.199  45.222  1.00  0.00           C
ATOM   5633 4C31 POPER 229      85.914   4.119  43.731  1.00  0.00           C
ATOM   5636 5C31 POPER 229      84.694   4.959  43.351  1.00  0.00           C
ATOM   5639 6C31 POPER 229      84.324   4.849  41.872  1.00  0.00           C
ATOM   5643  NH3 POPES 230      89.374 116.309  19.692  1.00  0.00           N
ATOM   5647  C12 POPES 230      90.454 115.279  19.562  1.00  0.00           C
ATOM   5650  C11 POPES 230      89.924 113.889  19.942  1.00  0.00           C
ATOM   5653  P   POPES 230      91.094 111.909  18.611  1.00  0.00           P
ATOM   5654  O13 POPES 230      90.094 112.159  17.561  1.00  0.00           O
ATOM   5655  O14 POPES 230      92.534 111.909  18.242  1.00  0.00           O
ATOM   5656  O11 POPES 230      90.734 110.549  19.332  1.00  0.00           O
ATOM   5657  O12 POPES 230      90.964 112.939  19.782  1.00  0.00           O
ATOM   5658  C1  POPES 230      89.994 110.569  20.572  1.00  0.00           C
ATOM   5661  C2  POPES 230      89.584 109.129  20.992  1.00  0.00           C
ATOM   5663  O21 POPES 230      89.054 109.129  22.331  1.00  0.00           O
ATOM   5664  C21 POPES 230      89.894 109.309  23.342  1.00  0.00           C
ATOM   5665  O22 POPES 230      91.104 109.349  23.272  1.00  0.00           O
ATOM   5666  C22 POPES 230      89.094 109.659  24.582  1.00  0.00           C
ATOM   5669  C3  POPES 230      90.734 108.089  20.751  1.00  0.00           C
ATOM   5672  O31 POPES 230      90.384 106.809  21.292  1.00  0.00           O
ATOM   5673  C31 POPES 230      90.904 106.369  22.452  1.00  0.00           C
ATOM   5674  O32 POPES 230      90.324 105.659  23.251  1.00  0.00           O
ATOM   5675  C32 POPES 230      92.404 106.639  22.531  1.00  0.00           C
ATOM   5678  C23 POPES 230      89.844 109.479  25.932  1.00  0.00           C
ATOM   5681  C24 POPES 230      88.974 109.769  27.182  1.00  0.00           C
ATOM   5684  C25 POPES 230      89.594 109.389  28.532  1.00  0.00           C
ATOM   5687  C26 POPES 230      88.874 110.029  29.722  1.00  0.00           C
ATOM   5690  C27 POPES 230      89.684 109.969  31.032  1.00  0.00           C
ATOM   5693  C28 POPES 230      88.904 110.329  32.311  1.00  0.00           C
ATOM   5696  C29 POPES 230      88.454 111.769  32.342  1.00  0.00           C
ATOM   5698 0C21 POPES 230      88.724 112.709  33.252  1.00  0.00           C
ATOM   5700 1C21 POPES 230      89.584 112.569  34.471  1.00  0.00           C
ATOM   5703 2C21 POPES 230      90.034 113.979  34.902  1.00  0.00           C
ATOM   5706 3C21 POPES 230      90.764 113.979  36.242  1.00  0.00           C
ATOM   5709 4C21 POPES 230      91.184 115.399  36.641  1.00  0.00           C
ATOM   5712 5C21 POPES 230      91.934 115.419  37.971  1.00  0.00           C
ATOM   5715 6C21 POPES 230      92.244 116.849  38.431  1.00  0.00           C
ATOM   5718 7C21 POPES 230      92.944 116.889  39.792  1.00  0.00           C
ATOM   5721 8C21 POPES 230      93.164 118.309  40.312  1.00  0.00           C
ATOM   5725  C33 POPES 230      93.084 105.699  23.542  1.00  0.00           C
ATOM   5728  C34 POPES 230      94.584 105.999  23.611  1.00  0.00           C
ATOM   5731  C35 POPES 230      95.334 105.179  24.652  1.00  0.00           C
ATOM   5734  C36 POPES 230      94.844 105.399  26.092  1.00  0.00           C
ATOM   5737  C37 POPES 230      95.894 105.049  27.152  1.00  0.00           C
ATOM   5740  C38 POPES 230      95.324 104.949  28.571  1.00  0.00           C
ATOM   5743  C39 POPES 230      96.404 105.019  29.652  1.00  0.00           C
ATOM   5746 0C31 POPES 230      95.864 104.699  31.061  1.00  0.00           C
ATOM   5749 1C31 POPES 230      96.974 104.769  32.121  1.00  0.00           C
ATOM   5752 2C31 POPES 230      96.544 104.249  33.501  1.00  0.00           C
ATOM   5755 3C31 POPES 230      97.434 104.749  34.652  1.00  0.00           C
ATOM   5758 4C31 POPES 230      98.954 104.669  34.421  1.00  0.00           C
ATOM   5761 5C31 POPES 230      99.674 105.869  35.051  1.00  0.00           C
ATOM   5764 6C31 POPES 230     101.194 105.879  34.862  1.00  0.00           C
ATOM   5768  NH3 POPET 231     113.054  49.479  67.532  1.00  0.00           N
ATOM   5772  C12 POPET 231     113.064  49.539  69.031  1.00  0.00           C
ATOM   5775  C11 POPET 231     112.204  50.719  69.491  1.00  0.00           C
ATOM   5778  P   POPET 231     110.364  52.329  68.782  1.00  0.00           P
ATOM   5779  O13 POPET 231     109.484  52.269  69.962  1.00  0.00           O
ATOM   5780  O14 POPET 231     111.454  53.329  68.662  1.00  0.00           O
ATOM   5781  O11 POPET 231     109.464  52.429  67.511  1.00  0.00           O
ATOM   5782  O12 POPET 231     111.054  50.899  68.631  1.00  0.00           O
ATOM   5783  C1  POPET 231     108.244  51.689  67.432  1.00  0.00           C
ATOM   5786  C2  POPET 231     108.264  50.889  66.131  1.00  0.00           C
ATOM   5788  O21 POPET 231     106.924  50.549  65.722  1.00  0.00           O
ATOM   5789  C21 POPET 231     106.094  51.459  65.201  1.00  0.00           C
ATOM   5790  O22 POPET 231     104.884  51.299  65.162  1.00  0.00           O
ATOM   5791  C22 POPET 231     106.774  52.699  64.601  1.00  0.00           C
ATOM   5794  C3  POPET 231     109.114  49.579  66.231  1.00  0.00           C
ATOM   5797  O31 POPET 231     110.444  49.729  65.682  1.00  0.00           O
ATOM   5798  C31 POPET 231     110.604  50.149  64.402  1.00  0.00           C
ATOM   5799  O32 POPET 231     111.584  50.769  64.011  1.00  0.00           O
ATOM   5800  C32 POPET 231     109.504  49.559  63.481  1.00  0.00           C
ATOM   5803  C23 POPET 231     105.834  53.669  63.842  1.00  0.00           C
ATOM   5806  C24 POPET 231     105.584  53.229  62.402  1.00  0.00           C
ATOM   5809  C25 POPET 231     104.724  54.209  61.612  1.00  0.00           C
ATOM   5812  C26 POPET 231     103.324  53.679  61.292  1.00  0.00           C
ATOM   5815  C27 POPET 231     102.714  54.379  60.071  1.00  0.00           C
ATOM   5818  C28 POPET 231     101.304  53.879  59.711  1.00  0.00           C
ATOM   5821  C29 POPET 231     101.314  52.499  59.102  1.00  0.00           C
ATOM   5823 0C21 POPET 231     100.564  52.059  58.071  1.00  0.00           C
ATOM   5825 1C21 POPET 231      99.564  52.869  57.292  1.00  0.00           C
ATOM   5828 2C21 POPET 231      98.184  52.899  57.971  1.00  0.00           C
ATOM   5831 3C21 POPET 231      97.184  53.819  57.252  1.00  0.00           C
ATOM   5834 4C21 POPET 231      95.844  53.959  57.992  1.00  0.00           C
ATOM   5837 5C21 POPET 231      95.014  52.669  58.002  1.00  0.00           C
ATOM   5840 6C21 POPET 231      93.614  52.879  58.592  1.00  0.00           C
ATOM   5843 7C21 POPET 231      92.814  51.569  58.671  1.00  0.00           C
ATOM   5846 8C21 POPET 231      91.364  51.769  59.151  1.00  0.00           C
ATOM   5850  C33 POPET 231     109.434  49.999  61.991  1.00  0.00           C
ATOM   5853  C34 POPET 231     108.374  49.179  61.222  1.00  0.00           C
ATOM   5856  C35 POPET 231     107.004  49.069  61.921  1.00  0.00           C
ATOM   5859  C36 POPET 231     105.944  48.279  61.142  1.00  0.00           C
ATOM   5862  C37 POPET 231     104.644  48.099  61.952  1.00  0.00           C
ATOM   5865  C38 POPET 231     103.434  47.679  61.092  1.00  0.00           C
ATOM   5868  C39 POPET 231     102.474  48.839  60.772  1.00  0.00           C
ATOM   5871 0C31 POPET 231     101.474  49.159  61.891  1.00  0.00           C
ATOM   5874 1C31 POPET 231     100.594  50.369  61.531  1.00  0.00           C
ATOM   5877 2C31 POPET 231      99.194  50.429  62.171  1.00  0.00           C
ATOM   5880 3C31 POPET 231      98.164  49.449  61.602  1.00  0.00           C
ATOM   5883 4C31 POPET 231      98.014  49.549  60.071  1.00  0.00           C
ATOM   5886 5C31 POPET 231      96.724  48.929  59.522  1.00  0.00           C
ATOM   5889 6C31 POPET 231      96.604  49.029  57.992  1.00  0.00           C
ATOM   5893  NH3 POPEU 232       3.694  34.979  18.792  1.00  0.00           N
ATOM   5897  C12 POPEU 232       3.874  36.249  18.021  1.00  0.00           C
ATOM   5900  C11 POPEU 232       2.594  37.099  18.061  1.00  0.00           C
ATOM   5903  P   POPEU 232       3.264  39.639  18.161  1.00  0.00           P
ATOM   5904  O13 POPEU 232       4.004  40.529  17.242  1.00  0.00           O
ATOM   5905  O14 POPEU 232       2.104  40.229  18.862  1.00  0.00           O
ATOM   5906  O11 POPEU 232       4.264  39.089  19.252  1.00  0.00           O
ATOM   5907  O12 POPEU 232       2.794  38.339  17.401  1.00  0.00           O
ATOM   5908  C1  POPEU 232       4.924  39.969  20.182  1.00  0.00           C
ATOM   5911  C2  POPEU 232       4.424  39.749  21.641  1.00  0.00           C
ATOM   5913  O21 POPEU 232       4.924  40.839  22.452  1.00  0.00           O
ATOM   5914  C21 POPEU 232       4.184  41.239  23.481  1.00  0.00           C
ATOM   5915  O22 POPEU 232       3.094  40.799  23.802  1.00  0.00           O
ATOM   5916  C22 POPEU 232       4.894  42.389  24.192  1.00  0.00           C
ATOM   5919  C3  POPEU 232       4.954  38.369  22.131  1.00  0.00           C
ATOM   5922  O31 POPEU 232       4.614  38.119  23.502  1.00  0.00           O
ATOM   5923  C31 POPEU 232       5.514  38.439  24.411  1.00  0.00           C
ATOM   5924  O32 POPEU 232       6.654  38.829  24.192  1.00  0.00           O
ATOM   5925  C32 POPEU 232       4.874  38.339  25.781  1.00  0.00           C
ATOM   5928  C23 POPEU 232       5.384  41.999  25.612  1.00  0.00           C
ATOM   5931  C24 POPEU 232       6.444  42.959  26.162  1.00  0.00           C
ATOM   5934  C25 POPEU 232       5.994  44.419  26.372  1.00  0.00           C
ATOM   5937  C26 POPEU 232       4.984  44.589  27.522  1.00  0.00           C
ATOM   5940  C27 POPEU 232       5.024  45.969  28.221  1.00  0.00           C
ATOM   5943  C28 POPEU 232       5.154  45.809  29.742  1.00  0.00           C
ATOM   5946  C29 POPEU 232       5.214  47.109  30.502  1.00  0.00           C
ATOM   5948 0C21 POPEU 232       4.214  47.669  31.212  1.00  0.00           C
ATOM   5950 1C21 POPEU 232       2.824  47.109  31.372  1.00  0.00           C
ATOM   5953 2C21 POPEU 232       2.094  47.759  32.561  1.00  0.00           C
ATOM   5956 3C21 POPEU 232       0.616  47.369  32.662  1.00  0.00           C
ATOM   5959 4C21 POPEU 232      -0.164  48.219  33.682  1.00  0.00           C
ATOM   5962 5C21 POPEU 232       0.536  48.339  35.051  1.00  0.00           C
ATOM   5965 6C21 POPEU 232      -0.214  49.199  36.071  1.00  0.00           C
ATOM   5968 7C21 POPEU 232       0.496  49.179  37.432  1.00  0.00           C
ATOM   5971 8C21 POPEU 232      -0.094  50.129  38.472  1.00  0.00           C
ATOM   5975  C33 POPEU 232       5.894  38.439  26.922  1.00  0.00           C
ATOM   5978  C34 POPEU 232       5.284  38.039  28.262  1.00  0.00           C
ATOM   5981  C35 POPEU 232       5.424  39.119  29.332  1.00  0.00           C
ATOM   5984  C36 POPEU 232       4.574  38.799  30.551  1.00  0.00           C
ATOM   5987  C37 POPEU 232       4.844  39.779  31.692  1.00  0.00           C
ATOM   5990  C38 POPEU 232       4.024  39.439  32.942  1.00  0.00           C
ATOM   5993  C39 POPEU 232       4.814  39.559  34.252  1.00  0.00           C
ATOM   5996 0C31 POPEU 232       5.984  38.569  34.342  1.00  0.00           C
ATOM   5999 1C31 POPEU 232       6.624  38.549  35.731  1.00  0.00           C
ATOM   6002 2C31 POPEU 232       8.024  37.909  35.702  1.00  0.00           C
ATOM   6005 3C31 POPEU 232       8.714  38.009  37.062  1.00  0.00           C
ATOM   6008 4C31 POPEU 232      10.194  37.599  37.002  1.00  0.00           C
ATOM   6011 5C31 POPEU 232      10.934  37.849  38.312  1.00  0.00           C
ATOM   6014 6C31 POPEU 232      12.434  37.619  38.202  1.00  0.00           C
ATOM   6018  NH3 POPEV 233       5.274 130.069  64.801  1.00  0.00           N
ATOM   6022  C12 POPEV 233       4.534 129.069  65.652  1.00  0.00           C
ATOM   6025  C11 POPEV 233       3.014 129.299  65.601  1.00  0.00           C
ATOM   6028  P   POPEV 233       1.204 127.679  64.612  1.00  0.00           P
ATOM   6029  O13 POPEV 233       1.054 126.209  64.512  1.00  0.00           O
ATOM   6030  O14 POPEV 233      -0.014 128.469  64.862  1.00  0.00           O
ATOM   6031  O11 POPEV 233       1.844 128.159  63.272  1.00  0.00           O
ATOM   6032  O12 POPEV 233       2.354 128.039  65.632  1.00  0.00           O
ATOM   6033  C1  POPEV 233       1.854 127.269  62.152  1.00  0.00           C
ATOM   6036  C2  POPEV 233       2.574 127.969  61.012  1.00  0.00           C
ATOM   6038  O21 POPEV 233       2.114 127.519  59.731  1.00  0.00           O
ATOM   6039  C21 POPEV 233       2.504 126.339  59.321  1.00  0.00           C
ATOM   6040  O22 POPEV 233       2.794 125.379  60.022  1.00  0.00           O
ATOM   6041  C22 POPEV 233       2.524 126.469  57.792  1.00  0.00           C
ATOM   6044  C3  POPEV 233       4.114 127.899  61.191  1.00  0.00           C
ATOM   6047  O31 POPEV 233       4.774 128.669  60.191  1.00  0.00           O
ATOM   6048  C31 POPEV 233       5.274 129.849  60.562  1.00  0.00           C
ATOM   6049  O32 POPEV 233       5.204 130.299  61.692  1.00  0.00           O
ATOM   6050  C32 POPEV 233       5.994 130.457  59.351  1.00  0.00           C
ATOM   6053  C23 POPEV 233       3.274 125.369  57.012  1.00  0.00           C
ATOM   6056  C24 POPEV 233       2.304 124.329  56.451  1.00  0.00           C
ATOM   6059  C25 POPEV 233       2.914 123.469  55.331  1.00  0.00           C
ATOM   6062  C26 POPEV 233       1.814 122.829  54.491  1.00  0.00           C
ATOM   6065  C27 POPEV 233       2.324 122.039  53.272  1.00  0.00           C
ATOM   6068  C28 POPEV 233       1.124 121.609  52.412  1.00  0.00           C
ATOM   6071  C29 POPEV 233       1.434 120.499  51.432  1.00  0.00           C
ATOM   6073 0C21 POPEV 233       1.244 119.199  51.692  1.00  0.00           C
ATOM   6075 1C21 POPEV 233       0.806 118.659  53.022  1.00  0.00           C
ATOM   6078 2C21 POPEV 233       1.104 117.169  53.182  1.00  0.00           C
ATOM   6081 3C21 POPEV 233       0.616 116.659  54.542  1.00  0.00           C
ATOM   6084 4C21 POPEV 233       0.846 115.169  54.772  1.00  0.00           C
ATOM   6087 5C21 POPEV 233       2.314 114.739  54.682  1.00  0.00           C
ATOM   6090 6C21 POPEV 233       2.494 113.269  55.042  1.00  0.00           C
ATOM   6093 7C21 POPEV 233       3.954 112.859  55.191  1.00  0.00           C
ATOM   6096 8C21 POPEV 233       4.084 111.409  55.632  1.00  0.00           C
ATOM   6100  C33 POPEV 233       5.644 131.917  58.961  1.00  0.00           C
ATOM   6103  C34 POPEV 233       5.354 132.007  57.451  1.00  0.00           C
ATOM   6106  C35 POPEV 233       5.164 133.427  56.902  1.00  0.00           C
ATOM   6109  C36 POPEV 233       4.874 133.457  55.391  1.00  0.00           C
ATOM   6112  C37 POPEV 233       4.964 134.877  54.821  1.00  0.00           C
ATOM   6115  C38 POPEV 233       4.714 134.947  53.301  1.00  0.00           C
ATOM   6118  C39 POPEV 233       5.964 134.677  52.451  1.00  0.00           C
ATOM   6121 0C31 POPEV 233       5.624 134.667  50.941  1.00  0.00           C
ATOM   6124 1C31 POPEV 233       6.814 134.227  50.071  1.00  0.00           C
ATOM   6127 2C31 POPEV 233       6.414 134.047  48.592  1.00  0.00           C
ATOM   6130 3C31 POPEV 233       7.604 133.727  47.682  1.00  0.00           C
ATOM   6133 4C31 POPEV 233       8.464 134.967  47.362  1.00  0.00           C
ATOM   6136 5C31 POPEV 233       9.664 134.647  46.472  1.00  0.00           C
ATOM   6139 6C31 POPEV 233      10.434 135.887  46.012  1.00  0.00           C
ATOM   6143  NH3 POPEW 234     119.844 128.759  65.662  1.00  0.00           N
ATOM   6147  C12 POPEW 234     121.314 128.629  65.422  1.00  0.00           C
ATOM   6150  C11 POPEW 234     121.714 128.969  63.972  1.00  0.00           C
ATOM   6153  P   POPEW 234     124.144 128.109  63.371  1.00  0.00           P
ATOM   6154  O13 POPEW 234     125.234 127.789  64.312  1.00  0.00           O
ATOM   6155  O14 POPEW 234     123.434 126.929  62.821  1.00  0.00           O
ATOM   6156  O11 POPEW 234     124.784 128.879  62.152  1.00  0.00           O
ATOM   6157  O12 POPEW 234     123.124 129.159  63.941  1.00  0.00           O
ATOM   6158  C1  POPEW 234     125.874 128.269  61.461  1.00  0.00           C
ATOM   6161  C2  POPEW 234     125.364 127.469  60.252  1.00  0.00           C
ATOM   6163  O21 POPEW 234     126.454 127.109  59.391  1.00  0.00           O
ATOM   6164  C21 POPEW 234     127.344 126.259  59.871  1.00  0.00           C
ATOM   6165  O22 POPEW 234     127.334 125.739  60.981  1.00  0.00           O
ATOM   6166  C22 POPEW 234     128.344 125.919  58.761  1.00  0.00           C
ATOM   6169  C3  POPEW 234     124.344 128.359  59.491  1.00  0.00           C
ATOM   6172  O31 POPEW 234     124.014 127.909  58.162  1.00  0.00           O
ATOM   6173  C31 POPEW 234     123.114 126.959  58.092  1.00  0.00           C
ATOM   6174  O32 POPEW 234     122.804 126.199  58.992  1.00  0.00           O
ATOM   6175  C32 POPEW 234     122.374 127.119  56.752  1.00  0.00           C
ATOM   6178  C23 POPEW 234     128.394 124.419  58.391  1.00  0.00           C
ATOM   6181  C24 POPEW 234     127.274 123.949  57.451  1.00  0.00           C
ATOM   6184  C25 POPEW 234     127.554 122.559  56.851  1.00  0.00           C
ATOM   6187  C26 POPEW 234     126.624 122.159  55.702  1.00  0.00           C
ATOM   6190  C27 POPEW 234     127.114 120.899  54.972  1.00  0.00           C
ATOM   6193  C28 POPEW 234     126.154 120.409  53.871  1.00  0.00           C
ATOM   6196  C29 POPEW 234     126.644 119.109  53.272  1.00  0.00           C
ATOM   6198 0C21 POPEW 234     126.884 118.849  51.972  1.00  0.00           C
ATOM   6200 1C21 POPEW 234     126.684 119.769  50.801  1.00  0.00           C
ATOM   6203 2C21 POPEW 234     126.224 119.029  49.522  1.00  0.00           C
ATOM   6206 3C21 POPEW 234     127.364 118.269  48.821  1.00  0.00           C
ATOM   6209 4C21 POPEW 234     127.074 116.779  48.612  1.00  0.00           C
ATOM   6212 5C21 POPEW 234     128.344 115.929  48.432  1.00  0.00           C
ATOM   6215 6C21 POPEW 234     129.024 115.599  49.772  1.00  0.00           C
ATOM   6218 7C21 POPEW 234     130.044 114.459  49.662  1.00  0.00           C
ATOM   6221 8C21 POPEW 234     130.502 113.939  51.031  1.00  0.00           C
ATOM   6225  C33 POPEW 234     120.954 126.509  56.791  1.00  0.00           C
ATOM   6228  C34 POPEW 234     120.084 126.859  55.571  1.00  0.00           C
ATOM   6231  C35 POPEW 234     120.704 126.479  54.221  1.00  0.00           C
ATOM   6234  C36 POPEW 234     119.694 126.569  53.062  1.00  0.00           C
ATOM   6237  C37 POPEW 234     120.354 126.839  51.711  1.00  0.00           C
ATOM   6240  C38 POPEW 234     119.384 126.729  50.531  1.00  0.00           C
ATOM   6243  C39 POPEW 234     119.814 127.579  49.332  1.00  0.00           C
ATOM   6246 0C31 POPEW 234     118.874 127.489  48.122  1.00  0.00           C
ATOM   6249 1C31 POPEW 234     119.334 126.499  47.041  1.00  0.00           C
ATOM   6252 2C31 POPEW 234     118.484 126.629  45.772  1.00  0.00           C
ATOM   6255 3C31 POPEW 234     118.414 125.359  44.902  1.00  0.00           C
ATOM   6258 4C31 POPEW 234     117.434 125.539  43.722  1.00  0.00           C
ATOM   6261 5C31 POPEW 234     116.974 124.219  43.092  1.00  0.00           C
ATOM   6264 6C31 POPEW 234     115.854 124.379  42.062  1.00  0.00           C
ATOM   6268  NH3 POPEX 235      61.404  19.299  64.042  1.00  0.00           N
ATOM   6272  C12 POPEX 235      59.924  19.039  64.141  1.00  0.00           C
ATOM   6275  C11 POPEX 235      59.504  17.609  63.782  1.00  0.00           C
ATOM   6278  P   POPEX 235      57.074  17.799  62.732  1.00  0.00           P
ATOM   6279  O13 POPEX 235      56.854  16.549  61.972  1.00  0.00           O
ATOM   6280  O14 POPEX 235      55.874  18.479  63.252  1.00  0.00           O
ATOM   6281  O11 POPEX 235      57.914  18.819  61.861  1.00  0.00           O
ATOM   6282  O12 POPEX 235      58.084  17.489  63.912  1.00  0.00           O
ATOM   6283  C1  POPEX 235      57.564  19.079  60.502  1.00  0.00           C
ATOM   6286  C2  POPEX 235      58.804  19.429  59.632  1.00  0.00           C
ATOM   6288  O21 POPEX 235      58.884  18.449  58.592  1.00  0.00           O
ATOM   6289  C21 POPEX 235      59.574  18.849  57.551  1.00  0.00           C
ATOM   6290  O22 POPEX 235      59.754  20.009  57.211  1.00  0.00           O
ATOM   6291  C22 POPEX 235      60.234  17.619  56.942  1.00  0.00           C
ATOM   6294  C3  POPEX 235      60.144  19.449  60.452  1.00  0.00           C
ATOM   6297  O31 POPEX 235      61.344  19.689  59.662  1.00  0.00           O
ATOM   6298  C31 POPEX 235      62.454  19.509  60.391  1.00  0.00           C
ATOM   6299  O32 POPEX 235      62.434  19.279  61.591  1.00  0.00           O
ATOM   6300  C32 POPEX 235      63.714  19.679  59.542  1.00  0.00           C
ATOM   6303  C23 POPEX 235      60.684  17.789  55.482  1.00  0.00           C
ATOM   6306  C24 POPEX 235      59.574  17.499  54.461  1.00  0.00           C
ATOM   6309  C25 POPEX 235      58.794  18.739  54.021  1.00  0.00           C
ATOM   6312  C26 POPEX 235      57.744  18.399  52.961  1.00  0.00           C
ATOM   6315  C27 POPEX 235      57.504  19.539  51.961  1.00  0.00           C
ATOM   6318  C28 POPEX 235      56.514  19.149  50.851  1.00  0.00           C
ATOM   6321  C29 POPEX 235      56.594  20.079  49.671  1.00  0.00           C
ATOM   6323 0C21 POPEX 235      55.684  20.989  49.291  1.00  0.00           C
ATOM   6325 1C21 POPEX 235      54.394  21.349  49.972  1.00  0.00           C
ATOM   6328 2C21 POPEX 235      54.274  22.869  50.131  1.00  0.00           C
ATOM   6331 3C21 POPEX 235      52.914  23.309  50.682  1.00  0.00           C
ATOM   6334 4C21 POPEX 235      52.654  24.809  50.502  1.00  0.00           C
ATOM   6337 5C21 POPEX 235      53.614  25.749  51.252  1.00  0.00           C
ATOM   6340 6C21 POPEX 235      53.434  27.209  50.821  1.00  0.00           C
ATOM   6343 7C21 POPEX 235      54.204  28.209  51.682  1.00  0.00           C
ATOM   6346 8C21 POPEX 235      53.984  29.649  51.222  1.00  0.00           C
ATOM   6350  C33 POPEX 235      64.974  18.969  60.102  1.00  0.00           C
ATOM   6353  C34 POPEX 235      66.224  19.169  59.221  1.00  0.00           C
ATOM   6356  C35 POPEX 235      66.104  18.679  57.761  1.00  0.00           C
ATOM   6359  C36 POPEX 235      67.454  18.669  57.022  1.00  0.00           C
ATOM   6362  C37 POPEX 235      67.374  17.939  55.671  1.00  0.00           C
ATOM   6365  C38 POPEX 235      68.704  17.889  54.892  1.00  0.00           C
ATOM   6368  C39 POPEX 235      69.074  19.209  54.211  1.00  0.00           C
ATOM   6371 0C31 POPEX 235      70.244  18.999  53.241  1.00  0.00           C
ATOM   6374 1C31 POPEX 235      70.744  20.289  52.561  1.00  0.00           C
ATOM   6377 2C31 POPEX 235      71.814  19.979  51.511  1.00  0.00           C
ATOM   6380 3C31 POPEX 235      72.474  21.209  50.882  1.00  0.00           C
ATOM   6383 4C31 POPEX 235      71.504  22.099  50.092  1.00  0.00           C
ATOM   6386 5C31 POPEX 235      72.194  23.349  49.542  1.00  0.00           C
ATOM   6389 6C31 POPEX 235      71.234  24.299  48.811  1.00  0.00           C
ATOM   6393  NH3 POPEY 236      94.394 113.859  17.682  1.00  0.00           N
ATOM   6397  C12 POPEY 236      94.984 114.419  18.951  1.00  0.00           C
ATOM   6400  C11 POPEY 236      95.064 115.949  18.832  1.00  0.00           C
ATOM   6403  P   POPEY 236      93.314 117.899  18.362  1.00  0.00           P
ATOM   6404  O13 POPEY 236      92.994 118.139  16.932  1.00  0.00           O
ATOM   6405  O14 POPEY 236      92.214 118.029  19.332  1.00  0.00           O
ATOM   6406  O11 POPEY 236      94.624 118.689  18.762  1.00  0.00           O
ATOM   6407  O12 POPEY 236      93.784 116.389  18.432  1.00  0.00           O
ATOM   6408  C1  POPEY 236      94.614 120.019  19.282  1.00  0.00           C
ATOM   6411  C2  POPEY 236      95.434 120.119  20.612  1.00  0.00           C
ATOM   6413  O21 POPEY 236      94.794 119.259  21.562  1.00  0.00           O
ATOM   6414  C21 POPEY 236      95.524 118.339  22.152  1.00  0.00           C
ATOM   6415  O22 POPEY 236      96.724 118.169  22.012  1.00  0.00           O
ATOM   6416  C22 POPEY 236      94.594 117.479  23.032  1.00  0.00           C
ATOM   6419  C3  POPEY 236      95.474 121.579  21.162  1.00  0.00           C
ATOM   6422  O31 POPEY 236      96.484 121.729  22.182  1.00  0.00           O
ATOM   6423  C31 POPEY 236      96.424 122.909  22.831  1.00  0.00           C
ATOM   6424  O32 POPEY 236      95.604 123.779  22.612  1.00  0.00           O
ATOM   6425  C32 POPEY 236      97.544 122.939  23.862  1.00  0.00           C
ATOM   6428  C23 POPEY 236      95.234 116.949  24.341  1.00  0.00           C
ATOM   6431  C24 POPEY 236      95.884 118.059  25.182  1.00  0.00           C
ATOM   6434  C25 POPEY 236      96.774 117.609  26.362  1.00  0.00           C
ATOM   6437  C26 POPEY 236      96.114 116.759  27.461  1.00  0.00           C
ATOM   6440  C27 POPEY 236      96.334 115.239  27.352  1.00  0.00           C
ATOM   6443  C28 POPEY 236      96.094 114.529  28.702  1.00  0.00           C
ATOM   6446  C29 POPEY 236      96.274 113.039  28.641  1.00  0.00           C
ATOM   6448 0C21 POPEY 236      96.824 112.249  29.592  1.00  0.00           C
ATOM   6450 1C21 POPEY 236      97.414 112.699  30.912  1.00  0.00           C
ATOM   6453 2C21 POPEY 236      96.394 113.069  32.002  1.00  0.00           C
ATOM   6456 3C21 POPEY 236      95.554 111.879  32.522  1.00  0.00           C
ATOM   6459 4C21 POPEY 236      94.684 112.229  33.742  1.00  0.00           C
ATOM   6462 5C21 POPEY 236      95.504 112.269  35.042  1.00  0.00           C
ATOM   6465 6C21 POPEY 236      94.774 112.879  36.252  1.00  0.00           C
ATOM   6468 7C21 POPEY 236      95.694 112.909  37.492  1.00  0.00           C
ATOM   6471 8C21 POPEY 236      95.144 113.639  38.712  1.00  0.00           C
ATOM   6475  C33 POPEY 236      97.014 122.829  25.302  1.00  0.00           C
ATOM   6478  C34 POPEY 236      96.864 124.189  25.972  1.00  0.00           C
ATOM   6481  C35 POPEY 236      97.194 124.119  27.461  1.00  0.00           C
ATOM   6484  C36 POPEY 236      97.384 125.489  28.142  1.00  0.00           C
ATOM   6487  C37 POPEY 236      96.204 126.449  27.972  1.00  0.00           C
ATOM   6490  C38 POPEY 236      96.534 127.849  28.512  1.00  0.00           C
ATOM   6493  C39 POPEY 236      96.674 127.909  30.042  1.00  0.00           C
ATOM   6496 0C31 POPEY 236      95.344 127.729  30.781  1.00  0.00           C
ATOM   6499 1C31 POPEY 236      95.474 127.979  32.292  1.00  0.00           C
ATOM   6502 2C31 POPEY 236      94.114 128.239  32.961  1.00  0.00           C
ATOM   6505 3C31 POPEY 236      94.204 128.399  34.491  1.00  0.00           C
ATOM   6508 4C31 POPEY 236      94.964 129.649  34.932  1.00  0.00           C
ATOM   6511 5C31 POPEY 236      95.014 129.799  36.461  1.00  0.00           C
ATOM   6514 6C31 POPEY 236      95.604 131.127  36.932  1.00  0.00           C
ATOM   6518  NH3 POPEZ 237      58.854  77.679  26.232  1.00  0.00           N
ATOM   6522  C12 POPEZ 237      59.694  78.919  26.132  1.00  0.00           C
ATOM   6525  C11 POPEZ 237      60.744  78.809  25.001  1.00  0.00           C
ATOM   6528  P   POPEZ 237      62.924  77.739  25.992  1.00  0.00           P
ATOM   6529  O13 POPEZ 237      63.914  76.769  25.452  1.00  0.00           O
ATOM   6530  O14 POPEZ 237      63.364  79.139  26.121  1.00  0.00           O
ATOM   6531  O11 POPEZ 237      62.354  77.209  27.361  1.00  0.00           O
ATOM   6532  O12 POPEZ 237      61.604  77.679  25.131  1.00  0.00           O
ATOM   6533  C1  POPEZ 237      62.404  78.089  28.502  1.00  0.00           C
ATOM   6536  C2  POPEZ 237      61.434  77.599  29.601  1.00  0.00           C
ATOM   6538  O21 POPEZ 237      61.274  78.689  30.521  1.00  0.00           O
ATOM   6539  C21 POPEZ 237      60.034  79.099  30.752  1.00  0.00           C
ATOM   6540  O22 POPEZ 237      59.034  78.609  30.261  1.00  0.00           O
ATOM   6541  C22 POPEZ 237      60.054  80.289  31.721  1.00  0.00           C
ATOM   6544  C3  POPEZ 237      62.014  76.339  30.302  1.00  0.00           C
ATOM   6547  O31 POPEZ 237      61.004  75.619  31.051  1.00  0.00           O
ATOM   6548  C31 POPEZ 237      61.004  75.869  32.371  1.00  0.00           C
ATOM   6549  O32 POPEZ 237      61.744  76.639  32.952  1.00  0.00           O
ATOM   6550  C32 POPEZ 237      59.984  74.969  33.052  1.00  0.00           C
ATOM   6553  C23 POPEZ 237      58.804  80.409  32.631  1.00  0.00           C
ATOM   6556  C24 POPEZ 237      58.944  81.529  33.672  1.00  0.00           C
ATOM   6559  C25 POPEZ 237      58.234  81.239  35.011  1.00  0.00           C
ATOM   6562  C26 POPEZ 237      57.204  82.289  35.452  1.00  0.00           C
ATOM   6565  C27 POPEZ 237      57.664  83.099  36.661  1.00  0.00           C
ATOM   6568  C28 POPEZ 237      56.524  83.939  37.292  1.00  0.00           C
ATOM   6571  C29 POPEZ 237      57.034  84.699  38.481  1.00  0.00           C
ATOM   6573 0C21 POPEZ 237      56.654  84.559  39.762  1.00  0.00           C
ATOM   6575 1C21 POPEZ 237      55.594  83.629  40.302  1.00  0.00           C
ATOM   6578 2C21 POPEZ 237      54.404  84.449  40.822  1.00  0.00           C
ATOM   6581 3C21 POPEZ 237      53.314  83.609  41.482  1.00  0.00           C
ATOM   6584 4C21 POPEZ 237      52.174  84.499  41.991  1.00  0.00           C
ATOM   6587 5C21 POPEZ 237      51.404  83.979  43.211  1.00  0.00           C
ATOM   6590 6C21 POPEZ 237      52.314  83.629  44.412  1.00  0.00           C
ATOM   6593 7C21 POPEZ 237      51.724  84.049  45.762  1.00  0.00           C
ATOM   6596 8C21 POPEZ 237      52.644  83.739  46.952  1.00  0.00           C
ATOM   6600  C33 POPEZ 237      60.324  74.679  34.522  1.00  0.00           C
ATOM   6603  C34 POPEZ 237      59.674  73.379  34.992  1.00  0.00           C
ATOM   6606  C35 POPEZ 237      59.804  73.149  36.492  1.00  0.00           C
ATOM   6609  C36 POPEZ 237      61.254  73.069  36.961  1.00  0.00           C
ATOM   6612  C37 POPEZ 237      61.374  72.609  38.421  1.00  0.00           C
ATOM   6615  C38 POPEZ 237      62.824  72.549  38.922  1.00  0.00           C
ATOM   6618  C39 POPEZ 237      63.724  71.599  38.122  1.00  0.00           C
ATOM   6621 0C31 POPEZ 237      63.284  70.129  38.082  1.00  0.00           C
ATOM   6624 1C31 POPEZ 237      63.324  69.449  39.452  1.00  0.00           C
ATOM   6627 2C31 POPEZ 237      63.124  67.939  39.332  1.00  0.00           C
ATOM   6630 3C31 POPEZ 237      63.364  67.189  40.641  1.00  0.00           C
ATOM   6633 4C31 POPEZ 237      63.204  65.679  40.471  1.00  0.00           C
ATOM   6636 5C31 POPEZ 237      63.684  64.889  41.702  1.00  0.00           C
ATOM   6639 6C31 POPEZ 237      63.244  63.429  41.682  1.00  0.00           C
ATOM   6643  NH3 POPEa 238      76.024  41.059  66.732  1.00  0.00           N
ATOM   6647  C12 POPEa 238      76.014  41.359  68.222  1.00  0.00           C
ATOM   6650  C11 POPEa 238      77.304  42.049  68.731  1.00  0.00           C
ATOM   6653  P   POPEa 238      78.384  44.389  69.102  1.00  0.00           P
ATOM   6654  O13 POPEa 238      77.834  44.779  70.411  1.00  0.00           O
ATOM   6655  O14 POPEa 238      79.704  43.709  69.102  1.00  0.00           O
ATOM   6656  O11 POPEa 238      78.434  45.629  68.122  1.00  0.00           O
ATOM   6657  O12 POPEa 238      77.354  43.429  68.351  1.00  0.00           O
ATOM   6658  C1  POPEa 238      78.734  45.469  66.732  1.00  0.00           C
ATOM   6661  C2  POPEa 238      78.534  46.829  65.981  1.00  0.00           C
ATOM   6663  O21 POPEa 238      79.224  46.929  64.731  1.00  0.00           O
ATOM   6664  C21 POPEa 238      79.024  46.079  63.761  1.00  0.00           C
ATOM   6665  O22 POPEa 238      78.334  45.069  63.772  1.00  0.00           O
ATOM   6666  C22 POPEa 238      79.794  46.579  62.542  1.00  0.00           C
ATOM   6669  C3  POPEa 238      79.034  48.019  66.851  1.00  0.00           C
ATOM   6672  O31 POPEa 238      79.334  49.229  66.112  1.00  0.00           O
ATOM   6673  C31 POPEa 238      78.274  49.979  65.842  1.00  0.00           C
ATOM   6674  O32 POPEa 238      77.124  49.619  66.051  1.00  0.00           O
ATOM   6675  C32 POPEa 238      78.724  51.309  65.201  1.00  0.00           C
ATOM   6678  C23 POPEa 238      80.364  45.409  61.721  1.00  0.00           C
ATOM   6681  C24 POPEa 238      81.464  45.909  60.781  1.00  0.00           C
ATOM   6684  C25 POPEa 238      82.284  44.769  60.162  1.00  0.00           C
ATOM   6687  C26 POPEa 238      83.334  45.359  59.211  1.00  0.00           C
ATOM   6690  C27 POPEa 238      84.324  44.349  58.592  1.00  0.00           C
ATOM   6693  C28 POPEa 238      84.104  44.109  57.082  1.00  0.00           C
ATOM   6696  C29 POPEa 238      84.224  45.369  56.272  1.00  0.00           C
ATOM   6698 0C21 POPEa 238      84.554  45.479  54.972  1.00  0.00           C
ATOM   6700 1C21 POPEa 238      84.864  44.349  54.031  1.00  0.00           C
ATOM   6703 2C21 POPEa 238      85.464  44.839  52.701  1.00  0.00           C
ATOM   6706 3C21 POPEa 238      84.444  45.599  51.842  1.00  0.00           C
ATOM   6709 4C21 POPEa 238      85.014  46.159  50.541  1.00  0.00           C
ATOM   6712 5C21 POPEa 238      85.564  45.099  49.582  1.00  0.00           C
ATOM   6715 6C21 POPEa 238      85.834  45.699  48.192  1.00  0.00           C
ATOM   6718 7C21 POPEa 238      86.974  45.029  47.432  1.00  0.00           C
ATOM   6721 8C21 POPEa 238      87.354  45.759  46.131  1.00  0.00           C
ATOM   6725  C33 POPEa 238      78.794  51.299  63.662  1.00  0.00           C
ATOM   6728  C34 POPEa 238      79.504  52.539  63.101  1.00  0.00           C
ATOM   6731  C35 POPEa 238      78.894  53.019  61.772  1.00  0.00           C
ATOM   6734  C36 POPEa 238      79.664  54.109  61.022  1.00  0.00           C
ATOM   6737  C37 POPEa 238      78.714  54.809  60.032  1.00  0.00           C
ATOM   6740  C38 POPEa 238      79.334  55.519  58.821  1.00  0.00           C
ATOM   6743  C39 POPEa 238      78.214  56.199  58.002  1.00  0.00           C
ATOM   6746 0C31 POPEa 238      78.624  56.919  56.711  1.00  0.00           C
ATOM   6749 1C31 POPEa 238      78.994  56.009  55.522  1.00  0.00           C
ATOM   6752 2C31 POPEa 238      79.294  56.849  54.262  1.00  0.00           C
ATOM   6755 3C31 POPEa 238      79.544  56.019  53.002  1.00  0.00           C
ATOM   6758 4C31 POPEa 238      78.264  55.429  52.402  1.00  0.00           C
ATOM   6761 5C31 POPEa 238      78.544  54.429  51.261  1.00  0.00           C
ATOM   6764 6C31 POPEa 238      77.284  53.729  50.762  1.00  0.00           C
ATOM   6768  NH3 POPEb 239      -5.234  92.289  60.151  1.00  0.00           N
ATOM   6772  C12 POPEb 239      -4.004  92.359  61.002  1.00  0.00           C
ATOM   6775  C11 POPEb 239      -2.754  92.449  60.092  1.00  0.00           C
ATOM   6778  P   POPEb 239      -0.934  91.419  61.661  1.00  0.00           P
ATOM   6779  O13 POPEb 239       0.466  91.789  61.902  1.00  0.00           O
ATOM   6780  O14 POPEb 239      -1.794  91.259  62.841  1.00  0.00           O
ATOM   6781  O11 POPEb 239      -1.044  90.099  60.752  1.00  0.00           O
ATOM   6782  O12 POPEb 239      -1.534  92.629  60.821  1.00  0.00           O
ATOM   6783  C1  POPEb 239       0.186  89.549  60.242  1.00  0.00           C
ATOM   6786  C2  POPEb 239       0.106  88.159  59.491  1.00  0.00           C
ATOM   6788  O21 POPEb 239       0.606  88.219  58.162  1.00  0.00           O
ATOM   6789  C21 POPEb 239      -0.064  88.939  57.281  1.00  0.00           C
ATOM   6790  O22 POPEb 239      -0.824  89.869  57.502  1.00  0.00           O
ATOM   6791  C22 POPEb 239       0.376  88.469  55.902  1.00  0.00           C
ATOM   6794  C3  POPEb 239      -1.224  87.349  59.531  1.00  0.00           C
ATOM   6797  O31 POPEb 239      -1.004  85.949  59.161  1.00  0.00           O
ATOM   6798  C31 POPEb 239      -1.244  85.629  57.872  1.00  0.00           C
ATOM   6799  O32 POPEb 239      -1.634  86.389  57.012  1.00  0.00           O
ATOM   6800  C32 POPEb 239      -0.894  84.149  57.631  1.00  0.00           C
ATOM   6803  C23 POPEb 239      -0.724  88.609  54.821  1.00  0.00           C
ATOM   6806  C24 POPEb 239      -0.394  87.749  53.601  1.00  0.00           C
ATOM   6809  C25 POPEb 239       0.894  88.139  52.841  1.00  0.00           C
ATOM   6812  C26 POPEb 239       1.384  87.009  51.932  1.00  0.00           C
ATOM   6815  C27 POPEb 239       2.764  87.159  51.272  1.00  0.00           C
ATOM   6818  C28 POPEb 239       3.204  85.849  50.582  1.00  0.00           C
ATOM   6821  C29 POPEb 239       2.344  85.539  49.382  1.00  0.00           C
ATOM   6823 0C21 POPEb 239       2.764  85.319  48.122  1.00  0.00           C
ATOM   6825 1C21 POPEb 239       4.194  85.329  47.641  1.00  0.00           C
ATOM   6828 2C21 POPEb 239       4.364  86.089  46.311  1.00  0.00           C
ATOM   6831 3C21 POPEb 239       5.764  85.879  45.731  1.00  0.00           C
ATOM   6834 4C21 POPEb 239       5.894  86.369  44.281  1.00  0.00           C
ATOM   6837 5C21 POPEb 239       5.224  85.469  43.231  1.00  0.00           C
ATOM   6840 6C21 POPEb 239       5.904  84.119  43.002  1.00  0.00           C
ATOM   6843 7C21 POPEb 239       5.164  83.309  41.932  1.00  0.00           C
ATOM   6846 8C21 POPEb 239       5.714  81.899  41.732  1.00  0.00           C
ATOM   6850  C33 POPEb 239      -0.594  83.759  56.152  1.00  0.00           C
ATOM   6853  C34 POPEb 239      -0.314  82.249  56.002  1.00  0.00           C
ATOM   6856  C35 POPEb 239      -0.554  81.579  54.621  1.00  0.00           C
ATOM   6859  C36 POPEb 239       0.506  81.779  53.522  1.00  0.00           C
ATOM   6862  C37 POPEb 239       0.864  80.549  52.672  1.00  0.00           C
ATOM   6865  C38 POPEb 239       1.504  80.889  51.301  1.00  0.00           C
ATOM   6868  C39 POPEb 239       0.626  81.839  50.452  1.00  0.00           C
ATOM   6871 0C31 POPEb 239       0.844  81.749  48.932  1.00  0.00           C
ATOM   6874 1C31 POPEb 239      -0.164  82.649  48.182  1.00  0.00           C
ATOM   6877 2C31 POPEb 239      -0.034  82.619  46.661  1.00  0.00           C
ATOM   6880 3C31 POPEb 239      -1.174  83.389  45.972  1.00  0.00           C
ATOM   6883 4C31 POPEb 239      -1.104  83.359  44.442  1.00  0.00           C
ATOM   6886 5C31 POPEb 239      -2.394  83.849  43.782  1.00  0.00           C
ATOM   6889 6C31 POPEb 239      -2.314  83.979  42.251  1.00  0.00           C
ATOM   6893  NH3 POPEc 240     122.724  97.489  17.352  1.00  0.00           N
ATOM   6897  C12 POPEc 240     121.704  96.539  16.782  1.00  0.00           C
ATOM   6900  C11 POPEc 240     120.524  97.229  16.092  1.00  0.00           C
ATOM   6903  P   POPEc 240     117.994  96.549  16.192  1.00  0.00           P
ATOM   6904  O13 POPEc 240     117.404  97.219  15.022  1.00  0.00           O
ATOM   6905  O14 POPEc 240     117.334  95.299  16.622  1.00  0.00           O
ATOM   6906  O11 POPEc 240     117.974  97.539  17.412  1.00  0.00           O
ATOM   6907  O12 POPEc 240     119.514  96.229  15.972  1.00  0.00           O
ATOM   6908  C1  POPEc 240     118.464  97.129  18.681  1.00  0.00           C
ATOM   6911  C2  POPEc 240     117.364  97.389  19.722  1.00  0.00           C
ATOM   6913  O21 POPEc 240     117.884  98.329  20.672  1.00  0.00           O
ATOM   6914  C21 POPEc 240     117.134  99.419  20.851  1.00  0.00           C
ATOM   6915  O22 POPEc 240     116.004  99.569  20.452  1.00  0.00           O
ATOM   6916  C22 POPEc 240     117.904 100.419  21.702  1.00  0.00           C
ATOM   6919  C3  POPEc 240     116.934  96.069  20.402  1.00  0.00           C
ATOM   6922  O31 POPEc 240     115.834  96.289  21.292  1.00  0.00           O
ATOM   6923  C31 POPEc 240     115.974  96.469  22.612  1.00  0.00           C
ATOM   6924  O32 POPEc 240     115.064  96.899  23.302  1.00  0.00           O
ATOM   6925  C32 POPEc 240     117.344  96.099  23.182  1.00  0.00           C
ATOM   6928  C23 POPEc 240     117.294 100.519  23.112  1.00  0.00           C
ATOM   6931  C24 POPEc 240     118.344 100.909  24.162  1.00  0.00           C
ATOM   6934  C25 POPEc 240     117.864 100.789  25.602  1.00  0.00           C
ATOM   6937  C26 POPEc 240     117.294  99.399  25.891  1.00  0.00           C
ATOM   6940  C27 POPEc 240     117.304  99.029  27.371  1.00  0.00           C
ATOM   6943  C28 POPEc 240     116.074  98.209  27.772  1.00  0.00           C
ATOM   6946  C29 POPEc 240     114.894  99.129  27.931  1.00  0.00           C
ATOM   6948 0C21 POPEc 240     114.204  99.309  29.062  1.00  0.00           C
ATOM   6950 1C21 POPEc 240     114.424  98.589  30.372  1.00  0.00           C
ATOM   6953 2C21 POPEc 240     114.014  97.099  30.352  1.00  0.00           C
ATOM   6956 3C21 POPEc 240     112.544  96.849  29.992  1.00  0.00           C
ATOM   6959 4C21 POPEc 240     112.194  95.359  29.972  1.00  0.00           C
ATOM   6962 5C21 POPEc 240     110.844  95.069  29.311  1.00  0.00           C
ATOM   6965 6C21 POPEc 240     110.494  93.589  29.341  1.00  0.00           C
ATOM   6968 7C21 POPEc 240     108.984  93.339  29.362  1.00  0.00           C
ATOM   6971 8C21 POPEc 240     108.654  91.849  29.452  1.00  0.00           C
ATOM   6975  C33 POPEc 240     117.324  95.889  24.712  1.00  0.00           C
ATOM   6978  C34 POPEc 240     118.734  95.729  25.302  1.00  0.00           C
ATOM   6981  C35 POPEc 240     118.764  94.819  26.532  1.00  0.00           C
ATOM   6984  C36 POPEc 240     118.014  95.379  27.742  1.00  0.00           C
ATOM   6987  C37 POPEc 240     118.074  94.419  28.932  1.00  0.00           C
ATOM   6990  C38 POPEc 240     117.354  94.909  30.182  1.00  0.00           C
ATOM   6993  C39 POPEc 240     118.024  96.159  30.741  1.00  0.00           C
ATOM   6996 0C31 POPEc 240     117.844  96.319  32.251  1.00  0.00           C
ATOM   6999 1C31 POPEc 240     118.644  97.539  32.752  1.00  0.00           C
ATOM   7002 2C31 POPEc 240     118.704  97.599  34.272  1.00  0.00           C
ATOM   7005 3C31 POPEc 240     117.344  97.829  34.922  1.00  0.00           C
ATOM   7008 4C31 POPEc 240     117.424  97.569  36.412  1.00  0.00           C
ATOM   7011 5C31 POPEc 240     116.074  97.729  37.111  1.00  0.00           C
ATOM   7014 6C31 POPEc 240     116.194  97.249  38.542  1.00  0.00           C
ATOM   7018  NH3 POPEd 241     104.814  18.129  17.961  1.00  0.00           N
ATOM   7022  C12 POPEd 241     104.464  19.569  18.232  1.00  0.00           C
ATOM   7025  C11 POPEd 241     105.654  20.409  18.732  1.00  0.00           C
ATOM   7028  P   POPEd 241     104.534  22.649  19.562  1.00  0.00           P
ATOM   7029  O13 POPEd 241     103.614  22.569  18.412  1.00  0.00           O
ATOM   7030  O14 POPEd 241     105.594  23.699  19.541  1.00  0.00           O
ATOM   7031  O11 POPEd 241     103.714  22.879  20.881  1.00  0.00           O
ATOM   7032  O12 POPEd 241     105.234  21.259  19.801  1.00  0.00           O
ATOM   7033  C1  POPEd 241     103.934  22.109  22.071  1.00  0.00           C
ATOM   7036  C2  POPEd 241     103.054  22.669  23.232  1.00  0.00           C
ATOM   7038  O21 POPEd 241     102.974  21.729  24.332  1.00  0.00           O
ATOM   7039  C21 POPEd 241     104.044  21.769  25.112  1.00  0.00           C
ATOM   7040  O22 POPEd 241     105.044  22.419  24.891  1.00  0.00           O
ATOM   7041  C22 POPEd 241     103.834  20.889  26.342  1.00  0.00           C
ATOM   7044  C3  POPEd 241     101.624  22.939  22.722  1.00  0.00           C
ATOM   7047  O31 POPEd 241     100.754  23.349  23.811  1.00  0.00           O
ATOM   7048  C31 POPEd 241      99.904  22.429  24.252  1.00  0.00           C
ATOM   7049  O32 POPEd 241      99.704  21.339  23.751  1.00  0.00           O
ATOM   7050  C32 POPEd 241      99.204  22.929  25.521  1.00  0.00           C
ATOM   7053  C23 POPEd 241     104.504  21.529  27.582  1.00  0.00           C
ATOM   7056  C24 POPEd 241     104.274  20.789  28.912  1.00  0.00           C
ATOM   7059  C25 POPEd 241     102.794  20.679  29.292  1.00  0.00           C
ATOM   7062  C26 POPEd 241     102.554  20.329  30.772  1.00  0.00           C
ATOM   7065  C27 POPEd 241     101.124  19.809  30.991  1.00  0.00           C
ATOM   7068  C28 POPEd 241     100.694  19.779  32.472  1.00  0.00           C
ATOM   7071  C29 POPEd 241      99.364  19.079  32.602  1.00  0.00           C
ATOM   7073 0C21 POPEd 241      98.884  18.439  33.682  1.00  0.00           C
ATOM   7075 1C21 POPEd 241      99.534  18.339  35.051  1.00  0.00           C
ATOM   7078 2C21 POPEd 241      98.654  19.099  36.051  1.00  0.00           C
ATOM   7081 3C21 POPEd 241      99.124  19.049  37.522  1.00  0.00           C
ATOM   7084 4C21 POPEd 241      98.024  19.599  38.452  1.00  0.00           C
ATOM   7087 5C21 POPEd 241      98.524  20.049  39.821  1.00  0.00           C
ATOM   7090 6C21 POPEd 241      98.614  18.939  40.871  1.00  0.00           C
ATOM   7093 7C21 POPEd 241      98.954  19.489  42.262  1.00  0.00           C
ATOM   7096 8C21 POPEd 241      98.994  18.429  43.361  1.00  0.00           C
ATOM   7100  C33 POPEd 241     100.194  23.449  26.592  1.00  0.00           C
ATOM   7103  C34 POPEd 241      99.504  23.979  27.861  1.00  0.00           C
ATOM   7106  C35 POPEd 241      98.644  22.939  28.602  1.00  0.00           C
ATOM   7109  C36 POPEd 241      98.094  23.469  29.942  1.00  0.00           C
ATOM   7112  C37 POPEd 241      96.884  22.679  30.452  1.00  0.00           C
ATOM   7115  C38 POPEd 241      96.814  22.589  31.981  1.00  0.00           C
ATOM   7118  C39 POPEd 241      95.624  21.749  32.472  1.00  0.00           C
ATOM   7121 0C31 POPEd 241      95.704  21.429  33.972  1.00  0.00           C
ATOM   7124 1C31 POPEd 241      94.574  20.489  34.432  1.00  0.00           C
ATOM   7127 2C31 POPEd 241      94.814  19.849  35.801  1.00  0.00           C
ATOM   7130 3C31 POPEd 241      93.584  19.119  36.381  1.00  0.00           C
ATOM   7133 4C31 POPEd 241      92.794  18.289  35.352  1.00  0.00           C
ATOM   7136 5C31 POPEd 241      91.684  17.439  36.001  1.00  0.00           C
ATOM   7139 6C31 POPEd 241      90.704  16.849  34.981  1.00  0.00           C
ATOM   7143  NH3 POPEe 242      56.064  48.329  24.752  1.00  0.00           N
ATOM   7147  C12 POPEe 242      55.804  49.799  24.571  1.00  0.00           C
ATOM   7150  C11 POPEe 242      57.104  50.609  24.352  1.00  0.00           C
ATOM   7153  P   POPEe 242      59.204  49.309  23.462  1.00  0.00           P
ATOM   7154  O13 POPEe 242      58.824  48.079  24.192  1.00  0.00           O
ATOM   7155  O14 POPEe 242      59.864  49.129  22.152  1.00  0.00           O
ATOM   7156  O11 POPEe 242      60.074  50.239  24.382  1.00  0.00           O
ATOM   7157  O12 POPEe 242      57.864  50.129  23.242  1.00  0.00           O
ATOM   7158  C1  POPEe 242      61.164  49.749  25.172  1.00  0.00           C
ATOM   7161  C2  POPEe 242      60.984  50.309  26.602  1.00  0.00           C
ATOM   7163  O21 POPEe 242      62.234  50.609  27.262  1.00  0.00           O
ATOM   7164  C21 POPEe 242      62.934  49.609  27.782  1.00  0.00           C
ATOM   7165  O22 POPEe 242      62.714  48.419  27.601  1.00  0.00           O
ATOM   7166  C22 POPEe 242      64.054  50.159  28.662  1.00  0.00           C
ATOM   7169  C3  POPEe 242      59.984  49.469  27.452  1.00  0.00           C
ATOM   7172  O31 POPEe 242      59.804  50.009  28.772  1.00  0.00           O
ATOM   7173  C31 POPEe 242      59.114  51.149  28.822  1.00  0.00           C
ATOM   7174  O32 POPEe 242      58.604  51.719  27.861  1.00  0.00           O
ATOM   7175  C32 POPEe 242      59.094  51.619  30.272  1.00  0.00           C
ATOM   7178  C23 POPEe 242      64.164  49.399  30.001  1.00  0.00           C
ATOM   7181  C24 POPEe 242      64.454  50.289  31.212  1.00  0.00           C
ATOM   7184  C25 POPEe 242      63.274  51.199  31.602  1.00  0.00           C
ATOM   7187  C26 POPEe 242      63.574  52.019  32.862  1.00  0.00           C
ATOM   7190  C27 POPEe 242      62.364  52.819  33.361  1.00  0.00           C
ATOM   7193  C28 POPEe 242      62.784  53.859  34.412  1.00  0.00           C
ATOM   7196  C29 POPEe 242      61.664  54.749  34.871  1.00  0.00           C
ATOM   7198 0C21 POPEe 242      61.594  55.379  36.061  1.00  0.00           C
ATOM   7200 1C21 POPEe 242      62.624  55.339  37.152  1.00  0.00           C
ATOM   7203 2C21 POPEe 242      63.984  55.969  36.791  1.00  0.00           C
ATOM   7206 3C21 POPEe 242      63.894  57.369  36.162  1.00  0.00           C
ATOM   7209 4C21 POPEe 242      65.274  58.029  36.071  1.00  0.00           C
ATOM   7212 5C21 POPEe 242      65.314  59.279  35.191  1.00  0.00           C
ATOM   7215 6C21 POPEe 242      64.964  59.009  33.722  1.00  0.00           C
ATOM   7218 7C21 POPEe 242      65.254  60.209  32.821  1.00  0.00           C
ATOM   7221 8C21 POPEe 242      64.764  59.989  31.391  1.00  0.00           C
ATOM   7225  C33 POPEe 242      58.504  53.029  30.502  1.00  0.00           C
ATOM   7228  C34 POPEe 242      58.684  53.509  31.962  1.00  0.00           C
ATOM   7231  C35 POPEe 242      58.144  52.529  33.012  1.00  0.00           C
ATOM   7234  C36 POPEe 242      58.444  52.939  34.461  1.00  0.00           C
ATOM   7237  C37 POPEe 242      58.014  51.849  35.471  1.00  0.00           C
ATOM   7240  C38 POPEe 242      58.664  51.969  36.861  1.00  0.00           C
ATOM   7243  C39 POPEe 242      58.634  53.339  37.561  1.00  0.00           C
ATOM   7246 0C31 POPEe 242      59.664  53.459  38.691  1.00  0.00           C
ATOM   7249 1C31 POPEe 242      59.624  54.849  39.332  1.00  0.00           C
ATOM   7252 2C31 POPEe 242      60.534  54.939  40.541  1.00  0.00           C
ATOM   7255 3C31 POPEe 242      60.604  56.349  41.162  1.00  0.00           C
ATOM   7258 4C31 POPEe 242      61.504  56.289  42.402  1.00  0.00           C
ATOM   7261 5C31 POPEe 242      61.594  57.579  43.211  1.00  0.00           C
ATOM   7264 6C31 POPEe 242      62.474  57.379  44.442  1.00  0.00           C
ATOM   7268  NH3 POPEf 243      79.844  75.809  22.361  1.00  0.00           N
ATOM   7272  C12 POPEf 243      80.124  74.699  21.402  1.00  0.00           C
ATOM   7275  C11 POPEf 243      79.394  73.429  21.841  1.00  0.00           C
ATOM   7278  P   POPEf 243      76.844  73.939  22.531  1.00  0.00           P
ATOM   7279  O13 POPEf 243      76.124  72.699  22.912  1.00  0.00           O
ATOM   7280  O14 POPEf 243      76.054  75.009  21.901  1.00  0.00           O
ATOM   7281  O11 POPEf 243      77.674  74.529  23.762  1.00  0.00           O
ATOM   7282  O12 POPEf 243      78.004  73.539  21.541  1.00  0.00           O
ATOM   7283  C1  POPEf 243      77.604  73.949  25.072  1.00  0.00           C
ATOM   7286  C2  POPEf 243      78.884  74.299  25.902  1.00  0.00           C
ATOM   7288  O21 POPEf 243      78.794  73.879  27.271  1.00  0.00           O
ATOM   7289  C21 POPEf 243      79.004  72.599  27.492  1.00  0.00           C
ATOM   7290  O22 POPEf 243      79.064  71.719  26.662  1.00  0.00           O
ATOM   7291  C22 POPEf 243      79.374  72.419  28.971  1.00  0.00           C
ATOM   7294  C3  POPEf 243      79.154  75.829  25.921  1.00  0.00           C
ATOM   7297  O31 POPEf 243      80.404  76.199  26.552  1.00  0.00           O
ATOM   7298  C31 POPEf 243      81.474  75.859  25.842  1.00  0.00           C
ATOM   7299  O32 POPEf 243      81.424  75.279  24.762  1.00  0.00           O
ATOM   7300  C32 POPEf 243      82.734  76.149  26.632  1.00  0.00           C
ATOM   7303  C23 POPEf 243      80.874  72.059  29.172  1.00  0.00           C
ATOM   7306  C24 POPEf 243      81.694  73.209  29.762  1.00  0.00           C
ATOM   7309  C25 POPEf 243      81.434  73.429  31.261  1.00  0.00           C
ATOM   7312  C26 POPEf 243      81.904  72.259  32.142  1.00  0.00           C
ATOM   7315  C27 POPEf 243      80.734  71.589  32.882  1.00  0.00           C
ATOM   7318  C28 POPEf 243      81.164  70.509  33.891  1.00  0.00           C
ATOM   7321  C29 POPEf 243      81.914  71.109  35.051  1.00  0.00           C
ATOM   7323 0C21 POPEf 243      82.124  70.569  36.252  1.00  0.00           C
ATOM   7325 1C21 POPEf 243      81.694  69.209  36.752  1.00  0.00           C
ATOM   7328 2C21 POPEf 243      80.954  69.289  38.101  1.00  0.00           C
ATOM   7331 3C21 POPEf 243      81.744  69.979  39.221  1.00  0.00           C
ATOM   7334 4C21 POPEf 243      80.934  70.089  40.522  1.00  0.00           C
ATOM   7337 5C21 POPEf 243      81.464  71.179  41.472  1.00  0.00           C
ATOM   7340 6C21 POPEf 243      81.134  72.629  41.071  1.00  0.00           C
ATOM   7343 7C21 POPEf 243      81.754  73.629  42.051  1.00  0.00           C
ATOM   7346 8C21 POPEf 243      81.434  75.089  41.711  1.00  0.00           C
ATOM   7350  C33 POPEf 243      84.034  75.809  25.872  1.00  0.00           C
ATOM   7353  C34 POPEf 243      85.194  76.709  26.311  1.00  0.00           C
ATOM   7356  C35 POPEf 243      86.314  75.959  27.031  1.00  0.00           C
ATOM   7359  C36 POPEf 243      85.914  75.639  28.481  1.00  0.00           C
ATOM   7362  C37 POPEf 243      86.804  74.579  29.132  1.00  0.00           C
ATOM   7365  C38 POPEf 243      86.194  74.069  30.452  1.00  0.00           C
ATOM   7368  C39 POPEf 243      87.134  74.209  31.641  1.00  0.00           C
ATOM   7371 0C31 POPEf 243      86.724  73.399  32.872  1.00  0.00           C
ATOM   7374 1C31 POPEf 243      87.404  73.919  34.141  1.00  0.00           C
ATOM   7377 2C31 POPEf 243      86.864  73.319  35.452  1.00  0.00           C
ATOM   7380 3C31 POPEf 243      87.114  71.809  35.651  1.00  0.00           C
ATOM   7383 4C31 POPEf 243      86.024  70.909  35.042  1.00  0.00           C
ATOM   7386 5C31 POPEf 243      86.234  69.429  35.362  1.00  0.00           C
ATOM   7389 6C31 POPEf 243      85.164  68.529  34.762  1.00  0.00           C
ATOM   7393  NH3 POPEg 244      87.844 122.129  60.752  1.00  0.00           N
ATOM   7397  C12 POPEg 244      86.414 121.749  61.051  1.00  0.00           C
ATOM   7400  C11 POPEg 244      85.674 121.079  59.881  1.00  0.00           C
ATOM   7403  P   POPEg 244      83.814 119.179  59.731  1.00  0.00           P
ATOM   7404  O13 POPEg 244      84.294 117.889  60.261  1.00  0.00           O
ATOM   7405  O14 POPEg 244      82.364 119.449  59.792  1.00  0.00           O
ATOM   7406  O11 POPEg 244      84.264 119.269  58.231  1.00  0.00           O
ATOM   7407  O12 POPEg 244      84.564 120.379  60.432  1.00  0.00           O
ATOM   7408  C1  POPEg 244      83.484 118.709  57.182  1.00  0.00           C
ATOM   7411  C2  POPEg 244      83.424 119.719  56.012  1.00  0.00           C
ATOM   7413  O21 POPEg 244      83.424 119.029  54.762  1.00  0.00           O
ATOM   7414  C21 POPEg 244      82.324 118.579  54.151  1.00  0.00           C
ATOM   7415  O22 POPEg 244      82.354 117.729  53.272  1.00  0.00           O
ATOM   7416  C22 POPEg 244      81.024 119.249  54.632  1.00  0.00           C
ATOM   7419  C3  POPEg 244      84.664 120.639  56.012  1.00  0.00           C
ATOM   7422  O31 POPEg 244      84.614 121.539  54.881  1.00  0.00           O
ATOM   7423  C31 POPEg 244      85.424 121.239  53.862  1.00  0.00           C
ATOM   7424  O32 POPEg 244      86.244 120.349  53.831  1.00  0.00           O
ATOM   7425  C32 POPEg 244      85.214 122.279  52.761  1.00  0.00           C
ATOM   7428  C23 POPEg 244      79.834 119.119  53.652  1.00  0.00           C
ATOM   7431  C24 POPEg 244      79.664 120.339  52.722  1.00  0.00           C
ATOM   7434  C25 POPEg 244      79.564 119.999  51.222  1.00  0.00           C
ATOM   7437  C26 POPEg 244      79.134 121.239  50.411  1.00  0.00           C
ATOM   7440  C27 POPEg 244      79.294 121.119  48.891  1.00  0.00           C
ATOM   7443  C28 POPEg 244      79.154 122.479  48.182  1.00  0.00           C
ATOM   7446  C29 POPEg 244      77.754 123.029  48.082  1.00  0.00           C
ATOM   7448 0C21 POPEg 244      77.394 124.029  47.251  1.00  0.00           C
ATOM   7450 1C21 POPEg 244      78.354 124.779  46.352  1.00  0.00           C
ATOM   7453 2C21 POPEg 244      78.004 126.269  46.191  1.00  0.00           C
ATOM   7456 3C21 POPEg 244      79.154 127.079  45.571  1.00  0.00           C
ATOM   7459 4C21 POPEg 244      78.754 128.519  45.191  1.00  0.00           C
ATOM   7462 5C21 POPEg 244      79.934 129.439  44.852  1.00  0.00           C
ATOM   7465 6C21 POPEg 244      80.654 129.099  43.532  1.00  0.00           C
ATOM   7468 7C21 POPEg 244      81.714 130.139  43.171  1.00  0.00           C
ATOM   7471 8C21 POPEg 244      82.444 129.859  41.851  1.00  0.00           C
ATOM   7475  C33 POPEg 244      83.734 122.539  52.351  1.00  0.00           C
ATOM   7478  C34 POPEg 244      83.564 123.879  51.622  1.00  0.00           C
ATOM   7481  C35 POPEg 244      84.064 123.889  50.172  1.00  0.00           C
ATOM   7484  C36 POPEg 244      83.054 123.279  49.192  1.00  0.00           C
ATOM   7487  C37 POPEg 244      83.524 123.339  47.732  1.00  0.00           C
ATOM   7490  C38 POPEg 244      82.374 123.139  46.742  1.00  0.00           C
ATOM   7493  C39 POPEg 244      82.804 123.179  45.261  1.00  0.00           C
ATOM   7496 0C31 POPEg 244      83.284 124.549  44.782  1.00  0.00           C
ATOM   7499 1C31 POPEg 244      83.664 124.509  43.291  1.00  0.00           C
ATOM   7502 2C31 POPEg 244      84.134 125.869  42.752  1.00  0.00           C
ATOM   7505 3C31 POPEg 244      84.564 125.799  41.272  1.00  0.00           C
ATOM   7508 4C31 POPEg 244      85.934 125.149  41.071  1.00  0.00           C
ATOM   7511 5C31 POPEg 244      86.354 125.079  39.601  1.00  0.00           C
ATOM   7514 6C31 POPEg 244      87.774 124.519  39.412  1.00  0.00           C
ATOM   7518  NH3 POPEh 245     110.514  64.859  64.811  1.00  0.00           N
ATOM   7522  C12 POPEh 245     109.614  63.649  64.691  1.00  0.00           C
ATOM   7525  C11 POPEh 245     108.374  63.729  65.622  1.00  0.00           C
ATOM   7528  P   POPEh 245     107.744  66.189  66.272  1.00  0.00           P
ATOM   7529  O13 POPEh 245     107.774  67.059  67.462  1.00  0.00           O
ATOM   7530  O14 POPEh 245     108.404  66.689  65.042  1.00  0.00           O
ATOM   7531  O11 POPEh 245     106.244  65.809  65.961  1.00  0.00           O
ATOM   7532  O12 POPEh 245     108.454  64.799  66.581  1.00  0.00           O
ATOM   7533  C1  POPEh 245     105.444  66.429  64.941  1.00  0.00           C
ATOM   7536  C2  POPEh 245     105.134  65.399  63.831  1.00  0.00           C
ATOM   7538  O21 POPEh 245     105.884  65.739  62.641  1.00  0.00           O
ATOM   7539  C21 POPEh 245     106.524  64.719  62.101  1.00  0.00           C
ATOM   7540  O22 POPEh 245     106.714  63.629  62.621  1.00  0.00           O
ATOM   7541  C22 POPEh 245     106.964  65.049  60.682  1.00  0.00           C
ATOM   7544  C3  POPEh 245     103.614  65.309  63.472  1.00  0.00           C
ATOM   7547  O31 POPEh 245     103.344  64.619  62.231  1.00  0.00           O
ATOM   7548  C31 POPEh 245     103.394  63.289  62.281  1.00  0.00           C
ATOM   7549  O32 POPEh 245     103.864  62.629  63.192  1.00  0.00           O
ATOM   7550  C32 POPEh 245     102.684  62.719  61.051  1.00  0.00           C
ATOM   7553  C23 POPEh 245     107.284  63.719  59.972  1.00  0.00           C
ATOM   7556  C24 POPEh 245     107.654  63.859  58.491  1.00  0.00           C
ATOM   7559  C25 POPEh 245     106.464  63.609  57.551  1.00  0.00           C
ATOM   7562  C26 POPEh 245     106.924  63.459  56.092  1.00  0.00           C
ATOM   7565  C27 POPEh 245     105.944  62.659  55.211  1.00  0.00           C
ATOM   7568  C28 POPEh 245     106.214  62.929  53.731  1.00  0.00           C
ATOM   7571  C29 POPEh 245     105.354  62.089  52.812  1.00  0.00           C
ATOM   7573 0C21 POPEh 245     105.674  61.789  51.542  1.00  0.00           C
ATOM   7575 1C21 POPEh 245     106.904  62.309  50.842  1.00  0.00           C
ATOM   7578 2C21 POPEh 245     108.144  61.439  51.071  1.00  0.00           C
ATOM   7581 3C21 POPEh 245     108.104  60.099  50.341  1.00  0.00           C
ATOM   7584 4C21 POPEh 245     109.284  59.209  50.772  1.00  0.00           C
ATOM   7587 5C21 POPEh 245     109.484  57.999  49.862  1.00  0.00           C
ATOM   7590 6C21 POPEh 245     110.604  57.089  50.382  1.00  0.00           C
ATOM   7593 7C21 POPEh 245     111.164  56.189  49.272  1.00  0.00           C
ATOM   7596 8C21 POPEh 245     112.364  55.359  49.722  1.00  0.00           C
ATOM   7600  C33 POPEh 245     103.514  62.299  59.821  1.00  0.00           C
ATOM   7603  C34 POPEh 245     102.524  61.819  58.752  1.00  0.00           C
ATOM   7606  C35 POPEh 245     103.074  61.699  57.332  1.00  0.00           C
ATOM   7609  C36 POPEh 245     101.954  61.289  56.371  1.00  0.00           C
ATOM   7612  C37 POPEh 245     102.334  61.369  54.892  1.00  0.00           C
ATOM   7615  C38 POPEh 245     101.144  61.029  53.961  1.00  0.00           C
ATOM   7618  C39 POPEh 245     101.474  61.239  52.481  1.00  0.00           C
ATOM   7621 0C31 POPEh 245     100.294  60.989  51.542  1.00  0.00           C
ATOM   7624 1C31 POPEh 245     100.664  61.329  50.092  1.00  0.00           C
ATOM   7627 2C31 POPEh 245      99.484  61.449  49.132  1.00  0.00           C
ATOM   7630 3C31 POPEh 245      98.744  60.139  48.801  1.00  0.00           C
ATOM   7633 4C31 POPEh 245      97.714  60.399  47.691  1.00  0.00           C
ATOM   7636 5C31 POPEh 245      96.774  59.229  47.392  1.00  0.00           C
ATOM   7639 6C31 POPEh 245      95.624  59.639  46.451  1.00  0.00           C
ATOM   7643  NH3 POPEi 246     113.694  98.699  19.531  1.00  0.00           N
ATOM   7647  C12 POPEi 246     113.274  99.839  18.662  1.00  0.00           C
ATOM   7650  C11 POPEi 246     112.344 100.739  19.452  1.00  0.00           C
ATOM   7653  P   POPEi 246     110.964 102.899  19.292  1.00  0.00           P
ATOM   7654  O13 POPEi 246     111.724 104.169  19.362  1.00  0.00           O
ATOM   7655  O14 POPEi 246     109.614 102.899  18.662  1.00  0.00           O
ATOM   7656  O11 POPEi 246     110.764 102.289  20.721  1.00  0.00           O
ATOM   7657  O12 POPEi 246     111.874 101.799  18.621  1.00  0.00           O
ATOM   7658  C1  POPEi 246     110.444 103.099  21.832  1.00  0.00           C
ATOM   7661  C2  POPEi 246     110.224 102.159  23.032  1.00  0.00           C
ATOM   7663  O21 POPEi 246     109.994 102.769  24.292  1.00  0.00           O
ATOM   7664  C21 POPEi 246     110.014 104.029  24.561  1.00  0.00           C
ATOM   7665  O22 POPEi 246     110.194 104.979  23.811  1.00  0.00           O
ATOM   7666  C22 POPEi 246     109.714 104.179  26.051  1.00  0.00           C
ATOM   7669  C3  POPEi 246     111.424 101.189  23.161  1.00  0.00           C
ATOM   7672  O31 POPEi 246     111.554 100.559  24.452  1.00  0.00           O
ATOM   7673  C31 POPEi 246     110.894  99.439  24.631  1.00  0.00           C
ATOM   7674  O32 POPEi 246     109.904  99.079  24.022  1.00  0.00           O
ATOM   7675  C32 POPEi 246     111.674  98.589  25.642  1.00  0.00           C
ATOM   7678  C23 POPEi 246     109.964 102.999  27.012  1.00  0.00           C
ATOM   7681  C24 POPEi 246     109.114 103.209  28.262  1.00  0.00           C
ATOM   7684  C25 POPEi 246     109.754 102.629  29.522  1.00  0.00           C
ATOM   7687  C26 POPEi 246     108.844 102.749  30.741  1.00  0.00           C
ATOM   7690  C27 POPEi 246     109.564 102.289  32.012  1.00  0.00           C
ATOM   7693  C28 POPEi 246     108.694 102.419  33.281  1.00  0.00           C
ATOM   7696  C29 POPEi 246     109.454 101.939  34.491  1.00  0.00           C
ATOM   7698 0C21 POPEi 246     110.504 102.579  35.051  1.00  0.00           C
ATOM   7700 1C21 POPEi 246     111.094 103.889  34.592  1.00  0.00           C
ATOM   7703 2C21 POPEi 246     111.264 104.899  35.752  1.00  0.00           C
ATOM   7706 3C21 POPEi 246     112.294 104.449  36.791  1.00  0.00           C
ATOM   7709 4C21 POPEi 246     112.804 105.599  37.662  1.00  0.00           C
ATOM   7712 5C21 POPEi 246     111.804 106.099  38.712  1.00  0.00           C
ATOM   7715 6C21 POPEi 246     112.324 107.349  39.432  1.00  0.00           C
ATOM   7718 7C21 POPEi 246     111.354 107.889  40.492  1.00  0.00           C
ATOM   7721 8C21 POPEi 246     111.954 109.059  41.292  1.00  0.00           C
ATOM   7725  C33 POPEi 246     111.774  97.119  25.191  1.00  0.00           C
ATOM   7728  C34 POPEi 246     112.924  96.389  25.872  1.00  0.00           C
ATOM   7731  C35 POPEi 246     112.914  94.859  25.682  1.00  0.00           C
ATOM   7734  C36 POPEi 246     114.134  94.279  26.412  1.00  0.00           C
ATOM   7737  C37 POPEi 246     114.294  92.759  26.392  1.00  0.00           C
ATOM   7740  C38 POPEi 246     115.514  92.409  27.252  1.00  0.00           C
ATOM   7743  C39 POPEi 246     115.724  90.939  27.622  1.00  0.00           C
ATOM   7746 0C31 POPEi 246     116.624  90.849  28.872  1.00  0.00           C
ATOM   7749 1C31 POPEi 246     117.234  89.479  29.192  1.00  0.00           C
ATOM   7752 2C31 POPEi 246     118.234  89.549  30.361  1.00  0.00           C
ATOM   7755 3C31 POPEi 246     117.584  89.879  31.711  1.00  0.00           C
ATOM   7758 4C31 POPEi 246     118.604  89.919  32.872  1.00  0.00           C
ATOM   7761 5C31 POPEi 246     117.914  89.959  34.242  1.00  0.00           C
ATOM   7764 6C31 POPEi 246     118.894  89.979  35.411  1.00  0.00           C
ATOM   7768  NH3 POPEj 247      47.534  67.959  27.382  1.00  0.00           N
ATOM   7772  C12 POPEj 247      46.384  68.939  27.312  1.00  0.00           C
ATOM   7775  C11 POPEj 247      45.204  68.599  28.252  1.00  0.00           C
ATOM   7778  P   POPEj 247      42.794  69.669  28.772  1.00  0.00           P
ATOM   7779  O13 POPEj 247      41.934  70.209  27.712  1.00  0.00           O
ATOM   7780  O14 POPEj 247      42.364  68.339  29.282  1.00  0.00           O
ATOM   7781  O11 POPEj 247      42.844  70.719  29.972  1.00  0.00           O
ATOM   7782  O12 POPEj 247      44.294  69.689  28.262  1.00  0.00           O
ATOM   7783  C1  POPEj 247      42.414  70.289  31.272  1.00  0.00           C
ATOM   7786  C2  POPEj 247      42.414  71.439  32.321  1.00  0.00           C
ATOM   7788  O21 POPEj 247      41.224  71.309  33.132  1.00  0.00           O
ATOM   7789  C21 POPEj 247      41.354  71.589  34.421  1.00  0.00           C
ATOM   7790  O22 POPEj 247      42.404  71.769  35.011  1.00  0.00           O
ATOM   7791  C22 POPEj 247      39.974  71.689  35.071  1.00  0.00           C
ATOM   7794  C3  POPEj 247      42.454  72.849  31.632  1.00  0.00           C
ATOM   7797  O31 POPEj 247      42.024  73.949  32.462  1.00  0.00           O
ATOM   7798  C31 POPEj 247      42.854  74.359  33.412  1.00  0.00           C
ATOM   7799  O32 POPEj 247      44.004  74.009  33.542  1.00  0.00           O
ATOM   7800  C32 POPEj 247      42.034  75.219  34.401  1.00  0.00           C
ATOM   7803  C23 POPEj 247      39.784  70.749  36.282  1.00  0.00           C
ATOM   7806  C24 POPEj 247      38.834  71.349  37.321  1.00  0.00           C
ATOM   7809  C25 POPEj 247      38.554  70.409  38.501  1.00  0.00           C
ATOM   7812  C26 POPEj 247      37.774  71.079  39.642  1.00  0.00           C
ATOM   7815  C27 POPEj 247      37.404  70.079  40.752  1.00  0.00           C
ATOM   7818  C28 POPEj 247      36.384  70.619  41.772  1.00  0.00           C
ATOM   7821  C29 POPEj 247      36.984  71.619  42.711  1.00  0.00           C
ATOM   7823 0C21 POPEj 247      37.244  71.459  44.021  1.00  0.00           C
ATOM   7825 1C21 POPEj 247      36.984  70.239  44.881  1.00  0.00           C
ATOM   7828 2C21 POPEj 247      38.274  69.429  45.141  1.00  0.00           C
ATOM   7831 3C21 POPEj 247      38.154  68.519  46.371  1.00  0.00           C
ATOM   7834 4C21 POPEj 247      39.294  67.499  46.492  1.00  0.00           C
ATOM   7837 5C21 POPEj 247      40.714  68.089  46.482  1.00  0.00           C
ATOM   7840 6C21 POPEj 247      40.994  69.069  47.631  1.00  0.00           C
ATOM   7843 7C21 POPEj 247      42.444  69.579  47.631  1.00  0.00           C
ATOM   7846 8C21 POPEj 247      42.814  70.419  48.862  1.00  0.00           C
ATOM   7850  C33 POPEj 247      42.574  75.179  35.851  1.00  0.00           C
ATOM   7853  C34 POPEj 247      41.484  75.189  36.932  1.00  0.00           C
ATOM   7856  C35 POPEj 247      42.134  75.089  38.322  1.00  0.00           C
ATOM   7859  C36 POPEj 247      41.164  74.959  39.491  1.00  0.00           C
ATOM   7862  C37 POPEj 247      41.944  74.739  40.791  1.00  0.00           C
ATOM   7865  C38 POPEj 247      41.084  74.479  42.031  1.00  0.00           C
ATOM   7868  C39 POPEj 247      41.884  74.729  43.312  1.00  0.00           C
ATOM   7871 0C31 POPEj 247      41.304  74.029  44.551  1.00  0.00           C
ATOM   7874 1C31 POPEj 247      42.064  74.389  45.832  1.00  0.00           C
ATOM   7877 2C31 POPEj 247      41.374  73.909  47.121  1.00  0.00           C
ATOM   7880 3C31 POPEj 247      40.024  74.599  47.362  1.00  0.00           C
ATOM   7883 4C31 POPEj 247      39.294  74.099  48.612  1.00  0.00           C
ATOM   7886 5C31 POPEj 247      37.844  74.589  48.652  1.00  0.00           C
ATOM   7889 6C31 POPEj 247      37.084  74.159  49.912  1.00  0.00           C
ATOM   7893  NH3 POPEk 248      44.864  97.699  68.292  1.00  0.00           N
ATOM   7897  C12 POPEk 248      45.864  96.829  69.031  1.00  0.00           C
ATOM   7900  C11 POPEk 248      46.674  95.939  68.071  1.00  0.00           C
ATOM   7903  P   POPEk 248      47.564  93.459  68.312  1.00  0.00           P
ATOM   7904  O13 POPEk 248      49.014  93.129  68.252  1.00  0.00           O
ATOM   7905  O14 POPEk 248      46.664  92.539  69.031  1.00  0.00           O
ATOM   7906  O11 POPEk 248      47.004  93.469  66.812  1.00  0.00           O
ATOM   7907  O12 POPEk 248      47.384  94.949  68.821  1.00  0.00           O
ATOM   7908  C1  POPEk 248      48.024  93.569  65.812  1.00  0.00           C
ATOM   7911  C2  POPEk 248      47.434  93.739  64.402  1.00  0.00           C
ATOM   7913  O21 POPEk 248      47.104  92.429  63.862  1.00  0.00           O
ATOM   7914  C21 POPEk 248      46.144  92.509  62.932  1.00  0.00           C
ATOM   7915  O22 POPEk 248      45.414  93.469  62.761  1.00  0.00           O
ATOM   7916  C22 POPEk 248      46.064  91.209  62.141  1.00  0.00           C
ATOM   7919  C3  POPEk 248      48.444  94.479  63.481  1.00  0.00           C
ATOM   7922  O31 POPEk 248      47.734  95.359  62.621  1.00  0.00           O
ATOM   7923  C31 POPEk 248      47.564  94.999  61.371  1.00  0.00           C
ATOM   7924  O32 POPEk 248      48.004  93.979  60.851  1.00  0.00           O
ATOM   7925  C32 POPEk 248      46.654  96.019  60.722  1.00  0.00           C
ATOM   7928  C23 POPEk 248      45.254  91.399  60.832  1.00  0.00           C
ATOM   7931  C24 POPEk 248      45.074  90.099  60.032  1.00  0.00           C
ATOM   7934  C25 POPEk 248      44.034  90.229  58.901  1.00  0.00           C
ATOM   7937  C26 POPEk 248      44.294  91.359  57.891  1.00  0.00           C
ATOM   7940  C27 POPEk 248      43.214  91.379  56.781  1.00  0.00           C
ATOM   7943  C28 POPEk 248      42.974  92.769  56.152  1.00  0.00           C
ATOM   7946  C29 POPEk 248      41.754  92.719  55.271  1.00  0.00           C
ATOM   7948 0C21 POPEk 248      41.444  93.469  54.202  1.00  0.00           C
ATOM   7950 1C21 POPEk 248      42.194  94.639  53.612  1.00  0.00           C
ATOM   7953 2C21 POPEk 248      41.204  95.759  53.252  1.00  0.00           C
ATOM   7956 3C21 POPEk 248      41.854  96.959  52.542  1.00  0.00           C
ATOM   7959 4C21 POPEk 248      40.874  98.119  52.272  1.00  0.00           C
ATOM   7962 5C21 POPEk 248      39.974  97.879  51.051  1.00  0.00           C
ATOM   7965 6C21 POPEk 248      39.474  99.179  50.401  1.00  0.00           C
ATOM   7968 7C21 POPEk 248      38.904  98.919  49.002  1.00  0.00           C
ATOM   7971 8C21 POPEk 248      38.384 100.149  48.272  1.00  0.00           C
ATOM   7975  C33 POPEk 248      46.694  95.869  59.192  1.00  0.00           C
ATOM   7978  C34 POPEk 248      45.644  96.739  58.502  1.00  0.00           C
ATOM   7981  C35 POPEk 248      45.454  96.279  57.062  1.00  0.00           C
ATOM   7984  C36 POPEk 248      46.704  96.459  56.191  1.00  0.00           C
ATOM   7987  C37 POPEk 248      46.324  96.299  54.722  1.00  0.00           C
ATOM   7990  C38 POPEk 248      47.464  95.859  53.801  1.00  0.00           C
ATOM   7993  C39 POPEk 248      46.954  95.639  52.362  1.00  0.00           C
ATOM   7996 0C31 POPEk 248      46.184  96.869  51.872  1.00  0.00           C
ATOM   7999 1C31 POPEk 248      45.794  96.879  50.391  1.00  0.00           C
ATOM   8002 2C31 POPEk 248      45.034  98.179  50.092  1.00  0.00           C
ATOM   8005 3C31 POPEk 248      44.404  98.249  48.691  1.00  0.00           C
ATOM   8008 4C31 POPEk 248      43.344  97.169  48.461  1.00  0.00           C
ATOM   8011 5C31 POPEk 248      42.524  97.399  47.191  1.00  0.00           C
ATOM   8014 6C31 POPEk 248      41.544  96.259  46.912  1.00  0.00           C
ATOM   8018  NH3 POPEl 249     131.672  28.199  19.132  1.00  0.00           N
ATOM   8022  C12 POPEl 249     130.184  28.279  19.411  1.00  0.00           C
ATOM   8025  C11 POPEl 249     129.814  27.599  20.742  1.00  0.00           C
ATOM   8028  P   POPEl 249     127.274  27.039  20.461  1.00  0.00           P
ATOM   8029  O13 POPEl 249     126.104  27.929  20.391  1.00  0.00           O
ATOM   8030  O14 POPEl 249     127.754  26.439  19.202  1.00  0.00           O
ATOM   8031  O11 POPEl 249     127.024  25.939  21.562  1.00  0.00           O
ATOM   8032  O12 POPEl 249     128.464  27.879  21.111  1.00  0.00           O
ATOM   8033  C1  POPEl 249     125.734  25.599  22.122  1.00  0.00           C
ATOM   8036  C2  POPEl 249     125.444  26.319  23.492  1.00  0.00           C
ATOM   8038  O21 POPEl 249     124.914  25.449  24.512  1.00  0.00           O
ATOM   8039  C21 POPEl 249     123.704  24.959  24.282  1.00  0.00           C
ATOM   8040  O22 POPEl 249     123.064  25.109  23.262  1.00  0.00           O
ATOM   8041  C22 POPEl 249     123.234  24.129  25.492  1.00  0.00           C
ATOM   8044  C3  POPEl 249     124.604  27.629  23.391  1.00  0.00           C
ATOM   8047  O31 POPEl 249     125.044  28.559  24.392  1.00  0.00           O
ATOM   8048  C31 POPEl 249     124.424  28.579  25.561  1.00  0.00           C
ATOM   8049  O32 POPEl 249     123.384  28.009  25.842  1.00  0.00           O
ATOM   8050  C32 POPEl 249     125.204  29.499  26.511  1.00  0.00           C
ATOM   8053  C23 POPEl 249     123.224  24.879  26.862  1.00  0.00           C
ATOM   8056  C24 POPEl 249     123.274  23.909  28.051  1.00  0.00           C
ATOM   8059  C25 POPEl 249     122.384  24.239  29.262  1.00  0.00           C
ATOM   8062  C26 POPEl 249     122.714  25.529  30.042  1.00  0.00           C
ATOM   8065  C27 POPEl 249     121.904  25.629  31.352  1.00  0.00           C
ATOM   8068  C28 POPEl 249     122.144  26.929  32.152  1.00  0.00           C
ATOM   8071  C29 POPEl 249     121.154  27.079  33.291  1.00  0.00           C
ATOM   8073 0C21 POPEl 249     121.404  27.399  34.582  1.00  0.00           C
ATOM   8075 1C21 POPEl 249     122.754  27.669  35.211  1.00  0.00           C
ATOM   8078 2C21 POPEl 249     122.784  27.649  36.762  1.00  0.00           C
ATOM   8081 3C21 POPEl 249     122.074  28.809  37.492  1.00  0.00           C
ATOM   8084 4C21 POPEl 249     122.434  30.199  36.942  1.00  0.00           C
ATOM   8087 5C21 POPEl 249     121.984  31.379  37.812  1.00  0.00           C
ATOM   8090 6C21 POPEl 249     121.734  32.649  37.002  1.00  0.00           C
ATOM   8093 7C21 POPEl 249     122.614  33.839  37.381  1.00  0.00           C
ATOM   8096 8C21 POPEl 249     122.214  35.139  36.682  1.00  0.00           C
ATOM   8100  C33 POPEl 249     125.904  28.769  27.672  1.00  0.00           C
ATOM   8103  C34 POPEl 249     126.144  29.679  28.881  1.00  0.00           C
ATOM   8106  C35 POPEl 249     126.924  28.999  30.022  1.00  0.00           C
ATOM   8109  C36 POPEl 249     126.194  27.849  30.731  1.00  0.00           C
ATOM   8112  C37 POPEl 249     127.174  26.989  31.542  1.00  0.00           C
ATOM   8115  C38 POPEl 249     126.494  25.899  32.371  1.00  0.00           C
ATOM   8118  C39 POPEl 249     127.444  24.769  32.792  1.00  0.00           C
ATOM   8121 0C31 POPEl 249     128.604  25.199  33.701  1.00  0.00           C
ATOM   8124 1C31 POPEl 249     129.534  24.019  34.042  1.00  0.00           C
ATOM   8127 2C31 POPEl 249     130.652  24.399  35.022  1.00  0.00           C
ATOM   8130 3C31 POPEl 249     130.194  24.399  36.492  1.00  0.00           C
ATOM   8133 4C31 POPEl 249     131.182  25.109  37.432  1.00  0.00           C
ATOM   8136 5C31 POPEl 249     130.742  25.029  38.912  1.00  0.00           C
ATOM   8139 6C31 POPEl 249     131.682  25.769  39.862  1.00  0.00           C
ATOM   8143  NH3 POPEm 250     119.234 101.209  62.092  1.00  0.00           N
ATOM   8147  C12 POPEm 250     118.994 101.429  63.551  1.00  0.00           C
ATOM   8150  C11 POPEm 250     118.204 102.729  63.772  1.00  0.00           C
ATOM   8153  P   POPEm 250     116.734 103.629  65.762  1.00  0.00           P
ATOM   8154  O13 POPEm 250     116.544 104.989  65.191  1.00  0.00           O
ATOM   8155  O14 POPEm 250     116.744 103.509  67.241  1.00  0.00           O
ATOM   8156  O11 POPEm 250     115.614 102.669  65.151  1.00  0.00           O
ATOM   8157  O12 POPEm 250     118.054 102.989  65.162  1.00  0.00           O
ATOM   8158  C1  POPEm 250     114.404 103.189  64.592  1.00  0.00           C
ATOM   8161  C2  POPEm 250     114.484 103.269  63.031  1.00  0.00           C
ATOM   8163  O21 POPEm 250     113.584 104.259  62.491  1.00  0.00           O
ATOM   8164  C21 POPEm 250     112.304 104.029  62.651  1.00  0.00           C
ATOM   8165  O22 POPEm 250     111.804 103.099  63.252  1.00  0.00           O
ATOM   8166  C22 POPEm 250     111.464 105.109  61.961  1.00  0.00           C
ATOM   8169  C3  POPEm 250     114.364 101.869  62.362  1.00  0.00           C
ATOM   8172  O31 POPEm 250     114.284 101.959  60.921  1.00  0.00           O
ATOM   8173  C31 POPEm 250     115.444 101.919  60.292  1.00  0.00           C
ATOM   8174  O32 POPEm 250     116.544 101.709  60.812  1.00  0.00           O
ATOM   8175  C32 POPEm 250     115.234 102.259  58.821  1.00  0.00           C
ATOM   8178  C23 POPEm 250     111.814 105.289  60.461  1.00  0.00           C
ATOM   8181  C24 POPEm 250     110.674 105.909  59.652  1.00  0.00           C
ATOM   8184  C25 POPEm 250     111.014 106.099  58.162  1.00  0.00           C
ATOM   8187  C26 POPEm 250     109.994 105.519  57.171  1.00  0.00           C
ATOM   8190  C27 POPEm 250     109.994 106.269  55.832  1.00  0.00           C
ATOM   8193  C28 POPEm 250     109.054 105.649  54.772  1.00  0.00           C
ATOM   8196  C29 POPEm 250     109.624 104.429  54.091  1.00  0.00           C
ATOM   8198 0C21 POPEm 250     108.964 103.699  53.162  1.00  0.00           C
ATOM   8200 1C21 POPEm 250     107.564 103.979  52.682  1.00  0.00           C
ATOM   8203 2C21 POPEm 250     107.544 104.529  51.241  1.00  0.00           C
ATOM   8206 3C21 POPEm 250     107.694 103.429  50.182  1.00  0.00           C
ATOM   8209 4C21 POPEm 250     108.294 103.929  48.852  1.00  0.00           C
ATOM   8212 5C21 POPEm 250     109.814 104.129  48.912  1.00  0.00           C
ATOM   8215 6C21 POPEm 250     110.444 104.369  47.532  1.00  0.00           C
ATOM   8218 7C21 POPEm 250     111.974 104.519  47.602  1.00  0.00           C
ATOM   8221 8C21 POPEm 250     112.654 104.469  46.231  1.00  0.00           C
ATOM   8225  C33 POPEm 250     114.504 103.609  58.652  1.00  0.00           C
ATOM   8228  C34 POPEm 250     114.724 104.269  57.281  1.00  0.00           C
ATOM   8231  C35 POPEm 250     114.424 103.349  56.101  1.00  0.00           C
ATOM   8234  C36 POPEm 250     114.044 104.139  54.842  1.00  0.00           C
ATOM   8237  C37 POPEm 250     114.484 103.459  53.542  1.00  0.00           C
ATOM   8240  C38 POPEm 250     113.744 103.979  52.292  1.00  0.00           C
ATOM   8243  C39 POPEm 250     113.484 105.489  52.332  1.00  0.00           C
ATOM   8246 0C31 POPEm 250     112.794 106.039  51.071  1.00  0.00           C
ATOM   8249 1C31 POPEm 250     112.144 107.389  51.381  1.00  0.00           C
ATOM   8252 2C31 POPEm 250     111.484 108.079  50.182  1.00  0.00           C
ATOM   8255 3C31 POPEm 250     112.504 108.589  49.151  1.00  0.00           C
ATOM   8258 4C31 POPEm 250     111.824 109.449  48.082  1.00  0.00           C
ATOM   8261 5C31 POPEm 250     112.704 109.659  46.851  1.00  0.00           C
ATOM   8264 6C31 POPEm 250     111.964 110.309  45.682  1.00  0.00           C
ATOM   8268  NH3 POPEn 251      74.224 107.289  20.661  1.00  0.00           N
ATOM   8272  C12 POPEn 251      73.824 106.439  19.492  1.00  0.00           C
ATOM   8275  C11 POPEn 251      72.844 107.169  18.551  1.00  0.00           C
ATOM   8278  P   POPEn 251      71.624 109.499  18.722  1.00  0.00           P
ATOM   8279  O13 POPEn 251      72.934 110.159  18.511  1.00  0.00           O
ATOM   8280  O14 POPEn 251      70.754 109.409  17.542  1.00  0.00           O
ATOM   8281  O11 POPEn 251      70.884 110.239  19.922  1.00  0.00           O
ATOM   8282  O12 POPEn 251      72.004 108.059  19.271  1.00  0.00           O
ATOM   8283  C1  POPEn 251      71.454 111.129  20.881  1.00  0.00           C
ATOM   8286  C2  POPEn 251      71.794 110.429  22.242  1.00  0.00           C
ATOM   8288  O21 POPEn 251      71.474 111.299  23.372  1.00  0.00           O
ATOM   8289  C21 POPEn 251      71.404 110.629  24.531  1.00  0.00           C
ATOM   8290  O22 POPEn 251      71.344 109.429  24.641  1.00  0.00           O
ATOM   8291  C22 POPEn 251      71.364 111.569  25.752  1.00  0.00           C
ATOM   8294  C3  POPEn 251      73.304 110.059  22.261  1.00  0.00           C
ATOM   8297  O31 POPEn 251      73.574 108.849  23.002  1.00  0.00           O
ATOM   8298  C31 POPEn 251      74.284 108.999  24.132  1.00  0.00           C
ATOM   8299  O32 POPEn 251      74.754 110.049  24.512  1.00  0.00           O
ATOM   8300  C32 POPEn 251      74.494 107.649  24.812  1.00  0.00           C
ATOM   8303  C23 POPEn 251      72.514 111.259  26.752  1.00  0.00           C
ATOM   8306  C24 POPEn 251      72.524 112.089  28.051  1.00  0.00           C
ATOM   8309  C25 POPEn 251      71.294 111.869  28.941  1.00  0.00           C
ATOM   8312  C26 POPEn 251      71.584 112.029  30.452  1.00  0.00           C
ATOM   8315  C27 POPEn 251      70.294 112.099  31.282  1.00  0.00           C
ATOM   8318  C28 POPEn 251      70.484 112.169  32.812  1.00  0.00           C
ATOM   8321  C29 POPEn 251      69.154 112.449  33.462  1.00  0.00           C
ATOM   8323 0C21 POPEn 251      68.914 112.599  34.772  1.00  0.00           C
ATOM   8325 1C21 POPEn 251      69.944 112.499  35.871  1.00  0.00           C
ATOM   8328 2C21 POPEn 251      69.764 113.539  37.002  1.00  0.00           C
ATOM   8331 3C21 POPEn 251      70.624 113.169  38.211  1.00  0.00           C
ATOM   8334 4C21 POPEn 251      70.494 114.109  39.421  1.00  0.00           C
ATOM   8337 5C21 POPEn 251      71.204 113.539  40.662  1.00  0.00           C
ATOM   8340 6C21 POPEn 251      71.234 114.489  41.851  1.00  0.00           C
ATOM   8343 7C21 POPEn 251      72.044 113.909  43.022  1.00  0.00           C
ATOM   8346 8C21 POPEn 251      72.144 114.829  44.242  1.00  0.00           C
ATOM   8350  C33 POPEn 251      73.604 107.469  26.051  1.00  0.00           C
ATOM   8353  C34 POPEn 251      73.994 106.219  26.862  1.00  0.00           C
ATOM   8356  C35 POPEn 251      72.914 105.829  27.872  1.00  0.00           C
ATOM   8359  C36 POPEn 251      73.344 104.679  28.792  1.00  0.00           C
ATOM   8362  C37 POPEn 251      72.154 104.109  29.552  1.00  0.00           C
ATOM   8365  C38 POPEn 251      72.544 103.309  30.801  1.00  0.00           C
ATOM   8368  C39 POPEn 251      72.864 101.849  30.492  1.00  0.00           C
ATOM   8371 0C31 POPEn 251      73.324 101.089  31.732  1.00  0.00           C
ATOM   8374 1C31 POPEn 251      73.184  99.569  31.602  1.00  0.00           C
ATOM   8377 2C31 POPEn 251      73.894  98.859  32.752  1.00  0.00           C
ATOM   8380 3C31 POPEn 251      73.314  97.509  33.141  1.00  0.00           C
ATOM   8383 4C31 POPEn 251      74.064  96.829  34.302  1.00  0.00           C
ATOM   8386 5C31 POPEn 251      73.374  95.549  34.772  1.00  0.00           C
ATOM   8389 6C31 POPEn 251      74.144  94.809  35.861  1.00  0.00           C
ATOM   8393  NH3 POPEo 252      98.354  58.879  25.452  1.00  0.00           N
ATOM   8397  C12 POPEo 252      98.764  58.689  26.882  1.00  0.00           C
ATOM   8400  C11 POPEo 252     100.284  58.499  26.911  1.00  0.00           C
ATOM   8403  P   POPEo 252     102.394  59.429  25.752  1.00  0.00           P
ATOM   8404  O13 POPEo 252     102.584  58.169  25.001  1.00  0.00           O
ATOM   8405  O14 POPEo 252     102.824  60.709  25.122  1.00  0.00           O
ATOM   8406  O11 POPEo 252     103.044  59.349  27.171  1.00  0.00           O
ATOM   8407  O12 POPEo 252     100.874  59.549  26.141  1.00  0.00           O
ATOM   8408  C1  POPEo 252     104.454  59.239  27.252  1.00  0.00           C
ATOM   8411  C2  POPEo 252     104.884  59.579  28.681  1.00  0.00           C
ATOM   8413  O21 POPEo 252     106.154  58.949  28.872  1.00  0.00           O
ATOM   8414  C21 POPEo 252     107.074  59.669  29.462  1.00  0.00           C
ATOM   8415  O22 POPEo 252     107.134  60.889  29.502  1.00  0.00           O
ATOM   8416  C22 POPEo 252     108.094  58.719  30.072  1.00  0.00           C
ATOM   8419  C3  POPEo 252     103.874  58.989  29.712  1.00  0.00           C
ATOM   8422  O31 POPEo 252     104.474  58.849  31.022  1.00  0.00           O
ATOM   8423  C31 POPEo 252     103.874  57.939  31.781  1.00  0.00           C
ATOM   8424  O32 POPEo 252     102.764  57.479  31.612  1.00  0.00           O
ATOM   8425  C32 POPEo 252     104.864  57.489  32.841  1.00  0.00           C
ATOM   8428  C23 POPEo 252     108.614  59.269  31.401  1.00  0.00           C
ATOM   8431  C24 POPEo 252     109.504  58.239  32.101  1.00  0.00           C
ATOM   8434  C25 POPEo 252     110.004  58.739  33.462  1.00  0.00           C
ATOM   8437  C26 POPEo 252     111.324  58.069  33.842  1.00  0.00           C
ATOM   8440  C27 POPEo 252     111.914  58.609  35.151  1.00  0.00           C
ATOM   8443  C28 POPEo 252     113.084  57.749  35.641  1.00  0.00           C
ATOM   8446  C29 POPEo 252     112.564  56.499  36.292  1.00  0.00           C
ATOM   8448 0C21 POPEo 252     112.794  55.219  35.941  1.00  0.00           C
ATOM   8450 1C21 POPEo 252     113.654  54.709  34.811  1.00  0.00           C
ATOM   8453 2C21 POPEo 252     113.394  53.199  34.652  1.00  0.00           C
ATOM   8456 3C21 POPEo 252     114.404  52.499  33.742  1.00  0.00           C
ATOM   8459 4C21 POPEo 252     114.404  50.969  33.881  1.00  0.00           C
ATOM   8462 5C21 POPEo 252     113.294  50.259  33.101  1.00  0.00           C
ATOM   8465 6C21 POPEo 252     111.934  50.099  33.801  1.00  0.00           C
ATOM   8468 7C21 POPEo 252     110.864  49.559  32.831  1.00  0.00           C
ATOM   8471 8C21 POPEo 252     109.464  49.419  33.441  1.00  0.00           C
ATOM   8475  C33 POPEo 252     104.524  56.079  33.361  1.00  0.00           C
ATOM   8478  C34 POPEo 252     105.764  55.359  33.881  1.00  0.00           C
ATOM   8481  C35 POPEo 252     106.544  56.169  34.932  1.00  0.00           C
ATOM   8484  C36 POPEo 252     107.584  55.309  35.641  1.00  0.00           C
ATOM   8487  C37 POPEo 252     108.324  56.059  36.742  1.00  0.00           C
ATOM   8490  C38 POPEo 252     109.274  55.129  37.502  1.00  0.00           C
ATOM   8493  C39 POPEo 252     109.804  55.759  38.801  1.00  0.00           C
ATOM   8496 0C31 POPEo 252     110.954  54.949  39.421  1.00  0.00           C
ATOM   8499 1C31 POPEo 252     111.474  55.599  40.711  1.00  0.00           C
ATOM   8502 2C31 POPEo 252     112.964  55.319  40.962  1.00  0.00           C
ATOM   8505 3C31 POPEo 252     113.284  53.849  41.292  1.00  0.00           C
ATOM   8508 4C31 POPEo 252     114.794  53.659  41.492  1.00  0.00           C
ATOM   8511 5C31 POPEo 252     115.214  52.189  41.651  1.00  0.00           C
ATOM   8514 6C31 POPEo 252     116.694  51.969  41.342  1.00  0.00           C
ATOM   8518  NH3 POPEp 253      95.674  70.519  23.972  1.00  0.00           N
ATOM   8522  C12 POPEp 253      96.764  71.259  23.262  1.00  0.00           C
ATOM   8525  C11 POPEp 253      96.274  72.649  22.852  1.00  0.00           C
ATOM   8528  P   POPEp 253      95.204  74.759  23.981  1.00  0.00           P
ATOM   8529  O13 POPEp 253      94.554  74.879  22.652  1.00  0.00           O
ATOM   8530  O14 POPEp 253      94.304  74.819  25.151  1.00  0.00           O
ATOM   8531  O11 POPEp 253      96.314  75.879  24.062  1.00  0.00           O
ATOM   8532  O12 POPEp 253      96.024  73.409  24.041  1.00  0.00           O
ATOM   8533  C1  POPEp 253      96.404  76.709  25.231  1.00  0.00           C
ATOM   8536  C2  POPEp 253      97.454  76.169  26.222  1.00  0.00           C
ATOM   8538  O21 POPEp 253      97.664  77.229  27.182  1.00  0.00           O
ATOM   8539  C21 POPEp 253      97.924  76.799  28.402  1.00  0.00           C
ATOM   8540  O22 POPEp 253      98.084  75.629  28.722  1.00  0.00           O
ATOM   8541  C22 POPEp 253      98.064  77.959  29.382  1.00  0.00           C
ATOM   8544  C3  POPEp 253      98.784  75.829  25.502  1.00  0.00           C
ATOM   8547  O31 POPEp 253      99.884  75.699  26.432  1.00  0.00           O
ATOM   8548  C31 POPEp 253     100.334  74.479  26.672  1.00  0.00           C
ATOM   8549  O32 POPEp 253      99.984  73.469  26.102  1.00  0.00           O
ATOM   8550  C32 POPEp 253     101.394  74.569  27.782  1.00  0.00           C
ATOM   8553  C23 POPEp 253      99.154  77.629  30.442  1.00  0.00           C
ATOM   8556  C24 POPEp 253      99.424  78.799  31.391  1.00  0.00           C
ATOM   8559  C25 POPEp 253      98.334  79.039  32.441  1.00  0.00           C
ATOM   8562  C26 POPEp 253      98.424  78.089  33.652  1.00  0.00           C
ATOM   8565  C27 POPEp 253      97.494  78.519  34.801  1.00  0.00           C
ATOM   8568  C28 POPEp 253      98.224  78.819  36.121  1.00  0.00           C
ATOM   8571  C29 POPEp 253      97.254  79.079  37.241  1.00  0.00           C
ATOM   8573 0C21 POPEp 253      97.144  80.169  38.022  1.00  0.00           C
ATOM   8575 1C21 POPEp 253      97.984  81.429  38.002  1.00  0.00           C
ATOM   8578 2C21 POPEp 253      98.434  81.799  39.432  1.00  0.00           C
ATOM   8581 3C21 POPEp 253      98.984  83.229  39.572  1.00  0.00           C
ATOM   8584 4C21 POPEp 253      98.744  83.839  40.962  1.00  0.00           C
ATOM   8587 5C21 POPEp 253      99.284  83.019  42.142  1.00  0.00           C
ATOM   8590 6C21 POPEp 253      98.184  82.669  43.141  1.00  0.00           C
ATOM   8593 7C21 POPEp 253      98.614  81.679  44.242  1.00  0.00           C
ATOM   8596 8C21 POPEp 253      97.474  81.339  45.201  1.00  0.00           C
ATOM   8600  C33 POPEp 253     101.104  73.649  28.992  1.00  0.00           C
ATOM   8603  C34 POPEp 253     102.274  73.629  29.982  1.00  0.00           C
ATOM   8606  C35 POPEp 253     102.024  72.709  31.181  1.00  0.00           C
ATOM   8609  C36 POPEp 253     103.274  72.479  32.041  1.00  0.00           C
ATOM   8612  C37 POPEp 253     103.044  71.479  33.192  1.00  0.00           C
ATOM   8615  C38 POPEp 253     104.214  70.509  33.382  1.00  0.00           C
ATOM   8618  C39 POPEp 253     103.824  69.239  34.141  1.00  0.00           C
ATOM   8621 0C31 POPEp 253     104.934  68.179  34.122  1.00  0.00           C
ATOM   8624 1C31 POPEp 253     104.464  66.799  34.611  1.00  0.00           C
ATOM   8627 2C31 POPEp 253     105.604  65.829  34.941  1.00  0.00           C
ATOM   8630 3C31 POPEp 253     106.624  65.659  33.801  1.00  0.00           C
ATOM   8633 4C31 POPEp 253     107.704  64.599  34.081  1.00  0.00           C
ATOM   8636 5C31 POPEp 253     108.464  64.209  32.802  1.00  0.00           C
ATOM   8639 6C31 POPEp 253     109.514  63.099  32.942  1.00  0.00           C
ATOM   8643  NH3 POPEq 254      45.594  79.169  26.832  1.00  0.00           N
ATOM   8647  C12 POPEq 254      46.964  79.739  26.662  1.00  0.00           C
ATOM   8650  C11 POPEq 254      48.014  78.949  27.442  1.00  0.00           C
ATOM   8653  P   POPEq 254      50.564  78.399  27.192  1.00  0.00           P
ATOM   8654  O13 POPEq 254      50.524  76.979  26.762  1.00  0.00           O
ATOM   8655  O14 POPEq 254      51.734  79.189  26.762  1.00  0.00           O
ATOM   8656  O11 POPEq 254      50.504  78.439  28.772  1.00  0.00           O
ATOM   8657  O12 POPEq 254      49.244  79.129  26.742  1.00  0.00           O
ATOM   8658  C1  POPEq 254      50.214  77.239  29.502  1.00  0.00           C
ATOM   8661  C2  POPEq 254      49.814  77.599  30.952  1.00  0.00           C
ATOM   8663  O21 POPEq 254      50.674  76.909  31.892  1.00  0.00           O
ATOM   8664  C21 POPEq 254      50.874  77.609  33.012  1.00  0.00           C
ATOM   8665  O22 POPEq 254      50.634  78.799  33.141  1.00  0.00           O
ATOM   8666  C22 POPEq 254      51.344  76.719  34.161  1.00  0.00           C
ATOM   8669  C3  POPEq 254      48.324  77.249  31.232  1.00  0.00           C
ATOM   8672  O31 POPEq 254      47.944  77.699  32.542  1.00  0.00           O
ATOM   8673  C31 POPEq 254      46.714  77.429  32.922  1.00  0.00           C
ATOM   8674  O32 POPEq 254      45.814  77.009  32.222  1.00  0.00           O
ATOM   8675  C32 POPEq 254      46.604  77.789  34.401  1.00  0.00           C
ATOM   8678  C23 POPEq 254      51.064  77.429  35.512  1.00  0.00           C
ATOM   8681  C24 POPEq 254      51.364  76.559  36.752  1.00  0.00           C
ATOM   8684  C25 POPEq 254      50.994  77.239  38.082  1.00  0.00           C
ATOM   8687  C26 POPEq 254      52.074  78.199  38.631  1.00  0.00           C
ATOM   8690  C27 POPEq 254      51.734  78.699  40.051  1.00  0.00           C
ATOM   8693  C28 POPEq 254      52.764  79.709  40.592  1.00  0.00           C
ATOM   8696  C29 POPEq 254      52.454  80.129  42.012  1.00  0.00           C
ATOM   8698 0C21 POPEq 254      53.134  79.799  43.122  1.00  0.00           C
ATOM   8700 1C21 POPEq 254      54.374  78.939  43.192  1.00  0.00           C
ATOM   8703 2C21 POPEq 254      55.444  79.489  44.151  1.00  0.00           C
ATOM   8706 3C21 POPEq 254      55.884  80.929  43.852  1.00  0.00           C
ATOM   8709 4C21 POPEq 254      57.174  81.329  44.582  1.00  0.00           C
ATOM   8712 5C21 POPEq 254      57.534  82.809  44.391  1.00  0.00           C
ATOM   8715 6C21 POPEq 254      56.674  83.749  45.252  1.00  0.00           C
ATOM   8718 7C21 POPEq 254      56.944  85.229  44.962  1.00  0.00           C
ATOM   8721 8C21 POPEq 254      56.044  86.159  45.772  1.00  0.00           C
ATOM   8725  C33 POPEq 254      46.214  76.599  35.302  1.00  0.00           C
ATOM   8728  C34 POPEq 254      46.614  76.909  36.742  1.00  0.00           C
ATOM   8731  C35 POPEq 254      46.114  75.889  37.761  1.00  0.00           C
ATOM   8734  C36 POPEq 254      46.604  76.239  39.161  1.00  0.00           C
ATOM   8737  C37 POPEq 254      46.084  75.269  40.232  1.00  0.00           C
ATOM   8740  C38 POPEq 254      46.524  75.639  41.651  1.00  0.00           C
ATOM   8743  C39 POPEq 254      48.044  75.629  41.882  1.00  0.00           C
ATOM   8746 0C31 POPEq 254      48.374  76.119  43.301  1.00  0.00           C
ATOM   8749 1C31 POPEq 254      49.874  76.179  43.621  1.00  0.00           C
ATOM   8752 2C31 POPEq 254      50.244  77.329  44.572  1.00  0.00           C
ATOM   8755 3C31 POPEq 254      50.004  77.049  46.071  1.00  0.00           C
ATOM   8758 4C31 POPEq 254      48.554  76.739  46.461  1.00  0.00           C
ATOM   8761 5C31 POPEq 254      48.314  76.659  47.971  1.00  0.00           C
ATOM   8764 6C31 POPEq 254      46.894  76.179  48.312  1.00  0.00           C
ATOM   8768  NH3 POPEr 255      17.614  46.399  19.671  1.00  0.00           N
ATOM   8772  C12 POPEr 255      16.744  47.629  19.722  1.00  0.00           C
ATOM   8775  C11 POPEr 255      16.484  48.029  21.181  1.00  0.00           C
ATOM   8778  P   POPEr 255      16.194  50.619  21.532  1.00  0.00           P
ATOM   8779  O13 POPEr 255      17.664  50.749  21.402  1.00  0.00           O
ATOM   8780  O14 POPEr 255      15.354  51.549  20.732  1.00  0.00           O
ATOM   8781  O11 POPEr 255      15.854  50.809  23.051  1.00  0.00           O
ATOM   8782  O12 POPEr 255      15.654  49.159  21.272  1.00  0.00           O
ATOM   8783  C1  POPEr 255      15.324  52.049  23.521  1.00  0.00           C
ATOM   8786  C2  POPEr 255      15.504  52.139  25.042  1.00  0.00           C
ATOM   8788  O21 POPEr 255      14.914  53.359  25.492  1.00  0.00           O
ATOM   8789  C21 POPEr 255      14.444  53.349  26.731  1.00  0.00           C
ATOM   8790  O22 POPEr 255      14.234  52.359  27.401  1.00  0.00           O
ATOM   8791  C22 POPEr 255      14.294  54.789  27.212  1.00  0.00           C
ATOM   8794  C3  POPEr 255      17.014  52.109  25.402  1.00  0.00           C
ATOM   8797  O31 POPEr 255      17.214  51.479  26.681  1.00  0.00           O
ATOM   8798  C31 POPEr 255      17.354  52.269  27.731  1.00  0.00           C
ATOM   8799  O32 POPEr 255      17.434  53.479  27.712  1.00  0.00           O
ATOM   8800  C32 POPEr 255      17.354  51.379  28.962  1.00  0.00           C
ATOM   8803  C23 POPEr 255      13.644  54.879  28.611  1.00  0.00           C
ATOM   8806  C24 POPEr 255      13.564  56.329  29.092  1.00  0.00           C
ATOM   8809  C25 POPEr 255      12.634  56.559  30.282  1.00  0.00           C
ATOM   8812  C26 POPEr 255      12.814  55.639  31.502  1.00  0.00           C
ATOM   8815  C27 POPEr 255      12.284  56.339  32.771  1.00  0.00           C
ATOM   8818  C28 POPEr 255      12.334  55.499  34.062  1.00  0.00           C
ATOM   8821  C29 POPEr 255      13.694  55.439  34.722  1.00  0.00           C
ATOM   8823 0C21 POPEr 255      14.024  55.949  35.921  1.00  0.00           C
ATOM   8825 1C21 POPEr 255      13.134  56.709  36.872  1.00  0.00           C
ATOM   8828 2C21 POPEr 255      12.254  55.809  37.761  1.00  0.00           C
ATOM   8831 3C21 POPEr 255      13.024  54.969  38.792  1.00  0.00           C
ATOM   8834 4C21 POPEr 255      12.084  54.039  39.582  1.00  0.00           C
ATOM   8837 5C21 POPEr 255      12.834  52.999  40.432  1.00  0.00           C
ATOM   8840 6C21 POPEr 255      11.884  51.899  40.921  1.00  0.00           C
ATOM   8843 7C21 POPEr 255      12.624  50.689  41.511  1.00  0.00           C
ATOM   8846 8C21 POPEr 255      11.694  49.489  41.721  1.00  0.00           C
ATOM   8850  C33 POPEr 255      17.784  52.039  30.291  1.00  0.00           C
ATOM   8853  C34 POPEr 255      17.764  50.929  31.352  1.00  0.00           C
ATOM   8856  C35 POPEr 255      18.324  51.259  32.742  1.00  0.00           C
ATOM   8859  C36 POPEr 255      18.494  49.969  33.551  1.00  0.00           C
ATOM   8862  C37 POPEr 255      18.824  50.189  35.032  1.00  0.00           C
ATOM   8865  C38 POPEr 255      19.394  48.929  35.721  1.00  0.00           C
ATOM   8868  C39 POPEr 255      18.374  47.809  36.001  1.00  0.00           C
ATOM   8871 0C31 POPEr 255      17.504  48.079  37.241  1.00  0.00           C
ATOM   8874 1C31 POPEr 255      16.734  46.839  37.722  1.00  0.00           C
ATOM   8877 2C31 POPEr 255      15.904  47.069  39.002  1.00  0.00           C
ATOM   8880 3C31 POPEr 255      14.764  48.099  38.862  1.00  0.00           C
ATOM   8883 4C31 POPEr 255      13.814  47.789  37.691  1.00  0.00           C
ATOM   8886 5C31 POPEr 255      12.534  48.629  37.722  1.00  0.00           C
ATOM   8889 6C31 POPEr 255      11.494  48.139  36.702  1.00  0.00           C
ATOM   8893  NH3 POPEs 256      64.354  46.429  68.231  1.00  0.00           N
ATOM   8897  C12 POPEs 256      64.984  47.609  67.551  1.00  0.00           C
ATOM   8900  C11 POPEs 256      63.964  48.749  67.362  1.00  0.00           C
ATOM   8903  P   POPEs 256      65.494  50.849  67.022  1.00  0.00           P
ATOM   8904  O13 POPEs 256      65.824  50.539  68.432  1.00  0.00           O
ATOM   8905  O14 POPEs 256      64.864  52.159  66.732  1.00  0.00           O
ATOM   8906  O11 POPEs 256      66.754  50.589  66.121  1.00  0.00           O
ATOM   8907  O12 POPEs 256      64.484  49.729  66.461  1.00  0.00           O
ATOM   8908  C1  POPEs 256      66.974  49.639  65.081  1.00  0.00           C
ATOM   8911  C2  POPEs 256      66.574  50.199  63.682  1.00  0.00           C
ATOM   8913  O21 POPEs 256      67.204  49.489  62.592  1.00  0.00           O
ATOM   8914  C21 POPEs 256      66.374  48.699  61.902  1.00  0.00           C
ATOM   8915  O22 POPEs 256      65.214  48.499  62.211  1.00  0.00           O
ATOM   8916  C22 POPEs 256      66.984  48.239  60.592  1.00  0.00           C
ATOM   8919  C3  POPEs 256      66.904  51.709  63.561  1.00  0.00           C
ATOM   8922  O31 POPEs 256      65.744  52.459  63.951  1.00  0.00           O
ATOM   8923  C31 POPEs 256      64.744  52.769  63.122  1.00  0.00           C
ATOM   8924  O32 POPEs 256      63.614  52.979  63.542  1.00  0.00           O
ATOM   8925  C32 POPEs 256      65.104  52.769  61.641  1.00  0.00           C
ATOM   8928  C23 POPEs 256      65.934  48.389  59.472  1.00  0.00           C
ATOM   8931  C24 POPEs 256      66.504  48.179  58.062  1.00  0.00           C
ATOM   8934  C25 POPEs 256      65.414  48.269  56.991  1.00  0.00           C
ATOM   8937  C26 POPEs 256      65.784  49.139  55.781  1.00  0.00           C
ATOM   8940  C27 POPEs 256      64.694  49.179  54.702  1.00  0.00           C
ATOM   8943  C28 POPEs 256      65.184  49.939  53.452  1.00  0.00           C
ATOM   8946  C29 POPEs 256      64.224  49.949  52.301  1.00  0.00           C
ATOM   8948 0C21 POPEs 256      64.344  50.729  51.212  1.00  0.00           C
ATOM   8950 1C21 POPEs 256      65.454  51.729  50.961  1.00  0.00           C
ATOM   8953 2C21 POPEs 256      66.714  51.089  50.341  1.00  0.00           C
ATOM   8956 3C21 POPEs 256      67.734  52.119  49.832  1.00  0.00           C
ATOM   8959 4C21 POPEs 256      68.994  51.469  49.252  1.00  0.00           C
ATOM   8962 5C21 POPEs 256      69.774  52.399  48.312  1.00  0.00           C
ATOM   8965 6C21 POPEs 256      71.024  51.759  47.682  1.00  0.00           C
ATOM   8968 7C21 POPEs 256      72.324  52.119  48.391  1.00  0.00           C
ATOM   8971 8C21 POPEs 256      73.564  51.389  47.862  1.00  0.00           C
ATOM   8975  C33 POPEs 256      64.014  53.439  60.752  1.00  0.00           C
ATOM   8978  C34 POPEs 256      64.164  53.159  59.252  1.00  0.00           C
ATOM   8981  C35 POPEs 256      65.334  53.889  58.592  1.00  0.00           C
ATOM   8984  C36 POPEs 256      65.274  53.839  57.062  1.00  0.00           C
ATOM   8987  C37 POPEs 256      66.424  54.609  56.391  1.00  0.00           C
ATOM   8990  C38 POPEs 256      66.294  54.739  54.862  1.00  0.00           C
ATOM   8993  C39 POPEs 256      67.524  55.389  54.221  1.00  0.00           C
ATOM   8996 0C31 POPEs 256      67.374  55.699  52.732  1.00  0.00           C
ATOM   8999 1C31 POPEs 256      68.634  56.359  52.162  1.00  0.00           C
ATOM   9002 2C31 POPEs 256      68.454  56.939  50.752  1.00  0.00           C
ATOM   9005 3C31 POPEs 256      68.254  55.869  49.662  1.00  0.00           C
ATOM   9008 4C31 POPEs 256      68.134  56.479  48.262  1.00  0.00           C
ATOM   9011 5C31 POPEs 256      68.304  55.439  47.152  1.00  0.00           C
ATOM   9014 6C31 POPEs 256      68.134  55.999  45.741  1.00  0.00           C
ATOM   9018  NH3 POPEt 257      34.624  38.749  19.792  1.00  0.00           N
ATOM   9022  C12 POPEt 257      35.394  40.019  19.552  1.00  0.00           C
ATOM   9025  C11 POPEt 257      36.284  40.269  20.751  1.00  0.00           C
ATOM   9028  P   POPEt 257      38.414  41.929  20.751  1.00  0.00           P
ATOM   9029  O13 POPEt 257      39.194  41.099  19.801  1.00  0.00           O
ATOM   9030  O14 POPEt 257      38.494  43.389  20.542  1.00  0.00           O
ATOM   9031  O11 POPEt 257      38.954  41.619  22.231  1.00  0.00           O
ATOM   9032  O12 POPEt 257      36.884  41.549  20.682  1.00  0.00           O
ATOM   9033  C1  POPEt 257      38.474  40.609  23.121  1.00  0.00           C
ATOM   9036  C2  POPEt 257      37.854  41.079  24.482  1.00  0.00           C
ATOM   9038  O21 POPEt 257      38.614  40.439  25.532  1.00  0.00           O
ATOM   9039  C21 POPEt 257      38.644  41.089  26.681  1.00  0.00           C
ATOM   9040  O22 POPEt 257      38.294  42.259  26.841  1.00  0.00           O
ATOM   9041  C22 POPEt 257      39.344  40.249  27.731  1.00  0.00           C
ATOM   9044  C3  POPEt 257      36.354  40.659  24.571  1.00  0.00           C
ATOM   9047  O31 POPEt 257      35.854  40.569  25.921  1.00  0.00           O
ATOM   9048  C31 POPEt 257      34.804  39.749  26.042  1.00  0.00           C
ATOM   9049  O32 POPEt 257      34.254  39.199  25.101  1.00  0.00           O
ATOM   9050  C32 POPEt 257      34.444  39.569  27.512  1.00  0.00           C
ATOM   9053  C23 POPEt 257      38.954  40.629  29.172  1.00  0.00           C
ATOM   9056  C24 POPEt 257      39.374  39.539  30.151  1.00  0.00           C
ATOM   9059  C25 POPEt 257      39.634  40.029  31.581  1.00  0.00           C
ATOM   9062  C26 POPEt 257      40.144  38.869  32.451  1.00  0.00           C
ATOM   9065  C27 POPEt 257      40.784  39.289  33.782  1.00  0.00           C
ATOM   9068  C28 POPEt 257      41.424  38.069  34.461  1.00  0.00           C
ATOM   9071  C29 POPEt 257      42.364  38.439  35.582  1.00  0.00           C
ATOM   9073 0C21 POPEt 257      42.184  38.199  36.891  1.00  0.00           C
ATOM   9075 1C21 POPEt 257      40.974  37.549  37.511  1.00  0.00           C
ATOM   9078 2C21 POPEt 257      41.204  36.929  38.912  1.00  0.00           C
ATOM   9081 3C21 POPEt 257      41.834  37.899  39.922  1.00  0.00           C
ATOM   9084 4C21 POPEt 257      41.694  37.429  41.371  1.00  0.00           C
ATOM   9087 5C21 POPEt 257      40.274  37.659  41.932  1.00  0.00           C
ATOM   9090 6C21 POPEt 257      40.124  37.159  43.361  1.00  0.00           C
ATOM   9093 7C21 POPEt 257      38.794  37.569  44.002  1.00  0.00           C
ATOM   9096 8C21 POPEt 257      38.554  37.019  45.411  1.00  0.00           C
ATOM   9100  C33 POPEt 257      33.674  40.769  28.112  1.00  0.00           C
ATOM   9103  C34 POPEt 257      33.314  40.519  29.582  1.00  0.00           C
ATOM   9106  C35 POPEt 257      32.784  41.739  30.372  1.00  0.00           C
ATOM   9109  C36 POPEt 257      33.384  43.119  30.012  1.00  0.00           C
ATOM   9112  C37 POPEt 257      32.684  44.269  30.752  1.00  0.00           C
ATOM   9115  C38 POPEt 257      33.214  45.639  30.302  1.00  0.00           C
ATOM   9118  C39 POPEt 257      32.294  46.809  30.672  1.00  0.00           C
ATOM   9121 0C31 POPEt 257      32.334  47.189  32.152  1.00  0.00           C
ATOM   9124 1C31 POPEt 257      31.814  48.619  32.362  1.00  0.00           C
ATOM   9127 2C31 POPEt 257      32.064  49.169  33.772  1.00  0.00           C
ATOM   9130 3C31 POPEt 257      31.344  48.429  34.902  1.00  0.00           C
ATOM   9133 4C31 POPEt 257      31.194  49.369  36.102  1.00  0.00           C
ATOM   9136 5C31 POPEt 257      30.654  48.689  37.362  1.00  0.00           C
ATOM   9139 6C31 POPEt 257      30.614  49.659  38.542  1.00  0.00           C
ATOM   9143  NH3 POPEu 258      43.764 101.199  24.541  1.00  0.00           N
ATOM   9147  C12 POPEu 258      42.324 101.069  24.982  1.00  0.00           C
ATOM   9150  C11 POPEu 258      42.014 101.849  26.272  1.00  0.00           C
ATOM   9153  P   POPEu 258      39.394 102.109  26.492  1.00  0.00           P
ATOM   9154  O13 POPEu 258      38.564 101.919  25.272  1.00  0.00           O
ATOM   9155  O14 POPEu 258      39.494 100.939  27.382  1.00  0.00           O
ATOM   9156  O11 POPEu 258      38.814 103.329  27.301  1.00  0.00           O
ATOM   9157  O12 POPEu 258      40.834 102.629  26.092  1.00  0.00           O
ATOM   9158  C1  POPEu 258      39.144 103.569  28.681  1.00  0.00           C
ATOM   9161  C2  POPEu 258      37.874 103.619  29.592  1.00  0.00           C
ATOM   9163  O21 POPEu 258      37.954 102.689  30.702  1.00  0.00           O
ATOM   9164  C21 POPEu 258      38.834 103.039  31.622  1.00  0.00           C
ATOM   9165  O22 POPEu 258      39.634 103.959  31.511  1.00  0.00           O
ATOM   9166  C22 POPEu 258      38.654 102.189  32.891  1.00  0.00           C
ATOM   9169  C3  POPEu 258      36.564 103.349  28.781  1.00  0.00           C
ATOM   9172  O31 POPEu 258      35.424 102.889  29.522  1.00  0.00           O
ATOM   9173  C31 POPEu 258      35.144 103.329  30.721  1.00  0.00           C
ATOM   9174  O32 POPEu 258      35.504 104.369  31.242  1.00  0.00           O
ATOM   9175  C32 POPEu 258      34.184 102.299  31.342  1.00  0.00           C
ATOM   9178  C23 POPEu 258      39.414 102.779  34.112  1.00  0.00           C
ATOM   9181  C24 POPEu 258      39.564 101.829  35.321  1.00  0.00           C
ATOM   9184  C25 POPEu 258      38.254 101.259  35.882  1.00  0.00           C
ATOM   9187  C26 POPEu 258      38.444 100.429  37.171  1.00  0.00           C
ATOM   9190  C27 POPEu 258      37.234  99.519  37.472  1.00  0.00           C
ATOM   9193  C28 POPEu 258      37.384  98.629  38.731  1.00  0.00           C
ATOM   9196  C29 POPEu 258      37.294  99.409  40.022  1.00  0.00           C
ATOM   9198 0C21 POPEu 258      36.414  99.229  41.032  1.00  0.00           C
ATOM   9200 1C21 POPEu 258      35.274  98.239  41.112  1.00  0.00           C
ATOM   9203 2C21 POPEu 258      35.494  97.139  42.171  1.00  0.00           C
ATOM   9206 3C21 POPEu 258      34.224  96.349  42.511  1.00  0.00           C
ATOM   9209 4C21 POPEu 258      34.404  95.409  43.722  1.00  0.00           C
ATOM   9212 5C21 POPEu 258      35.224  94.139  43.441  1.00  0.00           C
ATOM   9215 6C21 POPEu 258      34.444  93.019  42.742  1.00  0.00           C
ATOM   9218 7C21 POPEu 258      35.354  91.849  42.352  1.00  0.00           C
ATOM   9221 8C21 POPEu 258      34.614  90.659  41.732  1.00  0.00           C
ATOM   9225  C33 POPEu 258      34.434 102.099  32.841  1.00  0.00           C
ATOM   9228  C34 POPEu 258      35.184 100.789  33.122  1.00  0.00           C
ATOM   9231  C35 POPEu 258      34.274  99.549  33.071  1.00  0.00           C
ATOM   9234  C36 POPEu 258      35.064  98.279  33.412  1.00  0.00           C
ATOM   9237  C37 POPEu 258      34.184  97.149  33.941  1.00  0.00           C
ATOM   9240  C38 POPEu 258      34.914  95.799  33.961  1.00  0.00           C
ATOM   9243  C39 POPEu 258      34.084  94.759  34.702  1.00  0.00           C
ATOM   9246 0C31 POPEu 258      34.304  94.749  36.222  1.00  0.00           C
ATOM   9249 1C31 POPEu 258      35.544  93.949  36.612  1.00  0.00           C
ATOM   9252 2C31 POPEu 258      35.914  94.109  38.092  1.00  0.00           C
ATOM   9255 3C31 POPEu 258      37.104  93.229  38.491  1.00  0.00           C
ATOM   9258 4C31 POPEu 258      36.754  91.739  38.571  1.00  0.00           C
ATOM   9261 5C31 POPEu 258      37.914  90.889  39.112  1.00  0.00           C
ATOM   9264 6C31 POPEu 258      37.644  89.389  39.042  1.00  0.00           C
ATOM   9268  NH3 POPEv 259     103.754 116.479  62.621  1.00  0.00           N
ATOM   9272  C12 POPEv 259     104.664 115.429  63.192  1.00  0.00           C
ATOM   9275  C11 POPEv 259     105.174 115.789  64.582  1.00  0.00           C
ATOM   9278  P   POPEv 259     107.534 115.829  65.662  1.00  0.00           P
ATOM   9279  O13 POPEv 259     107.364 117.299  65.632  1.00  0.00           O
ATOM   9280  O14 POPEv 259     107.514 115.109  66.952  1.00  0.00           O
ATOM   9281  O11 POPEv 259     108.854 115.479  64.862  1.00  0.00           O
ATOM   9282  O12 POPEv 259     106.444 115.169  64.741  1.00  0.00           O
ATOM   9283  C1  POPEv 259     109.244 114.139  64.542  1.00  0.00           C
ATOM   9286  C2  POPEv 259     109.904 114.119  63.141  1.00  0.00           C
ATOM   9288  O21 POPEv 259     109.934 112.859  62.441  1.00  0.00           O
ATOM   9289  C21 POPEv 259     110.384 111.779  63.052  1.00  0.00           C
ATOM   9290  O22 POPEv 259     110.554 111.619  64.242  1.00  0.00           O
ATOM   9291  C22 POPEv 259     110.594 110.719  61.952  1.00  0.00           C
ATOM   9294  C3  POPEv 259     111.304 114.799  63.071  1.00  0.00           C
ATOM   9297  O31 POPEv 259     112.394 113.909  63.412  1.00  0.00           O
ATOM   9298  C31 POPEv 259     113.564 114.369  62.992  1.00  0.00           C
ATOM   9299  O32 POPEv 259     113.744 115.499  62.561  1.00  0.00           O
ATOM   9300  C32 POPEv 259     114.624 113.279  63.141  1.00  0.00           C
ATOM   9303  C23 POPEv 259     111.464 109.499  62.351  1.00  0.00           C
ATOM   9306  C24 POPEv 259     112.934 109.619  61.902  1.00  0.00           C
ATOM   9309  C25 POPEv 259     113.284 108.969  60.541  1.00  0.00           C
ATOM   9312  C26 POPEv 259     112.594 109.569  59.302  1.00  0.00           C
ATOM   9315  C27 POPEv 259     113.224 109.119  57.971  1.00  0.00           C
ATOM   9318  C28 POPEv 259     112.474 109.649  56.732  1.00  0.00           C
ATOM   9321  C29 POPEv 259     113.074 109.199  55.422  1.00  0.00           C
ATOM   9323 0C21 POPEv 259     113.104 109.899  54.281  1.00  0.00           C
ATOM   9325 1C21 POPEv 259     112.514 111.279  54.081  1.00  0.00           C
ATOM   9328 2C21 POPEv 259     113.184 112.129  52.971  1.00  0.00           C
ATOM   9331 3C21 POPEv 259     112.874 111.659  51.542  1.00  0.00           C
ATOM   9334 4C21 POPEv 259     112.664 112.819  50.562  1.00  0.00           C
ATOM   9337 5C21 POPEv 259     113.884 113.729  50.391  1.00  0.00           C
ATOM   9340 6C21 POPEv 259     113.574 115.029  49.621  1.00  0.00           C
ATOM   9343 7C21 POPEv 259     114.824 115.909  49.472  1.00  0.00           C
ATOM   9346 8C21 POPEv 259     114.584 117.229  48.741  1.00  0.00           C
ATOM   9350  C33 POPEv 259     115.764 113.289  62.112  1.00  0.00           C
ATOM   9353  C34 POPEv 259     115.274 113.649  60.711  1.00  0.00           C
ATOM   9356  C35 POPEv 259     116.374 113.599  59.662  1.00  0.00           C
ATOM   9359  C36 POPEv 259     116.394 112.259  58.932  1.00  0.00           C
ATOM   9362  C37 POPEv 259     117.004 112.409  57.542  1.00  0.00           C
ATOM   9365  C38 POPEv 259     116.474 111.319  56.632  1.00  0.00           C
ATOM   9368  C39 POPEv 259     117.004 111.429  55.211  1.00  0.00           C
ATOM   9371 0C31 POPEv 259     117.084 110.029  54.601  1.00  0.00           C
ATOM   9374 1C31 POPEv 259     117.254 110.029  53.092  1.00  0.00           C
ATOM   9377 2C31 POPEv 259     117.204 108.599  52.561  1.00  0.00           C
ATOM   9380 3C31 POPEv 259     117.254 108.549  51.031  1.00  0.00           C
ATOM   9383 4C31 POPEv 259     118.644 108.889  50.471  1.00  0.00           C
ATOM   9386 5C31 POPEv 259     118.564 109.209  48.972  1.00  0.00           C
ATOM   9389 6C31 POPEv 259     119.924 109.529  48.342  1.00  0.00           C
ATOM   9393  NH3 POPEw 260     100.864   9.089  63.421  1.00  0.00           N
ATOM   9397  C12 POPEw 260     100.524   8.369  64.702  1.00  0.00           C
ATOM   9400  C11 POPEw 260      99.154   7.629  64.691  1.00  0.00           C
ATOM   9403  P   POPEw 260      97.564   9.339  63.531  1.00  0.00           P
ATOM   9404  O13 POPEw 260      97.364   9.889  64.881  1.00  0.00           O
ATOM   9405  O14 POPEw 260      98.334  10.199  62.612  1.00  0.00           O
ATOM   9406  O11 POPEw 260      96.124   9.099  62.911  1.00  0.00           O
ATOM   9407  O12 POPEw 260      98.284   7.939  63.582  1.00  0.00           O
ATOM   9408  C1  POPEw 260      95.854   9.399  61.542  1.00  0.00           C
ATOM   9411  C2  POPEw 260      95.474   8.139  60.731  1.00  0.00           C
ATOM   9413  O21 POPEw 260      94.644   8.619  59.662  1.00  0.00           O
ATOM   9414  C21 POPEw 260      94.774   7.929  58.551  1.00  0.00           C
ATOM   9415  O22 POPEw 260      95.514   6.979  58.371  1.00  0.00           O
ATOM   9416  C22 POPEw 260      93.904   8.599  57.502  1.00  0.00           C
ATOM   9419  C3  POPEw 260      94.754   7.039  61.571  1.00  0.00           C
ATOM   9422  O31 POPEw 260      93.614   6.449  60.912  1.00  0.00           O
ATOM   9423  C31 POPEw 260      92.424   6.909  61.301  1.00  0.00           C
ATOM   9424  O32 POPEw 260      92.254   7.769  62.141  1.00  0.00           O
ATOM   9425  C32 POPEw 260      91.324   6.159  60.552  1.00  0.00           C
ATOM   9428  C23 POPEw 260      93.254   7.569  56.562  1.00  0.00           C
ATOM   9431  C24 POPEw 260      93.134   8.119  55.141  1.00  0.00           C
ATOM   9434  C25 POPEw 260      92.864   7.019  54.122  1.00  0.00           C
ATOM   9437  C26 POPEw 260      92.844   7.559  52.691  1.00  0.00           C
ATOM   9440  C27 POPEw 260      92.194   6.559  51.732  1.00  0.00           C
ATOM   9443  C28 POPEw 260      92.454   6.889  50.261  1.00  0.00           C
ATOM   9446  C29 POPEw 260      93.924   6.739  49.941  1.00  0.00           C
ATOM   9448 0C21 POPEw 260      94.444   6.479  48.741  1.00  0.00           C
ATOM   9450 1C21 POPEw 260      93.664   6.339  47.462  1.00  0.00           C
ATOM   9453 2C21 POPEw 260      94.024   7.439  46.451  1.00  0.00           C
ATOM   9456 3C21 POPEw 260      95.514   7.449  46.051  1.00  0.00           C
ATOM   9459 4C21 POPEw 260      95.704   8.179  44.731  1.00  0.00           C
ATOM   9462 5C21 POPEw 260      97.144   8.649  44.491  1.00  0.00           C
ATOM   9465 6C21 POPEw 260      97.304   9.309  43.111  1.00  0.00           C
ATOM   9468 7C21 POPEw 260      98.604  10.099  42.982  1.00  0.00           C
ATOM   9471 8C21 POPEw 260      98.694  10.859  41.661  1.00  0.00           C
ATOM   9475  C33 POPEw 260      90.394   7.149  59.821  1.00  0.00           C
ATOM   9478  C34 POPEw 260      89.614   6.489  58.682  1.00  0.00           C
ATOM   9481  C35 POPEw 260      88.754   7.519  57.942  1.00  0.00           C
ATOM   9484  C36 POPEw 260      88.174   6.989  56.632  1.00  0.00           C
ATOM   9487  C37 POPEw 260      87.584   8.139  55.801  1.00  0.00           C
ATOM   9490  C38 POPEw 260      87.314   7.749  54.351  1.00  0.00           C
ATOM   9493  C39 POPEw 260      87.304   8.959  53.391  1.00  0.00           C
ATOM   9496 0C31 POPEw 260      86.254  10.039  53.662  1.00  0.00           C
ATOM   9499 1C31 POPEw 260      86.454  11.209  52.691  1.00  0.00           C
ATOM   9502 2C31 POPEw 260      85.234  12.119  52.612  1.00  0.00           C
ATOM   9505 3C31 POPEw 260      84.194  11.589  51.612  1.00  0.00           C
ATOM   9508 4C31 POPEw 260      84.574  11.919  50.162  1.00  0.00           C
ATOM   9511 5C31 POPEw 260      83.434  11.649  49.182  1.00  0.00           C
ATOM   9514 6C31 POPEw 260      83.674  12.279  47.812  1.00  0.00           C
ATOM   9518  NH3 POPEx 261      53.344  18.839  64.302  1.00  0.00           N
ATOM   9522  C12 POPEx 261      52.104  18.079  63.871  1.00  0.00           C
ATOM   9525  C11 POPEx 261      50.804  18.559  64.542  1.00  0.00           C
ATOM   9528  P   POPEx 261      48.254  18.719  63.891  1.00  0.00           P
ATOM   9529  O13 POPEx 261      47.244  17.659  63.792  1.00  0.00           O
ATOM   9530  O14 POPEx 261      48.134  19.579  65.092  1.00  0.00           O
ATOM   9531  O11 POPEx 261      48.174  19.689  62.631  1.00  0.00           O
ATOM   9532  O12 POPEx 261      49.684  18.059  63.821  1.00  0.00           O
ATOM   9533  C1  POPEx 261      48.994  19.459  61.482  1.00  0.00           C
ATOM   9536  C2  POPEx 261      49.464  20.779  60.801  1.00  0.00           C
ATOM   9538  O21 POPEx 261      48.684  21.049  59.641  1.00  0.00           O
ATOM   9539  C21 POPEx 261      47.484  21.519  59.731  1.00  0.00           C
ATOM   9540  O22 POPEx 261      46.874  21.829  60.752  1.00  0.00           O
ATOM   9541  C22 POPEx 261      46.944  21.619  58.312  1.00  0.00           C
ATOM   9544  C3  POPEx 261      50.964  20.669  60.372  1.00  0.00           C
ATOM   9547  O31 POPEx 261      51.314  21.509  59.232  1.00  0.00           O
ATOM   9548  C31 POPEx 261      51.024  20.949  58.052  1.00  0.00           C
ATOM   9549  O32 POPEx 261      50.624  19.809  57.901  1.00  0.00           O
ATOM   9550  C32 POPEx 261      51.254  21.919  56.891  1.00  0.00           C
ATOM   9553  C23 POPEx 261      46.914  20.259  57.561  1.00  0.00           C
ATOM   9556  C24 POPEx 261      46.164  20.399  56.231  1.00  0.00           C
ATOM   9559  C25 POPEx 261      46.294  19.209  55.271  1.00  0.00           C
ATOM   9562  C26 POPEx 261      45.464  19.459  54.002  1.00  0.00           C
ATOM   9565  C27 POPEx 261      45.514  18.329  52.971  1.00  0.00           C
ATOM   9568  C28 POPEx 261      44.594  18.619  51.772  1.00  0.00           C
ATOM   9571  C29 POPEx 261      44.724  17.589  50.671  1.00  0.00           C
ATOM   9573 0C21 POPEx 261      44.924  17.839  49.361  1.00  0.00           C
ATOM   9575 1C21 POPEx 261      45.004  19.199  48.722  1.00  0.00           C
ATOM   9578 2C21 POPEx 261      44.504  19.189  47.262  1.00  0.00           C
ATOM   9581 3C21 POPEx 261      43.004  18.899  47.111  1.00  0.00           C
ATOM   9584 4C21 POPEx 261      42.624  18.429  45.702  1.00  0.00           C
ATOM   9587 5C21 POPEx 261      43.124  17.009  45.362  1.00  0.00           C
ATOM   9590 6C21 POPEx 261      42.474  15.909  46.212  1.00  0.00           C
ATOM   9593 7C21 POPEx 261      42.974  14.529  45.791  1.00  0.00           C
ATOM   9596 8C21 POPEx 261      42.154  13.379  46.381  1.00  0.00           C
ATOM   9600  C33 POPEx 261      50.474  21.489  55.622  1.00  0.00           C
ATOM   9603  C34 POPEx 261      51.084  21.999  54.302  1.00  0.00           C
ATOM   9606  C35 POPEx 261      50.444  21.379  53.052  1.00  0.00           C
ATOM   9609  C36 POPEx 261      49.084  21.989  52.682  1.00  0.00           C
ATOM   9612  C37 POPEx 261      48.454  21.289  51.472  1.00  0.00           C
ATOM   9615  C38 POPEx 261      47.214  22.009  50.912  1.00  0.00           C
ATOM   9618  C39 POPEx 261      47.464  23.429  50.372  1.00  0.00           C
ATOM   9621 0C31 POPEx 261      48.554  23.499  49.302  1.00  0.00           C
ATOM   9624 1C31 POPEx 261      48.774  24.909  48.722  1.00  0.00           C
ATOM   9627 2C31 POPEx 261      49.894  24.889  47.682  1.00  0.00           C
ATOM   9630 3C31 POPEx 261      50.304  26.269  47.142  1.00  0.00           C
ATOM   9633 4C31 POPEx 261      51.434  26.149  46.102  1.00  0.00           C
ATOM   9636 5C31 POPEx 261      52.074  27.489  45.731  1.00  0.00           C
ATOM   9639 6C31 POPEx 261      53.414  27.339  45.011  1.00  0.00           C
ATOM   9643  NH3 POPEy 262      15.734  -2.569  64.391  1.00  0.00           N
ATOM   9647  C12 POPEy 262      15.754  -2.119  65.832  1.00  0.00           C
ATOM   9650  C11 POPEy 262      16.544  -0.799  66.022  1.00  0.00           C
ATOM   9653  P   POPEy 262      18.764  -1.159  64.711  1.00  0.00           P
ATOM   9654  O13 POPEy 262      20.214  -0.909  64.851  1.00  0.00           O
ATOM   9655  O14 POPEy 262      18.474  -2.519  64.192  1.00  0.00           O
ATOM   9656  O11 POPEy 262      18.094  -0.159  63.722  1.00  0.00           O
ATOM   9657  O12 POPEy 262      17.954  -0.999  66.051  1.00  0.00           O
ATOM   9658  C1  POPEy 262      18.564   1.159  63.432  1.00  0.00           C
ATOM   9661  C2  POPEy 262      17.374   2.109  63.101  1.00  0.00           C
ATOM   9663  O21 POPEy 262      16.384   1.489  62.252  1.00  0.00           O
ATOM   9664  C21 POPEy 262      16.664   1.309  60.972  1.00  0.00           C
ATOM   9665  O22 POPEy 262      17.704   1.589  60.411  1.00  0.00           O
ATOM   9666  C22 POPEy 262      15.444   0.711  60.242  1.00  0.00           C
ATOM   9669  C3  POPEy 262      17.854   3.499  62.602  1.00  0.00           C
ATOM   9672  O31 POPEy 262      16.784   4.219  61.991  1.00  0.00           O
ATOM   9673  C31 POPEy 262      17.014   5.499  61.752  1.00  0.00           C
ATOM   9674  O32 POPEy 262      17.804   6.209  62.342  1.00  0.00           O
ATOM   9675  C32 POPEy 262      16.174   5.959  60.582  1.00  0.00           C
ATOM   9678  C23 POPEy 262      15.694   0.241  58.782  1.00  0.00           C
ATOM   9681  C24 POPEy 262      14.394  -0.269  58.132  1.00  0.00           C
ATOM   9684  C25 POPEy 262      14.514  -0.629  56.632  1.00  0.00           C
ATOM   9687  C26 POPEy 262      13.164  -0.959  55.972  1.00  0.00           C
ATOM   9690  C27 POPEy 262      13.094  -0.589  54.472  1.00  0.00           C
ATOM   9693  C28 POPEy 262      11.784  -0.989  53.752  1.00  0.00           C
ATOM   9696  C29 POPEy 262      11.694  -2.459  53.371  1.00  0.00           C
ATOM   9698 0C21 POPEy 262      11.324  -2.969  52.182  1.00  0.00           C
ATOM   9700 1C21 POPEy 262      10.994  -2.219  50.912  1.00  0.00           C
ATOM   9703 2C21 POPEy 262      11.394  -2.959  49.621  1.00  0.00           C
ATOM   9706 3C21 POPEy 262      10.424  -4.079  49.232  1.00  0.00           C
ATOM   9709 4C21 POPEy 262      10.894  -4.899  48.012  1.00  0.00           C
ATOM   9712 5C21 POPEy 262       9.814  -5.869  47.511  1.00  0.00           C
ATOM   9715 6C21 POPEy 262      10.314  -6.889  46.472  1.00  0.00           C
ATOM   9718 7C21 POPEy 262       9.184  -7.809  45.991  1.00  0.00           C
ATOM   9721 8C21 POPEy 262       9.634  -8.929  45.051  1.00  0.00           C
ATOM   9725  C33 POPEy 262      16.254   4.909  59.461  1.00  0.00           C
ATOM   9728  C34 POPEy 262      15.774   5.439  58.111  1.00  0.00           C
ATOM   9731  C35 POPEy 262      15.734   4.309  57.071  1.00  0.00           C
ATOM   9734  C36 POPEy 262      16.874   4.449  56.071  1.00  0.00           C
ATOM   9737  C37 POPEy 262      16.714   3.589  54.821  1.00  0.00           C
ATOM   9740  C38 POPEy 262      17.714   4.029  53.752  1.00  0.00           C
ATOM   9743  C39 POPEy 262      17.414   3.429  52.381  1.00  0.00           C
ATOM   9746 0C31 POPEy 262      18.244   4.109  51.292  1.00  0.00           C
ATOM   9749 1C31 POPEy 262      17.454   4.269  49.991  1.00  0.00           C
ATOM   9752 2C31 POPEy 262      18.194   5.149  48.972  1.00  0.00           C
ATOM   9755 3C31 POPEy 262      19.464   4.509  48.391  1.00  0.00           C
ATOM   9758 4C31 POPEy 262      19.184   3.249  47.571  1.00  0.00           C
ATOM   9761 5C31 POPEy 262      20.374   2.829  46.692  1.00  0.00           C
ATOM   9764 6C31 POPEy 262      20.044   1.659  45.762  1.00  0.00           C
ATOM   9768  NH3 POPEz 263     113.114  79.399  60.422  1.00  0.00           N
ATOM   9772  C12 POPEz 263     113.764  80.669  59.951  1.00  0.00           C
ATOM   9775  C11 POPEz 263     114.954  81.019  60.832  1.00  0.00           C
ATOM   9778  P   POPEz 263     116.314  82.979  61.732  1.00  0.00           P
ATOM   9779  O13 POPEz 263     115.444  83.519  62.802  1.00  0.00           O
ATOM   9780  O14 POPEz 263     117.324  81.969  62.071  1.00  0.00           O
ATOM   9781  O11 POPEz 263     116.944  84.219  60.981  1.00  0.00           O
ATOM   9782  O12 POPEz 263     115.364  82.369  60.622  1.00  0.00           O
ATOM   9783  C1  POPEz 263     117.824  84.029  59.881  1.00  0.00           C
ATOM   9786  C2  POPEz 263     117.514  85.099  58.811  1.00  0.00           C
ATOM   9788  O21 POPEz 263     118.014  84.699  57.532  1.00  0.00           O
ATOM   9789  C21 POPEz 263     119.254  84.999  57.182  1.00  0.00           C
ATOM   9790  O22 POPEz 263     120.144  85.409  57.901  1.00  0.00           O
ATOM   9791  C22 POPEz 263     119.414  84.559  55.731  1.00  0.00           C
ATOM   9794  C3  POPEz 263     117.904  86.529  59.291  1.00  0.00           C
ATOM   9797  O31 POPEz 263     117.714  87.489  58.231  1.00  0.00           O
ATOM   9798  C31 POPEz 263     116.784  88.409  58.382  1.00  0.00           C
ATOM   9799  O32 POPEz 263     116.184  88.649  59.421  1.00  0.00           O
ATOM   9800  C32 POPEz 263     116.444  88.949  57.002  1.00  0.00           C
ATOM   9803  C23 POPEz 263     120.174  85.519  54.801  1.00  0.00           C
ATOM   9806  C24 POPEz 263     120.364  84.809  53.461  1.00  0.00           C
ATOM   9809  C25 POPEz 263     121.164  85.589  52.412  1.00  0.00           C
ATOM   9812  C26 POPEz 263     121.314  84.719  51.162  1.00  0.00           C
ATOM   9815  C27 POPEz 263     122.574  85.009  50.352  1.00  0.00           C
ATOM   9818  C28 POPEz 263     122.774  83.949  49.262  1.00  0.00           C
ATOM   9821  C29 POPEz 263     121.754  84.129  48.162  1.00  0.00           C
ATOM   9823 0C21 POPEz 263     121.994  84.499  46.891  1.00  0.00           C
ATOM   9825 1C21 POPEz 263     123.344  84.759  46.282  1.00  0.00           C
ATOM   9828 2C21 POPEz 263     123.654  83.649  45.261  1.00  0.00           C
ATOM   9831 3C21 POPEz 263     123.024  83.889  43.881  1.00  0.00           C
ATOM   9834 4C21 POPEz 263     122.544  82.599  43.211  1.00  0.00           C
ATOM   9837 5C21 POPEz 263     121.204  82.109  43.792  1.00  0.00           C
ATOM   9840 6C21 POPEz 263     120.844  80.689  43.351  1.00  0.00           C
ATOM   9843 7C21 POPEz 263     119.394  80.319  43.701  1.00  0.00           C
ATOM   9846 8C21 POPEz 263     119.064  78.839  43.481  1.00  0.00           C
ATOM   9850  C33 POPEz 263     116.024  90.439  56.981  1.00  0.00           C
ATOM   9853  C34 POPEz 263     114.924  90.729  55.941  1.00  0.00           C
ATOM   9856  C35 POPEz 263     115.184  90.129  54.551  1.00  0.00           C
ATOM   9859  C36 POPEz 263     113.994  90.329  53.612  1.00  0.00           C
ATOM   9862  C37 POPEz 263     114.184  89.619  52.262  1.00  0.00           C
ATOM   9865  C38 POPEz 263     113.094  90.009  51.252  1.00  0.00           C
ATOM   9868  C39 POPEz 263     113.244  89.339  49.881  1.00  0.00           C
ATOM   9871 0C31 POPEz 263     113.234  87.799  49.951  1.00  0.00           C
ATOM   9874 1C31 POPEz 263     113.034  87.129  48.582  1.00  0.00           C
ATOM   9877 2C31 POPEz 263     113.024  85.599  48.662  1.00  0.00           C
ATOM   9880 3C31 POPEz 263     114.414  84.939  48.811  1.00  0.00           C
ATOM   9883 4C31 POPEz 263     115.284  85.079  47.551  1.00  0.00           C
ATOM   9886 5C31 POPEz 263     116.604  84.289  47.612  1.00  0.00           C
ATOM   9889 6C31 POPEz 263     117.534  84.579  46.432  1.00  0.00           C
ATOM   9893  NH3 POPE0 264      35.864 101.899  25.042  1.00  0.00           N
ATOM   9897  C12 POPE0 264      35.504 102.189  23.611  1.00  0.00           C
ATOM   9900  C11 POPE0 264      35.934 101.019  22.712  1.00  0.00           C
ATOM   9903  P   POPE0 264      35.564  98.469  22.401  1.00  0.00           P
ATOM   9904  O13 POPE0 264      34.274  98.369  21.681  1.00  0.00           O
ATOM   9905  O14 POPE0 264      36.794  98.519  21.571  1.00  0.00           O
ATOM   9906  O11 POPE0 264      35.694  97.369  23.542  1.00  0.00           O
ATOM   9907  O12 POPE0 264      35.504  99.779  23.281  1.00  0.00           O
ATOM   9908  C1  POPE0 264      34.574  96.909  24.301  1.00  0.00           C
ATOM   9911  C2  POPE0 264      34.114  97.919  25.412  1.00  0.00           C
ATOM   9913  O21 POPE0 264      34.254  97.259  26.681  1.00  0.00           O
ATOM   9914  C21 POPE0 264      33.274  97.019  27.542  1.00  0.00           C
ATOM   9915  O22 POPE0 264      32.084  97.159  27.361  1.00  0.00           O
ATOM   9916  C22 POPE0 264      33.884  96.559  28.872  1.00  0.00           C
ATOM   9919  C3  POPE0 264      32.744  98.559  25.001  1.00  0.00           C
ATOM   9922  O31 POPE0 264      32.244  99.749  25.642  1.00  0.00           O
ATOM   9923  C31 POPE0 264      32.554 100.049  26.871  1.00  0.00           C
ATOM   9924  O32 POPE0 264      33.674 100.209  27.332  1.00  0.00           O
ATOM   9925  C32 POPE0 264      31.234 100.239  27.612  1.00  0.00           C
ATOM   9928  C23 POPE0 264      32.884  95.919  29.871  1.00  0.00           C
ATOM   9931  C24 POPE0 264      32.054  96.929  30.682  1.00  0.00           C
ATOM   9934  C25 POPE0 264      31.164  96.269  31.742  1.00  0.00           C
ATOM   9937  C26 POPE0 264      30.494  97.239  32.742  1.00  0.00           C
ATOM   9940  C27 POPE0 264      29.894  96.509  33.961  1.00  0.00           C
ATOM   9943  C28 POPE0 264      30.304  97.129  35.312  1.00  0.00           C
ATOM   9946  C29 POPE0 264      30.174  96.169  36.472  1.00  0.00           C
ATOM   9948 0C21 POPE0 264      30.704  96.359  37.691  1.00  0.00           C
ATOM   9950 1C21 POPE0 264      31.454  97.579  38.132  1.00  0.00           C
ATOM   9953 2C21 POPE0 264      31.664  97.659  39.662  1.00  0.00           C
ATOM   9956 3C21 POPE0 264      30.374  97.889  40.482  1.00  0.00           C
ATOM   9959 4C21 POPE0 264      30.604  97.999  42.002  1.00  0.00           C
ATOM   9962 5C21 POPE0 264      31.444  99.209  42.432  1.00  0.00           C
ATOM   9965 6C21 POPE0 264      30.714 100.559  42.311  1.00  0.00           C
ATOM   9968 7C21 POPE0 264      31.634 101.709  42.722  1.00  0.00           C
ATOM   9971 8C21 POPE0 264      31.084 103.089  42.371  1.00  0.00           C
ATOM   9975  C33 POPE0 264      31.324 100.369  29.152  1.00  0.00           C
ATOM   9978  C34 POPE0 264      29.944 100.049  29.752  1.00  0.00           C
ATOM   9981  C35 POPE0 264      29.564 100.669  31.102  1.00  0.00           C
ATOM   9984  C36 POPE0 264      30.674 100.949  32.111  1.00  0.00           C
ATOM   9987  C37 POPE0 264      30.044 101.259  33.481  1.00  0.00           C
ATOM   9990  C38 POPE0 264      31.054 101.719  34.522  1.00  0.00           C
ATOM   9993  C39 POPE0 264      30.574 101.599  35.972  1.00  0.00           C
ATOM   9996 0C31 POPE0 264      29.344 102.449  36.311  1.00  0.00           C
ATOM   9999 1C31 POPE0 264      29.014 102.359  37.812  1.00  0.00           C
ATOM  10002 2C31 POPE0 264      27.834 103.249  38.252  1.00  0.00           C
ATOM  10005 3C31 POPE0 264      28.194 104.289  39.321  1.00  0.00           C
ATOM  10008 4C31 POPE0 264      27.404 104.089  40.622  1.00  0.00           C
ATOM  10011 5C31 POPE0 264      27.694 105.169  41.672  1.00  0.00           C
ATOM  10014 6C31 POPE0 264      26.814 105.089  42.932  1.00  0.00           C
ATOM  10018  NH3 POPE1 265     102.504  63.379  25.912  1.00  0.00           N
ATOM  10022  C12 POPE1 265     101.124  63.079  26.432  1.00  0.00           C
ATOM  10025  C11 POPE1 265     100.144  62.719  25.291  1.00  0.00           C
ATOM  10028  P   POPE1 265      97.884  62.669  26.602  1.00  0.00           P
ATOM  10029  O13 POPE1 265      98.184  64.099  26.692  1.00  0.00           O
ATOM  10030  O14 POPE1 265      96.574  62.319  26.002  1.00  0.00           O
ATOM  10031  O11 POPE1 265      98.034  61.999  28.032  1.00  0.00           O
ATOM  10032  O12 POPE1 265      99.044  61.939  25.781  1.00  0.00           O
ATOM  10033  C1  POPE1 265      98.654  62.739  29.092  1.00  0.00           C
ATOM  10036  C2  POPE1 265      98.954  61.799  30.291  1.00  0.00           C
ATOM  10038  O21 POPE1 265      98.874  62.499  31.562  1.00  0.00           O
ATOM  10039  C21 POPE1 265      99.824  63.339  31.892  1.00  0.00           C
ATOM  10040  O22 POPE1 265     100.764  63.689  31.201  1.00  0.00           O
ATOM  10041  C22 POPE1 265      99.554  63.789  33.322  1.00  0.00           C
ATOM  10044  C3  POPE1 265     100.264  60.959  30.092  1.00  0.00           C
ATOM  10047  O31 POPE1 265     100.814  60.429  31.311  1.00  0.00           O
ATOM  10048  C31 POPE1 265     100.024  59.839  32.181  1.00  0.00           C
ATOM  10049  O32 POPE1 265      98.904  59.409  31.991  1.00  0.00           O
ATOM  10050  C32 POPE1 265     100.754  59.929  33.532  1.00  0.00           C
ATOM  10053  C23 POPE1 265     100.844  64.179  34.071  1.00  0.00           C
ATOM  10056  C24 POPE1 265     100.654  64.099  35.592  1.00  0.00           C
ATOM  10059  C25 POPE1 265     101.854  64.649  36.342  1.00  0.00           C
ATOM  10062  C26 POPE1 265     101.734  64.539  37.872  1.00  0.00           C
ATOM  10065  C27 POPE1 265     101.634  63.089  38.392  1.00  0.00           C
ATOM  10068  C28 POPE1 265     101.794  63.029  39.922  1.00  0.00           C
ATOM  10071  C29 POPE1 265     101.934  61.629  40.461  1.00  0.00           C
ATOM  10073 0C21 POPE1 265     101.174  61.049  41.422  1.00  0.00           C
ATOM  10075 1C21 POPE1 265      99.994  61.669  42.132  1.00  0.00           C
ATOM  10078 2C21 POPE1 265     100.304  62.789  43.151  1.00  0.00           C
ATOM  10081 3C21 POPE1 265     101.064  62.319  44.401  1.00  0.00           C
ATOM  10084 4C21 POPE1 265     100.844  63.259  45.601  1.00  0.00           C
ATOM  10087 5C21 POPE1 265     102.034  63.309  46.562  1.00  0.00           C
ATOM  10090 6C21 POPE1 265     101.784  64.219  47.771  1.00  0.00           C
ATOM  10093 7C21 POPE1 265     102.994  64.309  48.712  1.00  0.00           C
ATOM  10096 8C21 POPE1 265     102.754  65.219  49.912  1.00  0.00           C
ATOM  10100  C33 POPE1 265      99.894  59.899  34.811  1.00  0.00           C
ATOM  10103  C34 POPE1 265     100.774  59.989  36.082  1.00  0.00           C
ATOM  10106  C35 POPE1 265     101.784  58.849  36.212  1.00  0.00           C
ATOM  10109  C36 POPE1 265     102.414  58.769  37.612  1.00  0.00           C
ATOM  10112  C37 POPE1 265     103.414  57.609  37.742  1.00  0.00           C
ATOM  10115  C38 POPE1 265     103.874  57.359  39.192  1.00  0.00           C
ATOM  10118  C39 POPE1 265     104.954  56.269  39.272  1.00  0.00           C
ATOM  10121 0C31 POPE1 265     105.174  55.709  40.682  1.00  0.00           C
ATOM  10124 1C31 POPE1 265     106.164  54.539  40.692  1.00  0.00           C
ATOM  10127 2C31 POPE1 265     106.084  53.679  41.961  1.00  0.00           C
ATOM  10130 3C31 POPE1 265     106.824  52.339  41.821  1.00  0.00           C
ATOM  10133 4C31 POPE1 265     106.234  51.229  42.691  1.00  0.00           C
ATOM  10136 5C31 POPE1 265     106.534  49.819  42.152  1.00  0.00           C
ATOM  10139 6C31 POPE1 265     105.594  48.759  42.722  1.00  0.00           C
ATOM  10143  NH3 POPE2 266       8.794   9.449  67.491  1.00  0.00           N
ATOM  10147  C12 POPE2 266       8.934   7.959  67.321  1.00  0.00           C
ATOM  10150  C11 POPE2 266       9.824   7.659  66.112  1.00  0.00           C
ATOM  10153  P   POPE2 266      11.194   5.859  64.842  1.00  0.00           P
ATOM  10154  O13 POPE2 266      12.474   5.399  65.401  1.00  0.00           O
ATOM  10155  O14 POPE2 266      10.424   4.889  64.031  1.00  0.00           O
ATOM  10156  O11 POPE2 266      11.294   7.249  64.081  1.00  0.00           O
ATOM  10157  O12 POPE2 266      10.164   6.269  66.002  1.00  0.00           O
ATOM  10158  C1  POPE2 266      11.954   7.529  62.852  1.00  0.00           C
ATOM  10161  C2  POPE2 266      11.274   6.819  61.661  1.00  0.00           C
ATOM  10163  O21 POPE2 266      11.664   7.349  60.372  1.00  0.00           O
ATOM  10164  C21 POPE2 266      11.154   8.519  60.002  1.00  0.00           C
ATOM  10165  O22 POPE2 266      10.804   9.429  60.741  1.00  0.00           O
ATOM  10166  C22 POPE2 266      11.114   8.619  58.472  1.00  0.00           C
ATOM  10169  C3  POPE2 266       9.714   6.729  61.762  1.00  0.00           C
ATOM  10172  O31 POPE2 266       9.244   5.869  60.711  1.00  0.00           O
ATOM  10173  C31 POPE2 266       8.744   4.699  61.112  1.00  0.00           C
ATOM  10174  O32 POPE2 266       7.594   4.499  61.461  1.00  0.00           O
ATOM  10175  C32 POPE2 266       9.794   3.629  60.871  1.00  0.00           C
ATOM  10178  C23 POPE2 266       9.764   8.149  57.862  1.00  0.00           C
ATOM  10181  C24 POPE2 266       9.684   8.189  56.331  1.00  0.00           C
ATOM  10184  C25 POPE2 266      10.344   7.029  55.571  1.00  0.00           C
ATOM  10187  C26 POPE2 266      11.884   7.069  55.582  1.00  0.00           C
ATOM  10190  C27 POPE2 266      12.504   6.439  54.332  1.00  0.00           C
ATOM  10193  C28 POPE2 266      14.044   6.419  54.332  1.00  0.00           C
ATOM  10196  C29 POPE2 266      14.664   7.729  54.741  1.00  0.00           C
ATOM  10198 0C21 POPE2 266      15.254   8.619  53.932  1.00  0.00           C
ATOM  10200 1C21 POPE2 266      15.404   8.459  52.441  1.00  0.00           C
ATOM  10203 2C21 POPE2 266      16.304   9.539  51.821  1.00  0.00           C
ATOM  10206 3C21 POPE2 266      15.654  10.929  51.762  1.00  0.00           C
ATOM  10209 4C21 POPE2 266      16.694  12.039  51.602  1.00  0.00           C
ATOM  10212 5C21 POPE2 266      16.104  13.409  51.252  1.00  0.00           C
ATOM  10215 6C21 POPE2 266      15.704  13.509  49.781  1.00  0.00           C
ATOM  10218 7C21 POPE2 266      15.344  14.929  49.361  1.00  0.00           C
ATOM  10221 8C21 POPE2 266      14.744  14.999  47.961  1.00  0.00           C
ATOM  10225  C33 POPE2 266       9.434   2.739  59.671  1.00  0.00           C
ATOM  10228  C34 POPE2 266      10.624   1.949  59.141  1.00  0.00           C
ATOM  10231  C35 POPE2 266      10.304   1.329  57.771  1.00  0.00           C
ATOM  10234  C36 POPE2 266      10.674   2.219  56.581  1.00  0.00           C
ATOM  10237  C37 POPE2 266       9.794   1.939  55.352  1.00  0.00           C
ATOM  10240  C38 POPE2 266      10.294   2.689  54.112  1.00  0.00           C
ATOM  10243  C39 POPE2 266       9.694   2.139  52.812  1.00  0.00           C
ATOM  10246 0C31 POPE2 266      10.624   2.319  51.612  1.00  0.00           C
ATOM  10249 1C31 POPE2 266      10.104   1.599  50.352  1.00  0.00           C
ATOM  10252 2C31 POPE2 266      11.214   1.329  49.321  1.00  0.00           C
ATOM  10255 3C31 POPE2 266      10.714   0.541  48.101  1.00  0.00           C
ATOM  10258 4C31 POPE2 266      11.874   0.081  47.202  1.00  0.00           C
ATOM  10261 5C31 POPE2 266      11.414  -0.809  46.042  1.00  0.00           C
ATOM  10264 6C31 POPE2 266      12.534  -1.119  45.051  1.00  0.00           C
ATOM  10268  NH3 POPE3 267      46.144   6.239  65.862  1.00  0.00           N
ATOM  10272  C12 POPE3 267      46.154   5.679  67.262  1.00  0.00           C
ATOM  10275  C11 POPE3 267      47.144   4.499  67.381  1.00  0.00           C
ATOM  10278  P   POPE3 267      49.354   5.739  66.702  1.00  0.00           P
ATOM  10279  O13 POPE3 267      48.824   6.929  66.002  1.00  0.00           O
ATOM  10280  O14 POPE3 267      49.664   5.919  68.132  1.00  0.00           O
ATOM  10281  O11 POPE3 267      50.574   5.149  65.891  1.00  0.00           O
ATOM  10282  O12 POPE3 267      48.274   4.619  66.511  1.00  0.00           O
ATOM  10283  C1  POPE3 267      51.274   5.799  64.832  1.00  0.00           C
ATOM  10286  C2  POPE3 267      50.764   5.339  63.441  1.00  0.00           C
ATOM  10288  O21 POPE3 267      51.614   5.839  62.392  1.00  0.00           O
ATOM  10289  C21 POPE3 267      51.394   6.979  61.781  1.00  0.00           C
ATOM  10290  O22 POPE3 267      50.664   7.889  62.141  1.00  0.00           O
ATOM  10291  C22 POPE3 267      52.274   7.079  60.531  1.00  0.00           C
ATOM  10294  C3  POPE3 267      49.244   5.609  63.252  1.00  0.00           C
ATOM  10297  O31 POPE3 267      48.754   5.319  61.932  1.00  0.00           O
ATOM  10298  C31 POPE3 267      48.624   4.019  61.682  1.00  0.00           C
ATOM  10299  O32 POPE3 267      49.084   3.109  62.332  1.00  0.00           O
ATOM  10300  C32 POPE3 267      47.644   3.829  60.531  1.00  0.00           C
ATOM  10303  C23 POPE3 267      51.824   8.079  59.432  1.00  0.00           C
ATOM  10306  C24 POPE3 267      50.814   7.539  58.412  1.00  0.00           C
ATOM  10309  C25 POPE3 267      50.704   8.359  57.112  1.00  0.00           C
ATOM  10312  C26 POPE3 267      49.854   7.639  56.042  1.00  0.00           C
ATOM  10315  C27 POPE3 267      49.884   8.319  54.671  1.00  0.00           C
ATOM  10318  C28 POPE3 267      49.254   7.459  53.561  1.00  0.00           C
ATOM  10321  C29 POPE3 267      49.664   7.939  52.182  1.00  0.00           C
ATOM  10323 0C21 POPE3 267      48.864   8.429  51.212  1.00  0.00           C
ATOM  10325 1C21 POPE3 267      47.374   8.649  51.282  1.00  0.00           C
ATOM  10328 2C21 POPE3 267      46.934   9.919  50.522  1.00  0.00           C
ATOM  10331 3C21 POPE3 267      47.354  11.229  51.201  1.00  0.00           C
ATOM  10334 4C21 POPE3 267      46.864  12.479  50.461  1.00  0.00           C
ATOM  10337 5C21 POPE3 267      47.704  12.829  49.221  1.00  0.00           C
ATOM  10340 6C21 POPE3 267      47.164  14.069  48.481  1.00  0.00           C
ATOM  10343 7C21 POPE3 267      48.054  14.489  47.311  1.00  0.00           C
ATOM  10346 8C21 POPE3 267      47.534  15.699  46.531  1.00  0.00           C
ATOM  10350  C33 POPE3 267      47.914   2.589  59.662  1.00  0.00           C
ATOM  10353  C34 POPE3 267      47.014   2.579  58.421  1.00  0.00           C
ATOM  10356  C35 POPE3 267      47.044   3.919  57.672  1.00  0.00           C
ATOM  10359  C36 POPE3 267      46.244   3.939  56.371  1.00  0.00           C
ATOM  10362  C37 POPE3 267      45.974   5.379  55.902  1.00  0.00           C
ATOM  10365  C38 POPE3 267      44.754   5.509  54.991  1.00  0.00           C
ATOM  10368  C39 POPE3 267      45.054   5.419  53.491  1.00  0.00           C
ATOM  10371 0C31 POPE3 267      45.804   4.139  53.092  1.00  0.00           C
ATOM  10374 1C31 POPE3 267      45.844   3.969  51.571  1.00  0.00           C
ATOM  10377 2C31 POPE3 267      46.754   2.829  51.112  1.00  0.00           C
ATOM  10380 3C31 POPE3 267      46.334   2.199  49.781  1.00  0.00           C
ATOM  10383 4C31 POPE3 267      46.024   3.239  48.701  1.00  0.00           C
ATOM  10386 5C31 POPE3 267      45.524   2.609  47.402  1.00  0.00           C
ATOM  10389 6C31 POPE3 267      45.034   3.679  46.432  1.00  0.00           C
ATOM  10393  NH3 POPE4 268      15.704  99.269  66.321  1.00  0.00           N
ATOM  10397  C12 POPE4 268      16.804  98.309  65.932  1.00  0.00           C
ATOM  10400  C11 POPE4 268      18.174  98.729  66.492  1.00  0.00           C
ATOM  10403  P   POPE4 268      20.624  97.959  65.882  1.00  0.00           P
ATOM  10404  O13 POPE4 268      20.814  99.399  65.671  1.00  0.00           O
ATOM  10405  O14 POPE4 268      21.324  97.299  67.012  1.00  0.00           O
ATOM  10406  O11 POPE4 268      20.834  97.159  64.522  1.00  0.00           O
ATOM  10407  O12 POPE4 268      19.114  97.679  66.261  1.00  0.00           O
ATOM  10408  C1  POPE4 268      22.024  96.399  64.281  1.00  0.00           C
ATOM  10411  C2  POPE4 268      22.164  95.809  62.821  1.00  0.00           C
ATOM  10413  O21 POPE4 268      22.964  96.659  61.991  1.00  0.00           O
ATOM  10414  C21 POPE4 268      22.454  97.769  61.521  1.00  0.00           C
ATOM  10415  O22 POPE4 268      21.374  98.269  61.812  1.00  0.00           O
ATOM  10416  C22 POPE4 268      23.414  98.339  60.471  1.00  0.00           C
ATOM  10419  C3  POPE4 268      20.834  95.329  62.141  1.00  0.00           C
ATOM  10422  O31 POPE4 268      20.814  95.379  60.692  1.00  0.00           O
ATOM  10423  C31 POPE4 268      21.354  94.339  60.051  1.00  0.00           C
ATOM  10424  O32 POPE4 268      21.974  93.449  60.592  1.00  0.00           O
ATOM  10425  C32 POPE4 268      21.004  94.379  58.571  1.00  0.00           C
ATOM  10428  C23 POPE4 268      23.014  99.739  59.972  1.00  0.00           C
ATOM  10431  C24 POPE4 268      23.954 100.249  58.871  1.00  0.00           C
ATOM  10434  C25 POPE4 268      23.274 100.389  57.502  1.00  0.00           C
ATOM  10437  C26 POPE4 268      22.864  99.049  56.882  1.00  0.00           C
ATOM  10440  C27 POPE4 268      22.084  99.229  55.571  1.00  0.00           C
ATOM  10443  C28 POPE4 268      21.484  97.919  55.051  1.00  0.00           C
ATOM  10446  C29 POPE4 268      20.664  98.169  53.811  1.00  0.00           C
ATOM  10448 0C21 POPE4 268      20.774  97.549  52.612  1.00  0.00           C
ATOM  10450 1C21 POPE4 268      21.744  96.449  52.252  1.00  0.00           C
ATOM  10453 2C21 POPE4 268      22.574  96.759  50.991  1.00  0.00           C
ATOM  10456 3C21 POPE4 268      21.744  96.759  49.711  1.00  0.00           C
ATOM  10459 4C21 POPE4 268      22.624  96.929  48.472  1.00  0.00           C
ATOM  10462 5C21 POPE4 268      22.094  96.129  47.282  1.00  0.00           C
ATOM  10465 6C21 POPE4 268      20.654  96.469  46.891  1.00  0.00           C
ATOM  10468 7C21 POPE4 268      20.234  95.689  45.651  1.00  0.00           C
ATOM  10471 8C21 POPE4 268      18.924  96.169  45.022  1.00  0.00           C
ATOM  10475  C33 POPE4 268      21.934  93.559  57.631  1.00  0.00           C
ATOM  10478  C34 POPE4 268      21.274  93.459  56.252  1.00  0.00           C
ATOM  10481  C35 POPE4 268      22.054  92.799  55.121  1.00  0.00           C
ATOM  10484  C36 POPE4 268      23.214  93.629  54.531  1.00  0.00           C
ATOM  10487  C37 POPE4 268      23.474  93.269  53.062  1.00  0.00           C
ATOM  10490  C38 POPE4 268      24.724  93.919  52.412  1.00  0.00           C
ATOM  10493  C39 POPE4 268      26.094  93.399  52.891  1.00  0.00           C
ATOM  10496 0C31 POPE4 268      26.234  91.879  52.771  1.00  0.00           C
ATOM  10499 1C31 POPE4 268      27.594  91.319  53.211  1.00  0.00           C
ATOM  10502 2C31 POPE4 268      27.604  89.789  53.111  1.00  0.00           C
ATOM  10505 3C31 POPE4 268      29.004  89.149  53.111  1.00  0.00           C
ATOM  10508 4C31 POPE4 268      29.834  89.539  51.882  1.00  0.00           C
ATOM  10511 5C31 POPE4 268      30.544  88.359  51.212  1.00  0.00           C
ATOM  10514 6C31 POPE4 268      31.124  88.699  49.842  1.00  0.00           C
ATOM  10518  NH3 POPE5 269     126.874  25.809  60.522  1.00  0.00           N
ATOM  10522  C12 POPE5 269     125.774  24.809  60.252  1.00  0.00           C
ATOM  10525  C11 POPE5 269     125.684  23.629  61.261  1.00  0.00           C
ATOM  10528  P   POPE5 269     125.674  20.959  60.871  1.00  0.00           P
ATOM  10529  O13 POPE5 269     126.654  19.919  60.482  1.00  0.00           O
ATOM  10530  O14 POPE5 269     125.034  20.769  62.202  1.00  0.00           O
ATOM  10531  O11 POPE5 269     124.524  20.939  59.781  1.00  0.00           O
ATOM  10532  O12 POPE5 269     126.304  22.429  60.762  1.00  0.00           O
ATOM  10533  C1  POPE5 269     124.174  22.069  58.982  1.00  0.00           C
ATOM  10536  C2  POPE5 269     123.224  21.669  57.821  1.00  0.00           C
ATOM  10538  O21 POPE5 269     122.704  22.849  57.182  1.00  0.00           O
ATOM  10539  C21 POPE5 269     123.574  23.479  56.412  1.00  0.00           C
ATOM  10540  O22 POPE5 269     124.724  23.159  56.201  1.00  0.00           O
ATOM  10541  C22 POPE5 269     122.894  24.719  55.842  1.00  0.00           C
ATOM  10544  C3  POPE5 269     122.014  20.839  58.321  1.00  0.00           C
ATOM  10547  O31 POPE5 269     121.274  20.299  57.211  1.00  0.00           O
ATOM  10548  C31 POPE5 269     121.604  19.129  56.622  1.00  0.00           C
ATOM  10549  O32 POPE5 269     121.184  18.799  55.522  1.00  0.00           O
ATOM  10550  C32 POPE5 269     122.474  18.219  57.502  1.00  0.00           C
ATOM  10553  C23 POPE5 269     123.714  25.379  54.711  1.00  0.00           C
ATOM  10556  C24 POPE5 269     122.914  26.449  53.961  1.00  0.00           C
ATOM  10559  C25 POPE5 269     123.174  26.439  52.451  1.00  0.00           C
ATOM  10562  C26 POPE5 269     122.594  27.649  51.711  1.00  0.00           C
ATOM  10565  C27 POPE5 269     123.104  27.809  50.261  1.00  0.00           C
ATOM  10568  C28 POPE5 269     123.124  29.269  49.731  1.00  0.00           C
ATOM  10571  C29 POPE5 269     121.834  30.009  49.981  1.00  0.00           C
ATOM  10573 0C21 POPE5 269     121.384  31.119  49.372  1.00  0.00           C
ATOM  10575 1C21 POPE5 269     122.014  31.899  48.241  1.00  0.00           C
ATOM  10578 2C21 POPE5 269     120.924  32.409  47.272  1.00  0.00           C
ATOM  10581 3C21 POPE5 269     120.144  31.289  46.562  1.00  0.00           C
ATOM  10584 4C21 POPE5 269     118.934  31.789  45.772  1.00  0.00           C
ATOM  10587 5C21 POPE5 269     118.014  30.629  45.372  1.00  0.00           C
ATOM  10590 6C21 POPE5 269     116.774  31.029  44.562  1.00  0.00           C
ATOM  10593 7C21 POPE5 269     116.034  29.819  43.982  1.00  0.00           C
ATOM  10596 8C21 POPE5 269     114.664  30.179  43.412  1.00  0.00           C
ATOM  10600  C33 POPE5 269     122.914  16.929  56.781  1.00  0.00           C
ATOM  10603  C34 POPE5 269     124.174  17.139  55.932  1.00  0.00           C
ATOM  10606  C35 POPE5 269     124.664  15.839  55.302  1.00  0.00           C
ATOM  10609  C36 POPE5 269     125.844  16.059  54.351  1.00  0.00           C
ATOM  10612  C37 POPE5 269     126.334  14.739  53.731  1.00  0.00           C
ATOM  10615  C38 POPE5 269     127.114  14.969  52.432  1.00  0.00           C
ATOM  10618  C39 POPE5 269     127.974  13.759  52.062  1.00  0.00           C
ATOM  10621 0C31 POPE5 269     128.494  13.869  50.622  1.00  0.00           C
ATOM  10624 1C31 POPE5 269     129.684  12.939  50.352  1.00  0.00           C
ATOM  10627 2C31 POPE5 269     130.244  13.069  48.932  1.00  0.00           C
ATOM  10630 3C31 POPE5 269     129.184  12.839  47.852  1.00  0.00           C
ATOM  10633 4C31 POPE5 269     129.784  12.779  46.441  1.00  0.00           C
ATOM  10636 5C31 POPE5 269     128.704  12.519  45.391  1.00  0.00           C
ATOM  10639 6C31 POPE5 269     129.274  12.409  43.982  1.00  0.00           C
ATOM  10643  NH3 POPE6 270      75.334  48.949  24.092  1.00  0.00           N
ATOM  10647  C12 POPE6 270      76.664  49.609  24.022  1.00  0.00           C
ATOM  10650  C11 POPE6 270      77.074  49.839  22.572  1.00  0.00           C
ATOM  10653  P   POPE6 270      79.594  49.129  22.192  1.00  0.00           P
ATOM  10654  O13 POPE6 270      79.154  48.289  21.062  1.00  0.00           O
ATOM  10655  O14 POPE6 270      80.874  49.839  22.012  1.00  0.00           O
ATOM  10656  O11 POPE6 270      79.714  48.179  23.481  1.00  0.00           O
ATOM  10657  O12 POPE6 270      78.454  50.139  22.561  1.00  0.00           O
ATOM  10658  C1  POPE6 270      80.144  48.829  24.701  1.00  0.00           C
ATOM  10661  C2  POPE6 270      80.604  47.769  25.742  1.00  0.00           C
ATOM  10663  O21 POPE6 270      81.044  48.399  26.962  1.00  0.00           O
ATOM  10664  C21 POPE6 270      80.084  48.699  27.831  1.00  0.00           C
ATOM  10665  O22 POPE6 270      79.594  49.809  27.972  1.00  0.00           O
ATOM  10666  C22 POPE6 270      79.624  47.439  28.592  1.00  0.00           C
ATOM  10669  C3  POPE6 270      81.774  46.939  25.142  1.00  0.00           C
ATOM  10672  O31 POPE6 270      82.494  46.149  26.092  1.00  0.00           O
ATOM  10673  C31 POPE6 270      81.874  45.129  26.662  1.00  0.00           C
ATOM  10674  O32 POPE6 270      80.724  44.789  26.492  1.00  0.00           O
ATOM  10675  C32 POPE6 270      82.914  44.479  27.582  1.00  0.00           C
ATOM  10678  C23 POPE6 270      79.254  47.669  30.092  1.00  0.00           C
ATOM  10681  C24 POPE6 270      78.714  46.389  30.741  1.00  0.00           C
ATOM  10684  C25 POPE6 270      78.314  46.509  32.222  1.00  0.00           C
ATOM  10687  C26 POPE6 270      78.064  45.159  32.911  1.00  0.00           C
ATOM  10690  C27 POPE6 270      76.924  45.219  33.951  1.00  0.00           C
ATOM  10693  C28 POPE6 270      76.944  44.059  34.972  1.00  0.00           C
ATOM  10696  C29 POPE6 270      75.634  43.939  35.711  1.00  0.00           C
ATOM  10698 0C21 POPE6 270      75.364  44.369  36.961  1.00  0.00           C
ATOM  10700 1C21 POPE6 270      76.304  45.099  37.891  1.00  0.00           C
ATOM  10703 2C21 POPE6 270      75.604  45.639  39.151  1.00  0.00           C
ATOM  10706 3C21 POPE6 270      75.144  44.559  40.151  1.00  0.00           C
ATOM  10709 4C21 POPE6 270      74.424  45.179  41.362  1.00  0.00           C
ATOM  10712 5C21 POPE6 270      73.864  44.129  42.342  1.00  0.00           C
ATOM  10715 6C21 POPE6 270      73.234  44.789  43.582  1.00  0.00           C
ATOM  10718 7C21 POPE6 270      72.404  43.839  44.452  1.00  0.00           C
ATOM  10721 8C21 POPE6 270      71.914  44.499  45.741  1.00  0.00           C
ATOM  10725  C33 POPE6 270      82.414  43.509  28.692  1.00  0.00           C
ATOM  10728  C34 POPE6 270      83.484  43.349  29.792  1.00  0.00           C
ATOM  10731  C35 POPE6 270      83.214  42.339  30.921  1.00  0.00           C
ATOM  10734  C36 POPE6 270      81.864  42.459  31.612  1.00  0.00           C
ATOM  10737  C37 POPE6 270      81.854  41.899  33.041  1.00  0.00           C
ATOM  10740  C38 POPE6 270      80.434  41.789  33.592  1.00  0.00           C
ATOM  10743  C39 POPE6 270      80.264  40.739  34.702  1.00  0.00           C
ATOM  10746 0C31 POPE6 270      80.854  41.139  36.061  1.00  0.00           C
ATOM  10749 1C31 POPE6 270      82.214  40.499  36.352  1.00  0.00           C
ATOM  10752 2C31 POPE6 270      82.584  40.549  37.841  1.00  0.00           C
ATOM  10755 3C31 POPE6 270      81.814  39.569  38.722  1.00  0.00           C
ATOM  10758 4C31 POPE6 270      82.264  39.699  40.182  1.00  0.00           C
ATOM  10761 5C31 POPE6 270      81.254  39.139  41.182  1.00  0.00           C
ATOM  10764 6C31 POPE6 270      81.724  39.369  42.612  1.00  0.00           C
ATOM  10768  NH3 POPE7 271      84.414   6.359  64.531  1.00  0.00           N
ATOM  10772  C12 POPE7 271      84.674   5.279  63.502  1.00  0.00           C
ATOM  10775  C11 POPE7 271      85.304   4.009  64.122  1.00  0.00           C
ATOM  10778  P   POPE7 271      86.684   1.889  63.522  1.00  0.00           P
ATOM  10779  O13 POPE7 271      86.964   1.939  64.972  1.00  0.00           O
ATOM  10780  O14 POPE7 271      86.254   0.561  63.022  1.00  0.00           O
ATOM  10781  O11 POPE7 271      88.034   2.229  62.771  1.00  0.00           O
ATOM  10782  O12 POPE7 271      85.654   3.049  63.101  1.00  0.00           O
ATOM  10783  C1  POPE7 271      88.004   2.769  61.451  1.00  0.00           C
ATOM  10786  C2  POPE7 271      89.424   2.809  60.842  1.00  0.00           C
ATOM  10788  O21 POPE7 271      89.374   3.149  59.452  1.00  0.00           O
ATOM  10789  C21 POPE7 271      89.394   2.219  58.512  1.00  0.00           C
ATOM  10790  O22 POPE7 271      89.094   1.049  58.642  1.00  0.00           O
ATOM  10791  C22 POPE7 271      89.764   2.899  57.191  1.00  0.00           C
ATOM  10794  C3  POPE7 271      90.294   1.559  61.171  1.00  0.00           C
ATOM  10797  O31 POPE7 271      91.574   1.719  60.531  1.00  0.00           O
ATOM  10798  C31 POPE7 271      92.474   0.809  60.862  1.00  0.00           C
ATOM  10799  O32 POPE7 271      92.284  -0.099  61.661  1.00  0.00           O
ATOM  10800  C32 POPE7 271      93.794   1.159  60.191  1.00  0.00           C
ATOM  10803  C23 POPE7 271      90.524   1.999  56.201  1.00  0.00           C
ATOM  10806  C24 POPE7 271      90.924   2.779  54.941  1.00  0.00           C
ATOM  10809  C25 POPE7 271      91.734   1.959  53.922  1.00  0.00           C
ATOM  10812  C26 POPE7 271      92.564   2.839  52.971  1.00  0.00           C
ATOM  10815  C27 POPE7 271      93.624   2.049  52.202  1.00  0.00           C
ATOM  10818  C28 POPE7 271      94.434   2.909  51.201  1.00  0.00           C
ATOM  10821  C29 POPE7 271      95.554   2.069  50.622  1.00  0.00           C
ATOM  10823 0C21 POPE7 271      96.804   2.459  50.302  1.00  0.00           C
ATOM  10825 1C21 POPE7 271      97.364   3.859  50.321  1.00  0.00           C
ATOM  10828 2C21 POPE7 271      98.354   4.019  49.141  1.00  0.00           C
ATOM  10831 3C21 POPE7 271      98.944   5.429  49.021  1.00  0.00           C
ATOM  10834 4C21 POPE7 271      99.964   5.579  47.862  1.00  0.00           C
ATOM  10837 5C21 POPE7 271      99.364   5.269  46.482  1.00  0.00           C
ATOM  10840 6C21 POPE7 271     100.344   5.489  45.321  1.00  0.00           C
ATOM  10843 7C21 POPE7 271      99.774   5.009  43.982  1.00  0.00           C
ATOM  10846 8C21 POPE7 271     100.754   5.119  42.821  1.00  0.00           C
ATOM  10850  C33 POPE7 271      93.864   0.739  58.712  1.00  0.00           C
ATOM  10853  C34 POPE7 271      94.784  -0.459  58.502  1.00  0.00           C
ATOM  10856  C35 POPE7 271      95.334  -0.549  57.071  1.00  0.00           C
ATOM  10859  C36 POPE7 271      96.344  -1.689  56.942  1.00  0.00           C
ATOM  10862  C37 POPE7 271      97.724  -1.219  56.472  1.00  0.00           C
ATOM  10865  C38 POPE7 271      97.674  -0.749  55.022  1.00  0.00           C
ATOM  10868  C39 POPE7 271      99.034  -0.779  54.332  1.00  0.00           C
ATOM  10871 0C31 POPE7 271      98.904  -0.419  52.862  1.00  0.00           C
ATOM  10874 1C31 POPE7 271     100.244  -0.399  52.152  1.00  0.00           C
ATOM  10877 2C31 POPE7 271     100.114   0.271  50.781  1.00  0.00           C
ATOM  10880 3C31 POPE7 271     101.324   0.001  49.892  1.00  0.00           C
ATOM  10883 4C31 POPE7 271     101.334   0.919  48.662  1.00  0.00           C
ATOM  10886 5C31 POPE7 271     101.354   0.151  47.352  1.00  0.00           C
ATOM  10889 6C31 POPE7 271     101.294   1.089  46.152  1.00  0.00           C
ATOM  10893  NH3 POPE8 272      89.104  14.249  22.812  1.00  0.00           N
ATOM  10897  C12 POPE8 272      90.204  15.279  22.782  1.00  0.00           C
ATOM  10900  C11 POPE8 272      89.654  16.709  22.601  1.00  0.00           C
ATOM  10903  P   POPE8 272      87.064  16.939  23.032  1.00  0.00           P
ATOM  10904  O13 POPE8 272      87.054  16.499  21.611  1.00  0.00           O
ATOM  10905  O14 POPE8 272      86.304  16.079  23.962  1.00  0.00           O
ATOM  10906  O11 POPE8 272      86.624  18.449  23.151  1.00  0.00           O
ATOM  10907  O12 POPE8 272      88.574  16.969  23.511  1.00  0.00           O
ATOM  10908  C1  POPE8 272      85.264  18.789  23.472  1.00  0.00           C
ATOM  10911  C2  POPE8 272      84.904  18.629  24.972  1.00  0.00           C
ATOM  10913  O21 POPE8 272      83.954  19.649  25.321  1.00  0.00           O
ATOM  10914  C21 POPE8 272      82.754  19.219  25.642  1.00  0.00           C
ATOM  10915  O22 POPE8 272      82.274  18.139  25.361  1.00  0.00           O
ATOM  10916  C22 POPE8 272      82.064  20.289  26.481  1.00  0.00           C
ATOM  10919  C3  POPE8 272      86.154  18.839  25.881  1.00  0.00           C
ATOM  10922  O31 POPE8 272      85.754  19.149  27.231  1.00  0.00           O
ATOM  10923  C31 POPE8 272      86.744  19.449  28.042  1.00  0.00           C
ATOM  10924  O32 POPE8 272      87.934  19.369  27.791  1.00  0.00           O
ATOM  10925  C32 POPE8 272      86.154  19.979  29.341  1.00  0.00           C
ATOM  10928  C23 POPE8 272      82.284  20.059  27.992  1.00  0.00           C
ATOM  10931  C24 POPE8 272      82.234  21.379  28.792  1.00  0.00           C
ATOM  10934  C25 POPE8 272      82.414  21.169  30.302  1.00  0.00           C
ATOM  10937  C26 POPE8 272      81.254  20.419  30.962  1.00  0.00           C
ATOM  10940  C27 POPE8 272      81.574  19.909  32.371  1.00  0.00           C
ATOM  10943  C28 POPE8 272      80.394  19.119  32.952  1.00  0.00           C
ATOM  10946  C29 POPE8 272      80.654  18.619  34.351  1.00  0.00           C
ATOM  10948 0C21 POPE8 272      80.074  19.039  35.482  1.00  0.00           C
ATOM  10950 1C21 POPE8 272      79.054  20.139  35.632  1.00  0.00           C
ATOM  10953 2C21 POPE8 272      79.484  21.129  36.721  1.00  0.00           C
ATOM  10956 3C21 POPE8 272      78.484  22.279  36.901  1.00  0.00           C
ATOM  10959 4C21 POPE8 272      78.994  23.319  37.901  1.00  0.00           C
ATOM  10962 5C21 POPE8 272      78.404  23.159  39.312  1.00  0.00           C
ATOM  10965 6C21 POPE8 272      78.904  24.259  40.242  1.00  0.00           C
ATOM  10968 7C21 POPE8 272      78.274  24.219  41.641  1.00  0.00           C
ATOM  10971 8C21 POPE8 272      78.854  25.309  42.532  1.00  0.00           C
ATOM  10975  C33 POPE8 272      86.834  19.379  30.591  1.00  0.00           C
ATOM  10978  C34 POPE8 272      86.474  20.199  31.832  1.00  0.00           C
ATOM  10981  C35 POPE8 272      87.014  19.609  33.141  1.00  0.00           C
ATOM  10984  C36 POPE8 272      85.954  18.789  33.881  1.00  0.00           C
ATOM  10987  C37 POPE8 272      86.304  18.449  35.331  1.00  0.00           C
ATOM  10990  C38 POPE8 272      85.084  17.909  36.092  1.00  0.00           C
ATOM  10993  C39 POPE8 272      85.194  17.999  37.621  1.00  0.00           C
ATOM  10996 0C31 POPE8 272      86.304  17.129  38.241  1.00  0.00           C
ATOM  10999 1C31 POPE8 272      86.134  17.019  39.762  1.00  0.00           C
ATOM  11002 2C31 POPE8 272      87.334  16.379  40.461  1.00  0.00           C
ATOM  11005 3C31 POPE8 272      87.064  16.069  41.952  1.00  0.00           C
ATOM  11008 4C31 POPE8 272      88.324  15.569  42.672  1.00  0.00           C
ATOM  11011 5C31 POPE8 272      88.024  14.899  44.021  1.00  0.00           C
ATOM  11014 6C31 POPE8 272      89.194  14.069  44.562  1.00  0.00           C
ATOM  11018  NH3 POPE9 273      27.134 121.469  65.121  1.00  0.00           N
ATOM  11022  C12 POPE9 273      27.864 120.159  65.061  1.00  0.00           C
ATOM  11025  C11 POPE9 273      27.004 119.019  65.622  1.00  0.00           C
ATOM  11028  P   POPE9 273      27.704 116.759  66.802  1.00  0.00           P
ATOM  11029  O13 POPE9 273      28.884 116.949  67.672  1.00  0.00           O
ATOM  11030  O14 POPE9 273      26.374 116.799  67.432  1.00  0.00           O
ATOM  11031  O11 POPE9 273      27.944 115.409  66.031  1.00  0.00           O
ATOM  11032  O12 POPE9 273      27.774 117.829  65.632  1.00  0.00           O
ATOM  11033  C1  POPE9 273      28.484 115.349  64.702  1.00  0.00           C
ATOM  11036  C2  POPE9 273      27.434 114.969  63.612  1.00  0.00           C
ATOM  11038  O21 POPE9 273      27.834 115.359  62.281  1.00  0.00           O
ATOM  11039  C21 POPE9 273      29.064 115.239  61.872  1.00  0.00           C
ATOM  11040  O22 POPE9 273      29.994 114.679  62.432  1.00  0.00           O
ATOM  11041  C22 POPE9 273      29.214 116.009  60.582  1.00  0.00           C
ATOM  11044  C3  POPE9 273      26.044 115.609  63.811  1.00  0.00           C
ATOM  11047  O31 POPE9 273      25.114 114.989  62.922  1.00  0.00           O
ATOM  11048  C31 POPE9 273      24.774 115.539  61.791  1.00  0.00           C
ATOM  11049  O32 POPE9 273      25.014 116.679  61.432  1.00  0.00           O
ATOM  11050  C32 POPE9 273      23.954 114.519  60.991  1.00  0.00           C
ATOM  11053  C23 POPE9 273      28.124 115.669  59.551  1.00  0.00           C
ATOM  11056  C24 POPE9 273      28.074 116.709  58.441  1.00  0.00           C
ATOM  11059  C25 POPE9 273      27.364 116.189  57.202  1.00  0.00           C
ATOM  11062  C26 POPE9 273      27.754 116.989  55.961  1.00  0.00           C
ATOM  11065  C27 POPE9 273      27.484 116.219  54.671  1.00  0.00           C
ATOM  11068  C28 POPE9 273      27.704 117.109  53.441  1.00  0.00           C
ATOM  11071  C29 POPE9 273      27.564 116.319  52.171  1.00  0.00           C
ATOM  11073 0C21 POPE9 273      27.204 116.839  50.991  1.00  0.00           C
ATOM  11075 1C21 POPE9 273      26.884 118.289  50.741  1.00  0.00           C
ATOM  11078 2C21 POPE9 273      25.864 118.449  49.592  1.00  0.00           C
ATOM  11081 3C21 POPE9 273      26.484 118.219  48.211  1.00  0.00           C
ATOM  11084 4C21 POPE9 273      25.534 117.569  47.191  1.00  0.00           C
ATOM  11087 5C21 POPE9 273      24.164 118.249  47.041  1.00  0.00           C
ATOM  11090 6C21 POPE9 273      24.194 119.779  46.921  1.00  0.00           C
ATOM  11093 7C21 POPE9 273      22.894 120.339  46.342  1.00  0.00           C
ATOM  11096 8C21 POPE9 273      22.754 121.859  46.482  1.00  0.00           C
ATOM  11100  C33 POPE9 273      24.774 113.669  59.972  1.00  0.00           C
ATOM  11103  C34 POPE9 273      23.904 113.149  58.821  1.00  0.00           C
ATOM  11106  C35 POPE9 273      24.604 112.139  57.891  1.00  0.00           C
ATOM  11109  C36 POPE9 273      25.784 112.699  57.051  1.00  0.00           C
ATOM  11112  C37 POPE9 273      26.324 111.649  56.061  1.00  0.00           C
ATOM  11115  C38 POPE9 273      27.374 112.179  55.061  1.00  0.00           C
ATOM  11118  C39 POPE9 273      28.804 112.269  55.641  1.00  0.00           C
ATOM  11121 0C31 POPE9 273      29.874 112.459  54.562  1.00  0.00           C
ATOM  11124 1C31 POPE9 273      31.294 112.439  55.141  1.00  0.00           C
ATOM  11127 2C31 POPE9 273      32.404 112.589  54.081  1.00  0.00           C
ATOM  11130 3C31 POPE9 273      33.804 112.609  54.731  1.00  0.00           C
ATOM  11133 4C31 POPE9 273      34.944 112.429  53.712  1.00  0.00           C
ATOM  11136 5C31 POPE9 273      36.324 112.659  54.332  1.00  0.00           C
ATOM  11139 6C31 POPE9 273      37.494 112.509  53.362  1.00  0.00           C
ATOM  11143  NH3 POPE  274      87.054  71.219  64.582  1.00  0.00           N
ATOM  11147  C12 POPE  274      87.854  72.369  65.162  1.00  0.00           C
ATOM  11150  C11 POPE  274      88.384  73.359  64.081  1.00  0.00           C
ATOM  11153  P   POPE  274      90.414  74.889  64.871  1.00  0.00           P
ATOM  11154  O13 POPE  274      90.634  76.349  64.832  1.00  0.00           O
ATOM  11155  O14 POPE  274      90.854  74.189  66.092  1.00  0.00           O
ATOM  11156  O11 POPE  274      91.124  74.229  63.642  1.00  0.00           O
ATOM  11157  O12 POPE  274      88.874  74.579  64.662  1.00  0.00           O
ATOM  11158  C1  POPE  274      92.244  74.839  62.992  1.00  0.00           C
ATOM  11161  C2  POPE  274      91.834  75.349  61.581  1.00  0.00           C
ATOM  11163  O21 POPE  274      93.004  75.789  60.851  1.00  0.00           O
ATOM  11164  C21 POPE  274      93.314  75.119  59.741  1.00  0.00           C
ATOM  11165  O22 POPE  274      92.884  74.029  59.412  1.00  0.00           O
ATOM  11166  C22 POPE  274      94.264  75.979  58.912  1.00  0.00           C
ATOM  11169  C3  POPE  274      90.874  76.559  61.682  1.00  0.00           C
ATOM  11172  O31 POPE  274      90.194  76.839  60.442  1.00  0.00           O
ATOM  11173  C31 POPE  274      89.114  76.059  60.321  1.00  0.00           C
ATOM  11174  O32 POPE  274      88.734  75.229  61.121  1.00  0.00           O
ATOM  11175  C32 POPE  274      88.444  76.339  58.992  1.00  0.00           C
ATOM  11178  C23 POPE  274      93.564  76.769  57.771  1.00  0.00           C
ATOM  11181  C24 POPE  274      94.504  77.799  57.112  1.00  0.00           C
ATOM  11184  C25 POPE  274      95.634  77.189  56.272  1.00  0.00           C
ATOM  11187  C26 POPE  274      95.204  76.649  54.902  1.00  0.00           C
ATOM  11190  C27 POPE  274      96.394  76.259  54.002  1.00  0.00           C
ATOM  11193  C28 POPE  274      97.364  75.249  54.641  1.00  0.00           C
ATOM  11196  C29 POPE  274      98.534  74.929  53.741  1.00  0.00           C
ATOM  11198 0C21 POPE  274      99.084  73.719  53.531  1.00  0.00           C
ATOM  11200 1C21 POPE  274      98.704  72.439  54.232  1.00  0.00           C
ATOM  11203 2C21 POPE  274      97.774  71.499  53.421  1.00  0.00           C
ATOM  11206 3C21 POPE  274      98.514  70.529  52.491  1.00  0.00           C
ATOM  11209 4C21 POPE  274      97.554  69.509  51.842  1.00  0.00           C
ATOM  11212 5C21 POPE  274      98.274  68.379  51.092  1.00  0.00           C
ATOM  11215 6C21 POPE  274      97.314  67.449  50.331  1.00  0.00           C
ATOM  11218 7C21 POPE  274      98.014  66.209  49.741  1.00  0.00           C
ATOM  11221 8C21 POPE  274      97.064  65.289  48.982  1.00  0.00           C
ATOM  11225  C33 POPE  274      88.154  75.009  58.272  1.00  0.00           C
ATOM  11228  C34 POPE  274      87.624  75.259  56.872  1.00  0.00           C
ATOM  11231  C35 POPE  274      87.104  73.959  56.252  1.00  0.00           C
ATOM  11234  C36 POPE  274      87.344  73.889  54.741  1.00  0.00           C
ATOM  11237  C37 POPE  274      88.834  73.699  54.402  1.00  0.00           C
ATOM  11240  C38 POPE  274      89.374  74.689  53.362  1.00  0.00           C
ATOM  11243  C39 POPE  274      89.004  74.319  51.921  1.00  0.00           C
ATOM  11246 0C31 POPE  274      87.624  74.839  51.482  1.00  0.00           C
ATOM  11249 1C31 POPE  274      87.284  74.459  50.042  1.00  0.00           C
ATOM  11252 2C31 POPE  274      85.824  74.779  49.702  1.00  0.00           C
ATOM  11255 3C31 POPE  274      85.454  74.339  48.281  1.00  0.00           C
ATOM  11258 4C31 POPE  274      83.954  74.529  47.971  1.00  0.00           C
ATOM  11261 5C31 POPE  274      83.554  73.899  46.641  1.00  0.00           C
ATOM  11264 6C31 POPE  274      82.144  74.269  46.162  1.00  0.00           C
ATOM  11268  NH3 POPE  275       6.974 115.559  20.612  1.00  0.00           N
ATOM  11272  C12 POPE  275       6.104 114.339  20.632  1.00  0.00           C
ATOM  11275  C11 POPE  275       4.714 114.669  20.072  1.00  0.00           C
ATOM  11278  P   POPE  275       2.534 113.129  19.701  1.00  0.00           P
ATOM  11279  O13 POPE  275       2.074 113.799  18.462  1.00  0.00           O
ATOM  11280  O14 POPE  275       2.454 111.659  19.742  1.00  0.00           O
ATOM  11281  O11 POPE  275       1.774 113.729  20.942  1.00  0.00           O
ATOM  11282  O12 POPE  275       4.064 113.429  19.892  1.00  0.00           O
ATOM  11283  C1  POPE  275       2.254 113.759  22.271  1.00  0.00           C
ATOM  11286  C2  POPE  275       2.414 112.369  22.982  1.00  0.00           C
ATOM  11288  O21 POPE  275       2.154 112.469  24.392  1.00  0.00           O
ATOM  11289  C21 POPE  275       2.934 113.289  25.061  1.00  0.00           C
ATOM  11290  O22 POPE  275       3.814 113.999  24.601  1.00  0.00           O
ATOM  11291  C22 POPE  275       2.604 113.259  26.541  1.00  0.00           C
ATOM  11294  C3  POPE  275       3.774 111.619  22.742  1.00  0.00           C
ATOM  11297  O31 POPE  275       3.694 110.249  23.202  1.00  0.00           O
ATOM  11298  C31 POPE  275       4.384 109.939  24.301  1.00  0.00           C
ATOM  11299  O32 POPE  275       5.124 110.679  24.922  1.00  0.00           O
ATOM  11300  C32 POPE  275       4.054 108.489  24.671  1.00  0.00           C
ATOM  11303  C23 POPE  275       3.824 112.809  27.361  1.00  0.00           C
ATOM  11306  C24 POPE  275       3.444 112.159  28.681  1.00  0.00           C
ATOM  11309  C25 POPE  275       4.394 112.569  29.812  1.00  0.00           C
ATOM  11312  C26 POPE  275       4.234 111.699  31.051  1.00  0.00           C
ATOM  11315  C27 POPE  275       5.414 111.879  32.031  1.00  0.00           C
ATOM  11318  C28 POPE  275       5.494 110.729  33.062  1.00  0.00           C
ATOM  11321  C29 POPE  275       5.194 111.169  34.471  1.00  0.00           C
ATOM  11323 0C21 POPE  275       4.214 110.719  35.261  1.00  0.00           C
ATOM  11325 1C21 POPE  275       3.194 109.649  34.932  1.00  0.00           C
ATOM  11328 2C21 POPE  275       2.734 108.899  36.191  1.00  0.00           C
ATOM  11331 3C21 POPE  275       1.794 109.719  37.082  1.00  0.00           C
ATOM  11334 4C21 POPE  275       1.414 108.979  38.371  1.00  0.00           C
ATOM  11337 5C21 POPE  275       0.526 109.809  39.312  1.00  0.00           C
ATOM  11340 6C21 POPE  275       1.254 110.989  39.972  1.00  0.00           C
ATOM  11343 7C21 POPE  275       0.396 111.709  41.012  1.00  0.00           C
ATOM  11346 8C21 POPE  275       1.134 112.869  41.682  1.00  0.00           C
ATOM  11350  C33 POPE  275       4.744 108.039  25.981  1.00  0.00           C
ATOM  11353  C34 POPE  275       4.334 106.599  26.351  1.00  0.00           C
ATOM  11356  C35 POPE  275       4.944 106.069  27.651  1.00  0.00           C
ATOM  11359  C36 POPE  275       4.504 106.839  28.901  1.00  0.00           C
ATOM  11362  C37 POPE  275       4.874 106.109  30.212  1.00  0.00           C
ATOM  11365  C38 POPE  275       4.624 106.989  31.441  1.00  0.00           C
ATOM  11368  C39 POPE  275       4.824 106.249  32.771  1.00  0.00           C
ATOM  11371 0C31 POPE  275       3.524 105.699  33.382  1.00  0.00           C
ATOM  11374 1C31 POPE  275       3.704 105.349  34.862  1.00  0.00           C
ATOM  11377 2C31 POPE  275       2.604 104.479  35.492  1.00  0.00           C
ATOM  11380 3C31 POPE  275       1.184 105.019  35.292  1.00  0.00           C
ATOM  11383 4C31 POPE  275       0.126 104.199  36.042  1.00  0.00           C
ATOM  11386 5C31 POPE  275      -1.304 104.609  35.662  1.00  0.00           C
ATOM  11389 6C31 POPE  275      -2.364 103.779  36.381  1.00  0.00           C
ATOM  11393  NH3 POPE  276       1.404  42.589  19.831  1.00  0.00           N
ATOM  11397  C12 POPE  276       1.564  43.069  21.242  1.00  0.00           C
ATOM  11400  C11 POPE  276       0.686  44.319  21.411  1.00  0.00           C
ATOM  11403  P   POPE  276       1.954  45.919  23.002  1.00  0.00           P
ATOM  11404  O13 POPE  276       3.194  45.219  22.661  1.00  0.00           O
ATOM  11405  O14 POPE  276       1.644  47.209  22.342  1.00  0.00           O
ATOM  11406  O11 POPE  276       1.914  46.059  24.571  1.00  0.00           O
ATOM  11407  O12 POPE  276       0.776  44.909  22.701  1.00  0.00           O
ATOM  11408  C1  POPE  276       0.706  46.329  25.261  1.00  0.00           C
ATOM  11411  C2  POPE  276       1.054  47.119  26.541  1.00  0.00           C
ATOM  11413  O21 POPE  276      -0.094  47.169  27.401  1.00  0.00           O
ATOM  11414  C21 POPE  276      -0.314  46.329  28.432  1.00  0.00           C
ATOM  11415  O22 POPE  276      -1.274  46.429  29.162  1.00  0.00           O
ATOM  11416  C22 POPE  276       0.776  45.279  28.651  1.00  0.00           C
ATOM  11419  C3  POPE  276       1.524  48.559  26.222  1.00  0.00           C
ATOM  11422  O31 POPE  276       2.104  49.159  27.412  1.00  0.00           O
ATOM  11423  C31 POPE  276       1.344  50.079  28.032  1.00  0.00           C
ATOM  11424  O32 POPE  276       0.356  50.599  27.561  1.00  0.00           O
ATOM  11425  C32 POPE  276       1.894  50.279  29.452  1.00  0.00           C
ATOM  11428  C23 POPE  276       0.496  44.339  29.852  1.00  0.00           C
ATOM  11431  C24 POPE  276       1.664  43.379  30.072  1.00  0.00           C
ATOM  11434  C25 POPE  276       1.434  42.329  31.172  1.00  0.00           C
ATOM  11437  C26 POPE  276       1.684  42.829  32.602  1.00  0.00           C
ATOM  11440  C27 POPE  276       3.164  43.129  32.911  1.00  0.00           C
ATOM  11443  C28 POPE  276       3.464  43.239  34.421  1.00  0.00           C
ATOM  11446  C29 POPE  276       2.614  44.309  35.051  1.00  0.00           C
ATOM  11448 0C21 POPE  276       2.134  44.319  36.311  1.00  0.00           C
ATOM  11450 1C21 POPE  276       2.404  43.279  37.371  1.00  0.00           C
ATOM  11453 2C21 POPE  276       3.804  43.419  37.992  1.00  0.00           C
ATOM  11456 3C21 POPE  276       3.854  42.999  39.471  1.00  0.00           C
ATOM  11459 4C21 POPE  276       5.184  42.359  39.871  1.00  0.00           C
ATOM  11462 5C21 POPE  276       5.174  40.839  39.632  1.00  0.00           C
ATOM  11465 6C21 POPE  276       6.424  40.139  40.162  1.00  0.00           C
ATOM  11468 7C21 POPE  276       6.334  38.619  39.981  1.00  0.00           C
ATOM  11471 8C21 POPE  276       7.504  37.859  40.601  1.00  0.00           C
ATOM  11475  C33 POPE  276       2.314  51.729  29.771  1.00  0.00           C
ATOM  11478  C34 POPE  276       3.004  51.829  31.152  1.00  0.00           C
ATOM  11481  C35 POPE  276       2.064  51.569  32.342  1.00  0.00           C
ATOM  11484  C36 POPE  276       1.604  52.859  33.022  1.00  0.00           C
ATOM  11487  C37 POPE  276       0.816  52.589  34.291  1.00  0.00           C
ATOM  11490  C38 POPE  276       0.416  53.869  35.032  1.00  0.00           C
ATOM  11493  C39 POPE  276       1.574  54.589  35.741  1.00  0.00           C
ATOM  11496 0C31 POPE  276       2.044  53.879  37.022  1.00  0.00           C
ATOM  11499 1C31 POPE  276       3.104  54.689  37.781  1.00  0.00           C
ATOM  11502 2C31 POPE  276       3.464  54.079  39.141  1.00  0.00           C
ATOM  11505 3C31 POPE  276       3.254  55.039  40.331  1.00  0.00           C
ATOM  11508 4C31 POPE  276       1.784  55.369  40.592  1.00  0.00           C
ATOM  11511 5C31 POPE  276       1.584  56.109  41.921  1.00  0.00           C
ATOM  11514 6C31 POPE  276       0.116  56.489  42.191  1.00  0.00           C
ATOM  11518  NH3 POPE  277      52.244  87.789  67.412  1.00  0.00           N
ATOM  11522  C12 POPE  277      53.674  88.029  67.792  1.00  0.00           C
ATOM  11525  C11 POPE  277      54.184  86.869  68.642  1.00  0.00           C
ATOM  11528  P   POPE  277      56.664  86.019  68.772  1.00  0.00           P
ATOM  11529  O13 POPE  277      57.724  86.239  69.762  1.00  0.00           O
ATOM  11530  O14 POPE  277      55.984  84.709  68.752  1.00  0.00           O
ATOM  11531  O11 POPE  277      57.204  86.339  67.332  1.00  0.00           O
ATOM  11532  O12 POPE  277      55.564  87.119  68.941  1.00  0.00           O
ATOM  11533  C1  POPE  277      56.644  85.779  66.152  1.00  0.00           C
ATOM  11536  C2  POPE  277      57.734  85.329  65.151  1.00  0.00           C
ATOM  11538  O21 POPE  277      57.024  84.789  64.021  1.00  0.00           O
ATOM  11539  C21 POPE  277      57.674  84.819  62.872  1.00  0.00           C
ATOM  11540  O22 POPE  277      58.824  85.159  62.701  1.00  0.00           O
ATOM  11541  C22 POPE  277      56.654  84.479  61.772  1.00  0.00           C
ATOM  11544  C3  POPE  277      58.684  84.269  65.801  1.00  0.00           C
ATOM  11547  O31 POPE  277      59.824  83.899  64.991  1.00  0.00           O
ATOM  11548  C31 POPE  277      60.804  84.819  65.032  1.00  0.00           C
ATOM  11549  O32 POPE  277      60.694  85.929  65.531  1.00  0.00           O
ATOM  11550  C32 POPE  277      62.104  84.279  64.421  1.00  0.00           C
ATOM  11553  C23 POPE  277      57.284  84.229  60.391  1.00  0.00           C
ATOM  11556  C24 POPE  277      56.324  84.569  59.242  1.00  0.00           C
ATOM  11559  C25 POPE  277      56.944  84.209  57.882  1.00  0.00           C
ATOM  11562  C26 POPE  277      56.364  85.019  56.721  1.00  0.00           C
ATOM  11565  C27 POPE  277      57.124  84.789  55.401  1.00  0.00           C
ATOM  11568  C28 POPE  277      56.544  85.579  54.211  1.00  0.00           C
ATOM  11571  C29 POPE  277      56.744  87.069  54.342  1.00  0.00           C
ATOM  11573 0C21 POPE  277      57.524  87.859  53.592  1.00  0.00           C
ATOM  11575 1C21 POPE  277      58.374  87.439  52.421  1.00  0.00           C
ATOM  11578 2C21 POPE  277      58.074  88.249  51.152  1.00  0.00           C
ATOM  11581 3C21 POPE  277      58.864  87.719  49.951  1.00  0.00           C
ATOM  11584 4C21 POPE  277      58.854  88.659  48.731  1.00  0.00           C
ATOM  11587 5C21 POPE  277      59.764  88.159  47.602  1.00  0.00           C
ATOM  11590 6C21 POPE  277      61.254  88.229  47.952  1.00  0.00           C
ATOM  11593 7C21 POPE  277      62.164  87.739  46.821  1.00  0.00           C
ATOM  11596 8C21 POPE  277      63.644  88.069  47.072  1.00  0.00           C
ATOM  11600  C33 POPE  277      62.274  84.609  62.922  1.00  0.00           C
ATOM  11603  C34 POPE  277      61.984  83.389  62.042  1.00  0.00           C
ATOM  11606  C35 POPE  277      61.994  83.689  60.531  1.00  0.00           C
ATOM  11609  C36 POPE  277      61.934  82.379  59.722  1.00  0.00           C
ATOM  11612  C37 POPE  277      61.524  82.559  58.252  1.00  0.00           C
ATOM  11615  C38 POPE  277      61.774  81.259  57.462  1.00  0.00           C
ATOM  11618  C39 POPE  277      60.984  81.129  56.152  1.00  0.00           C
ATOM  11621 0C31 POPE  277      61.284  82.199  55.112  1.00  0.00           C
ATOM  11624 1C31 POPE  277      60.634  81.859  53.761  1.00  0.00           C
ATOM  11627 2C31 POPE  277      60.784  82.999  52.761  1.00  0.00           C
ATOM  11630 3C31 POPE  277      59.974  82.819  51.472  1.00  0.00           C
ATOM  11633 4C31 POPE  277      58.454  82.939  51.661  1.00  0.00           C
ATOM  11636 5C31 POPE  277      57.794  83.679  50.482  1.00  0.00           C
ATOM  11639 6C31 POPE  277      56.274  83.749  50.562  1.00  0.00           C
ATOM  11643  NH3 POPE  278      84.094  92.099  66.071  1.00  0.00           N
ATOM  11647  C12 POPE  278      82.604  92.239  66.191  1.00  0.00           C
ATOM  11650  C11 POPE  278      82.204  93.679  66.622  1.00  0.00           C
ATOM  11653  P   POPE  278      83.294  95.079  64.671  1.00  0.00           P
ATOM  11654  O13 POPE  278      83.474  96.549  64.582  1.00  0.00           O
ATOM  11655  O14 POPE  278      84.354  94.159  64.211  1.00  0.00           O
ATOM  11656  O11 POPE  278      81.934  94.629  64.042  1.00  0.00           O
ATOM  11657  O12 POPE  278      83.094  94.719  66.201  1.00  0.00           O
ATOM  11658  C1  POPE  278      81.924  94.009  62.752  1.00  0.00           C
ATOM  11661  C2  POPE  278      81.574  94.989  61.591  1.00  0.00           C
ATOM  11663  O21 POPE  278      82.514  96.079  61.461  1.00  0.00           O
ATOM  11664  C21 POPE  278      83.474  96.059  60.541  1.00  0.00           C
ATOM  11665  O22 POPE  278      83.854  97.049  59.932  1.00  0.00           O
ATOM  11666  C22 POPE  278      84.184  94.699  60.401  1.00  0.00           C
ATOM  11669  C3  POPE  278      80.174  95.619  61.812  1.00  0.00           C
ATOM  11672  O31 POPE  278      79.744  96.279  60.601  1.00  0.00           O
ATOM  11673  C31 POPE  278      79.054  95.539  59.741  1.00  0.00           C
ATOM  11674  O32 POPE  278      78.584  94.439  59.941  1.00  0.00           O
ATOM  11675  C32 POPE  278      79.054  96.219  58.382  1.00  0.00           C
ATOM  11678  C23 POPE  278      85.284  94.689  59.302  1.00  0.00           C
ATOM  11681  C24 POPE  278      85.874  93.299  59.011  1.00  0.00           C
ATOM  11684  C25 POPE  278      86.984  93.219  57.961  1.00  0.00           C
ATOM  11687  C26 POPE  278      87.254  91.769  57.522  1.00  0.00           C
ATOM  11690  C27 POPE  278      88.064  91.669  56.222  1.00  0.00           C
ATOM  11693  C28 POPE  278      89.184  90.619  56.241  1.00  0.00           C
ATOM  11696  C29 POPE  278      88.714  89.279  55.731  1.00  0.00           C
ATOM  11698 0C21 POPE  278      88.684  88.889  54.442  1.00  0.00           C
ATOM  11700 1C21 POPE  278      89.174  89.659  53.241  1.00  0.00           C
ATOM  11703 2C21 POPE  278      88.064  90.279  52.362  1.00  0.00           C
ATOM  11706 3C21 POPE  278      88.604  90.759  51.002  1.00  0.00           C
ATOM  11709 4C21 POPE  278      87.614  91.579  50.151  1.00  0.00           C
ATOM  11712 5C21 POPE  278      87.954  93.079  50.112  1.00  0.00           C
ATOM  11715 6C21 POPE  278      89.204  93.409  49.272  1.00  0.00           C
ATOM  11718 7C21 POPE  278      89.604  94.889  49.332  1.00  0.00           C
ATOM  11721 8C21 POPE  278      90.774  95.259  48.412  1.00  0.00           C
ATOM  11725  C33 POPE  278      79.514  95.239  57.281  1.00  0.00           C
ATOM  11728  C34 POPE  278      79.924  95.979  56.012  1.00  0.00           C
ATOM  11731  C35 POPE  278      80.384  95.059  54.881  1.00  0.00           C
ATOM  11734  C36 POPE  278      81.024  95.859  53.741  1.00  0.00           C
ATOM  11737  C37 POPE  278      81.164  95.079  52.421  1.00  0.00           C
ATOM  11740  C38 POPE  278      82.264  95.709  51.542  1.00  0.00           C
ATOM  11743  C39 POPE  278      82.574  95.029  50.201  1.00  0.00           C
ATOM  11746 0C31 POPE  278      82.414  93.499  50.182  1.00  0.00           C
ATOM  11749 1C31 POPE  278      83.154  92.829  49.002  1.00  0.00           C
ATOM  11752 2C31 POPE  278      82.824  91.339  48.891  1.00  0.00           C
ATOM  11755 3C31 POPE  278      83.414  90.639  47.651  1.00  0.00           C
ATOM  11758 4C31 POPE  278      84.944  90.559  47.682  1.00  0.00           C
ATOM  11761 5C31 POPE  278      85.534  89.909  46.432  1.00  0.00           C
ATOM  11764 6C31 POPE  278      87.054  89.759  46.511  1.00  0.00           C
ATOM  11768  NH3 POPE  279     102.494   5.689  17.682  1.00  0.00           N
ATOM  11772  C12 POPE  279     103.354   4.529  18.112  1.00  0.00           C
ATOM  11775  C11 POPE  279     102.514   3.289  18.462  1.00  0.00           C
ATOM  11778  P   POPE  279     100.144   3.579  19.522  1.00  0.00           P
ATOM  11779  O13 POPE  279      99.784   4.679  18.602  1.00  0.00           O
ATOM  11780  O14 POPE  279      99.604   2.219  19.252  1.00  0.00           O
ATOM  11781  O11 POPE  279      99.654   3.969  20.972  1.00  0.00           O
ATOM  11782  O12 POPE  279     101.714   3.519  19.631  1.00  0.00           O
ATOM  11783  C1  POPE  279     100.534   4.599  21.911  1.00  0.00           C
ATOM  11786  C2  POPE  279      99.864   4.669  23.302  1.00  0.00           C
ATOM  11788  O21 POPE  279     100.704   5.479  24.152  1.00  0.00           O
ATOM  11789  C21 POPE  279     100.144   5.929  25.272  1.00  0.00           C
ATOM  11790  O22 POPE  279      99.064   5.609  25.712  1.00  0.00           O
ATOM  11791  C22 POPE  279     101.064   6.979  25.921  1.00  0.00           C
ATOM  11794  C3  POPE  279      99.604   3.209  23.811  1.00  0.00           C
ATOM  11797  O31 POPE  279      98.434   3.099  24.631  1.00  0.00           O
ATOM  11798  C31 POPE  279      98.444   2.629  25.891  1.00  0.00           C
ATOM  11799  O32 POPE  279      97.414   2.339  26.492  1.00  0.00           O
ATOM  11800  C32 POPE  279      99.834   2.459  26.511  1.00  0.00           C
ATOM  11803  C23 POPE  279     101.224   6.809  27.452  1.00  0.00           C
ATOM  11806  C24 POPE  279     102.694   6.699  27.852  1.00  0.00           C
ATOM  11809  C25 POPE  279     102.904   6.409  29.332  1.00  0.00           C
ATOM  11812  C26 POPE  279     104.374   6.129  29.641  1.00  0.00           C
ATOM  11815  C27 POPE  279     104.554   5.319  30.931  1.00  0.00           C
ATOM  11818  C28 POPE  279     106.034   5.009  31.191  1.00  0.00           C
ATOM  11821  C29 POPE  279     106.224   3.829  32.111  1.00  0.00           C
ATOM  11823 0C21 POPE  279     106.944   3.809  33.241  1.00  0.00           C
ATOM  11825 1C21 POPE  279     107.664   4.979  33.862  1.00  0.00           C
ATOM  11828 2C21 POPE  279     107.234   5.179  35.331  1.00  0.00           C
ATOM  11831 3C21 POPE  279     108.394   4.959  36.311  1.00  0.00           C
ATOM  11834 4C21 POPE  279     107.884   4.479  37.672  1.00  0.00           C
ATOM  11837 5C21 POPE  279     108.934   4.639  38.761  1.00  0.00           C
ATOM  11840 6C21 POPE  279     108.594   3.839  40.022  1.00  0.00           C
ATOM  11843 7C21 POPE  279     109.564   4.039  41.191  1.00  0.00           C
ATOM  11846 8C21 POPE  279     109.334   3.019  42.301  1.00  0.00           C
ATOM  11850  C33 POPE  279      99.774   2.409  28.051  1.00  0.00           C
ATOM  11853  C34 POPE  279     101.114   2.009  28.692  1.00  0.00           C
ATOM  11856  C35 POPE  279     101.094   2.329  30.191  1.00  0.00           C
ATOM  11859  C36 POPE  279     102.334   1.879  30.981  1.00  0.00           C
ATOM  11862  C37 POPE  279     102.254   2.449  32.402  1.00  0.00           C
ATOM  11865  C38 POPE  279     103.094   1.709  33.452  1.00  0.00           C
ATOM  11868  C39 POPE  279     102.874   2.239  34.871  1.00  0.00           C
ATOM  11871 0C31 POPE  279     101.504   1.879  35.482  1.00  0.00           C
ATOM  11874 1C31 POPE  279     101.114   2.839  36.612  1.00  0.00           C
ATOM  11877 2C31 POPE  279      99.724   2.569  37.202  1.00  0.00           C
ATOM  11880 3C31 POPE  279      99.384   3.469  38.412  1.00  0.00           C
ATOM  11883 4C31 POPE  279      99.324   4.969  38.071  1.00  0.00           C
ATOM  11886 5C31 POPE  279      98.974   5.839  39.281  1.00  0.00           C
ATOM  11889 6C31 POPE  279      99.024   7.339  38.982  1.00  0.00           C
ATOM  11893  NH3 POPE  280      20.864  27.669  63.871  1.00  0.00           N
ATOM  11897  C12 POPE  280      20.894  26.409  64.702  1.00  0.00           C
ATOM  11900  C11 POPE  280      20.814  26.709  66.212  1.00  0.00           C
[truncated: 1,781,857 more chars]
