# Supplementary material for: Characterizing Membrane Association and Periplasmic Transfer of Bacterial Lipoproteins through Molecular Dynamics Simulations
Source: Structure. 2020 Apr 7;28(4):475–487.e3. doi: 10.1016/j.str.2020.01.012 (PMC7139219; doi:10.1016/j.str.2020.01.012)
Supplement: Data S2. Final Coordinates from Simulations (A–L), Related to Figure 3 [file mmc4.zip › A-L/BAMD-4-atomistic.pdb]

TITLE     Protein
REMARK    THIS IS A SIMULATION BOX
CRYST1  129.475  129.475  109.269  90.00  90.00  90.00 P 1           1
MODEL        1
ATOM      1  N   CYSTA   1      37.823  69.073  57.635  1.00  0.00           N
ATOM      3  CA  CYSTA   1      38.502  70.262  58.105  1.00  0.00           C
ATOM      5  C   CYSTA   1      38.693  70.332  59.625  1.00  0.00           C
ATOM      6  O   CYSTA   1      37.753  70.503  60.405  1.00  0.00           O
ATOM      7  CB  CYSTA   1      37.823  71.523  57.505  1.00  0.00           C
ATOM     10  SG  CYSTA   1      38.373  71.802  55.775  1.00  0.00           S
ATOM     11  C1  CYSTA   1      36.913  72.533  54.955  1.00  0.00           C
ATOM     14  CA1 CYSTA   1      38.353  68.143  56.815  1.00  0.00           C
ATOM     15  OA1 CYSTA   1      37.593  67.292  56.385  1.00  0.00           O
ATOM     16  CA2 CYSTA   1      39.803  68.122  56.425  1.00  0.00           C
ATOM     19  C11 CYSTA   1      37.123  73.273  53.585  1.00  0.00           C
ATOM     21  O11 CYSTA   1      37.703  72.393  52.595  1.00  0.00           O
ATOM     22  CX1 CYSTA   1      37.163  72.502  51.385  1.00  0.00           C
ATOM     23  OX1 CYSTA   1      36.203  73.192  51.105  1.00  0.00           O
ATOM     24  CX2 CYSTA   1      38.042  71.793  50.345  1.00  0.00           C
ATOM     27  C12 CYSTA   1      37.973  74.573  53.695  1.00  0.00           C
ATOM     30  O12 CYSTA   1      39.323  74.332  54.155  1.00  0.00           O
ATOM     31  CD1 CYSTA   1      40.253  73.822  53.325  1.00  0.00           C
ATOM     32  OD1 CYSTA   1      41.103  73.032  53.695  1.00  0.00           O
ATOM     33  CD2 CYSTA   1      40.253  74.503  51.945  1.00  0.00           C
ATOM     36  CA3 CYSTA   1      40.593  67.482  57.585  1.00  0.00           C
ATOM     39  CA4 CYSTA   1      42.112  67.633  57.475  1.00  0.00           C
ATOM     42  CA5 CYSTA   1      42.843  66.642  58.395  1.00  0.00           C
ATOM     45  CA6 CYSTA   1      44.233  66.243  57.895  1.00  0.00           C
ATOM     48  CA7 CYSTA   1      45.283  67.353  57.975  1.00  0.00           C
ATOM     51  CA8 CYSTA   1      46.542  66.972  57.185  1.00  0.00           C
ATOM     54  CA9 CYSTA   1      47.703  67.933  57.425  1.00  0.00           C
ATOM     57 0CA1 CYSTA   1      48.883  67.673  56.465  1.00  0.00           C
ATOM     60 1CA1 CYSTA   1      48.572  68.032  55.005  1.00  0.00           C
ATOM     63 2CA1 CYSTA   1      48.483  66.853  54.025  1.00  0.00           C
ATOM     66 3CA1 CYSTA   1      48.153  67.403  52.635  1.00  0.00           C
ATOM     69 4CA1 CYSTA   1      48.083  66.333  51.545  1.00  0.00           C
ATOM     72 5CA1 CYSTA   1      47.583  66.913  50.225  1.00  0.00           C
ATOM     75 6CA1 CYSTA   1      47.522  65.893  49.085  1.00  0.00           C
ATOM     79  CD3 CYSTA   1      41.563  74.253  51.155  1.00  0.00           C
ATOM     82  CD4 CYSTA   1      42.753  75.052  51.715  1.00  0.00           C
ATOM     85  CD5 CYSTA   1      44.133  74.552  51.225  1.00  0.00           C
ATOM     88  CD6 CYSTA   1      44.413  74.802  49.735  1.00  0.00           C
ATOM     91  CD7 CYSTA   1      44.383  73.523  48.875  1.00  0.00           C
ATOM     94  CD8 CYSTA   1      44.913  73.763  47.455  1.00  0.00           C
ATOM     97  CD9 CYSTA   1      45.162  72.463  46.665  1.00  0.00           C
ATOM    100 0CD1 CYSTA   1      45.833  72.723  45.305  1.00  0.00           C
ATOM    103 1CD1 CYSTA   1      44.873  73.273  44.235  1.00  0.00           C
ATOM    106 2CD1 CYSTA   1      45.603  73.913  43.045  1.00  0.00           C
ATOM    109 3CD1 CYSTA   1      44.643  74.402  41.955  1.00  0.00           C
ATOM    112 4CD1 CYSTA   1      45.243  75.463  41.015  1.00  0.00           C
ATOM    115 5CD1 CYSTA   1      46.563  75.063  40.345  1.00  0.00           C
ATOM    118 6CD1 CYSTA   1      47.063  76.103  39.325  1.00  0.00           C
ATOM    122  CX3 CYSTA   1      37.793  72.362  48.915  1.00  0.00           C
ATOM    125  CX4 CYSTA   1      38.842  71.942  47.875  1.00  0.00           C
ATOM    128  CX5 CYSTA   1      38.373  72.123  46.415  1.00  0.00           C
ATOM    131  CX6 CYSTA   1      38.042  73.573  46.005  1.00  0.00           C
ATOM    134  CX7 CYSTA   1      37.483  73.653  44.575  1.00  0.00           C
ATOM    137  CX8 CYSTA   1      37.033  75.063  44.145  1.00  0.00           C
ATOM    140  CX9 CYSTA   1      36.273  75.033  42.845  1.00  0.00           C
ATOM    142 0CX1 CYSTA   1      35.823  76.093  42.145  1.00  0.00           C
ATOM    144 1CX1 CYSTA   1      36.002  77.563  42.465  1.00  0.00           C
ATOM    147 2CX1 CYSTA   1      36.333  78.353  41.185  1.00  0.00           C
ATOM    150 3CX1 CYSTA   1      36.292  79.883  41.375  1.00  0.00           C
ATOM    153 4CX1 CYSTA   1      36.362  80.663  40.045  1.00  0.00           C
ATOM    156 5CX1 CYSTA   1      37.683  80.512  39.265  1.00  0.00           C
ATOM    159 6CX1 CYSTA   1      38.873  81.192  39.955  1.00  0.00           C
ATOM    162 7CX1 CYSTA   1      40.143  81.183  39.105  1.00  0.00           C
ATOM    165 8CX1 CYSTA   1      41.293  81.983  39.725  1.00  0.00           C
ATOM    169  N   SER A   2      39.973  70.323  60.075  1.00  0.00           N
ATOM    171  CA  SER A   2      40.453  70.593  61.435  1.00  0.00           C
ATOM    173  CB  SER A   2      41.803  69.883  61.755  1.00  0.00           C
ATOM    176  OG  SER A   2      41.653  68.533  62.195  1.00  0.00           O
ATOM    178  C   SER A   2      40.723  72.073  61.605  1.00  0.00           C
ATOM    179  O   SER A   2      41.423  72.513  62.515  1.00  0.00           O
ATOM    180  N   GLY A   3      40.143  72.923  60.735  1.00  0.00           N
ATOM    182  CA  GLY A   3      40.433  74.343  60.745  1.00  0.00           C
ATOM    185  C   GLY A   3      39.663  75.052  61.805  1.00  0.00           C
ATOM    186  O   GLY A   3      39.882  76.232  62.045  1.00  0.00           O
ATOM    187  N   SER A   4      38.763  74.302  62.455  1.00  0.00           N
ATOM    189  CA  SER A   4      38.493  74.433  63.865  1.00  0.00           C
ATOM    191  CB  SER A   4      39.723  74.673  64.805  1.00  0.00           C
ATOM    194  OG  SER A   4      39.383  75.023  66.135  1.00  0.00           O
ATOM    196  C   SER A   4      37.213  75.183  64.145  1.00  0.00           C
ATOM    197  O   SER A   4      36.973  76.302  63.695  1.00  0.00           O
ATOM    198  N   LYS A   5      36.313  74.512  64.885  1.00  0.00           N
ATOM    200  CA  LYS A   5      35.083  75.103  65.385  1.00  0.00           C
ATOM    202  CB  LYS A   5      33.792  74.243  65.325  1.00  0.00           C
ATOM    205  CG  LYS A   5      32.993  74.433  64.035  1.00  0.00           C
ATOM    208  CD  LYS A   5      33.763  73.872  62.835  1.00  0.00           C
ATOM    211  CE  LYS A   5      33.243  74.323  61.485  1.00  0.00           C
ATOM    214  NZ  LYS A   5      34.033  73.582  60.495  1.00  0.00           N
ATOM    218  C   LYS A   5      35.333  75.493  66.795  1.00  0.00           C
ATOM    219  O   LYS A   5      35.713  74.652  67.595  1.00  0.00           O
ATOM    220  N   GLU A   6      35.112  76.793  67.045  1.00  0.00           N
ATOM    222  CA  GLU A   6      35.772  77.523  68.105  1.00  0.00           C
ATOM    224  CB  GLU A   6      36.473  78.733  67.435  1.00  0.00           C
ATOM    227  CG  GLU A   6      37.743  79.232  68.175  1.00  0.00           C
ATOM    230  CD  GLU A   6      38.842  78.173  68.165  1.00  0.00           C
ATOM    231  OE1 GLU A   6      39.003  77.482  69.195  1.00  0.00           O
ATOM    232  OE2 GLU A   6      39.563  78.063  67.135  1.00  0.00           O
ATOM    233  C   GLU A   6      34.703  77.933  69.095  1.00  0.00           C
ATOM    234  O   GLU A   6      34.843  78.893  69.865  1.00  0.00           O
ATOM    235  N   GLU A   7      33.563  77.213  69.095  1.00  0.00           N
ATOM    237  CA  GLU A   7      32.463  77.482  69.985  1.00  0.00           C
ATOM    239  CB  GLU A   7      31.353  78.362  69.325  1.00  0.00           C
ATOM    242  CG  GLU A   7      30.042  77.692  68.805  1.00  0.00           C
ATOM    245  CD  GLU A   7      30.133  77.082  67.405  1.00  0.00           C
ATOM    246  OE1 GLU A   7      30.373  77.863  66.445  1.00  0.00           O
ATOM    247  OE2 GLU A   7      29.903  75.843  67.265  1.00  0.00           O
ATOM    248  C   GLU A   7      31.873  76.173  70.485  1.00  0.00           C
ATOM    249  O   GLU A   7      32.073  75.103  69.915  1.00  0.00           O
ATOM    250  N   VAL A   8      31.143  76.252  71.615  1.00  0.00           N
ATOM    252  CA  VAL A   8      30.443  75.122  72.195  1.00  0.00           C
ATOM    254  CB  VAL A   8      31.083  74.673  73.515  1.00  0.00           C
ATOM    256  CG1 VAL A   8      30.173  73.703  74.305  1.00  0.00           C
ATOM    260  CG2 VAL A   8      32.413  73.973  73.175  1.00  0.00           C
ATOM    264  C   VAL A   8      28.963  75.493  72.335  1.00  0.00           C
ATOM    265  O   VAL A   8      28.663  76.523  72.945  1.00  0.00           O
ATOM    266  N   PRO A   9      28.003  74.763  71.765  1.00  0.00           N
ATOM    267  CD  PRO A   9      28.263  73.533  70.995  1.00  0.00           C
ATOM    270  CA  PRO A   9      26.593  74.913  72.095  1.00  0.00           C
ATOM    272  CB  PRO A   9      25.913  74.033  71.035  1.00  0.00           C
ATOM    275  CG  PRO A   9      26.893  72.883  70.745  1.00  0.00           C
ATOM    278  C   PRO A   9      26.263  74.582  73.555  1.00  0.00           C
ATOM    279  O   PRO A   9      26.963  73.813  74.205  1.00  0.00           O
ATOM    280  N   ASP A  10      25.193  75.163  74.145  1.00  0.00           N
ATOM    282  CA  ASP A  10      24.823  74.843  75.505  1.00  0.00           C
ATOM    284  CB  ASP A  10      24.203  76.093  76.205  1.00  0.00           C
ATOM    287  CG  ASP A  10      25.223  77.192  76.535  1.00  0.00           C
ATOM    288  OD1 ASP A  10      26.453  76.902  76.595  1.00  0.00           O
ATOM    289  OD2 ASP A  10      24.773  78.323  76.865  1.00  0.00           O
ATOM    290  C   ASP A  10      23.913  73.593  75.555  1.00  0.00           C
ATOM    291  O   ASP A  10      22.683  73.673  75.525  1.00  0.00           O
ATOM    292  N   ASN A  11      24.543  72.403  75.615  1.00  0.00           N
ATOM    294  CA  ASN A  11      23.883  71.112  75.795  1.00  0.00           C
ATOM    296  CB  ASN A  11      24.393  69.953  74.875  1.00  0.00           C
ATOM    299  CG  ASN A  11      25.173  70.323  73.615  1.00  0.00           C
ATOM    300  OD1 ASN A  11      26.033  71.203  73.605  1.00  0.00           O
ATOM    301  ND2 ASN A  11      24.893  69.633  72.495  1.00  0.00           N
ATOM    304  C   ASN A  11      23.933  70.643  77.265  1.00  0.00           C
ATOM    305  O   ASN A  11      24.713  71.173  78.065  1.00  0.00           O
ATOM    306  N   PRO A  12      23.143  69.633  77.665  1.00  0.00           N
ATOM    307  CD  PRO A  12      21.953  69.183  76.935  1.00  0.00           C
ATOM    310  CA  PRO A  12      23.383  68.813  78.855  1.00  0.00           C
ATOM    312  CB  PRO A  12      22.323  67.703  78.745  1.00  0.00           C
ATOM    315  CG  PRO A  12      21.193  68.323  77.925  1.00  0.00           C
ATOM    318  C   PRO A  12      24.813  68.233  79.055  1.00  0.00           C
ATOM    319  O   PRO A  12      25.433  67.863  78.075  1.00  0.00           O
ATOM    320  N   PRO A  13      25.383  68.082  80.255  1.00  0.00           N
ATOM    321  CD  PRO A  13      24.673  68.273  81.505  1.00  0.00           C
ATOM    324  CA  PRO A  13      26.803  67.783  80.475  1.00  0.00           C
ATOM    326  CB  PRO A  13      26.983  67.913  82.005  1.00  0.00           C
ATOM    329  CG  PRO A  13      25.583  67.692  82.585  1.00  0.00           C
ATOM    332  C   PRO A  13      27.173  66.383  80.055  1.00  0.00           C
ATOM    333  O   PRO A  13      28.343  66.112  79.795  1.00  0.00           O
ATOM    334  N   ASN A  14      26.183  65.473  80.065  1.00  0.00           N
ATOM    336  CA  ASN A  14      26.393  64.093  79.665  1.00  0.00           C
ATOM    338  CB  ASN A  14      25.123  63.233  79.955  1.00  0.00           C
ATOM    341  CG  ASN A  14      23.963  63.533  79.005  1.00  0.00           C
ATOM    342  OD1 ASN A  14      23.243  64.512  79.205  1.00  0.00           O
ATOM    343  ND2 ASN A  14      23.763  62.683  77.975  1.00  0.00           N
ATOM    346  C   ASN A  14      26.853  64.002  78.235  1.00  0.00           C
ATOM    347  O   ASN A  14      27.803  63.273  77.925  1.00  0.00           O
ATOM    348  N   GLU A  15      26.233  64.783  77.325  1.00  0.00           N
ATOM    350  CA  GLU A  15      26.533  64.663  75.935  1.00  0.00           C
ATOM    352  CB  GLU A  15      25.333  65.023  75.045  1.00  0.00           C
ATOM    355  CG  GLU A  15      24.933  66.502  74.965  1.00  0.00           C
ATOM    358  CD  GLU A  15      23.623  66.603  74.195  1.00  0.00           C
ATOM    359  OE1 GLU A  15      22.633  65.972  74.665  1.00  0.00           O
ATOM    360  OE2 GLU A  15      23.603  67.243  73.115  1.00  0.00           O
ATOM    361  C   GLU A  15      27.823  65.363  75.565  1.00  0.00           C
ATOM    362  O   GLU A  15      28.603  64.753  74.845  1.00  0.00           O
ATOM    363  N   ILE A  16      28.193  66.533  76.165  1.00  0.00           N
ATOM    365  CA  ILE A  16      29.523  67.123  75.965  1.00  0.00           C
ATOM    367  CB  ILE A  16      29.763  68.453  76.705  1.00  0.00           C
ATOM    369  CG2 ILE A  16      31.233  68.923  76.525  1.00  0.00           C
ATOM    373  CG1 ILE A  16      28.873  69.603  76.185  1.00  0.00           C
ATOM    376  CD  ILE A  16      27.473  69.663  76.765  1.00  0.00           C
ATOM    380  C   ILE A  16      30.603  66.153  76.395  1.00  0.00           C
ATOM    381  O   ILE A  16      31.583  65.913  75.715  1.00  0.00           O
ATOM    382  N   TYR A  17      30.443  65.512  77.565  1.00  0.00           N
ATOM    384  CA  TYR A  17      31.373  64.483  77.965  1.00  0.00           C
ATOM    386  CB  TYR A  17      31.123  64.093  79.435  1.00  0.00           C
ATOM    389  CG  TYR A  17      32.273  63.253  79.935  1.00  0.00           C
ATOM    390  CD1 TYR A  17      33.373  63.863  80.555  1.00  0.00           C
ATOM    392  CE1 TYR A  17      34.433  63.093  81.055  1.00  0.00           C
ATOM    394  CZ  TYR A  17      34.393  61.703  80.915  1.00  0.00           C
ATOM    395  OH  TYR A  17      35.423  60.922  81.465  1.00  0.00           O
ATOM    397  CD2 TYR A  17      32.263  61.863  79.785  1.00  0.00           C
ATOM    399  CE2 TYR A  17      33.333  61.083  80.255  1.00  0.00           C
ATOM    401  C   TYR A  17      31.383  63.233  77.055  1.00  0.00           C
ATOM    402  O   TYR A  17      32.443  62.753  76.675  1.00  0.00           O
ATOM    403  N   ALA A  18      30.213  62.663  76.705  1.00  0.00           N
ATOM    405  CA  ALA A  18      30.073  61.512  75.835  1.00  0.00           C
ATOM    407  CB  ALA A  18      28.603  61.083  75.795  1.00  0.00           C
ATOM    411  C   ALA A  18      30.573  61.723  74.415  1.00  0.00           C
ATOM    412  O   ALA A  18      31.273  60.883  73.865  1.00  0.00           O
ATOM    413  N   THR A  19      30.243  62.883  73.805  1.00  0.00           N
ATOM    415  CA  THR A  19      30.783  63.362  72.535  1.00  0.00           C
ATOM    417  CB  THR A  19      30.273  64.732  72.015  1.00  0.00           C
ATOM    419  OG1 THR A  19      30.463  65.792  72.945  1.00  0.00           O
ATOM    421  CG2 THR A  19      28.773  64.652  71.705  1.00  0.00           C
ATOM    425  C   THR A  19      32.263  63.503  72.655  1.00  0.00           C
ATOM    426  O   THR A  19      33.013  62.973  71.855  1.00  0.00           O
ATOM    427  N   ALA A  20      32.753  64.142  73.735  1.00  0.00           N
ATOM    429  CA  ALA A  20      34.153  64.323  73.945  1.00  0.00           C
ATOM    431  CB  ALA A  20      34.393  65.183  75.215  1.00  0.00           C
ATOM    435  C   ALA A  20      34.913  63.023  74.045  1.00  0.00           C
ATOM    436  O   ALA A  20      35.993  62.853  73.485  1.00  0.00           O
ATOM    437  N   GLN A  21      34.303  62.032  74.695  1.00  0.00           N
ATOM    439  CA  GLN A  21      34.833  60.712  74.845  1.00  0.00           C
ATOM    441  CB  GLN A  21      33.883  59.863  75.715  1.00  0.00           C
ATOM    444  CG  GLN A  21      34.573  58.603  76.255  1.00  0.00           C
ATOM    447  CD  GLN A  21      35.873  58.942  76.985  1.00  0.00           C
ATOM    448  OE1 GLN A  21      36.943  58.383  76.725  1.00  0.00           O
ATOM    449  NE2 GLN A  21      35.772  59.883  77.945  1.00  0.00           N
ATOM    452  C   GLN A  21      35.013  60.023  73.505  1.00  0.00           C
ATOM    453  O   GLN A  21      36.013  59.353  73.245  1.00  0.00           O
ATOM    454  N   GLN A  22      34.053  60.253  72.585  1.00  0.00           N
ATOM    456  CA  GLN A  22      34.153  59.823  71.215  1.00  0.00           C
ATOM    458  CB  GLN A  22      32.903  60.213  70.385  1.00  0.00           C
ATOM    461  CG  GLN A  22      32.793  59.503  69.015  1.00  0.00           C
ATOM    464  CD  GLN A  22      32.503  58.003  69.085  1.00  0.00           C
ATOM    465  OE1 GLN A  22      32.393  57.343  68.045  1.00  0.00           O
ATOM    466  NE2 GLN A  22      32.313  57.423  70.295  1.00  0.00           N
ATOM    469  C   GLN A  22      35.383  60.413  70.535  1.00  0.00           C
ATOM    470  O   GLN A  22      36.113  59.773  69.815  1.00  0.00           O
ATOM    471  N   LYS A  23      35.663  61.692  70.795  1.00  0.00           N
ATOM    473  CA  LYS A  23      36.683  62.423  70.095  1.00  0.00           C
ATOM    475  CB  LYS A  23      36.323  63.903  70.255  1.00  0.00           C
ATOM    478  CG  LYS A  23      34.873  64.183  69.795  1.00  0.00           C
ATOM    481  CD  LYS A  23      34.743  64.533  68.325  1.00  0.00           C
ATOM    484  CE  LYS A  23      34.653  63.282  67.425  1.00  0.00           C
ATOM    487  NZ  LYS A  23      35.923  62.953  66.765  1.00  0.00           N
ATOM    491  C   LYS A  23      38.083  62.112  70.605  1.00  0.00           C
ATOM    492  O   LYS A  23      39.042  61.993  69.845  1.00  0.00           O
ATOM    493  N   LEU A  24      38.193  61.883  71.915  1.00  0.00           N
ATOM    495  CA  LEU A  24      39.343  61.253  72.535  1.00  0.00           C
ATOM    497  CB  LEU A  24      39.133  61.232  74.065  1.00  0.00           C
ATOM    500  CG  LEU A  24      40.443  61.293  74.885  1.00  0.00           C
ATOM    502  CD1 LEU A  24      41.083  62.683  74.835  1.00  0.00           C
ATOM    506  CD2 LEU A  24      40.183  60.883  76.345  1.00  0.00           C
ATOM    510  C   LEU A  24      39.603  59.833  72.065  1.00  0.00           C
ATOM    511  O   LEU A  24      40.752  59.433  71.825  1.00  0.00           O
ATOM    512  N   GLN A  25      38.533  59.023  71.895  1.00  0.00           N
ATOM    514  CA  GLN A  25      38.693  57.643  71.495  1.00  0.00           C
ATOM    516  CB  GLN A  25      37.493  56.782  71.935  1.00  0.00           C
ATOM    519  CG  GLN A  25      36.323  56.712  70.945  1.00  0.00           C
ATOM    522  CD  GLN A  25      35.333  55.633  71.385  1.00  0.00           C
ATOM    523  OE1 GLN A  25      34.713  55.663  72.445  1.00  0.00           O
ATOM    524  NE2 GLN A  25      35.253  54.602  70.525  1.00  0.00           N
ATOM    527  C   GLN A  25      38.933  57.513  70.005  1.00  0.00           C
ATOM    528  O   GLN A  25      39.583  56.563  69.555  1.00  0.00           O
ATOM    529  N   ASP A  26      38.473  58.482  69.185  1.00  0.00           N
ATOM    531  CA  ASP A  26      38.823  58.613  67.785  1.00  0.00           C
ATOM    533  CB  ASP A  26      38.023  59.763  67.155  1.00  0.00           C
ATOM    536  CG  ASP A  26      36.583  59.373  66.885  1.00  0.00           C
ATOM    537  OD1 ASP A  26      36.283  58.173  66.715  1.00  0.00           O
ATOM    538  OD2 ASP A  26      35.783  60.332  66.685  1.00  0.00           O
ATOM    539  C   ASP A  26      40.273  58.993  67.635  1.00  0.00           C
ATOM    540  O   ASP A  26      40.952  58.673  66.665  1.00  0.00           O
ATOM    541  N   GLY A  27      40.783  59.732  68.625  1.00  0.00           N
ATOM    543  CA  GLY A  27      42.063  60.383  68.575  1.00  0.00           C
ATOM    546  C   GLY A  27      42.042  61.613  67.735  1.00  0.00           C
ATOM    547  O   GLY A  27      43.023  61.923  67.065  1.00  0.00           O
ATOM    548  N   ASN A  28      40.932  62.383  67.745  1.00  0.00           N
ATOM    550  CA  ASN A  28      40.903  63.703  67.165  1.00  0.00           C
ATOM    552  CB  ASN A  28      39.682  63.982  66.235  1.00  0.00           C
ATOM    555  CG  ASN A  28      40.003  65.192  65.365  1.00  0.00           C
ATOM    556  OD1 ASN A  28      39.373  66.243  65.365  1.00  0.00           O
ATOM    557  ND2 ASN A  28      41.113  65.083  64.605  1.00  0.00           N
ATOM    560  C   ASN A  28      41.033  64.743  68.265  1.00  0.00           C
ATOM    561  O   ASN A  28      40.063  65.343  68.745  1.00  0.00           O
ATOM    562  N   TRP A  29      42.283  64.942  68.715  1.00  0.00           N
ATOM    564  CA  TRP A  29      42.662  65.762  69.845  1.00  0.00           C
ATOM    566  CB  TRP A  29      44.183  65.683  70.105  1.00  0.00           C
ATOM    569  CG  TRP A  29      44.733  64.302  69.945  1.00  0.00           C
ATOM    570  CD1 TRP A  29      45.542  63.893  68.925  1.00  0.00           C
ATOM    572  NE1 TRP A  29      45.653  62.533  68.955  1.00  0.00           N
ATOM    574  CE2 TRP A  29      44.943  62.032  69.995  1.00  0.00           C
ATOM    575  CD2 TRP A  29      44.362  63.123  70.675  1.00  0.00           C
ATOM    576  CE3 TRP A  29      43.583  62.892  71.815  1.00  0.00           C
ATOM    578  CZ3 TRP A  29      43.393  61.572  72.235  1.00  0.00           C
ATOM    580  CZ2 TRP A  29      44.733  60.722  70.395  1.00  0.00           C
ATOM    582  CH2 TRP A  29      43.943  60.503  71.535  1.00  0.00           C
ATOM    584  C   TRP A  29      42.263  67.232  69.725  1.00  0.00           C
ATOM    585  O   TRP A  29      41.792  67.832  70.695  1.00  0.00           O
ATOM    586  N   ARG A  30      42.423  67.843  68.535  1.00  0.00           N
ATOM    588  CA  ARG A  30      42.053  69.223  68.275  1.00  0.00           C
ATOM    590  CB  ARG A  30      42.603  69.673  66.895  1.00  0.00           C
ATOM    593  CG  ARG A  30      42.322  71.143  66.475  1.00  0.00           C
ATOM    596  CD  ARG A  30      43.543  72.082  66.575  1.00  0.00           C
ATOM    599  NE  ARG A  30      43.833  72.332  68.025  1.00  0.00           N
ATOM    601  CZ  ARG A  30      45.043  72.353  68.565  1.00  0.00           C
ATOM    602  NH1 ARG A  30      46.132  71.933  67.975  1.00  0.00           N
ATOM    605  NH2 ARG A  30      45.193  72.762  69.805  1.00  0.00           N
ATOM    608  C   ARG A  30      40.573  69.512  68.425  1.00  0.00           C
ATOM    609  O   ARG A  30      40.193  70.482  69.075  1.00  0.00           O
ATOM    610  N   GLN A  31      39.673  68.622  67.935  1.00  0.00           N
ATOM    612  CA  GLN A  31      38.303  68.622  68.425  1.00  0.00           C
ATOM    614  CB  GLN A  31      37.393  67.563  67.705  1.00  0.00           C
ATOM    617  CG  GLN A  31      36.983  67.853  66.245  1.00  0.00           C
ATOM    620  CD  GLN A  31      36.393  66.582  65.565  1.00  0.00           C
ATOM    621  OE1 GLN A  31      36.593  65.453  66.015  1.00  0.00           O
ATOM    622  NE2 GLN A  31      35.663  66.753  64.445  1.00  0.00           N
ATOM    625  C   GLN A  31      38.223  68.343  69.925  1.00  0.00           C
ATOM    626  O   GLN A  31      37.443  68.963  70.635  1.00  0.00           O
ATOM    627  N   ALA A  32      38.973  67.343  70.425  1.00  0.00           N
ATOM    629  CA  ALA A  32      38.803  66.802  71.755  1.00  0.00           C
ATOM    631  CB  ALA A  32      39.663  65.563  72.045  1.00  0.00           C
ATOM    635  C   ALA A  32      38.963  67.823  72.895  1.00  0.00           C
ATOM    636  O   ALA A  32      38.203  67.853  73.855  1.00  0.00           O
ATOM    637  N   ILE A  33      39.962  68.692  72.755  1.00  0.00           N
ATOM    639  CA  ILE A  33      40.183  69.823  73.625  1.00  0.00           C
ATOM    641  CB  ILE A  33      41.513  70.512  73.325  1.00  0.00           C
ATOM    643  CG2 ILE A  33      42.643  69.483  73.585  1.00  0.00           C
ATOM    647  CG1 ILE A  33      41.593  71.082  71.895  1.00  0.00           C
ATOM    650  CD  ILE A  33      42.792  72.003  71.685  1.00  0.00           C
ATOM    654  C   ILE A  33      39.033  70.823  73.655  1.00  0.00           C
ATOM    655  O   ILE A  33      38.632  71.232  74.735  1.00  0.00           O
ATOM    656  N   THR A  34      38.413  71.192  72.515  1.00  0.00           N
ATOM    658  CA  THR A  34      37.413  72.273  72.465  1.00  0.00           C
ATOM    660  CB  THR A  34      36.933  72.683  71.055  1.00  0.00           C
ATOM    662  OG1 THR A  34      36.243  71.663  70.345  1.00  0.00           O
ATOM    664  CG2 THR A  34      38.153  73.103  70.225  1.00  0.00           C
ATOM    668  C   THR A  34      36.193  71.972  73.315  1.00  0.00           C
ATOM    669  O   THR A  34      35.673  72.832  74.025  1.00  0.00           O
ATOM    670  N   GLN A  35      35.713  70.722  73.275  1.00  0.00           N
ATOM    672  CA  GLN A  35      34.663  70.232  74.135  1.00  0.00           C
ATOM    674  CB  GLN A  35      34.263  68.833  73.655  1.00  0.00           C
ATOM    677  CG  GLN A  35      33.643  68.773  72.235  1.00  0.00           C
ATOM    680  CD  GLN A  35      32.193  69.253  72.225  1.00  0.00           C
ATOM    681  OE1 GLN A  35      31.333  68.653  72.865  1.00  0.00           O
ATOM    682  NE2 GLN A  35      31.882  70.283  71.415  1.00  0.00           N
ATOM    685  C   GLN A  35      35.042  70.122  75.605  1.00  0.00           C
ATOM    686  O   GLN A  35      34.313  70.603  76.485  1.00  0.00           O
ATOM    687  N   LEU A  36      36.183  69.472  75.925  1.00  0.00           N
ATOM    689  CA  LEU A  36      36.643  69.323  77.295  1.00  0.00           C
ATOM    691  CB  LEU A  36      37.843  68.353  77.415  1.00  0.00           C
ATOM    694  CG  LEU A  36      37.583  66.853  77.185  1.00  0.00           C
ATOM    696  CD1 LEU A  36      38.863  66.112  77.575  1.00  0.00           C
ATOM    700  CD2 LEU A  36      36.393  66.293  77.975  1.00  0.00           C
ATOM    704  C   LEU A  36      37.042  70.613  77.975  1.00  0.00           C
ATOM    705  O   LEU A  36      36.703  70.813  79.145  1.00  0.00           O
ATOM    706  N   GLU A  37      37.783  71.512  77.295  1.00  0.00           N
ATOM    708  CA  GLU A  37      38.283  72.752  77.865  1.00  0.00           C
ATOM    710  CB  GLU A  37      39.283  73.433  76.875  1.00  0.00           C
ATOM    713  CG  GLU A  37      38.673  74.282  75.725  1.00  0.00           C
ATOM    716  CD  GLU A  37      39.643  74.883  74.705  1.00  0.00           C
ATOM    717  OE1 GLU A  37      40.843  74.523  74.635  1.00  0.00           O
ATOM    718  OE2 GLU A  37      39.173  75.792  73.975  1.00  0.00           O
ATOM    719  C   GLU A  37      37.112  73.653  78.245  1.00  0.00           C
ATOM    720  O   GLU A  37      37.022  74.223  79.325  1.00  0.00           O
ATOM    721  N   ALA A  38      36.113  73.722  77.355  1.00  0.00           N
ATOM    723  CA  ALA A  38      34.843  74.343  77.595  1.00  0.00           C
ATOM    725  CB  ALA A  38      34.043  74.273  76.275  1.00  0.00           C
ATOM    729  C   ALA A  38      34.043  73.722  78.725  1.00  0.00           C
ATOM    730  O   ALA A  38      33.453  74.433  79.545  1.00  0.00           O
ATOM    731  N   LEU A  39      34.023  72.383  78.825  1.00  0.00           N
ATOM    733  CA  LEU A  39      33.483  71.692  79.975  1.00  0.00           C
ATOM    735  CB  LEU A  39      33.453  70.163  79.715  1.00  0.00           C
ATOM    738  CG  LEU A  39      32.433  69.332  80.535  1.00  0.00           C
ATOM    740  CD1 LEU A  39      32.323  67.902  80.005  1.00  0.00           C
ATOM    744  CD2 LEU A  39      32.813  69.293  82.015  1.00  0.00           C
ATOM    748  C   LEU A  39      34.223  72.103  81.265  1.00  0.00           C
ATOM    749  O   LEU A  39      33.603  72.543  82.215  1.00  0.00           O
ATOM    750  N   ASP A  40      35.573  72.123  81.285  1.00  0.00           N
ATOM    752  CA  ASP A  40      36.373  72.612  82.405  1.00  0.00           C
ATOM    754  CB  ASP A  40      37.873  72.413  82.025  1.00  0.00           C
ATOM    757  CG  ASP A  40      38.883  72.743  83.105  1.00  0.00           C
ATOM    758  OD1 ASP A  40      38.912  72.073  84.165  1.00  0.00           O
ATOM    759  OD2 ASP A  40      39.793  73.593  82.865  1.00  0.00           O
ATOM    760  C   ASP A  40      36.053  74.063  82.805  1.00  0.00           C
ATOM    761  O   ASP A  40      35.833  74.363  83.975  1.00  0.00           O
ATOM    762  N   ASN A  41      35.913  74.993  81.835  1.00  0.00           N
ATOM    764  CA  ASN A  41      35.483  76.372  82.045  1.00  0.00           C
ATOM    766  CB  ASN A  41      35.542  77.152  80.695  1.00  0.00           C
ATOM    769  CG  ASN A  41      36.993  77.283  80.235  1.00  0.00           C
ATOM    770  OD1 ASN A  41      37.953  77.203  81.005  1.00  0.00           O
ATOM    771  ND2 ASN A  41      37.173  77.513  78.925  1.00  0.00           N
ATOM    774  C   ASN A  41      34.093  76.552  82.665  1.00  0.00           C
ATOM    775  O   ASN A  41      33.873  77.413  83.525  1.00  0.00           O
ATOM    776  N   ARG A  42      33.083  75.762  82.255  1.00  0.00           N
ATOM    778  CA  ARG A  42      31.783  75.783  82.915  1.00  0.00           C
ATOM    780  CB  ARG A  42      30.653  75.313  81.965  1.00  0.00           C
ATOM    783  CG  ARG A  42      30.243  76.353  80.905  1.00  0.00           C
ATOM    786  CD  ARG A  42      28.833  76.112  80.355  1.00  0.00           C
ATOM    789  NE  ARG A  42      28.853  74.893  79.475  1.00  0.00           N
ATOM    791  CZ  ARG A  42      29.093  74.932  78.165  1.00  0.00           C
ATOM    792  NH1 ARG A  42      29.233  76.063  77.515  1.00  0.00           N
ATOM    795  NH2 ARG A  42      29.133  73.813  77.495  1.00  0.00           N
ATOM    798  C   ARG A  42      31.653  75.002  84.215  1.00  0.00           C
ATOM    799  O   ARG A  42      30.792  75.293  85.045  1.00  0.00           O
ATOM    800  N   TYR A  43      32.483  73.963  84.385  1.00  0.00           N
ATOM    802  CA  TYR A  43      32.303  72.982  85.425  1.00  0.00           C
ATOM    804  CB  TYR A  43      31.983  71.603  84.775  1.00  0.00           C
ATOM    807  CG  TYR A  43      30.653  71.613  84.035  1.00  0.00           C
ATOM    808  CD1 TYR A  43      29.523  71.192  84.735  1.00  0.00           C
ATOM    810  CE1 TYR A  43      28.283  71.112  84.105  1.00  0.00           C
ATOM    812  CZ  TYR A  43      28.123  71.463  82.765  1.00  0.00           C
ATOM    813  OH  TYR A  43      26.843  71.353  82.165  1.00  0.00           O
ATOM    815  CD2 TYR A  43      30.493  71.933  82.665  1.00  0.00           C
ATOM    817  CE2 TYR A  43      29.243  71.863  82.035  1.00  0.00           C
ATOM    819  C   TYR A  43      33.453  72.823  86.425  1.00  0.00           C
ATOM    820  O   TYR A  43      33.483  71.713  86.975  1.00  0.00           O
ATOM    821  N   PRO A  44      34.382  73.732  86.795  1.00  0.00           N
ATOM    822  CD  PRO A  44      34.263  75.192  86.625  1.00  0.00           C
ATOM    825  CA  PRO A  44      35.563  73.413  87.605  1.00  0.00           C
ATOM    827  CB  PRO A  44      36.193  74.763  87.975  1.00  0.00           C
ATOM    830  CG  PRO A  44      35.643  75.753  86.945  1.00  0.00           C
ATOM    833  C   PRO A  44      35.333  72.572  88.845  1.00  0.00           C
ATOM    834  O   PRO A  44      36.103  71.663  89.115  1.00  0.00           O
ATOM    835  N   PHE A  45      34.243  72.883  89.585  1.00  0.00           N
ATOM    837  CA  PHE A  45      33.873  72.302  90.865  1.00  0.00           C
ATOM    839  CB  PHE A  45      33.173  73.353  91.765  1.00  0.00           C
ATOM    842  CG  PHE A  45      33.923  74.652  91.855  1.00  0.00           C
ATOM    843  CD1 PHE A  45      34.863  74.862  92.885  1.00  0.00           C
ATOM    845  CE1 PHE A  45      35.483  76.103  93.045  1.00  0.00           C
ATOM    847  CZ  PHE A  45      35.173  77.152  92.165  1.00  0.00           C
ATOM    849  CD2 PHE A  45      33.613  75.722  91.005  1.00  0.00           C
ATOM    851  CE2 PHE A  45      34.233  76.963  91.145  1.00  0.00           C
ATOM    853  C   PHE A  45      32.883  71.163  90.715  1.00  0.00           C
ATOM    854  O   PHE A  45      32.213  70.762  91.675  1.00  0.00           O
ATOM    855  N   GLY A  46      32.713  70.622  89.495  1.00  0.00           N
ATOM    857  CA  GLY A  46      31.943  69.402  89.255  1.00  0.00           C
ATOM    860  C   GLY A  46      32.553  68.173  89.915  1.00  0.00           C
ATOM    861  O   GLY A  46      33.773  68.103  90.085  1.00  0.00           O
ATOM    862  N   PRO A  47      31.803  67.143  90.275  1.00  0.00           N
ATOM    863  CD  PRO A  47      30.383  67.023  89.955  1.00  0.00           C
ATOM    866  CA  PRO A  47      32.263  66.073  91.165  1.00  0.00           C
ATOM    868  CB  PRO A  47      30.943  65.453  91.635  1.00  0.00           C
ATOM    871  CG  PRO A  47      30.013  65.622  90.445  1.00  0.00           C
ATOM    874  C   PRO A  47      33.063  65.052  90.405  1.00  0.00           C
ATOM    875  O   PRO A  47      33.673  64.173  91.005  1.00  0.00           O
ATOM    876  N   TYR A  48      33.003  65.143  89.065  1.00  0.00           N
ATOM    878  CA  TYR A  48      33.763  64.323  88.175  1.00  0.00           C
ATOM    880  CB  TYR A  48      32.823  63.552  87.205  1.00  0.00           C
ATOM    883  CG  TYR A  48      32.063  64.353  86.175  1.00  0.00           C
ATOM    884  CD1 TYR A  48      30.723  64.753  86.395  1.00  0.00           C
ATOM    886  CE1 TYR A  48      29.993  65.353  85.355  1.00  0.00           C
ATOM    888  CZ  TYR A  48      30.593  65.582  84.115  1.00  0.00           C
ATOM    889  OH  TYR A  48      29.903  66.243  83.085  1.00  0.00           O
ATOM    891  CD2 TYR A  48      32.623  64.533  84.905  1.00  0.00           C
ATOM    893  CE2 TYR A  48      31.893  65.153  83.885  1.00  0.00           C
ATOM    895  C   TYR A  48      34.723  65.223  87.425  1.00  0.00           C
ATOM    896  O   TYR A  48      35.423  64.773  86.535  1.00  0.00           O
ATOM    897  N   SER A  49      34.803  66.533  87.785  1.00  0.00           N
ATOM    899  CA  SER A  49      35.542  67.513  86.985  1.00  0.00           C
ATOM    901  CB  SER A  49      35.333  68.963  87.475  1.00  0.00           C
ATOM    904  OG  SER A  49      35.973  69.903  86.615  1.00  0.00           O
ATOM    906  C   SER A  49      37.022  67.203  86.925  1.00  0.00           C
ATOM    907  O   SER A  49      37.653  67.442  85.905  1.00  0.00           O
ATOM    908  N   GLN A  50      37.583  66.533  87.955  1.00  0.00           N
ATOM    910  CA  GLN A  50      38.933  65.993  87.895  1.00  0.00           C
ATOM    912  CB  GLN A  50      39.303  65.143  89.135  1.00  0.00           C
ATOM    915  CG  GLN A  50      39.443  65.953  90.435  1.00  0.00           C
ATOM    918  CD  GLN A  50      38.072  66.192  91.075  1.00  0.00           C
ATOM    919  OE1 GLN A  50      37.203  65.313  91.095  1.00  0.00           O
ATOM    920  NE2 GLN A  50      37.883  67.423  91.585  1.00  0.00           N
ATOM    923  C   GLN A  50      39.223  65.143  86.685  1.00  0.00           C
ATOM    924  O   GLN A  50      40.283  65.252  86.065  1.00  0.00           O
ATOM    925  N   GLN A  51      38.263  64.302  86.265  1.00  0.00           N
ATOM    927  CA  GLN A  51      38.362  63.482  85.075  1.00  0.00           C
ATOM    929  CB  GLN A  51      37.063  62.692  84.885  1.00  0.00           C
ATOM    932  CG  GLN A  51      36.792  61.703  86.025  1.00  0.00           C
ATOM    935  CD  GLN A  51      35.603  60.843  85.635  1.00  0.00           C
ATOM    936  OE1 GLN A  51      34.713  61.253  84.885  1.00  0.00           O
ATOM    937  NE2 GLN A  51      35.542  59.602  86.145  1.00  0.00           N
ATOM    940  C   GLN A  51      38.572  64.282  83.815  1.00  0.00           C
ATOM    941  O   GLN A  51      39.463  64.002  83.025  1.00  0.00           O
ATOM    942  N   VAL A  52      37.803  65.372  83.655  1.00  0.00           N
ATOM    944  CA  VAL A  52      37.973  66.343  82.595  1.00  0.00           C
ATOM    946  CB  VAL A  52      36.913  67.432  82.675  1.00  0.00           C
ATOM    948  CG1 VAL A  52      37.123  68.513  81.595  1.00  0.00           C
ATOM    952  CG2 VAL A  52      35.523  66.773  82.565  1.00  0.00           C
ATOM    956  C   VAL A  52      39.373  66.913  82.625  1.00  0.00           C
ATOM    957  O   VAL A  52      40.043  66.963  81.595  1.00  0.00           O
ATOM    958  N   GLN A  53      39.903  67.273  83.815  1.00  0.00           N
ATOM    960  CA  GLN A  53      41.282  67.692  83.945  1.00  0.00           C
ATOM    962  CB  GLN A  53      41.613  68.133  85.405  1.00  0.00           C
ATOM    965  CG  GLN A  53      40.573  69.082  86.045  1.00  0.00           C
ATOM    968  CD  GLN A  53      40.973  69.533  87.455  1.00  0.00           C
ATOM    969  OE1 GLN A  53      40.733  68.872  88.475  1.00  0.00           O
ATOM    970  NE2 GLN A  53      41.613  70.722  87.545  1.00  0.00           N
ATOM    973  C   GLN A  53      42.283  66.603  83.505  1.00  0.00           C
ATOM    974  O   GLN A  53      43.133  66.872  82.665  1.00  0.00           O
ATOM    975  N   LEU A  54      42.153  65.343  83.965  1.00  0.00           N
ATOM    977  CA  LEU A  54      43.023  64.253  83.495  1.00  0.00           C
ATOM    979  CB  LEU A  54      42.803  62.913  84.245  1.00  0.00           C
ATOM    982  CG  LEU A  54      43.443  62.832  85.645  1.00  0.00           C
ATOM    984  CD1 LEU A  54      42.563  63.443  86.725  1.00  0.00           C
ATOM    988  CD2 LEU A  54      43.753  61.383  86.025  1.00  0.00           C
ATOM    992  C   LEU A  54      42.953  63.963  81.995  1.00  0.00           C
ATOM    993  O   LEU A  54      43.983  63.833  81.335  1.00  0.00           O
ATOM    994  N   ASP A  55      41.733  63.883  81.435  1.00  0.00           N
ATOM    996  CA  ASP A  55      41.443  63.753  80.025  1.00  0.00           C
ATOM    998  CB  ASP A  55      39.913  63.563  79.785  1.00  0.00           C
ATOM   1001  CG  ASP A  55      39.313  62.253  80.285  1.00  0.00           C
ATOM   1002  OD1 ASP A  55      39.933  61.503  81.075  1.00  0.00           O
ATOM   1003  OD2 ASP A  55      38.143  61.983  79.895  1.00  0.00           O
ATOM   1004  C   ASP A  55      41.993  64.923  79.195  1.00  0.00           C
ATOM   1005  O   ASP A  55      42.553  64.722  78.115  1.00  0.00           O
ATOM   1006  N   LEU A  56      41.893  66.182  79.685  1.00  0.00           N
ATOM   1008  CA  LEU A  56      42.543  67.362  79.115  1.00  0.00           C
ATOM   1010  CB  LEU A  56      42.223  68.653  79.925  1.00  0.00           C
ATOM   1013  CG  LEU A  56      40.853  69.302  79.655  1.00  0.00           C
ATOM   1015  CD1 LEU A  56      40.673  70.523  80.565  1.00  0.00           C
ATOM   1019  CD2 LEU A  56      40.763  69.713  78.185  1.00  0.00           C
ATOM   1023  C   LEU A  56      44.042  67.283  79.075  1.00  0.00           C
ATOM   1024  O   LEU A  56      44.673  67.563  78.055  1.00  0.00           O
ATOM   1025  N   ILE A  57      44.673  66.832  80.175  1.00  0.00           N
ATOM   1027  CA  ILE A  57      46.113  66.603  80.245  1.00  0.00           C
ATOM   1029  CB  ILE A  57      46.523  66.153  81.655  1.00  0.00           C
ATOM   1031  CG2 ILE A  57      47.673  65.122  81.635  1.00  0.00           C
ATOM   1035  CG1 ILE A  57      46.943  67.332  82.575  1.00  0.00           C
ATOM   1038  CD  ILE A  57      45.773  67.953  83.325  1.00  0.00           C
ATOM   1042  C   ILE A  57      46.563  65.613  79.165  1.00  0.00           C
ATOM   1043  O   ILE A  57      47.522  65.853  78.435  1.00  0.00           O
ATOM   1044  N   TYR A  58      45.833  64.483  79.005  1.00  0.00           N
ATOM   1046  CA  TYR A  58      46.083  63.513  77.965  1.00  0.00           C
ATOM   1048  CB  TYR A  58      45.153  62.283  78.195  1.00  0.00           C
ATOM   1051  CG  TYR A  58      45.503  61.143  77.285  1.00  0.00           C
ATOM   1052  CD1 TYR A  58      46.623  60.343  77.575  1.00  0.00           C
ATOM   1054  CE1 TYR A  58      46.903  59.203  76.815  1.00  0.00           C
ATOM   1056  CZ  TYR A  58      46.093  58.863  75.745  1.00  0.00           C
ATOM   1057  OH  TYR A  58      46.453  57.703  75.025  1.00  0.00           O
ATOM   1059  CD2 TYR A  58      44.723  60.823  76.165  1.00  0.00           C
ATOM   1061  CE2 TYR A  58      45.043  59.703  75.365  1.00  0.00           C
ATOM   1063  C   TYR A  58      45.893  64.052  76.545  1.00  0.00           C
ATOM   1064  O   TYR A  58      46.723  63.843  75.665  1.00  0.00           O
ATOM   1065  N   ALA A  59      44.773  64.773  76.325  1.00  0.00           N
ATOM   1067  CA  ALA A  59      44.403  65.372  75.065  1.00  0.00           C
ATOM   1069  CB  ALA A  59      43.033  66.063  75.225  1.00  0.00           C
ATOM   1073  C   ALA A  59      45.403  66.383  74.535  1.00  0.00           C
ATOM   1074  O   ALA A  59      45.783  66.333  73.365  1.00  0.00           O
ATOM   1075  N   TYR A  60      45.913  67.292  75.395  1.00  0.00           N
ATOM   1077  CA  TYR A  60      46.963  68.222  75.025  1.00  0.00           C
ATOM   1079  CB  TYR A  60      47.263  69.253  76.135  1.00  0.00           C
ATOM   1082  CG  TYR A  60      46.083  70.133  76.375  1.00  0.00           C
ATOM   1083  CD1 TYR A  60      45.423  70.792  75.315  1.00  0.00           C
ATOM   1085  CE1 TYR A  60      44.273  71.552  75.565  1.00  0.00           C
ATOM   1087  CZ  TYR A  60      43.793  71.683  76.865  1.00  0.00           C
ATOM   1088  OH  TYR A  60      42.683  72.482  77.125  1.00  0.00           O
ATOM   1090  CD2 TYR A  60      45.623  70.343  77.695  1.00  0.00           C
ATOM   1092  CE2 TYR A  60      44.483  71.103  77.925  1.00  0.00           C
ATOM   1094  C   TYR A  60      48.263  67.552  74.615  1.00  0.00           C
ATOM   1095  O   TYR A  60      48.813  67.883  73.565  1.00  0.00           O
ATOM   1096  N   TYR A  61      48.753  66.552  75.385  1.00  0.00           N
ATOM   1098  CA  TYR A  61      49.983  65.823  75.075  1.00  0.00           C
ATOM   1100  CB  TYR A  61      50.292  64.783  76.195  1.00  0.00           C
ATOM   1103  CG  TYR A  61      51.553  63.982  75.955  1.00  0.00           C
ATOM   1104  CD1 TYR A  61      52.803  64.493  76.335  1.00  0.00           C
ATOM   1106  CE1 TYR A  61      53.983  63.793  76.065  1.00  0.00           C
ATOM   1108  CZ  TYR A  61      53.923  62.533  75.455  1.00  0.00           C
ATOM   1109  OH  TYR A  61      55.113  61.813  75.215  1.00  0.00           O
ATOM   1111  CD2 TYR A  61      51.503  62.703  75.365  1.00  0.00           C
ATOM   1113  CE2 TYR A  61      52.683  61.983  75.115  1.00  0.00           C
ATOM   1115  C   TYR A  61      49.943  65.153  73.715  1.00  0.00           C
ATOM   1116  O   TYR A  61      50.903  65.163  72.945  1.00  0.00           O
ATOM   1117  N   LYS A  62      48.793  64.552  73.405  1.00  0.00           N
ATOM   1119  CA  LYS A  62      48.553  63.903  72.145  1.00  0.00           C
ATOM   1121  CB  LYS A  62      47.503  62.793  72.285  1.00  0.00           C
ATOM   1124  CG  LYS A  62      48.133  61.603  73.025  1.00  0.00           C
ATOM   1127  CD  LYS A  62      47.252  60.363  73.015  1.00  0.00           C
ATOM   1130  CE  LYS A  62      47.313  59.503  71.755  1.00  0.00           C
ATOM   1133  NZ  LYS A  62      48.533  58.683  71.755  1.00  0.00           N
ATOM   1137  C   LYS A  62      48.273  64.802  70.975  1.00  0.00           C
ATOM   1138  O   LYS A  62      48.452  64.393  69.835  1.00  0.00           O
ATOM   1139  N   ASN A  63      47.933  66.082  71.235  1.00  0.00           N
ATOM   1141  CA  ASN A  63      47.813  67.093  70.205  1.00  0.00           C
ATOM   1143  CB  ASN A  63      46.753  68.122  70.685  1.00  0.00           C
ATOM   1146  CG  ASN A  63      46.002  68.743  69.515  1.00  0.00           C
ATOM   1147  OD1 ASN A  63      46.223  68.463  68.335  1.00  0.00           O
ATOM   1148  ND2 ASN A  63      44.973  69.542  69.865  1.00  0.00           N
ATOM   1151  C   ASN A  63      49.153  67.793  69.985  1.00  0.00           C
ATOM   1152  O   ASN A  63      49.313  68.582  69.055  1.00  0.00           O
ATOM   1153  N   ALA A  64      50.162  67.493  70.835  1.00  0.00           N
ATOM   1155  CA  ALA A  64      51.453  68.143  70.855  1.00  0.00           C
ATOM   1157  CB  ALA A  64      52.193  68.103  69.495  1.00  0.00           C
ATOM   1161  C   ALA A  64      51.383  69.533  71.475  1.00  0.00           C
ATOM   1162  O   ALA A  64      52.283  70.343  71.325  1.00  0.00           O
ATOM   1163  N   ASP A  65      50.313  69.823  72.235  1.00  0.00           N
ATOM   1165  CA  ASP A  65      50.032  71.082  72.905  1.00  0.00           C
ATOM   1167  CB  ASP A  65      48.493  71.273  73.075  1.00  0.00           C
ATOM   1170  CG  ASP A  65      47.733  71.732  71.835  1.00  0.00           C
ATOM   1171  OD1 ASP A  65      48.213  72.603  71.065  1.00  0.00           O
ATOM   1172  OD2 ASP A  65      46.542  71.353  71.745  1.00  0.00           O
ATOM   1173  C   ASP A  65      50.773  71.103  74.255  1.00  0.00           C
ATOM   1174  O   ASP A  65      50.213  71.322  75.335  1.00  0.00           O
ATOM   1175  N   LEU A  66      52.103  70.893  74.235  1.00  0.00           N
ATOM   1177  CA  LEU A  66      52.933  70.683  75.415  1.00  0.00           C
ATOM   1179  CB  LEU A  66      54.373  70.232  75.045  1.00  0.00           C
ATOM   1182  CG  LEU A  66      54.513  69.093  73.995  1.00  0.00           C
ATOM   1184  CD1 LEU A  66      56.002  68.862  73.715  1.00  0.00           C
ATOM   1188  CD2 LEU A  66      53.863  67.762  74.385  1.00  0.00           C
ATOM   1192  C   LEU A  66      52.943  71.823  76.465  1.00  0.00           C
ATOM   1193  O   LEU A  66      52.983  71.533  77.675  1.00  0.00           O
ATOM   1194  N   PRO A  67      52.873  73.122  76.135  1.00  0.00           N
ATOM   1195  CD  PRO A  67      53.403  73.633  74.865  1.00  0.00           C
ATOM   1198  CA  PRO A  67      52.803  74.183  77.135  1.00  0.00           C
ATOM   1200  CB  PRO A  67      52.953  75.463  76.305  1.00  0.00           C
ATOM   1203  CG  PRO A  67      53.883  75.033  75.185  1.00  0.00           C
ATOM   1206  C   PRO A  67      51.503  74.232  77.905  1.00  0.00           C
ATOM   1207  O   PRO A  67      51.523  74.593  79.085  1.00  0.00           O
ATOM   1208  N   LEU A  68      50.363  73.963  77.235  1.00  0.00           N
ATOM   1210  CA  LEU A  68      49.023  73.862  77.785  1.00  0.00           C
ATOM   1212  CB  LEU A  68      48.003  73.503  76.655  1.00  0.00           C
ATOM   1215  CG  LEU A  68      47.823  74.493  75.485  1.00  0.00           C
ATOM   1217  CD1 LEU A  68      47.322  75.862  75.965  1.00  0.00           C
ATOM   1221  CD2 LEU A  68      49.042  74.683  74.565  1.00  0.00           C
ATOM   1225  C   LEU A  68      48.943  72.732  78.785  1.00  0.00           C
ATOM   1226  O   LEU A  68      48.483  72.853  79.925  1.00  0.00           O
ATOM   1227  N   ALA A  69      49.493  71.582  78.385  1.00  0.00           N
ATOM   1229  CA  ALA A  69      49.533  70.402  79.175  1.00  0.00           C
ATOM   1231  CB  ALA A  69      50.233  69.372  78.305  1.00  0.00           C
ATOM   1235  C   ALA A  69      50.303  70.543  80.455  1.00  0.00           C
ATOM   1236  O   ALA A  69      49.822  70.192  81.535  1.00  0.00           O
ATOM   1237  N   GLN A  70      51.503  71.143  80.395  1.00  0.00           N
ATOM   1239  CA  GLN A  70      52.322  71.372  81.555  1.00  0.00           C
ATOM   1241  CB  GLN A  70      53.702  71.893  81.135  1.00  0.00           C
ATOM   1244  CG  GLN A  70      54.682  71.923  82.315  1.00  0.00           C
ATOM   1247  CD  GLN A  70      56.063  72.283  81.825  1.00  0.00           C
ATOM   1248  OE1 GLN A  70      56.243  73.383  81.305  1.00  0.00           O
ATOM   1249  NE2 GLN A  70      57.033  71.353  81.865  1.00  0.00           N
ATOM   1252  C   GLN A  70      51.673  72.273  82.595  1.00  0.00           C
ATOM   1253  O   GLN A  70      51.693  72.003  83.795  1.00  0.00           O
ATOM   1254  N   ALA A  71      51.002  73.353  82.135  1.00  0.00           N
ATOM   1256  CA  ALA A  71      50.193  74.203  82.985  1.00  0.00           C
ATOM   1258  CB  ALA A  71      49.643  75.353  82.135  1.00  0.00           C
ATOM   1262  C   ALA A  71      49.033  73.463  83.675  1.00  0.00           C
ATOM   1263  O   ALA A  71      48.793  73.612  84.875  1.00  0.00           O
ATOM   1264  N   ALA A  72      48.343  72.612  82.895  1.00  0.00           N
ATOM   1266  CA  ALA A  72      47.252  71.793  83.355  1.00  0.00           C
ATOM   1268  CB  ALA A  72      46.623  71.052  82.145  1.00  0.00           C
ATOM   1272  C   ALA A  72      47.643  70.802  84.465  1.00  0.00           C
ATOM   1273  O   ALA A  72      46.923  70.643  85.455  1.00  0.00           O
ATOM   1274  N   ILE A  73      48.823  70.163  84.355  1.00  0.00           N
ATOM   1276  CA  ILE A  73      49.403  69.302  85.385  1.00  0.00           C
ATOM   1278  CB  ILE A  73      50.823  68.903  84.995  1.00  0.00           C
ATOM   1280  CG2 ILE A  73      51.542  68.103  86.095  1.00  0.00           C
ATOM   1284  CG1 ILE A  73      50.803  68.063  83.725  1.00  0.00           C
ATOM   1287  CD  ILE A  73      52.193  67.963  83.115  1.00  0.00           C
ATOM   1291  C   ILE A  73      49.583  70.002  86.705  1.00  0.00           C
ATOM   1292  O   ILE A  73      49.163  69.533  87.755  1.00  0.00           O
ATOM   1293  N   ASP A  74      50.193  71.192  86.625  1.00  0.00           N
ATOM   1295  CA  ASP A  74      50.513  72.033  87.745  1.00  0.00           C
ATOM   1297  CB  ASP A  74      51.383  73.222  87.285  1.00  0.00           C
ATOM   1300  CG  ASP A  74      52.843  72.902  87.505  1.00  0.00           C
ATOM   1301  OD1 ASP A  74      53.203  71.703  87.665  1.00  0.00           O
ATOM   1302  OD2 ASP A  74      53.642  73.862  87.465  1.00  0.00           O
ATOM   1303  C   ASP A  74      49.292  72.523  88.475  1.00  0.00           C
ATOM   1304  O   ASP A  74      49.303  72.603  89.695  1.00  0.00           O
ATOM   1305  N   ARG A  75      48.203  72.843  87.735  1.00  0.00           N
ATOM   1307  CA  ARG A  75      46.903  73.063  88.345  1.00  0.00           C
ATOM   1309  CB  ARG A  75      45.843  73.472  87.285  1.00  0.00           C
ATOM   1312  CG  ARG A  75      44.502  73.913  87.915  1.00  0.00           C
ATOM   1315  CD  ARG A  75      43.413  74.383  86.945  1.00  0.00           C
ATOM   1318  NE  ARG A  75      43.112  73.253  86.015  1.00  0.00           N
ATOM   1320  CZ  ARG A  75      41.963  73.143  85.355  1.00  0.00           C
ATOM   1321  NH1 ARG A  75      41.013  74.043  85.405  1.00  0.00           N
ATOM   1324  NH2 ARG A  75      41.713  72.082  84.625  1.00  0.00           N
ATOM   1327  C   ARG A  75      46.403  71.832  89.095  1.00  0.00           C
ATOM   1328  O   ARG A  75      46.013  71.902  90.245  1.00  0.00           O
ATOM   1329  N   PHE A  76      46.473  70.652  88.455  1.00  0.00           N
ATOM   1331  CA  PHE A  76      46.002  69.433  89.085  1.00  0.00           C
ATOM   1333  CB  PHE A  76      45.993  68.292  88.025  1.00  0.00           C
ATOM   1336  CG  PHE A  76      45.173  67.143  88.535  1.00  0.00           C
ATOM   1337  CD1 PHE A  76      43.793  67.123  88.295  1.00  0.00           C
ATOM   1339  CE1 PHE A  76      43.003  66.063  88.775  1.00  0.00           C
ATOM   1341  CZ  PHE A  76      43.603  65.013  89.475  1.00  0.00           C
ATOM   1343  CD2 PHE A  76      45.752  66.103  89.275  1.00  0.00           C
ATOM   1345  CE2 PHE A  76      44.983  65.033  89.735  1.00  0.00           C
ATOM   1347  C   PHE A  76      46.803  69.043  90.335  1.00  0.00           C
ATOM   1348  O   PHE A  76      46.223  68.872  91.405  1.00  0.00           O
ATOM   1349  N   ILE A  77      48.143  69.002  90.245  1.00  0.00           N
ATOM   1351  CA  ILE A  77      49.023  68.682  91.355  1.00  0.00           C
ATOM   1353  CB  ILE A  77      50.513  68.622  90.965  1.00  0.00           C
ATOM   1355  CG2 ILE A  77      51.363  68.383  92.235  1.00  0.00           C
ATOM   1359  CG1 ILE A  77      50.792  67.502  89.935  1.00  0.00           C
ATOM   1362  CD  ILE A  77      52.233  67.493  89.415  1.00  0.00           C
ATOM   1366  C   ILE A  77      48.863  69.663  92.495  1.00  0.00           C
ATOM   1367  O   ILE A  77      48.782  69.262  93.635  1.00  0.00           O
ATOM   1368  N   ARG A  78      48.803  70.982  92.235  1.00  0.00           N
ATOM   1370  CA  ARG A  78      48.683  71.963  93.295  1.00  0.00           C
ATOM   1372  CB  ARG A  78      48.772  73.373  92.665  1.00  0.00           C
ATOM   1375  CG  ARG A  78      48.823  74.533  93.685  1.00  0.00           C
ATOM   1378  CD  ARG A  78      48.923  75.953  93.105  1.00  0.00           C
ATOM   1381  NE  ARG A  78      50.063  75.982  92.125  1.00  0.00           N
ATOM   1383  CZ  ARG A  78      49.913  75.762  90.815  1.00  0.00           C
ATOM   1384  NH1 ARG A  78      48.733  75.613  90.245  1.00  0.00           N
ATOM   1387  NH2 ARG A  78      50.963  75.673  90.035  1.00  0.00           N
ATOM   1390  C   ARG A  78      47.382  71.872  94.065  1.00  0.00           C
ATOM   1391  O   ARG A  78      47.343  71.863  95.295  1.00  0.00           O
ATOM   1392  N   LEU A  79      46.263  71.773  93.325  1.00  0.00           N
ATOM   1394  CA  LEU A  79      44.943  71.703  93.885  1.00  0.00           C
ATOM   1396  CB  LEU A  79      43.863  71.902  92.775  1.00  0.00           C
ATOM   1399  CG  LEU A  79      43.533  73.383  92.465  1.00  0.00           C
ATOM   1401  CD1 LEU A  79      44.663  74.223  91.855  1.00  0.00           C
ATOM   1405  CD2 LEU A  79      42.313  73.463  91.525  1.00  0.00           C
ATOM   1409  C   LEU A  79      44.723  70.433  94.675  1.00  0.00           C
ATOM   1410  O   LEU A  79      44.213  70.482  95.785  1.00  0.00           O
ATOM   1411  N   ASN A  80      45.133  69.262  94.145  1.00  0.00           N
ATOM   1413  CA  ASN A  80      44.853  67.993  94.785  1.00  0.00           C
ATOM   1415  CB  ASN A  80      43.543  67.302  94.265  1.00  0.00           C
ATOM   1418  CG  ASN A  80      43.313  67.323  92.745  1.00  0.00           C
ATOM   1419  OD1 ASN A  80      43.252  66.283  92.115  1.00  0.00           O
ATOM   1420  ND2 ASN A  80      43.143  68.503  92.105  1.00  0.00           N
ATOM   1423  C   ASN A  80      46.053  67.023  94.795  1.00  0.00           C
ATOM   1424  O   ASN A  80      45.993  65.993  94.135  1.00  0.00           O
ATOM   1425  N   PRO A  81      47.132  67.243  95.565  1.00  0.00           N
ATOM   1426  CD  PRO A  81      47.423  68.493  96.255  1.00  0.00           C
ATOM   1429  CA  PRO A  81      48.263  66.313  95.665  1.00  0.00           C
ATOM   1431  CB  PRO A  81      49.263  66.963  96.635  1.00  0.00           C
ATOM   1434  CG  PRO A  81      48.912  68.442  96.625  1.00  0.00           C
ATOM   1437  C   PRO A  81      47.883  64.972  96.235  1.00  0.00           C
ATOM   1438  O   PRO A  81      48.623  64.002  96.095  1.00  0.00           O
ATOM   1439  N   THR A  82      46.753  64.883  96.935  1.00  0.00           N
ATOM   1441  CA  THR A  82      46.272  63.643  97.535  1.00  0.00           C
ATOM   1443  CB  THR A  82      45.612  63.893  98.894  1.00  0.00           C
ATOM   1445  OG1 THR A  82      46.513  64.603  99.724  1.00  0.00           O
ATOM   1447  CG2 THR A  82      45.292  62.613  99.674  1.00  0.00           C
ATOM   1451  C   THR A  82      45.333  62.942  96.565  1.00  0.00           C
ATOM   1452  O   THR A  82      44.632  61.993  96.895  1.00  0.00           O
ATOM   1453  N   HIS A  83      45.263  63.383  95.285  1.00  0.00           N
ATOM   1455  CA  HIS A  83      44.423  62.703  94.315  1.00  0.00           C
ATOM   1457  CB  HIS A  83      44.323  63.403  92.945  1.00  0.00           C
ATOM   1460  ND1 HIS A  83      42.903  61.983  91.365  1.00  0.00           N
ATOM   1461  CG  HIS A  83      43.033  63.053  92.245  1.00  0.00           C
ATOM   1462  CE1 HIS A  83      41.623  61.983  91.025  1.00  0.00           C
ATOM   1464  NE2 HIS A  83      40.932  62.973  91.625  1.00  0.00           N
ATOM   1466  CD2 HIS A  83      41.833  63.673  92.395  1.00  0.00           C
ATOM   1468  C   HIS A  83      44.892  61.283  94.045  1.00  0.00           C
ATOM   1469  O   HIS A  83      46.083  61.052  93.885  1.00  0.00           O
ATOM   1470  N   PRO A  84      44.013  60.293  93.945  1.00  0.00           N
ATOM   1471  CD  PRO A  84      42.653  60.392  94.465  1.00  0.00           C
ATOM   1474  CA  PRO A  84      44.393  58.903  93.715  1.00  0.00           C
ATOM   1476  CB  PRO A  84      43.073  58.163  93.725  1.00  0.00           C
ATOM   1479  CG  PRO A  84      42.213  58.963  94.685  1.00  0.00           C
ATOM   1482  C   PRO A  84      45.063  58.633  92.395  1.00  0.00           C
ATOM   1483  O   PRO A  84      45.723  57.613  92.265  1.00  0.00           O
ATOM   1484  N   ASN A  85      44.863  59.513  91.405  1.00  0.00           N
ATOM   1486  CA  ASN A  85      45.433  59.322  90.085  1.00  0.00           C
ATOM   1488  CB  ASN A  85      44.383  59.573  88.995  1.00  0.00           C
ATOM   1491  CG  ASN A  85      43.153  58.683  89.185  1.00  0.00           C
ATOM   1492  OD1 ASN A  85      43.133  57.463  88.985  1.00  0.00           O
ATOM   1493  ND2 ASN A  85      42.013  59.322  89.505  1.00  0.00           N
ATOM   1496  C   ASN A  85      46.613  60.262  89.915  1.00  0.00           C
ATOM   1497  O   ASN A  85      46.983  60.642  88.805  1.00  0.00           O
ATOM   1498  N   ILE A  86      47.252  60.683  91.025  1.00  0.00           N
ATOM   1500  CA  ILE A  86      48.423  61.552  91.005  1.00  0.00           C
ATOM   1502  CB  ILE A  86      48.833  62.032  92.385  1.00  0.00           C
ATOM   1504  CG2 ILE A  86      49.223  60.852  93.315  1.00  0.00           C
ATOM   1508  CG1 ILE A  86      49.983  63.072  92.275  1.00  0.00           C
ATOM   1511  CD  ILE A  86      50.103  63.953  93.515  1.00  0.00           C
ATOM   1515  C   ILE A  86      49.623  60.943  90.285  1.00  0.00           C
ATOM   1516  O   ILE A  86      50.433  61.642  89.685  1.00  0.00           O
ATOM   1517  N   ASP A  87      49.763  59.602  90.335  1.00  0.00           N
ATOM   1519  CA  ASP A  87      50.833  58.863  89.715  1.00  0.00           C
ATOM   1521  CB  ASP A  87      50.693  57.383  90.185  1.00  0.00           C
ATOM   1524  CG  ASP A  87      49.632  56.582  89.465  1.00  0.00           C
ATOM   1525  OD1 ASP A  87      48.513  57.083  89.245  1.00  0.00           O
ATOM   1526  OD2 ASP A  87      49.962  55.413  89.115  1.00  0.00           O
ATOM   1527  C   ASP A  87      50.843  59.082  88.195  1.00  0.00           C
ATOM   1528  O   ASP A  87      51.862  59.413  87.595  1.00  0.00           O
ATOM   1529  N   TYR A  88      49.673  59.043  87.555  1.00  0.00           N
ATOM   1531  CA  TYR A  88      49.513  59.423  86.175  1.00  0.00           C
ATOM   1533  CB  TYR A  88      48.023  59.233  85.755  1.00  0.00           C
ATOM   1536  CG  TYR A  88      47.773  59.753  84.375  1.00  0.00           C
ATOM   1537  CD1 TYR A  88      48.533  59.262  83.305  1.00  0.00           C
ATOM   1539  CE1 TYR A  88      48.443  59.853  82.045  1.00  0.00           C
ATOM   1541  CZ  TYR A  88      47.543  60.913  81.845  1.00  0.00           C
ATOM   1542  OH  TYR A  88      47.462  61.503  80.585  1.00  0.00           O
ATOM   1544  CD2 TYR A  88      46.893  60.833  84.165  1.00  0.00           C
ATOM   1546  CE2 TYR A  88      46.763  61.393  82.895  1.00  0.00           C
ATOM   1548  C   TYR A  88      49.983  60.852  85.885  1.00  0.00           C
ATOM   1549  O   TYR A  88      50.723  61.122  84.945  1.00  0.00           O
ATOM   1550  N   VAL A  89      49.573  61.803  86.745  1.00  0.00           N
ATOM   1552  CA  VAL A  89      49.863  63.212  86.625  1.00  0.00           C
ATOM   1554  CB  VAL A  89      49.093  63.982  87.685  1.00  0.00           C
ATOM   1556  CG1 VAL A  89      49.292  65.493  87.495  1.00  0.00           C
ATOM   1560  CG2 VAL A  89      47.592  63.663  87.585  1.00  0.00           C
ATOM   1564  C   VAL A  89      51.363  63.473  86.685  1.00  0.00           C
ATOM   1565  O   VAL A  89      51.923  64.152  85.835  1.00  0.00           O
ATOM   1566  N   MET A  90      52.063  62.822  87.655  1.00  0.00           N
ATOM   1568  CA  MET A  90      53.513  62.743  87.745  1.00  0.00           C
ATOM   1570  CB  MET A  90      53.923  61.983  89.035  1.00  0.00           C
ATOM   1573  CG  MET A  90      53.623  62.753  90.325  1.00  0.00           C
ATOM   1576  SD  MET A  90      54.473  64.363  90.435  1.00  0.00           S
ATOM   1577  CE  MET A  90      53.933  64.493  92.155  1.00  0.00           C
ATOM   1581  C   MET A  90      54.233  62.073  86.595  1.00  0.00           C
ATOM   1582  O   MET A  90      55.263  62.543  86.115  1.00  0.00           O
ATOM   1583  N   TYR A  91      53.702  60.933  86.115  1.00  0.00           N
ATOM   1585  CA  TYR A  91      54.213  60.262  84.925  1.00  0.00           C
ATOM   1587  CB  TYR A  91      53.393  58.953  84.705  1.00  0.00           C
ATOM   1590  CG  TYR A  91      53.553  58.362  83.335  1.00  0.00           C
ATOM   1591  CD1 TYR A  91      54.702  57.633  83.035  1.00  0.00           C
ATOM   1593  CE1 TYR A  91      54.833  57.003  81.785  1.00  0.00           C
ATOM   1595  CZ  TYR A  91      53.863  57.223  80.805  1.00  0.00           C
ATOM   1596  OH  TYR A  91      54.103  56.712  79.525  1.00  0.00           O
ATOM   1598  CD2 TYR A  91      52.573  58.563  82.345  1.00  0.00           C
ATOM   1600  CE2 TYR A  91      52.753  58.023  81.065  1.00  0.00           C
ATOM   1602  C   TYR A  91      54.173  61.163  83.705  1.00  0.00           C
ATOM   1603  O   TYR A  91      55.162  61.403  83.015  1.00  0.00           O
ATOM   1604  N   MET A  92      52.993  61.743  83.455  1.00  0.00           N
ATOM   1606  CA  MET A  92      52.723  62.503  82.265  1.00  0.00           C
ATOM   1608  CB  MET A  92      51.183  62.622  82.105  1.00  0.00           C
ATOM   1611  CG  MET A  92      50.693  63.212  80.775  1.00  0.00           C
ATOM   1614  SD  MET A  92      50.343  62.123  79.395  1.00  0.00           S
ATOM   1615  CE  MET A  92      52.033  61.953  78.825  1.00  0.00           C
ATOM   1619  C   MET A  92      53.443  63.853  82.305  1.00  0.00           C
ATOM   1620  O   MET A  92      53.853  64.393  81.285  1.00  0.00           O
ATOM   1621  N   ARG A  93      53.723  64.372  83.515  1.00  0.00           N
ATOM   1623  CA  ARG A  93      54.653  65.463  83.765  1.00  0.00           C
ATOM   1625  CB  ARG A  93      54.632  65.832  85.275  1.00  0.00           C
ATOM   1628  CG  ARG A  93      55.633  66.913  85.735  1.00  0.00           C
ATOM   1631  CD  ARG A  93      55.413  68.302  85.125  1.00  0.00           C
ATOM   1634  NE  ARG A  93      56.513  69.173  85.635  1.00  0.00           N
ATOM   1636  CZ  ARG A  93      56.473  69.853  86.775  1.00  0.00           C
ATOM   1637  NH1 ARG A  93      55.393  69.953  87.525  1.00  0.00           N
ATOM   1640  NH2 ARG A  93      57.503  70.622  87.055  1.00  0.00           N
ATOM   1643  C   ARG A  93      56.063  65.213  83.305  1.00  0.00           C
ATOM   1644  O   ARG A  93      56.693  66.073  82.685  1.00  0.00           O
ATOM   1645  N   GLY A  94      56.583  63.993  83.555  1.00  0.00           N
ATOM   1647  CA  GLY A  94      57.853  63.552  83.005  1.00  0.00           C
ATOM   1650  C   GLY A  94      57.843  63.463  81.495  1.00  0.00           C
ATOM   1651  O   GLY A  94      58.763  63.893  80.815  1.00  0.00           O
ATOM   1652  N   LEU A  95      56.763  62.883  80.925  1.00  0.00           N
ATOM   1654  CA  LEU A  95      56.593  62.783  79.475  1.00  0.00           C
ATOM   1656  CB  LEU A  95      55.353  61.962  79.055  1.00  0.00           C
ATOM   1659  CG  LEU A  95      55.623  60.453  78.955  1.00  0.00           C
ATOM   1661  CD1 LEU A  95      55.593  59.853  80.335  1.00  0.00           C
ATOM   1665  CD2 LEU A  95      54.603  59.723  78.075  1.00  0.00           C
ATOM   1669  C   LEU A  95      56.483  64.103  78.765  1.00  0.00           C
ATOM   1670  O   LEU A  95      57.103  64.282  77.715  1.00  0.00           O
ATOM   1671  N   THR A  96      55.713  65.052  79.325  1.00  0.00           N
ATOM   1673  CA  THR A  96      55.633  66.423  78.825  1.00  0.00           C
ATOM   1675  CB  THR A  96      54.653  67.343  79.565  1.00  0.00           C
ATOM   1677  OG1 THR A  96      53.323  66.872  79.435  1.00  0.00           O
ATOM   1679  CG2 THR A  96      54.632  68.743  78.945  1.00  0.00           C
ATOM   1683  C   THR A  96      56.983  67.093  78.875  1.00  0.00           C
ATOM   1684  O   THR A  96      57.413  67.683  77.905  1.00  0.00           O
ATOM   1685  N   ASN A  97      57.723  66.953  79.995  1.00  0.00           N
ATOM   1687  CA  ASN A  97      59.103  67.393  80.065  1.00  0.00           C
ATOM   1689  CB  ASN A  97      59.682  67.112  81.475  1.00  0.00           C
ATOM   1692  CG  ASN A  97      59.273  68.173  82.485  1.00  0.00           C
ATOM   1693  OD1 ASN A  97      59.013  69.313  82.125  1.00  0.00           O
ATOM   1694  ND2 ASN A  97      59.273  67.832  83.785  1.00  0.00           N
ATOM   1697  C   ASN A  97      60.013  66.762  79.025  1.00  0.00           C
ATOM   1698  O   ASN A  97      60.673  67.482  78.275  1.00  0.00           O
ATOM   1699  N   MET A  98      60.022  65.413  78.855  1.00  0.00           N
ATOM   1701  CA  MET A  98      60.792  64.713  77.825  1.00  0.00           C
ATOM   1703  CB  MET A  98      60.603  63.183  77.875  1.00  0.00           C
ATOM   1706  CG  MET A  98      61.282  62.493  79.055  1.00  0.00           C
ATOM   1709  SD  MET A  98      60.963  60.703  79.015  1.00  0.00           S
ATOM   1710  CE  MET A  98      62.353  60.153  77.995  1.00  0.00           C
ATOM   1714  C   MET A  98      60.473  65.143  76.405  1.00  0.00           C
ATOM   1715  O   MET A  98      61.313  65.223  75.505  1.00  0.00           O
ATOM   1716  N   ALA A  99      59.213  65.463  76.145  1.00  0.00           N
ATOM   1718  CA  ALA A  99      58.763  65.933  74.875  1.00  0.00           C
ATOM   1720  CB  ALA A  99      57.223  65.902  74.935  1.00  0.00           C
ATOM   1724  C   ALA A  99      59.362  67.292  74.475  1.00  0.00           C
ATOM   1725  O   ALA A  99      59.393  67.633  73.295  1.00  0.00           O
ATOM   1726  N   LEU A 100      59.943  68.043  75.435  1.00  0.00           N
ATOM   1728  CA  LEU A 100      60.723  69.262  75.195  1.00  0.00           C
ATOM   1730  CB  LEU A 100      60.473  70.313  76.325  1.00  0.00           C
ATOM   1733  CG  LEU A 100      59.023  70.503  76.815  1.00  0.00           C
ATOM   1735  CD1 LEU A 100      58.973  71.433  78.035  1.00  0.00           C
ATOM   1739  CD2 LEU A 100      58.073  71.003  75.715  1.00  0.00           C
ATOM   1743  C   LEU A 100      62.252  69.012  75.155  1.00  0.00           C
ATOM   1744  O   LEU A 100      63.063  69.953  75.105  1.00  0.00           O
ATOM   1745  N   ASP A 101      62.703  67.732  75.205  1.00  0.00           N
ATOM   1747  CA  ASP A 101      64.113  67.332  75.295  1.00  0.00           C
ATOM   1749  CB  ASP A 101      64.313  65.802  75.575  1.00  0.00           C
ATOM   1752  CG  ASP A 101      65.453  65.503  76.545  1.00  0.00           C
ATOM   1753  OD1 ASP A 101      66.063  66.473  77.045  1.00  0.00           O
ATOM   1754  OD2 ASP A 101      65.693  64.302  76.845  1.00  0.00           O
ATOM   1755  C   ASP A 101      65.043  67.813  74.175  1.00  0.00           C
ATOM   1756  O   ASP A 101      64.713  68.612  73.305  1.00  0.00           O
ATOM   1757  N   ASP A 102      66.313  67.413  74.225  1.00  0.00           N
ATOM   1759  CA  ASP A 102      67.333  67.732  73.245  1.00  0.00           C
ATOM   1761  CB  ASP A 102      68.703  67.732  73.985  1.00  0.00           C
ATOM   1764  CG  ASP A 102      69.073  66.372  74.525  1.00  0.00           C
ATOM   1765  OD1 ASP A 102      68.182  65.512  74.685  1.00  0.00           O
ATOM   1766  OD2 ASP A 102      70.252  66.143  74.865  1.00  0.00           O
ATOM   1767  C   ASP A 102      67.333  66.732  72.065  1.00  0.00           C
ATOM   1768  O   ASP A 102      67.642  67.052  70.915  1.00  0.00           O
ATOM   1769  N   SER A 103      66.963  65.503  72.385  1.00  0.00           N
ATOM   1771  CA  SER A 103      67.263  64.293  71.675  1.00  0.00           C
ATOM   1773  CB  SER A 103      68.383  63.422  72.315  1.00  0.00           C
ATOM   1776  OG  SER A 103      69.682  63.953  72.085  1.00  0.00           O
ATOM   1778  C   SER A 103      66.023  63.482  71.705  1.00  0.00           C
ATOM   1779  O   SER A 103      65.443  63.173  72.745  1.00  0.00           O
ATOM   1780  N   ALA A 104      65.553  63.072  70.525  1.00  0.00           N
ATOM   1782  CA  ALA A 104      64.502  62.102  70.425  1.00  0.00           C
ATOM   1784  CB  ALA A 104      63.273  62.653  69.685  1.00  0.00           C
ATOM   1788  C   ALA A 104      65.112  60.943  69.695  1.00  0.00           C
ATOM   1789  O   ALA A 104      65.963  61.093  68.825  1.00  0.00           O
ATOM   1790  N   LEU A 105      64.723  59.732  70.075  1.00  0.00           N
ATOM   1792  CA  LEU A 105      64.983  58.573  69.265  1.00  0.00           C
ATOM   1794  CB  LEU A 105      65.243  57.383  70.215  1.00  0.00           C
ATOM   1797  CG  LEU A 105      66.072  56.223  69.635  1.00  0.00           C
ATOM   1799  CD1 LEU A 105      65.163  55.332  68.785  1.00  0.00           C
ATOM   1803  CD2 LEU A 105      67.343  56.673  68.875  1.00  0.00           C
ATOM   1807  C   LEU A 105      63.763  58.383  68.385  1.00  0.00           C
ATOM   1808  O   LEU A 105      62.673  58.123  68.895  1.00  0.00           O
ATOM   1809  N   GLN A 106      63.913  58.552  67.065  1.00  0.00           N
ATOM   1811  CA  GLN A 106      62.873  58.263  66.105  1.00  0.00           C
ATOM   1813  CB  GLN A 106      62.273  59.523  65.435  1.00  0.00           C
ATOM   1816  CG  GLN A 106      63.053  60.283  64.315  1.00  0.00           C
ATOM   1819  CD  GLN A 106      62.103  60.712  63.185  1.00  0.00           C
ATOM   1820  OE1 GLN A 106      62.223  60.322  62.025  1.00  0.00           O
ATOM   1821  NE2 GLN A 106      61.053  61.493  63.545  1.00  0.00           N
ATOM   1824  C   GLN A 106      63.443  57.273  65.105  1.00  0.00           C
ATOM   1825  O   GLN A 106      64.323  57.563  64.305  1.00  0.00           O
ATOM   1826  N   GLY A 107      62.963  56.023  65.145  1.00  0.00           N
ATOM   1828  CA  GLY A 107      63.663  54.933  64.495  1.00  0.00           C
ATOM   1831  C   GLY A 107      65.013  54.612  65.085  1.00  0.00           C
ATOM   1832  O   GLY A 107      65.563  55.322  65.915  1.00  0.00           O
ATOM   1833  N   PHE A 108      65.612  53.523  64.615  1.00  0.00           N
ATOM   1835  CA  PHE A 108      66.922  53.082  65.045  1.00  0.00           C
ATOM   1837  CB  PHE A 108      67.263  51.733  64.345  1.00  0.00           C
ATOM   1840  CG  PHE A 108      66.163  50.703  64.555  1.00  0.00           C
ATOM   1841  CD1 PHE A 108      65.043  50.652  63.685  1.00  0.00           C
ATOM   1843  CE1 PHE A 108      63.983  49.773  63.945  1.00  0.00           C
ATOM   1845  CZ  PHE A 108      64.063  48.893  65.025  1.00  0.00           C
ATOM   1847  CD2 PHE A 108      66.233  49.773  65.605  1.00  0.00           C
ATOM   1849  CE2 PHE A 108      65.193  48.883  65.845  1.00  0.00           C
ATOM   1851  C   PHE A 108      67.992  54.152  64.785  1.00  0.00           C
ATOM   1852  O   PHE A 108      68.843  54.413  65.625  1.00  0.00           O
ATOM   1853  N   PHE A 109      67.873  54.833  63.635  1.00  0.00           N
ATOM   1855  CA  PHE A 109      68.763  55.873  63.195  1.00  0.00           C
ATOM   1857  CB  PHE A 109      69.303  55.383  61.805  1.00  0.00           C
ATOM   1860  CG  PHE A 109      70.532  56.113  61.445  1.00  0.00           C
ATOM   1861  CD1 PHE A 109      71.613  56.073  62.335  1.00  0.00           C
ATOM   1863  CE1 PHE A 109      72.673  56.953  62.175  1.00  0.00           C
ATOM   1865  CZ  PHE A 109      72.683  57.853  61.105  1.00  0.00           C
ATOM   1867  CD2 PHE A 109      70.583  56.943  60.315  1.00  0.00           C
ATOM   1869  CE2 PHE A 109      71.642  57.832  60.165  1.00  0.00           C
ATOM   1871  C   PHE A 109      68.083  57.273  63.155  1.00  0.00           C
ATOM   1872  O   PHE A 109      67.243  57.633  63.985  1.00  0.00           O
ATOM   1873  N   GLY A 110      68.473  58.142  62.195  1.00  0.00           N
ATOM   1875  CA  GLY A 110      67.843  59.413  61.815  1.00  0.00           C
ATOM   1878  C   GLY A 110      68.233  60.642  62.605  1.00  0.00           C
ATOM   1879  O   GLY A 110      67.852  60.782  63.765  1.00  0.00           O
ATOM   1880  N   VAL A 111      68.953  61.603  61.935  1.00  0.00           N
ATOM   1882  CA  VAL A 111      69.413  62.913  62.415  1.00  0.00           C
ATOM   1884  CB  VAL A 111      68.273  63.913  62.585  1.00  0.00           C
ATOM   1886  CG1 VAL A 111      68.743  65.313  63.045  1.00  0.00           C
ATOM   1890  CG2 VAL A 111      67.563  64.082  61.245  1.00  0.00           C
ATOM   1894  C   VAL A 111      70.292  62.953  63.675  1.00  0.00           C
ATOM   1895  O   VAL A 111      69.953  62.383  64.705  1.00  0.00           O
ATOM   1896  N   ASP A 112      71.443  63.673  63.665  1.00  0.00           N
ATOM   1898  CA  ASP A 112      72.252  63.793  64.885  1.00  0.00           C
ATOM   1900  CB  ASP A 112      73.633  64.453  64.615  1.00  0.00           C
ATOM   1903  CG  ASP A 112      74.523  64.683  65.835  1.00  0.00           C
ATOM   1904  OD1 ASP A 112      74.493  63.883  66.795  1.00  0.00           O
ATOM   1905  OD2 ASP A 112      75.433  65.543  65.705  1.00  0.00           O
ATOM   1906  C   ASP A 112      71.523  64.393  66.095  1.00  0.00           C
ATOM   1907  O   ASP A 112      70.693  65.302  65.995  1.00  0.00           O
ATOM   1908  N   ARG A 113      71.833  63.843  67.265  1.00  0.00           N
ATOM   1910  CA  ARG A 113      71.173  64.073  68.515  1.00  0.00           C
ATOM   1912  CB  ARG A 113      70.532  62.753  68.995  1.00  0.00           C
ATOM   1915  CG  ARG A 113      69.273  62.393  68.175  1.00  0.00           C
ATOM   1918  CD  ARG A 113      68.413  63.622  67.845  1.00  0.00           C
ATOM   1921  NE  ARG A 113      67.213  63.093  67.185  1.00  0.00           N
ATOM   1923  CZ  ARG A 113      66.072  63.723  67.005  1.00  0.00           C
ATOM   1924  NH1 ARG A 113      65.823  64.982  67.265  1.00  0.00           N
ATOM   1927  NH2 ARG A 113      65.123  62.933  66.575  1.00  0.00           N
ATOM   1930  C   ARG A 113      72.073  64.753  69.505  1.00  0.00           C
ATOM   1931  O   ARG A 113      73.083  64.243  69.965  1.00  0.00           O
ATOM   1932  N   SER A 114      71.733  66.023  69.785  1.00  0.00           N
ATOM   1934  CA  SER A 114      72.553  66.993  70.455  1.00  0.00           C
ATOM   1936  CB  SER A 114      72.292  68.423  69.895  1.00  0.00           C
ATOM   1939  OG  SER A 114      70.903  68.763  69.945  1.00  0.00           O
ATOM   1941  C   SER A 114      72.233  66.933  71.925  1.00  0.00           C
ATOM   1942  O   SER A 114      71.273  66.283  72.315  1.00  0.00           O
ATOM   1943  N   ASP A 115      73.032  67.572  72.785  1.00  0.00           N
ATOM   1945  CA  ASP A 115      72.892  67.552  74.215  1.00  0.00           C
ATOM   1947  CB  ASP A 115      74.333  67.633  74.785  1.00  0.00           C
ATOM   1950  CG  ASP A 115      75.053  68.923  74.425  1.00  0.00           C
ATOM   1951  OD1 ASP A 115      74.623  69.593  73.445  1.00  0.00           O
ATOM   1952  OD2 ASP A 115      76.093  69.223  75.065  1.00  0.00           O
ATOM   1953  C   ASP A 115      71.993  68.713  74.735  1.00  0.00           C
ATOM   1954  O   ASP A 115      71.602  68.752  75.895  1.00  0.00           O
ATOM   1955  N   ARG A 116      71.683  69.673  73.825  1.00  0.00           N
ATOM   1957  CA  ARG A 116      71.333  71.063  74.055  1.00  0.00           C
ATOM   1959  CB  ARG A 116      70.263  71.593  73.045  1.00  0.00           C
ATOM   1962  CG  ARG A 116      70.873  71.843  71.655  1.00  0.00           C
ATOM   1965  CD  ARG A 116      69.932  72.493  70.635  1.00  0.00           C
ATOM   1968  NE  ARG A 116      70.723  72.673  69.365  1.00  0.00           N
ATOM   1970  CZ  ARG A 116      70.672  71.843  68.335  1.00  0.00           C
ATOM   1971  NH1 ARG A 116      69.733  70.923  68.245  1.00  0.00           N
ATOM   1974  NH2 ARG A 116      71.573  71.913  67.375  1.00  0.00           N
ATOM   1977  C   ARG A 116      71.112  71.582  75.455  1.00  0.00           C
ATOM   1978  O   ARG A 116      72.053  71.993  76.145  1.00  0.00           O
ATOM   1979  N   ASP A 117      69.843  71.603  75.905  1.00  0.00           N
ATOM   1981  CA  ASP A 117      69.513  72.003  77.245  1.00  0.00           C
ATOM   1983  CB  ASP A 117      68.362  73.052  77.305  1.00  0.00           C
ATOM   1986  CG  ASP A 117      68.143  73.593  78.715  1.00  0.00           C
ATOM   1987  OD1 ASP A 117      68.833  73.103  79.655  1.00  0.00           O
ATOM   1988  OD2 ASP A 117      67.333  74.533  78.885  1.00  0.00           O
ATOM   1989  C   ASP A 117      69.153  70.722  77.955  1.00  0.00           C
ATOM   1990  O   ASP A 117      68.153  70.093  77.595  1.00  0.00           O
ATOM   1991  N   PRO A 118      69.923  70.252  78.935  1.00  0.00           N
ATOM   1992  CD  PRO A 118      71.263  70.733  79.285  1.00  0.00           C
ATOM   1995  CA  PRO A 118      69.603  69.023  79.615  1.00  0.00           C
ATOM   1997  CB  PRO A 118      70.952  68.573  80.205  1.00  0.00           C
ATOM   2000  CG  PRO A 118      71.663  69.893  80.485  1.00  0.00           C
ATOM   2003  C   PRO A 118      68.542  69.223  80.665  1.00  0.00           C
ATOM   2004  O   PRO A 118      68.083  68.222  81.215  1.00  0.00           O
ATOM   2005  N   GLN A 119      68.123  70.473  80.995  1.00  0.00           N
ATOM   2007  CA  GLN A 119      67.233  70.722  82.125  1.00  0.00           C
ATOM   2009  CB  GLN A 119      66.983  72.232  82.385  1.00  0.00           C
ATOM   2012  CG  GLN A 119      65.952  72.902  81.445  1.00  0.00           C
ATOM   2015  CD  GLN A 119      65.663  74.343  81.835  1.00  0.00           C
ATOM   2016  OE1 GLN A 119      64.533  74.643  82.255  1.00  0.00           O
ATOM   2017  NE2 GLN A 119      66.653  75.243  81.675  1.00  0.00           N
ATOM   2020  C   GLN A 119      65.893  70.023  82.005  1.00  0.00           C
ATOM   2021  O   GLN A 119      65.352  69.512  82.985  1.00  0.00           O
ATOM   2022  N   HIS A 120      65.313  69.972  80.785  1.00  0.00           N
ATOM   2024  CA  HIS A 120      64.013  69.402  80.535  1.00  0.00           C
ATOM   2026  CB  HIS A 120      63.612  69.643  79.045  1.00  0.00           C
ATOM   2029  ND1 HIS A 120      64.292  71.713  77.755  1.00  0.00           N
ATOM   2030  CG  HIS A 120      63.452  71.093  78.675  1.00  0.00           C
ATOM   2031  CE1 HIS A 120      63.833  72.953  77.665  1.00  0.00           C
ATOM   2033  NE2 HIS A 120      62.712  73.143  78.415  1.00  0.00           N
ATOM   2035  CD2 HIS A 120      62.473  71.953  79.065  1.00  0.00           C
ATOM   2037  C   HIS A 120      63.962  67.923  80.915  1.00  0.00           C
ATOM   2038  O   HIS A 120      63.093  67.482  81.665  1.00  0.00           O
ATOM   2039  N   ALA A 121      64.962  67.112  80.515  1.00  0.00           N
ATOM   2041  CA  ALA A 121      65.153  65.762  80.985  1.00  0.00           C
ATOM   2043  CB  ALA A 121      66.313  65.112  80.265  1.00  0.00           C
ATOM   2047  C   ALA A 121      65.503  65.633  82.445  1.00  0.00           C
ATOM   2048  O   ALA A 121      65.053  64.713  83.115  1.00  0.00           O
ATOM   2049  N   ARG A 122      66.333  66.543  82.985  1.00  0.00           N
ATOM   2051  CA  ARG A 122      66.703  66.533  84.385  1.00  0.00           C
ATOM   2053  CB  ARG A 122      67.752  67.633  84.715  1.00  0.00           C
ATOM   2056  CG  ARG A 122      69.172  67.343  84.175  1.00  0.00           C
ATOM   2059  CD  ARG A 122      70.163  68.463  84.475  1.00  0.00           C
ATOM   2062  NE  ARG A 122      71.413  68.222  83.685  1.00  0.00           N
ATOM   2064  CZ  ARG A 122      72.362  67.332  83.945  1.00  0.00           C
ATOM   2065  NH1 ARG A 122      72.373  66.582  85.005  1.00  0.00           N
ATOM   2068  NH2 ARG A 122      73.373  67.292  83.105  1.00  0.00           N
ATOM   2071  C   ARG A 122      65.513  66.692  85.315  1.00  0.00           C
ATOM   2072  O   ARG A 122      65.403  66.013  86.335  1.00  0.00           O
ATOM   2073  N   ALA A 123      64.583  67.593  84.965  1.00  0.00           N
ATOM   2075  CA  ALA A 123      63.273  67.703  85.545  1.00  0.00           C
ATOM   2077  CB  ALA A 123      62.603  68.963  84.965  1.00  0.00           C
ATOM   2081  C   ALA A 123      62.392  66.493  85.295  1.00  0.00           C
ATOM   2082  O   ALA A 123      61.733  66.003  86.215  1.00  0.00           O
ATOM   2083  N   ALA A 124      62.373  65.953  84.065  1.00  0.00           N
ATOM   2085  CA  ALA A 124      61.593  64.763  83.735  1.00  0.00           C
ATOM   2087  CB  ALA A 124      61.783  64.363  82.265  1.00  0.00           C
ATOM   2091  C   ALA A 124      61.983  63.563  84.575  1.00  0.00           C
ATOM   2092  O   ALA A 124      61.123  62.892  85.135  1.00  0.00           O
ATOM   2093  N   PHE A 125      63.303  63.343  84.715  1.00  0.00           N
ATOM   2095  CA  PHE A 125      63.923  62.323  85.525  1.00  0.00           C
ATOM   2097  CB  PHE A 125      65.473  62.433  85.435  1.00  0.00           C
ATOM   2100  CG  PHE A 125      66.193  61.302  86.135  1.00  0.00           C
ATOM   2101  CD1 PHE A 125      66.273  61.223  87.535  1.00  0.00           C
ATOM   2103  CE1 PHE A 125      66.873  60.133  88.175  1.00  0.00           C
ATOM   2105  CZ  PHE A 125      67.462  59.122  87.405  1.00  0.00           C
ATOM   2107  CD2 PHE A 125      66.813  60.283  85.375  1.00  0.00           C
ATOM   2109  CE2 PHE A 125      67.432  59.212  86.015  1.00  0.00           C
ATOM   2111  C   PHE A 125      63.473  62.442  86.975  1.00  0.00           C
ATOM   2112  O   PHE A 125      63.073  61.463  87.595  1.00  0.00           O
ATOM   2113  N   SER A 126      63.473  63.663  87.545  1.00  0.00           N
ATOM   2115  CA  SER A 126      63.003  63.872  88.905  1.00  0.00           C
ATOM   2117  CB  SER A 126      63.252  65.343  89.355  1.00  0.00           C
ATOM   2120  OG  SER A 126      63.032  65.503  90.765  1.00  0.00           O
ATOM   2122  C   SER A 126      61.533  63.523  89.075  1.00  0.00           C
ATOM   2123  O   SER A 126      61.142  62.773  89.975  1.00  0.00           O
ATOM   2124  N   ASP A 127      60.673  63.973  88.145  1.00  0.00           N
ATOM   2126  CA  ASP A 127      59.243  63.692  88.125  1.00  0.00           C
ATOM   2128  CB  ASP A 127      58.553  64.663  87.115  1.00  0.00           C
ATOM   2131  CG  ASP A 127      58.683  66.103  87.615  1.00  0.00           C
ATOM   2132  OD1 ASP A 127      58.823  66.293  88.855  1.00  0.00           O
ATOM   2133  OD2 ASP A 127      58.593  67.052  86.805  1.00  0.00           O
ATOM   2134  C   ASP A 127      58.893  62.193  87.935  1.00  0.00           C
ATOM   2135  O   ASP A 127      58.083  61.642  88.685  1.00  0.00           O
ATOM   2136  N   PHE A 128      59.563  61.482  87.015  1.00  0.00           N
ATOM   2138  CA  PHE A 128      59.563  60.023  86.985  1.00  0.00           C
ATOM   2140  CB  PHE A 128      60.343  59.472  85.785  1.00  0.00           C
ATOM   2143  CG  PHE A 128      59.723  59.802  84.485  1.00  0.00           C
ATOM   2144  CD1 PHE A 128      58.443  59.343  84.165  1.00  0.00           C
ATOM   2146  CE1 PHE A 128      57.903  59.563  82.895  1.00  0.00           C
ATOM   2148  CZ  PHE A 128      58.653  60.293  81.955  1.00  0.00           C
ATOM   2150  CD2 PHE A 128      60.473  60.483  83.515  1.00  0.00           C
ATOM   2152  CE2 PHE A 128      59.923  60.773  82.275  1.00  0.00           C
ATOM   2154  C   PHE A 128      60.173  59.293  88.185  1.00  0.00           C
ATOM   2155  O   PHE A 128      59.653  58.273  88.635  1.00  0.00           O
ATOM   2156  N   SER A 129      61.303  59.763  88.745  1.00  0.00           N
ATOM   2158  CA  SER A 129      61.963  59.223  89.935  1.00  0.00           C
ATOM   2160  CB  SER A 129      63.292  59.993  90.225  1.00  0.00           C
ATOM   2163  OG  SER A 129      63.962  59.593  91.425  1.00  0.00           O
ATOM   2165  C   SER A 129      61.023  59.273  91.135  1.00  0.00           C
ATOM   2166  O   SER A 129      60.893  58.343  91.935  1.00  0.00           O
ATOM   2167  N   LYS A 130      60.303  60.383  91.265  1.00  0.00           N
ATOM   2169  CA  LYS A 130      59.233  60.603  92.215  1.00  0.00           C
ATOM   2171  CB  LYS A 130      58.842  62.073  92.055  1.00  0.00           C
ATOM   2174  CG  LYS A 130      58.013  62.713  93.165  1.00  0.00           C
ATOM   2177  CD  LYS A 130      57.532  64.113  92.725  1.00  0.00           C
ATOM   2180  CE  LYS A 130      58.593  64.982  92.025  1.00  0.00           C
ATOM   2183  NZ  LYS A 130      57.953  66.112  91.325  1.00  0.00           N
ATOM   2187  C   LYS A 130      58.033  59.672  92.015  1.00  0.00           C
ATOM   2188  O   LYS A 130      57.452  59.192  92.995  1.00  0.00           O
ATOM   2189  N   LEU A 131      57.653  59.392  90.755  1.00  0.00           N
ATOM   2191  CA  LEU A 131      56.683  58.373  90.385  1.00  0.00           C
ATOM   2193  CB  LEU A 131      56.453  58.352  88.845  1.00  0.00           C
ATOM   2196  CG  LEU A 131      55.303  57.473  88.285  1.00  0.00           C
ATOM   2198  CD1 LEU A 131      55.503  55.953  88.335  1.00  0.00           C
ATOM   2202  CD2 LEU A 131      53.983  57.843  88.955  1.00  0.00           C
ATOM   2206  C   LEU A 131      57.083  56.983  90.855  1.00  0.00           C
ATOM   2207  O   LEU A 131      56.333  56.363  91.595  1.00  0.00           O
ATOM   2208  N   VAL A 132      58.292  56.482  90.495  1.00  0.00           N
ATOM   2210  CA  VAL A 132      58.782  55.173  90.885  1.00  0.00           C
ATOM   2212  CB  VAL A 132      60.032  54.742  90.135  1.00  0.00           C
ATOM   2214  CG1 VAL A 132      61.212  55.703  90.335  1.00  0.00           C
ATOM   2218  CG2 VAL A 132      60.473  53.303  90.455  1.00  0.00           C
ATOM   2222  C   VAL A 132      58.973  54.963  92.375  1.00  0.00           C
ATOM   2223  O   VAL A 132      58.583  53.933  92.915  1.00  0.00           O
ATOM   2224  N   ARG A 133      59.542  55.943  93.115  1.00  0.00           N
ATOM   2226  CA  ARG A 133      59.673  55.803  94.555  1.00  0.00           C
ATOM   2228  CB  ARG A 133      60.583  56.883  95.205  1.00  0.00           C
ATOM   2231  CG  ARG A 133      60.853  56.642  96.715  1.00  0.00           C
ATOM   2234  CD  ARG A 133      59.843  57.232  97.715  1.00  0.00           C
ATOM   2237  NE  ARG A 133      60.133  56.692  99.094  1.00  0.00           N
ATOM   2239  CZ  ARG A 133      59.553  55.613  99.614  1.00  0.00           C
ATOM   2240  NH1 ARG A 133      58.632  54.933  98.964  1.00  0.00           N
ATOM   2243  NH2 ARG A 133      59.863  55.133 100.794  1.00  0.00           N
ATOM   2246  C   ARG A 133      58.333  55.792  95.255  1.00  0.00           C
ATOM   2247  O   ARG A 133      58.123  55.052  96.215  1.00  0.00           O
ATOM   2248  N   GLY A 134      57.413  56.673  94.805  1.00  0.00           N
ATOM   2250  CA  GLY A 134      56.113  56.883  95.425  1.00  0.00           C
ATOM   2253  C   GLY A 134      55.103  55.833  95.085  1.00  0.00           C
ATOM   2254  O   GLY A 134      54.343  55.372  95.945  1.00  0.00           O
ATOM   2255  N   TYR A 135      55.073  55.363  93.835  1.00  0.00           N
ATOM   2257  CA  TYR A 135      54.203  54.303  93.385  1.00  0.00           C
ATOM   2259  CB  TYR A 135      53.063  54.863  92.475  1.00  0.00           C
ATOM   2262  CG  TYR A 135      52.132  55.773  93.235  1.00  0.00           C
ATOM   2263  CD1 TYR A 135      51.053  55.223  93.945  1.00  0.00           C
ATOM   2265  CE1 TYR A 135      50.183  56.043  94.685  1.00  0.00           C
ATOM   2267  CZ  TYR A 135      50.333  57.423  94.675  1.00  0.00           C
ATOM   2268  OH  TYR A 135      49.463  58.222  95.465  1.00  0.00           O
ATOM   2270  CD2 TYR A 135      52.252  57.172  93.195  1.00  0.00           C
ATOM   2272  CE2 TYR A 135      51.353  57.993  93.895  1.00  0.00           C
ATOM   2274  C   TYR A 135      54.993  53.212  92.645  1.00  0.00           C
ATOM   2275  O   TYR A 135      54.962  53.173  91.425  1.00  0.00           O
ATOM   2276  N   PRO A 136      55.682  52.273  93.305  1.00  0.00           N
ATOM   2277  CD  PRO A 136      56.043  52.403  94.715  1.00  0.00           C
ATOM   2280  CA  PRO A 136      56.513  51.283  92.605  1.00  0.00           C
ATOM   2282  CB  PRO A 136      57.252  50.523  93.715  1.00  0.00           C
ATOM   2285  CG  PRO A 136      57.252  51.493  94.905  1.00  0.00           C
ATOM   2288  C   PRO A 136      55.703  50.283  91.795  1.00  0.00           C
ATOM   2289  O   PRO A 136      56.263  49.532  91.005  1.00  0.00           O
ATOM   2290  N   ASN A 137      54.393  50.243  92.065  1.00  0.00           N
ATOM   2292  CA  ASN A 137      53.403  49.413  91.445  1.00  0.00           C
ATOM   2294  CB  ASN A 137      52.703  48.543  92.515  1.00  0.00           C
ATOM   2297  CG  ASN A 137      53.702  47.473  92.965  1.00  0.00           C
ATOM   2298  OD1 ASN A 137      54.542  47.003  92.195  1.00  0.00           O
ATOM   2299  ND2 ASN A 137      53.653  47.093  94.255  1.00  0.00           N
ATOM   2302  C   ASN A 137      52.392  50.283  90.715  1.00  0.00           C
ATOM   2303  O   ASN A 137      51.313  49.823  90.365  1.00  0.00           O
ATOM   2304  N   SER A 138      52.743  51.533  90.375  1.00  0.00           N
ATOM   2306  CA  SER A 138      52.063  52.263  89.305  1.00  0.00           C
ATOM   2308  CB  SER A 138      52.613  53.713  89.105  1.00  0.00           C
ATOM   2311  OG  SER A 138      52.073  54.392  87.975  1.00  0.00           O
ATOM   2313  C   SER A 138      52.093  51.523  87.975  1.00  0.00           C
ATOM   2314  O   SER A 138      53.063  50.833  87.655  1.00  0.00           O
ATOM   2315  N   GLN A 139      51.043  51.652  87.135  1.00  0.00           N
ATOM   2317  CA  GLN A 139      51.002  51.013  85.835  1.00  0.00           C
ATOM   2319  CB  GLN A 139      49.593  51.133  85.165  1.00  0.00           C
ATOM   2322  CG  GLN A 139      49.183  52.543  84.665  1.00  0.00           C
ATOM   2325  CD  GLN A 139      47.823  52.523  83.935  1.00  0.00           C
ATOM   2326  OE1 GLN A 139      46.792  52.133  84.465  1.00  0.00           O
ATOM   2327  NE2 GLN A 139      47.813  52.933  82.655  1.00  0.00           N
ATOM   2330  C   GLN A 139      52.063  51.642  84.935  1.00  0.00           C
ATOM   2331  O   GLN A 139      52.532  51.063  83.965  1.00  0.00           O
ATOM   2332  N   TYR A 140      52.503  52.863  85.275  1.00  0.00           N
ATOM   2334  CA  TYR A 140      53.403  53.633  84.455  1.00  0.00           C
ATOM   2336  CB  TYR A 140      53.063  55.133  84.645  1.00  0.00           C
ATOM   2339  CG  TYR A 140      51.613  55.433  84.385  1.00  0.00           C
ATOM   2340  CD1 TYR A 140      51.083  55.322  83.085  1.00  0.00           C
ATOM   2342  CE1 TYR A 140      49.713  55.563  82.855  1.00  0.00           C
ATOM   2344  CZ  TYR A 140      48.863  55.903  83.915  1.00  0.00           C
ATOM   2345  OH  TYR A 140      47.493  56.103  83.675  1.00  0.00           O
ATOM   2347  CD2 TYR A 140      50.763  55.843  85.425  1.00  0.00           C
ATOM   2349  CE2 TYR A 140      49.393  56.033  85.205  1.00  0.00           C
ATOM   2351  C   TYR A 140      54.863  53.413  84.835  1.00  0.00           C
ATOM   2352  O   TYR A 140      55.763  53.973  84.205  1.00  0.00           O
ATOM   2353  N   THR A 141      55.143  52.603  85.875  1.00  0.00           N
ATOM   2355  CA  THR A 141      56.483  52.393  86.395  1.00  0.00           C
ATOM   2357  CB  THR A 141      56.493  51.642  87.725  1.00  0.00           C
ATOM   2359  OG1 THR A 141      55.792  52.403  88.685  1.00  0.00           O
ATOM   2361  CG2 THR A 141      57.903  51.503  88.305  1.00  0.00           C
ATOM   2365  C   THR A 141      57.443  51.723  85.425  1.00  0.00           C
ATOM   2366  O   THR A 141      58.613  52.093  85.325  1.00  0.00           O
ATOM   2367  N   THR A 142      56.983  50.703  84.675  1.00  0.00           N
ATOM   2369  CA  THR A 142      57.813  50.063  83.665  1.00  0.00           C
ATOM   2371  CB  THR A 142      57.283  48.723  83.195  1.00  0.00           C
ATOM   2373  OG1 THR A 142      57.153  47.853  84.325  1.00  0.00           O
ATOM   2375  CG2 THR A 142      58.243  48.023  82.235  1.00  0.00           C
ATOM   2379  C   THR A 142      58.213  50.922  82.475  1.00  0.00           C
ATOM   2380  O   THR A 142      59.383  50.953  82.115  1.00  0.00           O
ATOM   2381  N   ASP A 143      57.283  51.692  81.845  1.00  0.00           N
ATOM   2383  CA  ASP A 143      57.683  52.653  80.815  1.00  0.00           C
ATOM   2385  CB  ASP A 143      56.483  53.183  79.995  1.00  0.00           C
ATOM   2388  CG  ASP A 143      56.903  54.033  78.795  1.00  0.00           C
ATOM   2389  OD1 ASP A 143      57.833  53.673  78.035  1.00  0.00           O
ATOM   2390  OD2 ASP A 143      56.223  55.063  78.565  1.00  0.00           O
ATOM   2391  C   ASP A 143      58.553  53.773  81.395  1.00  0.00           C
ATOM   2392  O   ASP A 143      59.563  54.173  80.835  1.00  0.00           O
ATOM   2393  N   ALA A 144      58.213  54.273  82.595  1.00  0.00           N
ATOM   2395  CA  ALA A 144      59.033  55.262  83.255  1.00  0.00           C
ATOM   2397  CB  ALA A 144      58.313  55.792  84.505  1.00  0.00           C
ATOM   2401  C   ALA A 144      60.483  54.813  83.525  1.00  0.00           C
ATOM   2402  O   ALA A 144      61.423  55.532  83.215  1.00  0.00           O
ATOM   2403  N   THR A 145      60.752  53.583  84.005  1.00  0.00           N
ATOM   2405  CA  THR A 145      62.143  53.093  84.115  1.00  0.00           C
ATOM   2407  CB  THR A 145      62.303  51.822  84.935  1.00  0.00           C
ATOM   2409  OG1 THR A 145      63.572  51.743  85.565  1.00  0.00           O
ATOM   2411  CG2 THR A 145      62.123  50.512  84.145  1.00  0.00           C
ATOM   2415  C   THR A 145      62.863  52.973  82.775  1.00  0.00           C
ATOM   2416  O   THR A 145      64.053  53.273  82.655  1.00  0.00           O
ATOM   2417  N   LYS A 146      62.153  52.572  81.705  1.00  0.00           N
ATOM   2419  CA  LYS A 146      62.653  52.633  80.335  1.00  0.00           C
ATOM   2421  CB  LYS A 146      61.633  51.972  79.375  1.00  0.00           C
ATOM   2424  CG  LYS A 146      61.412  50.473  79.605  1.00  0.00           C
ATOM   2427  CD  LYS A 146      62.663  49.653  79.305  1.00  0.00           C
ATOM   2430  CE  LYS A 146      62.432  48.142  79.355  1.00  0.00           C
ATOM   2433  NZ  LYS A 146      63.673  47.482  78.915  1.00  0.00           N
ATOM   2437  C   LYS A 146      63.003  54.033  79.835  1.00  0.00           C
ATOM   2438  O   LYS A 146      64.002  54.262  79.165  1.00  0.00           O
ATOM   2439  N   ARG A 147      62.182  55.043  80.185  1.00  0.00           N
ATOM   2441  CA  ARG A 147      62.523  56.433  80.055  1.00  0.00           C
ATOM   2443  CB  ARG A 147      61.293  57.302  80.395  1.00  0.00           C
ATOM   2446  CG  ARG A 147      60.143  57.053  79.405  1.00  0.00           C
ATOM   2449  CD  ARG A 147      58.853  57.793  79.745  1.00  0.00           C
ATOM   2452  NE  ARG A 147      57.792  57.363  78.795  1.00  0.00           N
ATOM   2454  CZ  ARG A 147      57.783  57.622  77.495  1.00  0.00           C
ATOM   2455  NH1 ARG A 147      58.642  58.443  76.935  1.00  0.00           N
ATOM   2458  NH2 ARG A 147      56.903  56.972  76.775  1.00  0.00           N
ATOM   2461  C   ARG A 147      63.743  56.853  80.865  1.00  0.00           C
ATOM   2462  O   ARG A 147      64.673  57.453  80.335  1.00  0.00           O
ATOM   2463  N   LEU A 148      63.813  56.442  82.155  1.00  0.00           N
ATOM   2465  CA  LEU A 148      64.903  56.773  83.075  1.00  0.00           C
ATOM   2467  CB  LEU A 148      64.783  56.033  84.455  1.00  0.00           C
ATOM   2470  CG  LEU A 148      63.933  56.642  85.595  1.00  0.00           C
ATOM   2472  CD1 LEU A 148      64.763  57.482  86.565  1.00  0.00           C
ATOM   2476  CD2 LEU A 148      62.763  57.523  85.185  1.00  0.00           C
ATOM   2480  C   LEU A 148      66.273  56.393  82.515  1.00  0.00           C
ATOM   2481  O   LEU A 148      67.202  57.203  82.535  1.00  0.00           O
ATOM   2482  N   VAL A 149      66.453  55.163  81.965  1.00  0.00           N
ATOM   2484  CA  VAL A 149      67.752  54.763  81.435  1.00  0.00           C
ATOM   2486  CB  VAL A 149      67.873  53.292  81.015  1.00  0.00           C
ATOM   2488  CG1 VAL A 149      67.353  52.383  82.145  1.00  0.00           C
ATOM   2492  CG2 VAL A 149      67.173  52.962  79.675  1.00  0.00           C
ATOM   2496  C   VAL A 149      68.273  55.652  80.305  1.00  0.00           C
ATOM   2497  O   VAL A 149      69.463  55.982  80.265  1.00  0.00           O
ATOM   2498  N   PHE A 150      67.403  56.103  79.365  1.00  0.00           N
ATOM   2500  CA  PHE A 150      67.792  57.003  78.295  1.00  0.00           C
ATOM   2502  CB  PHE A 150      66.693  57.163  77.195  1.00  0.00           C
ATOM   2505  CG  PHE A 150      67.133  58.133  76.125  1.00  0.00           C
ATOM   2506  CD1 PHE A 150      68.273  57.843  75.355  1.00  0.00           C
ATOM   2508  CE1 PHE A 150      68.793  58.793  74.465  1.00  0.00           C
ATOM   2510  CZ  PHE A 150      68.143  60.013  74.285  1.00  0.00           C
ATOM   2512  CD2 PHE A 150      66.502  59.383  75.965  1.00  0.00           C
ATOM   2514  CE2 PHE A 150      66.993  60.313  75.035  1.00  0.00           C
ATOM   2516  C   PHE A 150      68.252  58.352  78.825  1.00  0.00           C
ATOM   2517  O   PHE A 150      69.303  58.863  78.445  1.00  0.00           O
ATOM   2518  N   LEU A 151      67.473  58.903  79.775  1.00  0.00           N
ATOM   2520  CA  LEU A 151      67.782  60.133  80.465  1.00  0.00           C
ATOM   2522  CB  LEU A 151      66.613  60.563  81.395  1.00  0.00           C
ATOM   2525  CG  LEU A 151      65.252  60.823  80.685  1.00  0.00           C
ATOM   2527  CD1 LEU A 151      64.233  61.393  81.685  1.00  0.00           C
ATOM   2531  CD2 LEU A 151      65.392  61.703  79.425  1.00  0.00           C
ATOM   2535  C   LEU A 151      69.102  60.103  81.225  1.00  0.00           C
ATOM   2536  O   LEU A 151      69.892  61.033  81.165  1.00  0.00           O
ATOM   2537  N   LYS A 152      69.443  58.993  81.925  1.00  0.00           N
ATOM   2539  CA  LYS A 152      70.743  58.863  82.575  1.00  0.00           C
ATOM   2541  CB  LYS A 152      70.903  57.523  83.345  1.00  0.00           C
ATOM   2544  CG  LYS A 152      69.983  57.393  84.555  1.00  0.00           C
ATOM   2547  CD  LYS A 152      70.292  56.192  85.475  1.00  0.00           C
ATOM   2550  CE  LYS A 152      71.742  56.183  85.965  1.00  0.00           C
ATOM   2553  NZ  LYS A 152      71.963  55.203  87.045  1.00  0.00           N
ATOM   2557  C   LYS A 152      71.932  58.942  81.635  1.00  0.00           C
ATOM   2558  O   LYS A 152      72.913  59.643  81.905  1.00  0.00           O
ATOM   2559  N   ASP A 153      71.873  58.222  80.495  1.00  0.00           N
ATOM   2561  CA  ASP A 153      72.883  58.323  79.475  1.00  0.00           C
ATOM   2563  CB  ASP A 153      72.583  57.232  78.415  1.00  0.00           C
ATOM   2566  CG  ASP A 153      73.642  57.232  77.345  1.00  0.00           C
ATOM   2567  OD1 ASP A 153      74.833  57.463  77.655  1.00  0.00           O
ATOM   2568  OD2 ASP A 153      73.292  57.013  76.165  1.00  0.00           O
ATOM   2569  C   ASP A 153      72.983  59.723  78.865  1.00  0.00           C
ATOM   2570  O   ASP A 153      74.053  60.283  78.675  1.00  0.00           O
ATOM   2571  N   ARG A 154      71.833  60.363  78.585  1.00  0.00           N
ATOM   2573  CA  ARG A 154      71.853  61.743  78.185  1.00  0.00           C
ATOM   2575  CB  ARG A 154      70.473  62.333  77.925  1.00  0.00           C
ATOM   2578  CG  ARG A 154      69.603  61.943  76.735  1.00  0.00           C
ATOM   2581  CD  ARG A 154      68.953  63.222  76.155  1.00  0.00           C
ATOM   2584  NE  ARG A 154      68.443  64.122  77.245  1.00  0.00           N
ATOM   2586  CZ  ARG A 154      69.063  65.203  77.695  1.00  0.00           C
ATOM   2587  NH1 ARG A 154      70.282  65.603  77.425  1.00  0.00           N
ATOM   2590  NH2 ARG A 154      68.353  66.112  78.315  1.00  0.00           N
ATOM   2593  C   ARG A 154      72.432  62.743  79.175  1.00  0.00           C
ATOM   2594  O   ARG A 154      73.243  63.593  78.805  1.00  0.00           O
ATOM   2595  N   LEU A 155      72.013  62.683  80.445  1.00  0.00           N
ATOM   2597  CA  LEU A 155      72.483  63.552  81.495  1.00  0.00           C
ATOM   2599  CB  LEU A 155      71.733  63.282  82.825  1.00  0.00           C
ATOM   2602  CG  LEU A 155      70.433  64.103  83.045  1.00  0.00           C
ATOM   2604  CD1 LEU A 155      69.313  63.923  82.005  1.00  0.00           C
ATOM   2608  CD2 LEU A 155      69.883  63.773  84.455  1.00  0.00           C
ATOM   2612  C   LEU A 155      73.983  63.393  81.655  1.00  0.00           C
ATOM   2613  O   LEU A 155      74.693  64.383  81.695  1.00  0.00           O
ATOM   2614  N   ALA A 156      74.493  62.143  81.625  1.00  0.00           N
ATOM   2616  CA  ALA A 156      75.913  61.863  81.565  1.00  0.00           C
ATOM   2618  CB  ALA A 156      76.112  60.343  81.625  1.00  0.00           C
ATOM   2622  C   ALA A 156      76.613  62.403  80.315  1.00  0.00           C
ATOM   2623  O   ALA A 156      77.663  63.032  80.395  1.00  0.00           O
ATOM   2624  N   LYS A 157      76.042  62.203  79.105  1.00  0.00           N
ATOM   2626  CA  LYS A 157      76.742  62.543  77.875  1.00  0.00           C
ATOM   2628  CB  LYS A 157      76.142  61.832  76.625  1.00  0.00           C
ATOM   2631  CG  LYS A 157      74.873  62.453  76.025  1.00  0.00           C
ATOM   2634  CD  LYS A 157      74.183  61.692  74.855  1.00  0.00           C
ATOM   2637  CE  LYS A 157      73.623  60.273  75.095  1.00  0.00           C
ATOM   2640  NZ  LYS A 157      74.663  59.243  75.295  1.00  0.00           N
ATOM   2644  C   LYS A 157      76.823  64.043  77.685  1.00  0.00           C
ATOM   2645  O   LYS A 157      77.782  64.523  77.105  1.00  0.00           O
ATOM   2646  N   TYR A 158      75.862  64.813  78.245  1.00  0.00           N
ATOM   2648  CA  TYR A 158      76.002  66.243  78.425  1.00  0.00           C
ATOM   2650  CB  TYR A 158      74.663  66.832  78.975  1.00  0.00           C
ATOM   2653  CG  TYR A 158      74.853  68.283  79.335  1.00  0.00           C
ATOM   2654  CD1 TYR A 158      74.843  69.262  78.335  1.00  0.00           C
ATOM   2656  CE1 TYR A 158      75.292  70.552  78.615  1.00  0.00           C
ATOM   2658  CZ  TYR A 158      75.713  70.873  79.905  1.00  0.00           C
ATOM   2659  OH  TYR A 158      76.093  72.192  80.175  1.00  0.00           O
ATOM   2661  CD2 TYR A 158      75.252  68.622  80.635  1.00  0.00           C
ATOM   2663  CE2 TYR A 158      75.693  69.923  80.925  1.00  0.00           C
ATOM   2665  C   TYR A 158      77.213  66.642  79.285  1.00  0.00           C
ATOM   2666  O   TYR A 158      78.003  67.513  78.915  1.00  0.00           O
ATOM   2667  N   GLU A 159      77.432  65.972  80.445  1.00  0.00           N
ATOM   2669  CA  GLU A 159      78.612  66.163  81.275  1.00  0.00           C
ATOM   2671  CB  GLU A 159      78.543  65.283  82.555  1.00  0.00           C
ATOM   2674  CG  GLU A 159      77.313  65.493  83.475  1.00  0.00           C
ATOM   2677  CD  GLU A 159      77.133  66.913  83.975  1.00  0.00           C
ATOM   2678  OE1 GLU A 159      78.053  67.383  84.685  1.00  0.00           O
ATOM   2679  OE2 GLU A 159      76.063  67.533  83.735  1.00  0.00           O
ATOM   2680  C   GLU A 159      79.883  65.823  80.495  1.00  0.00           C
ATOM   2681  O   GLU A 159      80.903  66.523  80.565  1.00  0.00           O
ATOM   2682  N   TYR A 160      79.833  64.753  79.675  1.00  0.00           N
ATOM   2684  CA  TYR A 160      80.883  64.423  78.735  1.00  0.00           C
ATOM   2686  CB  TYR A 160      80.642  63.053  78.035  1.00  0.00           C
ATOM   2689  CG  TYR A 160      81.903  62.643  77.325  1.00  0.00           C
ATOM   2690  CD1 TYR A 160      83.083  62.503  78.075  1.00  0.00           C
ATOM   2692  CE1 TYR A 160      84.313  62.323  77.435  1.00  0.00           C
ATOM   2694  CZ  TYR A 160      84.373  62.253  76.055  1.00  0.00           C
ATOM   2695  OH  TYR A 160      85.603  62.213  75.395  1.00  0.00           O
ATOM   2697  CD2 TYR A 160      81.973  62.543  75.925  1.00  0.00           C
ATOM   2699  CE2 TYR A 160      83.203  62.343  75.285  1.00  0.00           C
ATOM   2701  C   TYR A 160      81.153  65.503  77.675  1.00  0.00           C
ATOM   2702  O   TYR A 160      82.303  65.862  77.435  1.00  0.00           O
ATOM   2703  N   SER A 161      80.122  66.093  77.045  1.00  0.00           N
ATOM   2705  CA  SER A 161      80.292  67.183  76.075  1.00  0.00           C
ATOM   2707  CB  SER A 161      78.943  67.653  75.495  1.00  0.00           C
ATOM   2710  OG  SER A 161      78.142  66.582  74.995  1.00  0.00           O
ATOM   2712  C   SER A 161      81.002  68.402  76.655  1.00  0.00           C
ATOM   2713  O   SER A 161      81.883  69.012  76.035  1.00  0.00           O
ATOM   2714  N   VAL A 162      80.672  68.773  77.915  1.00  0.00           N
ATOM   2716  CA  VAL A 162      81.433  69.743  78.695  1.00  0.00           C
ATOM   2718  CB  VAL A 162      80.792  70.023  80.055  1.00  0.00           C
ATOM   2720  CG1 VAL A 162      81.583  71.143  80.755  1.00  0.00           C
ATOM   2724  CG2 VAL A 162      79.333  70.482  79.905  1.00  0.00           C
ATOM   2728  C   VAL A 162      82.882  69.302  78.915  1.00  0.00           C
ATOM   2729  O   VAL A 162      83.843  70.043  78.715  1.00  0.00           O
ATOM   2730  N   ALA A 163      83.123  68.032  79.285  1.00  0.00           N
ATOM   2732  CA  ALA A 163      84.453  67.493  79.415  1.00  0.00           C
ATOM   2734  CB  ALA A 163      84.392  66.063  79.955  1.00  0.00           C
ATOM   2738  C   ALA A 163      85.283  67.523  78.145  1.00  0.00           C
ATOM   2739  O   ALA A 163      86.463  67.872  78.165  1.00  0.00           O
ATOM   2740  N   GLU A 164      84.693  67.213  76.985  1.00  0.00           N
ATOM   2742  CA  GLU A 164      85.323  67.423  75.695  1.00  0.00           C
ATOM   2744  CB  GLU A 164      84.473  66.923  74.525  1.00  0.00           C
ATOM   2747  CG  GLU A 164      84.313  65.392  74.555  1.00  0.00           C
ATOM   2750  CD  GLU A 164      84.093  64.923  73.145  1.00  0.00           C
ATOM   2751  OE1 GLU A 164      85.003  64.232  72.595  1.00  0.00           O
ATOM   2752  OE2 GLU A 164      83.053  65.332  72.555  1.00  0.00           O
ATOM   2753  C   GLU A 164      85.672  68.853  75.375  1.00  0.00           C
ATOM   2754  O   GLU A 164      86.772  69.163  74.925  1.00  0.00           O
ATOM   2755  N   TYR A 165      84.783  69.823  75.625  1.00  0.00           N
ATOM   2757  CA  TYR A 165      85.172  71.213  75.495  1.00  0.00           C
ATOM   2759  CB  TYR A 165      83.953  72.163  75.625  1.00  0.00           C
ATOM   2762  CG  TYR A 165      84.422  73.603  75.685  1.00  0.00           C
ATOM   2763  CD1 TYR A 165      84.702  74.343  74.525  1.00  0.00           C
ATOM   2765  CE1 TYR A 165      85.203  75.663  74.635  1.00  0.00           C
ATOM   2767  CZ  TYR A 165      85.463  76.192  75.905  1.00  0.00           C
ATOM   2768  OH  TYR A 165      85.952  77.493  76.105  1.00  0.00           O
ATOM   2770  CD2 TYR A 165      84.723  74.152  76.935  1.00  0.00           C
ATOM   2772  CE2 TYR A 165      85.262  75.423  77.045  1.00  0.00           C
ATOM   2774  C   TYR A 165      86.323  71.593  76.435  1.00  0.00           C
ATOM   2775  O   TYR A 165      87.252  72.313  76.085  1.00  0.00           O
ATOM   2776  N   TYR A 166      86.293  71.133  77.685  1.00  0.00           N
ATOM   2778  CA  TYR A 166      87.342  71.463  78.615  1.00  0.00           C
ATOM   2780  CB  TYR A 166      86.873  71.293  80.085  1.00  0.00           C
ATOM   2783  CG  TYR A 166      86.013  72.442  80.605  1.00  0.00           C
ATOM   2784  CD1 TYR A 166      84.702  72.683  80.165  1.00  0.00           C
ATOM   2786  CE1 TYR A 166      83.893  73.653  80.775  1.00  0.00           C
ATOM   2788  CZ  TYR A 166      84.373  74.383  81.855  1.00  0.00           C
ATOM   2789  OH  TYR A 166      83.583  75.353  82.495  1.00  0.00           O
ATOM   2791  CD2 TYR A 166      86.483  73.233  81.665  1.00  0.00           C
ATOM   2793  CE2 TYR A 166      85.672  74.163  82.305  1.00  0.00           C
ATOM   2795  C   TYR A 166      88.673  70.753  78.305  1.00  0.00           C
ATOM   2796  O   TYR A 166      89.733  71.293  78.615  1.00  0.00           O
ATOM   2797  N   THR A 167      88.682  69.573  77.625  1.00  0.00           N
ATOM   2799  CA  THR A 167      89.932  68.963  77.095  1.00  0.00           C
ATOM   2801  CB  THR A 167      89.883  67.493  76.615  1.00  0.00           C
ATOM   2803  OG1 THR A 167      91.182  66.923  76.545  1.00  0.00           O
ATOM   2805  CG2 THR A 167      89.363  67.243  75.205  1.00  0.00           C
ATOM   2809  C   THR A 167      90.623  69.783  76.035  1.00  0.00           C
ATOM   2810  O   THR A 167      91.843  69.932  76.065  1.00  0.00           O
ATOM   2811  N   GLU A 168      89.883  70.353  75.055  1.00  0.00           N
ATOM   2813  CA  GLU A 168      90.443  71.302  74.115  1.00  0.00           C
ATOM   2815  CB  GLU A 168      89.503  71.543  72.915  1.00  0.00           C
ATOM   2818  CG  GLU A 168      88.133  72.203  73.215  1.00  0.00           C
ATOM   2821  CD  GLU A 168      87.283  72.283  71.965  1.00  0.00           C
ATOM   2822  OE1 GLU A 168      87.563  71.482  71.035  1.00  0.00           O
ATOM   2823  OE2 GLU A 168      86.383  73.143  71.875  1.00  0.00           O
ATOM   2824  C   GLU A 168      90.903  72.572  74.795  1.00  0.00           C
ATOM   2825  O   GLU A 168      91.993  73.082  74.565  1.00  0.00           O
ATOM   2826  N   ARG A 169      90.122  73.063  75.775  1.00  0.00           N
ATOM   2828  CA  ARG A 169      90.423  74.323  76.405  1.00  0.00           C
ATOM   2830  CB  ARG A 169      89.182  74.743  77.215  1.00  0.00           C
ATOM   2833  CG  ARG A 169      89.182  76.222  77.645  1.00  0.00           C
ATOM   2836  CD  ARG A 169      89.562  77.232  76.565  1.00  0.00           C
ATOM   2839  NE  ARG A 169      88.703  76.972  75.365  1.00  0.00           N
ATOM   2841  CZ  ARG A 169      88.682  77.743  74.295  1.00  0.00           C
ATOM   2842  NH1 ARG A 169      89.493  78.753  74.115  1.00  0.00           N
ATOM   2845  NH2 ARG A 169      87.773  77.533  73.375  1.00  0.00           N
ATOM   2848  C   ARG A 169      91.663  74.243  77.305  1.00  0.00           C
ATOM   2849  O   ARG A 169      92.342  75.243  77.585  1.00  0.00           O
ATOM   2850  N   GLY A 170      92.042  73.012  77.695  1.00  0.00           N
ATOM   2852  CA  GLY A 170      93.233  72.692  78.465  1.00  0.00           C
ATOM   2855  C   GLY A 170      93.013  72.902  79.925  1.00  0.00           C
ATOM   2856  O   GLY A 170      93.953  73.063  80.695  1.00  0.00           O
ATOM   2857  N   ALA A 171      91.752  72.883  80.345  1.00  0.00           N
ATOM   2859  CA  ALA A 171      91.393  73.032  81.725  1.00  0.00           C
ATOM   2861  CB  ALA A 171      90.053  73.743  81.805  1.00  0.00           C
ATOM   2865  C   ALA A 171      91.303  71.692  82.385  1.00  0.00           C
ATOM   2866  O   ALA A 171      90.262  71.042  82.455  1.00  0.00           O
ATOM   2867  N   TRP A 172      92.453  71.243  82.895  1.00  0.00           N
ATOM   2869  CA  TRP A 172      92.663  69.872  83.245  1.00  0.00           C
ATOM   2871  CB  TRP A 172      94.163  69.542  83.145  1.00  0.00           C
ATOM   2874  CG  TRP A 172      94.783  69.913  81.825  1.00  0.00           C
ATOM   2875  CD1 TRP A 172      95.812  70.792  81.635  1.00  0.00           C
ATOM   2877  NE1 TRP A 172      96.173  70.843  80.315  1.00  0.00           N
ATOM   2879  CE2 TRP A 172      95.323  70.072  79.605  1.00  0.00           C
ATOM   2880  CD2 TRP A 172      94.433  69.442  80.515  1.00  0.00           C
ATOM   2881  CE3 TRP A 172      93.483  68.552  80.025  1.00  0.00           C
ATOM   2883  CZ3 TRP A 172      93.473  68.292  78.645  1.00  0.00           C
ATOM   2885  CZ2 TRP A 172      95.273  69.843  78.245  1.00  0.00           C
ATOM   2887  CH2 TRP A 172      94.343  68.923  77.775  1.00  0.00           C
ATOM   2889  C   TRP A 172      92.042  69.503  84.595  1.00  0.00           C
ATOM   2890  O   TRP A 172      91.593  68.383  84.805  1.00  0.00           O
ATOM   2891  N   VAL A 173      91.892  70.442  85.545  1.00  0.00           N
ATOM   2893  CA  VAL A 173      91.092  70.243  86.745  1.00  0.00           C
ATOM   2895  CB  VAL A 173      91.273  71.413  87.725  1.00  0.00           C
ATOM   2897  CG1 VAL A 173      90.683  72.752  87.215  1.00  0.00           C
ATOM   2901  CG2 VAL A 173      90.653  71.033  89.085  1.00  0.00           C
ATOM   2905  C   VAL A 173      89.623  69.972  86.465  1.00  0.00           C
ATOM   2906  O   VAL A 173      88.992  69.082  87.035  1.00  0.00           O
ATOM   2907  N   ALA A 174      89.033  70.762  85.535  1.00  0.00           N
ATOM   2909  CA  ALA A 174      87.612  70.813  85.375  1.00  0.00           C
ATOM   2911  CB  ALA A 174      87.303  72.063  84.555  1.00  0.00           C
ATOM   2915  C   ALA A 174      87.093  69.593  84.665  1.00  0.00           C
ATOM   2916  O   ALA A 174      86.033  69.073  84.965  1.00  0.00           O
ATOM   2917  N   VAL A 175      87.882  69.043  83.725  1.00  0.00           N
ATOM   2919  CA  VAL A 175      87.612  67.732  83.175  1.00  0.00           C
ATOM   2921  CB  VAL A 175      88.533  67.413  82.015  1.00  0.00           C
ATOM   2923  CG1 VAL A 175      88.253  68.362  80.855  1.00  0.00           C
ATOM   2927  CG2 VAL A 175      89.993  67.543  82.415  1.00  0.00           C
ATOM   2931  C   VAL A 175      87.633  66.593  84.195  1.00  0.00           C
ATOM   2932  O   VAL A 175      86.723  65.762  84.205  1.00  0.00           O
ATOM   2933  N   VAL A 176      88.642  66.543  85.095  1.00  0.00           N
ATOM   2935  CA  VAL A 176      88.763  65.563  86.155  1.00  0.00           C
ATOM   2937  CB  VAL A 176      90.122  65.633  86.845  1.00  0.00           C
ATOM   2939  CG1 VAL A 176      90.252  64.582  87.955  1.00  0.00           C
ATOM   2943  CG2 VAL A 176      91.223  65.323  85.815  1.00  0.00           C
ATOM   2947  C   VAL A 176      87.633  65.633  87.175  1.00  0.00           C
ATOM   2948  O   VAL A 176      87.093  64.612  87.595  1.00  0.00           O
ATOM   2949  N   ASN A 177      87.213  66.843  87.585  1.00  0.00           N
ATOM   2951  CA  ASN A 177      86.053  66.993  88.445  1.00  0.00           C
ATOM   2953  CB  ASN A 177      86.033  68.393  89.105  1.00  0.00           C
ATOM   2956  CG  ASN A 177      87.163  68.552  90.105  1.00  0.00           C
ATOM   2957  OD1 ASN A 177      87.843  69.582  90.125  1.00  0.00           O
ATOM   2958  ND2 ASN A 177      87.413  67.533  90.965  1.00  0.00           N
ATOM   2961  C   ASN A 177      84.723  66.732  87.745  1.00  0.00           C
ATOM   2962  O   ASN A 177      83.773  66.252  88.365  1.00  0.00           O
ATOM   2963  N   ARG A 178      84.612  67.033  86.435  1.00  0.00           N
ATOM   2965  CA  ARG A 178      83.473  66.652  85.615  1.00  0.00           C
ATOM   2967  CB  ARG A 178      83.583  67.253  84.185  1.00  0.00           C
ATOM   2970  CG  ARG A 178      82.322  67.073  83.315  1.00  0.00           C
ATOM   2973  CD  ARG A 178      81.023  67.622  83.905  1.00  0.00           C
ATOM   2976  NE  ARG A 178      81.263  69.082  84.125  1.00  0.00           N
ATOM   2978  CZ  ARG A 178      80.323  70.013  84.105  1.00  0.00           C
ATOM   2979  NH1 ARG A 178      79.042  69.763  83.975  1.00  0.00           N
ATOM   2982  NH2 ARG A 178      80.703  71.273  84.205  1.00  0.00           N
ATOM   2985  C   ARG A 178      83.312  65.153  85.485  1.00  0.00           C
ATOM   2986  O   ARG A 178      82.243  64.612  85.735  1.00  0.00           O
ATOM   2987  N   VAL A 179      84.392  64.433  85.145  1.00  0.00           N
ATOM   2989  CA  VAL A 179      84.363  62.983  85.085  1.00  0.00           C
ATOM   2991  CB  VAL A 179      85.543  62.353  84.375  1.00  0.00           C
ATOM   2993  CG1 VAL A 179      86.793  62.453  85.225  1.00  0.00           C
ATOM   2997  CG2 VAL A 179      85.233  60.873  84.055  1.00  0.00           C
ATOM   3001  C   VAL A 179      84.142  62.372  86.445  1.00  0.00           C
ATOM   3002  O   VAL A 179      83.343  61.453  86.555  1.00  0.00           O
ATOM   3003  N   GLU A 180      84.763  62.913  87.535  1.00  0.00           N
ATOM   3005  CA  GLU A 180      84.532  62.463  88.895  1.00  0.00           C
ATOM   3007  CB  GLU A 180      85.362  63.292  89.925  1.00  0.00           C
ATOM   3010  CG  GLU A 180      85.223  62.863  91.425  1.00  0.00           C
ATOM   3013  CD  GLU A 180      85.803  63.863  92.415  1.00  0.00           C
ATOM   3014  OE1 GLU A 180      86.502  64.813  91.975  1.00  0.00           O
ATOM   3015  OE2 GLU A 180      85.532  63.743  93.645  1.00  0.00           O
ATOM   3016  C   GLU A 180      83.063  62.572  89.215  1.00  0.00           C
ATOM   3017  O   GLU A 180      82.443  61.622  89.685  1.00  0.00           O
ATOM   3018  N   GLY A 181      82.432  63.713  88.825  1.00  0.00           N
ATOM   3020  CA  GLY A 181      80.983  63.883  88.775  1.00  0.00           C
ATOM   3023  C   GLY A 181      80.233  62.783  88.105  1.00  0.00           C
ATOM   3024  O   GLY A 181      79.443  62.112  88.755  1.00  0.00           O
ATOM   3025  N   MET A 182      80.553  62.493  86.835  1.00  0.00           N
ATOM   3027  CA  MET A 182      79.973  61.393  86.095  1.00  0.00           C
ATOM   3029  CB  MET A 182      80.553  61.343  84.655  1.00  0.00           C
ATOM   3032  CG  MET A 182      80.223  62.603  83.825  1.00  0.00           C
ATOM   3035  SD  MET A 182      81.053  62.663  82.205  1.00  0.00           S
ATOM   3036  CE  MET A 182      80.122  61.273  81.505  1.00  0.00           C
ATOM   3040  C   MET A 182      80.163  60.033  86.765  1.00  0.00           C
ATOM   3041  O   MET A 182      79.243  59.212  86.835  1.00  0.00           O
ATOM   3042  N   LEU A 183      81.352  59.763  87.335  1.00  0.00           N
ATOM   3044  CA  LEU A 183      81.632  58.583  88.125  1.00  0.00           C
ATOM   3046  CB  LEU A 183      83.133  58.473  88.585  1.00  0.00           C
ATOM   3049  CG  LEU A 183      84.213  58.453  87.475  1.00  0.00           C
ATOM   3051  CD1 LEU A 183      85.623  58.203  88.025  1.00  0.00           C
ATOM   3055  CD2 LEU A 183      83.903  57.442  86.375  1.00  0.00           C
ATOM   3059  C   LEU A 183      80.733  58.453  89.355  1.00  0.00           C
ATOM   3060  O   LEU A 183      80.252  57.363  89.655  1.00  0.00           O
ATOM   3061  N   ARG A 184      80.473  59.553  90.075  1.00  0.00           N
ATOM   3063  CA  ARG A 184      79.493  59.612  91.145  1.00  0.00           C
ATOM   3065  CB  ARG A 184      79.583  60.943  91.925  1.00  0.00           C
ATOM   3068  CG  ARG A 184      80.963  61.232  92.545  1.00  0.00           C
ATOM   3071  CD  ARG A 184      80.913  62.273  93.655  1.00  0.00           C
ATOM   3074  NE  ARG A 184      80.233  63.513  93.145  1.00  0.00           N
ATOM   3076  CZ  ARG A 184      80.843  64.372  92.345  1.00  0.00           C
ATOM   3077  NH1 ARG A 184      82.133  64.363  92.135  1.00  0.00           N
ATOM   3080  NH2 ARG A 184      80.153  65.323  91.755  1.00  0.00           N
ATOM   3083  C   ARG A 184      78.023  59.462  90.775  1.00  0.00           C
ATOM   3084  O   ARG A 184      77.283  58.802  91.515  1.00  0.00           O
ATOM   3085  N   ASP A 185      77.543  60.133  89.705  1.00  0.00           N
ATOM   3087  CA  ASP A 185      76.103  60.313  89.525  1.00  0.00           C
ATOM   3089  CB  ASP A 185      75.723  61.822  89.415  1.00  0.00           C
ATOM   3092  CG  ASP A 185      76.063  62.533  88.115  1.00  0.00           C
ATOM   3093  OD1 ASP A 185      76.932  62.063  87.355  1.00  0.00           O
ATOM   3094  OD2 ASP A 185      75.473  63.643  87.915  1.00  0.00           O
ATOM   3095  C   ASP A 185      75.523  59.453  88.415  1.00  0.00           C
ATOM   3096  O   ASP A 185      74.362  59.063  88.495  1.00  0.00           O
ATOM   3097  N   TYR A 186      76.353  59.003  87.455  1.00  0.00           N
ATOM   3099  CA  TYR A 186      75.973  57.983  86.495  1.00  0.00           C
ATOM   3101  CB  TYR A 186      75.693  58.573  85.075  1.00  0.00           C
ATOM   3104  CG  TYR A 186      74.932  59.883  85.125  1.00  0.00           C
ATOM   3105  CD1 TYR A 186      73.572  59.963  85.485  1.00  0.00           C
ATOM   3107  CE1 TYR A 186      72.973  61.213  85.715  1.00  0.00           C
ATOM   3109  CZ  TYR A 186      73.743  62.383  85.565  1.00  0.00           C
ATOM   3110  OH  TYR A 186      73.362  63.622  86.105  1.00  0.00           O
ATOM   3112  CD2 TYR A 186      75.633  61.073  84.865  1.00  0.00           C
ATOM   3114  CE2 TYR A 186      75.032  62.313  85.065  1.00  0.00           C
ATOM   3116  C   TYR A 186      77.053  56.883  86.375  1.00  0.00           C
ATOM   3117  O   TYR A 186      77.642  56.712  85.315  1.00  0.00           O
ATOM   3118  N   PRO A 187      77.353  56.052  87.385  1.00  0.00           N
ATOM   3119  CD  PRO A 187      76.773  56.083  88.725  1.00  0.00           C
ATOM   3122  CA  PRO A 187      78.473  55.122  87.295  1.00  0.00           C
ATOM   3124  CB  PRO A 187      78.712  54.602  88.715  1.00  0.00           C
ATOM   3127  CG  PRO A 187      77.712  55.293  89.635  1.00  0.00           C
ATOM   3130  C   PRO A 187      78.223  53.942  86.405  1.00  0.00           C
ATOM   3131  O   PRO A 187      79.142  53.152  86.235  1.00  0.00           O
ATOM   3132  N   ASP A 188      76.993  53.753  85.885  1.00  0.00           N
ATOM   3134  CA  ASP A 188      76.623  52.622  85.075  1.00  0.00           C
ATOM   3136  CB  ASP A 188      75.263  52.063  85.555  1.00  0.00           C
ATOM   3139  CG  ASP A 188      74.133  53.072  85.555  1.00  0.00           C
ATOM   3140  OD1 ASP A 188      74.242  54.142  86.225  1.00  0.00           O
ATOM   3141  OD2 ASP A 188      73.073  52.753  84.965  1.00  0.00           O
ATOM   3142  C   ASP A 188      76.502  53.003  83.615  1.00  0.00           C
ATOM   3143  O   ASP A 188      76.303  52.123  82.765  1.00  0.00           O
ATOM   3144  N   THR A 189      76.613  54.282  83.245  1.00  0.00           N
ATOM   3146  CA  THR A 189      76.322  54.713  81.885  1.00  0.00           C
ATOM   3148  CB  THR A 189      75.763  56.122  81.725  1.00  0.00           C
ATOM   3150  OG1 THR A 189      76.602  57.083  82.345  1.00  0.00           O
ATOM   3152  CG2 THR A 189      74.393  56.183  82.435  1.00  0.00           C
ATOM   3156  C   THR A 189      77.502  54.483  80.965  1.00  0.00           C
ATOM   3157  O   THR A 189      78.653  54.282  81.395  1.00  0.00           O
ATOM   3158  N   GLN A 190      77.223  54.453  79.655  1.00  0.00           N
ATOM   3160  CA  GLN A 190      78.233  54.462  78.625  1.00  0.00           C
ATOM   3162  CB  GLN A 190      77.583  54.303  77.235  1.00  0.00           C
ATOM   3165  CG  GLN A 190      77.333  52.843  76.825  1.00  0.00           C
ATOM   3168  CD  GLN A 190      78.623  52.042  76.595  1.00  0.00           C
ATOM   3169  OE1 GLN A 190      79.383  51.712  77.505  1.00  0.00           O
ATOM   3170  NE2 GLN A 190      78.843  51.622  75.325  1.00  0.00           N
ATOM   3173  C   GLN A 190      79.123  55.683  78.605  1.00  0.00           C
ATOM   3174  O   GLN A 190      80.333  55.543  78.605  1.00  0.00           O
ATOM   3175  N   ALA A 191      78.523  56.883  78.665  1.00  0.00           N
ATOM   3177  CA  ALA A 191      79.223  58.152  78.545  1.00  0.00           C
ATOM   3179  CB  ALA A 191      78.193  59.293  78.565  1.00  0.00           C
ATOM   3183  C   ALA A 191      80.283  58.323  79.625  1.00  0.00           C
ATOM   3184  O   ALA A 191      81.413  58.773  79.435  1.00  0.00           O
ATOM   3185  N   THR A 192      79.973  57.832  80.825  1.00  0.00           N
ATOM   3187  CA  THR A 192      80.943  57.683  81.905  1.00  0.00           C
ATOM   3189  CB  THR A 192      80.233  57.172  83.135  1.00  0.00           C
ATOM   3191  OG1 THR A 192      79.202  58.093  83.475  1.00  0.00           O
ATOM   3193  CG2 THR A 192      81.173  57.133  84.335  1.00  0.00           C
ATOM   3197  C   THR A 192      82.173  56.843  81.575  1.00  0.00           C
ATOM   3198  O   THR A 192      83.292  57.213  81.935  1.00  0.00           O
ATOM   3199  N   ARG A 193      82.042  55.722  80.845  1.00  0.00           N
ATOM   3201  CA  ARG A 193      83.193  54.993  80.315  1.00  0.00           C
ATOM   3203  CB  ARG A 193      82.812  53.663  79.655  1.00  0.00           C
ATOM   3206  CG  ARG A 193      82.362  52.583  80.645  1.00  0.00           C
ATOM   3209  CD  ARG A 193      82.213  51.243  79.935  1.00  0.00           C
ATOM   3212  NE  ARG A 193      81.813  50.232  80.945  1.00  0.00           N
ATOM   3214  CZ  ARG A 193      80.553  50.023  81.295  1.00  0.00           C
ATOM   3215  NH1 ARG A 193      79.562  50.703  80.735  1.00  0.00           N
ATOM   3218  NH2 ARG A 193      80.262  49.113  82.195  1.00  0.00           N
ATOM   3221  C   ARG A 193      84.073  55.743  79.335  1.00  0.00           C
ATOM   3222  O   ARG A 193      85.292  55.703  79.435  1.00  0.00           O
ATOM   3223  N   ASP A 194      83.483  56.473  78.365  1.00  0.00           N
ATOM   3225  CA  ASP A 194      84.243  57.223  77.375  1.00  0.00           C
ATOM   3227  CB  ASP A 194      83.473  57.453  76.035  1.00  0.00           C
ATOM   3230  CG  ASP A 194      82.013  57.843  76.145  1.00  0.00           C
ATOM   3231  OD1 ASP A 194      81.133  56.962  75.915  1.00  0.00           O
ATOM   3232  OD2 ASP A 194      81.713  59.023  76.445  1.00  0.00           O
ATOM   3233  C   ASP A 194      84.873  58.482  77.975  1.00  0.00           C
ATOM   3234  O   ASP A 194      85.943  58.923  77.545  1.00  0.00           O
ATOM   3235  N   ALA A 195      84.322  58.963  79.105  1.00  0.00           N
ATOM   3237  CA  ALA A 195      84.943  59.942  79.955  1.00  0.00           C
ATOM   3239  CB  ALA A 195      83.833  60.483  80.845  1.00  0.00           C
ATOM   3243  C   ALA A 195      86.163  59.483  80.775  1.00  0.00           C
ATOM   3244  O   ALA A 195      86.962  60.293  81.245  1.00  0.00           O
ATOM   3245  N   LEU A 196      86.393  58.173  80.965  1.00  0.00           N
ATOM   3247  CA  LEU A 196      87.612  57.683  81.625  1.00  0.00           C
ATOM   3249  CB  LEU A 196      87.553  56.163  81.915  1.00  0.00           C
ATOM   3252  CG  LEU A 196      86.453  55.763  82.905  1.00  0.00           C
ATOM   3254  CD1 LEU A 196      86.603  54.273  83.235  1.00  0.00           C
ATOM   3258  CD2 LEU A 196      86.533  56.613  84.175  1.00  0.00           C
ATOM   3262  C   LEU A 196      88.953  58.003  80.965  1.00  0.00           C
ATOM   3263  O   LEU A 196      89.862  58.433  81.675  1.00  0.00           O
ATOM   3264  N   PRO A 197      89.163  57.902  79.655  1.00  0.00           N
ATOM   3265  CD  PRO A 197      88.452  56.962  78.795  1.00  0.00           C
ATOM   3268  CA  PRO A 197      90.423  58.333  79.065  1.00  0.00           C
ATOM   3270  CB  PRO A 197      90.362  57.813  77.625  1.00  0.00           C
ATOM   3273  CG  PRO A 197      88.933  57.302  77.395  1.00  0.00           C
ATOM   3276  C   PRO A 197      90.553  59.833  79.115  1.00  0.00           C
ATOM   3277  O   PRO A 197      91.673  60.353  79.125  1.00  0.00           O
ATOM   3278  N   LEU A 198      89.422  60.553  79.125  1.00  0.00           N
ATOM   3280  CA  LEU A 198      89.353  61.983  79.295  1.00  0.00           C
ATOM   3282  CB  LEU A 198      87.873  62.413  79.095  1.00  0.00           C
ATOM   3285  CG  LEU A 198      87.573  63.872  78.685  1.00  0.00           C
ATOM   3287  CD1 LEU A 198      88.133  64.853  79.685  1.00  0.00           C
ATOM   3291  CD2 LEU A 198      88.053  64.243  77.275  1.00  0.00           C
ATOM   3295  C   LEU A 198      89.973  62.393  80.655  1.00  0.00           C
ATOM   3296  O   LEU A 198      90.792  63.303  80.745  1.00  0.00           O
ATOM   3297  N   MET A 199      89.663  61.633  81.735  1.00  0.00           N
ATOM   3299  CA  MET A 199      90.303  61.762  83.035  1.00  0.00           C
ATOM   3301  CB  MET A 199      89.693  60.722  84.005  1.00  0.00           C
ATOM   3304  CG  MET A 199      89.873  61.103  85.475  1.00  0.00           C
ATOM   3307  SD  MET A 199      88.872  60.083  86.595  1.00  0.00           S
ATOM   3308  CE  MET A 199      88.723  61.273  87.955  1.00  0.00           C
ATOM   3312  C   MET A 199      91.793  61.482  83.025  1.00  0.00           C
ATOM   3313  O   MET A 199      92.602  62.263  83.535  1.00  0.00           O
ATOM   3314  N   GLU A 200      92.193  60.343  82.405  1.00  0.00           N
ATOM   3316  CA  GLU A 200      93.563  59.883  82.405  1.00  0.00           C
ATOM   3318  CB  GLU A 200      93.723  58.482  81.775  1.00  0.00           C
ATOM   3321  CG  GLU A 200      95.193  57.993  81.725  1.00  0.00           C
ATOM   3324  CD  GLU A 200      95.473  56.892  80.735  1.00  0.00           C
ATOM   3325  OE1 GLU A 200      94.532  56.363  80.105  1.00  0.00           O
ATOM   3326  OE2 GLU A 200      96.693  56.642  80.495  1.00  0.00           O
ATOM   3327  C   GLU A 200      94.473  60.862  81.705  1.00  0.00           C
ATOM   3328  O   GLU A 200      95.543  61.192  82.215  1.00  0.00           O
ATOM   3329  N   ASN A 201      94.033  61.413  80.555  1.00  0.00           N
ATOM   3331  CA  ASN A 201      94.813  62.433  79.865  1.00  0.00           C
ATOM   3333  CB  ASN A 201      94.252  62.843  78.455  1.00  0.00           C
ATOM   3336  CG  ASN A 201      93.193  63.963  78.365  1.00  0.00           C
ATOM   3337  OD1 ASN A 201      93.393  65.122  78.705  1.00  0.00           O
ATOM   3338  ND2 ASN A 201      92.003  63.613  77.845  1.00  0.00           N
ATOM   3341  C   ASN A 201      95.032  63.643  80.745  1.00  0.00           C
ATOM   3342  O   ASN A 201      96.153  64.122  80.835  1.00  0.00           O
ATOM   3343  N   ALA A 202      93.983  64.122  81.435  1.00  0.00           N
ATOM   3345  CA  ALA A 202      94.012  65.372  82.165  1.00  0.00           C
ATOM   3347  CB  ALA A 202      92.593  65.622  82.645  1.00  0.00           C
ATOM   3351  C   ALA A 202      94.982  65.363  83.325  1.00  0.00           C
ATOM   3352  O   ALA A 202      95.792  66.273  83.485  1.00  0.00           O
ATOM   3353  N   TYR A 203      94.973  64.253  84.075  1.00  0.00           N
ATOM   3355  CA  TYR A 203      95.983  63.903  85.045  1.00  0.00           C
ATOM   3357  CB  TYR A 203      95.663  62.533  85.685  1.00  0.00           C
ATOM   3360  CG  TYR A 203      94.542  62.593  86.675  1.00  0.00           C
ATOM   3361  CD1 TYR A 203      94.542  63.533  87.725  1.00  0.00           C
ATOM   3363  CE1 TYR A 203      93.612  63.443  88.765  1.00  0.00           C
ATOM   3365  CZ  TYR A 203      92.672  62.413  88.765  1.00  0.00           C
ATOM   3366  OH  TYR A 203      91.782  62.242  89.835  1.00  0.00           O
ATOM   3368  CD2 TYR A 203      93.563  61.572  86.675  1.00  0.00           C
ATOM   3370  CE2 TYR A 203      92.633  61.493  87.715  1.00  0.00           C
ATOM   3372  C   TYR A 203      97.373  63.833  84.455  1.00  0.00           C
ATOM   3373  O   TYR A 203      98.303  64.423  84.995  1.00  0.00           O
ATOM   3374  N   ARG A 204      97.513  63.203  83.265  1.00  0.00           N
ATOM   3376  CA  ARG A 204      98.743  63.243  82.495  1.00  0.00           C
ATOM   3378  CB  ARG A 204      98.773  62.232  81.325  1.00  0.00           C
ATOM   3381  CG  ARG A 204      98.753  60.782  81.845  1.00  0.00           C
ATOM   3384  CD  ARG A 204      98.803  59.723  80.755  1.00  0.00           C
ATOM   3387  NE  ARG A 204      98.583  58.403  81.405  1.00  0.00           N
ATOM   3389  CZ  ARG A 204      99.503  57.673  82.005  1.00  0.00           C
ATOM   3390  NH1 ARG A 204     100.753  58.043  82.135  1.00  0.00           N
ATOM   3393  NH2 ARG A 204      99.123  56.512  82.505  1.00  0.00           N
ATOM   3396  C   ARG A 204      99.233  64.633  82.115  1.00  0.00           C
ATOM   3397  O   ARG A 204     100.392  64.982  82.285  1.00  0.00           O
ATOM   3398  N   GLN A 205      98.362  65.552  81.665  1.00  0.00           N
ATOM   3400  CA  GLN A 205      98.773  66.933  81.405  1.00  0.00           C
ATOM   3402  CB  GLN A 205      97.602  67.723  80.785  1.00  0.00           C
ATOM   3405  CG  GLN A 205      96.883  67.042  79.595  1.00  0.00           C
ATOM   3408  CD  GLN A 205      97.733  66.692  78.375  1.00  0.00           C
ATOM   3409  OE1 GLN A 205      98.903  67.042  78.195  1.00  0.00           O
ATOM   3410  NE2 GLN A 205      97.073  65.953  77.445  1.00  0.00           N
ATOM   3413  C   GLN A 205      99.252  67.663  82.675  1.00  0.00           C
ATOM   3414  O   GLN A 205     100.083  68.573  82.635  1.00  0.00           O
ATOM   3415  N   MET A 206      98.712  67.283  83.845  1.00  0.00           N
ATOM   3417  CA  MET A 206      98.983  67.902  85.125  1.00  0.00           C
ATOM   3419  CB  MET A 206      97.733  67.813  86.035  1.00  0.00           C
ATOM   3422  CG  MET A 206      96.593  68.743  85.595  1.00  0.00           C
ATOM   3425  SD  MET A 206      95.203  68.853  86.765  1.00  0.00           S
ATOM   3426  CE  MET A 206      94.353  67.302  86.335  1.00  0.00           C
ATOM   3430  C   MET A 206     100.203  67.403  85.885  1.00  0.00           C
ATOM   3431  O   MET A 206     100.543  67.953  86.935  1.00  0.00           O
ATOM   3432  N   GLN A 207     100.893  66.362  85.375  1.00  0.00           N
ATOM   3434  CA  GLN A 207     102.003  65.703  86.055  1.00  0.00           C
ATOM   3436  CB  GLN A 207     103.212  66.603  86.395  1.00  0.00           C
ATOM   3439  CG  GLN A 207     103.913  67.243  85.175  1.00  0.00           C
ATOM   3442  CD  GLN A 207     104.523  66.213  84.225  1.00  0.00           C
ATOM   3443  OE1 GLN A 207     104.833  65.072  84.555  1.00  0.00           O
ATOM   3444  NE2 GLN A 207     104.713  66.652  82.955  1.00  0.00           N
ATOM   3447  C   GLN A 207     101.533  64.802  87.205  1.00  0.00           C
ATOM   3448  O   GLN A 207     102.283  64.383  88.085  1.00  0.00           O
ATOM   3449  N   MET A 208     100.233  64.453  87.195  1.00  0.00           N
ATOM   3451  CA  MET A 208      99.542  63.643  88.165  1.00  0.00           C
ATOM   3453  CB  MET A 208      98.123  64.203  88.425  1.00  0.00           C
ATOM   3456  CG  MET A 208      98.142  65.673  88.875  1.00  0.00           C
ATOM   3459  SD  MET A 208      96.523  66.453  89.185  1.00  0.00           S
ATOM   3460  CE  MET A 208      96.063  65.593  90.715  1.00  0.00           C
ATOM   3464  C   MET A 208      99.483  62.223  87.655  1.00  0.00           C
ATOM   3465  O   MET A 208      98.443  61.563  87.695  1.00  0.00           O
ATOM   3466  N   ASN A 209     100.623  61.703  87.145  1.00  0.00           N
ATOM   3468  CA  ASN A 209     100.743  60.372  86.545  1.00  0.00           C
ATOM   3470  CB  ASN A 209     102.173  60.023  85.995  1.00  0.00           C
ATOM   3473  CG  ASN A 209     102.482  60.663  84.655  1.00  0.00           C
ATOM   3474  OD1 ASN A 209     101.853  60.322  83.645  1.00  0.00           O
ATOM   3475  ND2 ASN A 209     103.463  61.593  84.595  1.00  0.00           N
ATOM   3478  C   ASN A 209     100.333  59.273  87.505  1.00  0.00           C
ATOM   3479  O   ASN A 209      99.792  58.263  87.085  1.00  0.00           O
ATOM   3480  N   ALA A 210     100.543  59.443  88.825  1.00  0.00           N
ATOM   3482  CA  ALA A 210     100.063  58.513  89.815  1.00  0.00           C
ATOM   3484  CB  ALA A 210     100.463  59.072  91.195  1.00  0.00           C
ATOM   3488  C   ALA A 210      98.553  58.243  89.815  1.00  0.00           C
ATOM   3489  O   ALA A 210      98.113  57.102  89.975  1.00  0.00           O
ATOM   3490  N   GLN A 211      97.742  59.313  89.625  1.00  0.00           N
ATOM   3492  CA  GLN A 211      96.303  59.223  89.435  1.00  0.00           C
ATOM   3494  CB  GLN A 211      95.703  60.642  89.465  1.00  0.00           C
ATOM   3497  CG  GLN A 211      95.833  61.393  90.815  1.00  0.00           C
ATOM   3500  CD  GLN A 211      94.932  60.823  91.905  1.00  0.00           C
ATOM   3501  OE1 GLN A 211      95.403  60.322  92.935  1.00  0.00           O
ATOM   3502  NE2 GLN A 211      93.603  60.953  91.745  1.00  0.00           N
ATOM   3505  C   GLN A 211      95.883  58.523  88.135  1.00  0.00           C
ATOM   3506  O   GLN A 211      94.913  57.773  88.085  1.00  0.00           O
ATOM   3507  N   ALA A 212      96.612  58.802  87.045  1.00  0.00           N
ATOM   3509  CA  ALA A 212      96.223  58.533  85.685  1.00  0.00           C
ATOM   3511  CB  ALA A 212      97.202  59.282  84.775  1.00  0.00           C
ATOM   3515  C   ALA A 212      96.133  57.042  85.265  1.00  0.00           C
ATOM   3516  OT1 ALA A 212      95.003  56.482  85.335  1.00  0.00           O
ATOM   3517  OT2 ALA A 212      97.143  56.413  84.845  1.00  0.00           O
ATOM   3518  NH3 POPEB 213      66.333  75.713  64.495  1.00  0.00           N
ATOM   3522  C12 POPEB 213      64.932  75.933  64.055  1.00  0.00           C
ATOM   3525  C11 POPEB 213      64.013  75.953  65.275  1.00  0.00           C
ATOM   3528  P   POPEB 213      61.862  77.362  64.745  1.00  0.00           P
ATOM   3529  O13 POPEB 213      61.923  78.052  66.055  1.00  0.00           O
ATOM   3530  O14 POPEB 213      60.563  77.042  64.115  1.00  0.00           O
ATOM   3531  O11 POPEB 213      62.693  78.222  63.705  1.00  0.00           O
ATOM   3532  O12 POPEB 213      62.673  76.013  64.835  1.00  0.00           O
ATOM   3533  C1  POPEB 213      62.752  77.933  62.305  1.00  0.00           C
ATOM   3536  C2  POPEB 213      61.583  78.582  61.515  1.00  0.00           C
ATOM   3538  O21 POPEB 213      61.723  78.203  60.125  1.00  0.00           O
ATOM   3539  C21 POPEB 213      60.623  77.743  59.555  1.00  0.00           C
ATOM   3540  O22 POPEB 213      59.542  77.643  60.095  1.00  0.00           O
ATOM   3541  C22 POPEB 213      60.943  77.203  58.165  1.00  0.00           C
ATOM   3544  C3  POPEB 213      61.493  80.133  61.655  1.00  0.00           C
ATOM   3547  O31 POPEB 213      62.182  80.853  60.615  1.00  0.00           O
ATOM   3548  C31 POPEB 213      63.423  81.212  60.885  1.00  0.00           C
ATOM   3549  O32 POPEB 213      64.093  80.873  61.835  1.00  0.00           O
ATOM   3550  C32 POPEB 213      63.943  82.143  59.795  1.00  0.00           C
ATOM   3553  C23 POPEB 213      60.612  78.152  56.995  1.00  0.00           C
ATOM   3556  C24 POPEB 213      60.283  77.353  55.725  1.00  0.00           C
ATOM   3559  C25 POPEB 213      59.892  78.222  54.515  1.00  0.00           C
ATOM   3562  C26 POPEB 213      59.213  77.383  53.425  1.00  0.00           C
ATOM   3565  C27 POPEB 213      58.723  78.213  52.235  1.00  0.00           C
ATOM   3568  C28 POPEB 213      57.983  77.343  51.205  1.00  0.00           C
ATOM   3571  C29 POPEB 213      57.443  78.113  50.025  1.00  0.00           C
ATOM   3573 0C21 POPEB 213      57.923  78.043  48.765  1.00  0.00           C
ATOM   3575 1C21 POPEB 213      59.123  77.222  48.345  1.00  0.00           C
ATOM   3578 2C21 POPEB 213      59.553  77.472  46.885  1.00  0.00           C
ATOM   3581 3C21 POPEB 213      60.032  78.913  46.625  1.00  0.00           C
ATOM   3584 4C21 POPEB 213      60.323  79.213  45.155  1.00  0.00           C
ATOM   3587 5C21 POPEB 213      60.563  80.713  44.945  1.00  0.00           C
ATOM   3590 6C21 POPEB 213      60.963  81.103  43.515  1.00  0.00           C
ATOM   3593 7C21 POPEB 213      60.593  82.563  43.225  1.00  0.00           C
ATOM   3596 8C21 POPEB 213      60.882  83.032  41.795  1.00  0.00           C
ATOM   3600  C33 POPEB 213      65.072  81.493  58.955  1.00  0.00           C
ATOM   3603  C34 POPEB 213      64.553  80.442  57.965  1.00  0.00           C
ATOM   3606  C35 POPEB 213      64.843  80.783  56.485  1.00  0.00           C
ATOM   3609  C36 POPEB 213      66.322  80.672  56.085  1.00  0.00           C
ATOM   3612  C37 POPEB 213      66.602  81.103  54.635  1.00  0.00           C
ATOM   3615  C38 POPEB 213      67.863  80.473  54.035  1.00  0.00           C
ATOM   3618  C39 POPEB 213      69.183  81.173  54.405  1.00  0.00           C
ATOM   3621 0C31 POPEB 213      70.413  80.413  53.895  1.00  0.00           C
ATOM   3624 1C31 POPEB 213      71.742  81.192  53.975  1.00  0.00           C
ATOM   3627 2C31 POPEB 213      72.913  80.213  53.925  1.00  0.00           C
ATOM   3630 3C31 POPEB 213      74.292  80.812  54.205  1.00  0.00           C
ATOM   3633 4C31 POPEB 213      74.803  81.863  53.215  1.00  0.00           C
ATOM   3636 5C31 POPEB 213      76.322  82.073  53.315  1.00  0.00           C
ATOM   3639 6C31 POPEB 213      76.922  82.853  52.155  1.00  0.00           C
ATOM   3643  NH3 POPEC 214      82.313 101.253  18.515  1.00  0.00           N
ATOM   3647  C12 POPEC 214      83.523 101.893  17.875  1.00  0.00           C
ATOM   3650  C11 POPEC 214      83.343 103.413  17.615  1.00  0.00           C
ATOM   3653  P   POPEC 214      81.303 104.203  19.035  1.00  0.00           P
ATOM   3654  O13 POPEC 214      80.553 103.353  18.075  1.00  0.00           O
ATOM   3655  O14 POPEC 214      80.823 105.552  19.385  1.00  0.00           O
ATOM   3656  O11 POPEC 214      81.323 103.292  20.325  1.00  0.00           O
ATOM   3657  O12 POPEC 214      82.843 104.163  18.725  1.00  0.00           O
ATOM   3658  C1  POPEC 214      82.143 103.543  21.465  1.00  0.00           C
ATOM   3661  C2  POPEC 214      81.352 104.282  22.575  1.00  0.00           C
ATOM   3663  O21 POPEC 214      81.653 103.743  23.885  1.00  0.00           O
ATOM   3664  C21 POPEC 214      82.853 104.042  24.365  1.00  0.00           C
ATOM   3665  O22 POPEC 214      83.773 104.523  23.725  1.00  0.00           O
ATOM   3666  C22 POPEC 214      82.882 103.753  25.865  1.00  0.00           C
ATOM   3669  C3  POPEC 214      79.813 104.213  22.335  1.00  0.00           C
ATOM   3672  O31 POPEC 214      79.083 104.463  23.555  1.00  0.00           O
ATOM   3673  C31 POPEC 214      78.673 103.383  24.205  1.00  0.00           C
ATOM   3674  O32 POPEC 214      78.763 102.223  23.835  1.00  0.00           O
ATOM   3675  C32 POPEC 214      78.172 103.832  25.575  1.00  0.00           C
ATOM   3678  C23 POPEC 214      84.293 103.712  26.505  1.00  0.00           C
ATOM   3681  C24 POPEC 214      84.403 104.453  27.855  1.00  0.00           C
ATOM   3684  C25 POPEC 214      83.793 103.753  29.075  1.00  0.00           C
ATOM   3687  C26 POPEC 214      82.263 103.622  29.045  1.00  0.00           C
ATOM   3690  C27 POPEC 214      81.603 103.592  30.435  1.00  0.00           C
ATOM   3693  C28 POPEC 214      82.083 102.433  31.325  1.00  0.00           C
ATOM   3696  C29 POPEC 214      81.173 102.263  32.515  1.00  0.00           C
ATOM   3698 0C21 POPEC 214      81.112 101.183  33.315  1.00  0.00           C
ATOM   3700 1C21 POPEC 214      81.973  99.953  33.225  1.00  0.00           C
ATOM   3703 2C21 POPEC 214      81.603  98.933  32.125  1.00  0.00           C
ATOM   3706 3C21 POPEC 214      80.112  98.552  32.095  1.00  0.00           C
ATOM   3709 4C21 POPEC 214      79.733  97.563  30.975  1.00  0.00           C
ATOM   3712 5C21 POPEC 214      79.853  98.172  29.575  1.00  0.00           C
ATOM   3715 6C21 POPEC 214      79.322  97.273  28.445  1.00  0.00           C
ATOM   3718 7C21 POPEC 214      79.693  97.802  27.055  1.00  0.00           C
ATOM   3721 8C21 POPEC 214      79.593  96.762  25.935  1.00  0.00           C
ATOM   3725  C33 POPEC 214      77.983 102.663  26.555  1.00  0.00           C
ATOM   3728  C34 POPEC 214      78.223 103.003  28.025  1.00  0.00           C
ATOM   3731  C35 POPEC 214      78.093 101.732  28.875  1.00  0.00           C
ATOM   3734  C36 POPEC 214      77.603 101.972  30.305  1.00  0.00           C
ATOM   3737  C37 POPEC 214      76.953 100.713  30.895  1.00  0.00           C
ATOM   3740  C38 POPEC 214      76.333 100.923  32.285  1.00  0.00           C
ATOM   3743  C39 POPEC 214      77.373 101.212  33.375  1.00  0.00           C
ATOM   3746 0C31 POPEC 214      76.742 101.332  34.765  1.00  0.00           C
ATOM   3749 1C31 POPEC 214      77.792 101.303  35.885  1.00  0.00           C
ATOM   3752 2C31 POPEC 214      77.303 100.613  37.165  1.00  0.00           C
ATOM   3755 3C31 POPEC 214      76.223 101.383  37.925  1.00  0.00           C
ATOM   3758 4C31 POPEC 214      76.042 100.823  39.345  1.00  0.00           C
ATOM   3761 5C31 POPEC 214      74.993 101.573  40.185  1.00  0.00           C
ATOM   3764 6C31 POPEC 214      74.733 100.913  41.535  1.00  0.00           C
ATOM   3768  NH3 POPED 215      44.403   8.603  16.075  1.00  0.00           N
ATOM   3772  C12 POPED 215      43.013   8.563  15.485  1.00  0.00           C
ATOM   3775  C11 POPED 215      42.623   9.963  14.985  1.00  0.00           C
ATOM   3778  P   POPED 215      40.213  10.453  15.785  1.00  0.00           P
ATOM   3779  O13 POPED 215      38.943  10.943  15.195  1.00  0.00           O
ATOM   3780  O14 POPED 215      40.083   9.313  16.725  1.00  0.00           O
ATOM   3781  O11 POPED 215      40.903  11.663  16.535  1.00  0.00           O
ATOM   3782  O12 POPED 215      41.233  10.053  14.645  1.00  0.00           O
ATOM   3783  C1  POPED 215      40.583  11.933  17.895  1.00  0.00           C
ATOM   3786  C2  POPED 215      41.493  11.133  18.865  1.00  0.00           C
ATOM   3788  O21 POPED 215      40.803  10.713  20.055  1.00  0.00           O
ATOM   3789  C21 POPED 215      40.253  11.663  20.785  1.00  0.00           C
ATOM   3790  O22 POPED 215      40.032  12.813  20.465  1.00  0.00           O
ATOM   3791  C22 POPED 215      40.013  11.073  22.165  1.00  0.00           C
ATOM   3794  C3  POPED 215      42.823  11.843  19.225  1.00  0.00           C
ATOM   3797  O31 POPED 215      43.613  10.993  20.075  1.00  0.00           O
ATOM   3798  C31 POPED 215      43.603  11.283  21.375  1.00  0.00           C
ATOM   3799  O32 POPED 215      43.223  12.323  21.885  1.00  0.00           O
ATOM   3800  C32 POPED 215      44.073  10.043  22.135  1.00  0.00           C
ATOM   3803  C23 POPED 215      39.702  12.163  23.205  1.00  0.00           C
ATOM   3806  C24 POPED 215      39.603  11.573  24.605  1.00  0.00           C
ATOM   3809  C25 POPED 215      38.613  10.413  24.635  1.00  0.00           C
ATOM   3812  C26 POPED 215      38.153  10.043  26.045  1.00  0.00           C
ATOM   3815  C27 POPED 215      36.823   9.273  25.995  1.00  0.00           C
ATOM   3818  C28 POPED 215      36.323   8.803  27.375  1.00  0.00           C
ATOM   3821  C29 POPED 215      36.393   9.913  28.385  1.00  0.00           C
ATOM   3823 0C21 POPED 215      36.633   9.783  29.695  1.00  0.00           C
ATOM   3825 1C21 POPED 215      36.783   8.483  30.445  1.00  0.00           C
ATOM   3828 2C21 POPED 215      35.533   8.253  31.295  1.00  0.00           C
ATOM   3831 3C21 POPED 215      35.513   6.903  32.005  1.00  0.00           C
ATOM   3834 4C21 POPED 215      34.292   6.823  32.925  1.00  0.00           C
ATOM   3837 5C21 POPED 215      34.093   5.483  33.635  1.00  0.00           C
ATOM   3840 6C21 POPED 215      32.743   5.473  34.355  1.00  0.00           C
ATOM   3843 7C21 POPED 215      32.453   4.183  35.115  1.00  0.00           C
ATOM   3846 8C21 POPED 215      31.053   4.193  35.735  1.00  0.00           C
ATOM   3850  C33 POPED 215      44.042  10.273  23.665  1.00  0.00           C
ATOM   3853  C34 POPED 215      45.353  10.863  24.195  1.00  0.00           C
ATOM   3856  C35 POPED 215      45.273  11.353  25.655  1.00  0.00           C
ATOM   3859  C36 POPED 215      44.373  10.493  26.555  1.00  0.00           C
ATOM   3862  C37 POPED 215      44.523  10.803  28.055  1.00  0.00           C
ATOM   3865  C38 POPED 215      43.483  10.033  28.865  1.00  0.00           C
ATOM   3868  C39 POPED 215      43.572  10.233  30.375  1.00  0.00           C
ATOM   3871 0C31 POPED 215      42.392   9.573  31.095  1.00  0.00           C
ATOM   3874 1C31 POPED 215      42.493   9.603  32.615  1.00  0.00           C
ATOM   3877 2C31 POPED 215      41.333   8.843  33.285  1.00  0.00           C
ATOM   3880 3C31 POPED 215      41.583   8.473  34.755  1.00  0.00           C
ATOM   3883 4C31 POPED 215      42.633   7.353  34.905  1.00  0.00           C
ATOM   3886 5C31 POPED 215      42.843   6.903  36.355  1.00  0.00           C
ATOM   3889 6C31 POPED 215      43.943   5.843  36.495  1.00  0.00           C
ATOM   3893  NH3 POPEE 216      67.462  58.723  23.675  1.00  0.00           N
ATOM   3897  C12 POPEE 216      68.153  57.433  24.045  1.00  0.00           C
ATOM   3900  C11 POPEE 216      69.553  57.283  23.435  1.00  0.00           C
ATOM   3903  P   POPEE 216      70.993  55.813  25.055  1.00  0.00           P
ATOM   3904  O13 POPEE 216      72.292  56.473  24.845  1.00  0.00           O
ATOM   3905  O14 POPEE 216      70.173  56.163  26.235  1.00  0.00           O
ATOM   3906  O11 POPEE 216      71.203  54.243  25.085  1.00  0.00           O
ATOM   3907  O12 POPEE 216      70.093  55.992  23.755  1.00  0.00           O
ATOM   3908  C1  POPEE 216      71.853  53.593  26.185  1.00  0.00           C
ATOM   3911  C2  POPEE 216      70.913  52.633  26.965  1.00  0.00           C
ATOM   3913  O21 POPEE 216      71.703  51.972  27.985  1.00  0.00           O
ATOM   3914  C21 POPEE 216      71.792  52.643  29.125  1.00  0.00           C
ATOM   3915  O22 POPEE 216      71.182  53.653  29.405  1.00  0.00           O
ATOM   3916  C22 POPEE 216      72.813  51.962  30.025  1.00  0.00           C
ATOM   3919  C3  POPEE 216      70.233  51.533  26.085  1.00  0.00           C
ATOM   3922  O31 POPEE 216      69.362  50.733  26.915  1.00  0.00           O
ATOM   3923  C31 POPEE 216      68.833  49.633  26.375  1.00  0.00           C
ATOM   3924  O32 POPEE 216      68.973  49.262  25.225  1.00  0.00           O
ATOM   3925  C32 POPEE 216      68.003  48.963  27.465  1.00  0.00           C
ATOM   3928  C23 POPEE 216      72.153  51.413  31.305  1.00  0.00           C
ATOM   3931  C24 POPEE 216      73.073  50.473  32.095  1.00  0.00           C
ATOM   3934  C25 POPEE 216      72.392  49.883  33.335  1.00  0.00           C
ATOM   3937  C26 POPEE 216      72.243  50.922  34.455  1.00  0.00           C
ATOM   3940  C27 POPEE 216      71.613  50.343  35.735  1.00  0.00           C
ATOM   3943  C28 POPEE 216      71.493  51.423  36.835  1.00  0.00           C
ATOM   3946  C29 POPEE 216      70.883  51.133  38.195  1.00  0.00           C
ATOM   3948 0C21 POPEE 216      70.532  49.973  38.795  1.00  0.00           C
ATOM   3950 1C21 POPEE 216      70.633  48.563  38.265  1.00  0.00           C
ATOM   3953 2C21 POPEE 216      72.033  47.933  38.385  1.00  0.00           C
ATOM   3956 3C21 POPEE 216      72.423  47.493  39.815  1.00  0.00           C
ATOM   3959 4C21 POPEE 216      73.793  46.793  39.825  1.00  0.00           C
ATOM   3962 5C21 POPEE 216      74.493  46.753  41.185  1.00  0.00           C
ATOM   3965 6C21 POPEE 216      74.373  45.413  41.925  1.00  0.00           C
ATOM   3968 7C21 POPEE 216      75.343  45.313  43.105  1.00  0.00           C
ATOM   3971 8C21 POPEE 216      75.403  43.923  43.745  1.00  0.00           C
ATOM   3975  C33 POPEE 216      67.483  47.543  27.185  1.00  0.00           C
ATOM   3978  C34 POPEE 216      66.753  46.983  28.415  1.00  0.00           C
ATOM   3981  C35 POPEE 216      67.603  47.023  29.695  1.00  0.00           C
ATOM   3984  C36 POPEE 216      66.953  46.313  30.895  1.00  0.00           C
ATOM   3987  C37 POPEE 216      67.892  46.283  32.105  1.00  0.00           C
ATOM   3990  C38 POPEE 216      67.252  45.603  33.315  1.00  0.00           C
ATOM   3993  C39 POPEE 216      68.182  45.483  34.525  1.00  0.00           C
ATOM   3996 0C31 POPEE 216      67.473  44.823  35.725  1.00  0.00           C
ATOM   3999 1C31 POPEE 216      66.532  45.803  36.455  1.00  0.00           C
ATOM   4002 2C31 POPEE 216      65.252  45.143  37.005  1.00  0.00           C
ATOM   4005 3C31 POPEE 216      65.212  44.993  38.535  1.00  0.00           C
ATOM   4008 4C31 POPEE 216      63.793  44.683  39.015  1.00  0.00           C
ATOM   4011 5C31 POPEE 216      63.673  44.532  40.545  1.00  0.00           C
ATOM   4014 6C31 POPEE 216      62.243  44.223  40.995  1.00  0.00           C
ATOM   4018  NH3 POPEF 217      78.922 107.423  18.375  1.00  0.00           N
ATOM   4022  C12 POPEF 217      79.053 108.152  19.695  1.00  0.00           C
ATOM   4025  C11 POPEF 217      77.903 109.173  19.925  1.00  0.00           C
ATOM   4028  P   POPEF 217      77.112 111.092  21.525  1.00  0.00           P
ATOM   4029  O13 POPEF 217      77.642 112.413  21.085  1.00  0.00           O
ATOM   4030  O14 POPEF 217      75.783 110.762  20.985  1.00  0.00           O
ATOM   4031  O11 POPEF 217      77.062 111.052  23.095  1.00  0.00           O
ATOM   4032  O12 POPEF 217      78.123 109.953  21.115  1.00  0.00           O
ATOM   4033  C1  POPEF 217      78.053 111.663  23.945  1.00  0.00           C
ATOM   4036  C2  POPEF 217      78.693 110.613  24.885  1.00  0.00           C
ATOM   4038  O21 POPEF 217      79.673 111.243  25.725  1.00  0.00           O
ATOM   4039  C21 POPEF 217      79.233 111.653  26.925  1.00  0.00           C
ATOM   4040  O22 POPEF 217      78.093 111.563  27.335  1.00  0.00           O
ATOM   4041  C22 POPEF 217      80.403 112.293  27.675  1.00  0.00           C
ATOM   4044  C3  POPEF 217      79.403 109.512  24.045  1.00  0.00           C
ATOM   4047  O31 POPEF 217      80.172 108.622  24.875  1.00  0.00           O
ATOM   4048  C31 POPEF 217      79.462 107.713  25.515  1.00  0.00           C
ATOM   4049  O32 POPEF 217      78.263 107.532  25.385  1.00  0.00           O
ATOM   4050  C32 POPEF 217      80.403 106.922  26.445  1.00  0.00           C
ATOM   4053  C23 POPEF 217      80.392 112.012  29.185  1.00  0.00           C
ATOM   4056  C24 POPEF 217      81.573 112.703  29.885  1.00  0.00           C
ATOM   4059  C25 POPEF 217      81.433 112.652  31.405  1.00  0.00           C
ATOM   4062  C26 POPEF 217      80.563 113.793  31.915  1.00  0.00           C
ATOM   4065  C27 POPEF 217      79.842 113.473  33.225  1.00  0.00           C
ATOM   4068  C28 POPEF 217      78.883 114.612  33.595  1.00  0.00           C
ATOM   4071  C29 POPEF 217      77.712 114.133  34.415  1.00  0.00           C
ATOM   4073 0C21 POPEF 217      77.453 114.402  35.705  1.00  0.00           C
ATOM   4075 1C21 POPEF 217      78.333 115.172  36.655  1.00  0.00           C
ATOM   4078 2C21 POPEF 217      78.312 114.433  38.005  1.00  0.00           C
ATOM   4081 3C21 POPEF 217      79.252 115.032  39.045  1.00  0.00           C
ATOM   4084 4C21 POPEF 217      79.343 114.142  40.295  1.00  0.00           C
ATOM   4087 5C21 POPEF 217      80.312 114.653  41.355  1.00  0.00           C
ATOM   4090 6C21 POPEF 217      80.603 113.613  42.445  1.00  0.00           C
ATOM   4093 7C21 POPEF 217      81.573 114.122  43.505  1.00  0.00           C
ATOM   4096 8C21 POPEF 217      81.793 113.122  44.645  1.00  0.00           C
ATOM   4100  C33 POPEF 217      79.883 106.653  27.875  1.00  0.00           C
ATOM   4103  C34 POPEF 217      79.383 107.892  28.645  1.00  0.00           C
ATOM   4106  C35 POPEF 217      79.633 107.783  30.155  1.00  0.00           C
ATOM   4109  C36 POPEF 217      78.823 106.692  30.865  1.00  0.00           C
ATOM   4112  C37 POPEF 217      79.223 106.533  32.345  1.00  0.00           C
ATOM   4115  C38 POPEF 217      78.172 105.762  33.145  1.00  0.00           C
ATOM   4118  C39 POPEF 217      78.263 105.982  34.665  1.00  0.00           C
ATOM   4121 0C31 POPEF 217      79.373 105.193  35.365  1.00  0.00           C
ATOM   4124 1C31 POPEF 217      79.033 105.012  36.855  1.00  0.00           C
ATOM   4127 2C31 POPEF 217      80.023 104.173  37.665  1.00  0.00           C
ATOM   4130 3C31 POPEF 217      79.562 103.982  39.115  1.00  0.00           C
ATOM   4133 4C31 POPEF 217      79.623 105.273  39.935  1.00  0.00           C
ATOM   4136 5C31 POPEF 217      79.012 105.143  41.335  1.00  0.00           C
ATOM   4139 6C31 POPEF 217      79.093 106.453  42.115  1.00  0.00           C
ATOM   4143  NH3 POPEG 218      59.073  25.052  19.315  1.00  0.00           N
ATOM   4147  C12 POPEG 218      60.013  23.913  19.575  1.00  0.00           C
ATOM   4150  C11 POPEG 218      59.533  22.633  18.885  1.00  0.00           C
ATOM   4153  P   POPEG 218      61.202  20.863  19.805  1.00  0.00           P
ATOM   4154  O13 POPEG 218      60.092  20.583  20.745  1.00  0.00           O
ATOM   4155  O14 POPEG 218      61.873  19.673  19.225  1.00  0.00           O
ATOM   4156  O11 POPEG 218      62.243  21.853  20.495  1.00  0.00           O
ATOM   4157  O12 POPEG 218      60.633  21.763  18.645  1.00  0.00           O
ATOM   4158  C1  POPEG 218      63.463  21.383  21.055  1.00  0.00           C
ATOM   4161  C2  POPEG 218      63.463  21.623  22.575  1.00  0.00           C
ATOM   4163  O21 POPEG 218      64.673  21.083  23.135  1.00  0.00           O
ATOM   4164  C21 POPEG 218      64.702  19.822  23.525  1.00  0.00           C
ATOM   4165  O22 POPEG 218      63.973  18.923  23.155  1.00  0.00           O
ATOM   4166  C22 POPEG 218      65.773  19.743  24.605  1.00  0.00           C
ATOM   4169  C3  POPEG 218      62.133  21.183  23.295  1.00  0.00           C
ATOM   4172  O31 POPEG 218      62.353  20.963  24.705  1.00  0.00           O
ATOM   4173  C31 POPEG 218      61.792  21.763  25.605  1.00  0.00           C
ATOM   4174  O32 POPEG 218      60.932  22.593  25.385  1.00  0.00           O
ATOM   4175  C32 POPEG 218      62.543  21.523  26.915  1.00  0.00           C
ATOM   4178  C23 POPEG 218      65.743  18.473  25.475  1.00  0.00           C
ATOM   4181  C24 POPEG 218      66.653  18.663  26.695  1.00  0.00           C
ATOM   4184  C25 POPEG 218      66.782  17.393  27.545  1.00  0.00           C
ATOM   4187  C26 POPEG 218      67.683  17.603  28.765  1.00  0.00           C
ATOM   4190  C27 POPEG 218      67.673  16.393  29.705  1.00  0.00           C
ATOM   4193  C28 POPEG 218      68.473  16.643  30.995  1.00  0.00           C
ATOM   4196  C29 POPEG 218      68.123  15.623  32.045  1.00  0.00           C
ATOM   4198 0C21 POPEG 218      68.333  15.773  33.365  1.00  0.00           C
ATOM   4200 1C21 POPEG 218      69.032  16.953  33.995  1.00  0.00           C
ATOM   4203 2C21 POPEG 218      69.273  16.742  35.495  1.00  0.00           C
ATOM   4206 3C21 POPEG 218      67.992  16.943  36.325  1.00  0.00           C
ATOM   4209 4C21 POPEG 218      68.103  16.463  37.775  1.00  0.00           C
ATOM   4212 5C21 POPEG 218      66.763  15.923  38.295  1.00  0.00           C
ATOM   4215 6C21 POPEG 218      66.742  15.763  39.815  1.00  0.00           C
ATOM   4218 7C21 POPEG 218      65.843  14.623  40.305  1.00  0.00           C
ATOM   4221 8C21 POPEG 218      65.743  14.563  41.825  1.00  0.00           C
ATOM   4225  C33 POPEG 218      62.013  22.293  28.145  1.00  0.00           C
ATOM   4228  C34 POPEG 218      63.143  22.843  29.025  1.00  0.00           C
ATOM   4231  C35 POPEG 218      64.263  21.853  29.385  1.00  0.00           C
ATOM   4234  C36 POPEG 218      63.843  20.712  30.325  1.00  0.00           C
ATOM   4237  C37 POPEG 218      64.923  19.623  30.375  1.00  0.00           C
ATOM   4240  C38 POPEG 218      64.702  18.572  31.475  1.00  0.00           C
ATOM   4243  C39 POPEG 218      65.563  18.783  32.735  1.00  0.00           C
ATOM   4246 0C31 POPEG 218      64.833  19.543  33.845  1.00  0.00           C
ATOM   4249 1C31 POPEG 218      65.792  20.023  34.945  1.00  0.00           C
ATOM   4252 2C31 POPEG 218      65.063  20.572  36.175  1.00  0.00           C
ATOM   4255 3C31 POPEG 218      66.013  21.313  37.135  1.00  0.00           C
ATOM   4258 4C31 POPEG 218      65.252  21.923  38.325  1.00  0.00           C
ATOM   4261 5C31 POPEG 218      66.123  22.853  39.185  1.00  0.00           C
ATOM   4264 6C31 POPEG 218      65.363  23.483  40.365  1.00  0.00           C
ATOM   4268  NH3 POPEH 219      76.063  37.583  19.425  1.00  0.00           N
ATOM   4272  C12 POPEH 219      75.943  36.183  19.935  1.00  0.00           C
ATOM   4275  C11 POPEH 219      74.473  35.903  20.195  1.00  0.00           C
ATOM   4278  P   POPEH 219      73.003  34.192  21.465  1.00  0.00           P
ATOM   4279  O13 POPEH 219      72.182  35.383  21.835  1.00  0.00           O
ATOM   4280  O14 POPEH 219      72.362  33.163  20.625  1.00  0.00           O
ATOM   4281  O11 POPEH 219      73.513  33.453  22.755  1.00  0.00           O
ATOM   4282  O12 POPEH 219      74.362  34.633  20.795  1.00  0.00           O
ATOM   4283  C1  POPEH 219      73.063  33.703  24.085  1.00  0.00           C
ATOM   4286  C2  POPEH 219      72.413  32.443  24.735  1.00  0.00           C
ATOM   4288  O21 POPEH 219      72.963  32.303  26.055  1.00  0.00           O
ATOM   4289  C21 POPEH 219      72.182  31.643  26.905  1.00  0.00           C
ATOM   4290  O22 POPEH 219      71.072  31.213  26.645  1.00  0.00           O
ATOM   4291  C22 POPEH 219      72.823  31.603  28.285  1.00  0.00           C
ATOM   4294  C3  POPEH 219      72.633  31.163  23.875  1.00  0.00           C
ATOM   4297  O31 POPEH 219      72.432  29.943  24.605  1.00  0.00           O
ATOM   4298  C31 POPEH 219      71.483  29.053  24.275  1.00  0.00           C
ATOM   4299  O32 POPEH 219      71.713  27.853  24.195  1.00  0.00           O
ATOM   4300  C32 POPEH 219      70.063  29.643  24.135  1.00  0.00           C
ATOM   4303  C23 POPEH 219      71.963  30.833  29.315  1.00  0.00           C
ATOM   4306  C24 POPEH 219      72.543  30.833  30.745  1.00  0.00           C
ATOM   4309  C25 POPEH 219      71.723  29.982  31.715  1.00  0.00           C
ATOM   4312  C26 POPEH 219      72.273  29.943  33.155  1.00  0.00           C
ATOM   4315  C27 POPEH 219      71.443  28.993  34.045  1.00  0.00           C
ATOM   4318  C28 POPEH 219      71.642  29.123  35.565  1.00  0.00           C
ATOM   4321  C29 POPEH 219      72.983  28.663  36.105  1.00  0.00           C
ATOM   4323 0C21 POPEH 219      73.233  28.363  37.395  1.00  0.00           C
ATOM   4325 1C21 POPEH 219      72.252  28.443  38.545  1.00  0.00           C
ATOM   4328 2C21 POPEH 219      72.703  29.373  39.705  1.00  0.00           C
ATOM   4331 3C21 POPEH 219      73.723  28.743  40.665  1.00  0.00           C
ATOM   4334 4C21 POPEH 219      75.183  29.153  40.405  1.00  0.00           C
ATOM   4337 5C21 POPEH 219      75.563  30.482  41.065  1.00  0.00           C
ATOM   4340 6C21 POPEH 219      77.053  30.823  40.945  1.00  0.00           C
ATOM   4343 7C21 POPEH 219      77.443  32.073  41.745  1.00  0.00           C
ATOM   4346 8C21 POPEH 219      78.872  32.552  41.485  1.00  0.00           C
ATOM   4350  C33 POPEH 219      69.063  28.663  23.465  1.00  0.00           C
ATOM   4353  C34 POPEH 219      67.583  28.902  23.815  1.00  0.00           C
ATOM   4356  C35 POPEH 219      67.233  28.732  25.305  1.00  0.00           C
ATOM   4359  C36 POPEH 219      65.713  28.723  25.555  1.00  0.00           C
ATOM   4362  C37 POPEH 219      65.303  29.093  26.995  1.00  0.00           C
ATOM   4365  C38 POPEH 219      63.782  29.013  27.205  1.00  0.00           C
ATOM   4368  C39 POPEH 219      63.073  30.293  27.715  1.00  0.00           C
ATOM   4371 0C31 POPEH 219      62.653  30.213  29.195  1.00  0.00           C
ATOM   4374 1C31 POPEH 219      61.553  31.193  29.635  1.00  0.00           C
ATOM   4377 2C31 POPEH 219      62.013  32.653  29.735  1.00  0.00           C
ATOM   4380 3C31 POPEH 219      61.013  33.583  30.465  1.00  0.00           C
ATOM   4383 4C31 POPEH 219      60.813  33.263  31.955  1.00  0.00           C
ATOM   4386 5C31 POPEH 219      59.882  34.262  32.665  1.00  0.00           C
ATOM   4389 6C31 POPEH 219      59.693  34.013  34.155  1.00  0.00           C
ATOM   4393  NH3 POPEI 220       1.033  95.802  18.595  1.00  0.00           N
ATOM   4397  C12 POPEI 220       2.503  95.843  18.885  1.00  0.00           C
ATOM   4400  C11 POPEI 220       3.263  94.972  17.885  1.00  0.00           C
ATOM   4403  P   POPEI 220       5.583  94.033  18.575  1.00  0.00           P
ATOM   4404  O13 POPEI 220       5.273  92.773  17.865  1.00  0.00           O
ATOM   4405  O14 POPEI 220       6.993  94.503  18.535  1.00  0.00           O
ATOM   4406  O11 POPEI 220       5.133  93.793  20.065  1.00  0.00           O
ATOM   4407  O12 POPEI 220       4.663  95.193  18.035  1.00  0.00           O
ATOM   4408  C1  POPEI 220       5.483  94.673  21.115  1.00  0.00           C
ATOM   4411  C2  POPEI 220       6.173  93.933  22.295  1.00  0.00           C
ATOM   4413  O21 POPEI 220       6.513  94.942  23.255  1.00  0.00           O
ATOM   4414  C21 POPEI 220       6.803  94.493  24.475  1.00  0.00           C
ATOM   4415  O22 POPEI 220       6.793  93.323  24.815  1.00  0.00           O
ATOM   4416  C22 POPEI 220       7.143  95.663  25.375  1.00  0.00           C
ATOM   4419  C3  POPEI 220       7.423  93.103  21.835  1.00  0.00           C
ATOM   4422  O31 POPEI 220       7.623  91.883  22.585  1.00  0.00           O
ATOM   4423  C31 POPEI 220       6.823  90.873  22.235  1.00  0.00           C
ATOM   4424  O32 POPEI 220       6.003  90.913  21.325  1.00  0.00           O
ATOM   4425  C32 POPEI 220       7.033  89.663  23.105  1.00  0.00           C
ATOM   4428  C23 POPEI 220       6.443  95.563  26.755  1.00  0.00           C
ATOM   4431  C24 POPEI 220       7.333  96.072  27.895  1.00  0.00           C
ATOM   4434  C25 POPEI 220       8.293  94.993  28.425  1.00  0.00           C
ATOM   4437  C26 POPEI 220       8.803  95.353  29.825  1.00  0.00           C
ATOM   4440  C27 POPEI 220       9.783  94.343  30.435  1.00  0.00           C
ATOM   4443  C28 POPEI 220      10.263  94.853  31.805  1.00  0.00           C
ATOM   4446  C29 POPEI 220      10.883  93.782  32.675  1.00  0.00           C
ATOM   4448 0C21 POPEI 220      12.143  93.743  33.145  1.00  0.00           C
ATOM   4450 1C21 POPEI 220      13.233  94.743  32.875  1.00  0.00           C
ATOM   4453 2C21 POPEI 220      13.653  95.543  34.125  1.00  0.00           C
ATOM   4456 3C21 POPEI 220      12.553  96.463  34.675  1.00  0.00           C
ATOM   4459 4C21 POPEI 220      12.553  96.463  36.205  1.00  0.00           C
ATOM   4462 5C21 POPEI 220      11.353  97.182  36.825  1.00  0.00           C
ATOM   4465 6C21 POPEI 220      11.433  97.133  38.345  1.00  0.00           C
ATOM   4468 7C21 POPEI 220      10.173  97.652  39.055  1.00  0.00           C
ATOM   4471 8C21 POPEI 220      10.383  97.732  40.565  1.00  0.00           C
ATOM   4475  C33 POPEI 220       5.713  89.232  23.775  1.00  0.00           C
ATOM   4478  C34 POPEI 220       5.483  90.032  25.065  1.00  0.00           C
ATOM   4481  C35 POPEI 220       4.393  89.433  25.955  1.00  0.00           C
ATOM   4484  C36 POPEI 220       4.583  89.872  27.405  1.00  0.00           C
ATOM   4487  C37 POPEI 220       3.383  89.562  28.315  1.00  0.00           C
ATOM   4490  C38 POPEI 220       3.783  89.562  29.805  1.00  0.00           C
ATOM   4493  C39 POPEI 220       4.123  90.952  30.345  1.00  0.00           C
ATOM   4496 0C31 POPEI 220       2.873  91.823  30.555  1.00  0.00           C
ATOM   4499 1C31 POPEI 220       3.233  93.273  30.935  1.00  0.00           C
ATOM   4502 2C31 POPEI 220       3.423  94.142  29.685  1.00  0.00           C
ATOM   4505 3C31 POPEI 220       4.373  95.333  29.875  1.00  0.00           C
ATOM   4508 4C31 POPEI 220       3.833  96.472  30.745  1.00  0.00           C
ATOM   4511 5C31 POPEI 220       4.683  97.743  30.655  1.00  0.00           C
ATOM   4514 6C31 POPEI 220       4.093  98.913  31.455  1.00  0.00           C
ATOM   4518  NH3 POPEJ 221      24.053  65.703  60.205  1.00  0.00           N
ATOM   4522  C12 POPEJ 221      24.373  66.762  61.225  1.00  0.00           C
ATOM   4525  C11 POPEJ 221      23.883  68.163  60.825  1.00  0.00           C
ATOM   4528  P   POPEJ 221      24.183  69.883  58.945  1.00  0.00           P
ATOM   4529  O13 POPEJ 221      23.033  69.512  58.085  1.00  0.00           O
ATOM   4530  O14 POPEJ 221      24.063  70.993  59.915  1.00  0.00           O
ATOM   4531  O11 POPEJ 221      25.463  70.072  58.025  1.00  0.00           O
ATOM   4532  O12 POPEJ 221      24.643  68.573  59.695  1.00  0.00           O
ATOM   4533  C1  POPEJ 221      26.203  71.283  58.135  1.00  0.00           C
ATOM   4536  C2  POPEJ 221      26.943  71.683  56.815  1.00  0.00           C
ATOM   4538  O21 POPEJ 221      26.153  71.433  55.635  1.00  0.00           O
ATOM   4539  C21 POPEJ 221      25.093  72.213  55.505  1.00  0.00           C
ATOM   4540  O22 POPEJ 221      24.773  73.082  56.305  1.00  0.00           O
ATOM   4541  C22 POPEJ 221      24.323  71.933  54.235  1.00  0.00           C
ATOM   4544  C3  POPEJ 221      28.323  70.963  56.715  1.00  0.00           C
ATOM   4547  O31 POPEJ 221      28.283  69.872  55.765  1.00  0.00           O
ATOM   4548  C31 POPEJ 221      28.683  70.223  54.535  1.00  0.00           C
ATOM   4549  O32 POPEJ 221      29.233  71.273  54.255  1.00  0.00           O
ATOM   4550  C32 POPEJ 221      28.363  69.082  53.575  1.00  0.00           C
ATOM   4553  C23 POPEJ 221      25.173  72.012  52.955  1.00  0.00           C
ATOM   4556  C24 POPEJ 221      24.333  72.502  51.765  1.00  0.00           C
ATOM   4559  C25 POPEJ 221      25.093  72.442  50.445  1.00  0.00           C
ATOM   4562  C26 POPEJ 221      24.303  73.163  49.335  1.00  0.00           C
ATOM   4565  C27 POPEJ 221      24.923  73.052  47.935  1.00  0.00           C
ATOM   4568  C28 POPEJ 221      24.023  73.703  46.875  1.00  0.00           C
ATOM   4571  C29 POPEJ 221      24.673  73.732  45.515  1.00  0.00           C
ATOM   4573 0C21 POPEJ 221      24.663  74.753  44.645  1.00  0.00           C
ATOM   4575 1C21 POPEJ 221      23.953  76.073  44.835  1.00  0.00           C
ATOM   4578 2C21 POPEJ 221      23.393  76.613  43.505  1.00  0.00           C
ATOM   4581 3C21 POPEJ 221      23.003  78.093  43.595  1.00  0.00           C
ATOM   4584 4C21 POPEJ 221      22.883  78.762  42.215  1.00  0.00           C
ATOM   4587 5C21 POPEJ 221      21.753  78.213  41.335  1.00  0.00           C
ATOM   4590 6C21 POPEJ 221      20.363  78.683  41.795  1.00  0.00           C
ATOM   4593 7C21 POPEJ 221      19.273  78.402  40.765  1.00  0.00           C
ATOM   4596 8C21 POPEJ 221      17.913  79.013  41.125  1.00  0.00           C
ATOM   4600  C33 POPEJ 221      29.053  69.223  52.195  1.00  0.00           C
ATOM   4603  C34 POPEJ 221      29.163  67.902  51.445  1.00  0.00           C
ATOM   4606  C35 POPEJ 221      30.073  68.003  50.225  1.00  0.00           C
ATOM   4609  C36 POPEJ 221      29.973  66.762  49.345  1.00  0.00           C
ATOM   4612  C37 POPEJ 221      30.713  66.913  48.015  1.00  0.00           C
ATOM   4615  C38 POPEJ 221      30.632  65.622  47.215  1.00  0.00           C
ATOM   4618  C39 POPEJ 221      31.143  65.753  45.775  1.00  0.00           C
ATOM   4621 0C31 POPEJ 221      30.973  64.423  45.045  1.00  0.00           C
ATOM   4624 1C31 POPEJ 221      31.623  64.413  43.655  1.00  0.00           C
ATOM   4627 2C31 POPEJ 221      31.343  63.093  42.935  1.00  0.00           C
ATOM   4630 3C31 POPEJ 221      31.792  63.093  41.475  1.00  0.00           C
ATOM   4633 4C31 POPEJ 221      33.323  63.103  41.295  1.00  0.00           C
ATOM   4636 5C31 POPEJ 221      33.713  62.892  39.825  1.00  0.00           C
ATOM   4639 6C31 POPEJ 221      35.223  62.773  39.615  1.00  0.00           C
ATOM   4643  NH3 POPEK 222     126.763  76.143  19.375  1.00  0.00           N
ATOM   4647  C12 POPEK 222     126.263  74.932  18.605  1.00  0.00           C
ATOM   4650  C11 POPEK 222     125.743  73.802  19.505  1.00  0.00           C
ATOM   4653  P   POPEK 222     124.562  71.502  19.425  1.00  0.00           P
ATOM   4654  O13 POPEK 222     125.522  71.023  20.445  1.00  0.00           O
ATOM   4655  O14 POPEK 222     124.123  70.493  18.425  1.00  0.00           O
ATOM   4656  O11 POPEK 222     123.303  72.103  20.175  1.00  0.00           O
ATOM   4657  O12 POPEK 222     125.143  72.783  18.705  1.00  0.00           O
ATOM   4658  C1  POPEK 222     122.612  71.393  21.225  1.00  0.00           C
ATOM   4661  C2  POPEK 222     123.253  71.563  22.635  1.00  0.00           C
ATOM   4663  O21 POPEK 222     122.273  71.232  23.645  1.00  0.00           O
ATOM   4664  C21 POPEK 222     122.812  70.823  24.805  1.00  0.00           C
ATOM   4665  O22 POPEK 222     123.992  70.622  25.005  1.00  0.00           O
ATOM   4666  C22 POPEK 222     121.743  70.703  25.875  1.00  0.00           C
ATOM   4669  C3  POPEK 222     123.773  73.012  22.875  1.00  0.00           C
ATOM   4672  O31 POPEK 222     124.962  73.003  23.685  1.00  0.00           O
ATOM   4673  C31 POPEK 222     124.873  73.393  24.955  1.00  0.00           C
ATOM   4674  O32 POPEK 222     123.843  73.783  25.495  1.00  0.00           O
ATOM   4675  C32 POPEK 222     126.263  73.332  25.575  1.00  0.00           C
ATOM   4678  C23 POPEK 222     122.313  70.252  27.245  1.00  0.00           C
ATOM   4681  C24 POPEK 222     121.203  70.273  28.305  1.00  0.00           C
ATOM   4684  C25 POPEK 222     121.422  69.453  29.585  1.00  0.00           C
ATOM   4687  C26 POPEK 222     122.473  70.002  30.565  1.00  0.00           C
ATOM   4690  C27 POPEK 222     122.252  69.423  31.975  1.00  0.00           C
ATOM   4693  C28 POPEK 222     123.502  69.402  32.875  1.00  0.00           C
ATOM   4696  C29 POPEK 222     123.973  70.733  33.375  1.00  0.00           C
ATOM   4698 0C21 POPEK 222     123.443  71.482  34.355  1.00  0.00           C
ATOM   4700 1C21 POPEK 222     122.252  71.093  35.205  1.00  0.00           C
ATOM   4703 2C21 POPEK 222     122.493  71.453  36.675  1.00  0.00           C
ATOM   4706 3C21 POPEK 222     121.383  70.883  37.565  1.00  0.00           C
ATOM   4709 4C21 POPEK 222     121.463  71.362  39.015  1.00  0.00           C
ATOM   4712 5C21 POPEK 222     122.612  70.733  39.805  1.00  0.00           C
ATOM   4715 6C21 POPEK 222     122.513  71.013  41.315  1.00  0.00           C
ATOM   4718 7C21 POPEK 222     123.352  70.063  42.175  1.00  0.00           C
ATOM   4721 8C21 POPEK 222     123.093  70.232  43.685  1.00  0.00           C
ATOM   4725  C33 POPEK 222     126.312  72.482  26.865  1.00  0.00           C
ATOM   4728  C34 POPEK 222     125.963  73.313  28.105  1.00  0.00           C
ATOM   4731  C35 POPEK 222     125.932  72.513  29.405  1.00  0.00           C
ATOM   4734  C36 POPEK 222     127.163  71.663  29.745  1.00  0.00           C
ATOM   4737  C37 POPEK 222     127.073  71.173  31.195  1.00  0.00           C
ATOM   4740  C38 POPEK 222     128.358  70.523  31.745  1.00  0.00           C
ATOM   4743  C39 POPEK 222     128.338  70.402  33.275  1.00  0.00           C
ATOM   4746 0C31 POPEK 222     127.392  69.323  33.815  1.00  0.00           C
ATOM   4749 1C31 POPEK 222     126.872  69.652  35.225  1.00  0.00           C
ATOM   4752 2C31 POPEK 222     125.893  68.622  35.805  1.00  0.00           C
ATOM   4755 3C31 POPEK 222     126.493  67.222  35.985  1.00  0.00           C
ATOM   4758 4C31 POPEK 222     125.613  66.333  36.875  1.00  0.00           C
ATOM   4761 5C31 POPEK 222     126.112  64.883  36.955  1.00  0.00           C
ATOM   4764 6C31 POPEK 222     125.312  64.023  37.935  1.00  0.00           C
ATOM   4768  NH3 POPEL 223      82.693  16.683  17.065  1.00  0.00           N
ATOM   4772  C12 POPEL 223      82.273  16.393  15.655  1.00  0.00           C
ATOM   4775  C11 POPEL 223      83.463  15.943  14.795  1.00  0.00           C
ATOM   4778  P   POPEL 223      85.792  17.173  15.015  1.00  0.00           P
ATOM   4779  O13 POPEL 223      86.142  18.623  15.095  1.00  0.00           O
ATOM   4780  O14 POPEL 223      86.653  16.353  14.145  1.00  0.00           O
ATOM   4781  O11 POPEL 223      85.653  16.503  16.475  1.00  0.00           O
ATOM   4782  O12 POPEL 223      84.313  17.053  14.505  1.00  0.00           O
ATOM   4783  C1  POPEL 223      86.182  15.173  16.715  1.00  0.00           C
ATOM   4786  C2  POPEL 223      85.663  14.523  18.055  1.00  0.00           C
ATOM   4788  O21 POPEL 223      86.243  15.233  19.165  1.00  0.00           O
ATOM   4789  C21 POPEL 223      85.483  16.193  19.655  1.00  0.00           C
ATOM   4790  O22 POPEL 223      84.333  16.423  19.315  1.00  0.00           O
ATOM   4791  C22 POPEL 223      86.243  16.943  20.735  1.00  0.00           C
ATOM   4794  C3  POPEL 223      85.983  12.983  18.195  1.00  0.00           C
ATOM   4797  O31 POPEL 223      86.163  12.573  19.575  1.00  0.00           O
ATOM   4798  C31 POPEL 223      85.242  11.793  20.155  1.00  0.00           C
ATOM   4799  O32 POPEL 223      84.193  11.433  19.655  1.00  0.00           O
ATOM   4800  C32 POPEL 223      85.623  11.543  21.615  1.00  0.00           C
ATOM   4803  C23 POPEL 223      85.353  17.463  21.885  1.00  0.00           C
ATOM   4806  C24 POPEL 223      86.142  18.433  22.775  1.00  0.00           C
ATOM   4809  C25 POPEL 223      85.473  18.703  24.135  1.00  0.00           C
ATOM   4812  C26 POPEL 223      86.013  17.773  25.235  1.00  0.00           C
ATOM   4815  C27 POPEL 223      85.983  18.423  26.635  1.00  0.00           C
ATOM   4818  C28 POPEL 223      86.663  17.573  27.715  1.00  0.00           C
ATOM   4821  C29 POPEL 223      85.852  16.343  28.045  1.00  0.00           C
ATOM   4823 0C21 POPEL 223      85.843  15.703  29.225  1.00  0.00           C
ATOM   4825 1C21 POPEL 223      86.702  16.033  30.425  1.00  0.00           C
ATOM   4828 2C21 POPEL 223      85.943  16.733  31.565  1.00  0.00           C
ATOM   4831 3C21 POPEL 223      86.833  16.883  32.805  1.00  0.00           C
ATOM   4834 4C21 POPEL 223      86.133  17.453  34.045  1.00  0.00           C
ATOM   4837 5C21 POPEL 223      85.403  18.793  33.805  1.00  0.00           C
ATOM   4840 6C21 POPEL 223      85.013  19.503  35.115  1.00  0.00           C
ATOM   4843 7C21 POPEL 223      85.893  20.723  35.415  1.00  0.00           C
ATOM   4846 8C21 POPEL 223      85.522  21.453  36.705  1.00  0.00           C
ATOM   4850  C33 POPEL 223      84.573  12.093  22.615  1.00  0.00           C
ATOM   4853  C34 POPEL 223      85.193  12.723  23.865  1.00  0.00           C
ATOM   4856  C35 POPEL 223      86.133  11.763  24.625  1.00  0.00           C
ATOM   4859  C36 POPEL 223      86.502  12.253  26.025  1.00  0.00           C
ATOM   4862  C37 POPEL 223      87.563  11.363  26.685  1.00  0.00           C
ATOM   4865  C38 POPEL 223      88.043  11.883  28.045  1.00  0.00           C
ATOM   4868  C39 POPEL 223      88.833  10.843  28.845  1.00  0.00           C
ATOM   4871 0C31 POPEL 223      89.503  11.413  30.105  1.00  0.00           C
ATOM   4874 1C31 POPEL 223      88.513  11.663  31.265  1.00  0.00           C
ATOM   4877 2C31 POPEL 223      89.173  12.323  32.495  1.00  0.00           C
ATOM   4880 3C31 POPEL 223      90.362  11.553  33.095  1.00  0.00           C
ATOM   4883 4C31 POPEL 223      90.043  10.143  33.585  1.00  0.00           C
ATOM   4886 5C31 POPEL 223      91.083   9.633  34.595  1.00  0.00           C
ATOM   4889 6C31 POPEL 223      90.792   8.223  35.115  1.00  0.00           C
ATOM   4893  NH3 POPEM 224      83.653  84.692  21.195  1.00  0.00           N
ATOM   4897  C12 POPEM 224      84.422  85.273  20.055  1.00  0.00           C
ATOM   4900  C11 POPEM 224      83.513  86.282  19.365  1.00  0.00           C
ATOM   4903  P   POPEM 224      83.843  88.782  19.895  1.00  0.00           P
ATOM   4904  O13 POPEM 224      85.323  88.703  19.885  1.00  0.00           O
ATOM   4905  O14 POPEM 224      83.193  89.173  18.615  1.00  0.00           O
ATOM   4906  O11 POPEM 224      83.362  89.732  21.075  1.00  0.00           O
ATOM   4907  O12 POPEM 224      83.282  87.363  20.285  1.00  0.00           O
ATOM   4908  C1  POPEM 224      84.132  89.853  22.285  1.00  0.00           C
ATOM   4911  C2  POPEM 224      83.373  89.323  23.535  1.00  0.00           C
ATOM   4913  O21 POPEM 224      84.282  89.332  24.655  1.00  0.00           O
ATOM   4914  C21 POPEM 224      83.813  89.832  25.785  1.00  0.00           C
ATOM   4915  O22 POPEM 224      82.833  90.532  25.915  1.00  0.00           O
ATOM   4916  C22 POPEM 224      84.682  89.343  26.965  1.00  0.00           C
ATOM   4919  C3  POPEM 224      82.903  87.862  23.245  1.00  0.00           C
ATOM   4922  O31 POPEM 224      82.742  87.052  24.415  1.00  0.00           O
ATOM   4923  C31 POPEM 224      81.733  87.342  25.205  1.00  0.00           C
ATOM   4924  O32 POPEM 224      80.903  88.213  25.015  1.00  0.00           O
ATOM   4925  C32 POPEM 224      81.892  86.493  26.465  1.00  0.00           C
ATOM   4928  C23 POPEM 224      84.293  89.953  28.345  1.00  0.00           C
ATOM   4931  C24 POPEM 224      84.892  89.153  29.515  1.00  0.00           C
ATOM   4934  C25 POPEM 224      84.982  89.903  30.855  1.00  0.00           C
ATOM   4937  C26 POPEM 224      83.663  90.403  31.435  1.00  0.00           C
ATOM   4940  C27 POPEM 224      82.923  89.313  32.225  1.00  0.00           C
ATOM   4943  C28 POPEM 224      81.653  89.822  32.935  1.00  0.00           C
ATOM   4946  C29 POPEM 224      81.042  88.753  33.795  1.00  0.00           C
ATOM   4948 0C21 POPEM 224      81.413  88.463  35.055  1.00  0.00           C
ATOM   4950 1C21 POPEM 224      82.523  89.142  35.825  1.00  0.00           C
ATOM   4953 2C21 POPEM 224      82.062  90.453  36.505  1.00  0.00           C
ATOM   4956 3C21 POPEM 224      80.993  90.213  37.575  1.00  0.00           C
ATOM   4959 4C21 POPEM 224      80.812  91.402  38.525  1.00  0.00           C
ATOM   4962 5C21 POPEM 224      79.873  91.033  39.685  1.00  0.00           C
ATOM   4965 6C21 POPEM 224      78.403  91.282  39.345  1.00  0.00           C
ATOM   4968 7C21 POPEM 224      77.473  90.963  40.515  1.00  0.00           C
ATOM   4971 8C21 POPEM 224      76.002  91.222  40.195  1.00  0.00           C
ATOM   4975  C33 POPEM 224      80.553  86.222  27.155  1.00  0.00           C
ATOM   4978  C34 POPEM 224      80.743  85.523  28.505  1.00  0.00           C
ATOM   4981  C35 POPEM 224      79.413  85.392  29.245  1.00  0.00           C
ATOM   4984  C36 POPEM 224      79.523  84.752  30.625  1.00  0.00           C
ATOM   4987  C37 POPEM 224      78.483  85.333  31.595  1.00  0.00           C
ATOM   4990  C38 POPEM 224      78.373  84.583  32.925  1.00  0.00           C
ATOM   4993  C39 POPEM 224      79.702  84.463  33.685  1.00  0.00           C
ATOM   4996 0C31 POPEM 224      79.513  84.002  35.135  1.00  0.00           C
ATOM   4999 1C31 POPEM 224      80.833  83.902  35.905  1.00  0.00           C
ATOM   5002 2C31 POPEM 224      80.703  83.243  37.285  1.00  0.00           C
ATOM   5005 3C31 POPEM 224      79.813  84.002  38.285  1.00  0.00           C
ATOM   5008 4C31 POPEM 224      79.923  83.393  39.685  1.00  0.00           C
ATOM   5011 5C31 POPEM 224      79.132  84.142  40.775  1.00  0.00           C
ATOM   5014 6C31 POPEM 224      79.413  83.572  42.165  1.00  0.00           C
ATOM   5018  NH3 POPEN 225      48.572  11.143  59.455  1.00  0.00           N
ATOM   5022  C12 POPEN 225      49.173   9.813  59.795  1.00  0.00           C
ATOM   5025  C11 POPEN 225      50.403   9.613  58.925  1.00  0.00           C
ATOM   5028  P   POPEN 225      50.573   8.423  56.555  1.00  0.00           P
ATOM   5029  O13 POPEN 225      50.343   7.133  57.235  1.00  0.00           O
ATOM   5030  O14 POPEN 225      49.923   8.683  55.265  1.00  0.00           O
ATOM   5031  O11 POPEN 225      52.132   8.673  56.405  1.00  0.00           O
ATOM   5032  O12 POPEN 225      50.053   9.573  57.545  1.00  0.00           O
ATOM   5033  C1  POPEN 225      52.963   9.093  57.485  1.00  0.00           C
ATOM   5036  C2  POPEN 225      54.463   9.123  57.125  1.00  0.00           C
ATOM   5038  O21 POPEN 225      54.913   7.893  56.535  1.00  0.00           O
ATOM   5039  C21 POPEN 225      54.833   6.803  57.265  1.00  0.00           C
ATOM   5040  O22 POPEN 225      54.643   6.753  58.475  1.00  0.00           O
ATOM   5041  C22 POPEN 225      54.903   5.583  56.365  1.00  0.00           C
ATOM   5044  C3  POPEN 225      55.353   9.613  58.315  1.00  0.00           C
ATOM   5047  O31 POPEN 225      56.763   9.453  58.065  1.00  0.00           O
ATOM   5048  C31 POPEN 225      57.252  10.183  57.065  1.00  0.00           C
ATOM   5049  O32 POPEN 225      56.653  11.083  56.495  1.00  0.00           O
ATOM   5050  C32 POPEN 225      58.702   9.763  56.825  1.00  0.00           C
ATOM   5053  C23 POPEN 225      53.553   5.363  55.635  1.00  0.00           C
ATOM   5056  C24 POPEN 225      53.563   4.163  54.685  1.00  0.00           C
ATOM   5059  C25 POPEN 225      53.893   4.603  53.245  1.00  0.00           C
ATOM   5062  C26 POPEN 225      53.553   3.623  52.115  1.00  0.00           C
ATOM   5065  C27 POPEN 225      52.073   3.233  52.065  1.00  0.00           C
ATOM   5068  C28 POPEN 225      51.733   2.223  50.955  1.00  0.00           C
ATOM   5071  C29 POPEN 225      50.253   2.303  50.635  1.00  0.00           C
ATOM   5073 0C21 POPEN 225      49.743   2.613  49.425  1.00  0.00           C
ATOM   5075 1C21 POPEN 225      50.542   2.863  48.175  1.00  0.00           C
ATOM   5078 2C21 POPEN 225      51.002   4.323  48.065  1.00  0.00           C
ATOM   5081 3C21 POPEN 225      49.853   5.303  47.785  1.00  0.00           C
ATOM   5084 4C21 POPEN 225      50.343   6.553  47.025  1.00  0.00           C
ATOM   5087 5C21 POPEN 225      49.213   7.333  46.325  1.00  0.00           C
ATOM   5090 6C21 POPEN 225      49.682   7.963  45.015  1.00  0.00           C
ATOM   5093 7C21 POPEN 225      48.523   8.493  44.165  1.00  0.00           C
ATOM   5096 8C21 POPEN 225      48.933   8.873  42.735  1.00  0.00           C
ATOM   5100  C33 POPEN 225      59.513  10.763  55.975  1.00  0.00           C
ATOM   5103  C34 POPEN 225      60.273  10.053  54.855  1.00  0.00           C
ATOM   5106  C35 POPEN 225      61.473   9.233  55.345  1.00  0.00           C
ATOM   5109  C36 POPEN 225      62.683  10.113  55.645  1.00  0.00           C
ATOM   5112  C37 POPEN 225      63.923   9.253  55.885  1.00  0.00           C
ATOM   5115  C38 POPEN 225      65.173  10.073  56.225  1.00  0.00           C
ATOM   5118  C39 POPEN 225      66.383   9.173  56.505  1.00  0.00           C
ATOM   5121 0C31 POPEN 225      66.683   8.173  55.395  1.00  0.00           C
ATOM   5124 1C31 POPEN 225      67.943   7.363  55.735  1.00  0.00           C
ATOM   5127 2C31 POPEN 225      68.443   6.513  54.575  1.00  0.00           C
ATOM   5130 3C31 POPEN 225      69.633   5.623  54.975  1.00  0.00           C
ATOM   5133 4C31 POPEN 225      71.023   6.293  55.055  1.00  0.00           C
ATOM   5136 5C31 POPEN 225      71.693   6.623  53.705  1.00  0.00           C
ATOM   5139 6C31 POPEN 225      73.182   6.963  53.795  1.00  0.00           C
ATOM   5143  NH3 POPEO 226     129.108  42.892  60.255  1.00  0.00           N
ATOM   5147  C12 POPEO 226     128.828  44.233  59.645  1.00  0.00           C
ATOM   5150  C11 POPEO 226     128.258  45.213  60.695  1.00  0.00           C
ATOM   5153  P   POPEO 226     126.182  46.473  59.765  1.00  0.00           P
ATOM   5154  O13 POPEO 226     125.413  45.722  60.775  1.00  0.00           O
ATOM   5155  O14 POPEO 226     125.782  47.853  59.425  1.00  0.00           O
ATOM   5156  O11 POPEO 226     126.133  45.572  58.495  1.00  0.00           O
ATOM   5157  O12 POPEO 226     127.743  46.413  60.085  1.00  0.00           O
ATOM   5158  C1  POPEO 226     126.433  46.003  57.185  1.00  0.00           C
ATOM   5161  C2  POPEO 226     126.303  44.732  56.325  1.00  0.00           C
ATOM   5163  O21 POPEO 226     126.603  45.013  54.945  1.00  0.00           O
ATOM   5164  C21 POPEO 226     127.463  44.163  54.435  1.00  0.00           C
ATOM   5165  O22 POPEO 226     128.407  43.663  55.035  1.00  0.00           O
ATOM   5166  C22 POPEO 226     127.062  43.903  52.995  1.00  0.00           C
ATOM   5169  C3  POPEO 226     124.892  44.122  56.385  1.00  0.00           C
ATOM   5172  O31 POPEO 226     124.982  42.813  55.815  1.00  0.00           O
ATOM   5173  C31 POPEO 226     123.852  42.323  55.315  1.00  0.00           C
ATOM   5174  O32 POPEO 226     122.773  42.883  55.325  1.00  0.00           O
ATOM   5175  C32 POPEO 226     124.153  40.913  54.765  1.00  0.00           C
ATOM   5178  C23 POPEO 226     127.622  42.583  52.425  1.00  0.00           C
ATOM   5181  C24 POPEO 226     127.243  42.403  50.955  1.00  0.00           C
ATOM   5184  C25 POPEO 226     127.032  40.963  50.495  1.00  0.00           C
ATOM   5187  C26 POPEO 226     128.268  40.083  50.705  1.00  0.00           C
ATOM   5190  C27 POPEO 226     128.228  38.743  49.955  1.00  0.00           C
ATOM   5193  C28 POPEO 226     128.288  38.872  48.415  1.00  0.00           C
ATOM   5196  C29 POPEO 226     126.943  38.982  47.725  1.00  0.00           C
ATOM   5198 0C21 POPEO 226     126.252  37.973  47.185  1.00  0.00           C
ATOM   5200 1C21 POPEO 226     126.702  36.543  47.185  1.00  0.00           C
ATOM   5203 2C21 POPEO 226     127.693  36.213  46.065  1.00  0.00           C
ATOM   5206 3C21 POPEO 226     127.083  36.263  44.665  1.00  0.00           C
ATOM   5209 4C21 POPEO 226     128.178  36.123  43.605  1.00  0.00           C
ATOM   5212 5C21 POPEO 226     127.723  36.613  42.235  1.00  0.00           C
ATOM   5215 6C21 POPEO 226     128.918  37.033  41.365  1.00  0.00           C
ATOM   5218 7C21 POPEO 226     128.508  37.933  40.205  1.00  0.00           C
ATOM   5221 8C21 POPEO 226     129.608  38.933  39.825  1.00  0.00           C
ATOM   5225  C33 POPEO 226     124.303  40.833  53.235  1.00  0.00           C
ATOM   5228  C34 POPEO 226     122.923  40.712  52.585  1.00  0.00           C
ATOM   5231  C35 POPEO 226     122.983  40.633  51.065  1.00  0.00           C
ATOM   5234  C36 POPEO 226     123.282  41.993  50.425  1.00  0.00           C
ATOM   5237  C37 POPEO 226     123.452  41.853  48.905  1.00  0.00           C
ATOM   5240  C38 POPEO 226     123.493  43.183  48.155  1.00  0.00           C
ATOM   5243  C39 POPEO 226     123.373  42.993  46.645  1.00  0.00           C
ATOM   5246 0C31 POPEO 226     124.493  42.102  46.105  1.00  0.00           C
ATOM   5249 1C31 POPEO 226     124.532  41.993  44.575  1.00  0.00           C
ATOM   5252 2C31 POPEO 226     125.583  40.973  44.095  1.00  0.00           C
ATOM   5255 3C31 POPEO 226     126.993  41.273  44.625  1.00  0.00           C
ATOM   5258 4C31 POPEO 226     128.057  40.302  44.105  1.00  0.00           C
ATOM   5261 5C31 POPEO 226     129.468  40.833  44.365  1.00  0.00           C
ATOM   5264 6C31 POPEO 226     130.557  39.843  43.975  1.00  0.00           C
ATOM   5268  NH3 POPEP 227       2.703 115.372  16.955  1.00  0.00           N
ATOM   5272  C12 POPEP 227       3.813 116.192  16.355  1.00  0.00           C
ATOM   5275  C11 POPEP 227       4.053 117.462  17.195  1.00  0.00           C
ATOM   5278  P   POPEP 227       6.413 118.203  16.235  1.00  0.00           P
ATOM   5279  O13 POPEP 227       6.753 116.782  16.425  1.00  0.00           O
ATOM   5280  O14 POPEP 227       6.713 118.823  14.925  1.00  0.00           O
ATOM   5281  O11 POPEP 227       7.133 119.042  17.355  1.00  0.00           O
ATOM   5282  O12 POPEP 227       4.883 118.423  16.545  1.00  0.00           O
ATOM   5283  C1  POPEP 227       6.763 118.843  18.725  1.00  0.00           C
ATOM   5286  C2  POPEP 227       7.943 119.133  19.695  1.00  0.00           C
ATOM   5288  O21 POPEP 227       8.033 120.543  19.925  1.00  0.00           O
ATOM   5289  C21 POPEP 227       8.233 120.932  21.175  1.00  0.00           C
ATOM   5290  O22 POPEP 227       8.153 120.232  22.175  1.00  0.00           O
ATOM   5291  C22 POPEP 227       8.543 122.423  21.175  1.00  0.00           C
ATOM   5294  C3  POPEP 227       9.283 118.622  19.095  1.00  0.00           C
ATOM   5297  O31 POPEP 227      10.303 118.513  20.095  1.00  0.00           O
ATOM   5298  C31 POPEP 227      10.733 117.332  20.575  1.00  0.00           C
ATOM   5299  O32 POPEP 227      11.823 117.173  21.105  1.00  0.00           O
ATOM   5300  C32 POPEP 227       9.733 116.192  20.505  1.00  0.00           C
ATOM   5303  C23 POPEP 227       9.673 122.853  22.145  1.00  0.00           C
ATOM   5306  C24 POPEP 227      10.353 124.133  21.635  1.00  0.00           C
ATOM   5309  C25 POPEP 227      11.343 124.763  22.615  1.00  0.00           C
ATOM   5312  C26 POPEP 227      10.613 125.663  23.625  1.00  0.00           C
ATOM   5315  C27 POPEP 227      11.533 126.313  24.665  1.00  0.00           C
ATOM   5318  C28 POPEP 227      11.763 125.463  25.935  1.00  0.00           C
ATOM   5321  C29 POPEP 227      12.513 124.192  25.635  1.00  0.00           C
ATOM   5323 0C21 POPEP 227      13.813 123.953  25.875  1.00  0.00           C
ATOM   5325 1C21 POPEP 227      14.753 124.892  26.575  1.00  0.00           C
ATOM   5328 2C21 POPEP 227      14.703 124.603  28.085  1.00  0.00           C
ATOM   5331 3C21 POPEP 227      15.343 123.253  28.455  1.00  0.00           C
ATOM   5334 4C21 POPEP 227      15.263 122.973  29.955  1.00  0.00           C
ATOM   5337 5C21 POPEP 227      16.013 121.703  30.355  1.00  0.00           C
ATOM   5340 6C21 POPEP 227      16.223 121.642  31.875  1.00  0.00           C
ATOM   5343 7C21 POPEP 227      16.693 120.283  32.375  1.00  0.00           C
ATOM   5346 8C21 POPEP 227      17.063 120.323  33.855  1.00  0.00           C
ATOM   5350  C33 POPEP 227       9.673 115.463  21.875  1.00  0.00           C
ATOM   5353  C34 POPEP 227       9.233 116.402  23.005  1.00  0.00           C
ATOM   5356  C35 POPEP 227       8.933 115.692  24.335  1.00  0.00           C
ATOM   5359  C36 POPEP 227       7.763 114.702  24.245  1.00  0.00           C
ATOM   5362  C37 POPEP 227       7.423 114.042  25.585  1.00  0.00           C
ATOM   5365  C38 POPEP 227       6.253 113.052  25.445  1.00  0.00           C
ATOM   5368  C39 POPEP 227       5.683 112.573  26.785  1.00  0.00           C
ATOM   5371 0C31 POPEP 227       6.713 111.883  27.695  1.00  0.00           C
ATOM   5374 1C31 POPEP 227       6.983 112.672  28.985  1.00  0.00           C
ATOM   5377 2C31 POPEP 227       8.273 112.213  29.675  1.00  0.00           C
ATOM   5380 3C31 POPEP 227       8.483 112.892  31.045  1.00  0.00           C
ATOM   5383 4C31 POPEP 227       7.653 112.243  32.155  1.00  0.00           C
ATOM   5386 5C31 POPEP 227       7.673 113.052  33.465  1.00  0.00           C
ATOM   5389 6C31 POPEP 227       6.803 112.433  34.565  1.00  0.00           C
ATOM   5393  NH3 POPEQ 228       3.503 122.112  59.755  1.00  0.00           N
ATOM   5397  C12 POPEQ 228       4.353 121.082  60.425  1.00  0.00           C
ATOM   5400  C11 POPEQ 228       5.793 121.133  59.905  1.00  0.00           C
ATOM   5403  P   POPEQ 228       7.383 123.093  59.165  1.00  0.00           P
ATOM   5404  O13 POPEQ 228       6.523 124.083  58.505  1.00  0.00           O
ATOM   5405  O14 POPEQ 228       8.583 123.592  59.875  1.00  0.00           O
ATOM   5406  O11 POPEQ 228       7.783 121.953  58.175  1.00  0.00           O
ATOM   5407  O12 POPEQ 228       6.473 122.353  60.235  1.00  0.00           O
ATOM   5408  C1  POPEQ 228       8.363 122.283  56.905  1.00  0.00           C
ATOM   5411  C2  POPEQ 228       7.863 121.273  55.875  1.00  0.00           C
ATOM   5413  O21 POPEQ 228       8.283 121.723  54.565  1.00  0.00           O
ATOM   5414  C21 POPEQ 228       8.233 120.713  53.705  1.00  0.00           C
ATOM   5415  O22 POPEQ 228       8.083 119.533  53.985  1.00  0.00           O
ATOM   5416  C22 POPEQ 228       8.373 121.192  52.275  1.00  0.00           C
ATOM   5419  C3  POPEQ 228       6.313 121.113  55.975  1.00  0.00           C
ATOM   5422  O31 POPEQ 228       5.673 121.002  54.695  1.00  0.00           O
ATOM   5423  C31 POPEQ 228       4.353 120.893  54.735  1.00  0.00           C
ATOM   5424  O32 POPEQ 228       3.653 120.893  55.725  1.00  0.00           O
ATOM   5425  C32 POPEQ 228       3.873 120.833  53.285  1.00  0.00           C
ATOM   5428  C23 POPEQ 228       7.063 120.873  51.535  1.00  0.00           C
ATOM   5431  C24 POPEQ 228       7.273 120.503  50.065  1.00  0.00           C
ATOM   5434  C25 POPEQ 228       5.963 120.012  49.445  1.00  0.00           C
ATOM   5437  C26 POPEQ 228       6.163 119.433  48.045  1.00  0.00           C
ATOM   5440  C27 POPEQ 228       4.973 118.582  47.545  1.00  0.00           C
ATOM   5443  C28 POPEQ 228       3.633 119.343  47.475  1.00  0.00           C
ATOM   5446  C29 POPEQ 228       2.743 119.133  48.685  1.00  0.00           C
ATOM   5448 0C21 POPEQ 228       1.523 118.552  48.695  1.00  0.00           C
ATOM   5450 1C21 POPEQ 228       0.763 118.052  47.495  1.00  0.00           C
ATOM   5453 2C21 POPEQ 228      -0.767 118.152  47.705  1.00  0.00           C
ATOM   5456 3C21 POPEQ 228      -1.532 117.713  46.455  1.00  0.00           C
ATOM   5459 4C21 POPEQ 228      -3.042 117.493  46.645  1.00  0.00           C
ATOM   5462 5C21 POPEQ 228      -3.882 118.722  46.995  1.00  0.00           C
ATOM   5465 6C21 POPEQ 228      -5.382 118.393  46.895  1.00  0.00           C
ATOM   5468 7C21 POPEQ 228      -6.332 119.593  46.915  1.00  0.00           C
ATOM   5471 8C21 POPEQ 228      -7.782 119.213  46.605  1.00  0.00           C
ATOM   5475  C33 POPEQ 228       3.513 122.223  52.715  1.00  0.00           C
ATOM   5478  C34 POPEQ 228       4.453 123.343  53.175  1.00  0.00           C
ATOM   5481  C35 POPEQ 228       4.383 124.573  52.265  1.00  0.00           C
ATOM   5484  C36 POPEQ 228       5.393 125.643  52.675  1.00  0.00           C
ATOM   5487  C37 POPEQ 228       4.873 126.603  53.745  1.00  0.00           C
ATOM   5490  C38 POPEQ 228       5.883 127.713  54.045  1.00  0.00           C
ATOM   5493  C39 POPEQ 228       5.293 128.918  54.775  1.00  0.00           C
ATOM   5496 0C31 POPEQ 228       4.393 129.748  53.875  1.00  0.00           C
ATOM   5499 1C31 POPEQ 228       4.053 131.107  54.475  1.00  0.00           C
ATOM   5502 2C31 POPEQ 228       3.433 132.027  53.415  1.00  0.00           C
ATOM   5505 3C31 POPEQ 228       2.883 133.308  54.035  1.00  0.00           C
ATOM   5508 4C31 POPEQ 228       2.113 134.177  53.035  1.00  0.00           C
ATOM   5511 5C31 POPEQ 228       1.543 135.427  53.705  1.00  0.00           C
ATOM   5514 6C31 POPEQ 228       0.833 136.368  52.735  1.00  0.00           C
ATOM   5518  NH3 POPER 229      11.133 102.453  60.685  1.00  0.00           N
ATOM   5522  C12 POPER 229       9.713 102.802  60.265  1.00  0.00           C
ATOM   5525  C11 POPER 229       9.163 101.963  59.085  1.00  0.00           C
ATOM   5528  P   POPER 229       7.043 102.003  57.465  1.00  0.00           P
ATOM   5529  O13 POPER 229       6.843 100.543  57.585  1.00  0.00           O
ATOM   5530  O14 POPER 229       5.793 102.802  57.455  1.00  0.00           O
ATOM   5531  O11 POPER 229       7.943 102.342  56.215  1.00  0.00           O
ATOM   5532  O12 POPER 229       7.933 102.532  58.665  1.00  0.00           O
ATOM   5533  C1  POPER 229       7.863 103.622  55.565  1.00  0.00           C
ATOM   5536  C2  POPER 229       6.733 103.692  54.495  1.00  0.00           C
ATOM   5538  O21 POPER 229       6.933 102.652  53.525  1.00  0.00           O
ATOM   5539  C21 POPER 229       5.943 101.773  53.445  1.00  0.00           C
ATOM   5540  O22 POPER 229       4.973 101.703  54.185  1.00  0.00           O
ATOM   5541  C22 POPER 229       6.183 100.942  52.205  1.00  0.00           C
ATOM   5544  C3  POPER 229       6.693 105.053  53.735  1.00  0.00           C
ATOM   5547  O31 POPER 229       6.093 105.012  52.425  1.00  0.00           O
ATOM   5548  C31 POPER 229       4.823 105.333  52.145  1.00  0.00           C
ATOM   5549  O32 POPER 229       4.473 105.672  51.025  1.00  0.00           O
ATOM   5550  C32 POPER 229       3.893 105.372  53.355  1.00  0.00           C
ATOM   5553  C23 POPER 229       5.223  99.752  52.145  1.00  0.00           C
ATOM   5556  C24 POPER 229       5.403  98.893  50.895  1.00  0.00           C
ATOM   5559  C25 POPER 229       5.423  99.713  49.605  1.00  0.00           C
ATOM   5562  C26 POPER 229       5.033  98.902  48.375  1.00  0.00           C
ATOM   5565  C27 POPER 229       5.143  99.732  47.085  1.00  0.00           C
ATOM   5568  C28 POPER 229       4.333  99.153  45.915  1.00  0.00           C
ATOM   5571  C29 POPER 229       2.873  99.483  46.065  1.00  0.00           C
ATOM   5573 0C21 POPER 229       2.133 100.183  45.195  1.00  0.00           C
ATOM   5575 1C21 POPER 229       2.623 100.692  43.855  1.00  0.00           C
ATOM   5578 2C21 POPER 229       1.523 101.323  42.975  1.00  0.00           C
ATOM   5581 3C21 POPER 229       0.283 100.432  42.765  1.00  0.00           C
ATOM   5584 4C21 POPER 229      -0.747 101.052  41.815  1.00  0.00           C
ATOM   5587 5C21 POPER 229      -2.172 100.512  42.025  1.00  0.00           C
ATOM   5590 6C21 POPER 229      -2.812 100.982  43.335  1.00  0.00           C
ATOM   5593 7C21 POPER 229      -4.242 100.442  43.535  1.00  0.00           C
ATOM   5596 8C21 POPER 229      -4.862 100.873  44.865  1.00  0.00           C
ATOM   5600  C33 POPER 229       2.423 105.672  52.975  1.00  0.00           C
ATOM   5603  C34 POPER 229       1.473 105.543  54.175  1.00  0.00           C
ATOM   5606  C35 POPER 229       0.013 105.952  53.875  1.00  0.00           C
ATOM   5609  C36 POPER 229      -0.597 105.313  52.625  1.00  0.00           C
ATOM   5612  C37 POPER 229      -0.687 103.782  52.675  1.00  0.00           C
ATOM   5615  C38 POPER 229      -1.127 103.133  51.345  1.00  0.00           C
ATOM   5618  C39 POPER 229      -0.037 103.163  50.265  1.00  0.00           C
ATOM   5621 0C31 POPER 229       0.003 104.413  49.395  1.00  0.00           C
ATOM   5624 1C31 POPER 229       0.273 104.073  47.925  1.00  0.00           C
ATOM   5627 2C31 POPER 229       0.553 105.323  47.075  1.00  0.00           C
ATOM   5630 3C31 POPER 229      -0.717 106.013  46.565  1.00  0.00           C
ATOM   5633 4C31 POPER 229      -1.257 105.372  45.285  1.00  0.00           C
ATOM   5636 5C31 POPER 229      -2.342 106.212  44.605  1.00  0.00           C
ATOM   5639 6C31 POPER 229      -2.842 105.593  43.295  1.00  0.00           C
ATOM   5643  NH3 POPES 230       9.743  82.582  19.775  1.00  0.00           N
ATOM   5647  C12 POPES 230      10.003  81.802  18.535  1.00  0.00           C
ATOM   5650  C11 POPES 230      10.023  82.743  17.335  1.00  0.00           C
ATOM   5653  P   POPES 230      11.543  82.783  15.225  1.00  0.00           P
ATOM   5654  O13 POPES 230      11.923  81.832  14.155  1.00  0.00           O
ATOM   5655  O14 POPES 230      11.083  84.133  14.865  1.00  0.00           O
ATOM   5656  O11 POPES 230      12.863  82.953  16.105  1.00  0.00           O
ATOM   5657  O12 POPES 230      10.603  82.033  16.245  1.00  0.00           O
ATOM   5658  C1  POPES 230      13.253  84.313  16.425  1.00  0.00           C
ATOM   5661  C2  POPES 230      14.623  84.343  17.135  1.00  0.00           C
ATOM   5663  O21 POPES 230      14.453  84.723  18.515  1.00  0.00           O
ATOM   5664  C21 POPES 230      15.243  84.073  19.325  1.00  0.00           C
ATOM   5665  O22 POPES 230      15.803  83.023  19.075  1.00  0.00           O
ATOM   5666  C22 POPES 230      15.413  84.842  20.615  1.00  0.00           C
ATOM   5669  C3  POPES 230      15.633  85.292  16.425  1.00  0.00           C
ATOM   5672  O31 POPES 230      16.593  85.903  17.315  1.00  0.00           O
ATOM   5673  C31 POPES 230      16.283  87.173  17.615  1.00  0.00           C
ATOM   5674  O32 POPES 230      15.273  87.752  17.275  1.00  0.00           O
ATOM   5675  C32 POPES 230      17.373  87.763  18.475  1.00  0.00           C
ATOM   5678  C23 POPES 230      16.873  84.743  21.085  1.00  0.00           C
ATOM   5681  C24 POPES 230      17.093  85.482  22.395  1.00  0.00           C
ATOM   5684  C25 POPES 230      18.493  85.263  22.975  1.00  0.00           C
ATOM   5687  C26 POPES 230      18.553  85.672  24.445  1.00  0.00           C
ATOM   5690  C27 POPES 230      19.703  85.003  25.185  1.00  0.00           C
ATOM   5693  C28 POPES 230      19.643  85.203  26.715  1.00  0.00           C
ATOM   5696  C29 POPES 230      20.633  84.302  27.405  1.00  0.00           C
ATOM   5698 0C21 POPES 230      20.563  83.803  28.645  1.00  0.00           C
ATOM   5700 1C21 POPES 230      19.543  84.122  29.705  1.00  0.00           C
ATOM   5703 2C21 POPES 230      18.953  82.883  30.425  1.00  0.00           C
ATOM   5706 3C21 POPES 230      18.663  83.163  31.905  1.00  0.00           C
ATOM   5709 4C21 POPES 230      18.693  81.893  32.765  1.00  0.00           C
ATOM   5712 5C21 POPES 230      18.703  82.192  34.275  1.00  0.00           C
ATOM   5715 6C21 POPES 230      19.453  81.113  35.065  1.00  0.00           C
ATOM   5718 7C21 POPES 230      19.443  81.362  36.575  1.00  0.00           C
ATOM   5721 8C21 POPES 230      20.523  80.573  37.315  1.00  0.00           C
ATOM   5725  C33 POPES 230      17.083  89.223  18.885  1.00  0.00           C
ATOM   5728  C34 POPES 230      17.653  89.533  20.265  1.00  0.00           C
ATOM   5731  C35 POPES 230      19.163  89.323  20.375  1.00  0.00           C
ATOM   5734  C36 POPES 230      19.673  89.623  21.795  1.00  0.00           C
ATOM   5737  C37 POPES 230      21.183  89.442  21.885  1.00  0.00           C
ATOM   5740  C38 POPES 230      21.792  89.802  23.245  1.00  0.00           C
ATOM   5743  C39 POPES 230      21.613  88.733  24.325  1.00  0.00           C
ATOM   5746 0C31 POPES 230      22.673  88.922  25.415  1.00  0.00           C
ATOM   5749 1C31 POPES 230      22.513  88.052  26.665  1.00  0.00           C
ATOM   5752 2C31 POPES 230      23.763  88.152  27.555  1.00  0.00           C
ATOM   5755 3C31 POPES 230      23.483  88.043  29.065  1.00  0.00           C
ATOM   5758 4C31 POPES 230      22.873  86.692  29.485  1.00  0.00           C
ATOM   5761 5C31 POPES 230      23.723  86.002  30.575  1.00  0.00           C
ATOM   5764 6C31 POPES 230      23.083  84.743  31.145  1.00  0.00           C
ATOM   5768  NH3 POPET 231      12.103  73.043  59.515  1.00  0.00           N
ATOM   5772  C12 POPET 231      12.943  71.832  59.355  1.00  0.00           C
ATOM   5775  C11 POPET 231      12.563  70.853  60.435  1.00  0.00           C
ATOM   5778  P   POPET 231      12.953  68.482  61.185  1.00  0.00           P
ATOM   5779  O13 POPET 231      13.093  69.043  62.545  1.00  0.00           O
ATOM   5780  O14 POPET 231      11.643  67.942  60.755  1.00  0.00           O
ATOM   5781  O11 POPET 231      14.103  67.432  60.845  1.00  0.00           O
ATOM   5782  O12 POPET 231      13.263  69.633  60.175  1.00  0.00           O
ATOM   5783  C1  POPET 231      13.693  66.103  60.495  1.00  0.00           C
ATOM   5786  C2  POPET 231      13.223  66.033  59.035  1.00  0.00           C
ATOM   5788  O21 POPET 231      12.243  64.993  58.965  1.00  0.00           O
ATOM   5789  C21 POPET 231      11.093  65.283  58.395  1.00  0.00           C
ATOM   5790  O22 POPET 231      10.783  66.333  57.855  1.00  0.00           O
ATOM   5791  C22 POPET 231      10.163  64.093  58.535  1.00  0.00           C
ATOM   5794  C3  POPET 231      14.383  65.773  58.055  1.00  0.00           C
ATOM   5797  O31 POPET 231      13.873  65.232  56.835  1.00  0.00           O
ATOM   5798  C31 POPET 231      14.813  64.883  55.975  1.00  0.00           C
ATOM   5799  O32 POPET 231      16.013  65.013  56.165  1.00  0.00           O
ATOM   5800  C32 POPET 231      14.103  64.363  54.735  1.00  0.00           C
ATOM   5803  C23 POPET 231       9.663  63.573  57.175  1.00  0.00           C
ATOM   5806  C24 POPET 231      10.743  62.923  56.315  1.00  0.00           C
ATOM   5809  C25 POPET 231      10.183  62.313  55.015  1.00  0.00           C
ATOM   5812  C26 POPET 231       9.423  63.323  54.155  1.00  0.00           C
ATOM   5815  C27 POPET 231       9.163  62.793  52.735  1.00  0.00           C
ATOM   5818  C28 POPET 231       8.323  63.763  51.885  1.00  0.00           C
ATOM   5821  C29 POPET 231       9.093  64.953  51.375  1.00  0.00           C
ATOM   5823 0C21 POPET 231       9.323  65.262  50.085  1.00  0.00           C
ATOM   5825 1C21 POPET 231       8.833  64.523  48.865  1.00  0.00           C
ATOM   5828 2C21 POPET 231       8.233  65.433  47.785  1.00  0.00           C
ATOM   5831 3C21 POPET 231       9.273  65.933  46.765  1.00  0.00           C
ATOM   5834 4C21 POPET 231       8.613  66.773  45.665  1.00  0.00           C
ATOM   5837 5C21 POPET 231       9.453  66.902  44.375  1.00  0.00           C
ATOM   5840 6C21 POPET 231       9.643  65.593  43.585  1.00  0.00           C
ATOM   5843 7C21 POPET 231       8.343  64.853  43.185  1.00  0.00           C
ATOM   5846 8C21 POPET 231       7.303  65.722  42.475  1.00  0.00           C
ATOM   5850  C33 POPET 231      14.793  64.813  53.445  1.00  0.00           C
ATOM   5853  C34 POPET 231      13.813  64.743  52.265  1.00  0.00           C
ATOM   5856  C35 POPET 231      13.373  63.303  51.965  1.00  0.00           C
ATOM   5859  C36 POPET 231      12.673  63.193  50.615  1.00  0.00           C
ATOM   5862  C37 POPET 231      12.283  61.753  50.265  1.00  0.00           C
ATOM   5865  C38 POPET 231      11.183  61.723  49.195  1.00  0.00           C
ATOM   5868  C39 POPET 231      10.633  60.322  48.875  1.00  0.00           C
ATOM   5871 0C31 POPET 231       9.893  59.742  50.075  1.00  0.00           C
ATOM   5874 1C31 POPET 231       9.303  58.343  49.855  1.00  0.00           C
ATOM   5877 2C31 POPET 231       8.493  57.872  51.065  1.00  0.00           C
ATOM   5880 3C31 POPET 231       9.223  58.072  52.405  1.00  0.00           C
ATOM   5883 4C31 POPET 231       8.453  57.543  53.615  1.00  0.00           C
ATOM   5886 5C31 POPET 231       9.203  57.793  54.925  1.00  0.00           C
ATOM   5889 6C31 POPET 231       8.513  57.143  56.115  1.00  0.00           C
ATOM   5893  NH3 POPEU 232      81.763  67.563  19.915  1.00  0.00           N
ATOM   5897  C12 POPEU 232      80.333  67.593  20.325  1.00  0.00           C
ATOM   5900  C11 POPEU 232      79.883  66.153  20.605  1.00  0.00           C
ATOM   5903  P   POPEU 232      79.002  64.043  19.395  1.00  0.00           P
ATOM   5904  O13 POPEU 232      77.782  64.293  20.205  1.00  0.00           O
ATOM   5905  O14 POPEU 232      78.763  63.593  18.005  1.00  0.00           O
ATOM   5906  O11 POPEU 232      79.833  62.892  20.075  1.00  0.00           O
ATOM   5907  O12 POPEU 232      79.932  65.332  19.425  1.00  0.00           O
ATOM   5908  C1  POPEU 232      80.362  62.872  21.385  1.00  0.00           C
ATOM   5911  C2  POPEU 232      79.293  62.683  22.495  1.00  0.00           C
ATOM   5913  O21 POPEU 232      79.883  63.063  23.735  1.00  0.00           O
ATOM   5914  C21 POPEU 232      79.182  62.933  24.845  1.00  0.00           C
ATOM   5915  O22 POPEU 232      78.013  62.633  24.945  1.00  0.00           O
ATOM   5916  C22 POPEU 232      80.102  63.333  26.015  1.00  0.00           C
ATOM   5919  C3  POPEU 232      78.743  61.223  22.465  1.00  0.00           C
ATOM   5922  O31 POPEU 232      79.612  60.322  23.185  1.00  0.00           O
ATOM   5923  C31 POPEU 232      78.973  59.303  23.725  1.00  0.00           C
ATOM   5924  O32 POPEU 232      77.833  58.942  23.445  1.00  0.00           O
ATOM   5925  C32 POPEU 232      79.833  58.692  24.805  1.00  0.00           C
ATOM   5928  C23 POPEU 232      79.633  62.973  27.445  1.00  0.00           C
ATOM   5931  C24 POPEU 232      80.743  63.292  28.475  1.00  0.00           C
ATOM   5934  C25 POPEU 232      80.333  64.323  29.535  1.00  0.00           C
ATOM   5937  C26 POPEU 232      79.392  63.753  30.605  1.00  0.00           C
ATOM   5940  C27 POPEU 232      80.102  62.863  31.635  1.00  0.00           C
ATOM   5943  C28 POPEU 232      79.123  62.053  32.505  1.00  0.00           C
ATOM   5946  C29 POPEU 232      78.103  62.902  33.215  1.00  0.00           C
ATOM   5948 0C21 POPEU 232      77.983  63.063  34.545  1.00  0.00           C
ATOM   5950 1C21 POPEU 232      78.893  62.442  35.575  1.00  0.00           C
ATOM   5953 2C21 POPEU 232      78.862  63.263  36.865  1.00  0.00           C
ATOM   5956 3C21 POPEU 232      79.892  62.753  37.875  1.00  0.00           C
ATOM   5959 4C21 POPEU 232      79.973  63.613  39.145  1.00  0.00           C
ATOM   5962 5C21 POPEU 232      80.312  65.083  38.855  1.00  0.00           C
ATOM   5965 6C21 POPEU 232      80.763  65.853  40.105  1.00  0.00           C
ATOM   5968 7C21 POPEU 232      80.452  67.362  40.035  1.00  0.00           C
ATOM   5971 8C21 POPEU 232      81.123  68.152  41.165  1.00  0.00           C
ATOM   5975  C33 POPEU 232      78.973  58.673  26.085  1.00  0.00           C
ATOM   5978  C34 POPEU 232      79.743  58.163  27.295  1.00  0.00           C
ATOM   5981  C35 POPEU 232      78.893  58.343  28.545  1.00  0.00           C
ATOM   5984  C36 POPEU 232      79.553  57.753  29.785  1.00  0.00           C
ATOM   5987  C37 POPEU 232      78.872  58.233  31.065  1.00  0.00           C
ATOM   5990  C38 POPEU 232      79.602  57.732  32.315  1.00  0.00           C
ATOM   5993  C39 POPEU 232      78.732  57.953  33.555  1.00  0.00           C
ATOM   5996 0C31 POPEU 232      79.343  57.393  34.835  1.00  0.00           C
ATOM   5999 1C31 POPEU 232      78.393  57.593  36.025  1.00  0.00           C
ATOM   6002 2C31 POPEU 232      78.782  56.712  37.215  1.00  0.00           C
ATOM   6005 3C31 POPEU 232      77.813  56.813  38.385  1.00  0.00           C
ATOM   6008 4C31 POPEU 232      78.123  55.733  39.435  1.00  0.00           C
ATOM   6011 5C31 POPEU 232      77.213  55.803  40.665  1.00  0.00           C
ATOM   6014 6C31 POPEU 232      77.563  54.723  41.705  1.00  0.00           C
ATOM   6018  NH3 POPEV 233     106.693  39.012  60.595  1.00  0.00           N
ATOM   6022  C12 POPEV 233     106.623  38.263  61.895  1.00  0.00           C
ATOM   6025  C11 POPEV 233     105.823  36.953  61.735  1.00  0.00           C
ATOM   6028  P   POPEV 233     104.673  36.232  59.445  1.00  0.00           P
ATOM   6029  O13 POPEV 233     103.823  37.443  59.335  1.00  0.00           O
ATOM   6030  O14 POPEV 233     104.002  34.973  59.805  1.00  0.00           O
ATOM   6031  O11 POPEV 233     105.463  36.043  58.105  1.00  0.00           O
ATOM   6032  O12 POPEV 233     105.893  36.482  60.395  1.00  0.00           O
ATOM   6033  C1  POPEV 233     105.153  36.703  56.875  1.00  0.00           C
ATOM   6036  C2  POPEV 233     105.353  35.673  55.735  1.00  0.00           C
ATOM   6038  O21 POPEV 233     104.573  35.973  54.545  1.00  0.00           O
ATOM   6039  C21 POPEV 233     105.112  36.982  53.845  1.00  0.00           C
ATOM   6040  O22 POPEV 233     105.993  37.723  54.265  1.00  0.00           O
ATOM   6041  C22 POPEV 233     104.612  37.073  52.415  1.00  0.00           C
ATOM   6044  C3  POPEV 233     105.003  34.253  56.305  1.00  0.00           C
ATOM   6047  O31 POPEV 233     104.873  33.263  55.275  1.00  0.00           O
ATOM   6048  C31 POPEV 233     103.653  32.802  55.075  1.00  0.00           C
ATOM   6049  O32 POPEV 233     102.643  33.163  55.665  1.00  0.00           O
ATOM   6050  C32 POPEV 233     103.732  31.703  54.015  1.00  0.00           C
ATOM   6053  C23 POPEV 233     103.093  37.263  52.215  1.00  0.00           C
ATOM   6056  C24 POPEV 233     102.283  35.953  52.205  1.00  0.00           C
ATOM   6059  C25 POPEV 233     102.703  34.923  51.135  1.00  0.00           C
ATOM   6062  C26 POPEV 233     102.342  35.282  49.685  1.00  0.00           C
ATOM   6065  C27 POPEV 233     102.443  34.052  48.755  1.00  0.00           C
ATOM   6068  C28 POPEV 233     102.013  34.343  47.305  1.00  0.00           C
ATOM   6071  C29 POPEV 233     102.473  33.283  46.325  1.00  0.00           C
ATOM   6073 0C21 POPEV 233     101.723  32.503  45.535  1.00  0.00           C
ATOM   6075 1C21 POPEV 233     100.213  32.463  45.425  1.00  0.00           C
ATOM   6078 2C21 POPEV 233      99.713  32.973  44.055  1.00  0.00           C
ATOM   6081 3C21 POPEV 233      98.183  32.973  43.945  1.00  0.00           C
ATOM   6084 4C21 POPEV 233      97.672  33.802  42.755  1.00  0.00           C
ATOM   6087 5C21 POPEV 233      97.913  33.133  41.395  1.00  0.00           C
ATOM   6090 6C21 POPEV 233      98.013  34.133  40.235  1.00  0.00           C
ATOM   6093 7C21 POPEV 233      98.373  33.463  38.905  1.00  0.00           C
ATOM   6096 8C21 POPEV 233      99.532  34.122  38.165  1.00  0.00           C
ATOM   6100  C33 POPEV 233     102.362  31.383  53.395  1.00  0.00           C
ATOM   6103  C34 POPEV 233     102.473  30.413  52.215  1.00  0.00           C
ATOM   6106  C35 POPEV 233     101.123  30.043  51.605  1.00  0.00           C
ATOM   6109  C36 POPEV 233     100.733  30.963  50.445  1.00  0.00           C
ATOM   6112  C37 POPEV 233      99.293  30.733  49.965  1.00  0.00           C
ATOM   6115  C38 POPEV 233      99.002  31.503  48.665  1.00  0.00           C
ATOM   6118  C39 POPEV 233      97.532  31.473  48.215  1.00  0.00           C
ATOM   6121 0C31 POPEV 233      97.003  30.052  47.985  1.00  0.00           C
ATOM   6124 1C31 POPEV 233      95.653  30.003  47.265  1.00  0.00           C
ATOM   6127 2C31 POPEV 233      95.003  28.623  47.385  1.00  0.00           C
ATOM   6130 3C31 POPEV 233      93.903  28.333  46.365  1.00  0.00           C
ATOM   6133 4C31 POPEV 233      92.703  29.283  46.395  1.00  0.00           C
ATOM   6136 5C31 POPEV 233      91.922  29.193  47.705  1.00  0.00           C
ATOM   6139 6C31 POPEV 233      90.502  29.773  47.585  1.00  0.00           C
ATOM   6143  NH3 POPEW 234      32.373  12.423  59.835  1.00  0.00           N
ATOM   6147  C12 POPEW 234      33.083  13.363  60.775  1.00  0.00           C
ATOM   6150  C11 POPEW 234      34.593  13.143  60.755  1.00  0.00           C
ATOM   6153  P   POPEW 234      36.783  13.723  62.015  1.00  0.00           P
ATOM   6154  O13 POPEW 234      37.463  14.913  62.605  1.00  0.00           O
ATOM   6155  O14 POPEW 234      37.003  12.423  62.685  1.00  0.00           O
ATOM   6156  O11 POPEW 234      37.293  13.573  60.545  1.00  0.00           O
ATOM   6157  O12 POPEW 234      35.223  13.963  61.765  1.00  0.00           O
ATOM   6158  C1  POPEW 234      37.743  14.713  59.835  1.00  0.00           C
ATOM   6161  C2  POPEW 234      37.393  14.563  58.345  1.00  0.00           C
ATOM   6163  O21 POPEW 234      36.043  15.033  58.135  1.00  0.00           O
ATOM   6164  C21 POPEW 234      35.663  15.763  57.075  1.00  0.00           C
ATOM   6165  O22 POPEW 234      34.522  16.123  56.855  1.00  0.00           O
ATOM   6166  C22 POPEW 234      36.813  16.083  56.145  1.00  0.00           C
ATOM   6169  C3  POPEW 234      37.573  13.103  57.835  1.00  0.00           C
ATOM   6172  O31 POPEW 234      38.603  13.023  56.825  1.00  0.00           O
ATOM   6173  C31 POPEW 234      39.813  12.733  57.295  1.00  0.00           C
ATOM   6174  O32 POPEW 234      40.113  12.533  58.455  1.00  0.00           O
ATOM   6175  C32 POPEW 234      40.792  12.703  56.125  1.00  0.00           C
ATOM   6178  C23 POPEW 234      36.423  17.053  55.025  1.00  0.00           C
ATOM   6181  C24 POPEW 234      37.603  17.263  54.075  1.00  0.00           C
ATOM   6184  C25 POPEW 234      38.113  16.013  53.355  1.00  0.00           C
ATOM   6187  C26 POPEW 234      39.023  16.413  52.185  1.00  0.00           C
ATOM   6190  C27 POPEW 234      38.693  15.613  50.925  1.00  0.00           C
ATOM   6193  C28 POPEW 234      39.413  16.153  49.695  1.00  0.00           C
ATOM   6196  C29 POPEW 234      39.093  15.293  48.485  1.00  0.00           C
ATOM   6198 0C21 POPEW 234      38.583  15.743  47.335  1.00  0.00           C
ATOM   6200 1C21 POPEW 234      38.243  17.193  47.065  1.00  0.00           C
ATOM   6203 2C21 POPEW 234      37.643  17.482  45.685  1.00  0.00           C
ATOM   6206 3C21 POPEW 234      38.673  17.713  44.565  1.00  0.00           C
ATOM   6209 4C21 POPEW 234      38.063  18.443  43.365  1.00  0.00           C
ATOM   6212 5C21 POPEW 234      39.073  18.693  42.235  1.00  0.00           C
ATOM   6215 6C21 POPEW 234      38.463  19.462  41.045  1.00  0.00           C
ATOM   6218 7C21 POPEW 234      39.483  19.683  39.925  1.00  0.00           C
ATOM   6221 8C21 POPEW 234      38.953  20.572  38.785  1.00  0.00           C
ATOM   6225  C33 POPEW 234      40.413  11.633  55.075  1.00  0.00           C
ATOM   6228  C34 POPEW 234      41.002  11.913  53.685  1.00  0.00           C
ATOM   6231  C35 POPEW 234      40.313  11.053  52.625  1.00  0.00           C
ATOM   6234  C36 POPEW 234      40.633  11.413  51.175  1.00  0.00           C
ATOM   6237  C37 POPEW 234      39.713  10.623  50.245  1.00  0.00           C
ATOM   6240  C38 POPEW 234      39.983  10.803  48.745  1.00  0.00           C
ATOM   6243  C39 POPEW 234      41.353  10.273  48.315  1.00  0.00           C
ATOM   6246 0C31 POPEW 234      41.323   9.443  47.025  1.00  0.00           C
ATOM   6249 1C31 POPEW 234      42.723   8.933  46.665  1.00  0.00           C
ATOM   6252 2C31 POPEW 234      42.723   7.783  45.645  1.00  0.00           C
ATOM   6255 3C31 POPEW 234      44.083   7.073  45.555  1.00  0.00           C
ATOM   6258 4C31 POPEW 234      44.403   6.153  46.755  1.00  0.00           C
ATOM   6261 5C31 POPEW 234      45.513   6.673  47.665  1.00  0.00           C
ATOM   6264 6C31 POPEW 234      45.963   5.673  48.735  1.00  0.00           C
ATOM   6268  NH3 POPEX 235      58.382  76.832  62.465  1.00  0.00           N
ATOM   6272  C12 POPEX 235      57.283  77.853  62.595  1.00  0.00           C
ATOM   6275  C11 POPEX 235      57.843  79.282  62.425  1.00  0.00           C
ATOM   6278  P   POPEX 235      57.252  81.642  61.575  1.00  0.00           P
ATOM   6279  O13 POPEX 235      56.123  82.313  60.905  1.00  0.00           O
ATOM   6280  O14 POPEX 235      57.893  82.392  62.675  1.00  0.00           O
ATOM   6281  O11 POPEX 235      58.313  81.273  60.465  1.00  0.00           O
ATOM   6282  O12 POPEX 235      56.803  80.213  62.115  1.00  0.00           O
ATOM   6283  C1  POPEX 235      57.923  80.853  59.155  1.00  0.00           C
ATOM   6286  C2  POPEX 235      58.443  81.872  58.115  1.00  0.00           C
ATOM   6288  O21 POPEX 235      58.173  81.402  56.775  1.00  0.00           O
ATOM   6289  C21 POPEX 235      57.353  82.182  56.065  1.00  0.00           C
ATOM   6290  O22 POPEX 235      56.853  83.222  56.465  1.00  0.00           O
ATOM   6291  C22 POPEX 235      57.063  81.563  54.685  1.00  0.00           C
ATOM   6294  C3  POPEX 235      59.973  82.062  58.285  1.00  0.00           C
ATOM   6297  O31 POPEX 235      60.393  83.302  57.705  1.00  0.00           O
ATOM   6298  C31 POPEX 235      61.083  83.423  56.585  1.00  0.00           C
ATOM   6299  O32 POPEX 235      61.553  84.483  56.215  1.00  0.00           O
ATOM   6300  C32 POPEX 235      61.253  82.133  55.765  1.00  0.00           C
ATOM   6303  C23 POPEX 235      57.983  82.003  53.505  1.00  0.00           C
ATOM   6306  C24 POPEX 235      57.252  81.893  52.145  1.00  0.00           C
ATOM   6309  C25 POPEX 235      58.143  81.583  50.925  1.00  0.00           C
ATOM   6312  C26 POPEX 235      59.153  82.672  50.505  1.00  0.00           C
ATOM   6315  C27 POPEX 235      60.133  82.133  49.445  1.00  0.00           C
ATOM   6318  C28 POPEX 235      61.263  83.103  49.025  1.00  0.00           C
ATOM   6321  C29 POPEX 235      60.853  84.112  47.985  1.00  0.00           C
ATOM   6323 0C21 POPEX 235      61.643  84.653  47.035  1.00  0.00           C
ATOM   6325 1C21 POPEX 235      63.112  84.413  46.785  1.00  0.00           C
ATOM   6328 2C21 POPEX 235      63.373  83.832  45.385  1.00  0.00           C
ATOM   6331 3C21 POPEX 235      64.862  83.712  45.035  1.00  0.00           C
ATOM   6334 4C21 POPEX 235      65.053  83.103  43.635  1.00  0.00           C
ATOM   6337 5C21 POPEX 235      66.473  82.582  43.375  1.00  0.00           C
ATOM   6340 6C21 POPEX 235      66.663  81.972  41.975  1.00  0.00           C
ATOM   6343 7C21 POPEX 235      65.553  81.002  41.545  1.00  0.00           C
ATOM   6346 8C21 POPEX 235      65.873  80.232  40.255  1.00  0.00           C
ATOM   6350  C33 POPEX 235      61.823  82.453  54.365  1.00  0.00           C
ATOM   6353  C34 POPEX 235      62.413  81.262  53.595  1.00  0.00           C
ATOM   6356  C35 POPEX 235      63.273  81.793  52.445  1.00  0.00           C
ATOM   6359  C36 POPEX 235      64.013  80.713  51.645  1.00  0.00           C
ATOM   6362  C37 POPEX 235      63.782  80.932  50.155  1.00  0.00           C
ATOM   6365  C38 POPEX 235      64.693  80.152  49.215  1.00  0.00           C
ATOM   6368  C39 POPEX 235      64.362  80.503  47.765  1.00  0.00           C
ATOM   6371 0C31 POPEX 235      64.913  79.503  46.745  1.00  0.00           C
ATOM   6374 1C31 POPEX 235      64.343  79.752  45.345  1.00  0.00           C
ATOM   6377 2C31 POPEX 235      64.073  78.473  44.545  1.00  0.00           C
ATOM   6380 3C31 POPEX 235      65.343  77.732  44.115  1.00  0.00           C
ATOM   6383 4C31 POPEX 235      65.032  76.593  43.135  1.00  0.00           C
ATOM   6386 5C31 POPEX 235      66.193  76.322  42.175  1.00  0.00           C
ATOM   6389 6C31 POPEX 235      65.862  75.332  41.055  1.00  0.00           C
ATOM   6393  NH3 POPEY 236      33.243  63.853  17.975  1.00  0.00           N
ATOM   6397  C12 POPEY 236      34.253  63.292  17.005  1.00  0.00           C
ATOM   6400  C11 POPEY 236      35.103  64.363  16.315  1.00  0.00           C
ATOM   6403  P   POPEY 236      36.413  66.563  16.795  1.00  0.00           P
ATOM   6404  O13 POPEY 236      36.183  66.843  15.355  1.00  0.00           O
ATOM   6405  O14 POPEY 236      37.813  66.713  17.275  1.00  0.00           O
ATOM   6406  O11 POPEY 236      35.573  67.663  17.545  1.00  0.00           O
ATOM   6407  O12 POPEY 236      35.753  65.213  17.265  1.00  0.00           O
ATOM   6408  C1  POPEY 236      34.223  67.432  17.975  1.00  0.00           C
ATOM   6411  C2  POPEY 236      34.193  67.163  19.495  1.00  0.00           C
ATOM   6413  O21 POPEY 236      32.843  67.183  19.975  1.00  0.00           O
ATOM   6414  C21 POPEY 236      32.443  66.103  20.615  1.00  0.00           C
ATOM   6415  O22 POPEY 236      32.923  64.982  20.495  1.00  0.00           O
ATOM   6416  C22 POPEY 236      31.362  66.523  21.615  1.00  0.00           C
ATOM   6419  C3  POPEY 236      34.963  68.302  20.225  1.00  0.00           C
ATOM   6422  O31 POPEY 236      34.373  68.603  21.515  1.00  0.00           O
ATOM   6423  C31 POPEY 236      33.613  69.692  21.605  1.00  0.00           C
ATOM   6424  O32 POPEY 236      33.493  70.543  20.735  1.00  0.00           O
ATOM   6425  C32 POPEY 236      32.843  69.683  22.925  1.00  0.00           C
ATOM   6428  C23 POPEY 236      31.013  65.473  22.695  1.00  0.00           C
ATOM   6431  C24 POPEY 236      29.823  65.873  23.565  1.00  0.00           C
ATOM   6434  C25 POPEY 236      30.033  67.112  24.445  1.00  0.00           C
ATOM   6437  C26 POPEY 236      28.813  67.353  25.355  1.00  0.00           C
ATOM   6440  C27 POPEY 236      29.113  68.063  26.685  1.00  0.00           C
ATOM   6443  C28 POPEY 236      27.873  68.043  27.605  1.00  0.00           C
ATOM   6446  C29 POPEY 236      28.203  68.152  29.075  1.00  0.00           C
ATOM   6448 0C21 POPEY 236      28.203  69.273  29.815  1.00  0.00           C
ATOM   6450 1C21 POPEY 236      27.883  70.683  29.395  1.00  0.00           C
ATOM   6453 2C21 POPEY 236      26.783  71.283  30.295  1.00  0.00           C
ATOM   6456 3C21 POPEY 236      26.673  72.813  30.225  1.00  0.00           C
ATOM   6459 4C21 POPEY 236      25.903  73.402  31.425  1.00  0.00           C
ATOM   6462 5C21 POPEY 236      24.483  72.853  31.585  1.00  0.00           C
ATOM   6465 6C21 POPEY 236      23.693  73.533  32.705  1.00  0.00           C
ATOM   6468 7C21 POPEY 236      22.333  72.853  32.945  1.00  0.00           C
ATOM   6471 8C21 POPEY 236      21.483  73.523  34.025  1.00  0.00           C
ATOM   6475  C33 POPEY 236      32.973  70.993  23.755  1.00  0.00           C
ATOM   6478  C34 POPEY 236      31.943  71.052  24.895  1.00  0.00           C
ATOM   6481  C35 POPEY 236      32.443  70.573  26.265  1.00  0.00           C
ATOM   6484  C36 POPEY 236      32.843  69.103  26.325  1.00  0.00           C
ATOM   6487  C37 POPEY 236      32.793  68.563  27.755  1.00  0.00           C
ATOM   6490  C38 POPEY 236      33.223  67.103  27.875  1.00  0.00           C
ATOM   6493  C39 POPEY 236      33.362  66.622  29.335  1.00  0.00           C
ATOM   6496 0C31 POPEY 236      32.083  66.692  30.185  1.00  0.00           C
ATOM   6499 1C31 POPEY 236      31.863  68.043  30.905  1.00  0.00           C
ATOM   6502 2C31 POPEY 236      31.053  67.863  32.195  1.00  0.00           C
ATOM   6505 3C31 POPEY 236      30.653  69.183  32.855  1.00  0.00           C
ATOM   6508 4C31 POPEY 236      29.823  68.942  34.115  1.00  0.00           C
ATOM   6511 5C31 POPEY 236      29.273  70.232  34.725  1.00  0.00           C
ATOM   6514 6C31 POPEY 236      28.523  69.982  36.025  1.00  0.00           C
ATOM   6518  NH3 POPEZ 237      51.142  19.343  16.735  1.00  0.00           N
ATOM   6522  C12 POPEZ 237      51.282  18.243  17.745  1.00  0.00           C
ATOM   6525  C11 POPEZ 237      50.593  16.963  17.275  1.00  0.00           C
ATOM   6528  P   POPEZ 237      49.432  15.293  18.935  1.00  0.00           P
ATOM   6529  O13 POPEZ 237      48.533  16.313  19.495  1.00  0.00           O
ATOM   6530  O14 POPEZ 237      48.893  14.323  17.975  1.00  0.00           O
ATOM   6531  O11 POPEZ 237      49.993  14.443  20.135  1.00  0.00           O
ATOM   6532  O12 POPEZ 237      50.703  15.983  18.315  1.00  0.00           O
ATOM   6533  C1  POPEZ 237      51.272  13.793  20.105  1.00  0.00           C
ATOM   6536  C2  POPEZ 237      51.723  13.333  21.535  1.00  0.00           C
ATOM   6538  O21 POPEZ 237      52.042  11.933  21.615  1.00  0.00           O
ATOM   6539  C21 POPEZ 237      53.093  11.503  20.945  1.00  0.00           C
ATOM   6540  O22 POPEZ 237      53.663  12.113  20.045  1.00  0.00           O
ATOM   6541  C22 POPEZ 237      53.493  10.113  21.415  1.00  0.00           C
ATOM   6544  C3  POPEZ 237      50.593  13.593  22.565  1.00  0.00           C
ATOM   6547  O31 POPEZ 237      50.983  13.233  23.905  1.00  0.00           O
ATOM   6548  C31 POPEZ 237      50.092  12.563  24.625  1.00  0.00           C
ATOM   6549  O32 POPEZ 237      48.963  12.283  24.275  1.00  0.00           O
ATOM   6550  C32 POPEZ 237      50.723  12.203  25.965  1.00  0.00           C
ATOM   6553  C23 POPEZ 237      52.723   9.613  22.665  1.00  0.00           C
ATOM   6556  C24 POPEZ 237      53.033   8.143  22.935  1.00  0.00           C
ATOM   6559  C25 POPEZ 237      52.643   7.663  24.335  1.00  0.00           C
ATOM   6562  C26 POPEZ 237      51.183   7.893  24.735  1.00  0.00           C
ATOM   6565  C27 POPEZ 237      50.923   7.283  26.125  1.00  0.00           C
ATOM   6568  C28 POPEZ 237      49.432   7.093  26.445  1.00  0.00           C
ATOM   6571  C29 POPEZ 237      49.253   6.153  27.605  1.00  0.00           C
ATOM   6573 0C21 POPEZ 237      48.583   6.373  28.755  1.00  0.00           C
ATOM   6575 1C21 POPEZ 237      47.843   7.613  29.175  1.00  0.00           C
ATOM   6578 2C21 POPEZ 237      46.363   7.343  29.495  1.00  0.00           C
ATOM   6581 3C21 POPEZ 237      46.183   6.263  30.585  1.00  0.00           C
ATOM   6584 4C21 POPEZ 237      44.913   6.413  31.425  1.00  0.00           C
ATOM   6587 5C21 POPEZ 237      44.882   5.403  32.585  1.00  0.00           C
ATOM   6590 6C21 POPEZ 237      44.813   3.933  32.155  1.00  0.00           C
ATOM   6593 7C21 POPEZ 237      44.853   2.983  33.355  1.00  0.00           C
ATOM   6596 8C21 POPEZ 237      44.933   1.503  32.965  1.00  0.00           C
ATOM   6600  C33 POPEZ 237      49.853  11.293  26.875  1.00  0.00           C
ATOM   6603  C34 POPEZ 237      48.873  12.083  27.755  1.00  0.00           C
ATOM   6606  C35 POPEZ 237      48.443  11.323  29.025  1.00  0.00           C
ATOM   6609  C36 POPEZ 237      47.662  12.183  30.015  1.00  0.00           C
ATOM   6612  C37 POPEZ 237      47.532  11.533  31.395  1.00  0.00           C
ATOM   6615  C38 POPEZ 237      46.503  12.233  32.285  1.00  0.00           C
ATOM   6618  C39 POPEZ 237      46.743  12.023  33.785  1.00  0.00           C
ATOM   6621 0C31 POPEZ 237      47.743  13.043  34.375  1.00  0.00           C
ATOM   6624 1C31 POPEZ 237      47.983  12.823  35.875  1.00  0.00           C
ATOM   6627 2C31 POPEZ 237      49.103  13.713  36.445  1.00  0.00           C
ATOM   6630 3C31 POPEZ 237      49.713  13.143  37.735  1.00  0.00           C
ATOM   6633 4C31 POPEZ 237      48.782  13.213  38.955  1.00  0.00           C
ATOM   6636 5C31 POPEZ 237      49.353  12.433  40.155  1.00  0.00           C
ATOM   6639 6C31 POPEZ 237      48.493  12.523  41.415  1.00  0.00           C
ATOM   6643  NH3 POPEa 238      20.813  36.892  63.645  1.00  0.00           N
ATOM   6647  C12 POPEa 238      20.273  35.503  63.455  1.00  0.00           C
ATOM   6650  C11 POPEa 238      21.123  34.413  64.135  1.00  0.00           C
ATOM   6653  P   POPEa 238      20.173  32.103  63.185  1.00  0.00           P
ATOM   6654  O13 POPEa 238      21.183  32.253  62.115  1.00  0.00           O
ATOM   6655  O14 POPEa 238      20.203  30.783  63.845  1.00  0.00           O
ATOM   6656  O11 POPEa 238      18.763  32.353  62.545  1.00  0.00           O
ATOM   6657  O12 POPEa 238      20.343  33.223  64.295  1.00  0.00           O
ATOM   6658  C1  POPEa 238      18.523  33.493  61.715  1.00  0.00           C
ATOM   6661  C2  POPEa 238      17.693  33.093  60.485  1.00  0.00           C
ATOM   6663  O21 POPEa 238      17.923  33.913  59.315  1.00  0.00           O
ATOM   6664  C21 POPEa 238      18.253  35.183  59.335  1.00  0.00           C
ATOM   6665  O22 POPEa 238      18.053  35.983  60.245  1.00  0.00           O
ATOM   6666  C22 POPEa 238      19.103  35.482  58.095  1.00  0.00           C
ATOM   6669  C3  POPEa 238      16.193  32.903  60.815  1.00  0.00           C
ATOM   6672  O31 POPEa 238      15.503  32.333  59.685  1.00  0.00           O
ATOM   6673  C31 POPEa 238      14.833  33.183  58.925  1.00  0.00           C
ATOM   6674  O32 POPEa 238      14.623  34.363  59.185  1.00  0.00           O
ATOM   6675  C32 POPEa 238      14.463  32.493  57.615  1.00  0.00           C
ATOM   6678  C23 POPEa 238      18.443  36.503  57.145  1.00  0.00           C
ATOM   6681  C24 POPEa 238      19.273  36.743  55.875  1.00  0.00           C
ATOM   6684  C25 POPEa 238      18.903  38.093  55.255  1.00  0.00           C
ATOM   6687  C26 POPEa 238      19.463  38.353  53.855  1.00  0.00           C
ATOM   6690  C27 POPEa 238      19.083  39.763  53.385  1.00  0.00           C
ATOM   6693  C28 POPEa 238      19.403  39.993  51.905  1.00  0.00           C
ATOM   6696  C29 POPEa 238      19.083  41.403  51.475  1.00  0.00           C
ATOM   6698 0C21 POPEa 238      19.523  41.972  50.345  1.00  0.00           C
ATOM   6700 1C21 POPEa 238      20.373  41.302  49.295  1.00  0.00           C
ATOM   6703 2C21 POPEa 238      21.833  41.762  49.325  1.00  0.00           C
ATOM   6706 3C21 POPEa 238      22.733  40.982  48.345  1.00  0.00           C
ATOM   6709 4C21 POPEa 238      22.283  41.033  46.875  1.00  0.00           C
ATOM   6712 5C21 POPEa 238      22.333  42.442  46.265  1.00  0.00           C
ATOM   6715 6C21 POPEa 238      21.743  42.463  44.845  1.00  0.00           C
ATOM   6718 7C21 POPEa 238      21.733  43.872  44.235  1.00  0.00           C
ATOM   6721 8C21 POPEa 238      21.163  43.903  42.815  1.00  0.00           C
ATOM   6725  C33 POPEa 238      14.173  33.523  56.505  1.00  0.00           C
ATOM   6728  C34 POPEa 238      14.533  33.023  55.105  1.00  0.00           C
ATOM   6731  C35 POPEa 238      14.563  34.173  54.085  1.00  0.00           C
ATOM   6734  C36 POPEa 238      15.513  33.903  52.905  1.00  0.00           C
ATOM   6737  C37 POPEa 238      15.773  35.183  52.095  1.00  0.00           C
ATOM   6740  C38 POPEa 238      16.813  34.982  50.985  1.00  0.00           C
ATOM   6743  C39 POPEa 238      17.293  36.313  50.405  1.00  0.00           C
ATOM   6746 0C31 POPEa 238      16.313  37.003  49.445  1.00  0.00           C
ATOM   6749 1C31 POPEa 238      16.773  38.433  49.175  1.00  0.00           C
ATOM   6752 2C31 POPEa 238      16.273  39.043  47.865  1.00  0.00           C
ATOM   6755 3C31 POPEa 238      17.173  40.232  47.495  1.00  0.00           C
ATOM   6758 4C31 POPEa 238      16.733  41.033  46.265  1.00  0.00           C
ATOM   6761 5C31 POPEa 238      17.893  41.913  45.795  1.00  0.00           C
ATOM   6764 6C31 POPEa 238      17.583  42.762  44.565  1.00  0.00           C
ATOM   6768  NH3 POPEb 239     110.323  27.453  60.715  1.00  0.00           N
ATOM   6772  C12 POPEb 239     109.202  28.312  61.225  1.00  0.00           C
ATOM   6775  C11 POPEb 239     108.362  28.893  60.085  1.00  0.00           C
ATOM   6778  P   POPEb 239     106.793  31.003  59.925  1.00  0.00           P
ATOM   6779  O13 POPEb 239     106.243  30.463  58.655  1.00  0.00           O
ATOM   6780  O14 POPEb 239     105.843  31.703  60.805  1.00  0.00           O
ATOM   6781  O11 POPEb 239     108.032  31.913  59.625  1.00  0.00           O
ATOM   6782  O12 POPEb 239     107.473  29.822  60.695  1.00  0.00           O
ATOM   6783  C1  POPEb 239     108.043  32.872  58.565  1.00  0.00           C
ATOM   6786  C2  POPEb 239     109.503  33.072  58.125  1.00  0.00           C
ATOM   6788  O21 POPEb 239     109.513  33.633  56.815  1.00  0.00           O
ATOM   6789  C21 POPEb 239     110.183  34.753  56.685  1.00  0.00           C
ATOM   6790  O22 POPEb 239     110.593  35.482  57.585  1.00  0.00           O
ATOM   6791  C22 POPEb 239     110.452  35.013  55.225  1.00  0.00           C
ATOM   6794  C3  POPEb 239     110.252  31.713  58.075  1.00  0.00           C
ATOM   6797  O31 POPEb 239     111.492  31.793  57.335  1.00  0.00           O
ATOM   6798  C31 POPEb 239     111.682  31.253  56.125  1.00  0.00           C
ATOM   6799  O32 POPEb 239     112.643  31.523  55.415  1.00  0.00           O
ATOM   6800  C32 POPEb 239     110.672  30.163  55.745  1.00  0.00           C
ATOM   6803  C23 POPEb 239     109.193  35.463  54.435  1.00  0.00           C
ATOM   6806  C24 POPEb 239     109.553  35.802  52.985  1.00  0.00           C
ATOM   6809  C25 POPEb 239     108.463  36.583  52.255  1.00  0.00           C
ATOM   6812  C26 POPEb 239     109.012  37.322  51.035  1.00  0.00           C
ATOM   6815  C27 POPEb 239     107.923  37.913  50.125  1.00  0.00           C
ATOM   6818  C28 POPEb 239     108.502  38.622  48.895  1.00  0.00           C
ATOM   6821  C29 POPEb 239     109.153  39.933  49.245  1.00  0.00           C
ATOM   6823 0C21 POPEb 239     109.602  40.843  48.365  1.00  0.00           C
ATOM   6825 1C21 POPEb 239     109.583  40.693  46.875  1.00  0.00           C
ATOM   6828 2C21 POPEb 239     108.212  41.023  46.245  1.00  0.00           C
ATOM   6831 3C21 POPEb 239     108.312  41.552  44.805  1.00  0.00           C
ATOM   6834 4C21 POPEb 239     106.922  41.743  44.185  1.00  0.00           C
ATOM   6837 5C21 POPEb 239     106.873  42.683  42.975  1.00  0.00           C
ATOM   6840 6C21 POPEb 239     107.143  44.163  43.325  1.00  0.00           C
ATOM   6843 7C21 POPEb 239     106.573  45.122  42.275  1.00  0.00           C
ATOM   6846 8C21 POPEb 239     106.833  46.593  42.615  1.00  0.00           C
ATOM   6850  C33 POPEb 239     111.083  29.383  54.465  1.00  0.00           C
ATOM   6853  C34 POPEb 239     110.483  27.982  54.395  1.00  0.00           C
ATOM   6856  C35 POPEb 239     110.782  27.263  53.065  1.00  0.00           C
ATOM   6859  C36 POPEb 239     109.803  27.652  51.945  1.00  0.00           C
ATOM   6862  C37 POPEb 239     110.122  26.983  50.605  1.00  0.00           C
ATOM   6865  C38 POPEb 239     109.252  27.533  49.465  1.00  0.00           C
ATOM   6868  C39 POPEb 239     108.172  26.563  48.975  1.00  0.00           C
ATOM   6871 0C31 POPEb 239     108.623  25.703  47.785  1.00  0.00           C
ATOM   6874 1C31 POPEb 239     107.593  24.623  47.425  1.00  0.00           C
ATOM   6877 2C31 POPEb 239     107.362  24.462  45.925  1.00  0.00           C
ATOM   6880 3C31 POPEb 239     106.352  25.482  45.365  1.00  0.00           C
ATOM   6883 4C31 POPEb 239     106.042  25.233  43.885  1.00  0.00           C
ATOM   6886 5C31 POPEb 239     104.862  26.043  43.325  1.00  0.00           C
ATOM   6889 6C31 POPEb 239     104.733  25.903  41.815  1.00  0.00           C
ATOM   6893  NH3 POPEc 240      42.792  77.563  17.225  1.00  0.00           N
ATOM   6897  C12 POPEc 240      43.173  76.252  17.865  1.00  0.00           C
ATOM   6900  C11 POPEc 240      41.953  75.482  18.395  1.00  0.00           C
ATOM   6903  P   POPEc 240      41.763  72.942  17.765  1.00  0.00           P
ATOM   6904  O13 POPEc 240      42.353  72.892  16.425  1.00  0.00           O
ATOM   6905  O14 POPEc 240      40.292  73.032  17.795  1.00  0.00           O
ATOM   6906  O11 POPEc 240      42.173  71.642  18.565  1.00  0.00           O
ATOM   6907  O12 POPEc 240      42.343  74.133  18.615  1.00  0.00           O
ATOM   6908  C1  POPEc 240      43.432  71.552  19.225  1.00  0.00           C
ATOM   6911  C2  POPEc 240      43.333  70.582  20.425  1.00  0.00           C
ATOM   6913  O21 POPEc 240      43.213  71.362  21.645  1.00  0.00           O
ATOM   6914  C21 POPEc 240      42.413  70.802  22.525  1.00  0.00           C
ATOM   6915  O22 POPEc 240      41.883  69.703  22.375  1.00  0.00           O
ATOM   6916  C22 POPEc 240      42.103  71.713  23.705  1.00  0.00           C
ATOM   6919  C3  POPEc 240      44.553  69.603  20.505  1.00  0.00           C
ATOM   6922  O31 POPEc 240      44.213  68.332  21.125  1.00  0.00           O
ATOM   6923  C31 POPEc 240      44.483  68.243  22.445  1.00  0.00           C
ATOM   6924  O32 POPEc 240      45.022  69.093  23.105  1.00  0.00           O
ATOM   6925  C32 POPEc 240      44.042  66.863  22.945  1.00  0.00           C
ATOM   6928  C23 POPEc 240      43.292  72.482  24.315  1.00  0.00           C
ATOM   6931  C24 POPEc 240      44.233  71.743  25.275  1.00  0.00           C
ATOM   6934  C25 POPEc 240      45.133  72.752  26.025  1.00  0.00           C
ATOM   6937  C26 POPEc 240      45.743  72.213  27.325  1.00  0.00           C
ATOM   6940  C27 POPEc 240      46.443  73.302  28.155  1.00  0.00           C
ATOM   6943  C28 POPEc 240      46.593  72.963  29.655  1.00  0.00           C
ATOM   6946  C29 POPEc 240      47.322  71.663  29.885  1.00  0.00           C
ATOM   6948 0C21 POPEc 240      48.333  71.413  30.735  1.00  0.00           C
ATOM   6950 1C21 POPEc 240      49.013  72.372  31.675  1.00  0.00           C
ATOM   6953 2C21 POPEc 240      48.483  72.263  33.115  1.00  0.00           C
ATOM   6956 3C21 POPEc 240      49.313  73.113  34.085  1.00  0.00           C
ATOM   6959 4C21 POPEc 240      48.833  73.052  35.535  1.00  0.00           C
ATOM   6962 5C21 POPEc 240      49.833  73.673  36.525  1.00  0.00           C
ATOM   6965 6C21 POPEc 240      50.113  75.163  36.265  1.00  0.00           C
ATOM   6968 7C21 POPEc 240      51.053  75.783  37.295  1.00  0.00           C
ATOM   6971 8C21 POPEc 240      51.183  77.302  37.155  1.00  0.00           C
ATOM   6975  C33 POPEc 240      44.163  66.753  24.485  1.00  0.00           C
ATOM   6978  C34 POPEc 240      42.943  67.353  25.205  1.00  0.00           C
ATOM   6981  C35 POPEc 240      43.213  67.612  26.695  1.00  0.00           C
ATOM   6984  C36 POPEc 240      42.112  67.093  27.635  1.00  0.00           C
ATOM   6987  C37 POPEc 240      42.322  65.613  28.005  1.00  0.00           C
ATOM   6990  C38 POPEc 240      41.123  64.883  28.635  1.00  0.00           C
ATOM   6993  C39 POPEc 240      40.433  65.582  29.815  1.00  0.00           C
ATOM   6996 0C31 POPEc 240      40.983  65.143  31.165  1.00  0.00           C
ATOM   6999 1C31 POPEc 240      40.063  65.473  32.345  1.00  0.00           C
ATOM   7002 2C31 POPEc 240      40.323  64.573  33.565  1.00  0.00           C
ATOM   7005 3C31 POPEc 240      39.612  63.212  33.485  1.00  0.00           C
ATOM   7008 4C31 POPEc 240      38.143  63.253  33.915  1.00  0.00           C
ATOM   7011 5C31 POPEc 240      37.453  61.892  33.725  1.00  0.00           C
ATOM   7014 6C31 POPEc 240      35.953  61.923  34.005  1.00  0.00           C
ATOM   7018  NH3 POPEd 241      53.382 129.228  15.675  1.00  0.00           N
ATOM   7022  C12 POPEd 241      52.252 128.528  14.985  1.00  0.00           C
ATOM   7025  C11 POPEd 241      51.363 129.527  14.235  1.00  0.00           C
ATOM   7028  P   POPEd 241      48.813 129.518  13.605  1.00  0.00           P
ATOM   7029  O13 POPEd 241      49.013 130.868  13.025  1.00  0.00           O
ATOM   7030  O14 POPEd 241      47.953 128.557  12.885  1.00  0.00           O
ATOM   7031  O11 POPEd 241      48.423 129.657  15.115  1.00  0.00           O
ATOM   7032  O12 POPEd 241      50.223 128.838  13.705  1.00  0.00           O
ATOM   7033  C1  POPEd 241      47.792 128.618  15.855  1.00  0.00           C
ATOM   7036  C2  POPEd 241      48.563 128.317  17.175  1.00  0.00           C
ATOM   7038  O21 POPEd 241      47.713 127.833  18.255  1.00  0.00           O
ATOM   7039  C21 POPEd 241      46.943 128.737  18.845  1.00  0.00           C
ATOM   7040  O22 POPEd 241      46.623 129.817  18.385  1.00  0.00           O
ATOM   7041  C22 POPEd 241      46.533 128.287  20.245  1.00  0.00           C
ATOM   7044  C3  POPEd 241      49.443 129.527  17.625  1.00  0.00           C
ATOM   7047  O31 POPEd 241      49.952 129.287  18.955  1.00  0.00           O
ATOM   7048  C31 POPEd 241      51.093 129.857  19.245  1.00  0.00           C
ATOM   7049  O32 POPEd 241      51.813 130.478  18.465  1.00  0.00           O
ATOM   7050  C32 POPEd 241      51.443 129.577  20.725  1.00  0.00           C
ATOM   7053  C23 POPEd 241      45.882 129.457  21.005  1.00  0.00           C
ATOM   7056  C24 POPEd 241      45.853 129.287  22.525  1.00  0.00           C
ATOM   7059  C25 POPEd 241      45.032 128.078  22.975  1.00  0.00           C
ATOM   7062  C26 POPEd 241      44.843 128.088  24.485  1.00  0.00           C
ATOM   7065  C27 POPEd 241      44.183 126.813  25.005  1.00  0.00           C
ATOM   7068  C28 POPEd 241      44.193 126.713  26.535  1.00  0.00           C
ATOM   7071  C29 POPEd 241      45.593 126.622  27.085  1.00  0.00           C
ATOM   7073 0C21 POPEd 241      45.963 126.863  28.355  1.00  0.00           C
ATOM   7075 1C21 POPEd 241      45.043 127.273  29.475  1.00  0.00           C
ATOM   7078 2C21 POPEd 241      45.743 128.118  30.555  1.00  0.00           C
ATOM   7081 3C21 POPEd 241      46.932 127.433  31.245  1.00  0.00           C
ATOM   7084 4C21 POPEd 241      47.493 128.268  32.405  1.00  0.00           C
ATOM   7087 5C21 POPEd 241      48.723 127.633  33.065  1.00  0.00           C
ATOM   7090 6C21 POPEd 241      49.333 128.537  34.135  1.00  0.00           C
ATOM   7093 7C21 POPEd 241      50.283 127.813  35.095  1.00  0.00           C
ATOM   7096 8C21 POPEd 241      51.753 127.813  34.655  1.00  0.00           C
ATOM   7100  C33 POPEd 241      50.493 128.597  21.485  1.00  0.00           C
ATOM   7103  C34 POPEd 241      51.103 128.168  22.835  1.00  0.00           C
ATOM   7106  C35 POPEd 241      50.193 127.322  23.745  1.00  0.00           C
ATOM   7109  C36 POPEd 241      50.853 127.062  25.125  1.00  0.00           C
ATOM   7112  C37 POPEd 241      49.973 126.273  26.105  1.00  0.00           C
ATOM   7115  C38 POPEd 241      50.583 126.133  27.515  1.00  0.00           C
ATOM   7118  C39 POPEd 241      49.773 125.203  28.445  1.00  0.00           C
ATOM   7121 0C31 POPEd 241      50.173 125.302  29.925  1.00  0.00           C
ATOM   7124 1C31 POPEd 241      49.283 124.453  30.855  1.00  0.00           C
ATOM   7127 2C31 POPEd 241      49.853 124.323  32.285  1.00  0.00           C
ATOM   7130 3C31 POPEd 241      48.853 123.762  33.305  1.00  0.00           C
ATOM   7133 4C31 POPEd 241      49.483 123.533  34.685  1.00  0.00           C
ATOM   7136 5C31 POPEd 241      48.493 122.973  35.705  1.00  0.00           C
ATOM   7139 6C31 POPEd 241      49.163 122.543  37.015  1.00  0.00           C
ATOM   7143  NH3 POPEe 242      16.753  77.173  16.155  1.00  0.00           N
ATOM   7147  C12 POPEe 242      15.833  76.023  16.425  1.00  0.00           C
ATOM   7150  C11 POPEe 242      15.753  75.153  15.175  1.00  0.00           C
ATOM   7153  P   POPEe 242      13.723  73.552  15.485  1.00  0.00           P
ATOM   7154  O13 POPEe 242      13.013  74.273  14.405  1.00  0.00           O
ATOM   7155  O14 POPEe 242      13.503  72.093  15.585  1.00  0.00           O
ATOM   7156  O11 POPEe 242      13.283  74.142  16.875  1.00  0.00           O
ATOM   7157  O12 POPEe 242      15.273  73.862  15.495  1.00  0.00           O
ATOM   7158  C1  POPEe 242      13.673  73.523  18.095  1.00  0.00           C
ATOM   7161  C2  POPEe 242      12.813  74.073  19.255  1.00  0.00           C
ATOM   7163  O21 POPEe 242      11.983  73.032  19.815  1.00  0.00           O
ATOM   7164  C21 POPEe 242      12.453  72.502  20.935  1.00  0.00           C
ATOM   7165  O22 POPEe 242      13.633  72.302  21.175  1.00  0.00           O
ATOM   7166  C22 POPEe 242      11.273  72.343  21.895  1.00  0.00           C
ATOM   7169  C3  POPEe 242      11.883  75.223  18.775  1.00  0.00           C
ATOM   7172  O31 POPEe 242      11.223  75.802  19.915  1.00  0.00           O
ATOM   7173  C31 POPEe 242      11.553  77.023  20.275  1.00  0.00           C
ATOM   7174  O32 POPEe 242      12.303  77.773  19.655  1.00  0.00           O
ATOM   7175  C32 POPEe 242      11.003  77.243  21.685  1.00  0.00           C
ATOM   7178  C23 POPEe 242      11.633  72.543  23.395  1.00  0.00           C
ATOM   7181  C24 POPEe 242      10.823  71.613  24.315  1.00  0.00           C
ATOM   7184  C25 POPEe 242      11.163  71.793  25.795  1.00  0.00           C
ATOM   7187  C26 POPEe 242      10.463  70.792  26.715  1.00  0.00           C
ATOM   7190  C27 POPEe 242      11.413  69.923  27.545  1.00  0.00           C
ATOM   7193  C28 POPEe 242      10.683  69.103  28.625  1.00  0.00           C
ATOM   7196  C29 POPEe 242      10.203  69.993  29.745  1.00  0.00           C
ATOM   7198 0C21 POPEe 242      10.663  70.052  31.005  1.00  0.00           C
ATOM   7200 1C21 POPEe 242      11.753  69.203  31.625  1.00  0.00           C
ATOM   7203 2C21 POPEe 242      11.183  68.283  32.715  1.00  0.00           C
ATOM   7206 3C21 POPEe 242      10.843  69.033  34.015  1.00  0.00           C
ATOM   7209 4C21 POPEe 242      10.243  68.113  35.075  1.00  0.00           C
ATOM   7212 5C21 POPEe 242       9.663  68.893  36.265  1.00  0.00           C
ATOM   7215 6C21 POPEe 242      10.733  69.353  37.285  1.00  0.00           C
ATOM   7218 7C21 POPEe 242      10.153  70.163  38.455  1.00  0.00           C
ATOM   7221 8C21 POPEe 242      11.223  70.792  39.355  1.00  0.00           C
ATOM   7225  C33 POPEe 242      11.673  78.413  22.435  1.00  0.00           C
ATOM   7228  C34 POPEe 242      11.183  78.533  23.885  1.00  0.00           C
ATOM   7231  C35 POPEe 242      11.613  77.353  24.775  1.00  0.00           C
ATOM   7234  C36 POPEe 242      11.253  77.572  26.245  1.00  0.00           C
ATOM   7237  C37 POPEe 242      11.003  76.252  26.985  1.00  0.00           C
ATOM   7240  C38 POPEe 242      10.633  76.413  28.465  1.00  0.00           C
ATOM   7243  C39 POPEe 242      11.763  76.972  29.335  1.00  0.00           C
ATOM   7246 0C31 POPEe 242      11.663  76.442  30.775  1.00  0.00           C
ATOM   7249 1C31 POPEe 242      12.783  76.953  31.685  1.00  0.00           C
ATOM   7252 2C31 POPEe 242      12.553  76.512  33.135  1.00  0.00           C
ATOM   7255 3C31 POPEe 242      13.713  76.823  34.095  1.00  0.00           C
ATOM   7258 4C31 POPEe 242      14.353  78.192  33.875  1.00  0.00           C
ATOM   7261 5C31 POPEe 242      15.003  78.753  35.145  1.00  0.00           C
ATOM   7264 6C31 POPEe 242      15.853  80.003  34.865  1.00  0.00           C
ATOM   7268  NH3 POPEf 243     123.732 100.413  20.795  1.00  0.00           N
ATOM   7272  C12 POPEf 243     125.163 100.172  20.415  1.00  0.00           C
ATOM   7275  C11 POPEf 243     125.633  98.762  20.775  1.00  0.00           C
ATOM   7278  P   POPEf 243     127.782  97.322  20.805  1.00  0.00           P
ATOM   7279  O13 POPEf 243     126.943  96.163  20.455  1.00  0.00           O
ATOM   7280  O14 POPEf 243     129.157  97.342  20.255  1.00  0.00           O
ATOM   7281  O11 POPEf 243     127.853  97.493  22.375  1.00  0.00           O
ATOM   7282  O12 POPEf 243     126.993  98.613  20.365  1.00  0.00           O
ATOM   7283  C1  POPEf 243     127.672  96.383  23.255  1.00  0.00           C
ATOM   7286  C2  POPEf 243     126.383  96.552  24.105  1.00  0.00           C
ATOM   7288  O21 POPEf 243     126.713  96.612  25.505  1.00  0.00           O
ATOM   7289  C21 POPEf 243     127.173  95.523  26.095  1.00  0.00           C
ATOM   7290  O22 POPEf 243     127.273  94.413  25.625  1.00  0.00           O
ATOM   7291  C22 POPEf 243     127.573  95.923  27.525  1.00  0.00           C
ATOM   7294  C3  POPEf 243     125.273  95.523  23.765  1.00  0.00           C
ATOM   7297  O31 POPEf 243     124.243  95.523  24.765  1.00  0.00           O
ATOM   7298  C31 POPEf 243     123.403  96.533  24.745  1.00  0.00           C
ATOM   7299  O32 POPEf 243     123.233  97.313  23.825  1.00  0.00           O
ATOM   7300  C32 POPEf 243     122.762  96.603  26.125  1.00  0.00           C
ATOM   7303  C23 POPEf 243     129.108  96.033  27.695  1.00  0.00           C
ATOM   7306  C24 POPEf 243     129.568  96.422  29.115  1.00  0.00           C
ATOM   7309  C25 POPEf 243     128.998  95.582  30.265  1.00  0.00           C
ATOM   7312  C26 POPEf 243     129.627  95.932  31.625  1.00  0.00           C
ATOM   7315  C27 POPEf 243     128.937  95.183  32.785  1.00  0.00           C
ATOM   7318  C28 POPEf 243     129.487  95.543  34.175  1.00  0.00           C
ATOM   7321  C29 POPEf 243     128.948  96.853  34.695  1.00  0.00           C
ATOM   7323 0C21 POPEf 243     129.538  97.652  35.605  1.00  0.00           C
ATOM   7325 1C21 POPEf 243     130.838  97.413  36.325  1.00  0.00           C
ATOM   7328 2C21 POPEf 243     130.847  98.103  37.705  1.00  0.00           C
ATOM   7331 3C21 POPEf 243     132.178  97.963  38.455  1.00  0.00           C
ATOM   7334 4C21 POPEf 243     132.338  98.993  39.585  1.00  0.00           C
ATOM   7337 5C21 POPEf 243     133.767  99.103  40.125  1.00  0.00           C
ATOM   7340 6C21 POPEf 243     134.127  98.073  41.205  1.00  0.00           C
ATOM   7343 7C21 POPEf 243     135.557  98.292  41.715  1.00  0.00           C
ATOM   7346 8C21 POPEf 243     135.978  97.392  42.885  1.00  0.00           C
ATOM   7350  C33 POPEf 243     123.633  97.383  27.145  1.00  0.00           C
ATOM   7353  C34 POPEf 243     123.612  96.703  28.525  1.00  0.00           C
ATOM   7356  C35 POPEf 243     124.493  97.413  29.565  1.00  0.00           C
ATOM   7359  C36 POPEf 243     123.963  98.793  29.965  1.00  0.00           C
ATOM   7362  C37 POPEf 243     124.643  99.353  31.215  1.00  0.00           C
ATOM   7365  C38 POPEf 243     124.012 100.672  31.695  1.00  0.00           C
ATOM   7368  C39 POPEf 243     124.363 101.043  33.145  1.00  0.00           C
ATOM   7371 0C31 POPEf 243     125.603 101.933  33.295  1.00  0.00           C
ATOM   7374 1C31 POPEf 243     125.303 103.432  33.115  1.00  0.00           C
ATOM   7377 2C31 POPEf 243     126.532 104.323  33.335  1.00  0.00           C
ATOM   7380 3C31 POPEf 243     126.213 105.643  34.065  1.00  0.00           C
ATOM   7383 4C31 POPEf 243     125.333 106.622  33.265  1.00  0.00           C
ATOM   7386 5C31 POPEf 243     124.763 107.732  34.165  1.00  0.00           C
ATOM   7389 6C31 POPEf 243     124.223 108.943  33.415  1.00  0.00           C
ATOM   7393  NH3 POPEg 244      48.873  42.302  60.245  1.00  0.00           N
ATOM   7397  C12 POPEg 244      47.592  41.972  60.975  1.00  0.00           C
ATOM   7400  C11 POPEg 244      46.323  42.273  60.185  1.00  0.00           C
ATOM   7403  P   POPEg 244      43.772  41.832  60.395  1.00  0.00           P
ATOM   7404  O13 POPEg 244      42.903  40.763  60.915  1.00  0.00           O
ATOM   7405  O14 POPEg 244      43.382  43.212  60.745  1.00  0.00           O
ATOM   7406  O11 POPEg 244      43.842  41.683  58.815  1.00  0.00           O
ATOM   7407  O12 POPEg 244      45.253  41.603  60.845  1.00  0.00           O
ATOM   7408  C1  POPEg 244      43.553  42.793  57.975  1.00  0.00           C
ATOM   7411  C2  POPEg 244      42.643  42.383  56.805  1.00  0.00           C
ATOM   7413  O21 POPEg 244      42.202  43.613  56.185  1.00  0.00           O
ATOM   7414  C21 POPEg 244      42.042  43.563  54.875  1.00  0.00           C
ATOM   7415  O22 POPEg 244      42.163  42.572  54.175  1.00  0.00           O
ATOM   7416  C22 POPEg 244      41.713  44.982  54.425  1.00  0.00           C
ATOM   7419  C3  POPEg 244      41.423  41.593  57.365  1.00  0.00           C
ATOM   7422  O31 POPEg 244      40.503  41.263  56.295  1.00  0.00           O
ATOM   7423  C31 POPEg 244      40.783  40.072  55.735  1.00  0.00           C
ATOM   7424  O32 POPEg 244      41.473  39.203  56.225  1.00  0.00           O
ATOM   7425  C32 POPEg 244      40.143  39.993  54.345  1.00  0.00           C
ATOM   7428  C23 POPEg 244      41.603  45.133  52.895  1.00  0.00           C
ATOM   7431  C24 POPEg 244      41.433  46.593  52.455  1.00  0.00           C
ATOM   7434  C25 POPEg 244      42.753  47.203  51.945  1.00  0.00           C
ATOM   7437  C26 POPEg 244      42.673  48.713  51.705  1.00  0.00           C
ATOM   7440  C27 POPEg 244      44.063  49.332  51.515  1.00  0.00           C
ATOM   7443  C28 POPEg 244      44.073  50.763  50.925  1.00  0.00           C
ATOM   7446  C29 POPEg 244      43.912  50.773  49.425  1.00  0.00           C
ATOM   7448 0C21 POPEg 244      44.473  51.652  48.565  1.00  0.00           C
ATOM   7450 1C21 POPEg 244      45.333  52.832  48.915  1.00  0.00           C
ATOM   7453 2C21 POPEg 244      46.753  52.773  48.305  1.00  0.00           C
ATOM   7456 3C21 POPEg 244      47.522  51.503  48.705  1.00  0.00           C
ATOM   7459 4C21 POPEg 244      49.053  51.663  48.655  1.00  0.00           C
ATOM   7462 5C21 POPEg 244      49.612  52.123  47.305  1.00  0.00           C
ATOM   7465 6C21 POPEg 244      51.142  52.143  47.335  1.00  0.00           C
ATOM   7468 7C21 POPEg 244      51.753  52.732  46.055  1.00  0.00           C
ATOM   7471 8C21 POPEg 244      53.263  52.533  45.975  1.00  0.00           C
ATOM   7475  C33 POPEg 244      40.993  39.133  53.385  1.00  0.00           C
ATOM   7478  C34 POPEg 244      40.713  39.453  51.905  1.00  0.00           C
ATOM   7481  C35 POPEg 244      41.673  38.753  50.935  1.00  0.00           C
ATOM   7484  C36 POPEg 244      41.473  37.243  50.845  1.00  0.00           C
ATOM   7487  C37 POPEg 244      42.773  36.423  50.925  1.00  0.00           C
ATOM   7490  C38 POPEg 244      42.532  34.913  50.815  1.00  0.00           C
ATOM   7493  C39 POPEg 244      41.803  34.473  49.535  1.00  0.00           C
ATOM   7496 0C31 POPEg 244      42.493  34.973  48.255  1.00  0.00           C
ATOM   7499 1C31 POPEg 244      41.883  34.392  46.985  1.00  0.00           C
ATOM   7502 2C31 POPEg 244      42.673  34.803  45.735  1.00  0.00           C
ATOM   7505 3C31 POPEg 244      42.202  34.093  44.465  1.00  0.00           C
ATOM   7508 4C31 POPEg 244      42.623  32.622  44.395  1.00  0.00           C
ATOM   7511 5C31 POPEg 244      42.163  31.973  43.085  1.00  0.00           C
ATOM   7514 6C31 POPEg 244      42.733  30.572  42.865  1.00  0.00           C
ATOM   7518  NH3 POPEh 245      31.033 113.192  58.085  1.00  0.00           N
ATOM   7522  C12 POPEh 245      29.733 113.442  58.785  1.00  0.00           C
ATOM   7525  C11 POPEh 245      29.263 114.883  58.525  1.00  0.00           C
ATOM   7528  P   POPEh 245      30.133 117.332  58.365  1.00  0.00           P
ATOM   7529  O13 POPEh 245      28.933 117.672  57.565  1.00  0.00           O
ATOM   7530  O14 POPEh 245      30.163 117.783  59.775  1.00  0.00           O
ATOM   7531  O11 POPEh 245      31.423 117.833  57.595  1.00  0.00           O
ATOM   7532  O12 POPEh 245      30.383 115.762  58.365  1.00  0.00           O
ATOM   7533  C1  POPEh 245      32.143 117.023  56.655  1.00  0.00           C
ATOM   7536  C2  POPEh 245      31.533 117.083  55.225  1.00  0.00           C
ATOM   7538  O21 POPEh 245      31.993 116.052  54.325  1.00  0.00           O
ATOM   7539  C21 POPEh 245      33.283 115.923  54.045  1.00  0.00           C
ATOM   7540  O22 POPEh 245      34.203 116.383  54.695  1.00  0.00           O
ATOM   7541  C22 POPEh 245      33.443 115.053  52.785  1.00  0.00           C
ATOM   7544  C3  POPEh 245      31.703 118.482  54.585  1.00  0.00           C
ATOM   7547  O31 POPEh 245      30.883 118.582  53.415  1.00  0.00           O
ATOM   7548  C31 POPEh 245      31.453 118.353  52.225  1.00  0.00           C
ATOM   7549  O32 POPEh 245      32.633 118.122  52.035  1.00  0.00           O
ATOM   7550  C32 POPEh 245      30.343 118.452  51.175  1.00  0.00           C
ATOM   7553  C23 POPEh 245      34.882 114.593  52.445  1.00  0.00           C
ATOM   7556  C24 POPEh 245      35.673 115.543  51.515  1.00  0.00           C
ATOM   7559  C25 POPEh 245      37.042 114.942  51.125  1.00  0.00           C
ATOM   7562  C26 POPEh 245      37.943 115.862  50.295  1.00  0.00           C
ATOM   7565  C27 POPEh 245      37.603 115.903  48.795  1.00  0.00           C
ATOM   7568  C28 POPEh 245      38.113 114.653  48.035  1.00  0.00           C
ATOM   7571  C29 POPEh 245      37.443 114.512  46.695  1.00  0.00           C
ATOM   7573 0C21 POPEh 245      38.003 114.213  45.505  1.00  0.00           C
ATOM   7575 1C21 POPEh 245      39.463 113.943  45.225  1.00  0.00           C
ATOM   7578 2C21 POPEh 245      40.043 115.063  44.335  1.00  0.00           C
ATOM   7581 3C21 POPEh 245      41.542 114.892  44.065  1.00  0.00           C
ATOM   7584 4C21 POPEh 245      42.063 115.652  42.835  1.00  0.00           C
ATOM   7587 5C21 POPEh 245      42.042 117.202  42.915  1.00  0.00           C
ATOM   7590 6C21 POPEh 245      40.643 117.823  42.745  1.00  0.00           C
ATOM   7593 7C21 POPEh 245      40.673 119.282  42.285  1.00  0.00           C
ATOM   7596 8C21 POPEh 245      39.283 119.913  42.185  1.00  0.00           C
ATOM   7600  C33 POPEh 245      30.792 118.753  49.725  1.00  0.00           C
ATOM   7603  C34 POPEh 245      31.153 117.493  48.915  1.00  0.00           C
ATOM   7606  C35 POPEh 245      30.923 117.672  47.395  1.00  0.00           C
ATOM   7609  C36 POPEh 245      31.773 118.793  46.785  1.00  0.00           C
ATOM   7612  C37 POPEh 245      31.643 118.852  45.255  1.00  0.00           C
ATOM   7615  C38 POPEh 245      32.463 119.983  44.615  1.00  0.00           C
ATOM   7618  C39 POPEh 245      31.893 121.383  44.885  1.00  0.00           C
ATOM   7621 0C31 POPEh 245      31.013 121.913  43.745  1.00  0.00           C
ATOM   7624 1C31 POPEh 245      30.403 123.283  44.065  1.00  0.00           C
ATOM   7627 2C31 POPEh 245      29.743 123.943  42.855  1.00  0.00           C
ATOM   7630 3C31 POPEh 245      29.253 125.362  43.155  1.00  0.00           C
ATOM   7633 4C31 POPEh 245      28.863 126.113  41.875  1.00  0.00           C
ATOM   7636 5C31 POPEh 245      28.693 127.623  42.065  1.00  0.00           C
ATOM   7639 6C31 POPEh 245      28.313 128.358  40.775  1.00  0.00           C
ATOM   7643  NH3 POPEi 246     113.212  61.692  17.775  1.00  0.00           N
ATOM   7647  C12 POPEi 246     114.542  61.383  17.135  1.00  0.00           C
ATOM   7650  C11 POPEi 246     115.153  60.083  17.665  1.00  0.00           C
ATOM   7653  P   POPEi 246     117.783  60.163  18.085  1.00  0.00           P
ATOM   7654  O13 POPEi 246     118.553  58.903  18.155  1.00  0.00           O
ATOM   7655  O14 POPEi 246     118.542  61.322  17.575  1.00  0.00           O
ATOM   7656  O11 POPEi 246     117.322  60.563  19.525  1.00  0.00           O
ATOM   7657  O12 POPEi 246     116.492  59.933  17.215  1.00  0.00           O
ATOM   7658  C1  POPEi 246     118.063  60.153  20.685  1.00  0.00           C
ATOM   7661  C2  POPEi 246     117.153  59.253  21.545  1.00  0.00           C
ATOM   7663  O21 POPEi 246     117.783  58.963  22.795  1.00  0.00           O
ATOM   7664  C21 POPEi 246     117.602  59.853  23.735  1.00  0.00           C
ATOM   7665  O22 POPEi 246     117.073  60.943  23.585  1.00  0.00           O
ATOM   7666  C22 POPEi 246     118.063  59.262  25.055  1.00  0.00           C
ATOM   7669  C3  POPEi 246     116.813  57.913  20.835  1.00  0.00           C
ATOM   7672  O31 POPEi 246     115.703  57.253  21.475  1.00  0.00           O
ATOM   7673  C31 POPEi 246     116.063  56.463  22.505  1.00  0.00           C
ATOM   7674  O32 POPEi 246     117.193  56.283  22.905  1.00  0.00           O
ATOM   7675  C32 POPEi 246     114.803  55.943  23.165  1.00  0.00           C
ATOM   7678  C23 POPEi 246     117.742  60.213  26.225  1.00  0.00           C
ATOM   7681  C24 POPEi 246     118.103  59.663  27.615  1.00  0.00           C
ATOM   7684  C25 POPEi 246     119.532  59.113  27.735  1.00  0.00           C
ATOM   7687  C26 POPEi 246     120.053  59.233  29.175  1.00  0.00           C
ATOM   7690  C27 POPEi 246     121.372  58.482  29.425  1.00  0.00           C
ATOM   7693  C28 POPEi 246     121.793  58.543  30.915  1.00  0.00           C
ATOM   7696  C29 POPEi 246     123.013  57.692  31.115  1.00  0.00           C
ATOM   7698 0C21 POPEi 246     123.403  57.013  32.205  1.00  0.00           C
ATOM   7700 1C21 POPEi 246     122.742  56.953  33.565  1.00  0.00           C
ATOM   7703 2C21 POPEi 246     122.473  55.503  34.025  1.00  0.00           C
ATOM   7706 3C21 POPEi 246     121.253  54.872  33.345  1.00  0.00           C
ATOM   7709 4C21 POPEi 246     120.963  53.422  33.795  1.00  0.00           C
ATOM   7712 5C21 POPEi 246     120.633  53.282  35.285  1.00  0.00           C
ATOM   7715 6C21 POPEi 246     121.782  52.643  36.075  1.00  0.00           C
ATOM   7718 7C21 POPEi 246     121.463  52.493  37.565  1.00  0.00           C
ATOM   7721 8C21 POPEi 246     122.392  51.493  38.255  1.00  0.00           C
ATOM   7725  C33 POPEi 246     115.013  55.442  24.605  1.00  0.00           C
ATOM   7728  C34 POPEi 246     113.673  55.093  25.255  1.00  0.00           C
ATOM   7731  C35 POPEi 246     113.773  54.672  26.715  1.00  0.00           C
ATOM   7734  C36 POPEi 246     112.432  54.713  27.465  1.00  0.00           C
ATOM   7737  C37 POPEi 246     112.583  54.363  28.945  1.00  0.00           C
ATOM   7740  C38 POPEi 246     111.393  54.763  29.815  1.00  0.00           C
ATOM   7743  C39 POPEi 246     111.772  54.723  31.305  1.00  0.00           C
ATOM   7746 0C31 POPEi 246     110.663  55.223  32.235  1.00  0.00           C
ATOM   7749 1C31 POPEi 246     111.193  55.462  33.665  1.00  0.00           C
ATOM   7752 2C31 POPEi 246     110.203  56.213  34.565  1.00  0.00           C
ATOM   7755 3C31 POPEi 246     108.913  55.433  34.855  1.00  0.00           C
ATOM   7758 4C31 POPEi 246     108.032  56.133  35.895  1.00  0.00           C
ATOM   7761 5C31 POPEi 246     107.053  55.192  36.615  1.00  0.00           C
ATOM   7764 6C31 POPEi 246     106.193  55.893  37.665  1.00  0.00           C
ATOM   7768  NH3 POPEj 247     129.508  15.223  17.145  1.00  0.00           N
ATOM   7772  C12 POPEj 247     128.407  14.233  16.965  1.00  0.00           C
ATOM   7775  C11 POPEj 247     127.963  13.743  18.345  1.00  0.00           C
ATOM   7778  P   POPEj 247     126.433  11.813  19.285  1.00  0.00           P
ATOM   7779  O13 POPEj 247     125.003  12.143  19.365  1.00  0.00           O
ATOM   7780  O14 POPEj 247     126.803  10.423  18.975  1.00  0.00           O
ATOM   7781  O11 POPEj 247     127.183  12.223  20.635  1.00  0.00           O
ATOM   7782  O12 POPEj 247     127.032  12.713  18.155  1.00  0.00           O
ATOM   7783  C1  POPEj 247     128.038  11.213  21.235  1.00  0.00           C
ATOM   7786  C2  POPEj 247     127.273  10.223  22.165  1.00  0.00           C
ATOM   7788  O21 POPEj 247     127.342  10.663  23.525  1.00  0.00           O
ATOM   7789  C21 POPEj 247     126.343  11.423  23.935  1.00  0.00           C
ATOM   7790  O22 POPEj 247     125.312  11.633  23.325  1.00  0.00           O
ATOM   7791  C22 POPEj 247     126.702  12.083  25.265  1.00  0.00           C
ATOM   7794  C3  POPEj 247     127.892   8.803  22.075  1.00  0.00           C
ATOM   7797  O31 POPEj 247     127.773   8.013  23.275  1.00  0.00           O
ATOM   7798  C31 POPEj 247     126.562   7.493  23.535  1.00  0.00           C
ATOM   7799  O32 POPEj 247     125.543   7.743  22.925  1.00  0.00           O
ATOM   7800  C32 POPEj 247     126.773   6.423  24.615  1.00  0.00           C
ATOM   7803  C23 POPEj 247     126.592  11.173  26.515  1.00  0.00           C
ATOM   7806  C24 POPEj 247     127.243  11.883  27.705  1.00  0.00           C
ATOM   7809  C25 POPEj 247     127.422  11.023  28.975  1.00  0.00           C
ATOM   7812  C26 POPEj 247     126.182  11.093  29.875  1.00  0.00           C
ATOM   7815  C27 POPEj 247     126.493  10.983  31.375  1.00  0.00           C
ATOM   7818  C28 POPEj 247     125.522  11.833  32.225  1.00  0.00           C
ATOM   7821  C29 POPEj 247     125.862  11.833  33.695  1.00  0.00           C
ATOM   7823 0C21 POPEj 247     125.013  11.713  34.735  1.00  0.00           C
ATOM   7825 1C21 POPEj 247     123.513  11.563  34.705  1.00  0.00           C
ATOM   7828 2C21 POPEj 247     122.792  12.733  35.425  1.00  0.00           C
ATOM   7831 3C21 POPEj 247     121.323  12.433  35.795  1.00  0.00           C
ATOM   7834 4C21 POPEj 247     120.642  13.643  36.455  1.00  0.00           C
ATOM   7837 5C21 POPEj 247     119.383  13.303  37.265  1.00  0.00           C
ATOM   7840 6C21 POPEj 247     118.922  14.473  38.155  1.00  0.00           C
ATOM   7843 7C21 POPEj 247     117.812  14.113  39.145  1.00  0.00           C
ATOM   7846 8C21 POPEj 247     117.523  15.233  40.155  1.00  0.00           C
ATOM   7850  C33 POPEj 247     125.623   6.203  25.615  1.00  0.00           C
ATOM   7853  C34 POPEj 247     125.242   7.453  26.405  1.00  0.00           C
ATOM   7856  C35 POPEj 247     124.792   7.173  27.855  1.00  0.00           C
ATOM   7859  C36 POPEj 247     123.583   6.223  27.975  1.00  0.00           C
ATOM   7862  C37 POPEj 247     123.953   4.763  28.305  1.00  0.00           C
ATOM   7865  C38 POPEj 247     122.723   3.853  28.375  1.00  0.00           C
ATOM   7868  C39 POPEj 247     122.993   2.483  29.025  1.00  0.00           C
ATOM   7871 0C31 POPEj 247     123.043   2.553  30.555  1.00  0.00           C
ATOM   7874 1C31 POPEj 247     122.983   1.183  31.245  1.00  0.00           C
ATOM   7877 2C31 POPEj 247     122.683   1.263  32.755  1.00  0.00           C
ATOM   7880 3C31 POPEj 247     123.682   2.083  33.575  1.00  0.00           C
ATOM   7883 4C31 POPEj 247     125.023   1.373  33.825  1.00  0.00           C
ATOM   7886 5C31 POPEj 247     125.993   2.253  34.615  1.00  0.00           C
ATOM   7889 6C31 POPEj 247     127.303   1.543  34.945  1.00  0.00           C
ATOM   7893  NH3 POPEk 248     102.573 122.913  64.175  1.00  0.00           N
ATOM   7897  C12 POPEk 248     103.943 122.892  63.565  1.00  0.00           C
ATOM   7900  C11 POPEk 248     104.663 121.583  63.925  1.00  0.00           C
ATOM   7903  P   POPEk 248     106.553 120.003  63.145  1.00  0.00           P
ATOM   7904  O13 POPEk 248     107.182 119.822  64.465  1.00  0.00           O
ATOM   7905  O14 POPEk 248     105.603 118.943  62.725  1.00  0.00           O
ATOM   7906  O11 POPEk 248     107.683 120.183  62.045  1.00  0.00           O
ATOM   7907  O12 POPEk 248     105.823 121.422  63.105  1.00  0.00           O
ATOM   7908  C1  POPEk 248     108.642 119.112  62.005  1.00  0.00           C
ATOM   7911  C2  POPEk 248     109.653 119.323  60.865  1.00  0.00           C
ATOM   7913  O21 POPEk 248     110.603 118.262  60.965  1.00  0.00           O
ATOM   7914  C21 POPEk 248     110.993 117.462  59.975  1.00  0.00           C
ATOM   7915  O22 POPEk 248     111.883 116.622  60.125  1.00  0.00           O
ATOM   7916  C22 POPEk 248     110.153 117.573  58.705  1.00  0.00           C
ATOM   7919  C3  POPEk 248     110.403 120.683  61.015  1.00  0.00           C
ATOM   7922  O31 POPEk 248     109.923 121.682  60.075  1.00  0.00           O
ATOM   7923  C31 POPEk 248     110.522 121.622  58.895  1.00  0.00           C
ATOM   7924  O32 POPEk 248     111.372 120.823  58.555  1.00  0.00           O
ATOM   7925  C32 POPEk 248     109.993 122.763  58.005  1.00  0.00           C
ATOM   7928  C23 POPEk 248     110.623 116.713  57.495  1.00  0.00           C
ATOM   7931  C24 POPEk 248     110.943 117.623  56.295  1.00  0.00           C
ATOM   7934  C25 POPEk 248     111.473 116.883  55.065  1.00  0.00           C
ATOM   7937  C26 POPEk 248     111.883 117.883  53.985  1.00  0.00           C
ATOM   7940  C27 POPEk 248     112.392 117.263  52.675  1.00  0.00           C
ATOM   7943  C28 POPEk 248     113.103 118.283  51.755  1.00  0.00           C
ATOM   7946  C29 POPEk 248     112.193 119.393  51.275  1.00  0.00           C
ATOM   7948 0C21 POPEk 248     112.252 120.023  50.085  1.00  0.00           C
ATOM   7950 1C21 POPEk 248     113.243 119.773  48.975  1.00  0.00           C
ATOM   7953 2C21 POPEk 248     112.573 119.433  47.635  1.00  0.00           C
ATOM   7956 3C21 POPEk 248     113.583 119.302  46.495  1.00  0.00           C
ATOM   7959 4C21 POPEk 248     112.963 119.593  45.115  1.00  0.00           C
ATOM   7962 5C21 POPEk 248     113.992 119.713  43.995  1.00  0.00           C
ATOM   7965 6C21 POPEk 248     113.423 120.432  42.755  1.00  0.00           C
ATOM   7968 7C21 POPEk 248     114.493 120.833  41.735  1.00  0.00           C
ATOM   7971 8C21 POPEk 248     113.983 121.832  40.695  1.00  0.00           C
ATOM   7975  C33 POPEk 248     110.193 122.512  56.485  1.00  0.00           C
ATOM   7978  C34 POPEk 248     109.663 123.683  55.635  1.00  0.00           C
ATOM   7981  C35 POPEk 248     109.792 123.502  54.105  1.00  0.00           C
ATOM   7984  C36 POPEk 248     108.883 122.403  53.555  1.00  0.00           C
ATOM   7987  C37 POPEk 248     108.533 122.503  52.065  1.00  0.00           C
ATOM   7990  C38 POPEk 248     107.532 121.422  51.615  1.00  0.00           C
ATOM   7993  C39 POPEk 248     108.123 120.003  51.605  1.00  0.00           C
ATOM   7996 0C31 POPEk 248     108.013 119.273  50.265  1.00  0.00           C
ATOM   7999 1C31 POPEk 248     108.852 117.993  50.265  1.00  0.00           C
ATOM   8002 2C31 POPEk 248     108.563 117.003  49.125  1.00  0.00           C
ATOM   8005 3C31 POPEk 248     108.663 117.582  47.705  1.00  0.00           C
ATOM   8008 4C31 POPEk 248     108.663 116.433  46.695  1.00  0.00           C
ATOM   8011 5C31 POPEk 248     108.343 116.823  45.265  1.00  0.00           C
ATOM   8014 6C31 POPEk 248     108.133 115.603  44.365  1.00  0.00           C
ATOM   8018  NH3 POPEl 249     100.513  17.663  22.255  1.00  0.00           N
ATOM   8022  C12 POPEl 249     101.793  17.683  21.485  1.00  0.00           C
ATOM   8025  C11 POPEl 249     101.892  19.043  20.785  1.00  0.00           C
ATOM   8028  P   POPEl 249     102.742  21.353  21.565  1.00  0.00           P
ATOM   8029  O13 POPEl 249     104.132  20.943  21.905  1.00  0.00           O
ATOM   8030  O14 POPEl 249     102.493  21.873  20.205  1.00  0.00           O
ATOM   8031  O11 POPEl 249     102.193  22.363  22.655  1.00  0.00           O
ATOM   8032  O12 POPEl 249     101.843  20.073  21.775  1.00  0.00           O
ATOM   8033  C1  POPEl 249     102.983  23.373  23.285  1.00  0.00           C
ATOM   8036  C2  POPEl 249     102.812  23.293  24.835  1.00  0.00           C
ATOM   8038  O21 POPEl 249     103.032  24.543  25.525  1.00  0.00           O
ATOM   8039  C21 POPEl 249     104.233  25.122  25.405  1.00  0.00           C
ATOM   8040  O22 POPEl 249     105.143  24.743  24.695  1.00  0.00           O
ATOM   8041  C22 POPEl 249     104.272  26.383  26.285  1.00  0.00           C
ATOM   8044  C3  POPEl 249     103.612  22.113  25.455  1.00  0.00           C
ATOM   8047  O31 POPEl 249     103.153  21.783  26.785  1.00  0.00           O
ATOM   8048  C31 POPEl 249     103.913  22.203  27.785  1.00  0.00           C
ATOM   8049  O32 POPEl 249     104.953  22.813  27.675  1.00  0.00           O
ATOM   8050  C32 POPEl 249     103.273  21.863  29.125  1.00  0.00           C
ATOM   8053  C23 POPEl 249     104.083  26.063  27.785  1.00  0.00           C
ATOM   8056  C24 POPEl 249     104.093  27.303  28.685  1.00  0.00           C
ATOM   8059  C25 POPEl 249     104.503  26.962  30.135  1.00  0.00           C
ATOM   8062  C26 POPEl 249     104.953  28.193  30.935  1.00  0.00           C
ATOM   8065  C27 POPEl 249     105.463  27.823  32.345  1.00  0.00           C
ATOM   8068  C28 POPEl 249     105.883  29.043  33.195  1.00  0.00           C
ATOM   8071  C29 POPEl 249     106.843  29.973  32.515  1.00  0.00           C
ATOM   8073 0C21 POPEl 249     108.153  29.763  32.285  1.00  0.00           C
ATOM   8075 1C21 POPEl 249     108.943  28.543  32.675  1.00  0.00           C
ATOM   8078 2C21 POPEl 249     110.073  28.893  33.665  1.00  0.00           C
ATOM   8081 3C21 POPEl 249     110.952  27.673  33.935  1.00  0.00           C
ATOM   8084 4C21 POPEl 249     112.073  27.943  34.945  1.00  0.00           C
ATOM   8087 5C21 POPEl 249     113.212  28.773  34.345  1.00  0.00           C
ATOM   8090 6C21 POPEl 249     114.383  28.993  35.325  1.00  0.00           C
ATOM   8093 7C21 POPEl 249     115.463  29.903  34.735  1.00  0.00           C
ATOM   8096 8C21 POPEl 249     116.562  30.243  35.745  1.00  0.00           C
ATOM   8100  C33 POPEl 249     104.333  21.822  30.265  1.00  0.00           C
ATOM   8103  C34 POPEl 249     103.813  21.203  31.565  1.00  0.00           C
ATOM   8106  C35 POPEl 249     102.633  21.953  32.215  1.00  0.00           C
ATOM   8109  C36 POPEl 249     102.963  23.373  32.695  1.00  0.00           C
ATOM   8112  C37 POPEl 249     101.752  24.033  33.375  1.00  0.00           C
ATOM   8115  C38 POPEl 249     101.983  25.503  33.765  1.00  0.00           C
ATOM   8118  C39 POPEl 249     103.123  25.742  34.765  1.00  0.00           C
ATOM   8121 0C31 POPEl 249     102.983  24.982  36.085  1.00  0.00           C
ATOM   8124 1C31 POPEl 249     104.112  25.323  37.075  1.00  0.00           C
ATOM   8127 2C31 POPEl 249     104.023  24.613  38.435  1.00  0.00           C
ATOM   8130 3C31 POPEl 249     104.112  23.083  38.355  1.00  0.00           C
ATOM   8133 4C31 POPEl 249     104.132  22.392  39.735  1.00  0.00           C
ATOM   8136 5C31 POPEl 249     103.903  20.883  39.625  1.00  0.00           C
ATOM   8139 6C31 POPEl 249     103.922  20.113  40.945  1.00  0.00           C
ATOM   8143  NH3 POPEm 250      30.542 132.097  56.725  1.00  0.00           N
ATOM   8147  C12 POPEm 250      31.903 132.588  57.185  1.00  0.00           C
ATOM   8150  C11 POPEm 250      33.113 131.787  56.615  1.00  0.00           C
ATOM   8153  P   POPEm 250      32.283 129.358  57.135  1.00  0.00           P
ATOM   8154  O13 POPEm 250      32.933 128.047  57.315  1.00  0.00           O
ATOM   8155  O14 POPEm 250      31.123 129.698  57.975  1.00  0.00           O
ATOM   8156  O11 POPEm 250      31.803 129.558  55.645  1.00  0.00           O
ATOM   8157  O12 POPEm 250      33.333 130.528  57.265  1.00  0.00           O
ATOM   8158  C1  POPEm 250      30.702 128.778  55.175  1.00  0.00           C
ATOM   8161  C2  POPEm 250      31.203 127.573  54.375  1.00  0.00           C
ATOM   8163  O21 POPEm 250      31.803 128.067  53.165  1.00  0.00           O
ATOM   8164  C21 POPEm 250      32.733 127.302  52.615  1.00  0.00           C
ATOM   8165  O22 POPEm 250      33.283 126.352  53.135  1.00  0.00           O
ATOM   8166  C22 POPEm 250      32.943 127.763  51.175  1.00  0.00           C
ATOM   8169  C3  POPEm 250      30.042 126.633  54.015  1.00  0.00           C
ATOM   8172  O31 POPEm 250      30.583 125.413  53.515  1.00  0.00           O
ATOM   8173  C31 POPEm 250      30.193 124.983  52.355  1.00  0.00           C
ATOM   8174  O32 POPEm 250      29.473 125.593  51.565  1.00  0.00           O
ATOM   8175  C32 POPEm 250      30.772 123.572  52.185  1.00  0.00           C
ATOM   8178  C23 POPEm 250      33.603 126.692  50.265  1.00  0.00           C
ATOM   8181  C24 POPEm 250      32.803 126.443  48.985  1.00  0.00           C
ATOM   8184  C25 POPEm 250      32.753 127.633  48.015  1.00  0.00           C
ATOM   8187  C26 POPEm 250      33.953 127.703  47.055  1.00  0.00           C
ATOM   8190  C27 POPEm 250      33.653 128.657  45.885  1.00  0.00           C
ATOM   8193  C28 POPEm 250      34.773 128.778  44.835  1.00  0.00           C
ATOM   8196  C29 POPEm 250      35.053 127.472  44.125  1.00  0.00           C
ATOM   8198 0C21 POPEm 250      34.423 126.983  43.055  1.00  0.00           C
ATOM   8200 1C21 POPEm 250      33.253 127.612  42.335  1.00  0.00           C
ATOM   8203 2C21 POPEm 250      33.383 127.623  40.795  1.00  0.00           C
ATOM   8206 3C21 POPEm 250      33.383 126.203  40.195  1.00  0.00           C
ATOM   8209 4C21 POPEm 250      32.803 126.142  38.765  1.00  0.00           C
ATOM   8212 5C21 POPEm 250      32.473 124.713  38.285  1.00  0.00           C
ATOM   8215 6C21 POPEm 250      31.473 124.002  39.205  1.00  0.00           C
ATOM   8218 7C21 POPEm 250      30.893 122.703  38.645  1.00  0.00           C
ATOM   8221 8C21 POPEm 250      29.953 122.003  39.625  1.00  0.00           C
ATOM   8225  C33 POPEm 250      30.323 122.823  50.915  1.00  0.00           C
ATOM   8228  C34 POPEm 250      30.753 123.493  49.595  1.00  0.00           C
ATOM   8231  C35 POPEm 250      30.333 122.722  48.335  1.00  0.00           C
ATOM   8234  C36 POPEm 250      28.883 122.232  48.395  1.00  0.00           C
ATOM   8237  C37 POPEm 250      28.143 122.302  47.065  1.00  0.00           C
ATOM   8240  C38 POPEm 250      26.763 121.642  47.185  1.00  0.00           C
ATOM   8243  C39 POPEm 250      26.883 120.133  46.965  1.00  0.00           C
ATOM   8246 0C31 POPEm 250      26.733 119.793  45.475  1.00  0.00           C
ATOM   8249 1C31 POPEm 250      27.073 118.353  45.115  1.00  0.00           C
ATOM   8252 2C31 POPEm 250      27.303 118.243  43.605  1.00  0.00           C
ATOM   8255 3C31 POPEm 250      27.523 116.823  43.075  1.00  0.00           C
ATOM   8258 4C31 POPEm 250      28.813 116.153  43.565  1.00  0.00           C
ATOM   8261 5C31 POPEm 250      29.233 115.012  42.625  1.00  0.00           C
ATOM   8264 6C31 POPEm 250      30.523 114.302  43.055  1.00  0.00           C
ATOM   8268  NH3 POPEn 251      24.713 125.143  13.525  1.00  0.00           N
ATOM   8272  C12 POPEn 251      23.253 125.552  13.565  1.00  0.00           C
ATOM   8275  C11 POPEn 251      22.453 124.983  14.765  1.00  0.00           C
ATOM   8278  P   POPEn 251      23.383 122.942  16.225  1.00  0.00           P
ATOM   8279  O13 POPEn 251      22.443 122.052  16.945  1.00  0.00           O
ATOM   8280  O14 POPEn 251      24.643 122.332  15.735  1.00  0.00           O
ATOM   8281  O11 POPEn 251      23.703 124.182  17.135  1.00  0.00           O
ATOM   8282  O12 POPEn 251      22.683 123.592  14.965  1.00  0.00           O
ATOM   8283  C1  POPEn 251      24.943 124.883  17.205  1.00  0.00           C
ATOM   8286  C2  POPEn 251      25.433 124.972  18.675  1.00  0.00           C
ATOM   8288  O21 POPEn 251      25.963 126.293  18.915  1.00  0.00           O
ATOM   8289  C21 POPEn 251      25.093 127.283  19.145  1.00  0.00           C
ATOM   8290  O22 POPEn 251      25.063 128.308  18.485  1.00  0.00           O
ATOM   8291  C22 POPEn 251      24.203 126.953  20.355  1.00  0.00           C
ATOM   8294  C3  POPEn 251      26.513 123.893  19.025  1.00  0.00           C
ATOM   8297  O31 POPEn 251      26.283 123.292  20.315  1.00  0.00           O
ATOM   8298  C31 POPEn 251      26.743 123.933  21.375  1.00  0.00           C
ATOM   8299  O32 POPEn 251      27.303 125.012  21.365  1.00  0.00           O
ATOM   8300  C32 POPEn 251      26.453 123.122  22.635  1.00  0.00           C
ATOM   8303  C23 POPEn 251      23.793 128.138  21.285  1.00  0.00           C
ATOM   8306  C24 POPEn 251      22.953 127.593  22.455  1.00  0.00           C
ATOM   8309  C25 POPEn 251      22.503 128.607  23.525  1.00  0.00           C
ATOM   8312  C26 POPEn 251      23.653 129.308  24.255  1.00  0.00           C
ATOM   8315  C27 POPEn 251      23.163 130.258  25.375  1.00  0.00           C
ATOM   8318  C28 POPEn 251      24.323 130.797  26.225  1.00  0.00           C
ATOM   8321  C29 POPEn 251      23.903 131.888  27.175  1.00  0.00           C
ATOM   8323 0C21 POPEn 251      24.043 131.907  28.515  1.00  0.00           C
ATOM   8325 1C21 POPEn 251      24.603 130.817  29.395  1.00  0.00           C
ATOM   8328 2C21 POPEn 251      24.013 130.927  30.815  1.00  0.00           C
ATOM   8331 3C21 POPEn 251      22.503 130.707  30.855  1.00  0.00           C
ATOM   8334 4C21 POPEn 251      21.923 130.657  32.265  1.00  0.00           C
ATOM   8337 5C21 POPEn 251      20.393 130.748  32.235  1.00  0.00           C
ATOM   8340 6C21 POPEn 251      19.713 130.258  33.515  1.00  0.00           C
ATOM   8343 7C21 POPEn 251      18.213 130.547  33.505  1.00  0.00           C
ATOM   8346 8C21 POPEn 251      17.483 129.937  34.705  1.00  0.00           C
ATOM   8350  C33 POPEn 251      25.623 123.883  23.695  1.00  0.00           C
ATOM   8353  C34 POPEn 251      25.753 123.213  25.065  1.00  0.00           C
ATOM   8356  C35 POPEn 251      24.733 123.703  26.095  1.00  0.00           C
ATOM   8359  C36 POPEn 251      24.623 125.222  26.175  1.00  0.00           C
ATOM   8362  C37 POPEn 251      23.693 125.672  27.305  1.00  0.00           C
ATOM   8365  C38 POPEn 251      23.383 127.173  27.225  1.00  0.00           C
ATOM   8368  C39 POPEn 251      22.313 127.623  28.225  1.00  0.00           C
ATOM   8371 0C31 POPEn 251      20.903 127.153  27.845  1.00  0.00           C
ATOM   8374 1C31 POPEn 251      20.063 126.853  29.095  1.00  0.00           C
ATOM   8377 2C31 POPEn 251      18.643 126.352  28.805  1.00  0.00           C
ATOM   8380 3C31 POPEn 251      18.033 125.652  30.025  1.00  0.00           C
ATOM   8383 4C31 POPEn 251      17.923 126.523  31.295  1.00  0.00           C
ATOM   8386 5C31 POPEn 251      18.163 125.743  32.605  1.00  0.00           C
ATOM   8389 6C31 POPEn 251      16.883 125.343  33.345  1.00  0.00           C
ATOM   8393  NH3 POPEo 252      34.063 125.993  12.805  1.00  0.00           N
ATOM   8397  C12 POPEo 252      33.723 127.363  13.365  1.00  0.00           C
ATOM   8400  C11 POPEo 252      34.743 128.457  13.015  1.00  0.00           C
ATOM   8403  P   POPEo 252      35.083 131.037  13.155  1.00  0.00           P
ATOM   8404  O13 POPEo 252      35.493 131.078  11.735  1.00  0.00           O
ATOM   8405  O14 POPEo 252      34.333 132.237  13.605  1.00  0.00           O
ATOM   8406  O11 POPEo 252      36.313 130.797  14.085  1.00  0.00           O
ATOM   8407  O12 POPEo 252      34.213 129.737  13.415  1.00  0.00           O
ATOM   8408  C1  POPEo 252      36.173 130.948  15.505  1.00  0.00           C
ATOM   8411  C2  POPEo 252      36.993 129.878  16.265  1.00  0.00           C
ATOM   8413  O21 POPEo 252      36.743 130.137  17.665  1.00  0.00           O
ATOM   8414  C21 POPEo 252      36.103 129.198  18.325  1.00  0.00           C
ATOM   8415  O22 POPEo 252      35.803 128.097  17.895  1.00  0.00           O
ATOM   8416  C22 POPEo 252      35.683 129.728  19.705  1.00  0.00           C
ATOM   8419  C3  POPEo 252      38.502 130.008  15.915  1.00  0.00           C
ATOM   8422  O31 POPEo 252      39.343 128.978  16.515  1.00  0.00           O
ATOM   8423  C31 POPEo 252      39.903 129.347  17.655  1.00  0.00           C
ATOM   8424  O32 POPEo 252      39.623 130.347  18.285  1.00  0.00           O
ATOM   8425  C32 POPEo 252      41.063 128.407  18.015  1.00  0.00           C
ATOM   8428  C23 POPEo 252      36.683 129.377  20.825  1.00  0.00           C
ATOM   8431  C24 POPEo 252      36.413 130.118  22.155  1.00  0.00           C
ATOM   8434  C25 POPEo 252      35.073 129.807  22.835  1.00  0.00           C
ATOM   8437  C26 POPEo 252      34.933 128.358  23.335  1.00  0.00           C
ATOM   8440  C27 POPEo 252      33.723 128.157  24.255  1.00  0.00           C
ATOM   8443  C28 POPEo 252      33.753 126.802  25.015  1.00  0.00           C
ATOM   8446  C29 POPEo 252      32.903 126.823  26.265  1.00  0.00           C
ATOM   8448 0C21 POPEo 252      33.353 127.112  27.495  1.00  0.00           C
ATOM   8450 1C21 POPEo 252      34.783 127.433  27.875  1.00  0.00           C
ATOM   8453 2C21 POPEo 252      35.093 126.983  29.315  1.00  0.00           C
ATOM   8456 3C21 POPEo 252      36.503 127.363  29.785  1.00  0.00           C
ATOM   8459 4C21 POPEo 252      36.952 126.583  31.035  1.00  0.00           C
ATOM   8462 5C21 POPEo 252      36.083 126.813  32.275  1.00  0.00           C
ATOM   8465 6C21 POPEo 252      36.383 125.812  33.405  1.00  0.00           C
ATOM   8468 7C21 POPEo 252      35.553 126.082  34.665  1.00  0.00           C
ATOM   8471 8C21 POPEo 252      35.783 125.073  35.795  1.00  0.00           C
ATOM   8475  C33 POPEo 252      42.023 128.967  19.095  1.00  0.00           C
ATOM   8478  C34 POPEo 252      41.873 128.317  20.485  1.00  0.00           C
ATOM   8481  C35 POPEo 252      40.443 128.268  21.045  1.00  0.00           C
ATOM   8484  C36 POPEo 252      40.393 127.773  22.505  1.00  0.00           C
ATOM   8487  C37 POPEo 252      39.013 127.202  22.905  1.00  0.00           C
ATOM   8490  C38 POPEo 252      38.823 127.033  24.415  1.00  0.00           C
ATOM   8493  C39 POPEo 252      39.923 126.212  25.105  1.00  0.00           C
ATOM   8496 0C31 POPEo 252      39.542 125.853  26.555  1.00  0.00           C
ATOM   8499 1C31 POPEo 252      40.693 125.163  27.295  1.00  0.00           C
ATOM   8502 2C31 POPEo 252      40.403 124.813  28.765  1.00  0.00           C
ATOM   8505 3C31 POPEo 252      39.153 123.943  28.985  1.00  0.00           C
ATOM   8508 4C31 POPEo 252      39.042 123.452  30.435  1.00  0.00           C
ATOM   8511 5C31 POPEo 252      37.733 122.722  30.755  1.00  0.00           C
ATOM   8514 6C31 POPEo 252      37.653 122.252  32.205  1.00  0.00           C
ATOM   8518  NH3 POPEp 253      51.833  30.173  18.785  1.00  0.00           N
ATOM   8522  C12 POPEp 253      52.603  30.133  17.485  1.00  0.00           C
ATOM   8525  C11 POPEp 253      54.123  30.293  17.705  1.00  0.00           C
ATOM   8528  P   POPEp 253      55.483  28.053  17.485  1.00  0.00           P
ATOM   8529  O13 POPEp 253      56.223  27.163  18.385  1.00  0.00           O
ATOM   8530  O14 POPEp 253      56.263  28.693  16.395  1.00  0.00           O
ATOM   8531  O11 POPEp 253      54.333  27.223  16.795  1.00  0.00           O
ATOM   8532  O12 POPEp 253      54.682  29.133  18.335  1.00  0.00           O
ATOM   8533  C1  POPEp 253      54.153  25.812  16.985  1.00  0.00           C
ATOM   8536  C2  POPEp 253      53.502  25.473  18.355  1.00  0.00           C
ATOM   8538  O21 POPEp 253      54.163  24.343  18.965  1.00  0.00           O
ATOM   8539  C21 POPEp 253      55.363  24.653  19.455  1.00  0.00           C
ATOM   8540  O22 POPEp 253      56.433  24.263  19.005  1.00  0.00           O
ATOM   8541  C22 POPEp 253      55.223  25.503  20.725  1.00  0.00           C
ATOM   8544  C3  POPEp 253      51.983  25.223  18.245  1.00  0.00           C
ATOM   8547  O31 POPEp 253      51.293  25.373  19.505  1.00  0.00           O
ATOM   8548  C31 POPEp 253      51.212  26.653  19.905  1.00  0.00           C
ATOM   8549  O32 POPEp 253      51.623  27.583  19.245  1.00  0.00           O
ATOM   8550  C32 POPEp 253      50.583  26.732  21.275  1.00  0.00           C
ATOM   8553  C23 POPEp 253      56.523  25.413  21.525  1.00  0.00           C
ATOM   8556  C24 POPEp 253      56.403  25.943  22.945  1.00  0.00           C
ATOM   8559  C25 POPEp 253      57.743  25.853  23.665  1.00  0.00           C
ATOM   8562  C26 POPEp 253      57.592  26.153  25.155  1.00  0.00           C
ATOM   8565  C27 POPEp 253      58.432  25.223  26.035  1.00  0.00           C
ATOM   8568  C28 POPEp 253      58.063  25.373  27.515  1.00  0.00           C
ATOM   8571  C29 POPEp 253      58.473  26.703  28.085  1.00  0.00           C
ATOM   8573 0C21 POPEp 253      59.362  26.853  29.085  1.00  0.00           C
ATOM   8575 1C21 POPEp 253      60.123  25.712  29.705  1.00  0.00           C
ATOM   8578 2C21 POPEp 253      61.363  26.203  30.455  1.00  0.00           C
ATOM   8581 3C21 POPEp 253      61.023  26.983  31.735  1.00  0.00           C
ATOM   8584 4C21 POPEp 253      62.273  27.633  32.315  1.00  0.00           C
ATOM   8587 5C21 POPEp 253      61.963  28.533  33.515  1.00  0.00           C
ATOM   8590 6C21 POPEp 253      63.172  29.403  33.875  1.00  0.00           C
ATOM   8593 7C21 POPEp 253      62.833  30.482  34.895  1.00  0.00           C
ATOM   8596 8C21 POPEp 253      63.962  31.493  35.105  1.00  0.00           C
ATOM   8600  C33 POPEp 253      51.053  28.003  22.025  1.00  0.00           C
ATOM   8603  C34 POPEp 253      52.413  27.803  22.725  1.00  0.00           C
ATOM   8606  C35 POPEp 253      52.263  27.093  24.065  1.00  0.00           C
ATOM   8609  C36 POPEp 253      53.553  26.983  24.885  1.00  0.00           C
ATOM   8612  C37 POPEp 253      53.292  27.263  26.375  1.00  0.00           C
ATOM   8615  C38 POPEp 253      54.432  26.833  27.295  1.00  0.00           C
ATOM   8618  C39 POPEp 253      54.273  27.443  28.695  1.00  0.00           C
ATOM   8621 0C31 POPEp 253      55.103  26.763  29.785  1.00  0.00           C
ATOM   8624 1C31 POPEp 253      54.533  25.443  30.295  1.00  0.00           C
ATOM   8627 2C31 POPEp 253      55.363  24.223  29.895  1.00  0.00           C
ATOM   8630 3C31 POPEp 253      54.952  22.913  30.575  1.00  0.00           C
ATOM   8633 4C31 POPEp 253      55.183  22.933  32.085  1.00  0.00           C
ATOM   8636 5C31 POPEp 253      55.103  21.553  32.735  1.00  0.00           C
ATOM   8639 6C31 POPEp 253      55.303  21.603  34.245  1.00  0.00           C
ATOM   8643  NH3 POPEq 254     126.573 105.613  17.435  1.00  0.00           N
ATOM   8647  C12 POPEq 254     126.433 107.103  17.465  1.00  0.00           C
ATOM   8650  C11 POPEq 254     126.282 107.643  18.895  1.00  0.00           C
ATOM   8653  P   POPEq 254     124.132 109.133  18.615  1.00  0.00           P
ATOM   8654  O13 POPEq 254     124.062 110.383  17.835  1.00  0.00           O
ATOM   8655  O14 POPEq 254     123.533 107.932  17.985  1.00  0.00           O
ATOM   8656  O11 POPEq 254     123.612 109.363  20.095  1.00  0.00           O
ATOM   8657  O12 POPEq 254     125.683 108.933  18.855  1.00  0.00           O
ATOM   8658  C1  POPEq 254     123.383 110.713  20.555  1.00  0.00           C
ATOM   8661  C2  POPEq 254     123.123 110.773  22.085  1.00  0.00           C
ATOM   8663  O21 POPEq 254     124.383 110.692  22.795  1.00  0.00           O
ATOM   8664  C21 POPEq 254     124.373 111.052  24.075  1.00  0.00           C
ATOM   8665  O22 POPEq 254     123.443 111.513  24.695  1.00  0.00           O
ATOM   8666  C22 POPEq 254     125.743 110.692  24.685  1.00  0.00           C
ATOM   8669  C3  POPEq 254     122.133 109.623  22.465  1.00  0.00           C
ATOM   8672  O31 POPEq 254     121.682 109.713  23.835  1.00  0.00           O
ATOM   8673  C31 POPEq 254     121.203 108.592  24.345  1.00  0.00           C
ATOM   8674  O32 POPEq 254     120.852 107.612  23.705  1.00  0.00           O
ATOM   8675  C32 POPEq 254     121.313 108.663  25.885  1.00  0.00           C
ATOM   8678  C23 POPEq 254     125.963 111.233  26.125  1.00  0.00           C
ATOM   8681  C24 POPEq 254     126.702 112.573  26.165  1.00  0.00           C
ATOM   8684  C25 POPEq 254     126.713 113.233  27.555  1.00  0.00           C
ATOM   8687  C26 POPEq 254     127.532 112.493  28.625  1.00  0.00           C
ATOM   8690  C27 POPEq 254     127.562 113.203  29.985  1.00  0.00           C
ATOM   8693  C28 POPEq 254     128.157 112.322  31.105  1.00  0.00           C
ATOM   8696  C29 POPEq 254     128.487 113.122  32.355  1.00  0.00           C
ATOM   8698 0C21 POPEq 254     128.237 112.783  33.635  1.00  0.00           C
ATOM   8700 1C21 POPEq 254     127.622 111.502  34.145  1.00  0.00           C
ATOM   8703 2C21 POPEq 254     128.467 110.862  35.265  1.00  0.00           C
ATOM   8706 3C21 POPEq 254     127.883 109.533  35.745  1.00  0.00           C
ATOM   8709 4C21 POPEq 254     128.618 108.933  36.955  1.00  0.00           C
ATOM   8712 5C21 POPEq 254     130.028 108.413  36.655  1.00  0.00           C
ATOM   8715 6C21 POPEq 254     130.728 107.853  37.905  1.00  0.00           C
ATOM   8718 7C21 POPEq 254     132.137 107.322  37.605  1.00  0.00           C
ATOM   8721 8C21 POPEq 254     132.847 106.713  38.815  1.00  0.00           C
ATOM   8725  C33 POPEq 254     120.102 109.383  26.525  1.00  0.00           C
ATOM   8728  C34 POPEq 254     120.172 109.512  28.045  1.00  0.00           C
ATOM   8731  C35 POPEq 254     119.002 110.333  28.615  1.00  0.00           C
ATOM   8734  C36 POPEq 254     119.202 110.733  30.075  1.00  0.00           C
ATOM   8737  C37 POPEq 254     118.862 109.633  31.095  1.00  0.00           C
ATOM   8740  C38 POPEq 254     119.733 109.763  32.345  1.00  0.00           C
ATOM   8743  C39 POPEq 254     119.353 108.823  33.495  1.00  0.00           C
ATOM   8746 0C31 POPEq 254     118.043 109.203  34.195  1.00  0.00           C
ATOM   8749 1C31 POPEq 254     117.892 108.493  35.545  1.00  0.00           C
ATOM   8752 2C31 POPEq 254     116.653 108.943  36.325  1.00  0.00           C
ATOM   8755 3C31 POPEq 254     116.693 108.482  37.775  1.00  0.00           C
ATOM   8758 4C31 POPEq 254     115.463 108.902  38.575  1.00  0.00           C
ATOM   8761 5C31 POPEq 254     115.633 108.622  40.075  1.00  0.00           C
ATOM   8764 6C31 POPEq 254     114.363 108.883  40.895  1.00  0.00           C
ATOM   8768  NH3 POPEr 255       2.583  35.553  19.705  1.00  0.00           N
ATOM   8772  C12 POPEr 255       3.593  36.183  18.795  1.00  0.00           C
ATOM   8775  C11 POPEr 255       4.793  36.783  19.555  1.00  0.00           C
ATOM   8778  P   POPEr 255       6.003  39.012  18.865  1.00  0.00           P
ATOM   8779  O13 POPEr 255       5.693  39.723  17.605  1.00  0.00           O
ATOM   8780  O14 POPEr 255       5.363  39.593  20.065  1.00  0.00           O
ATOM   8781  O11 POPEr 255       7.553  38.853  19.105  1.00  0.00           O
ATOM   8782  O12 POPEr 255       5.553  37.543  18.625  1.00  0.00           O
ATOM   8783  C1  POPEr 255       8.193  39.212  20.335  1.00  0.00           C
ATOM   8786  C2  POPEr 255       8.363  38.033  21.325  1.00  0.00           C
ATOM   8788  O21 POPEr 255       8.993  38.473  22.555  1.00  0.00           O
ATOM   8789  C21 POPEr 255       8.133  38.802  23.505  1.00  0.00           C
ATOM   8790  O22 POPEr 255       6.983  39.173  23.315  1.00  0.00           O
ATOM   8791  C22 POPEr 255       8.773  38.613  24.885  1.00  0.00           C
ATOM   8794  C3  POPEr 255       9.233  36.873  20.785  1.00  0.00           C
ATOM   8797  O31 POPEr 255       9.323  35.853  21.815  1.00  0.00           O
ATOM   8798  C31 POPEr 255      10.523  35.302  22.015  1.00  0.00           C
ATOM   8799  O32 POPEr 255      11.483  35.442  21.275  1.00  0.00           O
ATOM   8800  C32 POPEr 255      10.513  34.462  23.285  1.00  0.00           C
ATOM   8803  C23 POPEr 255       7.753  38.513  26.045  1.00  0.00           C
ATOM   8806  C24 POPEr 255       8.053  37.333  26.975  1.00  0.00           C
ATOM   8809  C25 POPEr 255       7.853  35.953  26.335  1.00  0.00           C
ATOM   8812  C26 POPEr 255       8.403  34.853  27.245  1.00  0.00           C
ATOM   8815  C27 POPEr 255       8.313  33.453  26.625  1.00  0.00           C
ATOM   8818  C28 POPEr 255       8.373  32.333  27.675  1.00  0.00           C
ATOM   8821  C29 POPEr 255       9.743  32.153  28.275  1.00  0.00           C
ATOM   8823 0C21 POPEr 255      10.313  30.973  28.555  1.00  0.00           C
ATOM   8825 1C21 POPEr 255       9.683  29.623  28.335  1.00  0.00           C
ATOM   8828 2C21 POPEr 255       8.733  29.232  29.495  1.00  0.00           C
ATOM   8831 3C21 POPEr 255       9.463  28.703  30.735  1.00  0.00           C
ATOM   8834 4C21 POPEr 255       8.523  28.543  31.925  1.00  0.00           C
ATOM   8837 5C21 POPEr 255       9.133  27.743  33.085  1.00  0.00           C
ATOM   8840 6C21 POPEr 255       8.113  27.482  34.195  1.00  0.00           C
ATOM   8843 7C21 POPEr 255       8.603  26.463  35.225  1.00  0.00           C
ATOM   8846 8C21 POPEr 255       7.573  26.183  36.325  1.00  0.00           C
ATOM   8850  C33 POPEr 255      11.893  34.443  23.965  1.00  0.00           C
ATOM   8853  C34 POPEr 255      11.993  33.353  25.035  1.00  0.00           C
ATOM   8856  C35 POPEr 255      13.393  33.273  25.665  1.00  0.00           C
ATOM   8859  C36 POPEr 255      13.553  34.173  26.895  1.00  0.00           C
ATOM   8862  C37 POPEr 255      14.943  34.043  27.525  1.00  0.00           C
ATOM   8865  C38 POPEr 255      15.133  34.813  28.845  1.00  0.00           C
ATOM   8868  C39 POPEr 255      14.063  34.563  29.915  1.00  0.00           C
ATOM   8871 0C31 POPEr 255      13.883  33.082  30.305  1.00  0.00           C
ATOM   8874 1C31 POPEr 255      12.793  32.923  31.375  1.00  0.00           C
ATOM   8877 2C31 POPEr 255      12.453  31.463  31.705  1.00  0.00           C
ATOM   8880 3C31 POPEr 255      13.333  30.843  32.805  1.00  0.00           C
ATOM   8883 4C31 POPEr 255      12.923  29.383  33.065  1.00  0.00           C
ATOM   8886 5C31 POPEr 255      13.653  28.732  34.235  1.00  0.00           C
ATOM   8889 6C31 POPEr 255      13.233  27.273  34.435  1.00  0.00           C
ATOM   8893  NH3 POPEs 256      13.773 109.453  59.065  1.00  0.00           N
ATOM   8897  C12 POPEs 256      12.643 109.372  60.075  1.00  0.00           C
ATOM   8900  C11 POPEs 256      12.133 107.932  60.225  1.00  0.00           C
ATOM   8903  P   POPEs 256      12.983 105.463  60.575  1.00  0.00           P
ATOM   8904  O13 POPEs 256      14.263 104.832  60.935  1.00  0.00           O
ATOM   8905  O14 POPEs 256      11.843 105.283  61.495  1.00  0.00           O
ATOM   8906  O11 POPEs 256      12.503 104.883  59.175  1.00  0.00           O
ATOM   8907  O12 POPEs 256      13.223 107.023  60.325  1.00  0.00           O
ATOM   8908  C1  POPEs 256      13.003 105.413  57.955  1.00  0.00           C
ATOM   8911  C2  POPEs 256      12.893 104.332  56.845  1.00  0.00           C
ATOM   8913  O21 POPEs 256      13.693 104.603  55.685  1.00  0.00           O
ATOM   8914  C21 POPEs 256      13.453 105.743  55.045  1.00  0.00           C
ATOM   8915  O22 POPEs 256      12.653 106.612  55.375  1.00  0.00           O
ATOM   8916  C22 POPEs 256      14.273 105.823  53.755  1.00  0.00           C
ATOM   8919  C3  POPEs 256      11.423 103.972  56.475  1.00  0.00           C
ATOM   8922  O31 POPEs 256      11.333 102.612  56.005  1.00  0.00           O
ATOM   8923  C31 POPEs 256      11.343 102.442  54.685  1.00  0.00           C
ATOM   8924  O32 POPEs 256      11.423 103.323  53.855  1.00  0.00           O
ATOM   8925  C32 POPEs 256      11.453 100.952  54.395  1.00  0.00           C
ATOM   8928  C23 POPEs 256      13.393 106.303  52.595  1.00  0.00           C
ATOM   8931  C24 POPEs 256      14.113 106.573  51.265  1.00  0.00           C
ATOM   8934  C25 POPEs 256      13.283 107.563  50.415  1.00  0.00           C
ATOM   8937  C26 POPEs 256      13.653 107.573  48.935  1.00  0.00           C
ATOM   8940  C27 POPEs 256      14.443 108.823  48.515  1.00  0.00           C
ATOM   8943  C28 POPEs 256      15.443 108.473  47.405  1.00  0.00           C
ATOM   8946  C29 POPEs 256      16.023 109.653  46.665  1.00  0.00           C
ATOM   8948 0C21 POPEs 256      16.083 109.773  45.325  1.00  0.00           C
ATOM   8950 1C21 POPEs 256      15.573 108.753  44.355  1.00  0.00           C
ATOM   8953 2C21 POPEs 256      15.353 109.332  42.945  1.00  0.00           C
ATOM   8956 3C21 POPEs 256      14.333 110.482  42.895  1.00  0.00           C
ATOM   8959 4C21 POPEs 256      14.013 110.893  41.455  1.00  0.00           C
ATOM   8962 5C21 POPEs 256      13.543 112.342  41.315  1.00  0.00           C
ATOM   8965 6C21 POPEs 256      13.083 112.633  39.885  1.00  0.00           C
ATOM   8968 7C21 POPEs 256      12.843 114.112  39.605  1.00  0.00           C
ATOM   8971 8C21 POPEs 256      12.393 114.363  38.165  1.00  0.00           C
ATOM   8975  C33 POPEs 256      11.053 100.543  52.955  1.00  0.00           C
ATOM   8978  C34 POPEs 256      11.323  99.042  52.755  1.00  0.00           C
ATOM   8981  C35 POPEs 256      12.823  98.722  52.675  1.00  0.00           C
ATOM   8984  C36 POPEs 256      13.153  97.243  52.845  1.00  0.00           C
ATOM   8987  C37 POPEs 256      13.263  96.513  51.505  1.00  0.00           C
ATOM   8990  C38 POPEs 256      13.893  95.123  51.645  1.00  0.00           C
ATOM   8993  C39 POPEs 256      13.493  94.243  50.465  1.00  0.00           C
ATOM   8996 0C31 POPEs 256      14.293  92.953  50.295  1.00  0.00           C
ATOM   8999 1C31 POPEs 256      13.523  91.942  49.425  1.00  0.00           C
ATOM   9002 2C31 POPEs 256      12.383  91.253  50.195  1.00  0.00           C
ATOM   9005 3C31 POPEs 256      12.693  89.793  50.555  1.00  0.00           C
ATOM   9008 4C31 POPEs 256      11.683  89.253  51.575  1.00  0.00           C
ATOM   9011 5C31 POPEs 256      12.143  89.383  53.035  1.00  0.00           C
ATOM   9014 6C31 POPEs 256      11.023  89.133  54.045  1.00  0.00           C
ATOM   9018  NH3 POPEt 257     121.922  20.323  21.365  1.00  0.00           N
ATOM   9022  C12 POPEt 257     123.063  21.302  21.215  1.00  0.00           C
ATOM   9025  C11 POPEt 257     123.093  22.033  19.855  1.00  0.00           C
ATOM   9028  P   POPEt 257     125.023  23.783  20.275  1.00  0.00           P
ATOM   9029  O13 POPEt 257     125.873  22.813  19.535  1.00  0.00           O
ATOM   9030  O14 POPEt 257     125.193  25.213  19.915  1.00  0.00           O
ATOM   9031  O11 POPEt 257     125.143  23.583  21.835  1.00  0.00           O
ATOM   9032  O12 POPEt 257     123.533  23.383  19.975  1.00  0.00           O
ATOM   9033  C1  POPEt 257     124.272  24.333  22.705  1.00  0.00           C
ATOM   9036  C2  POPEt 257     125.013  25.473  23.425  1.00  0.00           C
ATOM   9038  O21 POPEt 257     125.672  24.973  24.605  1.00  0.00           O
ATOM   9039  C21 POPEt 257     126.282  25.893  25.335  1.00  0.00           C
ATOM   9040  O22 POPEt 257     126.562  27.023  24.985  1.00  0.00           O
ATOM   9041  C22 POPEt 257     126.422  25.363  26.775  1.00  0.00           C
ATOM   9044  C3  POPEt 257     124.053  26.673  23.715  1.00  0.00           C
ATOM   9047  O31 POPEt 257     123.413  26.543  25.005  1.00  0.00           O
ATOM   9048  C31 POPEt 257     122.913  27.703  25.415  1.00  0.00           C
ATOM   9049  O32 POPEt 257     122.742  28.673  24.685  1.00  0.00           O
ATOM   9050  C32 POPEt 257     122.783  27.643  26.935  1.00  0.00           C
ATOM   9053  C23 POPEt 257     127.532  26.093  27.565  1.00  0.00           C
ATOM   9056  C24 POPEt 257     127.453  25.853  29.075  1.00  0.00           C
ATOM   9059  C25 POPEt 257     128.797  25.463  29.705  1.00  0.00           C
ATOM   9062  C26 POPEt 257     128.758  25.423  31.245  1.00  0.00           C
ATOM   9065  C27 POPEt 257     130.148  25.203  31.885  1.00  0.00           C
ATOM   9068  C28 POPEt 257     130.318  25.843  33.275  1.00  0.00           C
ATOM   9071  C29 POPEt 257     130.277  27.353  33.195  1.00  0.00           C
ATOM   9073 0C21 POPEt 257     130.508  28.233  34.185  1.00  0.00           C
ATOM   9075 1C21 POPEt 257     130.827  27.903  35.615  1.00  0.00           C
ATOM   9078 2C21 POPEt 257     132.068  28.633  36.155  1.00  0.00           C
ATOM   9081 3C21 POPEt 257     132.118  28.543  37.685  1.00  0.00           C
ATOM   9084 4C21 POPEt 257     133.478  28.963  38.265  1.00  0.00           C
ATOM   9087 5C21 POPEt 257     134.478  27.793  38.295  1.00  0.00           C
ATOM   9090 6C21 POPEt 257     134.278  26.873  39.505  1.00  0.00           C
ATOM   9093 7C21 POPEt 257     135.127  25.603  39.445  1.00  0.00           C
ATOM   9096 8C21 POPEt 257     135.407  25.033  40.835  1.00  0.00           C
ATOM   9100  C33 POPEt 257     123.883  28.493  27.635  1.00  0.00           C
ATOM   9103  C34 POPEt 257     124.213  28.033  29.065  1.00  0.00           C
ATOM   9106  C35 POPEt 257     123.002  27.873  29.995  1.00  0.00           C
ATOM   9109  C36 POPEt 257     122.193  29.153  30.205  1.00  0.00           C
ATOM   9112  C37 POPEt 257     121.053  28.943  31.205  1.00  0.00           C
ATOM   9115  C38 POPEt 257     120.203  30.193  31.455  1.00  0.00           C
ATOM   9118  C39 POPEt 257     119.562  30.183  32.845  1.00  0.00           C
ATOM   9121 0C31 POPEt 257     120.553  30.623  33.935  1.00  0.00           C
ATOM   9124 1C31 POPEt 257     120.252  30.003  35.305  1.00  0.00           C
ATOM   9127 2C31 POPEt 257     121.263  28.902  35.685  1.00  0.00           C
ATOM   9130 3C31 POPEt 257     120.923  28.263  37.035  1.00  0.00           C
ATOM   9133 4C31 POPEt 257     121.953  27.213  37.455  1.00  0.00           C
ATOM   9136 5C31 POPEt 257     121.542  26.473  38.725  1.00  0.00           C
ATOM   9139 6C31 POPEt 257     122.643  25.603  39.335  1.00  0.00           C
ATOM   9143  NH3 POPEu 258     118.763   4.853  19.945  1.00  0.00           N
ATOM   9147  C12 POPEu 258     118.142   5.973  19.135  1.00  0.00           C
ATOM   9150  C11 POPEu 258     117.223   5.553  17.965  1.00  0.00           C
ATOM   9153  P   POPEu 258     114.693   4.803  18.085  1.00  0.00           P
ATOM   9154  O13 POPEu 258     113.393   5.533  18.105  1.00  0.00           O
ATOM   9155  O14 POPEu 258     114.982   3.973  16.905  1.00  0.00           O
ATOM   9156  O11 POPEu 258     114.783   3.903  19.405  1.00  0.00           O
ATOM   9157  O12 POPEu 258     115.873   5.833  18.305  1.00  0.00           O
ATOM   9158  C1  POPEu 258     115.343   4.523  20.555  1.00  0.00           C
ATOM   9161  C2  POPEu 258     114.962   3.843  21.905  1.00  0.00           C
ATOM   9163  O21 POPEu 258     114.982   4.743  23.025  1.00  0.00           O
ATOM   9164  C21 POPEu 258     115.932   5.673  22.985  1.00  0.00           C
ATOM   9165  O22 POPEu 258     117.042   5.543  22.505  1.00  0.00           O
ATOM   9166  C22 POPEu 258     115.382   6.953  23.575  1.00  0.00           C
ATOM   9169  C3  POPEu 258     115.782   2.543  22.195  1.00  0.00           C
ATOM   9172  O31 POPEu 258     116.973   2.793  22.995  1.00  0.00           O
ATOM   9173  C31 POPEu 258     116.843   2.533  24.295  1.00  0.00           C
ATOM   9174  O32 POPEu 258     116.002   1.773  24.745  1.00  0.00           O
ATOM   9175  C32 POPEu 258     117.812   3.323  25.145  1.00  0.00           C
ATOM   9178  C23 POPEu 258     115.183   6.803  25.085  1.00  0.00           C
ATOM   9181  C24 POPEu 258     114.633   8.103  25.655  1.00  0.00           C
ATOM   9184  C25 POPEu 258     115.013   8.323  27.115  1.00  0.00           C
ATOM   9187  C26 POPEu 258     114.453   7.223  28.015  1.00  0.00           C
ATOM   9190  C27 POPEu 258     114.892   7.423  29.465  1.00  0.00           C
ATOM   9193  C28 POPEu 258     114.542   6.203  30.325  1.00  0.00           C
ATOM   9196  C29 POPEu 258     115.693   5.853  31.225  1.00  0.00           C
ATOM   9198 0C21 POPEu 258     115.693   5.833  32.565  1.00  0.00           C
ATOM   9200 1C21 POPEu 258     114.553   6.103  33.515  1.00  0.00           C
ATOM   9203 2C21 POPEu 258     114.132   4.803  34.225  1.00  0.00           C
ATOM   9206 3C21 POPEu 258     115.303   4.073  34.905  1.00  0.00           C
ATOM   9209 4C21 POPEu 258     114.903   2.873  35.765  1.00  0.00           C
ATOM   9212 5C21 POPEu 258     114.233   3.253  37.085  1.00  0.00           C
ATOM   9215 6C21 POPEu 258     114.513   2.223  38.185  1.00  0.00           C
ATOM   9218 7C21 POPEu 258     113.823   2.563  39.505  1.00  0.00           C
ATOM   9221 8C21 POPEu 258     114.363   1.753  40.685  1.00  0.00           C
ATOM   9225  C33 POPEu 258     117.723   2.913  26.645  1.00  0.00           C
ATOM   9228  C34 POPEu 258     118.623   3.783  27.525  1.00  0.00           C
ATOM   9231  C35 POPEu 258     118.362   3.613  29.035  1.00  0.00           C
ATOM   9234  C36 POPEu 258     119.002   2.363  29.655  1.00  0.00           C
ATOM   9237  C37 POPEu 258     119.213   2.493  31.165  1.00  0.00           C
ATOM   9240  C38 POPEu 258     117.943   2.373  32.015  1.00  0.00           C
ATOM   9243  C39 POPEu 258     117.462   0.923  32.165  1.00  0.00           C
ATOM   9246 0C31 POPEu 258     116.583   0.703  33.405  1.00  0.00           C
ATOM   9249 1C31 POPEu 258     115.932  -0.687  33.425  1.00  0.00           C
ATOM   9252 2C31 POPEu 258     115.242  -1.027  34.755  1.00  0.00           C
ATOM   9255 3C31 POPEu 258     114.873  -2.512  34.805  1.00  0.00           C
ATOM   9258 4C31 POPEu 258     114.562  -3.072  36.205  1.00  0.00           C
ATOM   9261 5C31 POPEu 258     114.842  -4.582  36.265  1.00  0.00           C
ATOM   9264 6C31 POPEu 258     114.503  -5.232  37.605  1.00  0.00           C
ATOM   9268  NH3 POPEv 259     115.133  99.573  65.035  1.00  0.00           N
ATOM   9272  C12 POPEv 259     115.983  98.493  64.445  1.00  0.00           C
ATOM   9275  C11 POPEv 259     116.323  97.483  65.555  1.00  0.00           C
ATOM   9278  P   POPEv 259     118.763  96.993  64.815  1.00  0.00           P
ATOM   9279  O13 POPEv 259     119.612  95.812  65.095  1.00  0.00           O
ATOM   9280  O14 POPEv 259     119.053  98.253  65.535  1.00  0.00           O
ATOM   9281  O11 POPEv 259     118.572  97.223  63.265  1.00  0.00           O
ATOM   9282  O12 POPEv 259     117.283  96.502  65.155  1.00  0.00           O
ATOM   9283  C1  POPEv 259     119.333  96.732  62.165  1.00  0.00           C
ATOM   9286  C2  POPEv 259     118.463  95.932  61.115  1.00  0.00           C
ATOM   9288  O21 POPEv 259     118.423  96.573  59.805  1.00  0.00           O
ATOM   9289  C21 POPEv 259     117.413  97.383  59.425  1.00  0.00           C
ATOM   9290  O22 POPEv 259     116.553  97.843  60.145  1.00  0.00           O
ATOM   9291  C22 POPEv 259     117.432  97.563  57.885  1.00  0.00           C
ATOM   9294  C3  POPEv 259     117.102  95.413  61.725  1.00  0.00           C
ATOM   9297  O31 POPEv 259     116.782  94.033  61.425  1.00  0.00           O
ATOM   9298  C31 POPEv 259     116.362  93.762  60.195  1.00  0.00           C
ATOM   9299  O32 POPEv 259     116.473  94.493  59.225  1.00  0.00           O
ATOM   9300  C32 POPEv 259     115.703  92.392  60.215  1.00  0.00           C
ATOM   9303  C23 POPEv 259     117.503  99.042  57.415  1.00  0.00           C
ATOM   9306  C24 POPEv 259     117.462  99.253  55.875  1.00  0.00           C
ATOM   9309  C25 POPEv 259     116.042  99.422  55.285  1.00  0.00           C
ATOM   9312  C26 POPEv 259     116.013  99.793  53.785  1.00  0.00           C
ATOM   9315  C27 POPEv 259     114.602  99.692  53.175  1.00  0.00           C
ATOM   9318  C28 POPEv 259     114.523  99.393  51.655  1.00  0.00           C
ATOM   9321  C29 POPEv 259     115.073 100.473  50.765  1.00  0.00           C
ATOM   9323 0C21 POPEv 259     114.702 100.743  49.495  1.00  0.00           C
ATOM   9325 1C21 POPEv 259     113.673 100.012  48.655  1.00  0.00           C
ATOM   9328 2C21 POPEv 259     112.723 100.982  47.915  1.00  0.00           C
ATOM   9331 3C21 POPEv 259     111.803 100.283  46.895  1.00  0.00           C
ATOM   9334 4C21 POPEv 259     110.823 101.253  46.225  1.00  0.00           C
ATOM   9337 5C21 POPEv 259     110.242 100.722  44.905  1.00  0.00           C
ATOM   9340 6C21 POPEv 259     108.953 101.453  44.505  1.00  0.00           C
ATOM   9343 7C21 POPEv 259     108.323 100.913  43.215  1.00  0.00           C
ATOM   9346 8C21 POPEv 259     106.922 101.472  42.935  1.00  0.00           C
ATOM   9350  C33 POPEv 259     115.303  91.853  58.825  1.00  0.00           C
ATOM   9353  C34 POPEv 259     113.963  91.113  58.905  1.00  0.00           C
ATOM   9356  C35 POPEv 259     113.852  89.853  58.035  1.00  0.00           C
ATOM   9359  C36 POPEv 259     114.103  90.073  56.545  1.00  0.00           C
ATOM   9362  C37 POPEv 259     113.833  88.782  55.765  1.00  0.00           C
ATOM   9365  C38 POPEv 259     114.173  88.883  54.275  1.00  0.00           C
ATOM   9368  C39 POPEv 259     113.633  87.663  53.515  1.00  0.00           C
ATOM   9371 0C31 POPEv 259     114.112  87.543  52.065  1.00  0.00           C
ATOM   9374 1C31 POPEv 259     113.253  86.563  51.245  1.00  0.00           C
ATOM   9377 2C31 POPEv 259     113.913  86.163  49.915  1.00  0.00           C
ATOM   9380 3C31 POPEv 259     113.163  85.023  49.215  1.00  0.00           C
ATOM   9383 4C31 POPEv 259     113.843  84.623  47.905  1.00  0.00           C
ATOM   9386 5C31 POPEv 259     113.142  83.463  47.195  1.00  0.00           C
ATOM   9389 6C31 POPEv 259     113.732  83.172  45.815  1.00  0.00           C
ATOM   9393  NH3 POPEw 260     111.542  74.413  62.435  1.00  0.00           N
ATOM   9397  C12 POPEw 260     110.382  74.523  63.385  1.00  0.00           C
ATOM   9400  C11 POPEw 260     109.842  73.113  63.735  1.00  0.00           C
ATOM   9403  P   POPEw 260     110.373  71.153  62.045  1.00  0.00           P
ATOM   9404  O13 POPEw 260     111.733  71.683  61.735  1.00  0.00           O
ATOM   9405  O14 POPEw 260     110.242  69.953  62.895  1.00  0.00           O
ATOM   9406  O11 POPEw 260     109.612  70.893  60.695  1.00  0.00           O
ATOM   9407  O12 POPEw 260     109.503  72.353  62.575  1.00  0.00           O
ATOM   9408  C1  POPEw 260     110.172  70.213  59.575  1.00  0.00           C
ATOM   9411  C2  POPEw 260     109.962  71.073  58.295  1.00  0.00           C
ATOM   9413  O21 POPEw 260     110.143  70.442  57.015  1.00  0.00           O
ATOM   9414  C21 POPEw 260     110.603  69.253  56.785  1.00  0.00           C
ATOM   9415  O22 POPEw 260     111.253  68.542  57.535  1.00  0.00           O
ATOM   9416  C22 POPEw 260     110.223  68.862  55.355  1.00  0.00           C
ATOM   9419  C3  POPEw 260     110.773  72.393  58.365  1.00  0.00           C
ATOM   9422  O31 POPEw 260     110.522  73.233  57.215  1.00  0.00           O
ATOM   9423  C31 POPEw 260     111.492  73.673  56.395  1.00  0.00           C
ATOM   9424  O32 POPEw 260     111.352  74.603  55.615  1.00  0.00           O
ATOM   9425  C32 POPEw 260     112.812  72.902  56.525  1.00  0.00           C
ATOM   9428  C23 POPEw 260     111.273  69.343  54.325  1.00  0.00           C
ATOM   9431  C24 POPEw 260     110.672  69.383  52.905  1.00  0.00           C
ATOM   9434  C25 POPEw 260     111.682  69.692  51.785  1.00  0.00           C
ATOM   9437  C26 POPEw 260     112.892  68.773  51.845  1.00  0.00           C
ATOM   9440  C27 POPEw 260     113.782  68.883  50.605  1.00  0.00           C
ATOM   9443  C28 POPEw 260     115.143  68.192  50.825  1.00  0.00           C
ATOM   9446  C29 POPEw 260     114.943  66.753  51.205  1.00  0.00           C
ATOM   9448 0C21 POPEw 260     115.252  65.673  50.475  1.00  0.00           C
ATOM   9450 1C21 POPEw 260     115.862  65.683  49.095  1.00  0.00           C
ATOM   9453 2C21 POPEw 260     115.303  64.523  48.255  1.00  0.00           C
ATOM   9456 3C21 POPEw 260     116.133  64.293  46.995  1.00  0.00           C
ATOM   9459 4C21 POPEw 260     115.773  62.983  46.305  1.00  0.00           C
ATOM   9462 5C21 POPEw 260     116.682  62.713  45.105  1.00  0.00           C
ATOM   9465 6C21 POPEw 260     116.542  61.283  44.565  1.00  0.00           C
ATOM   9468 7C21 POPEw 260     117.742  60.893  43.695  1.00  0.00           C
ATOM   9471 8C21 POPEw 260     117.653  59.483  43.105  1.00  0.00           C
ATOM   9475  C33 POPEw 260     113.782  73.213  55.365  1.00  0.00           C
ATOM   9478  C34 POPEw 260     115.133  72.533  55.575  1.00  0.00           C
ATOM   9481  C35 POPEw 260     116.142  72.872  54.475  1.00  0.00           C
ATOM   9484  C36 POPEw 260     115.932  72.012  53.225  1.00  0.00           C
ATOM   9487  C37 POPEw 260     117.042  72.173  52.175  1.00  0.00           C
ATOM   9490  C38 POPEw 260     116.782  71.273  50.965  1.00  0.00           C
ATOM   9493  C39 POPEw 260     116.973  71.942  49.595  1.00  0.00           C
ATOM   9496 0C31 POPEw 260     118.432  72.323  49.285  1.00  0.00           C
ATOM   9499 1C31 POPEw 260     118.682  72.673  47.815  1.00  0.00           C
ATOM   9502 2C31 POPEw 260     118.653  74.183  47.505  1.00  0.00           C
ATOM   9505 3C31 POPEw 260     117.362  74.893  47.955  1.00  0.00           C
ATOM   9508 4C31 POPEw 260     117.353  76.362  47.545  1.00  0.00           C
ATOM   9511 5C31 POPEw 260     116.173  77.133  48.165  1.00  0.00           C
ATOM   9514 6C31 POPEw 260     116.182  78.633  47.845  1.00  0.00           C
ATOM   9518  NH3 POPEx 261     114.243  33.572  61.715  1.00  0.00           N
ATOM   9522  C12 POPEx 261     114.443  32.093  61.655  1.00  0.00           C
ATOM   9525  C11 POPEx 261     113.153  31.302  61.955  1.00  0.00           C
ATOM   9528  P   POPEx 261     113.273  28.642  61.785  1.00  0.00           P
ATOM   9529  O13 POPEx 261     112.383  27.793  62.615  1.00  0.00           O
ATOM   9530  O14 POPEx 261     112.783  28.783  60.395  1.00  0.00           O
ATOM   9531  O11 POPEx 261     114.713  27.993  61.815  1.00  0.00           O
ATOM   9532  O12 POPEx 261     113.502  30.033  62.475  1.00  0.00           O
ATOM   9533  C1  POPEx 261     114.842  26.563  61.735  1.00  0.00           C
ATOM   9536  C2  POPEx 261     115.593  26.103  60.455  1.00  0.00           C
ATOM   9538  O21 POPEx 261     115.083  26.703  59.255  1.00  0.00           O
ATOM   9539  C21 POPEx 261     113.833  26.493  58.895  1.00  0.00           C
ATOM   9540  O22 POPEx 261     113.013  25.773  59.455  1.00  0.00           O
ATOM   9541  C22 POPEx 261     113.533  27.233  57.605  1.00  0.00           C
ATOM   9544  C3  POPEx 261     115.663  24.543  60.425  1.00  0.00           C
ATOM   9547  O31 POPEx 261     116.323  24.013  59.255  1.00  0.00           O
ATOM   9548  C31 POPEx 261     117.653  24.143  59.255  1.00  0.00           C
ATOM   9549  O32 POPEx 261     118.303  24.733  60.105  1.00  0.00           O
ATOM   9550  C32 POPEx 261     118.203  23.483  58.005  1.00  0.00           C
ATOM   9553  C23 POPEx 261     114.623  26.962  56.555  1.00  0.00           C
ATOM   9556  C24 POPEx 261     114.343  27.633  55.205  1.00  0.00           C
ATOM   9559  C25 POPEx 261     115.532  27.363  54.285  1.00  0.00           C
ATOM   9562  C26 POPEx 261     115.323  27.663  52.795  1.00  0.00           C
ATOM   9565  C27 POPEx 261     116.612  27.322  52.035  1.00  0.00           C
ATOM   9568  C28 POPEx 261     116.653  27.783  50.575  1.00  0.00           C
ATOM   9571  C29 POPEx 261     117.983  27.413  49.965  1.00  0.00           C
ATOM   9573 0C21 POPEx 261     118.183  26.643  48.875  1.00  0.00           C
ATOM   9575 1C21 POPEx 261     117.093  25.993  48.065  1.00  0.00           C
ATOM   9578 2C21 POPEx 261     117.643  25.133  46.905  1.00  0.00           C
ATOM   9581 3C21 POPEx 261     117.923  25.943  45.625  1.00  0.00           C
ATOM   9584 4C21 POPEx 261     118.603  25.103  44.535  1.00  0.00           C
ATOM   9587 5C21 POPEx 261     118.723  25.833  43.185  1.00  0.00           C
ATOM   9590 6C21 POPEx 261     118.022  25.113  42.015  1.00  0.00           C
ATOM   9593 7C21 POPEx 261     118.233  25.833  40.675  1.00  0.00           C
ATOM   9596 8C21 POPEx 261     117.663  25.093  39.465  1.00  0.00           C
ATOM   9600  C33 POPEx 261     117.622  24.093  56.715  1.00  0.00           C
ATOM   9603  C34 POPEx 261     117.653  23.083  55.555  1.00  0.00           C
ATOM   9606  C35 POPEx 261     117.153  23.693  54.245  1.00  0.00           C
ATOM   9609  C36 POPEx 261     116.953  22.663  53.135  1.00  0.00           C
ATOM   9612  C37 POPEx 261     116.483  23.312  51.835  1.00  0.00           C
ATOM   9615  C38 POPEx 261     116.333  22.333  50.655  1.00  0.00           C
ATOM   9618  C39 POPEx 261     115.252  21.273  50.895  1.00  0.00           C
ATOM   9621 0C31 POPEx 261     115.053  20.373  49.675  1.00  0.00           C
ATOM   9624 1C31 POPEx 261     113.903  19.373  49.855  1.00  0.00           C
ATOM   9627 2C31 POPEx 261     113.563  18.572  48.585  1.00  0.00           C
ATOM   9630 3C31 POPEx 261     112.882  19.392  47.475  1.00  0.00           C
ATOM   9633 4C31 POPEx 261     111.433  19.793  47.795  1.00  0.00           C
ATOM   9636 5C31 POPEx 261     110.812  20.693  46.705  1.00  0.00           C
ATOM   9639 6C31 POPEx 261     109.373  21.113  47.015  1.00  0.00           C
ATOM   9643  NH3 POPEy 262     125.613  29.043  63.415  1.00  0.00           N
ATOM   9647  C12 POPEy 262     124.702  28.093  62.685  1.00  0.00           C
ATOM   9650  C11 POPEy 262     125.493  27.073  61.875  1.00  0.00           C
ATOM   9653  P   POPEy 262     125.323  24.653  60.965  1.00  0.00           P
ATOM   9654  O13 POPEy 262     126.793  24.623  61.125  1.00  0.00           O
ATOM   9655  O14 POPEy 262     124.573  23.423  61.285  1.00  0.00           O
ATOM   9656  O11 POPEy 262     125.013  25.023  59.475  1.00  0.00           O
ATOM   9657  O12 POPEy 262     124.723  25.873  61.765  1.00  0.00           O
ATOM   9658  C1  POPEy 262     123.633  25.223  59.145  1.00  0.00           C
ATOM   9661  C2  POPEy 262     123.423  24.923  57.645  1.00  0.00           C
ATOM   9663  O21 POPEy 262     122.663  26.013  57.105  1.00  0.00           O
ATOM   9664  C21 POPEy 262     122.903  26.313  55.845  1.00  0.00           C
ATOM   9665  O22 POPEy 262     123.793  25.863  55.155  1.00  0.00           O
ATOM   9666  C22 POPEy 262     121.853  27.343  55.415  1.00  0.00           C
ATOM   9669  C3  POPEy 262     122.733  23.553  57.465  1.00  0.00           C
ATOM   9672  O31 POPEy 262     122.803  23.072  56.115  1.00  0.00           O
ATOM   9673  C31 POPEy 262     121.782  23.383  55.325  1.00  0.00           C
ATOM   9674  O32 POPEy 262     120.862  24.123  55.615  1.00  0.00           O
ATOM   9675  C32 POPEy 262     122.023  22.753  53.955  1.00  0.00           C
ATOM   9678  C23 POPEy 262     121.453  27.193  53.935  1.00  0.00           C
ATOM   9681  C24 POPEy 262     120.312  28.133  53.535  1.00  0.00           C
ATOM   9684  C25 POPEy 262     120.753  29.573  53.215  1.00  0.00           C
ATOM   9687  C26 POPEy 262     121.663  29.653  51.985  1.00  0.00           C
ATOM   9690  C27 POPEy 262     121.702  31.043  51.335  1.00  0.00           C
ATOM   9693  C28 POPEy 262     122.713  31.173  50.175  1.00  0.00           C
ATOM   9696  C29 POPEy 262     122.432  30.193  49.065  1.00  0.00           C
ATOM   9698 0C21 POPEy 262     121.803  30.443  47.905  1.00  0.00           C
ATOM   9700 1C21 POPEy 262     121.253  31.763  47.425  1.00  0.00           C
ATOM   9703 2C21 POPEy 262     121.663  32.063  45.975  1.00  0.00           C
ATOM   9706 3C21 POPEy 262     123.172  32.233  45.755  1.00  0.00           C
ATOM   9709 4C21 POPEy 262     123.523  32.423  44.265  1.00  0.00           C
ATOM   9712 5C21 POPEy 262     125.043  32.443  44.035  1.00  0.00           C
ATOM   9715 6C21 POPEy 262     125.452  32.732  42.595  1.00  0.00           C
ATOM   9718 7C21 POPEy 262     126.973  32.593  42.425  1.00  0.00           C
ATOM   9721 8C21 POPEy 262     127.532  32.913  41.035  1.00  0.00           C
ATOM   9725  C33 POPEy 262     120.693  22.503  53.225  1.00  0.00           C
ATOM   9728  C34 POPEy 262     120.862  21.713  51.925  1.00  0.00           C
ATOM   9731  C35 POPEy 262     121.673  22.463  50.855  1.00  0.00           C
ATOM   9734  C36 POPEy 262     121.293  21.983  49.445  1.00  0.00           C
ATOM   9737  C37 POPEy 262     122.102  22.652  48.335  1.00  0.00           C
ATOM   9740  C38 POPEy 262     121.813  22.023  46.975  1.00  0.00           C
ATOM   9743  C39 POPEy 262     122.703  22.533  45.835  1.00  0.00           C
ATOM   9746 0C31 POPEy 262     124.202  22.313  46.075  1.00  0.00           C
ATOM   9749 1C31 POPEy 262     124.943  23.563  46.545  1.00  0.00           C
ATOM   9752 2C31 POPEy 262     126.463  23.363  46.615  1.00  0.00           C
ATOM   9755 3C31 POPEy 262     127.202  24.663  46.925  1.00  0.00           C
ATOM   9758 4C31 POPEy 262     128.708  24.573  46.675  1.00  0.00           C
ATOM   9761 5C31 POPEy 262     129.428  25.873  47.025  1.00  0.00           C
ATOM   9764 6C31 POPEy 262     130.958  25.753  47.015  1.00  0.00           C
ATOM   9768  NH3 POPEz 263     102.482  97.703  60.175  1.00  0.00           N
ATOM   9772  C12 POPEz 263     103.413  96.663  60.715  1.00  0.00           C
ATOM   9775  C11 POPEz 263     102.713  95.643  61.635  1.00  0.00           C
ATOM   9778  P   POPEz 263     104.903  94.383  62.355  1.00  0.00           P
ATOM   9779  O13 POPEz 263     105.812  95.203  61.545  1.00  0.00           O
ATOM   9780  O14 POPEz 263     104.813  94.732  63.785  1.00  0.00           O
ATOM   9781  O11 POPEz 263     105.292  92.843  62.235  1.00  0.00           O
ATOM   9782  O12 POPEz 263     103.452  94.413  61.705  1.00  0.00           O
ATOM   9783  C1  POPEz 263     105.353  92.173  60.965  1.00  0.00           C
ATOM   9786  C2  POPEz 263     106.763  92.273  60.325  1.00  0.00           C
ATOM   9788  O21 POPEz 263     106.693  92.213  58.895  1.00  0.00           O
ATOM   9789  C21 POPEz 263     106.453  93.362  58.305  1.00  0.00           C
ATOM   9790  O22 POPEz 263     106.133  94.402  58.845  1.00  0.00           O
ATOM   9791  C22 POPEz 263     106.573  93.222  56.785  1.00  0.00           C
ATOM   9794  C3  POPEz 263     107.672  91.133  60.825  1.00  0.00           C
ATOM   9797  O31 POPEz 263     109.042  91.352  60.495  1.00  0.00           O
ATOM   9798  C31 POPEz 263     109.693  90.833  59.445  1.00  0.00           C
ATOM   9799  O32 POPEz 263     110.913  90.802  59.375  1.00  0.00           O
ATOM   9800  C32 POPEz 263     108.833  90.372  58.255  1.00  0.00           C
ATOM   9803  C23 POPEz 263     106.993  94.552  56.115  1.00  0.00           C
ATOM   9806  C24 POPEz 263     108.282  94.472  55.295  1.00  0.00           C
ATOM   9809  C25 POPEz 263     108.243  93.513  54.105  1.00  0.00           C
ATOM   9812  C26 POPEz 263     107.493  94.093  52.905  1.00  0.00           C
ATOM   9815  C27 POPEz 263     107.493  93.133  51.705  1.00  0.00           C
ATOM   9818  C28 POPEz 263     106.553  93.572  50.565  1.00  0.00           C
ATOM   9821  C29 POPEz 263     106.772  95.012  50.195  1.00  0.00           C
ATOM   9823 0C21 POPEz 263     107.383  95.493  49.095  1.00  0.00           C
ATOM   9825 1C21 POPEz 263     107.983  94.692  47.965  1.00  0.00           C
ATOM   9828 2C21 POPEz 263     107.602  95.252  46.585  1.00  0.00           C
ATOM   9831 3C21 POPEz 263     106.223  94.793  46.095  1.00  0.00           C
ATOM   9834 4C21 POPEz 263     105.833  95.523  44.805  1.00  0.00           C
ATOM   9837 5C21 POPEz 263     104.542  94.983  44.165  1.00  0.00           C
ATOM   9840 6C21 POPEz 263     104.783  93.722  43.315  1.00  0.00           C
ATOM   9843 7C21 POPEz 263     103.563  93.373  42.475  1.00  0.00           C
ATOM   9846 8C21 POPEz 263     103.833  92.293  41.435  1.00  0.00           C
ATOM   9850  C33 POPEz 263     109.562  89.332  57.365  1.00  0.00           C
ATOM   9853  C34 POPEz 263     108.803  89.002  56.075  1.00  0.00           C
ATOM   9856  C35 POPEz 263     108.983  90.032  54.955  1.00  0.00           C
ATOM   9859  C36 POPEz 263     110.153  89.723  53.995  1.00  0.00           C
ATOM   9862  C37 POPEz 263     110.312  90.873  52.985  1.00  0.00           C
ATOM   9865  C38 POPEz 263     111.313  90.633  51.845  1.00  0.00           C
ATOM   9868  C39 POPEz 263     110.852  89.533  50.875  1.00  0.00           C
ATOM   9871 0C31 POPEz 263     111.603  89.542  49.535  1.00  0.00           C
ATOM   9874 1C31 POPEz 263     111.092  88.442  48.615  1.00  0.00           C
ATOM   9877 2C31 POPEz 263     111.583  88.552  47.165  1.00  0.00           C
ATOM   9880 3C31 POPEz 263     111.072  87.353  46.345  1.00  0.00           C
ATOM   9883 4C31 POPEz 263     111.333  87.472  44.835  1.00  0.00           C
ATOM   9886 5C31 POPEz 263     110.743  86.273  44.075  1.00  0.00           C
ATOM   9889 6C31 POPEz 263     110.792  86.422  42.555  1.00  0.00           C
ATOM   9893  NH3 POPE0 264      -4.532 112.512  16.785  1.00  0.00           N
ATOM   9897  C12 POPE0 264      -3.082 112.833  16.565  1.00  0.00           C
ATOM   9900  C11 POPE0 264      -2.122 111.793  17.145  1.00  0.00           C
ATOM   9903  P   POPE0 264       0.253 112.993  17.135  1.00  0.00           P
ATOM   9904  O13 POPE0 264       1.493 112.273  17.505  1.00  0.00           O
ATOM   9905  O14 POPE0 264       0.423 114.112  16.185  1.00  0.00           O
ATOM   9906  O11 POPE0 264      -0.327 113.633  18.455  1.00  0.00           O
ATOM   9907  O12 POPE0 264      -0.837 112.033  16.585  1.00  0.00           O
ATOM   9908  C1  POPE0 264       0.503 113.813  19.615  1.00  0.00           C
ATOM   9911  C2  POPE0 264       0.133 112.792  20.725  1.00  0.00           C
ATOM   9913  O21 POPE0 264       0.433 113.292  22.045  1.00  0.00           O
ATOM   9914  C21 POPE0 264       1.713 113.473  22.355  1.00  0.00           C
ATOM   9915  O22 POPE0 264       2.653 113.442  21.585  1.00  0.00           O
ATOM   9916  C22 POPE0 264       1.823 113.582  23.885  1.00  0.00           C
ATOM   9919  C3  POPE0 264       0.643 111.332  20.525  1.00  0.00           C
ATOM   9922  O31 POPE0 264       0.253 110.532  21.665  1.00  0.00           O
ATOM   9923  C31 POPE0 264       1.203 109.863  22.295  1.00  0.00           C
ATOM   9924  O32 POPE0 264       2.363 109.763  21.935  1.00  0.00           O
ATOM   9925  C32 POPE0 264       0.643 109.302  23.595  1.00  0.00           C
ATOM   9928  C23 POPE0 264       2.383 114.942  24.365  1.00  0.00           C
ATOM   9931  C24 POPE0 264       2.763 114.892  25.855  1.00  0.00           C
ATOM   9934  C25 POPE0 264       1.573 114.822  26.825  1.00  0.00           C
ATOM   9937  C26 POPE0 264       0.843 116.163  26.995  1.00  0.00           C
ATOM   9940  C27 POPE0 264      -0.117 116.153  28.195  1.00  0.00           C
ATOM   9943  C28 POPE0 264      -0.447 117.543  28.735  1.00  0.00           C
ATOM   9946  C29 POPE0 264       0.693 118.073  29.565  1.00  0.00           C
ATOM   9948 0C21 POPE0 264       0.773 118.073  30.905  1.00  0.00           C
ATOM   9950 1C21 POPE0 264      -0.247 117.523  31.875  1.00  0.00           C
ATOM   9953 2C21 POPE0 264      -1.117 118.622  32.505  1.00  0.00           C
ATOM   9956 3C21 POPE0 264      -0.327 119.793  33.115  1.00  0.00           C
ATOM   9959 4C21 POPE0 264      -1.227 120.812  33.825  1.00  0.00           C
ATOM   9962 5C21 POPE0 264      -0.547 122.163  34.095  1.00  0.00           C
ATOM   9965 6C21 POPE0 264       0.623 122.103  35.095  1.00  0.00           C
ATOM   9968 7C21 POPE0 264       1.053 123.502  35.545  1.00  0.00           C
ATOM   9971 8C21 POPE0 264       2.243 123.493  36.515  1.00  0.00           C
ATOM   9975  C33 POPE0 264       1.693 108.552  24.435  1.00  0.00           C
ATOM   9978  C34 POPE0 264       1.443 108.683  25.945  1.00  0.00           C
ATOM   9981  C35 POPE0 264       2.003 110.003  26.495  1.00  0.00           C
ATOM   9984  C36 POPE0 264       1.833 110.172  28.005  1.00  0.00           C
ATOM   9987  C37 POPE0 264       2.763 111.253  28.565  1.00  0.00           C
ATOM   9990  C38 POPE0 264       2.253 111.883  29.865  1.00  0.00           C
ATOM   9993  C39 POPE0 264       3.343 112.663  30.585  1.00  0.00           C
ATOM   9996 0C31 POPE0 264       2.803 113.703  31.565  1.00  0.00           C
ATOM   9999 1C31 POPE0 264       3.923 114.573  32.135  1.00  0.00           C
ATOM  10002 2C31 POPE0 264       3.403 115.853  32.805  1.00  0.00           C
ATOM  10005 3C31 POPE0 264       4.543 116.732  33.335  1.00  0.00           C
ATOM  10008 4C31 POPE0 264       4.053 118.073  33.905  1.00  0.00           C
ATOM  10011 5C31 POPE0 264       3.953 118.073  35.435  1.00  0.00           C
ATOM  10014 6C31 POPE0 264       3.413 119.393  36.005  1.00  0.00           C
ATOM  10018  NH3 POPE1 265      26.833  69.972  16.745  1.00  0.00           N
ATOM  10022  C12 POPE1 265      26.563  68.813  15.845  1.00  0.00           C
ATOM  10025  C11 POPE1 265      26.633  67.463  16.545  1.00  0.00           C
ATOM  10028  P   POPE1 265      25.223  65.293  16.665  1.00  0.00           P
ATOM  10029  O13 POPE1 265      23.933  64.823  16.105  1.00  0.00           O
ATOM  10030  O14 POPE1 265      26.343  64.332  16.545  1.00  0.00           O
ATOM  10031  O11 POPE1 265      24.963  65.622  18.175  1.00  0.00           O
ATOM  10032  O12 POPE1 265      25.593  66.663  16.005  1.00  0.00           O
ATOM  10033  C1  POPE1 265      23.683  65.603  18.795  1.00  0.00           C
ATOM  10036  C2  POPE1 265      23.363  67.023  19.325  1.00  0.00           C
ATOM  10038  O21 POPE1 265      23.483  67.082  20.755  1.00  0.00           O
ATOM  10039  C21 POPE1 265      22.633  66.333  21.435  1.00  0.00           C
ATOM  10040  O22 POPE1 265      21.792  65.582  20.965  1.00  0.00           O
ATOM  10041  C22 POPE1 265      22.963  66.442  22.925  1.00  0.00           C
ATOM  10044  C3  POPE1 265      21.983  67.543  18.815  1.00  0.00           C
ATOM  10047  O31 POPE1 265      21.423  68.573  19.655  1.00  0.00           O
ATOM  10048  C31 POPE1 265      22.033  69.732  19.555  1.00  0.00           C
ATOM  10049  O32 POPE1 265      22.973  69.982  18.815  1.00  0.00           O
ATOM  10050  C32 POPE1 265      21.373  70.773  20.455  1.00  0.00           C
ATOM  10053  C23 POPE1 265      21.803  67.052  23.755  1.00  0.00           C
ATOM  10056  C24 POPE1 265      21.792  66.482  25.175  1.00  0.00           C
ATOM  10059  C25 POPE1 265      20.553  66.883  25.995  1.00  0.00           C
ATOM  10062  C26 POPE1 265      20.343  65.942  27.195  1.00  0.00           C
ATOM  10065  C27 POPE1 265      18.973  66.082  27.865  1.00  0.00           C
ATOM  10068  C28 POPE1 265      18.673  64.942  28.865  1.00  0.00           C
ATOM  10071  C29 POPE1 265      19.273  65.143  30.225  1.00  0.00           C
ATOM  10073 0C21 POPE1 265      19.493  64.183  31.145  1.00  0.00           C
ATOM  10075 1C21 POPE1 265      19.163  62.723  31.005  1.00  0.00           C
ATOM  10078 2C21 POPE1 265      18.243  62.163  32.105  1.00  0.00           C
ATOM  10081 3C21 POPE1 265      16.833  62.793  32.125  1.00  0.00           C
ATOM  10084 4C21 POPE1 265      15.863  62.093  33.095  1.00  0.00           C
ATOM  10087 5C21 POPE1 265      16.143  62.413  34.575  1.00  0.00           C
ATOM  10090 6C21 POPE1 265      15.503  61.393  35.535  1.00  0.00           C
ATOM  10093 7C21 POPE1 265      15.763  61.743  37.005  1.00  0.00           C
ATOM  10096 8C21 POPE1 265      15.363  60.613  37.955  1.00  0.00           C
ATOM  10100  C33 POPE1 265      21.253  70.262  21.905  1.00  0.00           C
ATOM  10103  C34 POPE1 265      20.443  71.192  22.815  1.00  0.00           C
ATOM  10106  C35 POPE1 265      20.573  70.802  24.295  1.00  0.00           C
ATOM  10109  C36 POPE1 265      19.713  71.673  25.215  1.00  0.00           C
ATOM  10112  C37 POPE1 265      20.393  72.033  26.555  1.00  0.00           C
ATOM  10115  C38 POPE1 265      20.603  70.873  27.545  1.00  0.00           C
ATOM  10118  C39 POPE1 265      22.043  70.313  27.605  1.00  0.00           C
ATOM  10121 0C31 POPE1 265      22.233  69.313  28.765  1.00  0.00           C
ATOM  10124 1C31 POPE1 265      23.403  68.332  28.565  1.00  0.00           C
ATOM  10127 2C31 POPE1 265      23.373  67.163  29.555  1.00  0.00           C
ATOM  10130 3C31 POPE1 265      24.433  67.192  30.665  1.00  0.00           C
ATOM  10133 4C31 POPE1 265      24.413  68.463  31.525  1.00  0.00           C
ATOM  10136 5C31 POPE1 265      25.173  68.283  32.855  1.00  0.00           C
ATOM  10139 6C31 POPE1 265      25.223  69.573  33.685  1.00  0.00           C
ATOM  10143  NH3 POPE2 266     126.483  81.723  58.375  1.00  0.00           N
ATOM  10147  C12 POPE2 266     126.562  81.203  56.965  1.00  0.00           C
ATOM  10150  C11 POPE2 266     127.422  82.163  56.115  1.00  0.00           C
ATOM  10153  P   POPE2 266     126.953  84.623  56.885  1.00  0.00           P
ATOM  10154  O13 POPE2 266     125.943  84.413  57.935  1.00  0.00           O
ATOM  10155  O14 POPE2 266     128.358  84.633  57.325  1.00  0.00           O
ATOM  10156  O11 POPE2 266     126.693  85.963  56.115  1.00  0.00           O
ATOM  10157  O12 POPE2 266     126.782  83.423  55.855  1.00  0.00           O
ATOM  10158  C1  POPE2 266     125.952  86.043  54.925  1.00  0.00           C
ATOM  10161  C2  POPE2 266     124.453  86.212  55.225  1.00  0.00           C
ATOM  10163  O21 POPE2 266     123.763  86.313  53.975  1.00  0.00           O
ATOM  10164  C21 POPE2 266     123.583  85.152  53.355  1.00  0.00           C
ATOM  10165  O22 POPE2 266     123.893  84.063  53.805  1.00  0.00           O
ATOM  10166  C22 POPE2 266     122.882  85.403  52.035  1.00  0.00           C
ATOM  10169  C3  POPE2 266     124.193  87.442  56.155  1.00  0.00           C
ATOM  10172  O31 POPE2 266     122.812  87.862  56.185  1.00  0.00           O
ATOM  10173  C31 POPE2 266     122.223  88.323  55.065  1.00  0.00           C
ATOM  10174  O32 POPE2 266     121.063  88.082  54.775  1.00  0.00           O
ATOM  10175  C32 POPE2 266     123.123  89.273  54.255  1.00  0.00           C
ATOM  10178  C23 POPE2 266     123.852  85.733  50.865  1.00  0.00           C
ATOM  10181  C24 POPE2 266     123.063  86.043  49.585  1.00  0.00           C
ATOM  10184  C25 POPE2 266     123.933  86.192  48.325  1.00  0.00           C
ATOM  10187  C26 POPE2 266     123.093  86.603  47.105  1.00  0.00           C
ATOM  10190  C27 POPE2 266     123.913  86.843  45.825  1.00  0.00           C
ATOM  10193  C28 POPE2 266     124.333  85.543  45.105  1.00  0.00           C
ATOM  10196  C29 POPE2 266     123.193  84.863  44.395  1.00  0.00           C
ATOM  10198 0C21 POPE2 266     123.292  84.033  43.335  1.00  0.00           C
ATOM  10200 1C21 POPE2 266     124.562  83.572  42.665  1.00  0.00           C
ATOM  10203 2C21 POPE2 266     124.833  84.332  41.345  1.00  0.00           C
ATOM  10206 3C21 POPE2 266     125.952  83.683  40.515  1.00  0.00           C
ATOM  10209 4C21 POPE2 266     126.293  84.503  39.255  1.00  0.00           C
ATOM  10212 5C21 POPE2 266     127.403  83.843  38.425  1.00  0.00           C
ATOM  10215 6C21 POPE2 266     127.812  84.663  37.195  1.00  0.00           C
ATOM  10218 7C21 POPE2 266     128.577  83.823  36.165  1.00  0.00           C
ATOM  10221 8C21 POPE2 266     129.167  84.643  35.015  1.00  0.00           C
ATOM  10225  C33 POPE2 266     122.602  89.593  52.825  1.00  0.00           C
ATOM  10228  C34 POPE2 266     123.642  90.292  51.935  1.00  0.00           C
ATOM  10231  C35 POPE2 266     123.413  90.093  50.425  1.00  0.00           C
ATOM  10234  C36 POPE2 266     122.143  90.753  49.875  1.00  0.00           C
ATOM  10237  C37 POPE2 266     121.853  90.403  48.405  1.00  0.00           C
ATOM  10240  C38 POPE2 266     120.502  90.942  47.895  1.00  0.00           C
ATOM  10243  C39 POPE2 266     119.932  90.183  46.685  1.00  0.00           C
ATOM  10246 0C31 POPE2 266     120.743  90.302  45.375  1.00  0.00           C
ATOM  10249 1C31 POPE2 266     119.973  89.702  44.185  1.00  0.00           C
ATOM  10252 2C31 POPE2 266     120.593  90.003  42.805  1.00  0.00           C
ATOM  10255 3C31 POPE2 266     121.843  89.173  42.465  1.00  0.00           C
ATOM  10258 4C31 POPE2 266     122.313  89.393  41.025  1.00  0.00           C
ATOM  10261 5C31 POPE2 266     123.483  88.482  40.615  1.00  0.00           C
ATOM  10264 6C31 POPE2 266     123.913  88.663  39.165  1.00  0.00           C
ATOM  10268  NH3 POPE3 267      82.913  -2.182  58.875  1.00  0.00           N
ATOM  10272  C12 POPE3 267      82.462  -0.757  59.105  1.00  0.00           C
ATOM  10275  C11 POPE3 267      83.103   0.193  58.075  1.00  0.00           C
ATOM  10278  P   POPE3 267      82.752   2.533  59.225  1.00  0.00           P
ATOM  10279  O13 POPE3 267      82.443   2.303  60.665  1.00  0.00           O
ATOM  10280  O14 POPE3 267      83.413   3.793  58.855  1.00  0.00           O
ATOM  10281  O11 POPE3 267      81.443   2.373  58.345  1.00  0.00           O
ATOM  10282  O12 POPE3 267      83.642   1.343  58.705  1.00  0.00           O
ATOM  10283  C1  POPE3 267      80.532   3.453  58.075  1.00  0.00           C
ATOM  10286  C2  POPE3 267      80.603   4.003  56.605  1.00  0.00           C
ATOM  10288  O21 POPE3 267      80.353   2.923  55.655  1.00  0.00           O
ATOM  10289  C21 POPE3 267      79.313   3.113  54.855  1.00  0.00           C
ATOM  10290  O22 POPE3 267      78.483   3.993  54.955  1.00  0.00           O
ATOM  10291  C22 POPE3 267      79.263   2.043  53.745  1.00  0.00           C
ATOM  10294  C3  POPE3 267      81.973   4.663  56.285  1.00  0.00           C
ATOM  10297  O31 POPE3 267      81.883   5.533  55.135  1.00  0.00           O
ATOM  10298  C31 POPE3 267      82.913   5.713  54.285  1.00  0.00           C
ATOM  10299  O32 POPE3 267      82.773   6.233  53.185  1.00  0.00           O
ATOM  10300  C32 POPE3 267      84.313   5.413  54.855  1.00  0.00           C
ATOM  10303  C23 POPE3 267      78.452   2.583  52.545  1.00  0.00           C
ATOM  10306  C24 POPE3 267      78.703   1.963  51.175  1.00  0.00           C
ATOM  10309  C25 POPE3 267      77.782   2.653  50.145  1.00  0.00           C
ATOM  10312  C26 POPE3 267      77.913   2.133  48.715  1.00  0.00           C
ATOM  10315  C27 POPE3 267      76.672   2.533  47.905  1.00  0.00           C
ATOM  10318  C28 POPE3 267      76.683   1.983  46.475  1.00  0.00           C
ATOM  10321  C29 POPE3 267      75.333   2.143  45.835  1.00  0.00           C
ATOM  10323 0C21 POPE3 267      74.943   3.173  45.075  1.00  0.00           C
ATOM  10325 1C21 POPE3 267      75.792   4.363  44.715  1.00  0.00           C
ATOM  10328 2C21 POPE3 267      76.563   4.103  43.405  1.00  0.00           C
ATOM  10331 3C21 POPE3 267      77.333   5.323  42.905  1.00  0.00           C
ATOM  10334 4C21 POPE3 267      77.953   5.093  41.525  1.00  0.00           C
ATOM  10337 5C21 POPE3 267      78.743   6.303  41.025  1.00  0.00           C
ATOM  10340 6C21 POPE3 267      78.922   6.343  39.505  1.00  0.00           C
ATOM  10343 7C21 POPE3 267      78.963   7.783  38.975  1.00  0.00           C
ATOM  10346 8C21 POPE3 267      79.093   7.883  37.455  1.00  0.00           C
ATOM  10350  C33 POPE3 267      85.032   4.303  54.055  1.00  0.00           C
ATOM  10353  C34 POPE3 267      86.542   4.243  54.335  1.00  0.00           C
ATOM  10356  C35 POPE3 267      87.223   3.223  53.415  1.00  0.00           C
ATOM  10359  C36 POPE3 267      88.753   3.123  53.595  1.00  0.00           C
ATOM  10362  C37 POPE3 267      89.383   2.303  52.475  1.00  0.00           C
ATOM  10365  C38 POPE3 267      90.913   2.193  52.565  1.00  0.00           C
ATOM  10368  C39 POPE3 267      91.523   1.653  51.255  1.00  0.00           C
ATOM  10371 0C31 POPE3 267      93.053   1.473  51.335  1.00  0.00           C
ATOM  10374 1C31 POPE3 267      93.693   1.153  49.975  1.00  0.00           C
ATOM  10377 2C31 POPE3 267      93.483  -0.287  49.475  1.00  0.00           C
ATOM  10380 3C31 POPE3 267      94.173  -1.317  50.385  1.00  0.00           C
ATOM  10383 4C31 POPE3 267      94.422  -2.682  49.725  1.00  0.00           C
ATOM  10386 5C31 POPE3 267      94.862  -3.742  50.745  1.00  0.00           C
ATOM  10389 6C31 POPE3 267      95.413  -5.022  50.115  1.00  0.00           C
ATOM  10393  NH3 POPE4 268      53.772  56.052  64.225  1.00  0.00           N
ATOM  10397  C12 POPE4 268      54.892  55.553  63.355  1.00  0.00           C
ATOM  10400  C11 POPE4 268      55.693  54.413  64.025  1.00  0.00           C
ATOM  10403  P   POPE4 268      58.223  54.923  63.585  1.00  0.00           P
ATOM  10404  O13 POPE4 268      59.383  54.012  63.675  1.00  0.00           O
ATOM  10405  O14 POPE4 268      57.983  55.803  64.745  1.00  0.00           O
ATOM  10406  O11 POPE4 268      58.313  55.803  62.275  1.00  0.00           O
ATOM  10407  O12 POPE4 268      56.883  54.113  63.295  1.00  0.00           O
ATOM  10408  C1  POPE4 268      59.423  55.673  61.395  1.00  0.00           C
ATOM  10411  C2  POPE4 268      59.042  55.933  59.915  1.00  0.00           C
ATOM  10413  O21 POPE4 268      59.952  56.902  59.395  1.00  0.00           O
ATOM  10414  C21 POPE4 268      60.013  57.093  58.075  1.00  0.00           C
ATOM  10415  O22 POPE4 268      60.063  58.212  57.585  1.00  0.00           O
ATOM  10416  C22 POPE4 268      60.162  55.792  57.265  1.00  0.00           C
ATOM  10419  C3  POPE4 268      57.573  56.413  59.765  1.00  0.00           C
ATOM  10422  O31 POPE4 268      57.143  56.363  58.395  1.00  0.00           O
ATOM  10423  C31 POPE4 268      55.893  56.813  58.235  1.00  0.00           C
ATOM  10424  O32 POPE4 268      55.173  57.223  59.125  1.00  0.00           O
ATOM  10425  C32 POPE4 268      55.542  56.753  56.745  1.00  0.00           C
ATOM  10428  C23 POPE4 268      60.783  56.083  55.875  1.00  0.00           C
ATOM  10431  C24 POPE4 268      60.813  54.853  54.955  1.00  0.00           C
ATOM  10434  C25 POPE4 268      61.542  55.093  53.625  1.00  0.00           C
ATOM  10437  C26 POPE4 268      61.132  56.383  52.885  1.00  0.00           C
ATOM  10440  C27 POPE4 268      61.542  56.363  51.405  1.00  0.00           C
ATOM  10443  C28 POPE4 268      61.093  57.603  50.605  1.00  0.00           C
ATOM  10446  C29 POPE4 268      62.042  58.773  50.725  1.00  0.00           C
ATOM  10448 0C21 POPE4 268      62.843  59.273  49.765  1.00  0.00           C
ATOM  10450 1C21 POPE4 268      62.963  58.773  48.345  1.00  0.00           C
ATOM  10453 2C21 POPE4 268      64.413  58.753  47.845  1.00  0.00           C
ATOM  10456 3C21 POPE4 268      64.513  58.243  46.405  1.00  0.00           C
ATOM  10459 4C21 POPE4 268      65.853  58.573  45.735  1.00  0.00           C
ATOM  10462 5C21 POPE4 268      67.093  58.012  46.455  1.00  0.00           C
ATOM  10465 6C21 POPE4 268      67.133  56.482  46.555  1.00  0.00           C
ATOM  10468 7C21 POPE4 268      68.563  55.953  46.745  1.00  0.00           C
ATOM  10471 8C21 POPE4 268      68.633  54.433  46.925  1.00  0.00           C
ATOM  10475  C33 POPE4 268      54.213  57.463  56.475  1.00  0.00           C
ATOM  10478  C34 POPE4 268      53.782  57.433  54.995  1.00  0.00           C
ATOM  10481  C35 POPE4 268      54.612  58.352  54.085  1.00  0.00           C
ATOM  10484  C36 POPE4 268      54.143  58.282  52.625  1.00  0.00           C
ATOM  10487  C37 POPE4 268      54.933  59.183  51.675  1.00  0.00           C
ATOM  10490  C38 POPE4 268      54.593  58.893  50.205  1.00  0.00           C
ATOM  10493  C39 POPE4 268      55.813  58.543  49.345  1.00  0.00           C
ATOM  10496 0C31 POPE4 268      55.463  57.683  48.125  1.00  0.00           C
ATOM  10499 1C31 POPE4 268      56.693  57.333  47.285  1.00  0.00           C
ATOM  10502 2C31 POPE4 268      56.423  56.313  46.165  1.00  0.00           C
ATOM  10505 3C31 POPE4 268      55.243  56.663  45.245  1.00  0.00           C
ATOM  10508 4C31 POPE4 268      55.333  58.053  44.615  1.00  0.00           C
ATOM  10511 5C31 POPE4 268      54.133  58.333  43.705  1.00  0.00           C
ATOM  10514 6C31 POPE4 268      53.993  59.823  43.415  1.00  0.00           C
ATOM  10518  NH3 POPE5 269      37.433  29.543  62.195  1.00  0.00           N
ATOM  10522  C12 POPE5 269      37.923  29.533  60.765  1.00  0.00           C
ATOM  10525  C11 POPE5 269      39.403  29.973  60.585  1.00  0.00           C
ATOM  10528  P   POPE5 269      40.612  28.123  62.045  1.00  0.00           P
ATOM  10529  O13 POPE5 269      41.813  28.163  62.885  1.00  0.00           O
ATOM  10530  O14 POPE5 269      39.383  27.593  62.685  1.00  0.00           O
ATOM  10531  O11 POPE5 269      40.923  27.443  60.625  1.00  0.00           O
ATOM  10532  O12 POPE5 269      40.253  29.603  61.675  1.00  0.00           O
ATOM  10533  C1  POPE5 269      42.132  26.673  60.465  1.00  0.00           C
ATOM  10536  C2  POPE5 269      42.703  26.623  59.015  1.00  0.00           C
ATOM  10538  O21 POPE5 269      42.153  25.493  58.275  1.00  0.00           O
ATOM  10539  C21 POPE5 269      41.873  25.763  57.005  1.00  0.00           C
ATOM  10540  O22 POPE5 269      40.903  26.393  56.635  1.00  0.00           O
ATOM  10541  C22 POPE5 269      43.003  25.293  56.075  1.00  0.00           C
ATOM  10544  C3  POPE5 269      44.253  26.493  59.035  1.00  0.00           C
ATOM  10547  O31 POPE5 269      44.803  27.193  57.925  1.00  0.00           O
ATOM  10548  C31 POPE5 269      45.923  26.723  57.385  1.00  0.00           C
ATOM  10549  O32 POPE5 269      46.483  25.683  57.675  1.00  0.00           O
ATOM  10550  C32 POPE5 269      46.353  27.723  56.325  1.00  0.00           C
ATOM  10553  C23 POPE5 269      42.592  24.953  54.615  1.00  0.00           C
ATOM  10556  C24 POPE5 269      43.793  25.113  53.665  1.00  0.00           C
ATOM  10559  C25 POPE5 269      43.593  24.603  52.225  1.00  0.00           C
ATOM  10562  C26 POPE5 269      42.573  25.353  51.365  1.00  0.00           C
ATOM  10565  C27 POPE5 269      42.873  25.203  49.855  1.00  0.00           C
ATOM  10568  C28 POPE5 269      41.753  25.703  48.935  1.00  0.00           C
ATOM  10571  C29 POPE5 269      40.682  24.663  48.685  1.00  0.00           C
ATOM  10573 0C21 POPE5 269      40.403  24.053  47.525  1.00  0.00           C
ATOM  10575 1C21 POPE5 269      41.093  24.232  46.185  1.00  0.00           C
ATOM  10578 2C21 POPE5 269      40.283  25.103  45.205  1.00  0.00           C
ATOM  10581 3C21 POPE5 269      40.813  24.993  43.765  1.00  0.00           C
ATOM  10584 4C21 POPE5 269      39.983  25.803  42.755  1.00  0.00           C
ATOM  10587 5C21 POPE5 269      39.783  25.083  41.415  1.00  0.00           C
ATOM  10590 6C21 POPE5 269      41.063  24.783  40.635  1.00  0.00           C
ATOM  10593 7C21 POPE5 269      40.813  23.703  39.575  1.00  0.00           C
ATOM  10596 8C21 POPE5 269      42.053  23.373  38.745  1.00  0.00           C
ATOM  10600  C33 POPE5 269      47.653  27.373  55.585  1.00  0.00           C
ATOM  10603  C34 POPE5 269      47.573  27.923  54.155  1.00  0.00           C
ATOM  10606  C35 POPE5 269      48.912  28.293  53.525  1.00  0.00           C
ATOM  10609  C36 POPE5 269      48.663  29.053  52.235  1.00  0.00           C
ATOM  10612  C37 POPE5 269      49.913  29.693  51.645  1.00  0.00           C
ATOM  10615  C38 POPE5 269      49.593  30.303  50.285  1.00  0.00           C
ATOM  10618  C39 POPE5 269      50.682  31.243  49.795  1.00  0.00           C
ATOM  10621 0C31 POPE5 269      50.542  31.533  48.295  1.00  0.00           C
ATOM  10624 1C31 POPE5 269      51.223  32.852  47.935  1.00  0.00           C
ATOM  10627 2C31 POPE5 269      51.263  33.142  46.435  1.00  0.00           C
ATOM  10630 3C31 POPE5 269      51.643  34.603  46.175  1.00  0.00           C
ATOM  10633 4C31 POPE5 269      52.053  34.853  44.725  1.00  0.00           C
ATOM  10636 5C31 POPE5 269      52.633  36.253  44.515  1.00  0.00           C
ATOM  10639 6C31 POPE5 269      53.493  36.333  43.255  1.00  0.00           C
ATOM  10643  NH3 POPE6 270      34.843   5.283  12.415  1.00  0.00           N
ATOM  10647  C12 POPE6 270      36.203   5.843  12.675  1.00  0.00           C
ATOM  10650  C11 POPE6 270      37.133   4.793  13.265  1.00  0.00           C
ATOM  10653  P   POPE6 270      39.253   5.213  14.715  1.00  0.00           P
ATOM  10654  O13 POPE6 270      40.483   6.043  14.675  1.00  0.00           O
ATOM  10655  O14 POPE6 270      39.483   3.773  14.955  1.00  0.00           O
ATOM  10656  O11 POPE6 270      38.283   5.763  15.825  1.00  0.00           O
ATOM  10657  O12 POPE6 270      38.423   5.383  13.385  1.00  0.00           O
ATOM  10658  C1  POPE6 270      38.133   4.973  17.015  1.00  0.00           C
ATOM  10661  C2  POPE6 270      39.203   5.353  18.055  1.00  0.00           C
ATOM  10663  O21 POPE6 270      39.173   4.363  19.095  1.00  0.00           O
ATOM  10664  C21 POPE6 270      40.303   3.683  19.255  1.00  0.00           C
ATOM  10665  O22 POPE6 270      41.272   3.703  18.525  1.00  0.00           O
ATOM  10666  C22 POPE6 270      40.263   2.993  20.615  1.00  0.00           C
ATOM  10669  C3  POPE6 270      38.863   6.743  18.645  1.00  0.00           C
ATOM  10672  O31 POPE6 270      39.603   7.003  19.855  1.00  0.00           O
ATOM  10673  C31 POPE6 270      39.063   7.173  21.065  1.00  0.00           C
ATOM  10674  O32 POPE6 270      39.743   7.243  22.085  1.00  0.00           O
ATOM  10675  C32 POPE6 270      37.533   7.333  21.065  1.00  0.00           C
ATOM  10678  C23 POPE6 270      41.673   2.863  21.255  1.00  0.00           C
ATOM  10681  C24 POPE6 270      41.693   2.053  22.555  1.00  0.00           C
ATOM  10684  C25 POPE6 270      41.282   2.813  23.835  1.00  0.00           C
ATOM  10687  C26 POPE6 270      39.773   3.053  23.985  1.00  0.00           C
ATOM  10690  C27 POPE6 270      39.383   3.473  25.405  1.00  0.00           C
ATOM  10693  C28 POPE6 270      38.183   2.693  25.985  1.00  0.00           C
ATOM  10696  C29 POPE6 270      38.493   1.243  26.285  1.00  0.00           C
ATOM  10698 0C21 POPE6 270      38.782   0.733  27.495  1.00  0.00           C
ATOM  10700 1C21 POPE6 270      38.873   1.533  28.775  1.00  0.00           C
ATOM  10703 2C21 POPE6 270      39.383   0.733  29.985  1.00  0.00           C
ATOM  10706 3C21 POPE6 270      40.823   0.233  29.835  1.00  0.00           C
ATOM  10709 4C21 POPE6 270      41.453  -0.277  31.145  1.00  0.00           C
ATOM  10712 5C21 POPE6 270      40.733  -1.487  31.775  1.00  0.00           C
ATOM  10715 6C21 POPE6 270      41.643  -2.192  32.795  1.00  0.00           C
ATOM  10718 7C21 POPE6 270      40.952  -3.302  33.585  1.00  0.00           C
ATOM  10721 8C21 POPE6 270      41.913  -3.972  34.585  1.00  0.00           C
ATOM  10725  C33 POPE6 270      36.973   7.953  22.365  1.00  0.00           C
ATOM  10728  C34 POPE6 270      35.623   7.343  22.785  1.00  0.00           C
ATOM  10731  C35 POPE6 270      35.783   5.933  23.355  1.00  0.00           C
ATOM  10734  C36 POPE6 270      34.673   5.573  24.345  1.00  0.00           C
ATOM  10737  C37 POPE6 270      35.143   4.543  25.375  1.00  0.00           C
ATOM  10740  C38 POPE6 270      34.183   4.433  26.555  1.00  0.00           C
ATOM  10743  C39 POPE6 270      34.473   3.203  27.425  1.00  0.00           C
ATOM  10746 0C31 POPE6 270      33.432   3.023  28.535  1.00  0.00           C
ATOM  10749 1C31 POPE6 270      33.723   1.753  29.345  1.00  0.00           C
ATOM  10752 2C31 POPE6 270      32.853   1.613  30.605  1.00  0.00           C
ATOM  10755 3C31 POPE6 270      33.333   0.413  31.445  1.00  0.00           C
ATOM  10758 4C31 POPE6 270      32.893   0.473  32.915  1.00  0.00           C
ATOM  10761 5C31 POPE6 270      33.733  -0.477  33.785  1.00  0.00           C
ATOM  10764 6C31 POPE6 270      33.373  -0.437  35.265  1.00  0.00           C
ATOM  10768  NH3 POPE7 271      22.273 101.883  57.595  1.00  0.00           N
ATOM  10772  C12 POPE7 271      21.713 100.833  56.675  1.00  0.00           C
ATOM  10775  C11 POPE7 271      22.323  99.453  57.005  1.00  0.00           C
ATOM  10778  P   POPE7 271      21.823  97.163  58.065  1.00  0.00           P
ATOM  10779  O13 POPE7 271      23.203  97.003  58.535  1.00  0.00           O
ATOM  10780  O14 POPE7 271      20.723  96.583  58.865  1.00  0.00           O
ATOM  10781  O11 POPE7 271      21.773  96.622  56.585  1.00  0.00           O
ATOM  10782  O12 POPE7 271      21.503  98.712  57.905  1.00  0.00           O
ATOM  10783  C1  POPE7 271      20.583  96.673  55.805  1.00  0.00           C
ATOM  10786  C2  POPE7 271      20.873  97.133  54.365  1.00  0.00           C
ATOM  10788  O21 POPE7 271      19.613  97.252  53.695  1.00  0.00           O
ATOM  10789  C21 POPE7 271      19.133  98.482  53.635  1.00  0.00           C
ATOM  10790  O22 POPE7 271      19.563  99.463  54.205  1.00  0.00           O
ATOM  10791  C22 POPE7 271      17.883  98.393  52.745  1.00  0.00           C
ATOM  10794  C3  POPE7 271      21.743  96.142  53.555  1.00  0.00           C
ATOM  10797  O31 POPE7 271      21.783  96.583  52.175  1.00  0.00           O
ATOM  10798  C31 POPE7 271      22.593  95.862  51.415  1.00  0.00           C
ATOM  10799  O32 POPE7 271      23.303  94.953  51.815  1.00  0.00           O
ATOM  10800  C32 POPE7 271      22.353  96.253  49.955  1.00  0.00           C
ATOM  10803  C23 POPE7 271      17.153  99.732  52.555  1.00  0.00           C
ATOM  10806  C24 POPE7 271      15.933  99.593  51.645  1.00  0.00           C
ATOM  10809  C25 POPE7 271      16.243  99.343  50.155  1.00  0.00           C
ATOM  10812  C26 POPE7 271      16.613 100.613  49.375  1.00  0.00           C
ATOM  10815  C27 POPE7 271      15.393 101.373  48.825  1.00  0.00           C
ATOM  10818  C28 POPE7 271      15.763 102.663  48.065  1.00  0.00           C
ATOM  10821  C29 POPE7 271      16.503 102.423  46.775  1.00  0.00           C
ATOM  10823 0C21 POPE7 271      16.373 103.143  45.645  1.00  0.00           C
ATOM  10825 1C21 POPE7 271      15.493 104.363  45.445  1.00  0.00           C
ATOM  10828 2C21 POPE7 271      14.133 104.033  44.805  1.00  0.00           C
ATOM  10831 3C21 POPE7 271      14.243 103.502  43.355  1.00  0.00           C
ATOM  10834 4C21 POPE7 271      12.883 103.222  42.715  1.00  0.00           C
ATOM  10837 5C21 POPE7 271      12.113 104.493  42.295  1.00  0.00           C
ATOM  10840 6C21 POPE7 271      10.623 104.203  42.105  1.00  0.00           C
ATOM  10843 7C21 POPE7 271      10.013 104.853  40.855  1.00  0.00           C
ATOM  10846 8C21 POPE7 271       8.553 104.463  40.675  1.00  0.00           C
ATOM  10850  C33 POPE7 271      23.333  95.633  48.925  1.00  0.00           C
ATOM  10853  C34 POPE7 271      22.733  95.663  47.515  1.00  0.00           C
ATOM  10856  C35 POPE7 271      23.723  95.403  46.375  1.00  0.00           C
ATOM  10859  C36 POPE7 271      23.113  95.843  45.035  1.00  0.00           C
ATOM  10862  C37 POPE7 271      23.973  95.523  43.805  1.00  0.00           C
ATOM  10865  C38 POPE7 271      23.333  96.103  42.535  1.00  0.00           C
ATOM  10868  C39 POPE7 271      24.023  95.672  41.235  1.00  0.00           C
ATOM  10871 0C31 POPE7 271      23.553  94.313  40.685  1.00  0.00           C
ATOM  10874 1C31 POPE7 271      22.093  94.323  40.215  1.00  0.00           C
ATOM  10877 2C31 POPE7 271      21.643  93.032  39.505  1.00  0.00           C
ATOM  10880 3C31 POPE7 271      22.443  92.652  38.245  1.00  0.00           C
ATOM  10883 4C31 POPE7 271      22.643  93.813  37.245  1.00  0.00           C
ATOM  10886 5C31 POPE7 271      23.243  93.343  35.915  1.00  0.00           C
ATOM  10889 6C31 POPE7 271      24.343  94.262  35.375  1.00  0.00           C
ATOM  10893  NH3 POPE8 272     119.892 106.983  19.205  1.00  0.00           N
ATOM  10897  C12 POPE8 272     121.083 106.753  20.095  1.00  0.00           C
ATOM  10900  C11 POPE8 272     121.863 105.493  19.705  1.00  0.00           C
ATOM  10903  P   POPE8 272     124.173 104.402  20.375  1.00  0.00           P
ATOM  10904  O13 POPE8 272     123.922 102.993  20.735  1.00  0.00           O
ATOM  10905  O14 POPE8 272     124.682 104.653  19.005  1.00  0.00           O
ATOM  10906  O11 POPE8 272     125.213 105.032  21.375  1.00  0.00           O
ATOM  10907  O12 POPE8 272     122.873 105.263  20.675  1.00  0.00           O
ATOM  10908  C1  POPE8 272     126.063 104.293  22.235  1.00  0.00           C
ATOM  10911  C2  POPE8 272     126.023 104.863  23.685  1.00  0.00           C
ATOM  10913  O21 POPE8 272     124.682 104.933  24.205  1.00  0.00           O
ATOM  10914  C21 POPE8 272     124.103 103.803  24.545  1.00  0.00           C
ATOM  10915  O22 POPE8 272     124.433 102.683  24.195  1.00  0.00           O
ATOM  10916  C22 POPE8 272     123.183 104.112  25.745  1.00  0.00           C
ATOM  10919  C3  POPE8 272     126.653 106.293  23.765  1.00  0.00           C
ATOM  10922  O31 POPE8 272     126.002 107.133  24.755  1.00  0.00           O
ATOM  10923  C31 POPE8 272     126.402 107.023  26.005  1.00  0.00           C
ATOM  10924  O32 POPE8 272     127.413 106.453  26.395  1.00  0.00           O
ATOM  10925  C32 POPE8 272     125.373 107.672  26.925  1.00  0.00           C
ATOM  10928  C23 POPE8 272     123.803 103.523  27.035  1.00  0.00           C
ATOM  10931  C24 POPE8 272     123.553 104.332  28.325  1.00  0.00           C
ATOM  10934  C25 POPE8 272     122.213 104.033  29.015  1.00  0.00           C
ATOM  10937  C26 POPE8 272     122.133 104.643  30.425  1.00  0.00           C
ATOM  10940  C27 POPE8 272     120.923 104.153  31.235  1.00  0.00           C
ATOM  10943  C28 POPE8 272     120.593 105.063  32.425  1.00  0.00           C
ATOM  10946  C29 POPE8 272     119.422 104.552  33.235  1.00  0.00           C
ATOM  10948 0C21 POPE8 272     119.392 104.332  34.565  1.00  0.00           C
ATOM  10950 1C21 POPE8 272     120.532 104.552  35.515  1.00  0.00           C
ATOM  10953 2C21 POPE8 272     120.593 106.002  36.035  1.00  0.00           C
ATOM  10956 3C21 POPE8 272     121.913 106.313  36.745  1.00  0.00           C
ATOM  10959 4C21 POPE8 272     122.083 107.802  37.065  1.00  0.00           C
ATOM  10962 5C21 POPE8 272     123.452 108.113  37.695  1.00  0.00           C
ATOM  10965 6C21 POPE8 272     123.553 109.542  38.265  1.00  0.00           C
ATOM  10968 7C21 POPE8 272     124.813 109.763  39.105  1.00  0.00           C
ATOM  10971 8C21 POPE8 272     124.993 111.212  39.565  1.00  0.00           C
ATOM  10975  C33 POPE8 272     125.773 107.623  28.425  1.00  0.00           C
ATOM  10978  C34 POPE8 272     124.743 108.273  29.365  1.00  0.00           C
ATOM  10981  C35 POPE8 272     124.443 109.732  29.015  1.00  0.00           C
ATOM  10984  C36 POPE8 272     123.782 110.543  30.145  1.00  0.00           C
ATOM  10987  C37 POPE8 272     123.703 112.033  29.805  1.00  0.00           C
ATOM  10990  C38 POPE8 272     123.333 112.963  30.975  1.00  0.00           C
ATOM  10993  C39 POPE8 272     121.863 112.833  31.415  1.00  0.00           C
ATOM  10996 0C31 POPE8 272     121.433 113.913  32.415  1.00  0.00           C
ATOM  10999 1C31 POPE8 272     120.073 113.613  33.045  1.00  0.00           C
ATOM  11002 2C31 POPE8 272     120.153 113.023  34.465  1.00  0.00           C
ATOM  11005 3C31 POPE8 272     120.613 114.052  35.505  1.00  0.00           C
ATOM  11008 4C31 POPE8 272     120.242 113.703  36.955  1.00  0.00           C
ATOM  11011 5C31 POPE8 272     120.333 114.933  37.865  1.00  0.00           C
ATOM  11014 6C31 POPE8 272     120.133 114.612  39.345  1.00  0.00           C
ATOM  11018  NH3 POPE9 273      74.393  87.163  62.735  1.00  0.00           N
ATOM  11022  C12 POPE9 273      73.093  86.443  62.915  1.00  0.00           C
ATOM  11025  C11 POPE9 273      71.913  87.442  62.915  1.00  0.00           C
ATOM  11028  P   POPE9 273      72.603  89.612  61.555  1.00  0.00           P
ATOM  11029  O13 POPE9 273      71.602  90.643  61.195  1.00  0.00           O
ATOM  11030  O14 POPE9 273      73.463  89.793  62.745  1.00  0.00           O
ATOM  11031  O11 POPE9 273      73.593  89.302  60.345  1.00  0.00           O
ATOM  11032  O12 POPE9 273      71.893  88.222  61.715  1.00  0.00           O
ATOM  11033  C1  POPE9 273      73.682  90.193  59.235  1.00  0.00           C
ATOM  11036  C2  POPE9 273      74.763  89.673  58.255  1.00  0.00           C
ATOM  11038  O21 POPE9 273      75.032  90.683  57.255  1.00  0.00           O
ATOM  11039  C21 POPE9 273      75.923  90.302  56.345  1.00  0.00           C
ATOM  11040  O22 POPE9 273      76.833  89.512  56.505  1.00  0.00           O
ATOM  11041  C22 POPE9 273      75.612  91.082  55.075  1.00  0.00           C
ATOM  11044  C3  POPE9 273      74.432  88.262  57.675  1.00  0.00           C
ATOM  11047  O31 POPE9 273      73.723  88.373  56.425  1.00  0.00           O
ATOM  11048  C31 POPE9 273      73.513  87.182  55.885  1.00  0.00           C
ATOM  11049  O32 POPE9 273      73.653  86.103  56.435  1.00  0.00           O
ATOM  11050  C32 POPE9 273      73.083  87.383  54.435  1.00  0.00           C
ATOM  11053  C23 POPE9 273      76.313  90.543  53.825  1.00  0.00           C
ATOM  11056  C24 POPE9 273      75.823  91.153  52.505  1.00  0.00           C
ATOM  11059  C25 POPE9 273      74.783  90.273  51.795  1.00  0.00           C
ATOM  11062  C26 POPE9 273      74.932  90.362  50.275  1.00  0.00           C
ATOM  11065  C27 POPE9 273      73.943  89.483  49.505  1.00  0.00           C
ATOM  11068  C28 POPE9 273      74.142  89.623  47.985  1.00  0.00           C
ATOM  11071  C29 POPE9 273      73.203  88.753  47.195  1.00  0.00           C
ATOM  11073 0C21 POPE9 273      73.223  88.653  45.855  1.00  0.00           C
ATOM  11075 1C21 POPE9 273      74.133  89.402  44.915  1.00  0.00           C
ATOM  11078 2C21 POPE9 273      73.483  89.573  43.525  1.00  0.00           C
ATOM  11081 3C21 POPE9 273      72.273  90.523  43.565  1.00  0.00           C
ATOM  11084 4C21 POPE9 273      71.443  90.573  42.275  1.00  0.00           C
ATOM  11087 5C21 POPE9 273      70.492  91.773  42.315  1.00  0.00           C
ATOM  11090 6C21 POPE9 273      69.682  92.042  41.045  1.00  0.00           C
ATOM  11093 7C21 POPE9 273      69.353  93.543  40.935  1.00  0.00           C
ATOM  11096 8C21 POPE9 273      68.452  93.943  39.765  1.00  0.00           C
ATOM  11100  C33 POPE9 273      72.963  86.043  53.695  1.00  0.00           C
ATOM  11103  C34 POPE9 273      72.333  86.222  52.305  1.00  0.00           C
ATOM  11106  C35 POPE9 273      72.663  85.063  51.355  1.00  0.00           C
ATOM  11109  C36 POPE9 273      73.983  85.292  50.615  1.00  0.00           C
ATOM  11112  C37 POPE9 273      74.362  84.103  49.725  1.00  0.00           C
ATOM  11115  C38 POPE9 273      75.633  84.323  48.875  1.00  0.00           C
ATOM  11118  C39 POPE9 273      75.532  85.482  47.885  1.00  0.00           C
ATOM  11121 0C31 POPE9 273      76.573  85.372  46.765  1.00  0.00           C
ATOM  11124 1C31 POPE9 273      76.523  86.523  45.755  1.00  0.00           C
ATOM  11127 2C31 POPE9 273      77.383  86.243  44.515  1.00  0.00           C
ATOM  11130 3C31 POPE9 273      77.532  87.433  43.565  1.00  0.00           C
ATOM  11133 4C31 POPE9 273      78.263  88.642  44.165  1.00  0.00           C
ATOM  11136 5C31 POPE9 273      79.403  89.133  43.255  1.00  0.00           C
ATOM  11139 6C31 POPE9 273      80.122  90.383  43.765  1.00  0.00           C
ATOM  11143  NH3 POPE  274      90.172  93.302  63.325  1.00  0.00           N
ATOM  11147  C12 POPE  274      89.693  93.023  64.715  1.00  0.00           C
ATOM  11150  C11 POPE  274      88.163  92.973  64.775  1.00  0.00           C
ATOM  11153  P   POPE  274      86.142  92.433  63.275  1.00  0.00           P
ATOM  11154  O13 POPE  274      85.292  91.642  64.185  1.00  0.00           O
ATOM  11155  O14 POPE  274      85.862  93.883  63.145  1.00  0.00           O
ATOM  11156  O11 POPE  274      86.083  91.762  61.845  1.00  0.00           O
ATOM  11157  O12 POPE  274      87.663  92.202  63.675  1.00  0.00           O
ATOM  11158  C1  POPE  274      86.953  92.232  60.805  1.00  0.00           C
ATOM  11161  C2  POPE  274      86.443  91.823  59.385  1.00  0.00           C
ATOM  11163  O21 POPE  274      86.323  93.012  58.575  1.00  0.00           O
ATOM  11164  C21 POPE  274      86.632  92.833  57.295  1.00  0.00           C
ATOM  11165  O22 POPE  274      86.883  91.753  56.775  1.00  0.00           O
ATOM  11166  C22 POPE  274      86.642  94.163  56.535  1.00  0.00           C
ATOM  11169  C3  POPE  274      85.083  91.063  59.485  1.00  0.00           C
ATOM  11172  O31 POPE  274      84.633  90.563  58.205  1.00  0.00           O
ATOM  11173  C31 POPE  274      83.563  91.153  57.705  1.00  0.00           C
ATOM  11174  O32 POPE  274      82.963  92.093  58.195  1.00  0.00           O
ATOM  11175  C32 POPE  274      83.123  90.432  56.445  1.00  0.00           C
ATOM  11178  C23 POPE  274      88.093  94.653  56.255  1.00  0.00           C
ATOM  11181  C24 POPE  274      88.163  95.903  55.355  1.00  0.00           C
ATOM  11184  C25 POPE  274      87.932  95.613  53.855  1.00  0.00           C
ATOM  11187  C26 POPE  274      86.573  96.103  53.335  1.00  0.00           C
ATOM  11190  C27 POPE  274      86.383  95.743  51.855  1.00  0.00           C
ATOM  11193  C28 POPE  274      85.003  96.173  51.295  1.00  0.00           C
ATOM  11196  C29 POPE  274      84.833  95.683  49.885  1.00  0.00           C
ATOM  11198 0C21 POPE  274      84.353  96.362  48.825  1.00  0.00           C
ATOM  11200 1C21 POPE  274      83.862  97.783  48.795  1.00  0.00           C
ATOM  11203 2C21 POPE  274      84.633  98.592  47.735  1.00  0.00           C
ATOM  11206 3C21 POPE  274      84.023  99.972  47.465  1.00  0.00           C
ATOM  11209 4C21 POPE  274      84.513 100.563  46.135  1.00  0.00           C
ATOM  11212 5C21 POPE  274      83.782 101.853  45.745  1.00  0.00           C
ATOM  11215 6C21 POPE  274      84.182 102.372  44.365  1.00  0.00           C
ATOM  11218 7C21 POPE  274      83.393 103.633  43.995  1.00  0.00           C
ATOM  11221 8C21 POPE  274      83.653 104.173  42.595  1.00  0.00           C
ATOM  11225  C33 POPE  274      81.682  90.812  56.045  1.00  0.00           C
ATOM  11228  C34 POPE  274      81.153  90.032  54.835  1.00  0.00           C
ATOM  11231  C35 POPE  274      81.112  88.513  55.045  1.00  0.00           C
ATOM  11234  C36 POPE  274      80.283  88.082  56.265  1.00  0.00           C
ATOM  11237  C37 POPE  274      80.133  86.563  56.405  1.00  0.00           C
ATOM  11240  C38 POPE  274      79.023  86.033  55.505  1.00  0.00           C
ATOM  11243  C39 POPE  274      79.033  84.512  55.305  1.00  0.00           C
ATOM  11246 0C31 POPE  274      78.563  83.762  56.545  1.00  0.00           C
ATOM  11249 1C31 POPE  274      78.992  82.293  56.485  1.00  0.00           C
ATOM  11252 2C31 POPE  274      78.252  81.433  57.505  1.00  0.00           C
ATOM  11255 3C31 POPE  274      78.953  80.102  57.785  1.00  0.00           C
ATOM  11258 4C31 POPE  274      80.112  80.222  58.785  1.00  0.00           C
ATOM  11261 5C31 POPE  274      80.743  78.852  59.055  1.00  0.00           C
ATOM  11264 6C31 POPE  274      81.843  78.813  60.115  1.00  0.00           C
ATOM  11268  NH3 POPE  275      17.133  26.083  17.725  1.00  0.00           N
ATOM  11272  C12 POPE  275      18.523  25.703  18.165  1.00  0.00           C
ATOM  11275  C11 POPE  275      19.223  24.833  17.105  1.00  0.00           C
ATOM  11278  P   POPE  275      17.643  22.923  16.255  1.00  0.00           P
ATOM  11279  O13 POPE  275      16.603  23.973  16.185  1.00  0.00           O
ATOM  11280  O14 POPE  275      18.293  22.443  15.015  1.00  0.00           O
ATOM  11281  O11 POPE  275      17.143  21.713  17.135  1.00  0.00           O
ATOM  11282  O12 POPE  275      18.773  23.483  17.165  1.00  0.00           O
ATOM  11283  C1  POPE  275      16.503  21.953  18.395  1.00  0.00           C
ATOM  11286  C2  POPE  275      17.213  21.183  19.515  1.00  0.00           C
ATOM  11288  O21 POPE  275      16.333  21.183  20.655  1.00  0.00           O
ATOM  11289  C21 POPE  275      16.493  20.163  21.505  1.00  0.00           C
ATOM  11290  O22 POPE  275      16.683  20.293  22.705  1.00  0.00           O
ATOM  11291  C22 POPE  275      16.243  18.802  20.855  1.00  0.00           C
ATOM  11294  C3  POPE  275      18.603  21.753  19.915  1.00  0.00           C
ATOM  11297  O31 POPE  275      19.163  21.013  21.035  1.00  0.00           O
ATOM  11298  C31 POPE  275      20.103  21.693  21.675  1.00  0.00           C
ATOM  11299  O32 POPE  275      20.593  22.743  21.295  1.00  0.00           O
ATOM  11300  C32 POPE  275      20.363  21.013  23.035  1.00  0.00           C
ATOM  11303  C23 POPE  275      17.493  17.903  20.955  1.00  0.00           C
ATOM  11306  C24 POPE  275      17.213  16.413  20.665  1.00  0.00           C
ATOM  11309  C25 POPE  275      16.083  15.793  21.495  1.00  0.00           C
ATOM  11312  C26 POPE  275      16.233  15.933  23.015  1.00  0.00           C
ATOM  11315  C27 POPE  275      15.063  15.273  23.775  1.00  0.00           C
ATOM  11318  C28 POPE  275      15.323  15.173  25.285  1.00  0.00           C
ATOM  11321  C29 POPE  275      14.173  14.593  26.075  1.00  0.00           C
ATOM  11323 0C21 POPE  275      13.883  13.293  26.265  1.00  0.00           C
ATOM  11325 1C21 POPE  275      14.563  12.083  25.665  1.00  0.00           C
ATOM  11328 2C21 POPE  275      13.503  11.063  25.195  1.00  0.00           C
ATOM  11331 3C21 POPE  275      14.053   9.823  24.485  1.00  0.00           C
ATOM  11334 4C21 POPE  275      12.913   9.043  23.805  1.00  0.00           C
ATOM  11337 5C21 POPE  275      13.403   7.923  22.885  1.00  0.00           C
ATOM  11340 6C21 POPE  275      12.293   7.333  22.005  1.00  0.00           C
ATOM  11343 7C21 POPE  275      12.833   6.573  20.785  1.00  0.00           C
ATOM  11346 8C21 POPE  275      11.713   5.993  19.925  1.00  0.00           C
ATOM  11350  C33 POPE  275      20.913  19.562  22.945  1.00  0.00           C
ATOM  11353  C34 POPE  275      20.973  18.863  24.315  1.00  0.00           C
ATOM  11356  C35 POPE  275      19.733  18.013  24.665  1.00  0.00           C
ATOM  11359  C36 POPE  275      19.833  17.373  26.065  1.00  0.00           C
ATOM  11362  C37 POPE  275      18.643  16.453  26.365  1.00  0.00           C
ATOM  11365  C38 POPE  275      18.663  15.833  27.775  1.00  0.00           C
ATOM  11368  C39 POPE  275      17.433  14.933  27.985  1.00  0.00           C
ATOM  11371 0C31 POPE  275      17.303  14.293  29.375  1.00  0.00           C
ATOM  11374 1C31 POPE  275      16.093  13.353  29.425  1.00  0.00           C
ATOM  11377 2C31 POPE  275      15.733  12.843  30.825  1.00  0.00           C
ATOM  11380 3C31 POPE  275      16.833  11.993  31.475  1.00  0.00           C
ATOM  11383 4C31 POPE  275      16.353  11.383  32.795  1.00  0.00           C
ATOM  11386 5C31 POPE  275      17.313  10.343  33.355  1.00  0.00           C
ATOM  11389 6C31 POPE  275      16.883   9.823  34.735  1.00  0.00           C
ATOM  11393  NH3 POPE  276       2.133   5.363  15.375  1.00  0.00           N
ATOM  11397  C12 POPE  276       1.513   6.413  14.505  1.00  0.00           C
ATOM  11400  C11 POPE  276       0.903   7.553  15.345  1.00  0.00           C
ATOM  11403  P   POPE  276       2.353   9.703  14.855  1.00  0.00           P
ATOM  11404  O13 POPE  276       3.303   9.393  13.765  1.00  0.00           O
ATOM  11405  O14 POPE  276       1.953  11.143  14.915  1.00  0.00           O
ATOM  11406  O11 POPE  276       2.993   9.143  16.215  1.00  0.00           O
ATOM  11407  O12 POPE  276       1.053   8.813  14.675  1.00  0.00           O
ATOM  11408  C1  POPE  276       2.513   9.783  17.405  1.00  0.00           C
ATOM  11411  C2  POPE  276       2.813   9.123  18.775  1.00  0.00           C
ATOM  11413  O21 POPE  276       2.993  10.223  19.675  1.00  0.00           O
ATOM  11414  C21 POPE  276       2.483  10.113  20.895  1.00  0.00           C
ATOM  11415  O22 POPE  276       1.853   9.153  21.315  1.00  0.00           O
ATOM  11416  C22 POPE  276       2.823  11.363  21.695  1.00  0.00           C
ATOM  11419  C3  POPE  276       4.063   8.223  18.845  1.00  0.00           C
ATOM  11422  O31 POPE  276       3.863   7.143  19.785  1.00  0.00           O
ATOM  11423  C31 POPE  276       4.453   7.223  20.975  1.00  0.00           C
ATOM  11424  O32 POPE  276       5.343   7.993  21.285  1.00  0.00           O
ATOM  11425  C32 POPE  276       3.723   6.273  21.925  1.00  0.00           C
ATOM  11428  C23 POPE  276       3.813  11.133  22.865  1.00  0.00           C
ATOM  11431  C24 POPE  276       3.153  11.173  24.245  1.00  0.00           C
ATOM  11434  C25 POPE  276       4.203  11.063  25.365  1.00  0.00           C
ATOM  11437  C26 POPE  276       3.643  11.333  26.765  1.00  0.00           C
ATOM  11440  C27 POPE  276       4.713  11.303  27.865  1.00  0.00           C
ATOM  11443  C28 POPE  276       4.593  12.443  28.885  1.00  0.00           C
ATOM  11446  C29 POPE  276       5.663  12.323  29.935  1.00  0.00           C
ATOM  11448 0C21 POPE  276       5.483  12.093  31.255  1.00  0.00           C
ATOM  11450 1C21 POPE  276       4.173  11.983  31.985  1.00  0.00           C
ATOM  11453 2C21 POPE  276       4.123  12.873  33.245  1.00  0.00           C
ATOM  11456 3C21 POPE  276       4.613  12.193  34.535  1.00  0.00           C
ATOM  11459 4C21 POPE  276       6.113  11.903  34.615  1.00  0.00           C
ATOM  11462 5C21 POPE  276       6.503  11.253  35.945  1.00  0.00           C
ATOM  11465 6C21 POPE  276       5.993   9.803  36.035  1.00  0.00           C
ATOM  11468 7C21 POPE  276       6.363   9.063  37.315  1.00  0.00           C
ATOM  11471 8C21 POPE  276       5.813   7.633  37.335  1.00  0.00           C
ATOM  11475  C33 POPE  276       4.613   5.823  23.105  1.00  0.00           C
ATOM  11478  C34 POPE  276       3.933   4.763  23.985  1.00  0.00           C
ATOM  11481  C35 POPE  276       2.723   5.253  24.795  1.00  0.00           C
ATOM  11484  C36 POPE  276       3.043   6.313  25.845  1.00  0.00           C
ATOM  11487  C37 POPE  276       1.983   6.473  26.955  1.00  0.00           C
ATOM  11490  C38 POPE  276       2.403   7.563  27.955  1.00  0.00           C
ATOM  11493  C39 POPE  276       1.443   7.813  29.115  1.00  0.00           C
ATOM  11496 0C31 POPE  276       1.803   9.093  29.895  1.00  0.00           C
ATOM  11499 1C31 POPE  276       0.943   9.343  31.145  1.00  0.00           C
ATOM  11502 2C31 POPE  276       1.273   8.393  32.305  1.00  0.00           C
ATOM  11505 3C31 POPE  276       0.353   8.593  33.525  1.00  0.00           C
ATOM  11508 4C31 POPE  276       1.043   9.273  34.715  1.00  0.00           C
ATOM  11511 5C31 POPE  276       0.083   9.453  35.895  1.00  0.00           C
ATOM  11514 6C31 POPE  276       0.783   9.743  37.225  1.00  0.00           C
ATOM  11518  NH3 POPE  277     121.892  85.603  62.355  1.00  0.00           N
ATOM  11522  C12 POPE  277     120.403  85.523  62.155  1.00  0.00           C
ATOM  11525  C11 POPE  277     119.673  85.423  63.505  1.00  0.00           C
ATOM  11528  P   POPE  277     120.323  87.892  64.325  1.00  0.00           P
ATOM  11529  O13 POPE  277     119.883  88.543  65.585  1.00  0.00           O
ATOM  11530  O14 POPE  277     121.713  87.442  64.235  1.00  0.00           O
ATOM  11531  O11 POPE  277     120.032  88.862  63.115  1.00  0.00           O
ATOM  11532  O12 POPE  277     119.343  86.682  64.075  1.00  0.00           O
ATOM  11533  C1  POPE  277     118.703  89.282  62.825  1.00  0.00           C
ATOM  11536  C2  POPE  277     118.673  90.193  61.575  1.00  0.00           C
ATOM  11538  O21 POPE  277     117.983  89.623  60.445  1.00  0.00           O
ATOM  11539  C21 POPE  277     118.542  88.673  59.705  1.00  0.00           C
ATOM  11540  O22 POPE  277     119.553  88.043  59.975  1.00  0.00           O
ATOM  11541  C22 POPE  277     117.823  88.552  58.365  1.00  0.00           C
ATOM  11544  C3  POPE  277     120.073  90.773  61.235  1.00  0.00           C
ATOM  11547  O31 POPE  277     119.923  91.913  60.355  1.00  0.00           O
ATOM  11548  C31 POPE  277     120.183  91.682  59.075  1.00  0.00           C
ATOM  11549  O32 POPE  277     120.633  90.652  58.615  1.00  0.00           O
ATOM  11550  C32 POPE  277     119.883  92.953  58.295  1.00  0.00           C
ATOM  11553  C23 POPE  277     117.543  87.103  57.905  1.00  0.00           C
ATOM  11556  C24 POPE  277     117.532  87.003  56.375  1.00  0.00           C
ATOM  11559  C25 POPE  277     117.413  85.563  55.865  1.00  0.00           C
ATOM  11562  C26 POPE  277     117.672  85.442  54.355  1.00  0.00           C
ATOM  11565  C27 POPE  277     117.783  83.963  53.925  1.00  0.00           C
ATOM  11568  C28 POPE  277     118.093  83.722  52.435  1.00  0.00           C
ATOM  11571  C29 POPE  277     119.333  84.422  51.945  1.00  0.00           C
ATOM  11573 0C21 POPE  277     119.363  85.503  51.135  1.00  0.00           C
ATOM  11575 1C21 POPE  277     118.163  86.243  50.575  1.00  0.00           C
ATOM  11578 2C21 POPE  277     118.043  86.173  49.035  1.00  0.00           C
ATOM  11581 3C21 POPE  277     117.803  84.752  48.525  1.00  0.00           C
ATOM  11584 4C21 POPE  277     117.403  84.673  47.045  1.00  0.00           C
ATOM  11587 5C21 POPE  277     118.542  84.913  46.045  1.00  0.00           C
ATOM  11590 6C21 POPE  277     118.153  84.442  44.645  1.00  0.00           C
ATOM  11593 7C21 POPE  277     119.263  84.593  43.595  1.00  0.00           C
ATOM  11596 8C21 POPE  277     118.883  84.013  42.235  1.00  0.00           C
ATOM  11600  C33 POPE  277     119.513  92.703  56.815  1.00  0.00           C
ATOM  11603  C34 POPE  277     119.313  94.033  56.095  1.00  0.00           C
ATOM  11606  C35 POPE  277     118.803  93.913  54.655  1.00  0.00           C
ATOM  11609  C36 POPE  277     117.413  93.262  54.545  1.00  0.00           C
ATOM  11612  C37 POPE  277     116.873  93.302  53.105  1.00  0.00           C
ATOM  11615  C38 POPE  277     115.532  92.573  52.955  1.00  0.00           C
ATOM  11618  C39 POPE  277     115.043  92.532  51.505  1.00  0.00           C
ATOM  11621 0C31 POPE  277     115.823  91.523  50.655  1.00  0.00           C
ATOM  11624 1C31 POPE  277     115.362  91.482  49.185  1.00  0.00           C
ATOM  11627 2C31 POPE  277     116.393  90.773  48.295  1.00  0.00           C
ATOM  11630 3C31 POPE  277     115.862  90.313  46.935  1.00  0.00           C
ATOM  11633 4C31 POPE  277     114.923  91.313  46.245  1.00  0.00           C
ATOM  11636 5C31 POPE  277     114.723  90.993  44.765  1.00  0.00           C
ATOM  11639 6C31 POPE  277     113.612  91.813  44.105  1.00  0.00           C
ATOM  11643  NH3 POPE  278      18.243 117.213  56.625  1.00  0.00           N
ATOM  11647  C12 POPE  278      18.063 116.983  58.095  1.00  0.00           C
ATOM  11650  C11 POPE  278      17.223 118.093  58.725  1.00  0.00           C
ATOM  11653  P   POPE  278      16.823 120.613  58.245  1.00  0.00           P
ATOM  11654  O13 POPE  278      15.893 120.543  59.385  1.00  0.00           O
ATOM  11655  O14 POPE  278      17.753 121.762  58.215  1.00  0.00           O
ATOM  11656  O11 POPE  278      16.123 120.453  56.865  1.00  0.00           O
ATOM  11657  O12 POPE  278      17.753 119.343  58.315  1.00  0.00           O
ATOM  11658  C1  POPE  278      14.843 121.033  56.635  1.00  0.00           C
ATOM  11661  C2  POPE  278      14.583 120.993  55.125  1.00  0.00           C
ATOM  11663  O21 POPE  278      13.293 121.583  54.865  1.00  0.00           O
ATOM  11664  C21 POPE  278      13.323 122.633  54.065  1.00  0.00           C
ATOM  11665  O22 POPE  278      14.333 123.143  53.595  1.00  0.00           O
ATOM  11666  C22 POPE  278      11.933 123.192  53.815  1.00  0.00           C
ATOM  11669  C3  POPE  278      14.623 119.562  54.555  1.00  0.00           C
ATOM  11672  O31 POPE  278      14.813 119.643  53.135  1.00  0.00           O
ATOM  11673  C31 POPE  278      13.993 118.883  52.405  1.00  0.00           C
ATOM  11674  O32 POPE  278      13.133 118.152  52.835  1.00  0.00           O
ATOM  11675  C32 POPE  278      14.243 119.182  50.925  1.00  0.00           C
ATOM  11678  C23 POPE  278      11.573 123.323  52.325  1.00  0.00           C
ATOM  11681  C24 POPE  278      10.493 124.402  52.115  1.00  0.00           C
ATOM  11684  C25 POPE  278      10.243 124.732  50.645  1.00  0.00           C
ATOM  11687  C26 POPE  278       9.543 123.622  49.845  1.00  0.00           C
ATOM  11690  C27 POPE  278       9.653 123.893  48.345  1.00  0.00           C
ATOM  11693  C28 POPE  278       8.753 123.003  47.465  1.00  0.00           C
ATOM  11696  C29 POPE  278       7.293 123.373  47.635  1.00  0.00           C
ATOM  11698 0C21 POPE  278       6.563 124.122  46.795  1.00  0.00           C
ATOM  11700 1C21 POPE  278       7.083 124.802  45.555  1.00  0.00           C
ATOM  11703 2C21 POPE  278       6.343 126.122  45.315  1.00  0.00           C
ATOM  11706 3C21 POPE  278       6.863 126.853  44.065  1.00  0.00           C
ATOM  11709 4C21 POPE  278       5.833 127.833  43.515  1.00  0.00           C
ATOM  11712 5C21 POPE  278       6.243 128.528  42.215  1.00  0.00           C
ATOM  11715 6C21 POPE  278       7.563 129.308  42.345  1.00  0.00           C
ATOM  11718 7C21 POPE  278       7.983 130.037  41.065  1.00  0.00           C
ATOM  11721 8C21 POPE  278       8.073 129.118  39.835  1.00  0.00           C
ATOM  11725  C33 POPE  278      14.613 117.942  50.085  1.00  0.00           C
ATOM  11728  C34 POPE  278      15.363 118.343  48.815  1.00  0.00           C
ATOM  11731  C35 POPE  278      15.653 117.163  47.885  1.00  0.00           C
ATOM  11734  C36 POPE  278      16.803 117.462  46.925  1.00  0.00           C
ATOM  11737  C37 POPE  278      16.913 116.413  45.825  1.00  0.00           C
ATOM  11740  C38 POPE  278      18.173 116.563  44.965  1.00  0.00           C
ATOM  11743  C39 POPE  278      18.203 115.622  43.755  1.00  0.00           C
ATOM  11746 0C31 POPE  278      17.093 115.903  42.725  1.00  0.00           C
ATOM  11749 1C31 POPE  278      16.973 114.813  41.655  1.00  0.00           C
ATOM  11752 2C31 POPE  278      18.073 114.853  40.585  1.00  0.00           C
ATOM  11755 3C31 POPE  278      18.013 116.082  39.665  1.00  0.00           C
ATOM  11758 4C31 POPE  278      19.133 117.103  39.925  1.00  0.00           C
ATOM  11761 5C31 POPE  278      19.323 118.063  38.735  1.00  0.00           C
ATOM  11764 6C31 POPE  278      20.413 119.112  38.975  1.00  0.00           C
ATOM  11768  NH3 POPE  279      38.923  88.043  17.575  1.00  0.00           N
ATOM  11772  C12 POPE  279      39.783  87.263  16.615  1.00  0.00           C
ATOM  11775  C11 POPE  279      41.113  86.902  17.305  1.00  0.00           C
ATOM  11778  P   POPE  279      43.083  87.942  18.635  1.00  0.00           P
ATOM  11779  O13 POPE  279      44.042  87.003  18.005  1.00  0.00           O
ATOM  11780  O14 POPE  279      43.572  89.282  19.015  1.00  0.00           O
ATOM  11781  O11 POPE  279      42.473  87.252  19.925  1.00  0.00           O
ATOM  11782  O12 POPE  279      41.792  88.082  17.725  1.00  0.00           O
ATOM  11783  C1  POPE  279      43.283  86.453  20.785  1.00  0.00           C
ATOM  11786  C2  POPE  279      43.083  86.813  22.285  1.00  0.00           C
ATOM  11788  O21 POPE  279      43.623  85.753  23.115  1.00  0.00           O
ATOM  11789  C21 POPE  279      44.962  85.773  23.195  1.00  0.00           C
ATOM  11790  O22 POPE  279      45.673  86.663  22.775  1.00  0.00           O
ATOM  11791  C22 POPE  279      45.513  84.542  23.915  1.00  0.00           C
ATOM  11794  C3  POPE  279      41.563  87.052  22.615  1.00  0.00           C
ATOM  11797  O31 POPE  279      41.323  87.332  24.015  1.00  0.00           O
ATOM  11798  C31 POPE  279      40.612  86.433  24.705  1.00  0.00           C
ATOM  11799  O32 POPE  279      40.113  85.423  24.235  1.00  0.00           O
ATOM  11800  C32 POPE  279      40.653  86.802  26.195  1.00  0.00           C
ATOM  11803  C23 POPE  279      46.453  84.892  25.105  1.00  0.00           C
ATOM  11806  C24 POPE  279      45.763  85.392  26.385  1.00  0.00           C
ATOM  11809  C25 POPE  279      45.283  84.282  27.335  1.00  0.00           C
ATOM  11812  C26 POPE  279      46.433  83.563  28.065  1.00  0.00           C
ATOM  11815  C27 POPE  279      46.183  82.052  28.155  1.00  0.00           C
ATOM  11818  C28 POPE  279      47.202  81.323  29.045  1.00  0.00           C
ATOM  11821  C29 POPE  279      46.733  79.913  29.345  1.00  0.00           C
ATOM  11823 0C21 POPE  279      46.303  79.453  30.535  1.00  0.00           C
ATOM  11825 1C21 POPE  279      46.223  80.232  31.825  1.00  0.00           C
ATOM  11828 2C21 POPE  279      45.032  79.822  32.715  1.00  0.00           C
ATOM  11831 3C21 POPE  279      45.073  80.493  34.095  1.00  0.00           C
ATOM  11834 4C21 POPE  279      44.042  79.913  35.065  1.00  0.00           C
ATOM  11837 5C21 POPE  279      44.023  80.582  36.455  1.00  0.00           C
ATOM  11840 6C21 POPE  279      45.273  80.292  37.305  1.00  0.00           C
ATOM  11843 7C21 POPE  279      45.073  80.692  38.775  1.00  0.00           C
ATOM  11846 8C21 POPE  279      46.313  80.493  39.645  1.00  0.00           C
ATOM  11850  C33 POPE  279      40.353  85.593  27.125  1.00  0.00           C
ATOM  11853  C34 POPE  279      40.913  85.733  28.555  1.00  0.00           C
ATOM  11856  C35 POPE  279      40.183  86.802  29.375  1.00  0.00           C
ATOM  11859  C36 POPE  279      40.253  86.523  30.885  1.00  0.00           C
ATOM  11862  C37 POPE  279      39.153  87.223  31.705  1.00  0.00           C
ATOM  11865  C38 POPE  279      39.173  88.753  31.655  1.00  0.00           C
ATOM  11868  C39 POPE  279      40.542  89.372  31.995  1.00  0.00           C
ATOM  11871 0C31 POPE  279      40.463  90.903  32.195  1.00  0.00           C
ATOM  11874 1C31 POPE  279      41.843  91.563  32.295  1.00  0.00           C
ATOM  11877 2C31 POPE  279      41.803  93.103  32.335  1.00  0.00           C
ATOM  11880 3C31 POPE  279      40.862  93.692  33.395  1.00  0.00           C
ATOM  11883 4C31 POPE  279      41.113  95.193  33.605  1.00  0.00           C
ATOM  11886 5C31 POPE  279      40.413  95.773  34.835  1.00  0.00           C
ATOM  11889 6C31 POPE  279      40.733  97.263  35.045  1.00  0.00           C
ATOM  11893  NH3 POPE  280      10.853  36.923  63.335  1.00  0.00           N
ATOM  11897  C12 POPE  280      11.743  38.063  63.645  1.00  0.00           C
ATOM  11900  C11 POPE  280      12.223  38.643  62.315  1.00  0.00           C
[truncated: 1,781,857 more chars]
