# Supplementary material for: Characterizing Membrane Association and Periplasmic Transfer of Bacterial Lipoproteins through Molecular Dynamics Simulations
Source: Structure. 2020 Apr 7;28(4):475–487.e3. doi: 10.1016/j.str.2020.01.012 (PMC7139219; doi:10.1016/j.str.2020.01.012)
Supplement: Data S2. Final Coordinates from Simulations (A–L), Related to Figure 3 [file mmc4.zip › A-L/BAMD-5-atomistic.pdb]

TITLE     Protein
REMARK    THIS IS A SIMULATION BOX
CRYST1  129.469  129.469  109.369  90.00  90.00  90.00 P 1           1
MODEL        1
ATOM      1  N   CYSTA   1      40.951  61.655  66.369  1.00  0.00           N
ATOM      3  CA  CYSTA   1      39.791  62.545  66.410  1.00  0.00           C
ATOM      5  C   CYSTA   1      39.500  62.855  67.850  1.00  0.00           C
ATOM      6  O   CYSTA   1      38.760  63.775  68.170  1.00  0.00           O
ATOM      7  CB  CYSTA   1      38.530  61.915  65.750  1.00  0.00           C
ATOM     10  SG  CYSTA   1      38.889  61.275  64.090  1.00  0.00           S
ATOM     11  C1  CYSTA   1      39.201  59.585  64.659  1.00  0.00           C
ATOM     14  CA1 CYSTA   1      42.170  61.995  65.970  1.00  0.00           C
ATOM     15  OA1 CYSTA   1      43.121  61.385  66.410  1.00  0.00           O
ATOM     16  CA2 CYSTA   1      42.431  63.035  64.939  1.00  0.00           C
ATOM     19  C11 CYSTA   1      39.601  58.535  63.609  1.00  0.00           C
ATOM     21  O11 CYSTA   1      40.861  58.825  62.980  1.00  0.00           O
ATOM     22  CX1 CYSTA   1      40.921  59.295  61.760  1.00  0.00           C
ATOM     23  OX1 CYSTA   1      40.271  60.205  61.260  1.00  0.00           O
ATOM     24  CX2 CYSTA   1      41.940  58.485  60.990  1.00  0.00           C
ATOM     27  C12 CYSTA   1      38.421  58.085  62.689  1.00  0.00           C
ATOM     30  O12 CYSTA   1      37.921  59.075  61.779  1.00  0.00           O
ATOM     31  CD1 CYSTA   1      37.611  58.625  60.580  1.00  0.00           C
ATOM     32  OD1 CYSTA   1      37.751  57.475  60.200  1.00  0.00           O
ATOM     33  CD2 CYSTA   1      37.081  59.765  59.700  1.00  0.00           C
ATOM     36  CA3 CYSTA   1      43.201  64.195  65.580  1.00  0.00           C
ATOM     39  CA4 CYSTA   1      43.971  64.975  64.530  1.00  0.00           C
ATOM     42  CA5 CYSTA   1      44.550  66.255  65.109  1.00  0.00           C
ATOM     45  CA6 CYSTA   1      45.251  67.115  64.060  1.00  0.00           C
ATOM     48  CA7 CYSTA   1      44.301  67.555  62.950  1.00  0.00           C
ATOM     51  CA8 CYSTA   1      44.901  68.635  62.050  1.00  0.00           C
ATOM     54  CA9 CYSTA   1      43.880  69.115  61.010  1.00  0.00           C
ATOM     57 0CA1 CYSTA   1      44.361  70.415  60.380  1.00  0.00           C
ATOM     60 1CA1 CYSTA   1      43.349  71.035  59.409  1.00  0.00           C
ATOM     63 2CA1 CYSTA   1      43.710  72.495  59.180  1.00  0.00           C
ATOM     66 3CA1 CYSTA   1      42.759  73.245  58.250  1.00  0.00           C
ATOM     69 4CA1 CYSTA   1      42.681  72.735  56.810  1.00  0.00           C
ATOM     72 5CA1 CYSTA   1      41.861  73.665  55.900  1.00  0.00           C
ATOM     75 6CA1 CYSTA   1      41.889  73.345  54.409  1.00  0.00           C
ATOM     79  CD3 CYSTA   1      37.241  59.495  58.190  1.00  0.00           C
ATOM     82  CD4 CYSTA   1      38.670  59.745  57.679  1.00  0.00           C
ATOM     85  CD5 CYSTA   1      38.971  59.165  56.290  1.00  0.00           C
ATOM     88  CD6 CYSTA   1      38.410  59.895  55.049  1.00  0.00           C
ATOM     91  CD7 CYSTA   1      36.931  59.635  54.729  1.00  0.00           C
ATOM     94  CD8 CYSTA   1      36.591  59.975  53.269  1.00  0.00           C
ATOM     97  CD9 CYSTA   1      35.150  59.595  52.899  1.00  0.00           C
ATOM    100 0CD1 CYSTA   1      34.901  59.485  51.380  1.00  0.00           C
ATOM    103 1CD1 CYSTA   1      34.601  60.835  50.700  1.00  0.00           C
ATOM    106 2CD1 CYSTA   1      34.381  60.705  49.190  1.00  0.00           C
ATOM    109 3CD1 CYSTA   1      33.819  62.005  48.589  1.00  0.00           C
ATOM    112 4CD1 CYSTA   1      33.550  61.945  47.070  1.00  0.00           C
ATOM    115 5CD1 CYSTA   1      32.550  60.865  46.649  1.00  0.00           C
ATOM    118 6CD1 CYSTA   1      32.280  60.865  45.140  1.00  0.00           C
ATOM    122  CX3 CYSTA   1      42.431  59.195  59.720  1.00  0.00           C
ATOM    125  CX4 CYSTA   1      43.340  58.275  58.920  1.00  0.00           C
ATOM    128  CX5 CYSTA   1      43.971  58.925  57.689  1.00  0.00           C
ATOM    131  CX6 CYSTA   1      44.811  57.895  56.909  1.00  0.00           C
ATOM    134  CX7 CYSTA   1      45.221  58.365  55.510  1.00  0.00           C
ATOM    137  CX8 CYSTA   1      46.131  57.355  54.790  1.00  0.00           C
ATOM    140  CX9 CYSTA   1      46.361  57.845  53.390  1.00  0.00           C
ATOM    142 0CX1 CYSTA   1      46.310  57.115  52.260  1.00  0.00           C
ATOM    144 1CX1 CYSTA   1      46.111  55.625  52.159  1.00  0.00           C
ATOM    147 2CX1 CYSTA   1      46.840  55.045  50.930  1.00  0.00           C
ATOM    150 3CX1 CYSTA   1      46.181  55.415  49.589  1.00  0.00           C
ATOM    153 4CX1 CYSTA   1      47.070  55.075  48.380  1.00  0.00           C
ATOM    156 5CX1 CYSTA   1      46.250  54.555  47.190  1.00  0.00           C
ATOM    159 6CX1 CYSTA   1      47.111  54.225  45.960  1.00  0.00           C
ATOM    162 7CX1 CYSTA   1      46.271  53.605  44.830  1.00  0.00           C
ATOM    165 8CX1 CYSTA   1      46.991  53.455  43.489  1.00  0.00           C
ATOM    169  N   SER A   2      40.121  62.075  68.749  1.00  0.00           N
ATOM    171  CA  SER A   2      40.079  62.265  70.179  1.00  0.00           C
ATOM    173  CB  SER A   2      41.431  62.815  70.729  1.00  0.00           C
ATOM    176  OG  SER A   2      42.549  62.115  70.189  1.00  0.00           O
ATOM    178  C   SER A   2      39.710  60.965  70.859  1.00  0.00           C
ATOM    179  O   SER A   2      40.369  59.935  70.750  1.00  0.00           O
ATOM    180  N   GLY A   3      38.600  60.975  71.630  1.00  0.00           N
ATOM    182  CA  GLY A   3      38.131  59.845  72.420  1.00  0.00           C
ATOM    185  C   GLY A   3      37.701  60.295  73.779  1.00  0.00           C
ATOM    186  O   GLY A   3      38.250  59.915  74.810  1.00  0.00           O
ATOM    187  N   SER A   4      36.660  61.125  73.810  1.00  0.00           N
ATOM    189  CA  SER A   4      36.221  61.865  74.970  1.00  0.00           C
ATOM    191  CB  SER A   4      37.331  62.815  75.529  1.00  0.00           C
ATOM    194  OG  SER A   4      37.799  63.785  74.589  1.00  0.00           O
ATOM    196  C   SER A   4      35.010  62.635  74.509  1.00  0.00           C
ATOM    197  O   SER A   4      34.479  62.345  73.440  1.00  0.00           O
ATOM    198  N   LYS A   5      34.479  63.625  75.269  1.00  0.00           N
ATOM    200  CA  LYS A   5      33.611  64.625  74.659  1.00  0.00           C
ATOM    202  CB  LYS A   5      32.671  65.395  75.619  1.00  0.00           C
ATOM    205  CG  LYS A   5      31.331  64.685  75.890  1.00  0.00           C
ATOM    208  CD  LYS A   5      31.451  63.465  76.799  1.00  0.00           C
ATOM    211  CE  LYS A   5      30.131  62.715  76.900  1.00  0.00           C
ATOM    214  NZ  LYS A   5      30.291  61.545  77.780  1.00  0.00           N
ATOM    218  C   LYS A   5      34.381  65.645  73.870  1.00  0.00           C
ATOM    219  O   LYS A   5      35.299  66.275  74.369  1.00  0.00           O
ATOM    220  N   GLU A   6      33.979  65.805  72.599  1.00  0.00           N
ATOM    222  CA  GLU A   6      34.901  66.125  71.530  1.00  0.00           C
ATOM    224  CB  GLU A   6      34.870  64.945  70.529  1.00  0.00           C
ATOM    227  CG  GLU A   6      36.250  64.625  69.929  1.00  0.00           C
ATOM    230  CD  GLU A   6      37.300  64.325  71.000  1.00  0.00           C
ATOM    231  OE1 GLU A   6      38.291  65.095  71.080  1.00  0.00           O
ATOM    232  OE2 GLU A   6      37.181  63.325  71.769  1.00  0.00           O
ATOM    233  C   GLU A   6      34.420  67.405  70.890  1.00  0.00           C
ATOM    234  O   GLU A   6      34.721  67.715  69.729  1.00  0.00           O
ATOM    235  N   GLU A   7      33.611  68.175  71.620  1.00  0.00           N
ATOM    237  CA  GLU A   7      33.069  69.425  71.150  1.00  0.00           C
ATOM    239  CB  GLU A   7      31.571  69.275  70.769  1.00  0.00           C
ATOM    242  CG  GLU A   7      30.521  69.415  71.920  1.00  0.00           C
ATOM    245  CD  GLU A   7      30.300  68.125  72.719  1.00  0.00           C
ATOM    246  OE1 GLU A   7      29.931  67.085  72.100  1.00  0.00           O
ATOM    247  OE2 GLU A   7      30.410  68.185  73.969  1.00  0.00           O
ATOM    248  C   GLU A   7      33.201  70.395  72.290  1.00  0.00           C
ATOM    249  O   GLU A   7      33.340  70.035  73.460  1.00  0.00           O
ATOM    250  N   VAL A   8      33.101  71.695  71.970  1.00  0.00           N
ATOM    252  CA  VAL A   8      33.010  72.735  72.959  1.00  0.00           C
ATOM    254  CB  VAL A   8      34.301  73.545  72.979  1.00  0.00           C
ATOM    256  CG1 VAL A   8      34.119  74.935  73.600  1.00  0.00           C
ATOM    260  CG2 VAL A   8      35.320  72.685  73.750  1.00  0.00           C
ATOM    264  C   VAL A   8      31.771  73.585  72.690  1.00  0.00           C
ATOM    265  O   VAL A   8      31.671  74.175  71.610  1.00  0.00           O
ATOM    266  N   PRO A   9      30.771  73.685  73.560  1.00  0.00           N
ATOM    267  CD  PRO A   9      30.831  73.185  74.939  1.00  0.00           C
ATOM    270  CA  PRO A   9      29.740  74.705  73.409  1.00  0.00           C
ATOM    272  CB  PRO A   9      28.781  74.425  74.570  1.00  0.00           C
ATOM    275  CG  PRO A   9      29.671  73.855  75.680  1.00  0.00           C
ATOM    278  C   PRO A   9      30.291  76.125  73.420  1.00  0.00           C
ATOM    279  O   PRO A   9      31.371  76.395  73.940  1.00  0.00           O
ATOM    280  N   ASP A  10      29.560  77.075  72.839  1.00  0.00           N
ATOM    282  CA  ASP A  10      30.031  78.435  72.810  1.00  0.00           C
ATOM    284  CB  ASP A  10      29.531  79.144  71.550  1.00  0.00           C
ATOM    287  CG  ASP A  10      30.201  78.604  70.319  1.00  0.00           C
ATOM    288  OD1 ASP A  10      31.100  77.725  70.350  1.00  0.00           O
ATOM    289  OD2 ASP A  10      29.891  79.155  69.230  1.00  0.00           O
ATOM    290  C   ASP A  10      29.601  79.205  74.039  1.00  0.00           C
ATOM    291  O   ASP A  10      28.511  79.765  74.109  1.00  0.00           O
ATOM    292  N   ASN A  11      30.451  79.255  75.070  1.00  0.00           N
ATOM    294  CA  ASN A  11      30.171  80.005  76.279  1.00  0.00           C
ATOM    296  CB  ASN A  11      30.391  79.185  77.590  1.00  0.00           C
ATOM    299  CG  ASN A  11      30.201  77.685  77.410  1.00  0.00           C
ATOM    300  OD1 ASN A  11      31.060  76.975  76.880  1.00  0.00           O
ATOM    301  ND2 ASN A  11      29.081  77.155  77.950  1.00  0.00           N
ATOM    304  C   ASN A  11      31.040  81.264  76.300  1.00  0.00           C
ATOM    305  O   ASN A  11      32.049  81.325  75.590  1.00  0.00           O
ATOM    306  N   PRO A  12      30.721  82.275  77.100  1.00  0.00           N
ATOM    307  CD  PRO A  12      29.381  82.495  77.609  1.00  0.00           C
ATOM    310  CA  PRO A  12      31.630  83.305  77.540  1.00  0.00           C
ATOM    312  CB  PRO A  12      30.881  84.015  78.670  1.00  0.00           C
ATOM    315  CG  PRO A  12      29.410  83.885  78.250  1.00  0.00           C
ATOM    318  C   PRO A  12      33.021  82.835  77.950  1.00  0.00           C
ATOM    319  O   PRO A  12      33.110  81.775  78.569  1.00  0.00           O
ATOM    320  N   PRO A  13      34.091  83.565  77.669  1.00  0.00           N
ATOM    321  CD  PRO A  13      34.049  84.855  76.980  1.00  0.00           C
ATOM    324  CA  PRO A  13      35.451  83.045  77.800  1.00  0.00           C
ATOM    326  CB  PRO A  13      36.340  84.185  77.249  1.00  0.00           C
ATOM    329  CG  PRO A  13      35.451  85.424  77.179  1.00  0.00           C
ATOM    332  C   PRO A  13      35.799  82.745  79.240  1.00  0.00           C
ATOM    333  O   PRO A  13      36.671  81.905  79.500  1.00  0.00           O
ATOM    334  N   ASN A  14      35.150  83.445  80.180  1.00  0.00           N
ATOM    336  CA  ASN A  14      35.390  83.325  81.600  1.00  0.00           C
ATOM    338  CB  ASN A  14      34.730  84.475  82.389  1.00  0.00           C
ATOM    341  CG  ASN A  14      33.240  84.284  82.509  1.00  0.00           C
ATOM    342  OD1 ASN A  14      32.491  84.545  81.570  1.00  0.00           O
ATOM    343  ND2 ASN A  14      32.791  83.794  83.680  1.00  0.00           N
ATOM    346  C   ASN A  14      35.061  81.935  82.159  1.00  0.00           C
ATOM    347  O   ASN A  14      35.710  81.445  83.079  1.00  0.00           O
ATOM    348  N   GLU A  15      33.990  81.285  81.659  1.00  0.00           N
ATOM    350  CA  GLU A  15      33.600  80.015  82.210  1.00  0.00           C
ATOM    352  CB  GLU A  15      32.070  79.775  82.159  1.00  0.00           C
ATOM    355  CG  GLU A  15      31.460  79.354  80.800  1.00  0.00           C
ATOM    358  CD  GLU A  15      29.950  79.275  80.890  1.00  0.00           C
ATOM    359  OE1 GLU A  15      29.351  80.335  81.220  1.00  0.00           O
ATOM    360  OE2 GLU A  15      29.340  78.195  80.660  1.00  0.00           O
ATOM    361  C   GLU A  15      34.410  78.885  81.609  1.00  0.00           C
ATOM    362  O   GLU A  15      34.741  77.975  82.350  1.00  0.00           O
ATOM    363  N   ILE A  16      34.841  78.934  80.320  1.00  0.00           N
ATOM    365  CA  ILE A  16      35.660  77.865  79.720  1.00  0.00           C
ATOM    367  CB  ILE A  16      36.050  78.085  78.239  1.00  0.00           C
ATOM    369  CG2 ILE A  16      37.160  77.095  77.800  1.00  0.00           C
ATOM    373  CG1 ILE A  16      34.850  77.895  77.290  1.00  0.00           C
ATOM    376  CD  ILE A  16      33.951  79.115  77.170  1.00  0.00           C
ATOM    380  C   ILE A  16      36.960  77.665  80.460  1.00  0.00           C
ATOM    381  O   ILE A  16      37.390  76.545  80.759  1.00  0.00           O
ATOM    382  N   TYR A  17      37.650  78.765  80.759  1.00  0.00           N
ATOM    384  CA  TYR A  17      38.840  78.705  81.549  1.00  0.00           C
ATOM    386  CB  TYR A  17      39.511  80.075  81.479  1.00  0.00           C
ATOM    389  CG  TYR A  17      40.771  79.995  82.280  1.00  0.00           C
ATOM    390  CD1 TYR A  17      41.861  79.235  81.820  1.00  0.00           C
ATOM    392  CE1 TYR A  17      43.030  79.144  82.589  1.00  0.00           C
ATOM    394  CZ  TYR A  17      43.101  79.835  83.800  1.00  0.00           C
ATOM    395  OH  TYR A  17      44.301  79.995  84.500  1.00  0.00           O
ATOM    397  CD2 TYR A  17      40.810  80.575  83.540  1.00  0.00           C
ATOM    399  CE2 TYR A  17      41.971  80.475  84.310  1.00  0.00           C
ATOM    401  C   TYR A  17      38.591  78.254  82.990  1.00  0.00           C
ATOM    402  O   TYR A  17      39.330  77.445  83.540  1.00  0.00           O
ATOM    403  N   ALA A  18      37.530  78.765  83.639  1.00  0.00           N
ATOM    405  CA  ALA A  18      37.201  78.385  84.990  1.00  0.00           C
ATOM    407  CB  ALA A  18      36.030  79.225  85.520  1.00  0.00           C
ATOM    411  C   ALA A  18      36.889  76.905  85.110  1.00  0.00           C
ATOM    412  O   ALA A  18      37.390  76.215  86.010  1.00  0.00           O
ATOM    413  N   THR A  19      36.111  76.355  84.170  1.00  0.00           N
ATOM    415  CA  THR A  19      35.881  74.935  84.039  1.00  0.00           C
ATOM    417  CB  THR A  19      34.811  74.595  83.020  1.00  0.00           C
ATOM    419  OG1 THR A  19      35.080  75.145  81.740  1.00  0.00           O
ATOM    421  CG2 THR A  19      33.501  75.235  83.519  1.00  0.00           C
ATOM    425  C   THR A  19      37.131  74.155  83.720  1.00  0.00           C
ATOM    426  O   THR A  19      37.401  73.145  84.369  1.00  0.00           O
ATOM    427  N   ALA A  20      37.960  74.635  82.769  1.00  0.00           N
ATOM    429  CA  ALA A  20      39.221  74.015  82.410  1.00  0.00           C
ATOM    431  CB  ALA A  20      39.910  74.815  81.290  1.00  0.00           C
ATOM    435  C   ALA A  20      40.181  73.924  83.569  1.00  0.00           C
ATOM    436  O   ALA A  20      40.771  72.885  83.839  1.00  0.00           O
ATOM    437  N   GLN A  21      40.290  74.995  84.369  1.00  0.00           N
ATOM    439  CA  GLN A  21      41.061  75.015  85.579  1.00  0.00           C
ATOM    441  CB  GLN A  21      40.921  76.405  86.250  1.00  0.00           C
ATOM    444  CG  GLN A  21      42.011  76.625  87.319  1.00  0.00           C
ATOM    447  CD  GLN A  21      43.401  76.395  86.720  1.00  0.00           C
ATOM    448  OE1 GLN A  21      44.139  75.535  87.210  1.00  0.00           O
ATOM    449  NE2 GLN A  21      43.750  77.125  85.630  1.00  0.00           N
ATOM    452  C   GLN A  21      40.620  73.955  86.589  1.00  0.00           C
ATOM    453  O   GLN A  21      41.431  73.295  87.240  1.00  0.00           O
ATOM    454  N   GLN A  22      39.301  73.745  86.710  1.00  0.00           N
ATOM    456  CA  GLN A  22      38.791  72.655  87.519  1.00  0.00           C
ATOM    458  CB  GLN A  22      37.251  72.695  87.579  1.00  0.00           C
ATOM    461  CG  GLN A  22      36.660  71.845  88.740  1.00  0.00           C
ATOM    464  CD  GLN A  22      36.979  72.345  90.159  1.00  0.00           C
ATOM    465  OE1 GLN A  22      36.710  71.665  91.150  1.00  0.00           O
ATOM    466  NE2 GLN A  22      37.500  73.575  90.299  1.00  0.00           N
ATOM    469  C   GLN A  22      39.260  71.295  87.019  1.00  0.00           C
ATOM    470  O   GLN A  22      39.710  70.455  87.780  1.00  0.00           O
ATOM    471  N   LYS A  23      39.260  71.085  85.680  1.00  0.00           N
ATOM    473  CA  LYS A  23      39.800  69.875  85.079  1.00  0.00           C
ATOM    475  CB  LYS A  23      39.531  69.805  83.560  1.00  0.00           C
ATOM    478  CG  LYS A  23      38.090  70.075  83.070  1.00  0.00           C
ATOM    481  CD  LYS A  23      36.960  69.125  83.519  1.00  0.00           C
ATOM    484  CE  LYS A  23      36.570  69.145  85.009  1.00  0.00           C
ATOM    487  NZ  LYS A  23      37.230  68.055  85.740  1.00  0.00           N
ATOM    491  C   LYS A  23      41.271  69.695  85.369  1.00  0.00           C
ATOM    492  O   LYS A  23      41.701  68.595  85.710  1.00  0.00           O
ATOM    493  N   LEU A  24      42.050  70.785  85.289  1.00  0.00           N
ATOM    495  CA  LEU A  24      43.460  70.825  85.649  1.00  0.00           C
ATOM    497  CB  LEU A  24      44.060  72.205  85.310  1.00  0.00           C
ATOM    500  CG  LEU A  24      45.530  72.144  84.830  1.00  0.00           C
ATOM    502  CD1 LEU A  24      45.701  71.545  83.429  1.00  0.00           C
ATOM    506  CD2 LEU A  24      46.160  73.535  84.850  1.00  0.00           C
ATOM    510  C   LEU A  24      43.760  70.465  87.109  1.00  0.00           C
ATOM    511  O   LEU A  24      44.620  69.644  87.420  1.00  0.00           O
ATOM    512  N   GLN A  25      43.009  71.055  88.070  1.00  0.00           N
ATOM    514  CA  GLN A  25      43.261  70.805  89.469  1.00  0.00           C
ATOM    516  CB  GLN A  25      42.640  71.905  90.359  1.00  0.00           C
ATOM    519  CG  GLN A  25      41.100  71.865  90.460  1.00  0.00           C
ATOM    522  CD  GLN A  25      40.579  73.015  91.310  1.00  0.00           C
ATOM    523  OE1 GLN A  25      40.690  74.205  90.990  1.00  0.00           O
ATOM    524  NE2 GLN A  25      39.971  72.655  92.459  1.00  0.00           N
ATOM    527  C   GLN A  25      42.771  69.445  89.930  1.00  0.00           C
ATOM    528  O   GLN A  25      43.390  68.835  90.800  1.00  0.00           O
ATOM    529  N   ASP A  26      41.681  68.915  89.299  1.00  0.00           N
ATOM    531  CA  ASP A  26      41.160  67.565  89.450  1.00  0.00           C
ATOM    533  CB  ASP A  26      39.890  67.325  88.569  1.00  0.00           C
ATOM    536  CG  ASP A  26      38.651  68.085  89.030  1.00  0.00           C
ATOM    537  OD1 ASP A  26      38.660  68.625  90.159  1.00  0.00           O
ATOM    538  OD2 ASP A  26      37.631  67.985  88.289  1.00  0.00           O
ATOM    539  C   ASP A  26      42.201  66.555  89.000  1.00  0.00           C
ATOM    540  O   ASP A  26      42.331  65.455  89.519  1.00  0.00           O
ATOM    541  N   GLY A  27      42.971  66.945  87.970  1.00  0.00           N
ATOM    543  CA  GLY A  27      43.971  66.095  87.360  1.00  0.00           C
ATOM    546  C   GLY A  27      43.390  65.275  86.250  1.00  0.00           C
ATOM    547  O   GLY A  27      44.001  64.285  85.859  1.00  0.00           O
ATOM    548  N   ASN A  28      42.230  65.675  85.689  1.00  0.00           N
ATOM    550  CA  ASN A  28      41.701  65.045  84.509  1.00  0.00           C
ATOM    552  CB  ASN A  28      40.160  64.965  84.519  1.00  0.00           C
ATOM    555  CG  ASN A  28      39.751  63.875  83.540  1.00  0.00           C
ATOM    556  OD1 ASN A  28      39.160  64.055  82.480  1.00  0.00           O
ATOM    557  ND2 ASN A  28      40.079  62.625  83.930  1.00  0.00           N
ATOM    560  C   ASN A  28      42.181  65.775  83.269  1.00  0.00           C
ATOM    561  O   ASN A  28      41.560  66.725  82.789  1.00  0.00           O
ATOM    562  N   TRP A  29      43.340  65.355  82.729  1.00  0.00           N
ATOM    564  CA  TRP A  29      44.009  65.985  81.609  1.00  0.00           C
ATOM    566  CB  TRP A  29      45.439  65.445  81.390  1.00  0.00           C
ATOM    569  CG  TRP A  29      46.160  65.295  82.690  1.00  0.00           C
ATOM    570  CD1 TRP A  29      46.299  64.105  83.359  1.00  0.00           C
ATOM    572  NE1 TRP A  29      46.770  64.355  84.620  1.00  0.00           N
ATOM    574  CE2 TRP A  29      46.931  65.695  84.799  1.00  0.00           C
ATOM    575  CD2 TRP A  29      46.601  66.325  83.580  1.00  0.00           C
ATOM    576  CE3 TRP A  29      46.700  67.715  83.479  1.00  0.00           C
ATOM    578  CZ3 TRP A  29      47.070  68.445  84.620  1.00  0.00           C
ATOM    580  CZ2 TRP A  29      47.299  66.424  85.920  1.00  0.00           C
ATOM    582  CH2 TRP A  29      47.341  67.814  85.830  1.00  0.00           C
ATOM    584  C   TRP A  29      43.201  65.945  80.320  1.00  0.00           C
ATOM    585  O   TRP A  29      43.160  66.905  79.570  1.00  0.00           O
ATOM    586  N   ARG A  30      42.500  64.825  80.050  1.00  0.00           N
ATOM    588  CA  ARG A  30      41.721  64.635  78.840  1.00  0.00           C
ATOM    590  CB  ARG A  30      41.100  63.215  78.840  1.00  0.00           C
ATOM    593  CG  ARG A  30      40.660  62.735  77.439  1.00  0.00           C
ATOM    596  CD  ARG A  30      41.721  61.875  76.720  1.00  0.00           C
ATOM    599  NE  ARG A  30      42.721  62.775  76.060  1.00  0.00           N
ATOM    601  CZ  ARG A  30      43.810  62.345  75.429  1.00  0.00           C
ATOM    602  NH1 ARG A  30      44.231  61.115  75.590  1.00  0.00           N
ATOM    605  NH2 ARG A  30      44.550  63.185  74.749  1.00  0.00           N
ATOM    608  C   ARG A  30      40.599  65.645  78.660  1.00  0.00           C
ATOM    609  O   ARG A  30      40.431  66.215  77.590  1.00  0.00           O
ATOM    610  N   GLN A  31      39.820  65.925  79.740  1.00  0.00           N
ATOM    612  CA  GLN A  31      38.830  66.985  79.729  1.00  0.00           C
ATOM    614  CB  GLN A  31      37.869  66.795  80.929  1.00  0.00           C
ATOM    617  CG  GLN A  31      37.011  65.515  80.880  1.00  0.00           C
ATOM    620  CD  GLN A  31      36.300  65.245  82.220  1.00  0.00           C
ATOM    621  OE1 GLN A  31      36.819  65.485  83.310  1.00  0.00           O
ATOM    622  NE2 GLN A  31      35.061  64.705  82.140  1.00  0.00           N
ATOM    625  C   GLN A  31      39.451  68.375  79.830  1.00  0.00           C
ATOM    626  O   GLN A  31      38.871  69.375  79.419  1.00  0.00           O
ATOM    627  N   ALA A  32      40.651  68.485  80.429  1.00  0.00           N
ATOM    629  CA  ALA A  32      41.400  69.725  80.479  1.00  0.00           C
ATOM    631  CB  ALA A  32      42.619  69.485  81.390  1.00  0.00           C
ATOM    635  C   ALA A  32      41.870  70.255  79.130  1.00  0.00           C
ATOM    636  O   ALA A  32      41.671  71.415  78.800  1.00  0.00           O
ATOM    637  N   ILE A  33      42.490  69.365  78.320  1.00  0.00           N
ATOM    639  CA  ILE A  33      43.001  69.675  77.000  1.00  0.00           C
ATOM    641  CB  ILE A  33      43.861  68.575  76.380  1.00  0.00           C
ATOM    643  CG2 ILE A  33      45.140  68.415  77.240  1.00  0.00           C
ATOM    647  CG1 ILE A  33      43.121  67.235  76.189  1.00  0.00           C
ATOM    650  CD  ILE A  33      43.830  66.315  75.210  1.00  0.00           C
ATOM    654  C   ILE A  33      41.931  70.115  76.040  1.00  0.00           C
ATOM    655  O   ILE A  33      42.099  71.104  75.359  1.00  0.00           O
ATOM    656  N   THR A  34      40.761  69.455  76.010  1.00  0.00           N
ATOM    658  CA  THR A  34      39.681  69.815  75.099  1.00  0.00           C
ATOM    660  CB  THR A  34      38.550  68.805  75.149  1.00  0.00           C
ATOM    662  OG1 THR A  34      38.170  68.555  76.490  1.00  0.00           O
ATOM    664  CG2 THR A  34      39.021  67.465  74.559  1.00  0.00           C
ATOM    668  C   THR A  34      39.151  71.225  75.339  1.00  0.00           C
ATOM    669  O   THR A  34      39.011  72.035  74.419  1.00  0.00           O
ATOM    670  N   GLN A  35      38.910  71.595  76.620  1.00  0.00           N
ATOM    672  CA  GLN A  35      38.570  72.955  77.009  1.00  0.00           C
ATOM    674  CB  GLN A  35      38.299  73.025  78.530  1.00  0.00           C
ATOM    677  CG  GLN A  35      37.119  72.185  79.060  1.00  0.00           C
ATOM    680  CD  GLN A  35      35.771  72.735  78.589  1.00  0.00           C
ATOM    681  OE1 GLN A  35      35.280  73.735  79.130  1.00  0.00           O
ATOM    682  NE2 GLN A  35      35.131  72.035  77.630  1.00  0.00           N
ATOM    685  C   GLN A  35      39.640  74.005  76.670  1.00  0.00           C
ATOM    686  O   GLN A  35      39.340  75.065  76.130  1.00  0.00           O
ATOM    687  N   LEU A  36      40.931  73.745  76.970  1.00  0.00           N
ATOM    689  CA  LEU A  36      42.001  74.665  76.650  1.00  0.00           C
ATOM    691  CB  LEU A  36      43.241  74.395  77.529  1.00  0.00           C
ATOM    694  CG  LEU A  36      43.030  74.595  79.050  1.00  0.00           C
ATOM    696  CD1 LEU A  36      44.319  74.184  79.769  1.00  0.00           C
ATOM    700  CD2 LEU A  36      42.640  76.025  79.419  1.00  0.00           C
ATOM    704  C   LEU A  36      42.431  74.695  75.190  1.00  0.00           C
ATOM    705  O   LEU A  36      42.759  75.745  74.670  1.00  0.00           O
ATOM    706  N   GLU A  37      42.440  73.555  74.460  1.00  0.00           N
ATOM    708  CA  GLU A  37      42.869  73.485  73.070  1.00  0.00           C
ATOM    710  CB  GLU A  37      43.219  72.015  72.649  1.00  0.00           C
ATOM    713  CG  GLU A  37      42.060  71.065  72.240  1.00  0.00           C
ATOM    716  CD  GLU A  37      42.381  69.545  72.229  1.00  0.00           C
ATOM    717  OE1 GLU A  37      43.441  69.105  72.760  1.00  0.00           O
ATOM    718  OE2 GLU A  37      41.540  68.785  71.680  1.00  0.00           O
ATOM    719  C   GLU A  37      41.829  74.184  72.200  1.00  0.00           C
ATOM    720  O   GLU A  37      42.131  74.985  71.330  1.00  0.00           O
ATOM    721  N   ALA A  38      40.529  74.015  72.530  1.00  0.00           N
ATOM    723  CA  ALA A  38      39.500  74.865  71.990  1.00  0.00           C
ATOM    725  CB  ALA A  38      38.160  74.305  72.490  1.00  0.00           C
ATOM    729  C   ALA A  38      39.640  76.355  72.339  1.00  0.00           C
ATOM    730  O   ALA A  38      39.471  77.225  71.490  1.00  0.00           O
ATOM    731  N   LEU A  39      39.971  76.715  73.589  1.00  0.00           N
ATOM    733  CA  LEU A  39      40.240  78.105  73.940  1.00  0.00           C
ATOM    735  CB  LEU A  39      40.389  78.225  75.479  1.00  0.00           C
ATOM    738  CG  LEU A  39      40.061  79.595  76.100  1.00  0.00           C
ATOM    740  CD1 LEU A  39      40.121  79.515  77.630  1.00  0.00           C
ATOM    744  CD2 LEU A  39      40.979  80.715  75.619  1.00  0.00           C
ATOM    748  C   LEU A  39      41.431  78.695  73.180  1.00  0.00           C
ATOM    749  O   LEU A  39      41.311  79.765  72.599  1.00  0.00           O
ATOM    750  N   ASP A  40      42.570  78.004  73.060  1.00  0.00           N
ATOM    752  CA  ASP A  40      43.660  78.455  72.220  1.00  0.00           C
ATOM    754  CB  ASP A  40      44.881  77.545  72.499  1.00  0.00           C
ATOM    757  CG  ASP A  40      46.131  78.035  71.810  1.00  0.00           C
ATOM    758  OD1 ASP A  40      46.549  79.195  72.010  1.00  0.00           O
ATOM    759  OD2 ASP A  40      46.770  77.205  71.109  1.00  0.00           O
ATOM    760  C   ASP A  40      43.279  78.565  70.720  1.00  0.00           C
ATOM    761  O   ASP A  40      43.591  79.545  70.060  1.00  0.00           O
ATOM    762  N   ASN A  41      42.490  77.595  70.189  1.00  0.00           N
ATOM    764  CA  ASN A  41      41.889  77.625  68.859  1.00  0.00           C
ATOM    766  CB  ASN A  41      40.971  76.395  68.560  1.00  0.00           C
ATOM    769  CG  ASN A  41      41.709  75.065  68.470  1.00  0.00           C
ATOM    770  OD1 ASN A  41      42.939  74.995  68.430  1.00  0.00           O
ATOM    771  ND2 ASN A  41      40.940  73.955  68.359  1.00  0.00           N
ATOM    774  C   ASN A  41      41.041  78.865  68.549  1.00  0.00           C
ATOM    775  O   ASN A  41      40.971  79.325  67.409  1.00  0.00           O
ATOM    776  N   ARG A  42      40.290  79.415  69.530  1.00  0.00           N
ATOM    778  CA  ARG A  42      39.500  80.625  69.310  1.00  0.00           C
ATOM    780  CB  ARG A  42      38.121  80.485  69.999  1.00  0.00           C
ATOM    783  CG  ARG A  42      37.171  79.555  69.220  1.00  0.00           C
ATOM    786  CD  ARG A  42      35.701  79.545  69.680  1.00  0.00           C
ATOM    789  NE  ARG A  42      35.541  79.195  71.140  1.00  0.00           N
ATOM    791  CZ  ARG A  42      34.710  78.235  71.569  1.00  0.00           C
ATOM    792  NH1 ARG A  42      34.311  77.235  70.810  1.00  0.00           N
ATOM    795  NH2 ARG A  42      34.251  78.305  72.800  1.00  0.00           N
ATOM    798  C   ARG A  42      40.150  81.915  69.769  1.00  0.00           C
ATOM    799  O   ARG A  42      39.730  83.005  69.390  1.00  0.00           O
ATOM    800  N   TYR A  43      41.221  81.865  70.589  1.00  0.00           N
ATOM    802  CA  TYR A  43      41.759  83.085  71.159  1.00  0.00           C
ATOM    804  CB  TYR A  43      41.250  83.253  72.630  1.00  0.00           C
ATOM    807  CG  TYR A  43      39.730  83.285  72.769  1.00  0.00           C
ATOM    808  CD1 TYR A  43      39.011  84.484  72.920  1.00  0.00           C
ATOM    810  CE1 TYR A  43      37.639  84.475  73.250  1.00  0.00           C
ATOM    812  CZ  TYR A  43      36.971  83.253  73.449  1.00  0.00           C
ATOM    813  OH  TYR A  43      35.639  83.134  73.919  1.00  0.00           O
ATOM    815  CD2 TYR A  43      39.011  82.085  72.929  1.00  0.00           C
ATOM    817  CE2 TYR A  43      37.660  82.065  73.280  1.00  0.00           C
ATOM    819  C   TYR A  43      43.300  83.185  71.119  1.00  0.00           C
ATOM    820  O   TYR A  43      43.880  83.455  72.180  1.00  0.00           O
ATOM    821  N   PRO A  44      44.060  83.075  70.010  1.00  0.00           N
ATOM    822  CD  PRO A  44      43.581  82.684  68.689  1.00  0.00           C
ATOM    825  CA  PRO A  44      45.530  83.045  70.069  1.00  0.00           C
ATOM    827  CB  PRO A  44      45.979  82.725  68.619  1.00  0.00           C
ATOM    830  CG  PRO A  44      44.780  82.035  67.990  1.00  0.00           C
ATOM    833  C   PRO A  44      46.131  84.375  70.470  1.00  0.00           C
ATOM    834  O   PRO A  44      47.210  84.405  71.070  1.00  0.00           O
ATOM    835  N   PHE A  45      45.481  85.494  70.109  1.00  0.00           N
ATOM    837  CA  PHE A  45      46.021  86.835  70.230  1.00  0.00           C
ATOM    839  CB  PHE A  45      45.569  87.704  69.030  1.00  0.00           C
ATOM    842  CG  PHE A  45      46.030  87.085  67.740  1.00  0.00           C
ATOM    843  CD1 PHE A  45      47.280  87.423  67.200  1.00  0.00           C
ATOM    845  CE1 PHE A  45      47.729  86.825  66.019  1.00  0.00           C
ATOM    847  CZ  PHE A  45      46.921  85.905  65.340  1.00  0.00           C
ATOM    849  CD2 PHE A  45      45.221  86.173  67.050  1.00  0.00           C
ATOM    851  CE2 PHE A  45      45.671  85.564  65.870  1.00  0.00           C
ATOM    853  C   PHE A  45      45.561  87.495  71.509  1.00  0.00           C
ATOM    854  O   PHE A  45      45.920  88.624  71.820  1.00  0.00           O
ATOM    855  N   GLY A  46      44.740  86.765  72.299  1.00  0.00           N
ATOM    857  CA  GLY A  46      44.171  87.185  73.569  1.00  0.00           C
ATOM    860  C   GLY A  46      45.181  87.665  74.570  1.00  0.00           C
ATOM    861  O   GLY A  46      46.310  87.175  74.589  1.00  0.00           O
ATOM    862  N   PRO A  47      44.841  88.595  75.470  1.00  0.00           N
ATOM    863  CD  PRO A  47      43.471  89.064  75.720  1.00  0.00           C
ATOM    866  CA  PRO A  47      45.820  89.284  76.300  1.00  0.00           C
ATOM    868  CB  PRO A  47      45.049  90.485  76.849  1.00  0.00           C
ATOM    871  CG  PRO A  47      43.600  90.005  76.919  1.00  0.00           C
ATOM    874  C   PRO A  47      46.350  88.365  77.369  1.00  0.00           C
ATOM    875  O   PRO A  47      47.381  88.645  77.979  1.00  0.00           O
ATOM    876  N   TYR A  48      45.611  87.275  77.640  1.00  0.00           N
ATOM    878  CA  TYR A  48      45.979  86.305  78.619  1.00  0.00           C
ATOM    880  CB  TYR A  48      44.890  86.235  79.729  1.00  0.00           C
ATOM    883  CG  TYR A  48      43.561  85.734  79.240  1.00  0.00           C
ATOM    884  CD1 TYR A  48      42.530  86.525  78.680  1.00  0.00           C
ATOM    886  CE1 TYR A  48      41.291  85.925  78.359  1.00  0.00           C
ATOM    888  CZ  TYR A  48      41.070  84.565  78.639  1.00  0.00           C
ATOM    889  OH  TYR A  48      39.841  83.905  78.519  1.00  0.00           O
ATOM    891  CD2 TYR A  48      43.320  84.395  79.480  1.00  0.00           C
ATOM    893  CE2 TYR A  48      42.099  83.794  79.159  1.00  0.00           C
ATOM    895  C   TYR A  48      46.210  84.965  77.950  1.00  0.00           C
ATOM    896  O   TYR A  48      46.460  83.985  78.619  1.00  0.00           O
ATOM    897  N   SER A  49      46.229  84.923  76.600  1.00  0.00           N
ATOM    899  CA  SER A  49      46.361  83.705  75.800  1.00  0.00           C
ATOM    901  CB  SER A  49      46.240  84.025  74.290  1.00  0.00           C
ATOM    904  OG  SER A  49      46.390  82.854  73.490  1.00  0.00           O
ATOM    906  C   SER A  49      47.619  82.905  76.089  1.00  0.00           C
ATOM    907  O   SER A  49      47.630  81.685  76.069  1.00  0.00           O
ATOM    908  N   GLN A  50      48.721  83.585  76.469  1.00  0.00           N
ATOM    910  CA  GLN A  50      49.910  82.915  76.939  1.00  0.00           C
ATOM    912  CB  GLN A  50      51.021  83.954  77.240  1.00  0.00           C
ATOM    915  CG  GLN A  50      51.541  84.715  75.979  1.00  0.00           C
ATOM    918  CD  GLN A  50      50.611  85.855  75.510  1.00  0.00           C
ATOM    919  OE1 GLN A  50      50.181  86.695  76.300  1.00  0.00           O
ATOM    920  NE2 GLN A  50      50.291  85.874  74.200  1.00  0.00           N
ATOM    923  C   GLN A  50      49.681  81.965  78.130  1.00  0.00           C
ATOM    924  O   GLN A  50      50.291  80.905  78.200  1.00  0.00           O
ATOM    925  N   GLN A  51      48.760  82.295  79.069  1.00  0.00           N
ATOM    927  CA  GLN A  51      48.401  81.375  80.149  1.00  0.00           C
ATOM    929  CB  GLN A  51      47.431  82.055  81.139  1.00  0.00           C
ATOM    932  CG  GLN A  51      48.020  83.315  81.820  1.00  0.00           C
ATOM    935  CD  GLN A  51      47.040  83.924  82.830  1.00  0.00           C
ATOM    936  OE1 GLN A  51      45.831  83.725  82.810  1.00  0.00           O
ATOM    937  NE2 GLN A  51      47.570  84.755  83.750  1.00  0.00           N
ATOM    940  C   GLN A  51      47.810  80.055  79.659  1.00  0.00           C
ATOM    941  O   GLN A  51      48.251  78.985  80.070  1.00  0.00           O
ATOM    942  N   VAL A  52      46.881  80.125  78.670  1.00  0.00           N
ATOM    944  CA  VAL A  52      46.320  78.965  77.979  1.00  0.00           C
ATOM    946  CB  VAL A  52      45.380  79.315  76.830  1.00  0.00           C
ATOM    948  CG1 VAL A  52      44.721  78.035  76.270  1.00  0.00           C
ATOM    952  CG2 VAL A  52      44.280  80.254  77.330  1.00  0.00           C
ATOM    956  C   VAL A  52      47.410  78.115  77.380  1.00  0.00           C
ATOM    957  O   VAL A  52      47.431  76.895  77.540  1.00  0.00           O
ATOM    958  N   GLN A  53      48.401  78.745  76.700  1.00  0.00           N
ATOM    960  CA  GLN A  53      49.529  78.035  76.139  1.00  0.00           C
ATOM    962  CB  GLN A  53      50.450  78.985  75.300  1.00  0.00           C
ATOM    965  CG  GLN A  53      49.721  79.705  74.139  1.00  0.00           C
ATOM    968  CD  GLN A  53      50.681  80.525  73.290  1.00  0.00           C
ATOM    969  OE1 GLN A  53      51.081  81.655  73.589  1.00  0.00           O
ATOM    970  NE2 GLN A  53      51.140  79.915  72.170  1.00  0.00           N
ATOM    973  C   GLN A  53      50.361  77.315  77.210  1.00  0.00           C
ATOM    974  O   GLN A  53      50.569  76.104  77.109  1.00  0.00           O
ATOM    975  N   LEU A  54      50.751  77.985  78.320  1.00  0.00           N
ATOM    977  CA  LEU A  54      51.479  77.345  79.410  1.00  0.00           C
ATOM    979  CB  LEU A  54      51.941  78.335  80.530  1.00  0.00           C
ATOM    982  CG  LEU A  54      53.209  79.165  80.190  1.00  0.00           C
ATOM    984  CD1 LEU A  54      52.910  80.405  79.349  1.00  0.00           C
ATOM    988  CD2 LEU A  54      53.971  79.635  81.430  1.00  0.00           C
ATOM    992  C   LEU A  54      50.730  76.205  80.079  1.00  0.00           C
ATOM    993  O   LEU A  54      51.299  75.125  80.320  1.00  0.00           O
ATOM    994  N   ASP A  55      49.421  76.395  80.339  1.00  0.00           N
ATOM    996  CA  ASP A  55      48.511  75.385  80.820  1.00  0.00           C
ATOM    998  CB  ASP A  55      47.120  76.015  81.180  1.00  0.00           C
ATOM   1001  CG  ASP A  55      47.170  76.945  82.400  1.00  0.00           C
ATOM   1002  OD1 ASP A  55      48.271  77.405  82.810  1.00  0.00           O
ATOM   1003  OD2 ASP A  55      46.091  77.225  82.990  1.00  0.00           O
ATOM   1004  C   ASP A  55      48.381  74.184  79.860  1.00  0.00           C
ATOM   1005  O   ASP A  55      48.451  73.045  80.310  1.00  0.00           O
ATOM   1006  N   LEU A  56      48.279  74.385  78.519  1.00  0.00           N
ATOM   1008  CA  LEU A  56      48.331  73.305  77.529  1.00  0.00           C
ATOM   1010  CB  LEU A  56      48.149  73.835  76.080  1.00  0.00           C
ATOM   1013  CG  LEU A  56      46.710  74.205  75.689  1.00  0.00           C
ATOM   1015  CD1 LEU A  56      46.689  74.815  74.279  1.00  0.00           C
ATOM   1019  CD2 LEU A  56      45.790  72.975  75.739  1.00  0.00           C
ATOM   1023  C   LEU A  56      49.620  72.495  77.560  1.00  0.00           C
ATOM   1024  O   LEU A  56      49.590  71.265  77.560  1.00  0.00           O
ATOM   1025  N   ILE A  57      50.779  73.165  77.660  1.00  0.00           N
ATOM   1027  CA  ILE A  57      52.070  72.495  77.800  1.00  0.00           C
ATOM   1029  CB  ILE A  57      53.209  73.525  77.760  1.00  0.00           C
ATOM   1031  CG2 ILE A  57      54.469  73.025  78.490  1.00  0.00           C
ATOM   1035  CG1 ILE A  57      53.640  73.865  76.310  1.00  0.00           C
ATOM   1038  CD  ILE A  57      52.840  74.985  75.650  1.00  0.00           C
ATOM   1042  C   ILE A  57      52.131  71.605  79.050  1.00  0.00           C
ATOM   1043  O   ILE A  57      52.530  70.434  78.999  1.00  0.00           O
ATOM   1044  N   TYR A  58      51.651  72.115  80.200  1.00  0.00           N
ATOM   1046  CA  TYR A  58      51.490  71.335  81.419  1.00  0.00           C
ATOM   1048  CB  TYR A  58      51.041  72.305  82.550  1.00  0.00           C
ATOM   1051  CG  TYR A  58      50.979  71.615  83.890  1.00  0.00           C
ATOM   1052  CD1 TYR A  58      52.151  71.195  84.539  1.00  0.00           C
ATOM   1054  CE1 TYR A  58      52.081  70.555  85.780  1.00  0.00           C
ATOM   1056  CZ  TYR A  58      50.831  70.335  86.370  1.00  0.00           C
ATOM   1057  OH  TYR A  58      50.701  69.715  87.630  1.00  0.00           O
ATOM   1059  CD2 TYR A  58      49.740  71.395  84.500  1.00  0.00           C
ATOM   1061  CE2 TYR A  58      49.660  70.754  85.740  1.00  0.00           C
ATOM   1063  C   TYR A  58      50.501  70.174  81.300  1.00  0.00           C
ATOM   1064  O   TYR A  58      50.779  69.035  81.700  1.00  0.00           O
ATOM   1065  N   ALA A  59      49.301  70.434  80.719  1.00  0.00           N
ATOM   1067  CA  ALA A  59      48.241  69.475  80.540  1.00  0.00           C
ATOM   1069  CB  ALA A  59      46.969  70.174  80.009  1.00  0.00           C
ATOM   1073  C   ALA A  59      48.600  68.305  79.640  1.00  0.00           C
ATOM   1074  O   ALA A  59      48.390  67.155  80.000  1.00  0.00           O
ATOM   1075  N   TYR A  60      49.210  68.575  78.460  1.00  0.00           N
ATOM   1077  CA  TYR A  60      49.670  67.545  77.550  1.00  0.00           C
ATOM   1079  CB  TYR A  60      50.259  68.135  76.240  1.00  0.00           C
ATOM   1082  CG  TYR A  60      49.231  68.795  75.359  1.00  0.00           C
ATOM   1083  CD1 TYR A  60      48.001  68.185  75.060  1.00  0.00           C
ATOM   1085  CE1 TYR A  60      47.070  68.825  74.220  1.00  0.00           C
ATOM   1087  CZ  TYR A  60      47.370  70.065  73.660  1.00  0.00           C
ATOM   1088  OH  TYR A  60      46.431  70.745  72.859  1.00  0.00           O
ATOM   1090  CD2 TYR A  60      49.540  70.025  74.740  1.00  0.00           C
ATOM   1092  CE2 TYR A  60      48.611  70.655  73.899  1.00  0.00           C
ATOM   1094  C   TYR A  60      50.719  66.625  78.160  1.00  0.00           C
ATOM   1095  O   TYR A  60      50.649  65.395  78.049  1.00  0.00           O
ATOM   1096  N   TYR A  61      51.689  67.185  78.890  1.00  0.00           N
ATOM   1098  CA  TYR A  61      52.729  66.435  79.559  1.00  0.00           C
ATOM   1100  CB  TYR A  61      53.760  67.435  80.159  1.00  0.00           C
ATOM   1103  CG  TYR A  61      54.881  66.725  80.870  1.00  0.00           C
ATOM   1104  CD1 TYR A  61      55.901  66.095  80.130  1.00  0.00           C
ATOM   1106  CE1 TYR A  61      56.881  65.335  80.780  1.00  0.00           C
ATOM   1108  CZ  TYR A  61      56.871  65.235  82.170  1.00  0.00           C
ATOM   1109  OH  TYR A  61      57.830  64.425  82.810  1.00  0.00           O
ATOM   1111  CD2 TYR A  61      54.910  66.645  82.269  1.00  0.00           C
ATOM   1113  CE2 TYR A  61      55.910  65.915  82.920  1.00  0.00           C
ATOM   1115  C   TYR A  61      52.191  65.445  80.600  1.00  0.00           C
ATOM   1116  O   TYR A  61      52.651  64.315  80.719  1.00  0.00           O
ATOM   1117  N   LYS A  62      51.160  65.845  81.370  1.00  0.00           N
ATOM   1119  CA  LYS A  62      50.561  64.975  82.369  1.00  0.00           C
ATOM   1121  CB  LYS A  62      50.100  65.785  83.610  1.00  0.00           C
ATOM   1124  CG  LYS A  62      51.280  66.415  84.360  1.00  0.00           C
ATOM   1127  CD  LYS A  62      50.870  67.135  85.649  1.00  0.00           C
ATOM   1130  CE  LYS A  62      50.401  66.245  86.810  1.00  0.00           C
ATOM   1133  NZ  LYS A  62      51.521  65.595  87.509  1.00  0.00           N
ATOM   1137  C   LYS A  62      49.441  64.115  81.850  1.00  0.00           C
ATOM   1138  O   LYS A  62      48.939  63.275  82.579  1.00  0.00           O
ATOM   1139  N   ASN A  63      49.111  64.235  80.549  1.00  0.00           N
ATOM   1141  CA  ASN A  63      48.230  63.325  79.860  1.00  0.00           C
ATOM   1143  CB  ASN A  63      47.471  64.135  78.779  1.00  0.00           C
ATOM   1146  CG  ASN A  63      46.131  63.515  78.440  1.00  0.00           C
ATOM   1147  OD1 ASN A  63      45.800  62.405  78.840  1.00  0.00           O
ATOM   1148  ND2 ASN A  63      45.259  64.275  77.740  1.00  0.00           N
ATOM   1151  C   ASN A  63      49.030  62.195  79.220  1.00  0.00           C
ATOM   1152  O   ASN A  63      48.479  61.175  78.820  1.00  0.00           O
ATOM   1153  N   ALA A  64      50.369  62.375  79.109  1.00  0.00           N
ATOM   1155  CA  ALA A  64      51.271  61.565  78.309  1.00  0.00           C
ATOM   1157  CB  ALA A  64      51.229  60.055  78.610  1.00  0.00           C
ATOM   1161  C   ALA A  64      51.190  61.895  76.820  1.00  0.00           C
ATOM   1162  O   ALA A  64      51.710  61.185  75.960  1.00  0.00           O
ATOM   1163  N   ASP A  65      50.621  63.065  76.490  1.00  0.00           N
ATOM   1165  CA  ASP A  65      50.551  63.625  75.149  1.00  0.00           C
ATOM   1167  CB  ASP A  65      49.351  64.615  75.020  1.00  0.00           C
ATOM   1170  CG  ASP A  65      47.991  63.955  75.120  1.00  0.00           C
ATOM   1171  OD1 ASP A  65      47.819  62.825  74.629  1.00  0.00           O
ATOM   1172  OD2 ASP A  65      47.050  64.665  75.580  1.00  0.00           O
ATOM   1173  C   ASP A  65      51.871  64.335  74.819  1.00  0.00           C
ATOM   1174  O   ASP A  65      51.921  65.504  74.450  1.00  0.00           O
ATOM   1175  N   LEU A  66      53.001  63.615  74.939  1.00  0.00           N
ATOM   1177  CA  LEU A  66      54.340  64.165  74.749  1.00  0.00           C
ATOM   1179  CB  LEU A  66      55.450  63.155  75.160  1.00  0.00           C
ATOM   1182  CG  LEU A  66      55.319  62.555  76.580  1.00  0.00           C
ATOM   1184  CD1 LEU A  66      56.450  61.555  76.830  1.00  0.00           C
ATOM   1188  CD2 LEU A  66      55.340  63.625  77.679  1.00  0.00           C
ATOM   1192  C   LEU A  66      54.611  64.785  73.370  1.00  0.00           C
ATOM   1193  O   LEU A  66      55.299  65.805  73.320  1.00  0.00           O
ATOM   1194  N   PRO A  67      54.139  64.275  72.220  1.00  0.00           N
ATOM   1195  CD  PRO A  67      53.750  62.875  72.019  1.00  0.00           C
ATOM   1198  CA  PRO A  67      54.399  64.925  70.930  1.00  0.00           C
ATOM   1200  CB  PRO A  67      53.931  63.905  69.890  1.00  0.00           C
ATOM   1203  CG  PRO A  67      54.160  62.575  70.589  1.00  0.00           C
ATOM   1206  C   PRO A  67      53.670  66.245  70.810  1.00  0.00           C
ATOM   1207  O   PRO A  67      54.210  67.185  70.230  1.00  0.00           O
ATOM   1208  N   LEU A  68      52.440  66.325  71.359  1.00  0.00           N
ATOM   1210  CA  LEU A  68      51.639  67.525  71.490  1.00  0.00           C
ATOM   1212  CB  LEU A  68      50.259  67.225  72.150  1.00  0.00           C
ATOM   1215  CG  LEU A  68      49.291  66.275  71.410  1.00  0.00           C
ATOM   1217  CD1 LEU A  68      48.861  66.895  70.080  1.00  0.00           C
ATOM   1221  CD2 LEU A  68      49.799  64.835  71.200  1.00  0.00           C
ATOM   1225  C   LEU A  68      52.341  68.565  72.350  1.00  0.00           C
ATOM   1226  O   LEU A  68      52.500  69.725  71.979  1.00  0.00           O
ATOM   1227  N   ALA A  69      52.880  68.125  73.510  1.00  0.00           N
ATOM   1229  CA  ALA A  69      53.631  68.965  74.400  1.00  0.00           C
ATOM   1231  CB  ALA A  69      54.030  68.175  75.669  1.00  0.00           C
ATOM   1235  C   ALA A  69      54.861  69.585  73.759  1.00  0.00           C
ATOM   1236  O   ALA A  69      55.080  70.785  73.880  1.00  0.00           O
ATOM   1237  N   GLN A  70      55.681  68.795  73.020  1.00  0.00           N
ATOM   1239  CA  GLN A  70      56.871  69.325  72.359  1.00  0.00           C
ATOM   1241  CB  GLN A  70      57.740  68.185  71.760  1.00  0.00           C
ATOM   1244  CG  GLN A  70      59.111  68.675  71.229  1.00  0.00           C
ATOM   1247  CD  GLN A  70      59.960  67.535  70.659  1.00  0.00           C
ATOM   1248  OE1 GLN A  70      59.721  67.075  69.540  1.00  0.00           O
ATOM   1249  NE2 GLN A  70      60.960  67.045  71.429  1.00  0.00           N
ATOM   1252  C   GLN A  70      56.549  70.375  71.310  1.00  0.00           C
ATOM   1253  O   GLN A  70      57.151  71.445  71.290  1.00  0.00           O
ATOM   1254  N   ALA A  71      55.551  70.125  70.459  1.00  0.00           N
ATOM   1256  CA  ALA A  71      55.130  71.065  69.440  1.00  0.00           C
ATOM   1258  CB  ALA A  71      54.069  70.385  68.570  1.00  0.00           C
ATOM   1262  C   ALA A  71      54.590  72.395  69.970  1.00  0.00           C
ATOM   1263  O   ALA A  71      54.910  73.485  69.470  1.00  0.00           O
ATOM   1264  N   ALA A  72      53.771  72.325  71.040  1.00  0.00           N
ATOM   1266  CA  ALA A  72      53.290  73.455  71.790  1.00  0.00           C
ATOM   1268  CB  ALA A  72      52.280  72.925  72.819  1.00  0.00           C
ATOM   1272  C   ALA A  72      54.389  74.305  72.450  1.00  0.00           C
ATOM   1273  O   ALA A  72      54.361  75.535  72.380  1.00  0.00           O
ATOM   1274  N   ILE A  73      55.410  73.665  73.070  1.00  0.00           N
ATOM   1276  CA  ILE A  73      56.601  74.315  73.619  1.00  0.00           C
ATOM   1278  CB  ILE A  73      57.521  73.254  74.260  1.00  0.00           C
ATOM   1280  CG2 ILE A  73      58.960  73.775  74.509  1.00  0.00           C
ATOM   1284  CG1 ILE A  73      56.910  72.695  75.560  1.00  0.00           C
ATOM   1287  CD  ILE A  73      57.549  71.385  76.049  1.00  0.00           C
ATOM   1291  C   ILE A  73      57.381  75.115  72.590  1.00  0.00           C
ATOM   1292  O   ILE A  73      57.700  76.295  72.780  1.00  0.00           O
ATOM   1293  N   ASP A  74      57.660  74.485  71.429  1.00  0.00           N
ATOM   1295  CA  ASP A  74      58.361  75.095  70.319  1.00  0.00           C
ATOM   1297  CB  ASP A  74      58.681  74.035  69.240  1.00  0.00           C
ATOM   1300  CG  ASP A  74      59.651  72.965  69.729  1.00  0.00           C
ATOM   1301  OD1 ASP A  74      60.030  72.945  70.920  1.00  0.00           O
ATOM   1302  OD2 ASP A  74      60.030  72.135  68.859  1.00  0.00           O
ATOM   1303  C   ASP A  74      57.611  76.285  69.729  1.00  0.00           C
ATOM   1304  O   ASP A  74      58.201  77.295  69.339  1.00  0.00           O
ATOM   1305  N   ARG A  75      56.260  76.225  69.670  1.00  0.00           N
ATOM   1307  CA  ARG A  75      55.450  77.385  69.320  1.00  0.00           C
ATOM   1309  CB  ARG A  75      53.931  77.055  69.250  1.00  0.00           C
ATOM   1312  CG  ARG A  75      53.061  78.235  68.749  1.00  0.00           C
ATOM   1315  CD  ARG A  75      51.569  77.945  68.560  1.00  0.00           C
ATOM   1318  NE  ARG A  75      51.049  77.354  69.830  1.00  0.00           N
ATOM   1320  CZ  ARG A  75      49.780  77.405  70.210  1.00  0.00           C
ATOM   1321  NH1 ARG A  75      48.799  77.895  69.490  1.00  0.00           N
ATOM   1324  NH2 ARG A  75      49.459  76.965  71.410  1.00  0.00           N
ATOM   1327  C   ARG A  75      55.639  78.545  70.269  1.00  0.00           C
ATOM   1328  O   ARG A  75      55.840  79.675  69.839  1.00  0.00           O
ATOM   1329  N   PHE A  76      55.590  78.295  71.590  1.00  0.00           N
ATOM   1331  CA  PHE A  76      55.639  79.335  72.579  1.00  0.00           C
ATOM   1333  CB  PHE A  76      55.401  78.725  73.980  1.00  0.00           C
ATOM   1336  CG  PHE A  76      55.170  79.815  74.990  1.00  0.00           C
ATOM   1337  CD1 PHE A  76      53.890  80.354  75.149  1.00  0.00           C
ATOM   1339  CE1 PHE A  76      53.651  81.365  76.089  1.00  0.00           C
ATOM   1341  CZ  PHE A  76      54.701  81.825  76.890  1.00  0.00           C
ATOM   1343  CD2 PHE A  76      56.221  80.285  75.800  1.00  0.00           C
ATOM   1345  CE2 PHE A  76      55.990  81.285  76.749  1.00  0.00           C
ATOM   1347  C   PHE A  76      56.951  80.115  72.540  1.00  0.00           C
ATOM   1348  O   PHE A  76      56.959  81.334  72.420  1.00  0.00           O
ATOM   1349  N   ILE A  77      58.101  79.425  72.510  1.00  0.00           N
ATOM   1351  CA  ILE A  77      59.381  80.085  72.369  1.00  0.00           C
ATOM   1353  CB  ILE A  77      60.530  79.155  72.700  1.00  0.00           C
ATOM   1355  CG2 ILE A  77      61.899  79.765  72.299  1.00  0.00           C
ATOM   1359  CG1 ILE A  77      60.431  78.895  74.209  1.00  0.00           C
ATOM   1362  CD  ILE A  77      61.479  77.945  74.720  1.00  0.00           C
ATOM   1366  C   ILE A  77      59.561  80.835  71.080  1.00  0.00           C
ATOM   1367  O   ILE A  77      59.979  81.984  71.100  1.00  0.00           O
ATOM   1368  N   ARG A  78      59.181  80.295  69.920  1.00  0.00           N
ATOM   1370  CA  ARG A  78      59.329  80.965  68.640  1.00  0.00           C
ATOM   1372  CB  ARG A  78      58.861  79.975  67.560  1.00  0.00           C
ATOM   1375  CG  ARG A  78      59.291  80.365  66.130  1.00  0.00           C
ATOM   1378  CD  ARG A  78      58.771  79.455  65.020  1.00  0.00           C
ATOM   1381  NE  ARG A  78      59.270  78.045  65.200  1.00  0.00           N
ATOM   1383  CZ  ARG A  78      58.591  77.075  65.810  1.00  0.00           C
ATOM   1384  NH1 ARG A  78      57.401  77.285  66.330  1.00  0.00           N
ATOM   1387  NH2 ARG A  78      59.090  75.865  65.909  1.00  0.00           N
ATOM   1390  C   ARG A  78      58.541  82.275  68.560  1.00  0.00           C
ATOM   1391  O   ARG A  78      58.910  83.245  67.899  1.00  0.00           O
ATOM   1392  N   LEU A  79      57.390  82.325  69.260  1.00  0.00           N
ATOM   1394  CA  LEU A  79      56.509  83.465  69.260  1.00  0.00           C
ATOM   1396  CB  LEU A  79      55.041  83.005  69.339  1.00  0.00           C
ATOM   1399  CG  LEU A  79      54.410  82.684  67.990  1.00  0.00           C
ATOM   1401  CD1 LEU A  79      54.979  81.465  67.250  1.00  0.00           C
ATOM   1405  CD2 LEU A  79      52.921  82.514  68.240  1.00  0.00           C
ATOM   1409  C   LEU A  79      56.710  84.415  70.430  1.00  0.00           C
ATOM   1410  O   LEU A  79      56.041  85.454  70.480  1.00  0.00           O
ATOM   1411  N   ASN A  80      57.630  84.125  71.350  1.00  0.00           N
ATOM   1413  CA  ASN A  80      57.960  85.035  72.429  1.00  0.00           C
ATOM   1415  CB  ASN A  80      56.751  85.385  73.359  1.00  0.00           C
ATOM   1418  CG  ASN A  80      55.951  84.165  73.790  1.00  0.00           C
ATOM   1419  OD1 ASN A  80      56.210  83.595  74.839  1.00  0.00           O
ATOM   1420  ND2 ASN A  80      54.890  83.785  73.040  1.00  0.00           N
ATOM   1423  C   ASN A  80      59.139  84.524  73.250  1.00  0.00           C
ATOM   1424  O   ASN A  80      58.979  84.165  74.419  1.00  0.00           O
ATOM   1425  N   PRO A  81      60.369  84.515  72.749  1.00  0.00           N
ATOM   1426  CD  PRO A  81      60.761  85.035  71.439  1.00  0.00           C
ATOM   1429  CA  PRO A  81      61.530  84.064  73.499  1.00  0.00           C
ATOM   1431  CB  PRO A  81      62.660  84.004  72.450  1.00  0.00           C
ATOM   1434  CG  PRO A  81      62.029  84.295  71.080  1.00  0.00           C
ATOM   1437  C   PRO A  81      61.941  85.063  74.559  1.00  0.00           C
ATOM   1438  O   PRO A  81      62.939  84.855  75.240  1.00  0.00           O
ATOM   1439  N   THR A  82      61.229  86.185  74.740  1.00  0.00           N
ATOM   1441  CA  THR A  82      61.541  87.155  75.769  1.00  0.00           C
ATOM   1443  CB  THR A  82      61.439  88.595  75.240  1.00  0.00           C
ATOM   1445  OG1 THR A  82      62.210  88.725  74.069  1.00  0.00           O
ATOM   1447  CG2 THR A  82      62.021  89.635  76.200  1.00  0.00           C
ATOM   1451  C   THR A  82      60.621  86.954  76.960  1.00  0.00           C
ATOM   1452  O   THR A  82      60.730  87.665  77.970  1.00  0.00           O
ATOM   1453  N   HIS A  83      59.681  85.975  76.910  1.00  0.00           N
ATOM   1455  CA  HIS A  83      58.570  85.885  77.870  1.00  0.00           C
ATOM   1457  CB  HIS A  83      57.580  84.734  77.529  1.00  0.00           C
ATOM   1460  ND1 HIS A  83      55.790  84.295  79.279  1.00  0.00           N
ATOM   1461  CG  HIS A  83      56.181  84.904  78.090  1.00  0.00           C
ATOM   1462  CE1 HIS A  83      54.511  84.624  79.419  1.00  0.00           C
ATOM   1464  NE2 HIS A  83      54.069  85.394  78.390  1.00  0.00           N
ATOM   1466  CD2 HIS A  83      55.130  85.555  77.529  1.00  0.00           C
ATOM   1468  C   HIS A  83      59.001  85.715  79.330  1.00  0.00           C
ATOM   1469  O   HIS A  83      59.971  84.995  79.589  1.00  0.00           O
ATOM   1470  N   PRO A  84      58.349  86.345  80.320  1.00  0.00           N
ATOM   1471  CD  PRO A  84      57.431  87.455  80.130  1.00  0.00           C
ATOM   1474  CA  PRO A  84      58.660  86.173  81.729  1.00  0.00           C
ATOM   1476  CB  PRO A  84      57.619  87.003  82.480  1.00  0.00           C
ATOM   1479  CG  PRO A  84      57.381  88.134  81.490  1.00  0.00           C
ATOM   1482  C   PRO A  84      58.771  84.755  82.210  1.00  0.00           C
ATOM   1483  O   PRO A  84      59.670  84.484  82.990  1.00  0.00           O
ATOM   1484  N   ASN A  85      57.880  83.865  81.740  1.00  0.00           N
ATOM   1486  CA  ASN A  85      57.819  82.505  82.229  1.00  0.00           C
ATOM   1488  CB  ASN A  85      56.350  82.035  82.339  1.00  0.00           C
ATOM   1491  CG  ASN A  85      55.541  82.905  83.289  1.00  0.00           C
ATOM   1492  OD1 ASN A  85      55.491  82.704  84.500  1.00  0.00           O
ATOM   1493  ND2 ASN A  85      54.780  83.865  82.719  1.00  0.00           N
ATOM   1496  C   ASN A  85      58.570  81.545  81.310  1.00  0.00           C
ATOM   1497  O   ASN A  85      58.311  80.345  81.300  1.00  0.00           O
ATOM   1498  N   ILE A  86      59.550  82.024  80.509  1.00  0.00           N
ATOM   1500  CA  ILE A  86      60.361  81.174  79.629  1.00  0.00           C
ATOM   1502  CB  ILE A  86      61.280  81.984  78.700  1.00  0.00           C
ATOM   1504  CG2 ILE A  86      62.320  82.785  79.519  1.00  0.00           C
ATOM   1508  CG1 ILE A  86      61.969  81.085  77.630  1.00  0.00           C
ATOM   1511  CD  ILE A  86      62.670  81.875  76.519  1.00  0.00           C
ATOM   1515  C   ILE A  86      61.151  80.115  80.380  1.00  0.00           C
ATOM   1516  O   ILE A  86      61.431  79.045  79.839  1.00  0.00           O
ATOM   1517  N   ASP A  87      61.509  80.354  81.670  1.00  0.00           N
ATOM   1519  CA  ASP A  87      62.181  79.395  82.519  1.00  0.00           C
ATOM   1521  CB  ASP A  87      62.570  80.085  83.880  1.00  0.00           C
ATOM   1524  CG  ASP A  87      61.431  80.385  84.850  1.00  0.00           C
ATOM   1525  OD1 ASP A  87      60.280  80.615  84.380  1.00  0.00           O
ATOM   1526  OD2 ASP A  87      61.721  80.445  86.069  1.00  0.00           O
ATOM   1527  C   ASP A  87      61.390  78.095  82.700  1.00  0.00           C
ATOM   1528  O   ASP A  87      61.931  76.995  82.519  1.00  0.00           O
ATOM   1529  N   TYR A  88      60.060  78.165  82.929  1.00  0.00           N
ATOM   1531  CA  TYR A  88      59.200  76.995  82.869  1.00  0.00           C
ATOM   1533  CB  TYR A  88      57.721  77.385  83.219  1.00  0.00           C
ATOM   1536  CG  TYR A  88      56.751  76.235  82.999  1.00  0.00           C
ATOM   1537  CD1 TYR A  88      56.910  75.025  83.700  1.00  0.00           C
ATOM   1539  CE1 TYR A  88      56.081  73.924  83.420  1.00  0.00           C
ATOM   1541  CZ  TYR A  88      55.080  74.045  82.450  1.00  0.00           C
ATOM   1542  OH  TYR A  88      54.200  72.985  82.210  1.00  0.00           O
ATOM   1544  CD2 TYR A  88      55.771  76.325  82.000  1.00  0.00           C
ATOM   1546  CE2 TYR A  88      54.920  75.235  81.729  1.00  0.00           C
ATOM   1548  C   TYR A  88      59.221  76.245  81.539  1.00  0.00           C
ATOM   1549  O   TYR A  88      59.291  75.025  81.490  1.00  0.00           O
ATOM   1550  N   VAL A  89      59.151  76.985  80.420  1.00  0.00           N
ATOM   1552  CA  VAL A  89      59.049  76.435  79.080  1.00  0.00           C
ATOM   1554  CB  VAL A  89      58.729  77.535  78.070  1.00  0.00           C
ATOM   1556  CG1 VAL A  89      58.441  76.915  76.690  1.00  0.00           C
ATOM   1560  CG2 VAL A  89      57.490  78.305  78.549  1.00  0.00           C
ATOM   1564  C   VAL A  89      60.299  75.665  78.709  1.00  0.00           C
ATOM   1565  O   VAL A  89      60.240  74.525  78.230  1.00  0.00           O
ATOM   1566  N   MET A  90      61.471  76.235  79.060  1.00  0.00           N
ATOM   1568  CA  MET A  90      62.771  75.575  78.990  1.00  0.00           C
ATOM   1570  CB  MET A  90      63.861  76.585  79.439  1.00  0.00           C
ATOM   1573  CG  MET A  90      64.101  77.725  78.440  1.00  0.00           C
ATOM   1576  SD  MET A  90      64.890  77.144  76.930  1.00  0.00           S
ATOM   1577  CE  MET A  90      65.001  78.765  76.110  1.00  0.00           C
ATOM   1581  C   MET A  90      62.901  74.325  79.839  1.00  0.00           C
ATOM   1582  O   MET A  90      63.401  73.285  79.390  1.00  0.00           O
ATOM   1583  N   TYR A  91      62.401  74.375  81.089  1.00  0.00           N
ATOM   1585  CA  TYR A  91      62.331  73.205  81.960  1.00  0.00           C
ATOM   1587  CB  TYR A  91      61.829  73.685  83.359  1.00  0.00           C
ATOM   1590  CG  TYR A  91      61.420  72.575  84.299  1.00  0.00           C
ATOM   1591  CD1 TYR A  91      62.401  71.855  84.980  1.00  0.00           C
ATOM   1593  CE1 TYR A  91      62.050  70.975  86.010  1.00  0.00           C
ATOM   1595  CZ  TYR A  91      60.701  70.754  86.310  1.00  0.00           C
ATOM   1596  OH  TYR A  91      60.410  69.885  87.380  1.00  0.00           O
ATOM   1598  CD2 TYR A  91      60.060  72.335  84.580  1.00  0.00           C
ATOM   1600  CE2 TYR A  91      59.701  71.405  85.579  1.00  0.00           C
ATOM   1602  C   TYR A  91      61.479  72.075  81.390  1.00  0.00           C
ATOM   1603  O   TYR A  91      61.899  70.915  81.329  1.00  0.00           O
ATOM   1604  N   MET A  92      60.271  72.405  80.900  1.00  0.00           N
ATOM   1606  CA  MET A  92      59.311  71.395  80.490  1.00  0.00           C
ATOM   1608  CB  MET A  92      57.869  71.945  80.380  1.00  0.00           C
ATOM   1611  CG  MET A  92      56.780  70.875  80.089  1.00  0.00           C
ATOM   1614  SD  MET A  92      55.761  70.335  81.490  1.00  0.00           S
ATOM   1615  CE  MET A  92      57.001  69.254  82.229  1.00  0.00           C
ATOM   1619  C   MET A  92      59.710  70.745  79.179  1.00  0.00           C
ATOM   1620  O   MET A  92      59.421  69.575  78.940  1.00  0.00           O
ATOM   1621  N   ARG A  93      60.471  71.435  78.300  1.00  0.00           N
ATOM   1623  CA  ARG A  93      61.111  70.785  77.170  1.00  0.00           C
ATOM   1625  CB  ARG A  93      61.921  71.785  76.320  1.00  0.00           C
ATOM   1628  CG  ARG A  93      62.619  71.185  75.070  1.00  0.00           C
ATOM   1631  CD  ARG A  93      61.710  70.835  73.880  1.00  0.00           C
ATOM   1634  NE  ARG A  93      62.630  70.325  72.810  1.00  0.00           N
ATOM   1636  CZ  ARG A  93      63.111  71.085  71.820  1.00  0.00           C
ATOM   1637  NH1 ARG A  93      62.570  72.195  71.390  1.00  0.00           N
ATOM   1640  NH2 ARG A  93      64.231  70.705  71.220  1.00  0.00           N
ATOM   1643  C   ARG A  93      62.050  69.675  77.579  1.00  0.00           C
ATOM   1644  O   ARG A  93      62.001  68.565  77.050  1.00  0.00           O
ATOM   1645  N   GLY A  94      62.880  69.925  78.600  1.00  0.00           N
ATOM   1647  CA  GLY A  94      63.780  68.924  79.170  1.00  0.00           C
ATOM   1650  C   GLY A  94      63.061  67.715  79.710  1.00  0.00           C
ATOM   1651  O   GLY A  94      63.441  66.575  79.439  1.00  0.00           O
ATOM   1652  N   LEU A  95      61.969  67.934  80.479  1.00  0.00           N
ATOM   1654  CA  LEU A  95      61.081  66.895  80.970  1.00  0.00           C
ATOM   1656  CB  LEU A  95      59.979  67.445  81.920  1.00  0.00           C
ATOM   1659  CG  LEU A  95      60.410  67.565  83.390  1.00  0.00           C
ATOM   1661  CD1 LEU A  95      61.250  68.815  83.610  1.00  0.00           C
ATOM   1665  CD2 LEU A  95      59.210  67.605  84.350  1.00  0.00           C
ATOM   1669  C   LEU A  95      60.380  66.115  79.880  1.00  0.00           C
ATOM   1670  O   LEU A  95      60.299  64.895  79.930  1.00  0.00           O
ATOM   1671  N   THR A  96      59.870  66.815  78.840  1.00  0.00           N
ATOM   1673  CA  THR A  96      59.280  66.155  77.679  1.00  0.00           C
ATOM   1675  CB  THR A  96      58.640  67.105  76.659  1.00  0.00           C
ATOM   1677  OG1 THR A  96      57.521  67.755  77.220  1.00  0.00           O
ATOM   1679  CG2 THR A  96      58.090  66.345  75.440  1.00  0.00           C
ATOM   1683  C   THR A  96      60.280  65.275  76.980  1.00  0.00           C
ATOM   1684  O   THR A  96      60.000  64.105  76.779  1.00  0.00           O
ATOM   1685  N   ASN A  97      61.509  65.795  76.720  1.00  0.00           N
ATOM   1687  CA  ASN A  97      62.619  65.025  76.180  1.00  0.00           C
ATOM   1689  CB  ASN A  97      63.841  65.955  75.960  1.00  0.00           C
ATOM   1692  CG  ASN A  97      63.760  66.754  74.659  1.00  0.00           C
ATOM   1693  OD1 ASN A  97      63.160  66.345  73.670  1.00  0.00           O
ATOM   1694  ND2 ASN A  97      64.431  67.934  74.620  1.00  0.00           N
ATOM   1697  C   ASN A  97      63.041  63.835  77.070  1.00  0.00           C
ATOM   1698  O   ASN A  97      63.181  62.725  76.580  1.00  0.00           O
ATOM   1699  N   MET A  98      63.160  63.995  78.400  1.00  0.00           N
ATOM   1701  CA  MET A  98      63.420  62.885  79.330  1.00  0.00           C
ATOM   1703  CB  MET A  98      63.631  63.355  80.789  1.00  0.00           C
ATOM   1706  CG  MET A  98      64.951  64.085  81.019  1.00  0.00           C
ATOM   1709  SD  MET A  98      65.070  64.715  82.719  1.00  0.00           S
ATOM   1710  CE  MET A  98      65.631  63.215  83.549  1.00  0.00           C
ATOM   1714  C   MET A  98      62.341  61.815  79.360  1.00  0.00           C
ATOM   1715  O   MET A  98      62.570  60.655  79.690  1.00  0.00           O
ATOM   1716  N   ALA A  99      61.100  62.175  79.010  1.00  0.00           N
ATOM   1718  CA  ALA A  99      59.979  61.265  79.060  1.00  0.00           C
ATOM   1720  CB  ALA A  99      58.710  62.065  79.410  1.00  0.00           C
ATOM   1724  C   ALA A  99      59.841  60.545  77.719  1.00  0.00           C
ATOM   1725  O   ALA A  99      59.009  59.635  77.570  1.00  0.00           O
ATOM   1726  N   LEU A 100      60.730  60.895  76.770  1.00  0.00           N
ATOM   1728  CA  LEU A 100      61.030  60.105  75.599  1.00  0.00           C
ATOM   1730  CB  LEU A 100      61.280  61.005  74.349  1.00  0.00           C
ATOM   1733  CG  LEU A 100      60.229  62.095  74.080  1.00  0.00           C
ATOM   1735  CD1 LEU A 100      60.611  62.895  72.819  1.00  0.00           C
ATOM   1739  CD2 LEU A 100      58.820  61.515  73.980  1.00  0.00           C
ATOM   1743  C   LEU A 100      62.280  59.245  75.780  1.00  0.00           C
ATOM   1744  O   LEU A 100      62.660  58.535  74.860  1.00  0.00           O
ATOM   1745  N   ASP A 101      62.960  59.285  76.950  1.00  0.00           N
ATOM   1747  CA  ASP A 101      64.320  58.775  77.050  1.00  0.00           C
ATOM   1749  CB  ASP A 101      65.041  59.405  78.280  1.00  0.00           C
ATOM   1752  CG  ASP A 101      66.551  59.385  78.239  1.00  0.00           C
ATOM   1753  OD1 ASP A 101      67.151  59.325  77.129  1.00  0.00           O
ATOM   1754  OD2 ASP A 101      67.160  59.575  79.320  1.00  0.00           O
ATOM   1755  C   ASP A 101      64.371  57.255  77.050  1.00  0.00           C
ATOM   1756  O   ASP A 101      63.361  56.535  77.150  1.00  0.00           O
ATOM   1757  N   ASP A 102      65.579  56.695  76.890  1.00  0.00           N
ATOM   1759  CA  ASP A 102      65.780  55.265  76.869  1.00  0.00           C
ATOM   1761  CB  ASP A 102      67.229  54.935  76.429  1.00  0.00           C
ATOM   1764  CG  ASP A 102      68.331  55.535  77.290  1.00  0.00           C
ATOM   1765  OD1 ASP A 102      68.040  56.175  78.330  1.00  0.00           O
ATOM   1766  OD2 ASP A 102      69.520  55.365  76.910  1.00  0.00           O
ATOM   1767  C   ASP A 102      65.361  54.585  78.169  1.00  0.00           C
ATOM   1768  O   ASP A 102      64.570  53.645  78.150  1.00  0.00           O
ATOM   1769  N   SER A 103      65.811  55.145  79.299  1.00  0.00           N
ATOM   1771  CA  SER A 103      65.771  54.655  80.660  1.00  0.00           C
ATOM   1773  CB  SER A 103      67.170  54.655  81.310  1.00  0.00           C
ATOM   1776  OG  SER A 103      67.960  53.685  80.640  1.00  0.00           O
ATOM   1778  C   SER A 103      64.910  55.465  81.589  1.00  0.00           C
ATOM   1779  O   SER A 103      64.890  56.695  81.580  1.00  0.00           O
ATOM   1780  N   ALA A 104      64.160  54.755  82.450  1.00  0.00           N
ATOM   1782  CA  ALA A 104      63.230  55.325  83.390  1.00  0.00           C
ATOM   1784  CB  ALA A 104      61.801  54.995  82.909  1.00  0.00           C
ATOM   1788  C   ALA A 104      63.451  54.695  84.749  1.00  0.00           C
ATOM   1789  O   ALA A 104      63.349  53.475  84.930  1.00  0.00           O
ATOM   1790  N   LEU A 105      63.760  55.505  85.789  1.00  0.00           N
ATOM   1792  CA  LEU A 105      63.869  55.035  87.150  1.00  0.00           C
ATOM   1794  CB  LEU A 105      64.971  55.795  87.929  1.00  0.00           C
ATOM   1797  CG  LEU A 105      65.570  55.105  89.189  1.00  0.00           C
ATOM   1799  CD1 LEU A 105      64.680  55.195  90.429  1.00  0.00           C
ATOM   1803  CD2 LEU A 105      66.001  53.645  88.969  1.00  0.00           C
ATOM   1807  C   LEU A 105      62.500  55.035  87.810  1.00  0.00           C
ATOM   1808  O   LEU A 105      61.931  56.025  88.269  1.00  0.00           O
ATOM   1809  N   GLN A 106      61.910  53.835  87.780  1.00  0.00           N
ATOM   1811  CA  GLN A 106      60.639  53.555  88.350  1.00  0.00           C
ATOM   1813  CB  GLN A 106      59.620  53.225  87.229  1.00  0.00           C
ATOM   1816  CG  GLN A 106      59.799  51.935  86.390  1.00  0.00           C
ATOM   1819  CD  GLN A 106      58.620  51.705  85.429  1.00  0.00           C
ATOM   1820  OE1 GLN A 106      58.600  50.885  84.500  1.00  0.00           O
ATOM   1821  NE2 GLN A 106      57.560  52.525  85.610  1.00  0.00           N
ATOM   1824  C   GLN A 106      60.840  52.465  89.369  1.00  0.00           C
ATOM   1825  O   GLN A 106      61.160  51.325  89.049  1.00  0.00           O
ATOM   1826  N   GLY A 107      60.709  52.815  90.660  1.00  0.00           N
ATOM   1828  CA  GLY A 107      61.100  51.965  91.780  1.00  0.00           C
ATOM   1831  C   GLY A 107      62.591  51.985  92.009  1.00  0.00           C
ATOM   1832  O   GLY A 107      63.370  52.525  91.230  1.00  0.00           O
ATOM   1833  N   PHE A 108      63.069  51.395  93.119  1.00  0.00           N
ATOM   1835  CA  PHE A 108      64.501  51.345  93.409  1.00  0.00           C
ATOM   1837  CB  PHE A 108      64.701  51.045  94.910  1.00  0.00           C
ATOM   1840  CG  PHE A 108      64.070  52.125  95.730  1.00  0.00           C
ATOM   1841  CD1 PHE A 108      62.729  52.045  96.149  1.00  0.00           C
ATOM   1843  CE1 PHE A 108      62.191  53.035  96.970  1.00  0.00           C
ATOM   1845  CZ  PHE A 108      63.001  54.075  97.439  1.00  0.00           C
ATOM   1847  CD2 PHE A 108      64.850  53.215  96.160  1.00  0.00           C
ATOM   1849  CE2 PHE A 108      64.329  54.175  97.030  1.00  0.00           C
ATOM   1851  C   PHE A 108      65.221  50.265  92.610  1.00  0.00           C
ATOM   1852  O   PHE A 108      66.440  50.265  92.470  1.00  0.00           O
ATOM   1853  N   PHE A 109      64.431  49.315  92.089  1.00  0.00           N
ATOM   1855  CA  PHE A 109      64.811  48.215  91.240  1.00  0.00           C
ATOM   1857  CB  PHE A 109      64.840  46.885  92.060  1.00  0.00           C
ATOM   1860  CG  PHE A 109      65.481  45.745  91.300  1.00  0.00           C
ATOM   1861  CD1 PHE A 109      66.780  45.895  90.800  1.00  0.00           C
ATOM   1863  CE1 PHE A 109      67.420  44.855  90.110  1.00  0.00           C
ATOM   1865  CZ  PHE A 109      66.731  43.655  89.880  1.00  0.00           C
ATOM   1867  CD2 PHE A 109      64.799  44.535  91.049  1.00  0.00           C
ATOM   1869  CE2 PHE A 109      65.421  43.495  90.350  1.00  0.00           C
ATOM   1871  C   PHE A 109      63.701  48.135  90.180  1.00  0.00           C
ATOM   1872  O   PHE A 109      62.780  48.945  90.210  1.00  0.00           O
ATOM   1873  N   GLY A 110      63.721  47.135  89.270  1.00  0.00           N
ATOM   1875  CA  GLY A 110      62.660  46.905  88.280  1.00  0.00           C
ATOM   1878  C   GLY A 110      63.101  47.215  86.880  1.00  0.00           C
ATOM   1879  O   GLY A 110      63.381  48.375  86.580  1.00  0.00           O
ATOM   1880  N   VAL A 111      63.121  46.175  86.019  1.00  0.00           N
ATOM   1882  CA  VAL A 111      63.331  46.215  84.580  1.00  0.00           C
ATOM   1884  CB  VAL A 111      62.160  46.805  83.800  1.00  0.00           C
ATOM   1886  CG1 VAL A 111      62.370  46.635  82.280  1.00  0.00           C
ATOM   1890  CG2 VAL A 111      60.861  46.095  84.210  1.00  0.00           C
ATOM   1894  C   VAL A 111      64.660  46.795  84.159  1.00  0.00           C
ATOM   1895  O   VAL A 111      64.940  47.965  84.369  1.00  0.00           O
ATOM   1896  N   ASP A 112      65.530  45.985  83.499  1.00  0.00           N
ATOM   1898  CA  ASP A 112      66.780  46.405  82.890  1.00  0.00           C
ATOM   1900  CB  ASP A 112      67.381  45.225  82.080  1.00  0.00           C
ATOM   1903  CG  ASP A 112      68.830  45.355  81.670  1.00  0.00           C
ATOM   1904  OD1 ASP A 112      69.631  45.915  82.459  1.00  0.00           O
ATOM   1905  OD2 ASP A 112      69.160  44.775  80.600  1.00  0.00           O
ATOM   1906  C   ASP A 112      66.639  47.655  82.000  1.00  0.00           C
ATOM   1907  O   ASP A 112      65.660  47.805  81.259  1.00  0.00           O
ATOM   1908  N   ARG A 113      67.580  48.605  82.100  1.00  0.00           N
ATOM   1910  CA  ARG A 113      67.420  49.915  81.510  1.00  0.00           C
ATOM   1912  CB  ARG A 113      67.291  50.985  82.630  1.00  0.00           C
ATOM   1915  CG  ARG A 113      65.951  50.965  83.400  1.00  0.00           C
ATOM   1918  CD  ARG A 113      64.729  50.985  82.480  1.00  0.00           C
ATOM   1921  NE  ARG A 113      63.471  50.905  83.259  1.00  0.00           N
ATOM   1923  CZ  ARG A 113      62.271  50.965  82.719  1.00  0.00           C
ATOM   1924  NH1 ARG A 113      62.029  51.255  81.450  1.00  0.00           N
ATOM   1927  NH2 ARG A 113      61.240  50.705  83.490  1.00  0.00           N
ATOM   1930  C   ARG A 113      68.541  50.185  80.549  1.00  0.00           C
ATOM   1931  O   ARG A 113      69.700  50.045  80.880  1.00  0.00           O
ATOM   1932  N   SER A 114      68.251  50.505  79.279  1.00  0.00           N
ATOM   1934  CA  SER A 114      69.200  50.285  78.200  1.00  0.00           C
ATOM   1936  CB  SER A 114      68.600  49.395  77.080  1.00  0.00           C
ATOM   1939  OG  SER A 114      67.261  49.805  76.740  1.00  0.00           O
ATOM   1941  C   SER A 114      69.670  51.605  77.649  1.00  0.00           C
ATOM   1942  O   SER A 114      69.051  52.625  77.889  1.00  0.00           O
ATOM   1943  N   ASP A 115      70.790  51.645  76.900  1.00  0.00           N
ATOM   1945  CA  ASP A 115      71.440  52.875  76.490  1.00  0.00           C
ATOM   1947  CB  ASP A 115      72.960  52.565  76.419  1.00  0.00           C
ATOM   1950  CG  ASP A 115      73.320  51.505  75.389  1.00  0.00           C
ATOM   1951  OD1 ASP A 115      72.681  50.425  75.359  1.00  0.00           O
ATOM   1952  OD2 ASP A 115      74.351  51.705  74.699  1.00  0.00           O
ATOM   1953  C   ASP A 115      70.930  53.425  75.149  1.00  0.00           C
ATOM   1954  O   ASP A 115      71.229  54.565  74.780  1.00  0.00           O
ATOM   1955  N   ARG A 116      70.119  52.625  74.439  1.00  0.00           N
ATOM   1957  CA  ARG A 116      69.390  52.905  73.210  1.00  0.00           C
ATOM   1959  CB  ARG A 116      67.880  52.685  73.379  1.00  0.00           C
ATOM   1962  CG  ARG A 116      67.570  51.195  73.519  1.00  0.00           C
ATOM   1965  CD  ARG A 116      66.190  50.835  73.020  1.00  0.00           C
ATOM   1968  NE  ARG A 116      66.081  49.355  73.189  1.00  0.00           N
ATOM   1970  CZ  ARG A 116      65.351  48.765  74.120  1.00  0.00           C
ATOM   1971  NH1 ARG A 116      64.751  49.435  75.070  1.00  0.00           N
ATOM   1974  NH2 ARG A 116      65.340  47.455  74.150  1.00  0.00           N
ATOM   1977  C   ARG A 116      69.700  54.115  72.350  1.00  0.00           C
ATOM   1978  O   ARG A 116      70.721  54.185  71.670  1.00  0.00           O
ATOM   1979  N   ASP A 117      68.800  55.115  72.350  1.00  0.00           N
ATOM   1981  CA  ASP A 117      69.041  56.345  71.620  1.00  0.00           C
ATOM   1983  CB  ASP A 117      67.840  56.765  70.740  1.00  0.00           C
ATOM   1986  CG  ASP A 117      68.200  57.855  69.740  1.00  0.00           C
ATOM   1987  OD1 ASP A 117      69.260  58.535  69.880  1.00  0.00           O
ATOM   1988  OD2 ASP A 117      67.350  58.045  68.840  1.00  0.00           O
ATOM   1989  C   ASP A 117      69.280  57.365  72.710  1.00  0.00           C
ATOM   1990  O   ASP A 117      68.340  57.685  73.440  1.00  0.00           O
ATOM   1991  N   PRO A 118      70.460  57.885  72.900  1.00  0.00           N
ATOM   1992  CD  PRO A 118      71.700  57.465  72.240  1.00  0.00           C
ATOM   1995  CA  PRO A 118      70.691  58.835  73.950  1.00  0.00           C
ATOM   1997  CB  PRO A 118      72.191  58.695  74.229  1.00  0.00           C
ATOM   2000  CG  PRO A 118      72.751  58.405  72.839  1.00  0.00           C
ATOM   2003  C   PRO A 118      70.320  60.235  73.519  1.00  0.00           C
ATOM   2004  O   PRO A 118      70.431  61.125  74.360  1.00  0.00           O
ATOM   2005  N   GLN A 119      69.890  60.485  72.250  1.00  0.00           N
ATOM   2007  CA  GLN A 119      69.680  61.845  71.760  1.00  0.00           C
ATOM   2009  CB  GLN A 119      69.331  61.885  70.259  1.00  0.00           C
ATOM   2012  CG  GLN A 119      67.870  61.525  69.890  1.00  0.00           C
ATOM   2015  CD  GLN A 119      67.681  61.555  68.380  1.00  0.00           C
ATOM   2016  OE1 GLN A 119      66.910  62.355  67.840  1.00  0.00           O
ATOM   2017  NE2 GLN A 119      68.450  60.685  67.700  1.00  0.00           N
ATOM   2020  C   GLN A 119      68.631  62.615  72.550  1.00  0.00           C
ATOM   2021  O   GLN A 119      68.780  63.815  72.769  1.00  0.00           O
ATOM   2022  N   HIS A 120      67.570  61.925  73.029  1.00  0.00           N
ATOM   2024  CA  HIS A 120      66.560  62.505  73.880  1.00  0.00           C
ATOM   2026  CB  HIS A 120      65.561  61.415  74.310  1.00  0.00           C
ATOM   2029  ND1 HIS A 120      65.369  59.615  72.590  1.00  0.00           N
ATOM   2030  CG  HIS A 120      64.920  60.805  73.130  1.00  0.00           C
ATOM   2031  CE1 HIS A 120      64.590  59.395  71.560  1.00  0.00           C
ATOM   2033  NE2 HIS A 120      63.660  60.375  71.420  1.00  0.00           N
ATOM   2035  CD2 HIS A 120      63.869  61.285  72.420  1.00  0.00           C
ATOM   2037  C   HIS A 120      67.100  63.155  75.140  1.00  0.00           C
ATOM   2038  O   HIS A 120      66.840  64.325  75.420  1.00  0.00           O
ATOM   2039  N   ALA A 121      67.960  62.455  75.900  1.00  0.00           N
ATOM   2041  CA  ALA A 121      68.600  63.075  77.030  1.00  0.00           C
ATOM   2043  CB  ALA A 121      69.290  62.035  77.889  1.00  0.00           C
ATOM   2047  C   ALA A 121      69.651  64.105  76.690  1.00  0.00           C
ATOM   2048  O   ALA A 121      69.791  65.085  77.410  1.00  0.00           O
ATOM   2049  N   ARG A 122      70.400  63.935  75.590  1.00  0.00           N
ATOM   2051  CA  ARG A 122      71.361  64.935  75.149  1.00  0.00           C
ATOM   2053  CB  ARG A 122      72.170  64.445  73.929  1.00  0.00           C
ATOM   2056  CG  ARG A 122      73.060  63.215  74.220  1.00  0.00           C
ATOM   2059  CD  ARG A 122      73.911  62.775  73.020  1.00  0.00           C
ATOM   2062  NE  ARG A 122      74.570  61.475  73.379  1.00  0.00           N
ATOM   2064  CZ  ARG A 122      75.640  61.375  74.159  1.00  0.00           C
ATOM   2065  NH1 ARG A 122      76.229  62.385  74.769  1.00  0.00           N
ATOM   2068  NH2 ARG A 122      76.090  60.155  74.369  1.00  0.00           N
ATOM   2071  C   ARG A 122      70.700  66.275  74.850  1.00  0.00           C
ATOM   2072  O   ARG A 122      71.111  67.315  75.359  1.00  0.00           O
ATOM   2073  N   ALA A 123      69.560  66.245  74.120  1.00  0.00           N
ATOM   2075  CA  ALA A 123      68.690  67.385  73.950  1.00  0.00           C
ATOM   2077  CB  ALA A 123      67.560  66.995  72.990  1.00  0.00           C
ATOM   2081  C   ALA A 123      68.101  67.915  75.260  1.00  0.00           C
ATOM   2082  O   ALA A 123      68.200  69.105  75.549  1.00  0.00           O
ATOM   2083  N   ALA A 124      67.560  67.025  76.130  1.00  0.00           N
ATOM   2085  CA  ALA A 124      67.011  67.405  77.420  1.00  0.00           C
ATOM   2087  CB  ALA A 124      66.560  66.165  78.210  1.00  0.00           C
ATOM   2091  C   ALA A 124      68.010  68.115  78.309  1.00  0.00           C
ATOM   2092  O   ALA A 124      67.740  69.165  78.890  1.00  0.00           O
ATOM   2093  N   PHE A 125      69.231  67.555  78.370  1.00  0.00           N
ATOM   2095  CA  PHE A 125      70.370  68.065  79.080  1.00  0.00           C
ATOM   2097  CB  PHE A 125      71.570  67.095  78.880  1.00  0.00           C
ATOM   2100  CG  PHE A 125      72.780  67.485  79.690  1.00  0.00           C
ATOM   2101  CD1 PHE A 125      73.600  68.585  79.369  1.00  0.00           C
ATOM   2103  CE1 PHE A 125      74.680  68.945  80.180  1.00  0.00           C
ATOM   2105  CZ  PHE A 125      74.979  68.185  81.300  1.00  0.00           C
ATOM   2107  CD2 PHE A 125      73.121  66.715  80.810  1.00  0.00           C
ATOM   2109  CE2 PHE A 125      74.210  67.065  81.609  1.00  0.00           C
ATOM   2111  C   PHE A 125      70.710  69.455  78.580  1.00  0.00           C
ATOM   2112  O   PHE A 125      70.979  70.345  79.380  1.00  0.00           O
ATOM   2113  N   SER A 126      70.700  69.685  77.249  1.00  0.00           N
ATOM   2115  CA  SER A 126      71.021  70.995  76.700  1.00  0.00           C
ATOM   2117  CB  SER A 126      71.100  70.975  75.149  1.00  0.00           C
ATOM   2120  OG  SER A 126      71.820  72.125  74.690  1.00  0.00           O
ATOM   2122  C   SER A 126      70.010  72.045  77.120  1.00  0.00           C
ATOM   2123  O   SER A 126      70.361  73.145  77.540  1.00  0.00           O
ATOM   2124  N   ASP A 127      68.710  71.695  77.050  1.00  0.00           N
ATOM   2126  CA  ASP A 127      67.619  72.535  77.500  1.00  0.00           C
ATOM   2128  CB  ASP A 127      66.291  71.905  77.040  1.00  0.00           C
ATOM   2131  CG  ASP A 127      66.291  71.875  75.520  1.00  0.00           C
ATOM   2132  OD1 ASP A 127      66.851  72.814  74.889  1.00  0.00           O
ATOM   2133  OD2 ASP A 127      65.631  70.945  74.990  1.00  0.00           O
ATOM   2134  C   ASP A 127      67.590  72.855  78.980  1.00  0.00           C
ATOM   2135  O   ASP A 127      67.460  74.015  79.369  1.00  0.00           O
ATOM   2136  N   PHE A 128      67.810  71.865  79.860  1.00  0.00           N
ATOM   2138  CA  PHE A 128      68.090  72.125  81.269  1.00  0.00           C
ATOM   2140  CB  PHE A 128      68.221  70.845  82.089  1.00  0.00           C
ATOM   2143  CG  PHE A 128      66.971  70.035  82.159  1.00  0.00           C
ATOM   2144  CD1 PHE A 128      65.811  70.555  82.760  1.00  0.00           C
ATOM   2146  CE1 PHE A 128      64.691  69.735  82.909  1.00  0.00           C
ATOM   2148  CZ  PHE A 128      64.721  68.415  82.450  1.00  0.00           C
ATOM   2150  CD2 PHE A 128      67.001  68.705  81.729  1.00  0.00           C
ATOM   2152  CE2 PHE A 128      65.870  67.905  81.840  1.00  0.00           C
ATOM   2154  C   PHE A 128      69.380  72.895  81.539  1.00  0.00           C
ATOM   2155  O   PHE A 128      69.450  73.725  82.439  1.00  0.00           O
ATOM   2156  N   SER A 129      70.460  72.625  80.789  1.00  0.00           N
ATOM   2158  CA  SER A 129      71.720  73.345  80.900  1.00  0.00           C
ATOM   2160  CB  SER A 129      72.801  72.725  79.959  1.00  0.00           C
ATOM   2163  OG  SER A 129      74.060  73.385  80.029  1.00  0.00           O
ATOM   2165  C   SER A 129      71.560  74.835  80.600  1.00  0.00           C
ATOM   2166  O   SER A 129      72.011  75.715  81.339  1.00  0.00           O
ATOM   2167  N   LYS A 130      70.780  75.135  79.550  1.00  0.00           N
ATOM   2169  CA  LYS A 130      70.291  76.445  79.200  1.00  0.00           C
ATOM   2171  CB  LYS A 130      69.520  76.235  77.880  1.00  0.00           C
ATOM   2174  CG  LYS A 130      69.290  77.435  76.950  1.00  0.00           C
ATOM   2177  CD  LYS A 130      68.430  77.025  75.730  1.00  0.00           C
ATOM   2180  CE  LYS A 130      68.800  75.695  75.020  1.00  0.00           C
ATOM   2183  NZ  LYS A 130      67.810  75.265  74.030  1.00  0.00           N
ATOM   2187  C   LYS A 130      69.420  77.065  80.289  1.00  0.00           C
ATOM   2188  O   LYS A 130      69.600  78.245  80.619  1.00  0.00           O
ATOM   2189  N   LEU A 131      68.490  76.305  80.929  1.00  0.00           N
ATOM   2191  CA  LEU A 131      67.700  76.754  82.070  1.00  0.00           C
ATOM   2193  CB  LEU A 131      66.691  75.645  82.529  1.00  0.00           C
ATOM   2196  CG  LEU A 131      65.631  75.985  83.619  1.00  0.00           C
ATOM   2198  CD1 LEU A 131      66.090  76.065  85.089  1.00  0.00           C
ATOM   2202  CD2 LEU A 131      64.861  77.255  83.280  1.00  0.00           C
ATOM   2206  C   LEU A 131      68.521  77.195  83.269  1.00  0.00           C
ATOM   2207  O   LEU A 131      68.370  78.315  83.750  1.00  0.00           O
ATOM   2208  N   VAL A 132      69.460  76.345  83.759  1.00  0.00           N
ATOM   2210  CA  VAL A 132      70.301  76.675  84.920  1.00  0.00           C
ATOM   2212  CB  VAL A 132      71.140  75.495  85.460  1.00  0.00           C
ATOM   2214  CG1 VAL A 132      72.070  74.905  84.390  1.00  0.00           C
ATOM   2218  CG2 VAL A 132      71.960  75.894  86.700  1.00  0.00           C
ATOM   2222  C   VAL A 132      71.181  77.885  84.670  1.00  0.00           C
ATOM   2223  O   VAL A 132      71.310  78.785  85.499  1.00  0.00           O
ATOM   2224  N   ARG A 133      71.801  77.985  83.479  1.00  0.00           N
ATOM   2226  CA  ARG A 133      72.580  79.165  83.180  1.00  0.00           C
ATOM   2228  CB  ARG A 133      73.441  79.025  81.910  1.00  0.00           C
ATOM   2231  CG  ARG A 133      74.511  80.145  81.740  1.00  0.00           C
ATOM   2234  CD  ARG A 133      74.111  81.395  80.920  1.00  0.00           C
ATOM   2237  NE  ARG A 133      75.140  82.465  81.160  1.00  0.00           N
ATOM   2239  CZ  ARG A 133      75.119  83.274  82.200  1.00  0.00           C
ATOM   2240  NH1 ARG A 133      74.231  83.174  83.160  1.00  0.00           N
ATOM   2243  NH2 ARG A 133      75.971  84.265  82.319  1.00  0.00           N
ATOM   2246  C   ARG A 133      71.770  80.424  83.030  1.00  0.00           C
ATOM   2247  O   ARG A 133      72.170  81.485  83.510  1.00  0.00           O
ATOM   2248  N   GLY A 134      70.630  80.365  82.330  1.00  0.00           N
ATOM   2250  CA  GLY A 134      69.850  81.555  82.019  1.00  0.00           C
ATOM   2253  C   GLY A 134      69.130  82.085  83.219  1.00  0.00           C
ATOM   2254  O   GLY A 134      68.971  83.295  83.380  1.00  0.00           O
ATOM   2255  N   TYR A 135      68.701  81.165  84.100  1.00  0.00           N
ATOM   2257  CA  TYR A 135      67.981  81.465  85.310  1.00  0.00           C
ATOM   2259  CB  TYR A 135      66.480  81.125  85.130  1.00  0.00           C
ATOM   2262  CG  TYR A 135      65.920  82.003  84.060  1.00  0.00           C
ATOM   2263  CD1 TYR A 135      65.701  83.355  84.360  1.00  0.00           C
ATOM   2265  CE1 TYR A 135      65.221  84.214  83.380  1.00  0.00           C
ATOM   2267  CZ  TYR A 135      64.971  83.745  82.089  1.00  0.00           C
ATOM   2268  OH  TYR A 135      64.561  84.675  81.119  1.00  0.00           O
ATOM   2270  CD2 TYR A 135      65.660  81.525  82.760  1.00  0.00           C
ATOM   2272  CE2 TYR A 135      65.200  82.404  81.770  1.00  0.00           C
ATOM   2274  C   TYR A 135      68.501  80.634  86.479  1.00  0.00           C
ATOM   2275  O   TYR A 135      67.941  79.575  86.740  1.00  0.00           O
ATOM   2276  N   PRO A 136      69.491  81.055  87.269  1.00  0.00           N
ATOM   2277  CD  PRO A 136      70.450  82.105  86.899  1.00  0.00           C
ATOM   2280  CA  PRO A 136      70.021  80.195  88.339  1.00  0.00           C
ATOM   2282  CB  PRO A 136      71.271  80.955  88.820  1.00  0.00           C
ATOM   2285  CG  PRO A 136      71.760  81.674  87.560  1.00  0.00           C
ATOM   2288  C   PRO A 136      68.980  80.044  89.439  1.00  0.00           C
ATOM   2289  O   PRO A 136      68.780  78.975  90.019  1.00  0.00           O
ATOM   2290  N   ASN A 137      68.251  81.135  89.659  1.00  0.00           N
ATOM   2292  CA  ASN A 137      67.251  81.255  90.700  1.00  0.00           C
ATOM   2294  CB  ASN A 137      67.390  82.645  91.349  1.00  0.00           C
ATOM   2297  CG  ASN A 137      68.760  82.684  92.009  1.00  0.00           C
ATOM   2298  OD1 ASN A 137      69.280  81.674  92.470  1.00  0.00           O
ATOM   2299  ND2 ASN A 137      69.431  83.855  91.980  1.00  0.00           N
ATOM   2302  C   ASN A 137      65.870  81.025  90.110  1.00  0.00           C
ATOM   2303  O   ASN A 137      64.890  81.564  90.600  1.00  0.00           O
ATOM   2304  N   SER A 138      65.741  80.235  89.030  1.00  0.00           N
ATOM   2306  CA  SER A 138      64.491  79.545  88.720  1.00  0.00           C
ATOM   2308  CB  SER A 138      64.550  78.805  87.350  1.00  0.00           C
ATOM   2311  OG  SER A 138      63.390  78.025  87.060  1.00  0.00           O
ATOM   2313  C   SER A 138      64.070  78.595  89.839  1.00  0.00           C
ATOM   2314  O   SER A 138      64.901  78.025  90.549  1.00  0.00           O
ATOM   2315  N   GLN A 139      62.751  78.375  90.019  1.00  0.00           N
ATOM   2317  CA  GLN A 139      62.191  77.405  90.950  1.00  0.00           C
ATOM   2319  CB  GLN A 139      60.681  77.674  91.150  1.00  0.00           C
ATOM   2322  CG  GLN A 139      59.780  77.425  89.910  1.00  0.00           C
ATOM   2325  CD  GLN A 139      58.340  77.835  90.250  1.00  0.00           C
ATOM   2326  OE1 GLN A 139      58.111  78.975  90.670  1.00  0.00           O
ATOM   2327  NE2 GLN A 139      57.370  76.915  90.079  1.00  0.00           N
ATOM   2330  C   GLN A 139      62.381  75.985  90.439  1.00  0.00           C
ATOM   2331  O   GLN A 139      62.201  74.985  91.139  1.00  0.00           O
ATOM   2332  N   TYR A 140      62.721  75.855  89.150  1.00  0.00           N
ATOM   2334  CA  TYR A 140      62.901  74.575  88.510  1.00  0.00           C
ATOM   2336  CB  TYR A 140      62.431  74.675  87.039  1.00  0.00           C
ATOM   2339  CG  TYR A 140      61.000  75.145  86.950  1.00  0.00           C
ATOM   2340  CD1 TYR A 140      59.951  74.345  87.439  1.00  0.00           C
ATOM   2342  CE1 TYR A 140      58.631  74.805  87.389  1.00  0.00           C
ATOM   2344  CZ  TYR A 140      58.349  76.065  86.860  1.00  0.00           C
ATOM   2345  OH  TYR A 140      57.021  76.515  86.820  1.00  0.00           O
ATOM   2347  CD2 TYR A 140      60.691  76.385  86.360  1.00  0.00           C
ATOM   2349  CE2 TYR A 140      59.371  76.865  86.349  1.00  0.00           C
ATOM   2351  C   TYR A 140      64.361  74.135  88.549  1.00  0.00           C
ATOM   2352  O   TYR A 140      64.651  72.965  88.300  1.00  0.00           O
ATOM   2353  N   THR A 141      65.310  75.015  88.940  1.00  0.00           N
ATOM   2355  CA  THR A 141      66.751  74.715  88.950  1.00  0.00           C
ATOM   2357  CB  THR A 141      67.600  75.885  89.399  1.00  0.00           C
ATOM   2359  OG1 THR A 141      67.311  77.015  88.600  1.00  0.00           O
ATOM   2361  CG2 THR A 141      69.100  75.615  89.229  1.00  0.00           C
ATOM   2365  C   THR A 141      67.111  73.555  89.850  1.00  0.00           C
ATOM   2366  O   THR A 141      67.920  72.695  89.509  1.00  0.00           O
ATOM   2367  N   THR A 142      66.480  73.505  91.040  1.00  0.00           N
ATOM   2369  CA  THR A 142      66.691  72.425  92.000  1.00  0.00           C
ATOM   2371  CB  THR A 142      65.979  72.655  93.339  1.00  0.00           C
ATOM   2373  OG1 THR A 142      66.170  73.965  93.839  1.00  0.00           O
ATOM   2375  CG2 THR A 142      66.590  71.715  94.390  1.00  0.00           C
ATOM   2379  C   THR A 142      66.300  71.055  91.490  1.00  0.00           C
ATOM   2380  O   THR A 142      67.050  70.095  91.670  1.00  0.00           O
ATOM   2381  N   ASP A 143      65.141  70.875  90.820  1.00  0.00           N
ATOM   2383  CA  ASP A 143      64.850  69.595  90.190  1.00  0.00           C
ATOM   2385  CB  ASP A 143      63.370  69.485  89.769  1.00  0.00           C
ATOM   2388  CG  ASP A 143      63.009  68.045  89.430  1.00  0.00           C
ATOM   2389  OD1 ASP A 143      63.530  67.105  90.079  1.00  0.00           O
ATOM   2390  OD2 ASP A 143      62.120  67.845  88.569  1.00  0.00           O
ATOM   2391  C   ASP A 143      65.741  69.325  88.990  1.00  0.00           C
ATOM   2392  O   ASP A 143      66.221  68.215  88.759  1.00  0.00           O
ATOM   2393  N   ALA A 144      66.001  70.365  88.189  1.00  0.00           N
ATOM   2395  CA  ALA A 144      66.810  70.255  87.009  1.00  0.00           C
ATOM   2397  CB  ALA A 144      66.770  71.575  86.250  1.00  0.00           C
ATOM   2401  C   ALA A 144      68.230  69.785  87.299  1.00  0.00           C
ATOM   2402  O   ALA A 144      68.701  68.875  86.630  1.00  0.00           O
ATOM   2403  N   THR A 145      68.920  70.265  88.359  1.00  0.00           N
ATOM   2405  CA  THR A 145      70.210  69.665  88.740  1.00  0.00           C
ATOM   2407  CB  THR A 145      70.979  70.375  89.869  1.00  0.00           C
ATOM   2409  OG1 THR A 145      72.361  70.035  89.880  1.00  0.00           O
ATOM   2411  CG2 THR A 145      70.470  70.065  91.290  1.00  0.00           C
ATOM   2415  C   THR A 145      70.119  68.185  89.080  1.00  0.00           C
ATOM   2416  O   THR A 145      70.950  67.385  88.670  1.00  0.00           O
ATOM   2417  N   LYS A 146      69.060  67.755  89.790  1.00  0.00           N
ATOM   2419  CA  LYS A 146      68.800  66.345  90.040  1.00  0.00           C
ATOM   2421  CB  LYS A 146      67.590  66.185  90.979  1.00  0.00           C
ATOM   2424  CG  LYS A 146      67.791  66.865  92.339  1.00  0.00           C
ATOM   2427  CD  LYS A 146      68.980  66.265  93.079  1.00  0.00           C
ATOM   2430  CE  LYS A 146      69.111  66.655  94.539  1.00  0.00           C
ATOM   2433  NZ  LYS A 146      70.060  65.735  95.190  1.00  0.00           N
ATOM   2437  C   LYS A 146      68.590  65.515  88.790  1.00  0.00           C
ATOM   2438  O   LYS A 146      69.150  64.435  88.610  1.00  0.00           O
ATOM   2439  N   ARG A 147      67.820  66.045  87.830  1.00  0.00           N
ATOM   2441  CA  ARG A 147      67.721  65.495  86.490  1.00  0.00           C
ATOM   2443  CB  ARG A 147      66.681  66.285  85.670  1.00  0.00           C
ATOM   2446  CG  ARG A 147      65.251  66.175  86.230  1.00  0.00           C
ATOM   2449  CD  ARG A 147      64.231  67.004  85.460  1.00  0.00           C
ATOM   2452  NE  ARG A 147      62.889  66.905  86.100  1.00  0.00           N
ATOM   2454  CZ  ARG A 147      62.070  65.865  86.040  1.00  0.00           C
ATOM   2455  NH1 ARG A 147      62.410  64.735  85.470  1.00  0.00           N
ATOM   2458  NH2 ARG A 147      60.931  65.945  86.679  1.00  0.00           N
ATOM   2461  C   ARG A 147      69.051  65.425  85.750  1.00  0.00           C
ATOM   2462  O   ARG A 147      69.400  64.385  85.200  1.00  0.00           O
ATOM   2463  N   LEU A 148      69.861  66.515  85.789  1.00  0.00           N
ATOM   2465  CA  LEU A 148      71.170  66.605  85.159  1.00  0.00           C
ATOM   2467  CB  LEU A 148      71.880  67.945  85.509  1.00  0.00           C
ATOM   2470  CG  LEU A 148      71.630  69.155  84.580  1.00  0.00           C
ATOM   2472  CD1 LEU A 148      72.570  69.145  83.380  1.00  0.00           C
ATOM   2476  CD2 LEU A 148      70.230  69.315  84.019  1.00  0.00           C
ATOM   2480  C   LEU A 148      72.120  65.485  85.560  1.00  0.00           C
ATOM   2481  O   LEU A 148      72.791  64.915  84.710  1.00  0.00           O
ATOM   2482  N   VAL A 149      72.229  65.135  86.860  1.00  0.00           N
ATOM   2484  CA  VAL A 149      73.200  64.115  87.290  1.00  0.00           C
ATOM   2486  CB  VAL A 149      73.420  64.035  88.800  1.00  0.00           C
ATOM   2488  CG1 VAL A 149      73.800  65.425  89.360  1.00  0.00           C
ATOM   2492  CG2 VAL A 149      72.221  63.445  89.550  1.00  0.00           C
ATOM   2496  C   VAL A 149      72.931  62.735  86.720  1.00  0.00           C
ATOM   2497  O   VAL A 149      73.861  62.025  86.320  1.00  0.00           O
ATOM   2498  N   PHE A 150      71.639  62.325  86.650  1.00  0.00           N
ATOM   2500  CA  PHE A 150      71.229  61.075  86.049  1.00  0.00           C
ATOM   2502  CB  PHE A 150      69.729  60.795  86.349  1.00  0.00           C
ATOM   2505  CG  PHE A 150      69.280  59.505  85.700  1.00  0.00           C
ATOM   2506  CD1 PHE A 150      69.620  58.275  86.269  1.00  0.00           C
ATOM   2508  CE1 PHE A 150      69.270  57.075  85.630  1.00  0.00           C
ATOM   2510  CZ  PHE A 150      68.600  57.115  84.399  1.00  0.00           C
ATOM   2512  CD2 PHE A 150      68.600  59.535  84.480  1.00  0.00           C
ATOM   2514  CE2 PHE A 150      68.280  58.345  83.810  1.00  0.00           C
ATOM   2516  C   PHE A 150      71.541  61.015  84.560  1.00  0.00           C
ATOM   2517  O   PHE A 150      72.111  60.035  84.060  1.00  0.00           O
ATOM   2518  N   LEU A 151      71.251  62.115  83.829  1.00  0.00           N
ATOM   2520  CA  LEU A 151      71.580  62.255  82.430  1.00  0.00           C
ATOM   2522  CB  LEU A 151      71.001  63.575  81.829  1.00  0.00           C
ATOM   2525  CG  LEU A 151      69.460  63.705  81.850  1.00  0.00           C
ATOM   2527  CD1 LEU A 151      69.001  64.895  80.999  1.00  0.00           C
ATOM   2531  CD2 LEU A 151      68.760  62.405  81.419  1.00  0.00           C
ATOM   2535  C   LEU A 151      73.081  62.175  82.159  1.00  0.00           C
ATOM   2536  O   LEU A 151      73.521  61.485  81.250  1.00  0.00           O
ATOM   2537  N   LYS A 152      73.920  62.795  83.009  1.00  0.00           N
ATOM   2539  CA  LYS A 152      75.361  62.615  82.890  1.00  0.00           C
ATOM   2541  CB  LYS A 152      76.170  63.445  83.909  1.00  0.00           C
ATOM   2544  CG  LYS A 152      76.049  64.955  83.709  1.00  0.00           C
ATOM   2547  CD  LYS A 152      76.920  65.805  84.640  1.00  0.00           C
ATOM   2550  CE  LYS A 152      78.401  65.434  84.550  1.00  0.00           C
ATOM   2553  NZ  LYS A 152      79.191  66.195  85.520  1.00  0.00           N
ATOM   2557  C   LYS A 152      75.840  61.175  83.020  1.00  0.00           C
ATOM   2558  O   LYS A 152      76.660  60.735  82.210  1.00  0.00           O
ATOM   2559  N   ASP A 153      75.320  60.415  84.000  1.00  0.00           N
ATOM   2561  CA  ASP A 153      75.650  59.005  84.140  1.00  0.00           C
ATOM   2563  CB  ASP A 153      75.060  58.445  85.460  1.00  0.00           C
ATOM   2566  CG  ASP A 153      75.700  57.125  85.850  1.00  0.00           C
ATOM   2567  OD1 ASP A 153      76.941  57.115  86.040  1.00  0.00           O
ATOM   2568  OD2 ASP A 153      74.960  56.115  85.970  1.00  0.00           O
ATOM   2569  C   ASP A 153      75.200  58.175  82.929  1.00  0.00           C
ATOM   2570  O   ASP A 153      75.950  57.375  82.389  1.00  0.00           O
ATOM   2571  N   ARG A 154      73.960  58.405  82.439  1.00  0.00           N
ATOM   2573  CA  ARG A 154      73.521  57.795  81.209  1.00  0.00           C
ATOM   2575  CB  ARG A 154      72.120  58.225  80.740  1.00  0.00           C
ATOM   2578  CG  ARG A 154      70.831  57.845  81.460  1.00  0.00           C
ATOM   2581  CD  ARG A 154      69.740  57.445  80.439  1.00  0.00           C
ATOM   2584  NE  ARG A 154      69.640  58.455  79.330  1.00  0.00           N
ATOM   2586  CZ  ARG A 154      70.210  58.375  78.130  1.00  0.00           C
ATOM   2587  NH1 ARG A 154      70.990  57.405  77.719  1.00  0.00           N
ATOM   2590  NH2 ARG A 154      69.799  59.155  77.159  1.00  0.00           N
ATOM   2593  C   ARG A 154      74.351  58.095  79.959  1.00  0.00           C
ATOM   2594  O   ARG A 154      74.700  57.215  79.190  1.00  0.00           O
ATOM   2595  N   LEU A 155      74.660  59.385  79.740  1.00  0.00           N
ATOM   2597  CA  LEU A 155      75.380  59.835  78.569  1.00  0.00           C
ATOM   2599  CB  LEU A 155      75.431  61.375  78.490  1.00  0.00           C
ATOM   2602  CG  LEU A 155      74.260  62.025  77.719  1.00  0.00           C
ATOM   2604  CD1 LEU A 155      72.840  61.705  78.210  1.00  0.00           C
ATOM   2608  CD2 LEU A 155      74.460  63.535  77.749  1.00  0.00           C
ATOM   2612  C   LEU A 155      76.760  59.245  78.530  1.00  0.00           C
ATOM   2613  O   LEU A 155      77.191  58.755  77.490  1.00  0.00           O
ATOM   2614  N   ALA A 156      77.431  59.165  79.699  1.00  0.00           N
ATOM   2616  CA  ALA A 156      78.640  58.405  79.889  1.00  0.00           C
ATOM   2618  CB  ALA A 156      79.150  58.675  81.320  1.00  0.00           C
ATOM   2622  C   ALA A 156      78.471  56.905  79.650  1.00  0.00           C
ATOM   2623  O   ALA A 156      79.270  56.235  79.010  1.00  0.00           O
ATOM   2624  N   LYS A 157      77.381  56.285  80.149  1.00  0.00           N
ATOM   2626  CA  LYS A 157      77.251  54.845  80.110  1.00  0.00           C
ATOM   2628  CB  LYS A 157      76.260  54.365  81.209  1.00  0.00           C
ATOM   2631  CG  LYS A 157      74.780  54.215  80.830  1.00  0.00           C
ATOM   2634  CD  LYS A 157      73.901  53.695  81.990  1.00  0.00           C
ATOM   2637  CE  LYS A 157      73.911  54.475  83.330  1.00  0.00           C
ATOM   2640  NZ  LYS A 157      75.050  54.125  84.200  1.00  0.00           N
ATOM   2644  C   LYS A 157      76.931  54.355  78.709  1.00  0.00           C
ATOM   2645  O   LYS A 157      77.401  53.285  78.330  1.00  0.00           O
ATOM   2646  N   TYR A 158      76.271  55.175  77.850  1.00  0.00           N
ATOM   2648  CA  TYR A 158      76.201  54.985  76.410  1.00  0.00           C
ATOM   2650  CB  TYR A 158      75.280  56.065  75.750  1.00  0.00           C
ATOM   2653  CG  TYR A 158      75.310  55.995  74.229  1.00  0.00           C
ATOM   2654  CD1 TYR A 158      74.480  55.085  73.549  1.00  0.00           C
ATOM   2656  CE1 TYR A 158      74.590  54.925  72.170  1.00  0.00           C
ATOM   2658  CZ  TYR A 158      75.530  55.655  71.439  1.00  0.00           C
ATOM   2659  OH  TYR A 158      75.670  55.435  70.060  1.00  0.00           O
ATOM   2661  CD2 TYR A 158      76.221  56.765  73.490  1.00  0.00           C
ATOM   2663  CE2 TYR A 158      76.340  56.595  72.100  1.00  0.00           C
ATOM   2665  C   TYR A 158      77.580  54.955  75.739  1.00  0.00           C
ATOM   2666  O   TYR A 158      77.870  54.115  74.900  1.00  0.00           O
ATOM   2667  N   GLU A 159      78.479  55.895  76.119  1.00  0.00           N
ATOM   2669  CA  GLU A 159      79.840  55.925  75.619  1.00  0.00           C
ATOM   2671  CB  GLU A 159      80.611  57.185  76.110  1.00  0.00           C
ATOM   2674  CG  GLU A 159      80.021  58.575  75.750  1.00  0.00           C
ATOM   2677  CD  GLU A 159      79.799  58.855  74.270  1.00  0.00           C
ATOM   2678  OE1 GLU A 159      80.760  58.765  73.460  1.00  0.00           O
ATOM   2679  OE2 GLU A 159      78.651  59.225  73.910  1.00  0.00           O
ATOM   2680  C   GLU A 159      80.601  54.665  76.030  1.00  0.00           C
ATOM   2681  O   GLU A 159      81.301  54.045  75.219  1.00  0.00           O
ATOM   2682  N   TYR A 160      80.401  54.225  77.290  1.00  0.00           N
ATOM   2684  CA  TYR A 160      80.890  52.945  77.769  1.00  0.00           C
ATOM   2686  CB  TYR A 160      80.709  52.815  79.310  1.00  0.00           C
ATOM   2689  CG  TYR A 160      81.460  51.605  79.830  1.00  0.00           C
ATOM   2690  CD1 TYR A 160      82.840  51.525  79.589  1.00  0.00           C
ATOM   2692  CE1 TYR A 160      83.560  50.385  79.970  1.00  0.00           C
ATOM   2694  CZ  TYR A 160      82.900  49.335  80.619  1.00  0.00           C
ATOM   2695  OH  TYR A 160      83.541  48.115  80.920  1.00  0.00           O
ATOM   2697  CD2 TYR A 160      80.820  50.555  80.499  1.00  0.00           C
ATOM   2699  CE2 TYR A 160      81.541  49.425  80.900  1.00  0.00           C
ATOM   2701  C   TYR A 160      80.310  51.745  77.009  1.00  0.00           C
ATOM   2702  O   TYR A 160      81.061  50.845  76.630  1.00  0.00           O
ATOM   2703  N   SER A 161      79.009  51.715  76.690  1.00  0.00           N
ATOM   2705  CA  SER A 161      78.430  50.675  75.859  1.00  0.00           C
ATOM   2707  CB  SER A 161      76.931  50.905  75.599  1.00  0.00           C
ATOM   2710  OG  SER A 161      76.201  51.095  76.810  1.00  0.00           O
ATOM   2712  C   SER A 161      79.070  50.555  74.480  1.00  0.00           C
ATOM   2713  O   SER A 161      79.390  49.455  74.019  1.00  0.00           O
ATOM   2714  N   VAL A 162      79.361  51.685  73.820  1.00  0.00           N
ATOM   2716  CA  VAL A 162      80.181  51.735  72.620  1.00  0.00           C
ATOM   2718  CB  VAL A 162      80.221  53.115  71.979  1.00  0.00           C
ATOM   2720  CG1 VAL A 162      81.100  53.085  70.700  1.00  0.00           C
ATOM   2724  CG2 VAL A 162      78.780  53.525  71.600  1.00  0.00           C
ATOM   2728  C   VAL A 162      81.590  51.205  72.859  1.00  0.00           C
ATOM   2729  O   VAL A 162      82.131  50.425  72.080  1.00  0.00           O
ATOM   2730  N   ALA A 163      82.240  51.565  73.969  1.00  0.00           N
ATOM   2732  CA  ALA A 163      83.501  50.955  74.349  1.00  0.00           C
ATOM   2734  CB  ALA A 163      84.049  51.635  75.570  1.00  0.00           C
ATOM   2738  C   ALA A 163      83.521  49.475  74.629  1.00  0.00           C
ATOM   2739  O   ALA A 163      84.440  48.785  74.190  1.00  0.00           O
ATOM   2740  N   GLU A 164      82.510  48.935  75.339  1.00  0.00           N
ATOM   2742  CA  GLU A 164      82.291  47.505  75.450  1.00  0.00           C
ATOM   2744  CB  GLU A 164      81.100  47.235  76.410  1.00  0.00           C
ATOM   2747  CG  GLU A 164      81.411  47.755  77.839  1.00  0.00           C
ATOM   2750  CD  GLU A 164      80.581  47.165  78.980  1.00  0.00           C
ATOM   2751  OE1 GLU A 164      81.190  46.305  79.690  1.00  0.00           O
ATOM   2752  OE2 GLU A 164      79.460  47.645  79.279  1.00  0.00           O
ATOM   2753  C   GLU A 164      82.090  46.895  74.080  1.00  0.00           C
ATOM   2754  O   GLU A 164      82.760  45.945  73.700  1.00  0.00           O
ATOM   2755  N   TYR A 165      81.291  47.535  73.220  1.00  0.00           N
ATOM   2757  CA  TYR A 165      81.131  47.145  71.839  1.00  0.00           C
ATOM   2759  CB  TYR A 165      79.979  48.035  71.280  1.00  0.00           C
ATOM   2762  CG  TYR A 165      79.600  47.845  69.850  1.00  0.00           C
ATOM   2763  CD1 TYR A 165      78.729  46.815  69.490  1.00  0.00           C
ATOM   2765  CE1 TYR A 165      78.410  46.565  68.150  1.00  0.00           C
ATOM   2767  CZ  TYR A 165      78.960  47.385  67.159  1.00  0.00           C
ATOM   2768  OH  TYR A 165      78.890  46.975  65.820  1.00  0.00           O
ATOM   2770  CD2 TYR A 165      80.021  48.745  68.850  1.00  0.00           C
ATOM   2772  CE2 TYR A 165      79.729  48.505  67.499  1.00  0.00           C
ATOM   2774  C   TYR A 165      82.469  47.105  71.040  1.00  0.00           C
ATOM   2775  O   TYR A 165      82.821  46.125  70.399  1.00  0.00           O
ATOM   2776  N   TYR A 166      83.350  48.105  71.119  1.00  0.00           N
ATOM   2778  CA  TYR A 166      84.611  48.055  70.399  1.00  0.00           C
ATOM   2780  CB  TYR A 166      85.160  49.475  70.109  1.00  0.00           C
ATOM   2783  CG  TYR A 166      84.471  50.145  68.939  1.00  0.00           C
ATOM   2784  CD1 TYR A 166      83.111  50.495  68.990  1.00  0.00           C
ATOM   2786  CE1 TYR A 166      82.510  51.225  67.950  1.00  0.00           C
ATOM   2788  CZ  TYR A 166      83.280  51.635  66.870  1.00  0.00           C
ATOM   2789  OH  TYR A 166      82.681  52.395  65.859  1.00  0.00           O
ATOM   2791  CD2 TYR A 166      85.210  50.575  67.829  1.00  0.00           C
ATOM   2793  CE2 TYR A 166      84.631  51.315  66.800  1.00  0.00           C
ATOM   2795  C   TYR A 166      85.710  47.175  71.000  1.00  0.00           C
ATOM   2796  O   TYR A 166      86.581  46.695  70.269  1.00  0.00           O
ATOM   2797  N   THR A 167      85.669  46.895  72.330  1.00  0.00           N
ATOM   2799  CA  THR A 167      86.639  46.075  73.060  1.00  0.00           C
ATOM   2801  CB  THR A 167      86.451  46.085  74.600  1.00  0.00           C
ATOM   2803  OG1 THR A 167      87.681  46.025  75.289  1.00  0.00           O
ATOM   2805  CG2 THR A 167      85.581  44.955  75.190  1.00  0.00           C
ATOM   2809  C   THR A 167      86.691  44.655  72.520  1.00  0.00           C
ATOM   2810  O   THR A 167      87.751  44.115  72.250  1.00  0.00           O
ATOM   2811  N   GLU A 168      85.520  44.025  72.240  1.00  0.00           N
ATOM   2813  CA  GLU A 168      85.550  42.635  71.839  1.00  0.00           C
ATOM   2815  CB  GLU A 168      84.300  41.885  72.320  1.00  0.00           C
ATOM   2818  CG  GLU A 168      82.980  42.265  71.620  1.00  0.00           C
ATOM   2821  CD  GLU A 168      81.880  41.385  72.200  1.00  0.00           C
ATOM   2822  OE1 GLU A 168      81.670  41.475  73.429  1.00  0.00           O
ATOM   2823  OE2 GLU A 168      81.310  40.565  71.439  1.00  0.00           O
ATOM   2824  C   GLU A 168      85.710  42.475  70.340  1.00  0.00           C
ATOM   2825  O   GLU A 168      86.031  41.385  69.850  1.00  0.00           O
ATOM   2826  N   ARG A 169      85.620  43.555  69.540  1.00  0.00           N
ATOM   2828  CA  ARG A 169      86.160  43.525  68.190  1.00  0.00           C
ATOM   2830  CB  ARG A 169      85.721  44.795  67.439  1.00  0.00           C
ATOM   2833  CG  ARG A 169      86.101  44.875  65.940  1.00  0.00           C
ATOM   2836  CD  ARG A 169      85.560  43.765  65.010  1.00  0.00           C
ATOM   2839  NE  ARG A 169      84.130  43.515  65.399  1.00  0.00           N
ATOM   2841  CZ  ARG A 169      83.160  43.015  64.630  1.00  0.00           C
ATOM   2842  NH1 ARG A 169      83.299  42.915  63.339  1.00  0.00           N
ATOM   2845  NH2 ARG A 169      82.029  42.605  65.170  1.00  0.00           N
ATOM   2848  C   ARG A 169      87.670  43.465  68.190  1.00  0.00           C
ATOM   2849  O   ARG A 169      88.299  42.825  67.359  1.00  0.00           O
ATOM   2850  N   GLY A 170      88.280  44.155  69.170  1.00  0.00           N
ATOM   2852  CA  GLY A 170      89.670  44.515  69.180  1.00  0.00           C
ATOM   2855  C   GLY A 170      89.950  45.745  68.400  1.00  0.00           C
ATOM   2856  O   GLY A 170      90.980  45.875  67.749  1.00  0.00           O
ATOM   2857  N   ALA A 171      89.030  46.725  68.430  1.00  0.00           N
ATOM   2859  CA  ALA A 171      89.270  48.005  67.819  1.00  0.00           C
ATOM   2861  CB  ALA A 171      87.961  48.505  67.210  1.00  0.00           C
ATOM   2865  C   ALA A 171      89.861  48.925  68.880  1.00  0.00           C
ATOM   2866  O   ALA A 171      89.211  49.785  69.479  1.00  0.00           O
ATOM   2867  N   TRP A 172      91.150  48.695  69.180  1.00  0.00           N
ATOM   2869  CA  TRP A 172      91.800  49.135  70.399  1.00  0.00           C
ATOM   2871  CB  TRP A 172      93.111  48.355  70.589  1.00  0.00           C
ATOM   2874  CG  TRP A 172      92.930  46.875  70.550  1.00  0.00           C
ATOM   2875  CD1 TRP A 172      93.410  45.995  69.609  1.00  0.00           C
ATOM   2877  NE1 TRP A 172      93.060  44.715  69.950  1.00  0.00           N
ATOM   2879  CE2 TRP A 172      92.281  44.745  71.060  1.00  0.00           C
ATOM   2880  CD2 TRP A 172      92.140  46.095  71.460  1.00  0.00           C
ATOM   2881  CE3 TRP A 172      91.340  46.405  72.570  1.00  0.00           C
ATOM   2883  CZ3 TRP A 172      90.690  45.365  73.230  1.00  0.00           C
ATOM   2885  CZ2 TRP A 172      91.639  43.715  71.730  1.00  0.00           C
ATOM   2887  CH2 TRP A 172      90.830  44.045  72.819  1.00  0.00           C
ATOM   2889  C   TRP A 172      92.040  50.625  70.470  1.00  0.00           C
ATOM   2890  O   TRP A 172      91.930  51.255  71.519  1.00  0.00           O
ATOM   2891  N   VAL A 173      92.340  51.265  69.330  1.00  0.00           N
ATOM   2893  CA  VAL A 173      92.440  52.705  69.250  1.00  0.00           C
ATOM   2895  CB  VAL A 173      92.971  53.125  67.880  1.00  0.00           C
ATOM   2897  CG1 VAL A 173      92.001  52.845  66.709  1.00  0.00           C
ATOM   2901  CG2 VAL A 173      93.370  54.605  67.930  1.00  0.00           C
ATOM   2905  C   VAL A 173      91.139  53.425  69.600  1.00  0.00           C
ATOM   2906  O   VAL A 173      91.111  54.355  70.410  1.00  0.00           O
ATOM   2907  N   ALA A 174      90.001  52.965  69.040  1.00  0.00           N
ATOM   2909  CA  ALA A 174      88.700  53.585  69.180  1.00  0.00           C
ATOM   2911  CB  ALA A 174      87.710  52.905  68.229  1.00  0.00           C
ATOM   2915  C   ALA A 174      88.201  53.555  70.610  1.00  0.00           C
ATOM   2916  O   ALA A 174      87.681  54.555  71.109  1.00  0.00           O
ATOM   2917  N   VAL A 175      88.390  52.425  71.330  1.00  0.00           N
ATOM   2919  CA  VAL A 175      88.090  52.355  72.740  1.00  0.00           C
ATOM   2921  CB  VAL A 175      88.150  50.975  73.379  1.00  0.00           C
ATOM   2923  CG1 VAL A 175      87.111  50.055  72.749  1.00  0.00           C
ATOM   2927  CG2 VAL A 175      89.530  50.315  73.269  1.00  0.00           C
ATOM   2931  C   VAL A 175      88.890  53.325  73.580  1.00  0.00           C
ATOM   2932  O   VAL A 175      88.309  53.945  74.460  1.00  0.00           O
ATOM   2933  N   VAL A 176      90.201  53.505  73.339  1.00  0.00           N
ATOM   2935  CA  VAL A 176      90.980  54.505  74.060  1.00  0.00           C
ATOM   2937  CB  VAL A 176      92.469  54.385  73.750  1.00  0.00           C
ATOM   2939  CG1 VAL A 176      93.271  55.495  74.450  1.00  0.00           C
ATOM   2943  CG2 VAL A 176      92.971  53.025  74.279  1.00  0.00           C
ATOM   2947  C   VAL A 176      90.471  55.925  73.849  1.00  0.00           C
ATOM   2948  O   VAL A 176      90.201  56.635  74.810  1.00  0.00           O
ATOM   2949  N   ASN A 177      90.191  56.315  72.590  1.00  0.00           N
ATOM   2951  CA  ASN A 177      89.530  57.585  72.310  1.00  0.00           C
ATOM   2953  CB  ASN A 177      89.501  57.875  70.800  1.00  0.00           C
ATOM   2956  CG  ASN A 177      90.890  57.865  70.170  1.00  0.00           C
ATOM   2957  OD1 ASN A 177      91.031  57.245  69.110  1.00  0.00           O
ATOM   2958  ND2 ASN A 177      91.900  58.515  70.810  1.00  0.00           N
ATOM   2961  C   ASN A 177      88.111  57.735  72.880  1.00  0.00           C
ATOM   2962  O   ASN A 177      87.701  58.835  73.259  1.00  0.00           O
ATOM   2963  N   ARG A 178      87.291  56.665  72.929  1.00  0.00           N
ATOM   2965  CA  ARG A 178      85.970  56.715  73.540  1.00  0.00           C
ATOM   2967  CB  ARG A 178      85.170  55.425  73.189  1.00  0.00           C
ATOM   2970  CG  ARG A 178      83.690  55.415  73.639  1.00  0.00           C
ATOM   2973  CD  ARG A 178      82.771  56.515  73.060  1.00  0.00           C
ATOM   2976  NE  ARG A 178      82.710  56.325  71.569  1.00  0.00           N
ATOM   2978  CZ  ARG A 178      81.721  56.745  70.800  1.00  0.00           C
ATOM   2979  NH1 ARG A 178      80.630  57.315  71.240  1.00  0.00           N
ATOM   2982  NH2 ARG A 178      81.819  56.615  69.490  1.00  0.00           N
ATOM   2985  C   ARG A 178      85.949  56.945  75.060  1.00  0.00           C
ATOM   2986  O   ARG A 178      85.220  57.795  75.560  1.00  0.00           O
ATOM   2987  N   VAL A 179      86.779  56.225  75.839  1.00  0.00           N
ATOM   2989  CA  VAL A 179      87.001  56.545  77.249  1.00  0.00           C
ATOM   2991  CB  VAL A 179      87.751  55.475  78.029  1.00  0.00           C
ATOM   2993  CG1 VAL A 179      89.120  55.235  77.389  1.00  0.00           C
ATOM   2997  CG2 VAL A 179      87.889  55.835  79.519  1.00  0.00           C
ATOM   3001  C   VAL A 179      87.640  57.905  77.459  1.00  0.00           C
ATOM   3002  O   VAL A 179      87.240  58.645  78.350  1.00  0.00           O
ATOM   3003  N   GLU A 180      88.620  58.305  76.630  1.00  0.00           N
ATOM   3005  CA  GLU A 180      89.279  59.595  76.720  1.00  0.00           C
ATOM   3007  CB  GLU A 180      90.410  59.545  75.689  1.00  0.00           C
ATOM   3010  CG  GLU A 180      91.241  60.815  75.470  1.00  0.00           C
ATOM   3013  CD  GLU A 180      92.291  60.435  74.439  1.00  0.00           C
ATOM   3014  OE1 GLU A 180      91.851  59.995  73.339  1.00  0.00           O
ATOM   3015  OE2 GLU A 180      93.501  60.515  74.720  1.00  0.00           O
ATOM   3016  C   GLU A 180      88.340  60.765  76.499  1.00  0.00           C
ATOM   3017  O   GLU A 180      88.410  61.805  77.170  1.00  0.00           O
ATOM   3018  N   GLY A 181      87.361  60.565  75.590  1.00  0.00           N
ATOM   3020  CA  GLY A 181      86.130  61.335  75.529  1.00  0.00           C
ATOM   3023  C   GLY A 181      85.461  61.495  76.860  1.00  0.00           C
ATOM   3024  O   GLY A 181      85.331  62.615  77.350  1.00  0.00           O
ATOM   3025  N   MET A 182      85.100  60.375  77.520  1.00  0.00           N
ATOM   3027  CA  MET A 182      84.440  60.335  78.810  1.00  0.00           C
ATOM   3029  CB  MET A 182      84.110  58.895  79.260  1.00  0.00           C
ATOM   3032  CG  MET A 182      83.120  58.175  78.330  1.00  0.00           C
ATOM   3035  SD  MET A 182      82.990  56.405  78.680  1.00  0.00           S
ATOM   3036  CE  MET A 182      82.240  56.435  80.320  1.00  0.00           C
ATOM   3040  C   MET A 182      85.229  61.025  79.910  1.00  0.00           C
ATOM   3041  O   MET A 182      84.670  61.745  80.730  1.00  0.00           O
ATOM   3042  N   LEU A 183      86.571  60.855  79.920  1.00  0.00           N
ATOM   3044  CA  LEU A 183      87.469  61.575  80.800  1.00  0.00           C
ATOM   3046  CB  LEU A 183      88.960  61.185  80.610  1.00  0.00           C
ATOM   3049  CG  LEU A 183      89.310  59.695  80.750  1.00  0.00           C
ATOM   3051  CD1 LEU A 183      90.830  59.495  80.719  1.00  0.00           C
ATOM   3055  CD2 LEU A 183      88.700  59.055  82.000  1.00  0.00           C
ATOM   3059  C   LEU A 183      87.380  63.085  80.630  1.00  0.00           C
ATOM   3060  O   LEU A 183      87.421  63.835  81.609  1.00  0.00           O
ATOM   3061  N   ARG A 184      87.260  63.605  79.390  1.00  0.00           N
ATOM   3063  CA  ARG A 184      86.940  65.005  79.170  1.00  0.00           C
ATOM   3065  CB  ARG A 184      87.030  65.434  77.679  1.00  0.00           C
ATOM   3068  CG  ARG A 184      88.390  65.345  76.960  1.00  0.00           C
ATOM   3071  CD  ARG A 184      88.340  65.925  75.529  1.00  0.00           C
ATOM   3074  NE  ARG A 184      87.300  65.215  74.720  1.00  0.00           N
ATOM   3076  CZ  ARG A 184      87.541  64.295  73.800  1.00  0.00           C
ATOM   3077  NH1 ARG A 184      88.660  63.595  73.790  1.00  0.00           N
ATOM   3080  NH2 ARG A 184      86.581  63.995  72.940  1.00  0.00           N
ATOM   3083  C   ARG A 184      85.550  65.455  79.640  1.00  0.00           C
ATOM   3084  O   ARG A 184      85.461  66.445  80.359  1.00  0.00           O
ATOM   3085  N   ASP A 185      84.430  64.795  79.240  1.00  0.00           N
ATOM   3087  CA  ASP A 185      83.131  65.445  79.330  1.00  0.00           C
ATOM   3089  CB  ASP A 185      82.351  65.365  77.979  1.00  0.00           C
ATOM   3092  CG  ASP A 185      81.980  63.975  77.490  1.00  0.00           C
ATOM   3093  OD1 ASP A 185      82.590  62.975  77.909  1.00  0.00           O
ATOM   3094  OD2 ASP A 185      81.131  63.945  76.550  1.00  0.00           O
ATOM   3095  C   ASP A 185      82.291  64.945  80.490  1.00  0.00           C
ATOM   3096  O   ASP A 185      81.450  65.685  81.019  1.00  0.00           O
ATOM   3097  N   TYR A 186      82.570  63.745  81.010  1.00  0.00           N
ATOM   3099  CA  TYR A 186      81.950  63.285  82.240  1.00  0.00           C
ATOM   3101  CB  TYR A 186      80.890  62.165  81.990  1.00  0.00           C
ATOM   3104  CG  TYR A 186      80.041  62.425  80.769  1.00  0.00           C
ATOM   3105  CD1 TYR A 186      79.080  63.455  80.719  1.00  0.00           C
ATOM   3107  CE1 TYR A 186      78.401  63.725  79.519  1.00  0.00           C
ATOM   3109  CZ  TYR A 186      78.670  62.955  78.379  1.00  0.00           C
ATOM   3110  OH  TYR A 186      78.181  63.285  77.100  1.00  0.00           O
ATOM   3112  CD2 TYR A 186      80.240  61.625  79.640  1.00  0.00           C
ATOM   3114  CE2 TYR A 186      79.560  61.885  78.449  1.00  0.00           C
ATOM   3116  C   TYR A 186      83.029  62.775  83.189  1.00  0.00           C
ATOM   3117  O   TYR A 186      83.050  61.585  83.490  1.00  0.00           O
ATOM   3118  N   PRO A 187      83.960  63.565  83.740  1.00  0.00           N
ATOM   3119  CD  PRO A 187      84.021  65.025  83.619  1.00  0.00           C
ATOM   3122  CA  PRO A 187      85.080  63.025  84.519  1.00  0.00           C
ATOM   3124  CB  PRO A 187      85.990  64.245  84.769  1.00  0.00           C
ATOM   3127  CG  PRO A 187      85.490  65.375  83.870  1.00  0.00           C
ATOM   3130  C   PRO A 187      84.631  62.455  85.850  1.00  0.00           C
ATOM   3131  O   PRO A 187      85.370  61.695  86.490  1.00  0.00           O
ATOM   3132  N   ASP A 188      83.449  62.905  86.320  1.00  0.00           N
ATOM   3134  CA  ASP A 188      82.910  62.645  87.630  1.00  0.00           C
ATOM   3136  CB  ASP A 188      82.050  63.855  88.090  1.00  0.00           C
ATOM   3139  CG  ASP A 188      80.870  64.235  87.220  1.00  0.00           C
ATOM   3140  OD1 ASP A 188      80.979  64.285  85.960  1.00  0.00           O
ATOM   3141  OD2 ASP A 188      79.870  64.705  87.820  1.00  0.00           O
ATOM   3142  C   ASP A 188      82.140  61.345  87.700  1.00  0.00           C
ATOM   3143  O   ASP A 188      82.131  60.695  88.750  1.00  0.00           O
ATOM   3144  N   THR A 189      81.501  60.905  86.609  1.00  0.00           N
ATOM   3146  CA  THR A 189      80.471  59.865  86.619  1.00  0.00           C
ATOM   3148  CB  THR A 189      79.651  59.765  85.339  1.00  0.00           C
ATOM   3150  OG1 THR A 189      80.490  59.495  84.240  1.00  0.00           O
ATOM   3152  CG2 THR A 189      78.940  61.105  85.089  1.00  0.00           C
ATOM   3156  C   THR A 189      80.960  58.475  86.990  1.00  0.00           C
ATOM   3157  O   THR A 189      82.150  58.155  86.960  1.00  0.00           O
ATOM   3158  N   GLN A 190      80.041  57.595  87.410  1.00  0.00           N
ATOM   3160  CA  GLN A 190      80.380  56.205  87.669  1.00  0.00           C
ATOM   3162  CB  GLN A 190      79.181  55.495  88.330  1.00  0.00           C
ATOM   3165  CG  GLN A 190      79.139  55.705  89.860  1.00  0.00           C
ATOM   3168  CD  GLN A 190      80.221  54.845  90.520  1.00  0.00           C
ATOM   3169  OE1 GLN A 190      81.401  55.195  90.549  1.00  0.00           O
ATOM   3170  NE2 GLN A 190      79.791  53.665  91.040  1.00  0.00           N
ATOM   3173  C   GLN A 190      80.930  55.425  86.500  1.00  0.00           C
ATOM   3174  O   GLN A 190      81.991  54.825  86.609  1.00  0.00           O
ATOM   3175  N   ALA A 191      80.280  55.515  85.320  1.00  0.00           N
ATOM   3177  CA  ALA A 191      80.639  54.815  84.100  1.00  0.00           C
ATOM   3179  CB  ALA A 191      79.640  55.195  82.990  1.00  0.00           C
ATOM   3183  C   ALA A 191      82.059  55.105  83.630  1.00  0.00           C
ATOM   3184  O   ALA A 191      82.810  54.245  83.170  1.00  0.00           O
ATOM   3185  N   THR A 192      82.491  56.365  83.769  1.00  0.00           N
ATOM   3187  CA  THR A 192      83.861  56.805  83.540  1.00  0.00           C
ATOM   3189  CB  THR A 192      83.990  58.295  83.700  1.00  0.00           C
ATOM   3191  OG1 THR A 192      83.050  58.915  82.839  1.00  0.00           O
ATOM   3193  CG2 THR A 192      85.360  58.795  83.259  1.00  0.00           C
ATOM   3197  C   THR A 192      84.910  56.095  84.369  1.00  0.00           C
ATOM   3198  O   THR A 192      85.970  55.725  83.870  1.00  0.00           O
ATOM   3199  N   ARG A 193      84.611  55.785  85.649  1.00  0.00           N
ATOM   3201  CA  ARG A 193      85.420  54.855  86.409  1.00  0.00           C
ATOM   3203  CB  ARG A 193      85.010  54.815  87.900  1.00  0.00           C
ATOM   3206  CG  ARG A 193      85.490  56.065  88.650  1.00  0.00           C
ATOM   3209  CD  ARG A 193      85.400  55.875  90.159  1.00  0.00           C
ATOM   3212  NE  ARG A 193      85.741  57.185  90.810  1.00  0.00           N
ATOM   3214  CZ  ARG A 193      84.840  58.155  90.920  1.00  0.00           C
ATOM   3215  NH1 ARG A 193      83.630  58.035  90.420  1.00  0.00           N
ATOM   3218  NH2 ARG A 193      85.170  59.285  91.510  1.00  0.00           N
ATOM   3221  C   ARG A 193      85.540  53.445  85.880  1.00  0.00           C
ATOM   3222  O   ARG A 193      86.639  52.875  85.890  1.00  0.00           O
ATOM   3223  N   ASP A 194      84.460  52.805  85.390  1.00  0.00           N
ATOM   3225  CA  ASP A 194      84.590  51.465  84.850  1.00  0.00           C
ATOM   3227  CB  ASP A 194      83.299  50.655  85.040  1.00  0.00           C
ATOM   3230  CG  ASP A 194      81.991  51.385  84.799  1.00  0.00           C
ATOM   3231  OD1 ASP A 194      81.431  51.975  85.759  1.00  0.00           O
ATOM   3232  OD2 ASP A 194      81.490  51.305  83.650  1.00  0.00           O
ATOM   3233  C   ASP A 194      85.150  51.405  83.429  1.00  0.00           C
ATOM   3234  O   ASP A 194      85.690  50.395  82.990  1.00  0.00           O
ATOM   3235  N   ALA A 195      85.140  52.535  82.710  1.00  0.00           N
ATOM   3237  CA  ALA A 195      85.809  52.675  81.450  1.00  0.00           C
ATOM   3239  CB  ALA A 195      85.210  53.905  80.740  1.00  0.00           C
ATOM   3243  C   ALA A 195      87.340  52.775  81.549  1.00  0.00           C
ATOM   3244  O   ALA A 195      88.081  52.535  80.590  1.00  0.00           O
ATOM   3245  N   LEU A 196      87.910  53.075  82.729  1.00  0.00           N
ATOM   3247  CA  LEU A 196      89.361  53.055  82.920  1.00  0.00           C
ATOM   3249  CB  LEU A 196      89.771  53.595  84.320  1.00  0.00           C
ATOM   3252  CG  LEU A 196      89.381  55.065  84.600  1.00  0.00           C
ATOM   3254  CD1 LEU A 196      89.800  55.445  86.019  1.00  0.00           C
ATOM   3258  CD2 LEU A 196      90.029  56.035  83.610  1.00  0.00           C
ATOM   3262  C   LEU A 196      90.050  51.705  82.640  1.00  0.00           C
ATOM   3263  O   LEU A 196      91.021  51.695  81.880  1.00  0.00           O
ATOM   3264  N   PRO A 197      89.590  50.525  83.100  1.00  0.00           N
ATOM   3265  CD  PRO A 197      88.811  50.405  84.310  1.00  0.00           C
ATOM   3268  CA  PRO A 197      90.220  49.245  82.760  1.00  0.00           C
ATOM   3270  CB  PRO A 197      89.451  48.195  83.589  1.00  0.00           C
ATOM   3273  CG  PRO A 197      88.330  48.965  84.280  1.00  0.00           C
ATOM   3276  C   PRO A 197      90.050  48.885  81.320  1.00  0.00           C
ATOM   3277  O   PRO A 197      90.861  48.115  80.789  1.00  0.00           O
ATOM   3278  N   LEU A 198      88.970  49.375  80.700  1.00  0.00           N
ATOM   3280  CA  LEU A 198      88.760  49.305  79.279  1.00  0.00           C
ATOM   3282  CB  LEU A 198      87.340  49.855  78.969  1.00  0.00           C
ATOM   3285  CG  LEU A 198      86.610  49.275  77.740  1.00  0.00           C
ATOM   3287  CD1 LEU A 198      87.440  49.375  76.469  1.00  0.00           C
ATOM   3291  CD2 LEU A 198      86.150  47.825  77.950  1.00  0.00           C
ATOM   3295  C   LEU A 198      89.880  50.035  78.519  1.00  0.00           C
ATOM   3296  O   LEU A 198      90.471  49.495  77.579  1.00  0.00           O
ATOM   3297  N   MET A 199      90.271  51.245  78.980  1.00  0.00           N
ATOM   3299  CA  MET A 199      91.420  51.995  78.490  1.00  0.00           C
ATOM   3301  CB  MET A 199      91.530  53.345  79.249  1.00  0.00           C
ATOM   3304  CG  MET A 199      92.281  54.435  78.449  1.00  0.00           C
ATOM   3307  SD  MET A 199      92.059  56.105  79.150  1.00  0.00           S
ATOM   3308  CE  MET A 199      92.701  57.025  77.719  1.00  0.00           C
ATOM   3312  C   MET A 199      92.751  51.275  78.680  1.00  0.00           C
ATOM   3313  O   MET A 199      93.550  51.155  77.740  1.00  0.00           O
ATOM   3314  N   GLU A 200      93.010  50.745  79.900  1.00  0.00           N
ATOM   3316  CA  GLU A 200      94.240  50.055  80.240  1.00  0.00           C
ATOM   3318  CB  GLU A 200      94.310  49.615  81.729  1.00  0.00           C
ATOM   3321  CG  GLU A 200      95.710  49.065  82.140  1.00  0.00           C
ATOM   3324  CD  GLU A 200      95.771  48.245  83.440  1.00  0.00           C
ATOM   3325  OE1 GLU A 200      95.660  48.805  84.550  1.00  0.00           O
ATOM   3326  OE2 GLU A 200      96.031  47.015  83.310  1.00  0.00           O
ATOM   3327  C   GLU A 200      94.471  48.815  79.410  1.00  0.00           C
ATOM   3328  O   GLU A 200      95.550  48.595  78.859  1.00  0.00           O
ATOM   3329  N   ASN A 201      93.439  47.955  79.240  1.00  0.00           N
ATOM   3331  CA  ASN A 201      93.590  46.725  78.479  1.00  0.00           C
ATOM   3333  CB  ASN A 201      92.319  45.845  78.670  1.00  0.00           C
ATOM   3336  CG  ASN A 201      91.219  45.865  77.590  1.00  0.00           C
ATOM   3337  OD1 ASN A 201      91.470  45.445  76.469  1.00  0.00           O
ATOM   3338  ND2 ASN A 201      89.991  46.295  77.950  1.00  0.00           N
ATOM   3341  C   ASN A 201      93.979  46.995  77.030  1.00  0.00           C
ATOM   3342  O   ASN A 201      94.931  46.425  76.519  1.00  0.00           O
ATOM   3343  N   ALA A 202      93.290  47.965  76.399  1.00  0.00           N
ATOM   3345  CA  ALA A 202      93.439  48.335  75.009  1.00  0.00           C
ATOM   3347  CB  ALA A 202      92.400  49.425  74.740  1.00  0.00           C
ATOM   3351  C   ALA A 202      94.829  48.835  74.659  1.00  0.00           C
ATOM   3352  O   ALA A 202      95.420  48.455  73.650  1.00  0.00           O
ATOM   3353  N   TYR A 203      95.410  49.665  75.549  1.00  0.00           N
ATOM   3355  CA  TYR A 203      96.810  50.035  75.470  1.00  0.00           C
ATOM   3357  CB  TYR A 203      97.150  51.015  76.600  1.00  0.00           C
ATOM   3360  CG  TYR A 203      96.700  52.415  76.290  1.00  0.00           C
ATOM   3361  CD1 TYR A 203      97.070  53.055  75.090  1.00  0.00           C
ATOM   3363  CE1 TYR A 203      96.890  54.425  74.920  1.00  0.00           C
ATOM   3365  CZ  TYR A 203      96.300  55.175  75.940  1.00  0.00           C
ATOM   3366  OH  TYR A 203      96.270  56.575  75.809  1.00  0.00           O
ATOM   3368  CD2 TYR A 203      96.060  53.175  77.280  1.00  0.00           C
ATOM   3370  CE2 TYR A 203      95.840  54.545  77.089  1.00  0.00           C
ATOM   3372  C   TYR A 203      97.780  48.865  75.510  1.00  0.00           C
ATOM   3373  O   TYR A 203      98.681  48.785  74.690  1.00  0.00           O
ATOM   3374  N   ARG A 204      97.561  47.895  76.429  1.00  0.00           N
ATOM   3376  CA  ARG A 204      98.330  46.675  76.539  1.00  0.00           C
ATOM   3378  CB  ARG A 204      97.950  45.885  77.819  1.00  0.00           C
ATOM   3381  CG  ARG A 204      98.280  46.645  79.130  1.00  0.00           C
ATOM   3384  CD  ARG A 204      98.000  45.835  80.409  1.00  0.00           C
ATOM   3387  NE  ARG A 204      98.251  46.665  81.630  1.00  0.00           N
ATOM   3389  CZ  ARG A 204      99.430  47.085  82.060  1.00  0.00           C
ATOM   3390  NH1 ARG A 204     100.550  46.945  81.409  1.00  0.00           N
ATOM   3393  NH2 ARG A 204      99.521  47.785  83.170  1.00  0.00           N
ATOM   3396  C   ARG A 204      98.290  45.805  75.280  1.00  0.00           C
ATOM   3397  O   ARG A 204      99.331  45.375  74.790  1.00  0.00           O
ATOM   3398  N   GLN A 205      97.090  45.665  74.670  1.00  0.00           N
ATOM   3400  CA  GLN A 205      96.861  45.015  73.390  1.00  0.00           C
ATOM   3402  CB  GLN A 205      95.380  45.045  72.929  1.00  0.00           C
ATOM   3405  CG  GLN A 205      94.270  44.655  73.940  1.00  0.00           C
ATOM   3408  CD  GLN A 205      94.370  43.345  74.720  1.00  0.00           C
ATOM   3409  OE1 GLN A 205      95.029  42.365  74.390  1.00  0.00           O
ATOM   3410  NE2 GLN A 205      93.521  43.285  75.769  1.00  0.00           N
ATOM   3413  C   GLN A 205      97.660  45.665  72.269  1.00  0.00           C
ATOM   3414  O   GLN A 205      98.131  44.975  71.369  1.00  0.00           O
ATOM   3415  N   MET A 206      97.831  47.015  72.299  1.00  0.00           N
ATOM   3417  CA  MET A 206      98.550  47.795  71.299  1.00  0.00           C
ATOM   3419  CB  MET A 206      97.971  49.235  71.220  1.00  0.00           C
ATOM   3422  CG  MET A 206      96.600  49.305  70.510  1.00  0.00           C
ATOM   3425  SD  MET A 206      95.930  50.985  70.249  1.00  0.00           S
ATOM   3426  CE  MET A 206      95.389  51.305  71.950  1.00  0.00           C
ATOM   3430  C   MET A 206     100.050  47.855  71.550  1.00  0.00           C
ATOM   3431  O   MET A 206     100.809  48.435  70.769  1.00  0.00           O
ATOM   3432  N   GLN A 207     100.490  47.255  72.669  1.00  0.00           N
ATOM   3434  CA  GLN A 207     101.851  47.275  73.189  1.00  0.00           C
ATOM   3436  CB  GLN A 207     102.880  46.565  72.290  1.00  0.00           C
ATOM   3439  CG  GLN A 207     102.620  45.045  72.150  1.00  0.00           C
ATOM   3442  CD  GLN A 207     102.729  44.245  73.460  1.00  0.00           C
ATOM   3443  OE1 GLN A 207     103.320  44.675  74.460  1.00  0.00           O
ATOM   3444  NE2 GLN A 207     102.180  43.005  73.420  1.00  0.00           N
ATOM   3447  C   GLN A 207     102.281  48.645  73.689  1.00  0.00           C
ATOM   3448  O   GLN A 207     103.461  48.985  73.800  1.00  0.00           O
ATOM   3449  N   MET A 208     101.300  49.455  74.100  1.00  0.00           N
ATOM   3451  CA  MET A 208     101.479  50.785  74.600  1.00  0.00           C
ATOM   3453  CB  MET A 208     100.340  51.705  74.069  1.00  0.00           C
ATOM   3456  CG  MET A 208     100.280  51.745  72.520  1.00  0.00           C
ATOM   3459  SD  MET A 208      98.900  52.705  71.820  1.00  0.00           S
ATOM   3460  CE  MET A 208      99.559  54.335  72.260  1.00  0.00           C
ATOM   3464  C   MET A 208     101.460  50.685  76.110  1.00  0.00           C
ATOM   3465  O   MET A 208     100.680  51.325  76.820  1.00  0.00           O
ATOM   3466  N   ASN A 209     102.361  49.855  76.670  1.00  0.00           N
ATOM   3468  CA  ASN A 209     102.340  49.485  78.070  1.00  0.00           C
ATOM   3470  CB  ASN A 209     103.140  48.195  78.359  1.00  0.00           C
ATOM   3473  CG  ASN A 209     102.450  46.985  77.769  1.00  0.00           C
ATOM   3474  OD1 ASN A 209     101.560  46.395  78.379  1.00  0.00           O
ATOM   3475  ND2 ASN A 209     102.930  46.565  76.569  1.00  0.00           N
ATOM   3478  C   ASN A 209     102.889  50.605  78.929  1.00  0.00           C
ATOM   3479  O   ASN A 209     102.710  50.615  80.140  1.00  0.00           O
ATOM   3480  N   ALA A 210     103.569  51.595  78.320  1.00  0.00           N
ATOM   3482  CA  ALA A 210     103.811  52.885  78.919  1.00  0.00           C
ATOM   3484  CB  ALA A 210     104.720  53.695  77.990  1.00  0.00           C
ATOM   3488  C   ALA A 210     102.550  53.705  79.229  1.00  0.00           C
ATOM   3489  O   ALA A 210     102.501  54.375  80.250  1.00  0.00           O
ATOM   3490  N   GLN A 211     101.540  53.675  78.330  1.00  0.00           N
ATOM   3492  CA  GLN A 211     100.290  54.425  78.420  1.00  0.00           C
ATOM   3494  CB  GLN A 211      99.680  54.605  77.000  1.00  0.00           C
ATOM   3497  CG  GLN A 211     100.410  55.575  76.049  1.00  0.00           C
ATOM   3500  CD  GLN A 211     100.299  57.025  76.530  1.00  0.00           C
ATOM   3501  OE1 GLN A 211     101.311  57.655  76.869  1.00  0.00           O
ATOM   3502  NE2 GLN A 211      99.060  57.565  76.480  1.00  0.00           N
ATOM   3505  C   GLN A 211      99.211  53.725  79.249  1.00  0.00           C
ATOM   3506  O   GLN A 211      98.160  54.295  79.550  1.00  0.00           O
ATOM   3507  N   ALA A 212      99.460  52.455  79.570  1.00  0.00           N
ATOM   3509  CA  ALA A 212      98.671  51.635  80.429  1.00  0.00           C
ATOM   3511  CB  ALA A 212      98.671  50.195  79.869  1.00  0.00           C
ATOM   3515  C   ALA A 212      99.290  51.655  81.860  1.00  0.00           C
ATOM   3516  OT1 ALA A 212      99.559  52.755  82.420  1.00  0.00           O
ATOM   3517  OT2 ALA A 212      99.521  50.535  82.400  1.00  0.00           O
ATOM   3518  NH3 POPEB 213     104.320 127.625  66.280  1.00  0.00           N
ATOM   3522  C12 POPEB 213     103.090 127.085  66.930  1.00  0.00           C
ATOM   3525  C11 POPEB 213     102.001 126.965  65.870  1.00  0.00           C
ATOM   3528  P   POPEB 213      99.501 127.015  66.590  1.00  0.00           P
ATOM   3529  O13 POPEB 213      98.361 126.075  66.530  1.00  0.00           O
ATOM   3530  O14 POPEB 213      99.670 127.854  67.800  1.00  0.00           O
ATOM   3531  O11 POPEB 213      99.480 127.994  65.350  1.00  0.00           O
ATOM   3532  O12 POPEB 213     100.870 126.255  66.359  1.00  0.00           O
ATOM   3533  C1  POPEB 213      98.719 127.745  64.170  1.00  0.00           C
ATOM   3536  C2  POPEB 213      99.331 128.514  62.970  1.00  0.00           C
ATOM   3538  O21 POPEB 213      99.021 127.845  61.740  1.00  0.00           O
ATOM   3539  C21 POPEB 213      99.711 126.744  61.450  1.00  0.00           C
ATOM   3540  O22 POPEB 213     100.581 126.225  62.130  1.00  0.00           O
ATOM   3541  C22 POPEB 213      99.351 126.285  60.040  1.00  0.00           C
ATOM   3544  C3  POPEB 213     100.850 128.844  63.170  1.00  0.00           C
ATOM   3547  O31 POPEB 213     101.479 129.333  61.970  1.00  0.00           O
ATOM   3548  C31 POPEB 213     102.611 128.743  61.590  1.00  0.00           C
ATOM   3549  O32 POPEB 213     103.140 127.785  62.150  1.00  0.00           O
ATOM   3550  C32 POPEB 213     103.020 129.333  60.240  1.00  0.00           C
ATOM   3553  C23 POPEB 213     100.150 125.014  59.659  1.00  0.00           C
ATOM   3556  C24 POPEB 213     100.480 124.923  58.170  1.00  0.00           C
ATOM   3559  C25 POPEB 213     101.800 124.174  57.959  1.00  0.00           C
ATOM   3562  C26 POPEB 213     103.029 125.055  58.210  1.00  0.00           C
ATOM   3565  C27 POPEB 213     104.340 124.295  57.950  1.00  0.00           C
ATOM   3568  C28 POPEB 213     105.570 125.215  57.870  1.00  0.00           C
ATOM   3571  C29 POPEB 213     106.770 124.565  57.229  1.00  0.00           C
ATOM   3573 0C21 POPEB 213     107.131 124.685  55.940  1.00  0.00           C
ATOM   3575 1C21 POPEB 213     106.381 125.505  54.929  1.00  0.00           C
ATOM   3578 2C21 POPEB 213     106.620 125.125  53.460  1.00  0.00           C
ATOM   3581 3C21 POPEB 213     106.130 123.725  53.080  1.00  0.00           C
ATOM   3584 4C21 POPEB 213     105.799 123.624  51.590  1.00  0.00           C
ATOM   3587 5C21 POPEB 213     106.971 124.025  50.670  1.00  0.00           C
ATOM   3590 6C21 POPEB 213     106.560 124.015  49.190  1.00  0.00           C
ATOM   3593 7C21 POPEB 213     107.729 124.344  48.260  1.00  0.00           C
ATOM   3596 8C21 POPEB 213     107.310 124.445  46.790  1.00  0.00           C
ATOM   3600  C33 POPEB 213     104.521 129.274  59.890  1.00  0.00           C
ATOM   3603  C34 POPEB 213     104.751 129.573  58.400  1.00  0.00           C
ATOM   3606  C35 POPEB 213     106.241 129.713  58.040  1.00  0.00           C
ATOM   3609  C36 POPEB 213     107.030 128.393  58.060  1.00  0.00           C
ATOM   3612  C37 POPEB 213     108.521 128.654  57.829  1.00  0.00           C
ATOM   3615  C38 POPEB 213     109.390 127.395  57.660  1.00  0.00           C
ATOM   3618  C39 POPEB 213     110.861 127.715  57.970  1.00  0.00           C
ATOM   3621 0C31 POPEB 213     111.820 126.545  57.759  1.00  0.00           C
ATOM   3624 1C31 POPEB 213     113.190 126.814  58.390  1.00  0.00           C
ATOM   3627 2C31 POPEB 213     114.150 125.634  58.280  1.00  0.00           C
ATOM   3630 3C31 POPEB 213     114.680 125.365  56.870  1.00  0.00           C
ATOM   3633 4C31 POPEB 213     115.480 126.525  56.240  1.00  0.00           C
ATOM   3636 5C31 POPEB 213     116.370 126.065  55.069  1.00  0.00           C
ATOM   3639 6C31 POPEB 213     117.300 127.143  54.519  1.00  0.00           C
ATOM   3643  NH3 POPEC 214      62.370  59.775  27.650  1.00  0.00           N
ATOM   3647  C12 POPEC 214      62.901  59.115  26.410  1.00  0.00           C
ATOM   3650  C11 POPEC 214      62.061  59.495  25.190  1.00  0.00           C
ATOM   3653  P   POPEC 214      60.920  61.805  24.680  1.00  0.00           P
ATOM   3654  O13 POPEC 214      61.271  63.225  24.920  1.00  0.00           O
ATOM   3655  O14 POPEC 214      60.319  61.455  23.370  1.00  0.00           O
ATOM   3656  O11 POPEC 214      59.931  61.325  25.820  1.00  0.00           O
ATOM   3657  O12 POPEC 214      62.160  60.895  24.970  1.00  0.00           O
ATOM   3658  C1  POPEC 214      58.820  62.195  26.100  1.00  0.00           C
ATOM   3661  C2  POPEC 214      58.009  61.655  27.300  1.00  0.00           C
ATOM   3663  O21 POPEC 214      56.731  62.305  27.460  1.00  0.00           O
ATOM   3664  C21 POPEC 214      56.741  63.545  27.890  1.00  0.00           C
ATOM   3665  O22 POPEC 214      57.530  64.435  27.590  1.00  0.00           O
ATOM   3666  C22 POPEC 214      55.611  63.725  28.900  1.00  0.00           C
ATOM   3669  C3  POPEC 214      58.799  61.665  28.640  1.00  0.00           C
ATOM   3672  O31 POPEC 214      57.950  61.285  29.740  1.00  0.00           O
ATOM   3673  C31 POPEC 214      58.340  60.275  30.500  1.00  0.00           C
ATOM   3674  O32 POPEC 214      59.381  59.655  30.410  1.00  0.00           O
ATOM   3675  C32 POPEC 214      57.299  60.025  31.590  1.00  0.00           C
ATOM   3678  C23 POPEC 214      56.160  64.135  30.290  1.00  0.00           C
ATOM   3681  C24 POPEC 214      55.119  63.985  31.400  1.00  0.00           C
ATOM   3684  C25 POPEC 214      55.319  65.015  32.519  1.00  0.00           C
ATOM   3687  C26 POPEC 214      54.241  64.895  33.600  1.00  0.00           C
ATOM   3690  C27 POPEC 214      54.200  66.145  34.500  1.00  0.00           C
ATOM   3693  C28 POPEC 214      52.771  66.585  34.869  1.00  0.00           C
ATOM   3696  C29 POPEC 214      51.991  66.935  33.630  1.00  0.00           C
ATOM   3698 0C21 POPEC 214      50.681  67.205  33.580  1.00  0.00           C
ATOM   3700 1C21 POPEC 214      49.771  67.255  34.760  1.00  0.00           C
ATOM   3703 2C21 POPEC 214      49.351  68.705  35.060  1.00  0.00           C
ATOM   3706 3C21 POPEC 214      48.261  68.735  36.130  1.00  0.00           C
ATOM   3709 4C21 POPEC 214      47.611  70.105  36.319  1.00  0.00           C
ATOM   3712 5C21 POPEC 214      46.501  69.995  37.359  1.00  0.00           C
ATOM   3715 6C21 POPEC 214      45.541  71.185  37.390  1.00  0.00           C
ATOM   3718 7C21 POPEC 214      44.329  70.885  38.280  1.00  0.00           C
ATOM   3721 8C21 POPEC 214      43.261  71.975  38.260  1.00  0.00           C
ATOM   3725  C33 POPEC 214      57.939  59.895  32.990  1.00  0.00           C
ATOM   3728  C34 POPEC 214      56.889  60.015  34.090  1.00  0.00           C
ATOM   3731  C35 POPEC 214      57.440  60.025  35.519  1.00  0.00           C
ATOM   3734  C36 POPEC 214      56.380  60.565  36.490  1.00  0.00           C
ATOM   3737  C37 POPEC 214      56.601  60.225  37.970  1.00  0.00           C
ATOM   3740  C38 POPEC 214      55.730  61.125  38.859  1.00  0.00           C
ATOM   3743  C39 POPEC 214      55.569  60.635  40.310  1.00  0.00           C
ATOM   3746 0C31 POPEC 214      54.410  59.655  40.510  1.00  0.00           C
ATOM   3749 1C31 POPEC 214      53.979  59.605  41.990  1.00  0.00           C
ATOM   3752 2C31 POPEC 214      52.740  58.745  42.280  1.00  0.00           C
ATOM   3755 3C31 POPEC 214      52.280  58.955  43.730  1.00  0.00           C
ATOM   3758 4C31 POPEC 214      51.140  58.025  44.160  1.00  0.00           C
ATOM   3761 5C31 POPEC 214      50.709  58.265  45.620  1.00  0.00           C
ATOM   3764 6C31 POPEC 214      49.599  57.345  46.119  1.00  0.00           C
ATOM   3768  NH3 POPED 215     107.440 111.674  23.220  1.00  0.00           N
ATOM   3772  C12 POPED 215     106.490 110.725  22.520  1.00  0.00           C
ATOM   3775  C11 POPED 215     105.360 110.285  23.470  1.00  0.00           C
ATOM   3778  P   POPED 215     103.060 109.214  23.720  1.00  0.00           P
ATOM   3779  O13 POPED 215     102.351 110.494  23.890  1.00  0.00           O
ATOM   3780  O14 POPED 215     102.189 108.104  23.270  1.00  0.00           O
ATOM   3781  O11 POPED 215     103.719 108.855  25.100  1.00  0.00           O
ATOM   3782  O12 POPED 215     104.340 109.515  22.800  1.00  0.00           O
ATOM   3783  C1  POPED 215     103.169 109.305  26.330  1.00  0.00           C
ATOM   3786  C2  POPED 215     102.410 108.125  26.960  1.00  0.00           C
ATOM   3788  O21 POPED 215     101.560 108.545  28.040  1.00  0.00           O
ATOM   3789  C21 POPED 215     102.140 109.195  29.040  1.00  0.00           C
ATOM   3790  O22 POPED 215     103.330 109.354  29.220  1.00  0.00           O
ATOM   3791  C22 POPED 215     101.041 109.664  29.980  1.00  0.00           C
ATOM   3794  C3  POPED 215     103.381 106.975  27.330  1.00  0.00           C
ATOM   3797  O31 POPED 215     102.650 105.795  27.740  1.00  0.00           O
ATOM   3798  C31 POPED 215     102.720 105.225  28.950  1.00  0.00           C
ATOM   3799  O32 POPED 215     102.049 104.265  29.280  1.00  0.00           O
ATOM   3800  C32 POPED 215     103.850 105.774  29.820  1.00  0.00           C
ATOM   3803  C23 POPED 215     101.590 110.555  31.110  1.00  0.00           C
ATOM   3806  C24 POPED 215     100.471 111.014  32.040  1.00  0.00           C
ATOM   3809  C25 POPED 215     100.949 112.015  33.110  1.00  0.00           C
ATOM   3812  C26 POPED 215     101.691 111.345  34.269  1.00  0.00           C
ATOM   3815  C27 POPED 215     102.319 112.385  35.210  1.00  0.00           C
ATOM   3818  C28 POPED 215     102.840 111.795  36.530  1.00  0.00           C
ATOM   3821  C29 POPED 215     101.730 111.535  37.520  1.00  0.00           C
ATOM   3823 0C21 POPED 215     101.200 112.444  38.359  1.00  0.00           C
ATOM   3825 1C21 POPED 215     101.590 113.895  38.430  1.00  0.00           C
ATOM   3828 2C21 POPED 215     100.380 114.845  38.240  1.00  0.00           C
ATOM   3831 3C21 POPED 215      99.751 115.275  39.570  1.00  0.00           C
ATOM   3834 4C21 POPED 215      98.550 116.215  39.390  1.00  0.00           C
ATOM   3837 5C21 POPED 215      98.140 116.905  40.700  1.00  0.00           C
ATOM   3840 6C21 POPED 215      97.850 115.925  41.839  1.00  0.00           C
ATOM   3843 7C21 POPED 215      97.480 116.625  43.159  1.00  0.00           C
ATOM   3846 8C21 POPED 215      97.340 115.625  44.310  1.00  0.00           C
ATOM   3850  C33 POPED 215     104.021 104.995  31.140  1.00  0.00           C
ATOM   3853  C34 POPED 215     105.220 105.505  31.940  1.00  0.00           C
ATOM   3856  C35 POPED 215     105.020 106.915  32.519  1.00  0.00           C
ATOM   3859  C36 POPED 215     104.680 106.905  34.019  1.00  0.00           C
ATOM   3862  C37 POPED 215     103.290 106.345  34.360  1.00  0.00           C
ATOM   3865  C38 POPED 215     103.070 106.124  35.870  1.00  0.00           C
ATOM   3868  C39 POPED 215     103.271 107.385  36.720  1.00  0.00           C
ATOM   3871 0C31 POPED 215     103.020 107.135  38.210  1.00  0.00           C
ATOM   3874 1C31 POPED 215     103.330 108.385  39.040  1.00  0.00           C
ATOM   3877 2C31 POPED 215     103.190 108.174  40.550  1.00  0.00           C
ATOM   3880 3C31 POPED 215     103.221 109.495  41.319  1.00  0.00           C
ATOM   3883 4C31 POPED 215     101.881 110.245  41.330  1.00  0.00           C
ATOM   3886 5C31 POPED 215     101.971 111.615  42.030  1.00  0.00           C
ATOM   3889 6C31 POPED 215     100.650 112.124  42.609  1.00  0.00           C
ATOM   3893  NH3 POPEE 216      80.251 122.195  27.140  1.00  0.00           N
ATOM   3897  C12 POPEE 216      81.049 121.915  25.900  1.00  0.00           C
ATOM   3900  C11 POPEE 216      82.501 121.674  26.310  1.00  0.00           C
ATOM   3903  P   POPEE 216      83.400 120.335  28.420  1.00  0.00           P
ATOM   3904  O13 POPEE 216      84.440 121.375  28.509  1.00  0.00           O
ATOM   3905  O14 POPEE 216      83.709 118.915  28.690  1.00  0.00           O
ATOM   3906  O11 POPEE 216      82.220 120.774  29.370  1.00  0.00           O
ATOM   3907  O12 POPEE 216      82.620 120.464  27.050  1.00  0.00           O
ATOM   3908  C1  POPEE 216      82.570 121.345  30.640  1.00  0.00           C
ATOM   3911  C2  POPEE 216      81.480 121.065  31.690  1.00  0.00           C
ATOM   3913  O21 POPEE 216      81.819 119.904  32.480  1.00  0.00           O
ATOM   3914  C21 POPEE 216      82.691 119.985  33.500  1.00  0.00           C
ATOM   3915  O22 POPEE 216      83.330 119.025  33.900  1.00  0.00           O
ATOM   3916  C22 POPEE 216      82.701 121.345  34.220  1.00  0.00           C
ATOM   3919  C3  POPEE 216      80.070 120.893  31.040  1.00  0.00           C
ATOM   3922  O31 POPEE 216      79.640 122.094  30.320  1.00  0.00           O
ATOM   3923  C31 POPEE 216      79.331 123.094  31.150  1.00  0.00           C
ATOM   3924  O32 POPEE 216      79.331 123.015  32.360  1.00  0.00           O
ATOM   3925  C32 POPEE 216      79.130 124.395  30.380  1.00  0.00           C
ATOM   3928  C23 POPEE 216      83.070 121.264  35.729  1.00  0.00           C
ATOM   3931  C24 POPEE 216      83.390 122.635  36.310  1.00  0.00           C
ATOM   3934  C25 POPEE 216      83.040 122.745  37.800  1.00  0.00           C
ATOM   3937  C26 POPEE 216      83.590 124.025  38.440  1.00  0.00           C
ATOM   3940  C27 POPEE 216      83.050 124.225  39.859  1.00  0.00           C
ATOM   3943  C28 POPEE 216      81.919 125.265  39.950  1.00  0.00           C
ATOM   3946  C29 POPEE 216      82.480 126.665  40.109  1.00  0.00           C
ATOM   3948 0C21 POPEE 216      82.440 127.395  41.240  1.00  0.00           C
ATOM   3950 1C21 POPEE 216      81.779 126.975  42.530  1.00  0.00           C
ATOM   3953 2C21 POPEE 216      81.369 128.155  43.430  1.00  0.00           C
ATOM   3956 3C21 POPEE 216      82.520 128.694  44.279  1.00  0.00           C
ATOM   3959 4C21 POPEE 216      82.199 129.993  45.030  1.00  0.00           C
ATOM   3962 5C21 POPEE 216      80.920 129.953  45.880  1.00  0.00           C
ATOM   3965 6C21 POPEE 216      80.650 131.284  46.590  1.00  0.00           C
ATOM   3968 7C21 POPEE 216      79.260 131.322  47.229  1.00  0.00           C
ATOM   3971 8C21 POPEE 216      78.960 132.634  47.950  1.00  0.00           C
ATOM   3975  C33 POPEE 216      79.231 125.615  31.330  1.00  0.00           C
ATOM   3978  C34 POPEE 216      78.721 126.935  30.730  1.00  0.00           C
ATOM   3981  C35 POPEE 216      77.200 127.015  30.550  1.00  0.00           C
ATOM   3984  C36 POPEE 216      76.420 127.024  31.880  1.00  0.00           C
ATOM   3987  C37 POPEE 216      74.910 126.905  31.660  1.00  0.00           C
ATOM   3990  C38 POPEE 216      74.120 126.574  32.940  1.00  0.00           C
ATOM   3993  C39 POPEE 216      74.170 127.695  33.980  1.00  0.00           C
ATOM   3996 0C31 POPEE 216      73.441 127.325  35.280  1.00  0.00           C
ATOM   3999 1C31 POPEE 216      73.701 128.383  36.359  1.00  0.00           C
ATOM   4002 2C31 POPEE 216      73.280 127.945  37.759  1.00  0.00           C
ATOM   4005 3C31 POPEE 216      71.780 128.064  38.029  1.00  0.00           C
ATOM   4008 4C31 POPEE 216      71.480 127.745  39.510  1.00  0.00           C
ATOM   4011 5C31 POPEE 216      70.280 128.504  40.069  1.00  0.00           C
ATOM   4014 6C31 POPEE 216      70.230 128.434  41.600  1.00  0.00           C
ATOM   4018  NH3 POPEF 217      80.601   9.275  23.590  1.00  0.00           N
ATOM   4022  C12 POPEF 217      80.431   7.825  23.940  1.00  0.00           C
ATOM   4025  C11 POPEF 217      80.431   6.905  22.710  1.00  0.00           C
ATOM   4028  P   POPEF 217      82.529   7.565  21.300  1.00  0.00           P
ATOM   4029  O13 POPEF 217      82.870   6.835  20.050  1.00  0.00           O
ATOM   4030  O14 POPEF 217      81.700   8.795  21.190  1.00  0.00           O
ATOM   4031  O11 POPEF 217      83.850   7.835  22.130  1.00  0.00           O
ATOM   4032  O12 POPEF 217      81.760   6.605  22.270  1.00  0.00           O
ATOM   4033  C1  POPEF 217      85.170   7.465  21.690  1.00  0.00           C
ATOM   4036  C2  POPEF 217      86.079   7.095  22.900  1.00  0.00           C
ATOM   4038  O21 POPEF 217      87.380   6.705  22.400  1.00  0.00           O
ATOM   4039  C21 POPEF 217      88.541   6.905  23.030  1.00  0.00           C
ATOM   4040  O22 POPEF 217      89.631   6.555  22.570  1.00  0.00           O
ATOM   4041  C22 POPEF 217      88.439   7.565  24.410  1.00  0.00           C
ATOM   4044  C3  POPEF 217      85.430   5.935  23.720  1.00  0.00           C
ATOM   4047  O31 POPEF 217      85.660   6.015  25.150  1.00  0.00           O
ATOM   4048  C31 POPEF 217      84.689   6.645  25.800  1.00  0.00           C
ATOM   4049  O32 POPEF 217      83.861   7.385  25.300  1.00  0.00           O
ATOM   4050  C32 POPEF 217      84.730   6.255  27.280  1.00  0.00           C
ATOM   4053  C23 POPEF 217      89.819   7.815  25.110  1.00  0.00           C
ATOM   4056  C24 POPEF 217      89.689   8.515  26.480  1.00  0.00           C
ATOM   4059  C25 POPEF 217      91.001   8.775  27.220  1.00  0.00           C
ATOM   4062  C26 POPEF 217      90.780   9.325  28.650  1.00  0.00           C
ATOM   4065  C27 POPEF 217      92.040   9.195  29.540  1.00  0.00           C
ATOM   4068  C28 POPEF 217      91.820   9.495  31.030  1.00  0.00           C
ATOM   4071  C29 POPEF 217      92.971   8.965  31.850  1.00  0.00           C
ATOM   4073 0C21 POPEF 217      93.560   9.495  32.940  1.00  0.00           C
ATOM   4075 1C21 POPEF 217      93.150  10.755  33.670  1.00  0.00           C
ATOM   4078 2C21 POPEF 217      93.630  10.745  35.140  1.00  0.00           C
ATOM   4081 3C21 POPEF 217      95.160  10.815  35.300  1.00  0.00           C
ATOM   4084 4C21 POPEF 217      95.631  11.035  36.750  1.00  0.00           C
ATOM   4087 5C21 POPEF 217      95.611   9.775  37.630  1.00  0.00           C
ATOM   4090 6C21 POPEF 217      96.340  10.015  38.970  1.00  0.00           C
ATOM   4093 7C21 POPEF 217      96.390   8.785  39.880  1.00  0.00           C
ATOM   4096 8C21 POPEF 217      97.150   9.065  41.179  1.00  0.00           C
ATOM   4100  C33 POPEF 217      84.400   7.425  28.230  1.00  0.00           C
ATOM   4103  C34 POPEF 217      83.910   6.965  29.610  1.00  0.00           C
ATOM   4106  C35 POPEF 217      82.400   6.685  29.630  1.00  0.00           C
ATOM   4109  C36 POPEF 217      81.980   6.025  30.950  1.00  0.00           C
ATOM   4112  C37 POPEF 217      80.460   6.075  31.160  1.00  0.00           C
ATOM   4115  C38 POPEF 217      80.000   5.275  32.390  1.00  0.00           C
ATOM   4118  C39 POPEF 217      80.611   5.755  33.710  1.00  0.00           C
ATOM   4121 0C31 POPEF 217      80.181   4.905  34.910  1.00  0.00           C
ATOM   4124 1C31 POPEF 217      80.751   5.405  36.249  1.00  0.00           C
ATOM   4127 2C31 POPEF 217      82.271   5.225  36.410  1.00  0.00           C
ATOM   4130 3C31 POPEF 217      82.720   3.845  36.909  1.00  0.00           C
ATOM   4133 4C31 POPEF 217      82.450   3.645  38.409  1.00  0.00           C
ATOM   4136 5C31 POPEF 217      83.299   2.525  39.030  1.00  0.00           C
ATOM   4139 6C31 POPEF 217      83.010   2.305  40.519  1.00  0.00           C
ATOM   4143  NH3 POPEG 218      33.621  95.125  21.810  1.00  0.00           N
ATOM   4147  C12 POPEG 218      32.171  95.545  21.970  1.00  0.00           C
ATOM   4150  C11 POPEG 218      31.250  95.165  20.780  1.00  0.00           C
ATOM   4153  P   POPEG 218      31.641  92.563  20.460  1.00  0.00           P
ATOM   4154  O13 POPEG 218      31.001  91.685  19.460  1.00  0.00           O
ATOM   4155  O14 POPEG 218      33.031  92.215  20.810  1.00  0.00           O
ATOM   4156  O11 POPEG 218      30.851  92.563  21.840  1.00  0.00           O
ATOM   4157  O12 POPEG 218      31.701  94.055  20.010  1.00  0.00           O
ATOM   4158  C1  POPEG 218      29.460  92.283  21.840  1.00  0.00           C
ATOM   4161  C2  POPEG 218      29.011  91.585  23.160  1.00  0.00           C
ATOM   4163  O21 POPEG 218      28.031  92.404  23.830  1.00  0.00           O
ATOM   4164  C21 POPEG 218      26.881  92.465  23.120  1.00  0.00           C
ATOM   4165  O22 POPEG 218      26.650  91.875  22.100  1.00  0.00           O
ATOM   4166  C22 POPEG 218      25.970  93.435  23.900  1.00  0.00           C
ATOM   4169  C3  POPEG 218      30.210  91.275  24.130  1.00  0.00           C
ATOM   4172  O31 POPEG 218      29.950  90.204  25.050  1.00  0.00           O
ATOM   4173  C31 POPEG 218      29.301  90.394  26.180  1.00  0.00           C
ATOM   4174  O32 POPEG 218      28.861  91.465  26.590  1.00  0.00           O
ATOM   4175  C32 POPEG 218      29.101  89.004  26.800  1.00  0.00           C
ATOM   4178  C23 POPEG 218      24.511  93.585  23.460  1.00  0.00           C
ATOM   4181  C24 POPEG 218      23.841  94.695  24.310  1.00  0.00           C
ATOM   4184  C25 POPEG 218      23.501  94.275  25.750  1.00  0.00           C
ATOM   4187  C26 POPEG 218      23.411  95.485  26.690  1.00  0.00           C
ATOM   4190  C27 POPEG 218      22.621  95.235  27.990  1.00  0.00           C
ATOM   4193  C28 POPEG 218      22.900  96.334  29.020  1.00  0.00           C
ATOM   4196  C29 POPEG 218      21.870  96.405  30.120  1.00  0.00           C
ATOM   4198 0C21 POPEG 218      21.341  97.514  30.660  1.00  0.00           C
ATOM   4200 1C21 POPEG 218      21.660  98.945  30.310  1.00  0.00           C
ATOM   4203 2C21 POPEG 218      20.400  99.755  29.930  1.00  0.00           C
ATOM   4206 3C21 POPEG 218      19.971 100.785  30.980  1.00  0.00           C
ATOM   4209 4C21 POPEG 218      19.431 100.174  32.280  1.00  0.00           C
ATOM   4212 5C21 POPEG 218      19.320 101.205  33.400  1.00  0.00           C
ATOM   4215 6C21 POPEG 218      18.591 100.655  34.630  1.00  0.00           C
ATOM   4218 7C21 POPEG 218      18.621 101.625  35.820  1.00  0.00           C
ATOM   4221 8C21 POPEG 218      17.801 101.124  37.010  1.00  0.00           C
ATOM   4225  C33 POPEG 218      29.181  88.845  28.340  1.00  0.00           C
ATOM   4228  C34 POPEG 218      29.251  87.355  28.730  1.00  0.00           C
ATOM   4231  C35 POPEG 218      29.690  87.135  30.180  1.00  0.00           C
ATOM   4234  C36 POPEG 218      28.700  87.655  31.220  1.00  0.00           C
ATOM   4237  C37 POPEG 218      29.101  87.245  32.650  1.00  0.00           C
ATOM   4240  C38 POPEG 218      28.101  87.695  33.730  1.00  0.00           C
ATOM   4243  C39 POPEG 218      26.681  87.195  33.470  1.00  0.00           C
ATOM   4246 0C31 POPEG 218      25.639  87.674  34.490  1.00  0.00           C
ATOM   4249 1C31 POPEG 218      24.230  87.315  33.999  1.00  0.00           C
ATOM   4252 2C31 POPEG 218      23.090  87.704  34.939  1.00  0.00           C
ATOM   4255 3C31 POPEG 218      22.831  89.214  34.999  1.00  0.00           C
ATOM   4258 4C31 POPEG 218      21.511  89.535  35.710  1.00  0.00           C
ATOM   4261 5C31 POPEG 218      21.310  91.045  35.930  1.00  0.00           C
ATOM   4264 6C31 POPEG 218      19.981  91.434  36.590  1.00  0.00           C
ATOM   4268  NH3 POPEH 219      17.041 109.655  14.050  1.00  0.00           N
ATOM   4272  C12 POPEH 219      17.391 110.615  12.950  1.00  0.00           C
ATOM   4275  C11 POPEH 219      18.541 110.105  12.070  1.00  0.00           C
ATOM   4278  P   POPEH 219      20.701 108.755  12.620  1.00  0.00           P
ATOM   4279  O13 POPEH 219      19.841 107.575  12.870  1.00  0.00           O
ATOM   4280  O14 POPEH 219      21.400 108.855  11.320  1.00  0.00           O
ATOM   4281  O11 POPEH 219      21.751 108.855  13.800  1.00  0.00           O
ATOM   4282  O12 POPEH 219      19.751 110.005  12.840  1.00  0.00           O
ATOM   4283  C1  POPEH 219      21.980 110.095  14.470  1.00  0.00           C
ATOM   4286  C2  POPEH 219      20.931 110.324  15.590  1.00  0.00           C
ATOM   4288  O21 POPEH 219      21.341 111.424  16.420  1.00  0.00           O
ATOM   4289  C21 POPEH 219      22.361 111.275  17.230  1.00  0.00           C
ATOM   4290  O22 POPEH 219      22.951 110.235  17.510  1.00  0.00           O
ATOM   4291  C22 POPEH 219      22.780 112.674  17.690  1.00  0.00           C
ATOM   4294  C3  POPEH 219      20.631 108.975  16.330  1.00  0.00           C
ATOM   4297  O31 POPEH 219      20.251 109.165  17.710  1.00  0.00           O
ATOM   4298  C31 POPEH 219      20.800 108.295  18.540  1.00  0.00           C
ATOM   4299  O32 POPEH 219      21.511 107.345  18.200  1.00  0.00           O
ATOM   4300  C32 POPEH 219      20.561 108.785  19.960  1.00  0.00           C
ATOM   4303  C23 POPEH 219      23.791 112.695  18.860  1.00  0.00           C
ATOM   4306  C24 POPEH 219      23.160 113.165  20.180  1.00  0.00           C
ATOM   4309  C25 POPEH 219      22.111 112.185  20.730  1.00  0.00           C
ATOM   4312  C26 POPEH 219      21.611 112.575  22.130  1.00  0.00           C
ATOM   4315  C27 POPEH 219      20.641 111.535  22.730  1.00  0.00           C
ATOM   4318  C28 POPEH 219      19.941 111.984  24.030  1.00  0.00           C
ATOM   4321  C29 POPEH 219      20.921 112.475  25.070  1.00  0.00           C
ATOM   4323 0C21 POPEH 219      20.960 112.143  26.370  1.00  0.00           C
ATOM   4325 1C21 POPEH 219      20.051 111.225  27.140  1.00  0.00           C
ATOM   4328 2C21 POPEH 219      20.880 110.095  27.770  1.00  0.00           C
ATOM   4331 3C21 POPEH 219      20.271 109.575  29.080  1.00  0.00           C
ATOM   4334 4C21 POPEH 219      21.250 108.745  29.920  1.00  0.00           C
ATOM   4337 5C21 POPEH 219      22.531 109.515  30.280  1.00  0.00           C
ATOM   4340 6C21 POPEH 219      23.090 109.174  31.660  1.00  0.00           C
ATOM   4343 7C21 POPEH 219      24.271 110.084  32.050  1.00  0.00           C
ATOM   4346 8C21 POPEH 219      24.560 110.063  33.549  1.00  0.00           C
ATOM   4350  C33 POPEH 219      21.111 107.854  21.060  1.00  0.00           C
ATOM   4353  C34 POPEH 219      20.131 106.765  21.520  1.00  0.00           C
ATOM   4356  C35 POPEH 219      18.910 107.304  22.300  1.00  0.00           C
ATOM   4359  C36 POPEH 219      19.230 107.824  23.700  1.00  0.00           C
ATOM   4362  C37 POPEH 219      17.981 108.385  24.400  1.00  0.00           C
ATOM   4365  C38 POPEH 219      17.851 107.994  25.870  1.00  0.00           C
ATOM   4368  C39 POPEH 219      17.490 106.515  26.060  1.00  0.00           C
ATOM   4371 0C31 POPEH 219      17.410 106.105  27.530  1.00  0.00           C
ATOM   4374 1C31 POPEH 219      16.160 106.625  28.240  1.00  0.00           C
ATOM   4377 2C31 POPEH 219      16.471 107.525  29.450  1.00  0.00           C
ATOM   4380 3C31 POPEH 219      17.171 106.795  30.609  1.00  0.00           C
ATOM   4383 4C31 POPEH 219      16.261 105.774  31.320  1.00  0.00           C
ATOM   4386 5C31 POPEH 219      16.931 105.184  32.560  1.00  0.00           C
ATOM   4389 6C31 POPEH 219      16.071 104.185  33.330  1.00  0.00           C
ATOM   4393  NH3 POPEI 220      87.561 126.604  23.360  1.00  0.00           N
ATOM   4397  C12 POPEI 220      86.770 126.095  24.520  1.00  0.00           C
ATOM   4400  C11 POPEI 220      87.670 125.174  25.360  1.00  0.00           C
ATOM   4403  P   POPEI 220      89.030 123.533  23.800  1.00  0.00           P
ATOM   4404  O13 POPEI 220      88.770 122.264  23.090  1.00  0.00           O
ATOM   4405  O14 POPEI 220      89.390 124.685  22.950  1.00  0.00           O
ATOM   4406  O11 POPEI 220      90.201 123.265  24.810  1.00  0.00           O
ATOM   4407  O12 POPEI 220      87.831 123.924  24.720  1.00  0.00           O
ATOM   4408  C1  POPEI 220      90.080 122.264  25.830  1.00  0.00           C
ATOM   4411  C2  POPEI 220      90.840 122.754  27.080  1.00  0.00           C
ATOM   4413  O21 POPEI 220      91.279 121.635  27.860  1.00  0.00           O
ATOM   4414  C21 POPEI 220      92.160 121.965  28.790  1.00  0.00           C
ATOM   4415  O22 POPEI 220      92.860 122.964  28.790  1.00  0.00           O
ATOM   4416  C22 POPEI 220      92.070 120.975  29.940  1.00  0.00           C
ATOM   4419  C3  POPEI 220      89.950 123.735  27.900  1.00  0.00           C
ATOM   4422  O31 POPEI 220      88.760 123.075  28.390  1.00  0.00           O
ATOM   4423  C31 POPEI 220      88.709 122.795  29.670  1.00  0.00           C
ATOM   4424  O32 POPEI 220      89.460 123.253  30.520  1.00  0.00           O
ATOM   4425  C32 POPEI 220      87.541 121.865  29.970  1.00  0.00           C
ATOM   4428  C23 POPEI 220      92.631 121.574  31.240  1.00  0.00           C
ATOM   4431  C24 POPEI 220      92.300 120.725  32.480  1.00  0.00           C
ATOM   4434  C25 POPEI 220      92.600 121.485  33.770  1.00  0.00           C
ATOM   4437  C26 POPEI 220      92.370 120.634  35.030  1.00  0.00           C
ATOM   4440  C27 POPEI 220      92.421 121.475  36.310  1.00  0.00           C
ATOM   4443  C28 POPEI 220      92.189 120.665  37.590  1.00  0.00           C
ATOM   4446  C29 POPEI 220      93.400 119.855  37.990  1.00  0.00           C
ATOM   4448 0C21 POPEI 220      94.071 119.895  39.160  1.00  0.00           C
ATOM   4450 1C21 POPEI 220      93.751 120.753  40.360  1.00  0.00           C
ATOM   4453 2C21 POPEI 220      94.829 121.825  40.620  1.00  0.00           C
ATOM   4456 3C21 POPEI 220      96.101 121.285  41.300  1.00  0.00           C
ATOM   4459 4C21 POPEI 220      97.049 122.423  41.690  1.00  0.00           C
ATOM   4462 5C21 POPEI 220      98.210 121.995  42.609  1.00  0.00           C
ATOM   4465 6C21 POPEI 220      99.040 120.815  42.089  1.00  0.00           C
ATOM   4468 7C21 POPEI 220     100.340 120.625  42.889  1.00  0.00           C
ATOM   4471 8C21 POPEI 220     101.130 119.384  42.470  1.00  0.00           C
ATOM   4475  C33 POPEI 220      88.029 120.475  30.420  1.00  0.00           C
ATOM   4478  C34 POPEI 220      86.940 119.545  30.990  1.00  0.00           C
ATOM   4481  C35 POPEI 220      86.381 119.965  32.350  1.00  0.00           C
ATOM   4484  C36 POPEI 220      87.440 119.985  33.470  1.00  0.00           C
ATOM   4487  C37 POPEI 220      86.870 120.505  34.790  1.00  0.00           C
ATOM   4490  C38 POPEI 220      87.930 120.674  35.880  1.00  0.00           C
ATOM   4493  C39 POPEI 220      87.351 121.424  37.089  1.00  0.00           C
ATOM   4496 0C31 POPEI 220      88.381 121.755  38.170  1.00  0.00           C
ATOM   4499 1C31 POPEI 220      87.790 122.704  39.230  1.00  0.00           C
ATOM   4502 2C31 POPEI 220      88.830 123.185  40.240  1.00  0.00           C
ATOM   4505 3C31 POPEI 220      88.410 124.484  40.960  1.00  0.00           C
ATOM   4508 4C31 POPEI 220      87.510 124.284  42.180  1.00  0.00           C
ATOM   4511 5C31 POPEI 220      87.040 125.634  42.749  1.00  0.00           C
ATOM   4514 6C31 POPEI 220      86.800 125.604  44.260  1.00  0.00           C
ATOM   4518  NH3 POPEJ 221     121.031   8.855  63.150  1.00  0.00           N
ATOM   4522  C12 POPEJ 221     122.049   7.935  62.569  1.00  0.00           C
ATOM   4525  C11 POPEJ 221     122.821   7.155  63.650  1.00  0.00           C
ATOM   4528  P   POPEJ 221     120.809   6.045  64.999  1.00  0.00           P
ATOM   4529  O13 POPEJ 221     120.690   7.445  65.450  1.00  0.00           O
ATOM   4530  O14 POPEJ 221     120.881   4.995  66.040  1.00  0.00           O
ATOM   4531  O11 POPEJ 221     119.670   5.795  63.950  1.00  0.00           O
ATOM   4532  O12 POPEJ 221     122.120   5.995  64.130  1.00  0.00           O
ATOM   4533  C1  POPEJ 221     118.350   6.255  64.250  1.00  0.00           C
ATOM   4536  C2  POPEJ 221     117.570   6.505  62.950  1.00  0.00           C
ATOM   4538  O21 POPEJ 221     118.320   7.455  62.180  1.00  0.00           O
ATOM   4539  C21 POPEJ 221     118.709   7.195  60.930  1.00  0.00           C
ATOM   4540  O22 POPEJ 221     119.620   7.805  60.389  1.00  0.00           O
ATOM   4541  C22 POPEJ 221     117.840   6.195  60.160  1.00  0.00           C
ATOM   4544  C3  POPEJ 221     116.150   7.075  63.240  1.00  0.00           C
ATOM   4547  O31 POPEJ 221     115.290   7.015  62.080  1.00  0.00           O
ATOM   4548  C31 POPEJ 221     114.390   6.035  62.070  1.00  0.00           C
ATOM   4549  O32 POPEJ 221     114.200   5.225  62.970  1.00  0.00           O
ATOM   4550  C32 POPEJ 221     113.671   5.985  60.710  1.00  0.00           C
ATOM   4553  C23 POPEJ 221     117.910   6.475  58.640  1.00  0.00           C
ATOM   4556  C24 POPEJ 221     116.890   5.645  57.850  1.00  0.00           C
ATOM   4559  C25 POPEJ 221     117.040   5.795  56.330  1.00  0.00           C
ATOM   4562  C26 POPEJ 221     116.820   7.235  55.859  1.00  0.00           C
ATOM   4565  C27 POPEJ 221     117.090   7.455  54.370  1.00  0.00           C
ATOM   4568  C28 POPEJ 221     116.330   8.665  53.830  1.00  0.00           C
ATOM   4571  C29 POPEJ 221     114.851   8.385  53.689  1.00  0.00           C
ATOM   4573 0C21 POPEJ 221     114.240   7.925  52.600  1.00  0.00           C
ATOM   4575 1C21 POPEJ 221     114.921   7.505  51.319  1.00  0.00           C
ATOM   4578 2C21 POPEJ 221     114.570   8.395  50.109  1.00  0.00           C
ATOM   4581 3C21 POPEJ 221     115.080   9.835  50.220  1.00  0.00           C
ATOM   4584 4C21 POPEJ 221     115.271  10.495  48.840  1.00  0.00           C
ATOM   4587 5C21 POPEJ 221     116.590  10.075  48.180  1.00  0.00           C
ATOM   4590 6C21 POPEJ 221     116.770  10.595  46.750  1.00  0.00           C
ATOM   4593 7C21 POPEJ 221     118.120  10.185  46.160  1.00  0.00           C
ATOM   4596 8C21 POPEJ 221     118.330  10.635  44.710  1.00  0.00           C
ATOM   4600  C33 POPEJ 221     113.590   7.335  59.950  1.00  0.00           C
ATOM   4603  C34 POPEJ 221     113.060   7.225  58.510  1.00  0.00           C
ATOM   4606  C35 POPEJ 221     111.571   7.545  58.370  1.00  0.00           C
ATOM   4609  C36 POPEJ 221     111.171   7.795  56.909  1.00  0.00           C
ATOM   4612  C37 POPEJ 221     109.650   7.885  56.690  1.00  0.00           C
ATOM   4615  C38 POPEJ 221     109.240   8.755  55.480  1.00  0.00           C
ATOM   4618  C39 POPEJ 221     110.001   8.455  54.180  1.00  0.00           C
ATOM   4621 0C31 POPEJ 221     109.580   9.365  53.019  1.00  0.00           C
ATOM   4624 1C31 POPEJ 221     110.570   9.355  51.850  1.00  0.00           C
ATOM   4627 2C31 POPEJ 221     110.150  10.265  50.690  1.00  0.00           C
ATOM   4630 3C31 POPEJ 221     111.251  10.415  49.630  1.00  0.00           C
ATOM   4633 4C31 POPEJ 221     110.850  11.345  48.479  1.00  0.00           C
ATOM   4636 5C31 POPEJ 221     111.980  11.575  47.480  1.00  0.00           C
ATOM   4639 6C31 POPEJ 221     111.571  12.425  46.270  1.00  0.00           C
ATOM   4643  NH3 POPEK 222      49.611  85.415  22.950  1.00  0.00           N
ATOM   4647  C12 POPEK 222      49.480  86.884  22.660  1.00  0.00           C
ATOM   4650  C11 POPEK 222      48.191  87.135  21.860  1.00  0.00           C
ATOM   4653  P   POPEK 222      46.851  89.344  22.320  1.00  0.00           P
ATOM   4654  O13 POPEK 222      46.260  90.295  21.350  1.00  0.00           O
ATOM   4655  O14 POPEK 222      45.901  88.405  22.950  1.00  0.00           O
ATOM   4656  O11 POPEK 222      47.521  90.195  23.460  1.00  0.00           O
ATOM   4657  O12 POPEK 222      48.030  88.525  21.660  1.00  0.00           O
ATOM   4658  C1  POPEK 222      47.819  89.655  24.750  1.00  0.00           C
ATOM   4661  C2  POPEK 222      46.881  90.215  25.860  1.00  0.00           C
ATOM   4663  O21 POPEK 222      46.651  89.174  26.820  1.00  0.00           O
ATOM   4664  C21 POPEK 222      46.601  89.565  28.090  1.00  0.00           C
ATOM   4665  O22 POPEK 222      46.700  90.704  28.490  1.00  0.00           O
ATOM   4666  C22 POPEK 222      46.521  88.305  28.970  1.00  0.00           C
ATOM   4669  C3  POPEK 222      45.520  90.685  25.280  1.00  0.00           C
ATOM   4672  O31 POPEK 222      44.710  91.305  26.300  1.00  0.00           O
ATOM   4673  C31 POPEK 222      44.901  92.605  26.430  1.00  0.00           C
ATOM   4674  O32 POPEK 222      45.639  93.295  25.750  1.00  0.00           O
ATOM   4675  C32 POPEK 222      44.009  93.155  27.540  1.00  0.00           C
ATOM   4678  C23 POPEK 222      46.959  88.445  30.450  1.00  0.00           C
ATOM   4681  C24 POPEK 222      46.921  87.094  31.200  1.00  0.00           C
ATOM   4684  C25 POPEK 222      47.299  87.075  32.689  1.00  0.00           C
ATOM   4687  C26 POPEK 222      47.099  85.674  33.300  1.00  0.00           C
ATOM   4690  C27 POPEK 222      47.921  85.424  34.580  1.00  0.00           C
ATOM   4693  C28 POPEK 222      47.530  86.275  35.800  1.00  0.00           C
ATOM   4696  C29 POPEK 222      46.229  85.855  36.450  1.00  0.00           C
ATOM   4698 0C21 POPEK 222      46.081  85.275  37.650  1.00  0.00           C
ATOM   4700 1C21 POPEK 222      47.170  84.895  38.640  1.00  0.00           C
ATOM   4703 2C21 POPEK 222      47.120  83.405  39.019  1.00  0.00           C
ATOM   4706 3C21 POPEK 222      48.051  83.085  40.200  1.00  0.00           C
ATOM   4709 4C21 POPEK 222      47.759  81.714  40.839  1.00  0.00           C
ATOM   4712 5C21 POPEK 222      48.401  81.525  42.229  1.00  0.00           C
ATOM   4715 6C21 POPEK 222      47.950  82.575  43.260  1.00  0.00           C
ATOM   4718 7C21 POPEK 222      48.230  82.175  44.710  1.00  0.00           C
ATOM   4721 8C21 POPEK 222      47.861  83.274  45.710  1.00  0.00           C
ATOM   4725  C33 POPEK 222      44.311  92.615  28.950  1.00  0.00           C
ATOM   4728  C34 POPEK 222      43.279  93.115  29.960  1.00  0.00           C
ATOM   4731  C35 POPEK 222      43.729  92.854  31.400  1.00  0.00           C
ATOM   4734  C36 POPEK 222      42.611  93.055  32.420  1.00  0.00           C
ATOM   4737  C37 POPEK 222      43.160  93.155  33.840  1.00  0.00           C
ATOM   4740  C38 POPEK 222      42.070  93.134  34.910  1.00  0.00           C
ATOM   4743  C39 POPEK 222      42.370  94.085  36.080  1.00  0.00           C
ATOM   4746 0C31 POPEK 222      43.681  93.805  36.810  1.00  0.00           C
ATOM   4749 1C31 POPEK 222      43.910  94.825  37.930  1.00  0.00           C
ATOM   4752 2C31 POPEK 222      45.100  94.484  38.840  1.00  0.00           C
ATOM   4755 3C31 POPEK 222      45.271  95.505  39.970  1.00  0.00           C
ATOM   4758 4C31 POPEK 222      45.840  94.895  41.249  1.00  0.00           C
ATOM   4761 5C31 POPEK 222      45.840  95.905  42.410  1.00  0.00           C
ATOM   4764 6C31 POPEK 222      46.310  95.324  43.740  1.00  0.00           C
ATOM   4768  NH3 POPEL 223     117.611  21.625  24.359  1.00  0.00           N
ATOM   4772  C12 POPEL 223     116.190  22.065  24.180  1.00  0.00           C
ATOM   4775  C11 POPEL 223     115.631  21.525  22.860  1.00  0.00           C
ATOM   4778  P   POPEL 223     114.689  19.085  23.180  1.00  0.00           P
ATOM   4779  O13 POPEL 223     113.430  19.485  22.520  1.00  0.00           O
ATOM   4780  O14 POPEL 223     115.170  17.695  23.010  1.00  0.00           O
ATOM   4781  O11 POPEL 223     114.480  19.285  24.730  1.00  0.00           O
ATOM   4782  O12 POPEL 223     115.840  20.115  22.790  1.00  0.00           O
ATOM   4783  C1  POPEL 223     113.350  18.565  25.280  1.00  0.00           C
ATOM   4786  C2  POPEL 223     112.440  19.485  26.120  1.00  0.00           C
ATOM   4788  O21 POPEL 223     113.160  19.955  27.259  1.00  0.00           O
ATOM   4789  C21 POPEL 223     113.420  19.085  28.220  1.00  0.00           C
ATOM   4790  O22 POPEL 223     113.090  17.915  28.270  1.00  0.00           O
ATOM   4791  C22 POPEL 223     114.221  19.795  29.290  1.00  0.00           C
ATOM   4794  C3  POPEL 223     111.069  18.845  26.510  1.00  0.00           C
ATOM   4797  O31 POPEL 223     110.471  19.495  27.660  1.00  0.00           O
ATOM   4798  C31 POPEL 223     109.829  20.615  27.380  1.00  0.00           C
ATOM   4799  O32 POPEL 223     109.549  21.015  26.269  1.00  0.00           O
ATOM   4800  C32 POPEL 223     109.370  21.255  28.690  1.00  0.00           C
ATOM   4803  C23 POPEL 223     113.309  20.105  30.480  1.00  0.00           C
ATOM   4806  C24 POPEL 223     113.970  21.125  31.400  1.00  0.00           C
ATOM   4809  C25 POPEL 223     113.040  21.565  32.530  1.00  0.00           C
ATOM   4812  C26 POPEL 223     112.941  20.555  33.670  1.00  0.00           C
ATOM   4815  C27 POPEL 223     112.980  21.255  35.030  1.00  0.00           C
ATOM   4818  C28 POPEL 223     112.681  20.375  36.260  1.00  0.00           C
ATOM   4821  C29 POPEL 223     113.550  19.145  36.330  1.00  0.00           C
ATOM   4823 0C21 POPEL 223     113.709  18.365  37.410  1.00  0.00           C
ATOM   4825 1C21 POPEL 223     113.090  18.565  38.770  1.00  0.00           C
ATOM   4828 2C21 POPEL 223     113.990  17.925  39.840  1.00  0.00           C
ATOM   4831 3C21 POPEL 223     113.330  17.775  41.220  1.00  0.00           C
ATOM   4834 4C21 POPEL 223     114.250  16.985  42.169  1.00  0.00           C
ATOM   4837 5C21 POPEL 223     113.541  16.215  43.280  1.00  0.00           C
ATOM   4840 6C21 POPEL 223     112.910  17.105  44.370  1.00  0.00           C
ATOM   4843 7C21 POPEL 223     112.389  16.275  45.550  1.00  0.00           C
ATOM   4846 8C21 POPEL 223     111.650  17.095  46.610  1.00  0.00           C
ATOM   4850  C33 POPEL 223     108.590  22.565  28.480  1.00  0.00           C
ATOM   4853  C34 POPEL 223     107.870  23.005  29.759  1.00  0.00           C
ATOM   4856  C35 POPEL 223     108.770  23.745  30.760  1.00  0.00           C
ATOM   4859  C36 POPEL 223     108.029  24.115  32.060  1.00  0.00           C
ATOM   4862  C37 POPEL 223     108.979  24.645  33.150  1.00  0.00           C
ATOM   4865  C38 POPEL 223     108.510  25.955  33.819  1.00  0.00           C
ATOM   4868  C39 POPEL 223     107.361  25.785  34.820  1.00  0.00           C
ATOM   4871 0C31 POPEL 223     106.971  27.105  35.510  1.00  0.00           C
ATOM   4874 1C31 POPEL 223     105.840  26.955  36.530  1.00  0.00           C
ATOM   4877 2C31 POPEL 223     105.201  28.275  36.979  1.00  0.00           C
ATOM   4880 3C31 POPEL 223     105.970  29.025  38.080  1.00  0.00           C
ATOM   4883 4C31 POPEL 223     105.160  30.215  38.630  1.00  0.00           C
ATOM   4886 5C31 POPEL 223     105.751  30.845  39.900  1.00  0.00           C
ATOM   4889 6C31 POPEL 223     104.931  32.025  40.430  1.00  0.00           C
ATOM   4893  NH3 POPEM 224      23.521  51.125  23.690  1.00  0.00           N
ATOM   4897  C12 POPEM 224      23.921  52.435  24.300  1.00  0.00           C
ATOM   4900  C11 POPEM 224      24.181  53.475  23.200  1.00  0.00           C
ATOM   4903  P   POPEM 224      24.560  56.035  23.040  1.00  0.00           P
ATOM   4904  O13 POPEM 224      24.901  55.775  21.630  1.00  0.00           O
ATOM   4905  O14 POPEM 224      23.820  57.285  23.330  1.00  0.00           O
ATOM   4906  O11 POPEM 224      25.911  56.055  23.870  1.00  0.00           O
ATOM   4907  O12 POPEM 224      23.861  54.775  23.700  1.00  0.00           O
ATOM   4908  C1  POPEM 224      25.870  55.995  25.300  1.00  0.00           C
ATOM   4911  C2  POPEM 224      26.560  57.245  25.900  1.00  0.00           C
ATOM   4913  O21 POPEM 224      26.431  57.245  27.330  1.00  0.00           O
ATOM   4914  C21 POPEM 224      27.120  56.315  27.980  1.00  0.00           C
ATOM   4915  O22 POPEM 224      27.851  55.485  27.460  1.00  0.00           O
ATOM   4916  C22 POPEM 224      26.881  56.505  29.470  1.00  0.00           C
ATOM   4919  C3  POPEM 224      25.921  58.545  25.330  1.00  0.00           C
ATOM   4922  O31 POPEM 224      26.361  59.705  26.060  1.00  0.00           O
ATOM   4923  C31 POPEM 224      25.540  60.145  27.000  1.00  0.00           C
ATOM   4924  O32 POPEM 224      24.431  59.735  27.259  1.00  0.00           O
ATOM   4925  C32 POPEM 224      26.250  61.265  27.750  1.00  0.00           C
ATOM   4928  C23 POPEM 224      28.061  57.175  30.210  1.00  0.00           C
ATOM   4931  C24 POPEM 224      29.211  56.195  30.460  1.00  0.00           C
ATOM   4934  C25 POPEM 224      30.160  56.655  31.560  1.00  0.00           C
ATOM   4937  C26 POPEM 224      31.200  55.585  31.900  1.00  0.00           C
ATOM   4940  C27 POPEM 224      32.150  55.955  33.040  1.00  0.00           C
ATOM   4943  C28 POPEM 224      31.720  55.455  34.430  1.00  0.00           C
ATOM   4946  C29 POPEM 224      30.521  56.125  35.060  1.00  0.00           C
ATOM   4948 0C21 POPEM 224      30.470  56.725  36.270  1.00  0.00           C
ATOM   4950 1C21 POPEM 224      31.620  56.885  37.250  1.00  0.00           C
ATOM   4953 2C21 POPEM 224      31.601  55.825  38.370  1.00  0.00           C
ATOM   4956 3C21 POPEM 224      32.729  56.025  39.400  1.00  0.00           C
ATOM   4959 4C21 POPEM 224      32.900  54.825  40.350  1.00  0.00           C
ATOM   4962 5C21 POPEM 224      33.781  55.135  41.579  1.00  0.00           C
ATOM   4965 6C21 POPEM 224      32.951  55.675  42.759  1.00  0.00           C
ATOM   4968 7C21 POPEM 224      33.770  55.885  44.050  1.00  0.00           C
ATOM   4971 8C21 POPEM 224      32.910  56.265  45.259  1.00  0.00           C
ATOM   4975  C33 POPEM 224      25.400  61.875  28.880  1.00  0.00           C
ATOM   4978  C34 POPEM 224      25.291  60.955  30.110  1.00  0.00           C
ATOM   4981  C35 POPEM 224      25.671  61.645  31.420  1.00  0.00           C
ATOM   4984  C36 POPEM 224      24.731  62.815  31.760  1.00  0.00           C
ATOM   4987  C37 POPEM 224      24.979  63.345  33.180  1.00  0.00           C
ATOM   4990  C38 POPEM 224      24.160  64.605  33.460  1.00  0.00           C
ATOM   4993  C39 POPEM 224      24.111  64.985  34.939  1.00  0.00           C
ATOM   4996 0C31 POPEM 224      23.521  63.845  35.790  1.00  0.00           C
ATOM   4999 1C31 POPEM 224      22.961  64.285  37.140  1.00  0.00           C
ATOM   5002 2C31 POPEM 224      22.391  63.095  37.910  1.00  0.00           C
ATOM   5005 3C31 POPEM 224      21.460  63.495  39.069  1.00  0.00           C
ATOM   5008 4C31 POPEM 224      22.160  64.235  40.210  1.00  0.00           C
ATOM   5011 5C31 POPEM 224      21.201  64.505  41.380  1.00  0.00           C
ATOM   5014 6C31 POPEM 224      21.870  65.205  42.569  1.00  0.00           C
ATOM   5018  NH3 POPEN 225       8.951 119.305  62.730  1.00  0.00           N
ATOM   5022  C12 POPEN 225       9.941 120.345  63.140  1.00  0.00           C
ATOM   5025  C11 POPEN 225      10.111 121.405  62.040  1.00  0.00           C
ATOM   5028  P   POPEN 225      12.681 121.984  62.060  1.00  0.00           P
ATOM   5029  O13 POPEN 225      13.521 122.444  63.180  1.00  0.00           O
ATOM   5030  O14 POPEN 225      12.831 120.585  61.649  1.00  0.00           O
ATOM   5031  O11 POPEN 225      12.981 122.905  60.780  1.00  0.00           O
ATOM   5032  O12 POPEN 225      11.171 122.283  62.400  1.00  0.00           O
ATOM   5033  C1  POPEN 225      12.911 122.283  59.470  1.00  0.00           C
ATOM   5036  C2  POPEN 225      12.291 123.204  58.370  1.00  0.00           C
ATOM   5038  O21 POPEN 225      11.971 122.435  57.190  1.00  0.00           O
ATOM   5039  C21 POPEN 225      12.961 122.035  56.400  1.00  0.00           C
ATOM   5040  O22 POPEN 225      14.150 122.085  56.670  1.00  0.00           O
ATOM   5041  C22 POPEN 225      12.351 121.424  55.130  1.00  0.00           C
ATOM   5044  C3  POPEN 225      13.160 124.454  58.040  1.00  0.00           C
ATOM   5047  O31 POPEN 225      12.781 125.075  56.779  1.00  0.00           O
ATOM   5048  C31 POPEN 225      11.711 125.865  56.870  1.00  0.00           C
ATOM   5049  O32 POPEN 225      11.081 126.075  57.889  1.00  0.00           O
ATOM   5050  C32 POPEN 225      11.351 126.495  55.529  1.00  0.00           C
ATOM   5053  C23 POPEN 225      13.131 121.685  53.819  1.00  0.00           C
ATOM   5056  C24 POPEN 225      12.231 121.385  52.609  1.00  0.00           C
ATOM   5059  C25 POPEN 225      12.911 121.564  51.240  1.00  0.00           C
ATOM   5062  C26 POPEN 225      11.910 121.975  50.150  1.00  0.00           C
ATOM   5065  C27 POPEN 225      12.240 121.595  48.700  1.00  0.00           C
ATOM   5068  C28 POPEN 225      11.280 122.355  47.759  1.00  0.00           C
ATOM   5071  C29 POPEN 225      11.150 121.805  46.359  1.00  0.00           C
ATOM   5073 0C21 POPEN 225      10.011 121.775  45.640  1.00  0.00           C
ATOM   5075 1C21 POPEN 225       8.691 122.365  46.070  1.00  0.00           C
ATOM   5078 2C21 POPEN 225       7.961 123.104  44.939  1.00  0.00           C
ATOM   5081 3C21 POPEN 225       6.821 123.995  45.470  1.00  0.00           C
ATOM   5084 4C21 POPEN 225       6.231 124.923  44.400  1.00  0.00           C
ATOM   5087 5C21 POPEN 225       5.471 126.115  45.010  1.00  0.00           C
ATOM   5090 6C21 POPEN 225       4.161 125.715  45.710  1.00  0.00           C
ATOM   5093 7C21 POPEN 225       3.531 126.895  46.450  1.00  0.00           C
ATOM   5096 8C21 POPEN 225       2.192 126.555  47.099  1.00  0.00           C
ATOM   5100  C33 POPEN 225      12.421 127.495  55.040  1.00  0.00           C
ATOM   5103  C34 POPEN 225      13.371 126.884  54.009  1.00  0.00           C
ATOM   5106  C35 POPEN 225      12.740 126.595  52.640  1.00  0.00           C
ATOM   5109  C36 POPEN 225      13.521 127.215  51.480  1.00  0.00           C
ATOM   5112  C37 POPEN 225      13.001 126.765  50.100  1.00  0.00           C
ATOM   5115  C38 POPEN 225      13.490 127.674  48.950  1.00  0.00           C
ATOM   5118  C39 POPEN 225      15.001 127.875  48.900  1.00  0.00           C
ATOM   5121 0C31 POPEN 225      15.440 128.803  47.759  1.00  0.00           C
ATOM   5124 1C31 POPEN 225      16.910 129.223  47.920  1.00  0.00           C
ATOM   5127 2C31 POPEN 225      17.430 130.174  46.839  1.00  0.00           C
ATOM   5130 3C31 POPEN 225      16.841 131.583  46.900  1.00  0.00           C
ATOM   5133 4C31 POPEN 225      17.581 132.523  45.940  1.00  0.00           C
ATOM   5136 5C31 POPEN 225      17.041 133.954  45.979  1.00  0.00           C
ATOM   5139 6C31 POPEN 225      17.921 134.944  45.210  1.00  0.00           C
ATOM   5143  NH3 POPEO 226       5.181   0.605  61.130  1.00  0.00           N
ATOM   5147  C12 POPEO 226       4.941   0.475  59.650  1.00  0.00           C
ATOM   5150  C11 POPEO 226       5.871  -0.605  59.079  1.00  0.00           C
ATOM   5153  P   POPEO 226       6.611  -1.804  56.920  1.00  0.00           P
ATOM   5154  O13 POPEO 226       8.061  -1.464  56.909  1.00  0.00           O
ATOM   5155  O14 POPEO 226       6.251  -3.094  57.540  1.00  0.00           O
ATOM   5156  O11 POPEO 226       6.071  -1.744  55.430  1.00  0.00           O
ATOM   5157  O12 POPEO 226       5.811  -0.645  57.640  1.00  0.00           O
ATOM   5158  C1  POPEO 226       6.011  -0.515  54.700  1.00  0.00           C
ATOM   5161  C2  POPEO 226       4.551  -0.205  54.240  1.00  0.00           C
ATOM   5163  O21 POPEO 226       4.421   0.905  53.320  1.00  0.00           O
ATOM   5164  C21 POPEO 226       5.131   2.015  53.409  1.00  0.00           C
ATOM   5165  O22 POPEO 226       6.021   2.285  54.190  1.00  0.00           O
ATOM   5166  C22 POPEO 226       4.631   2.975  52.320  1.00  0.00           C
ATOM   5169  C3  POPEO 226       3.571  -0.075  55.440  1.00  0.00           C
ATOM   5172  O31 POPEO 226       2.312   0.565  55.130  1.00  0.00           O
ATOM   5173  C31 POPEO 226       1.292  -0.235  54.780  1.00  0.00           C
ATOM   5174  O32 POPEO 226       1.382  -1.404  54.460  1.00  0.00           O
ATOM   5175  C32 POPEO 226       0.002   0.595  54.850  1.00  0.00           C
ATOM   5178  C23 POPEO 226       5.691   3.945  51.760  1.00  0.00           C
ATOM   5181  C24 POPEO 226       5.141   4.665  50.519  1.00  0.00           C
ATOM   5184  C25 POPEO 226       6.181   5.495  49.750  1.00  0.00           C
ATOM   5187  C26 POPEO 226       5.551   6.105  48.490  1.00  0.00           C
ATOM   5190  C27 POPEO 226       6.531   6.975  47.689  1.00  0.00           C
ATOM   5193  C28 POPEO 226       5.841   7.715  46.530  1.00  0.00           C
ATOM   5196  C29 POPEO 226       6.791   8.705  45.900  1.00  0.00           C
ATOM   5198 0C21 POPEO 226       6.910   9.015  44.599  1.00  0.00           C
ATOM   5200 1C21 POPEO 226       6.101   8.475  43.430  1.00  0.00           C
ATOM   5203 2C21 POPEO 226       5.101   9.505  42.870  1.00  0.00           C
ATOM   5206 3C21 POPEO 226       5.701  10.905  42.609  1.00  0.00           C
ATOM   5209 4C21 POPEO 226       4.991  11.685  41.499  1.00  0.00           C
ATOM   5212 5C21 POPEO 226       5.511  11.325  40.100  1.00  0.00           C
ATOM   5215 6C21 POPEO 226       4.861  12.135  38.970  1.00  0.00           C
ATOM   5218 7C21 POPEO 226       5.581  11.935  37.630  1.00  0.00           C
ATOM   5221 8C21 POPEO 226       4.931  12.685  36.460  1.00  0.00           C
ATOM   5225  C33 POPEO 226      -0.698   0.775  53.500  1.00  0.00           C
ATOM   5228  C34 POPEO 226       0.212   1.395  52.429  1.00  0.00           C
ATOM   5231  C35 POPEO 226       0.562   0.405  51.310  1.00  0.00           C
ATOM   5234  C36 POPEO 226      -0.548   0.235  50.259  1.00  0.00           C
ATOM   5237  C37 POPEO 226      -0.668   1.485  49.380  1.00  0.00           C
ATOM   5240  C38 POPEO 226      -1.638   1.325  48.210  1.00  0.00           C
ATOM   5243  C39 POPEO 226      -1.648   2.595  47.350  1.00  0.00           C
ATOM   5246 0C31 POPEO 226      -2.678   2.545  46.210  1.00  0.00           C
ATOM   5249 1C31 POPEO 226      -4.128   2.615  46.709  1.00  0.00           C
ATOM   5252 2C31 POPEO 226      -5.158   2.655  45.570  1.00  0.00           C
ATOM   5255 3C31 POPEO 226      -5.158   3.975  44.799  1.00  0.00           C
ATOM   5258 4C31 POPEO 226      -6.128   3.965  43.600  1.00  0.00           C
ATOM   5261 5C31 POPEO 226      -6.058   5.265  42.790  1.00  0.00           C
ATOM   5264 6C31 POPEO 226      -6.908   5.235  41.519  1.00  0.00           C
ATOM   5268  NH3 POPEP 227      96.691  94.524  25.410  1.00  0.00           N
ATOM   5272  C12 POPEP 227      96.021  93.315  24.800  1.00  0.00           C
ATOM   5275  C11 POPEP 227      94.611  93.005  25.370  1.00  0.00           C
ATOM   5278  P   POPEP 227      94.351  90.385  24.970  1.00  0.00           P
ATOM   5279  O13 POPEP 227      95.669  90.105  24.350  1.00  0.00           O
ATOM   5280  O14 POPEP 227      93.241  89.503  24.550  1.00  0.00           O
ATOM   5281  O11 POPEP 227      94.460  90.305  26.550  1.00  0.00           O
ATOM   5282  O12 POPEP 227      93.990  91.905  24.700  1.00  0.00           O
ATOM   5283  C1  POPEP 227      95.210  89.265  27.180  1.00  0.00           C
ATOM   5286  C2  POPEP 227      96.079  89.825  28.340  1.00  0.00           C
ATOM   5288  O21 POPEP 227      95.321  89.835  29.560  1.00  0.00           O
ATOM   5289  C21 POPEP 227      95.020  90.935  30.210  1.00  0.00           C
ATOM   5290  O22 POPEP 227      95.041  92.085  29.810  1.00  0.00           O
ATOM   5291  C22 POPEP 227      94.640  90.515  31.640  1.00  0.00           C
ATOM   5294  C3  POPEP 227      96.840  91.124  27.920  1.00  0.00           C
ATOM   5297  O31 POPEP 227      97.729  91.574  28.950  1.00  0.00           O
ATOM   5298  C31 POPEP 227      98.361  92.704  28.690  1.00  0.00           C
ATOM   5299  O32 POPEP 227      98.201  93.393  27.680  1.00  0.00           O
ATOM   5300  C32 POPEP 227      99.290  93.055  29.860  1.00  0.00           C
ATOM   5303  C23 POPEP 227      94.781  91.674  32.650  1.00  0.00           C
ATOM   5306  C24 POPEP 227      94.361  91.313  34.079  1.00  0.00           C
ATOM   5309  C25 POPEP 227      95.191  90.195  34.729  1.00  0.00           C
ATOM   5312  C26 POPEP 227      95.100  90.215  36.270  1.00  0.00           C
ATOM   5315  C27 POPEP 227      96.120  89.265  36.900  1.00  0.00           C
ATOM   5318  C28 POPEP 227      96.279  89.335  38.430  1.00  0.00           C
ATOM   5321  C29 POPEP 227      95.210  88.595  39.200  1.00  0.00           C
ATOM   5323 0C21 POPEP 227      95.090  88.605  40.540  1.00  0.00           C
ATOM   5325 1C21 POPEP 227      95.980  89.354  41.499  1.00  0.00           C
ATOM   5328 2C21 POPEP 227      96.971  88.445  42.250  1.00  0.00           C
ATOM   5331 3C21 POPEP 227      96.370  87.674  43.440  1.00  0.00           C
ATOM   5334 4C21 POPEP 227      97.480  86.945  44.220  1.00  0.00           C
ATOM   5337 5C21 POPEP 227      96.991  86.225  45.480  1.00  0.00           C
ATOM   5340 6C21 POPEP 227      98.169  85.715  46.319  1.00  0.00           C
ATOM   5343 7C21 POPEP 227      97.771  85.254  47.720  1.00  0.00           C
ATOM   5346 8C21 POPEP 227      98.970  84.755  48.540  1.00  0.00           C
ATOM   5350  C33 POPEP 227      99.900  91.844  30.650  1.00  0.00           C
ATOM   5353  C34 POPEP 227     100.140  92.164  32.130  1.00  0.00           C
ATOM   5356  C35 POPEP 227      98.840  92.225  32.950  1.00  0.00           C
ATOM   5359  C36 POPEP 227      98.979  92.865  34.330  1.00  0.00           C
ATOM   5362  C37 POPEP 227      97.620  93.085  35.020  1.00  0.00           C
ATOM   5365  C38 POPEP 227      97.701  93.965  36.270  1.00  0.00           C
ATOM   5368  C39 POPEP 227      98.430  93.305  37.439  1.00  0.00           C
ATOM   5371 0C31 POPEP 227      98.510  94.225  38.660  1.00  0.00           C
ATOM   5374 1C31 POPEP 227      99.211  93.554  39.840  1.00  0.00           C
ATOM   5377 2C31 POPEP 227      99.361  94.484  41.040  1.00  0.00           C
ATOM   5380 3C31 POPEP 227      99.570  93.694  42.340  1.00  0.00           C
ATOM   5383 4C31 POPEP 227      98.251  93.174  42.930  1.00  0.00           C
ATOM   5386 5C31 POPEP 227      98.521  92.215  44.090  1.00  0.00           C
ATOM   5389 6C31 POPEP 227      97.300  91.814  44.910  1.00  0.00           C
ATOM   5393  NH3 POPEQ 228       4.101  79.795  63.880  1.00  0.00           N
ATOM   5397  C12 POPEQ 228       4.831  78.555  64.330  1.00  0.00           C
ATOM   5400  C11 POPEQ 228       5.181  78.585  65.830  1.00  0.00           C
ATOM   5403  P   POPEQ 228       3.691  77.195  67.429  1.00  0.00           P
ATOM   5404  O13 POPEQ 228       4.911  76.775  68.159  1.00  0.00           O
ATOM   5405  O14 POPEQ 228       2.431  77.295  68.190  1.00  0.00           O
ATOM   5406  O11 POPEQ 228       3.431  76.255  66.179  1.00  0.00           O
ATOM   5407  O12 POPEQ 228       4.011  78.545  66.660  1.00  0.00           O
ATOM   5408  C1  POPEQ 228       2.192  76.424  65.480  1.00  0.00           C
ATOM   5411  C2  POPEQ 228       2.192  75.545  64.209  1.00  0.00           C
ATOM   5413  O21 POPEQ 228       1.002  75.775  63.450  1.00  0.00           O
ATOM   5414  C21 POPEQ 228       1.002  76.885  62.730  1.00  0.00           C
ATOM   5415  O22 POPEQ 228       1.902  77.715  62.679  1.00  0.00           O
ATOM   5416  C22 POPEQ 228      -0.298  76.915  61.940  1.00  0.00           C
ATOM   5419  C3  POPEQ 228       2.272  74.035  64.589  1.00  0.00           C
ATOM   5422  O31 POPEQ 228       3.241  73.295  63.819  1.00  0.00           O
ATOM   5423  C31 POPEQ 228       2.831  72.775  62.689  1.00  0.00           C
ATOM   5424  O32 POPEQ 228       1.732  72.934  62.170  1.00  0.00           O
ATOM   5425  C32 POPEQ 228       3.941  71.845  62.140  1.00  0.00           C
ATOM   5428  C23 POPEQ 228      -0.368  77.955  60.810  1.00  0.00           C
ATOM   5431  C24 POPEQ 228      -1.708  77.785  60.090  1.00  0.00           C
ATOM   5434  C25 POPEQ 228      -1.978  78.725  58.910  1.00  0.00           C
ATOM   5437  C26 POPEQ 228      -2.498  77.955  57.689  1.00  0.00           C
ATOM   5440  C27 POPEQ 228      -3.178  78.825  56.610  1.00  0.00           C
ATOM   5443  C28 POPEQ 228      -3.879  78.004  55.510  1.00  0.00           C
ATOM   5446  C29 POPEQ 228      -2.998  76.985  54.830  1.00  0.00           C
ATOM   5448 0C21 POPEQ 228      -3.448  75.894  54.180  1.00  0.00           C
ATOM   5450 1C21 POPEQ 228      -4.888  75.504  53.950  1.00  0.00           C
ATOM   5453 2C21 POPEQ 228      -5.319  74.265  54.760  1.00  0.00           C
ATOM   5456 3C21 POPEQ 228      -4.578  72.975  54.350  1.00  0.00           C
ATOM   5459 4C21 POPEQ 228      -5.048  71.715  55.090  1.00  0.00           C
ATOM   5462 5C21 POPEQ 228      -6.508  71.305  54.830  1.00  0.00           C
ATOM   5465 6C21 POPEQ 228      -6.788  70.945  53.359  1.00  0.00           C
ATOM   5468 7C21 POPEQ 228      -8.118  70.215  53.170  1.00  0.00           C
ATOM   5471 8C21 POPEQ 228      -8.368  69.785  51.720  1.00  0.00           C
ATOM   5475  C33 POPEQ 228       4.241  71.995  60.620  1.00  0.00           C
ATOM   5478  C34 POPEQ 228       5.531  71.255  60.210  1.00  0.00           C
ATOM   5481  C35 POPEQ 228       6.001  71.595  58.790  1.00  0.00           C
ATOM   5484  C36 POPEQ 228       7.321  70.915  58.370  1.00  0.00           C
ATOM   5487  C37 POPEQ 228       7.211  69.435  57.980  1.00  0.00           C
ATOM   5490  C38 POPEQ 228       8.601  68.825  57.759  1.00  0.00           C
ATOM   5493  C39 POPEQ 228       8.651  67.345  57.330  1.00  0.00           C
ATOM   5496 0C31 POPEQ 228      10.111  66.855  57.250  1.00  0.00           C
ATOM   5499 1C31 POPEQ 228      10.271  65.355  57.010  1.00  0.00           C
ATOM   5502 2C31 POPEQ 228      11.691  64.835  57.310  1.00  0.00           C
ATOM   5505 3C31 POPEQ 228      12.811  65.585  56.569  1.00  0.00           C
ATOM   5508 4C31 POPEQ 228      14.211  65.115  56.979  1.00  0.00           C
ATOM   5511 5C31 POPEQ 228      15.291  66.055  56.439  1.00  0.00           C
ATOM   5514 6C31 POPEQ 228      16.690  65.815  57.030  1.00  0.00           C
ATOM   5518  NH3 POPER 229      96.370  71.505  72.220  1.00  0.00           N
ATOM   5522  C12 POPER 229      96.930  72.655  73.029  1.00  0.00           C
ATOM   5525  C11 POPER 229      97.230  73.915  72.190  1.00  0.00           C
ATOM   5528  P   POPER 229      95.029  74.345  70.800  1.00  0.00           P
ATOM   5529  O13 POPER 229      94.110  73.305  71.310  1.00  0.00           O
ATOM   5530  O14 POPER 229      94.370  75.565  70.290  1.00  0.00           O
ATOM   5531  O11 POPER 229      95.881  73.645  69.680  1.00  0.00           O
ATOM   5532  O12 POPER 229      96.060  74.715  71.950  1.00  0.00           O
ATOM   5533  C1  POPER 229      95.461  72.405  69.079  1.00  0.00           C
ATOM   5536  C2  POPER 229      95.961  72.335  67.609  1.00  0.00           C
ATOM   5538  O21 POPER 229      95.461  73.375  66.769  1.00  0.00           O
ATOM   5539  C21 POPER 229      94.191  73.545  66.579  1.00  0.00           C
ATOM   5540  O22 POPER 229      93.251  73.265  67.299  1.00  0.00           O
ATOM   5541  C22 POPER 229      94.081  74.155  65.189  1.00  0.00           C
ATOM   5544  C3  POPER 229      95.840  70.975  66.890  1.00  0.00           C
ATOM   5547  O31 POPER 229      96.750  71.015  65.760  1.00  0.00           O
ATOM   5548  C31 POPER 229      96.840  69.885  65.080  1.00  0.00           C
ATOM   5549  O32 POPER 229      96.200  68.875  65.300  1.00  0.00           O
ATOM   5550  C32 POPER 229      97.850  70.095  63.950  1.00  0.00           C
ATOM   5553  C23 POPER 229      94.150  73.095  64.069  1.00  0.00           C
ATOM   5556  C24 POPER 229      94.510  73.695  62.700  1.00  0.00           C
ATOM   5559  C25 POPER 229      93.541  74.745  62.120  1.00  0.00           C
ATOM   5562  C26 POPER 229      92.049  74.365  62.229  1.00  0.00           C
ATOM   5565  C27 POPER 229      91.160  75.245  61.330  1.00  0.00           C
ATOM   5568  C28 POPER 229      89.660  75.075  61.600  1.00  0.00           C
ATOM   5571  C29 POPER 229      89.230  75.635  62.940  1.00  0.00           C
ATOM   5573 0C21 POPER 229      89.139  76.925  63.320  1.00  0.00           C
ATOM   5575 1C21 POPER 229      89.361  78.205  62.549  1.00  0.00           C
ATOM   5578 2C21 POPER 229      89.049  78.215  61.040  1.00  0.00           C
ATOM   5581 3C21 POPER 229      88.920  79.635  60.459  1.00  0.00           C
ATOM   5584 4C21 POPER 229      88.730  79.675  58.939  1.00  0.00           C
ATOM   5587 5C21 POPER 229      87.541  78.845  58.430  1.00  0.00           C
ATOM   5590 6C21 POPER 229      87.910  77.425  57.970  1.00  0.00           C
ATOM   5593 7C21 POPER 229      86.721  76.465  57.990  1.00  0.00           C
ATOM   5596 8C21 POPER 229      87.059  75.055  57.490  1.00  0.00           C
ATOM   5600  C33 POPER 229      97.211  69.935  62.549  1.00  0.00           C
ATOM   5603  C34 POPER 229      98.201  70.105  61.400  1.00  0.00           C
ATOM   5606  C35 POPER 229      97.510  69.875  60.049  1.00  0.00           C
ATOM   5609  C36 POPER 229      98.449  69.835  58.840  1.00  0.00           C
ATOM   5612  C37 POPER 229      98.309  68.525  58.050  1.00  0.00           C
ATOM   5615  C38 POPER 229      99.160  68.535  56.779  1.00  0.00           C
ATOM   5618  C39 POPER 229      99.049  67.265  55.920  1.00  0.00           C
ATOM   5621 0C31 POPER 229      97.720  67.135  55.170  1.00  0.00           C
ATOM   5624 1C31 POPER 229      97.720  65.935  54.209  1.00  0.00           C
ATOM   5627 2C31 POPER 229      96.330  65.495  53.729  1.00  0.00           C
ATOM   5630 3C31 POPER 229      95.570  66.485  52.840  1.00  0.00           C
ATOM   5633 4C31 POPER 229      96.090  66.555  51.390  1.00  0.00           C
ATOM   5636 5C31 POPER 229      95.010  67.095  50.440  1.00  0.00           C
ATOM   5639 6C31 POPER 229      95.520  67.405  49.030  1.00  0.00           C
ATOM   5643  NH3 POPES 230      -0.368  84.465  19.500  1.00  0.00           N
ATOM   5647  C12 POPES 230      -0.108  84.195  18.040  1.00  0.00           C
ATOM   5650  C11 POPES 230       1.392  84.174  17.710  1.00  0.00           C
ATOM   5653  P   POPES 230       3.471  85.753  18.040  1.00  0.00           P
ATOM   5654  O13 POPES 230       3.511  86.924  17.120  1.00  0.00           O
ATOM   5655  O14 POPES 230       4.251  84.555  17.650  1.00  0.00           O
ATOM   5656  O11 POPES 230       3.821  86.165  19.510  1.00  0.00           O
ATOM   5657  O12 POPES 230       1.942  85.405  18.150  1.00  0.00           O
ATOM   5658  C1  POPES 230       3.191  85.545  20.640  1.00  0.00           C
ATOM   5661  C2  POPES 230       3.831  84.174  20.990  1.00  0.00           C
ATOM   5663  O21 POPES 230       3.211  83.575  22.150  1.00  0.00           O
ATOM   5664  C21 POPES 230       3.471  84.095  23.340  1.00  0.00           C
ATOM   5665  O22 POPES 230       4.111  85.105  23.540  1.00  0.00           O
ATOM   5666  C22 POPES 230       2.941  83.225  24.480  1.00  0.00           C
ATOM   5669  C3  POPES 230       5.391  84.255  21.070  1.00  0.00           C
ATOM   5672  O31 POPES 230       5.931  82.985  21.490  1.00  0.00           O
ATOM   5673  C31 POPES 230       6.231  82.785  22.780  1.00  0.00           C
ATOM   5674  O32 POPES 230       5.911  81.805  23.410  1.00  0.00           O
ATOM   5675  C32 POPES 230       7.131  83.885  23.380  1.00  0.00           C
ATOM   5678  C23 POPES 230       2.012  84.015  25.430  1.00  0.00           C
ATOM   5681  C24 POPES 230       1.832  83.335  26.800  1.00  0.00           C
ATOM   5684  C25 POPES 230       0.982  84.174  27.770  1.00  0.00           C
ATOM   5687  C26 POPES 230       1.682  85.445  28.310  1.00  0.00           C
ATOM   5690  C27 POPES 230       1.102  85.844  29.670  1.00  0.00           C
ATOM   5693  C28 POPES 230       1.472  87.264  30.130  1.00  0.00           C
ATOM   5696  C29 POPES 230       0.892  87.535  31.500  1.00  0.00           C
ATOM   5698 0C21 POPES 230       1.522  88.005  32.590  1.00  0.00           C
ATOM   5700 1C21 POPES 230       2.971  88.425  32.730  1.00  0.00           C
ATOM   5703 2C21 POPES 230       3.071  89.835  33.349  1.00  0.00           C
ATOM   5706 3C21 POPES 230       4.491  90.184  33.830  1.00  0.00           C
ATOM   5709 4C21 POPES 230       4.521  91.515  34.589  1.00  0.00           C
ATOM   5712 5C21 POPES 230       5.891  91.854  35.189  1.00  0.00           C
ATOM   5715 6C21 POPES 230       5.881  93.204  35.919  1.00  0.00           C
ATOM   5718 7C21 POPES 230       7.261  93.624  36.420  1.00  0.00           C
ATOM   5721 8C21 POPES 230       7.301  95.063  36.950  1.00  0.00           C
ATOM   5725  C33 POPES 230       8.431  84.144  22.570  1.00  0.00           C
ATOM   5728  C34 POPES 230       8.831  85.625  22.570  1.00  0.00           C
ATOM   5731  C35 POPES 230       9.141  86.225  23.960  1.00  0.00           C
ATOM   5734  C36 POPES 230       9.381  87.735  23.850  1.00  0.00           C
ATOM   5737  C37 POPES 230       9.801  88.393  25.170  1.00  0.00           C
ATOM   5740  C38 POPES 230      10.341  89.825  24.990  1.00  0.00           C
ATOM   5743  C39 POPES 230       9.251  90.874  24.720  1.00  0.00           C
ATOM   5746 0C31 POPES 230       9.781  92.094  23.960  1.00  0.00           C
ATOM   5749 1C31 POPES 230       9.200  93.425  24.460  1.00  0.00           C
ATOM   5752 2C31 POPES 230       9.961  93.965  25.679  1.00  0.00           C
ATOM   5755 3C31 POPES 230       9.291  95.165  26.370  1.00  0.00           C
ATOM   5758 4C31 POPES 230       9.051  96.365  25.440  1.00  0.00           C
ATOM   5761 5C31 POPES 230       8.421  97.555  26.180  1.00  0.00           C
ATOM   5764 6C31 POPES 230       7.941  98.645  25.230  1.00  0.00           C
ATOM   5768  NH3 POPET 231      28.941 129.004  61.860  1.00  0.00           N
ATOM   5772  C12 POPET 231      27.891 127.975  61.600  1.00  0.00           C
ATOM   5775  C11 POPET 231      26.460 128.493  61.860  1.00  0.00           C
ATOM   5778  P   POPET 231      24.011 127.465  61.540  1.00  0.00           P
ATOM   5779  O13 POPET 231      23.431 126.264  62.200  1.00  0.00           O
ATOM   5780  O14 POPET 231      23.481 128.784  61.930  1.00  0.00           O
ATOM   5781  O11 POPET 231      23.750 127.355  59.990  1.00  0.00           O
ATOM   5782  O12 POPET 231      25.590 127.404  61.620  1.00  0.00           O
ATOM   5783  C1  POPET 231      24.281 128.315  59.069  1.00  0.00           C
ATOM   5786  C2  POPET 231      25.480 127.715  58.310  1.00  0.00           C
ATOM   5788  O21 POPET 231      26.200 128.724  57.560  1.00  0.00           O
ATOM   5789  C21 POPET 231      25.601 129.164  56.460  1.00  0.00           C
ATOM   5790  O22 POPET 231      24.471 128.884  56.100  1.00  0.00           O
ATOM   5791  C22 POPET 231      26.560 130.083  55.690  1.00  0.00           C
ATOM   5794  C3  POPET 231      25.020 126.485  57.479  1.00  0.00           C
ATOM   5797  O31 POPET 231      25.970 126.135  56.460  1.00  0.00           O
ATOM   5798  C31 POPET 231      27.031 125.494  56.909  1.00  0.00           C
ATOM   5799  O32 POPET 231      27.161 125.035  58.040  1.00  0.00           O
ATOM   5800  C32 POPET 231      28.040 125.405  55.760  1.00  0.00           C
ATOM   5803  C23 POPET 231      26.571 129.794  54.170  1.00  0.00           C
ATOM   5806  C24 POPET 231      27.800 130.394  53.460  1.00  0.00           C
ATOM   5809  C25 POPET 231      27.780 130.233  51.930  1.00  0.00           C
ATOM   5812  C26 POPET 231      27.710 128.794  51.429  1.00  0.00           C
ATOM   5815  C27 POPET 231      28.021 128.684  49.929  1.00  0.00           C
ATOM   5818  C28 POPET 231      27.751 127.264  49.380  1.00  0.00           C
ATOM   5821  C29 POPET 231      28.530 126.895  48.150  1.00  0.00           C
ATOM   5823 0C21 POPET 231      28.370 127.374  46.900  1.00  0.00           C
ATOM   5825 1C21 POPET 231      27.371 128.413  46.450  1.00  0.00           C
ATOM   5828 2C21 POPET 231      26.051 127.775  45.970  1.00  0.00           C
ATOM   5831 3C21 POPET 231      26.181 126.825  44.780  1.00  0.00           C
ATOM   5834 4C21 POPET 231      24.790 126.294  44.380  1.00  0.00           C
ATOM   5837 5C21 POPET 231      24.771 125.494  43.070  1.00  0.00           C
ATOM   5840 6C21 POPET 231      23.331 125.254  42.600  1.00  0.00           C
ATOM   5843 7C21 POPET 231      23.230 124.605  41.220  1.00  0.00           C
ATOM   5846 8C21 POPET 231      21.800 124.555  40.680  1.00  0.00           C
ATOM   5850  C33 POPET 231      28.151 123.985  55.170  1.00  0.00           C
ATOM   5853  C34 POPET 231      29.301 123.895  54.170  1.00  0.00           C
ATOM   5856  C35 POPET 231      29.581 122.485  53.659  1.00  0.00           C
ATOM   5859  C36 POPET 231      30.951 122.345  52.970  1.00  0.00           C
ATOM   5862  C37 POPET 231      31.311 120.885  52.700  1.00  0.00           C
ATOM   5865  C38 POPET 231      32.590 120.695  51.880  1.00  0.00           C
ATOM   5868  C39 POPET 231      33.781 121.604  52.250  1.00  0.00           C
ATOM   5871 0C31 POPET 231      35.030 121.105  51.519  1.00  0.00           C
ATOM   5874 1C31 POPET 231      36.250 122.024  51.490  1.00  0.00           C
ATOM   5877 2C31 POPET 231      37.370 121.365  50.650  1.00  0.00           C
ATOM   5880 3C31 POPET 231      38.620 122.234  50.500  1.00  0.00           C
ATOM   5883 4C31 POPET 231      39.631 122.024  51.639  1.00  0.00           C
ATOM   5886 5C31 POPET 231      40.721 123.094  51.630  1.00  0.00           C
ATOM   5889 6C31 POPET 231      41.870 122.835  52.619  1.00  0.00           C
ATOM   5893  NH3 POPEU 232      29.220  54.805  24.780  1.00  0.00           N
ATOM   5897  C12 POPEU 232      28.980  55.295  23.380  1.00  0.00           C
ATOM   5900  C11 POPEU 232      28.381  54.165  22.530  1.00  0.00           C
ATOM   5903  P   POPEU 232      28.831  51.625  23.080  1.00  0.00           P
ATOM   5904  O13 POPEU 232      27.631  51.135  22.350  1.00  0.00           O
ATOM   5905  O14 POPEU 232      30.011  50.735  23.230  1.00  0.00           O
ATOM   5906  O11 POPEU 232      28.341  52.025  24.530  1.00  0.00           O
ATOM   5907  O12 POPEU 232      29.260  53.035  22.540  1.00  0.00           O
ATOM   5908  C1  POPEU 232      28.230  50.965  25.500  1.00  0.00           C
ATOM   5911  C2  POPEU 232      29.441  51.015  26.480  1.00  0.00           C
ATOM   5913  O21 POPEU 232      29.751  49.715  27.010  1.00  0.00           O
ATOM   5914  C21 POPEU 232      28.890  49.135  27.830  1.00  0.00           C
ATOM   5915  O22 POPEU 232      27.780  49.545  28.130  1.00  0.00           O
ATOM   5916  C22 POPEU 232      29.511  47.805  28.270  1.00  0.00           C
ATOM   5919  C3  POPEU 232      29.211  52.135  27.540  1.00  0.00           C
ATOM   5922  O31 POPEU 232      30.271  52.155  28.509  1.00  0.00           O
ATOM   5923  C31 POPEU 232      30.101  52.545  29.780  1.00  0.00           C
ATOM   5924  O32 POPEU 232      31.021  52.855  30.510  1.00  0.00           O
ATOM   5925  C32 POPEU 232      28.641  52.525  30.260  1.00  0.00           C
ATOM   5928  C23 POPEU 232      28.729  47.065  29.400  1.00  0.00           C
ATOM   5931  C24 POPEU 232      29.581  45.995  30.110  1.00  0.00           C
ATOM   5934  C25 POPEU 232      30.721  46.535  31.000  1.00  0.00           C
ATOM   5937  C26 POPEU 232      30.461  46.455  32.519  1.00  0.00           C
ATOM   5940  C27 POPEU 232      31.471  47.325  33.300  1.00  0.00           C
ATOM   5943  C28 POPEU 232      31.311  47.325  34.830  1.00  0.00           C
ATOM   5946  C29 POPEU 232      31.941  46.115  35.490  1.00  0.00           C
ATOM   5948 0C21 POPEU 232      31.410  45.335  36.439  1.00  0.00           C
ATOM   5950 1C21 POPEU 232      30.050  45.465  37.080  1.00  0.00           C
ATOM   5953 2C21 POPEU 232      30.111  45.925  38.549  1.00  0.00           C
ATOM   5956 3C21 POPEU 232      30.580  47.385  38.720  1.00  0.00           C
ATOM   5959 4C21 POPEU 232      30.660  47.865  40.179  1.00  0.00           C
ATOM   5962 5C21 POPEU 232      29.319  47.885  40.940  1.00  0.00           C
ATOM   5965 6C21 POPEU 232      29.501  47.995  42.470  1.00  0.00           C
ATOM   5968 7C21 POPEU 232      28.171  48.005  43.220  1.00  0.00           C
ATOM   5971 8C21 POPEU 232      28.300  47.795  44.739  1.00  0.00           C
ATOM   5975  C33 POPEU 232      28.521  52.545  31.810  1.00  0.00           C
ATOM   5978  C34 POPEU 232      27.331  51.705  32.300  1.00  0.00           C
ATOM   5981  C35 POPEU 232      25.970  52.185  31.790  1.00  0.00           C
ATOM   5984  C36 POPEU 232      24.861  51.165  32.089  1.00  0.00           C
ATOM   5987  C37 POPEU 232      23.530  51.505  31.410  1.00  0.00           C
ATOM   5990  C38 POPEU 232      22.621  50.285  31.190  1.00  0.00           C
ATOM   5993  C39 POPEU 232      22.201  49.555  32.480  1.00  0.00           C
ATOM   5996 0C31 POPEU 232      21.310  50.405  33.390  1.00  0.00           C
ATOM   5999 1C31 POPEU 232      20.660  49.595  34.519  1.00  0.00           C
ATOM   6002 2C31 POPEU 232      19.521  50.335  35.220  1.00  0.00           C
ATOM   6005 3C31 POPEU 232      18.221  50.365  34.390  1.00  0.00           C
ATOM   6008 4C31 POPEU 232      17.121  51.225  35.020  1.00  0.00           C
ATOM   6011 5C31 POPEU 232      15.811  51.175  34.230  1.00  0.00           C
ATOM   6014 6C31 POPEU 232      14.780  52.205  34.710  1.00  0.00           C
ATOM   6018  NH3 POPEV 233     104.440  67.495  70.810  1.00  0.00           N
ATOM   6022  C12 POPEV 233     103.120  67.795  71.460  1.00  0.00           C
ATOM   6025  C11 POPEV 233     103.299  68.895  72.510  1.00  0.00           C
ATOM   6028  P   POPEV 233     104.810  71.035  72.499  1.00  0.00           P
ATOM   6029  O13 POPEV 233     104.791  70.935  73.969  1.00  0.00           O
ATOM   6030  O14 POPEV 233     106.090  70.754  71.820  1.00  0.00           O
ATOM   6031  O11 POPEV 233     104.370  72.505  72.060  1.00  0.00           O
ATOM   6032  O12 POPEV 233     103.730  70.085  71.860  1.00  0.00           O
ATOM   6033  C1  POPEV 233     103.630  72.625  70.830  1.00  0.00           C
ATOM   6036  C2  POPEV 233     103.390  74.115  70.380  1.00  0.00           C
ATOM   6038  O21 POPEV 233     102.941  74.155  68.999  1.00  0.00           O
ATOM   6039  C21 POPEV 233     101.790  73.545  68.810  1.00  0.00           C
ATOM   6040  O22 POPEV 233     101.010  73.254  69.710  1.00  0.00           O
ATOM   6041  C22 POPEV 233     101.540  73.355  67.320  1.00  0.00           C
ATOM   6044  C3  POPEV 233     104.620  75.055  70.560  1.00  0.00           C
ATOM   6047  O31 POPEV 233     105.251  75.415  69.310  1.00  0.00           O
ATOM   6048  C31 POPEV 233     104.900  76.564  68.749  1.00  0.00           C
ATOM   6049  O32 POPEV 233     104.130  77.385  69.209  1.00  0.00           O
ATOM   6050  C32 POPEV 233     105.771  76.695  67.490  1.00  0.00           C
ATOM   6053  C23 POPEV 233     100.760  74.504  66.630  1.00  0.00           C
ATOM   6056  C24 POPEV 233     101.381  75.894  66.800  1.00  0.00           C
ATOM   6059  C25 POPEV 233     100.611  76.955  66.010  1.00  0.00           C
ATOM   6062  C26 POPEV 233     101.200  77.205  64.620  1.00  0.00           C
ATOM   6065  C27 POPEV 233     100.299  78.095  63.749  1.00  0.00           C
ATOM   6068  C28 POPEV 233     101.010  78.545  62.470  1.00  0.00           C
ATOM   6071  C29 POPEV 233     100.111  79.315  61.550  1.00  0.00           C
ATOM   6073 0C21 POPEV 233     100.160  79.385  60.210  1.00  0.00           C
ATOM   6075 1C21 POPEV 233     101.139  78.705  59.290  1.00  0.00           C
ATOM   6078 2C21 POPEV 233     100.471  78.125  58.029  1.00  0.00           C
ATOM   6081 3C21 POPEV 233      99.921  79.195  57.070  1.00  0.00           C
ATOM   6084 4C21 POPEV 233      99.250  78.585  55.830  1.00  0.00           C
ATOM   6087 5C21 POPEV 233      98.760  79.635  54.820  1.00  0.00           C
ATOM   6090 6C21 POPEV 233      97.670  80.575  55.370  1.00  0.00           C
ATOM   6093 7C21 POPEV 233      97.170  81.585  54.330  1.00  0.00           C
ATOM   6096 8C21 POPEV 233      96.090  82.525  54.859  1.00  0.00           C
ATOM   6100  C33 POPEV 233     105.430  77.885  66.560  1.00  0.00           C
ATOM   6103  C34 POPEV 233     106.479  78.004  65.430  1.00  0.00           C
ATOM   6106  C35 POPEV 233     106.320  76.985  64.279  1.00  0.00           C
ATOM   6109  C36 POPEV 233     107.631  76.825  63.479  1.00  0.00           C
ATOM   6112  C37 POPEV 233     107.541  75.935  62.229  1.00  0.00           C
ATOM   6115  C38 POPEV 233     108.910  75.795  61.560  1.00  0.00           C
ATOM   6118  C39 POPEV 233     108.970  74.725  60.459  1.00  0.00           C
ATOM   6121 0C31 POPEV 233     108.480  75.205  59.090  1.00  0.00           C
ATOM   6124 1C31 POPEV 233     108.470  74.075  58.060  1.00  0.00           C
ATOM   6127 2C31 POPEV 233     108.461  74.555  56.610  1.00  0.00           C
ATOM   6130 3C31 POPEV 233     108.160  73.445  55.589  1.00  0.00           C
ATOM   6133 4C31 POPEV 233     109.071  72.205  55.690  1.00  0.00           C
ATOM   6136 5C31 POPEV 233     108.700  71.135  54.650  1.00  0.00           C
ATOM   6139 6C31 POPEV 233     109.451  69.815  54.830  1.00  0.00           C
ATOM   6143  NH3 POPEW 234      41.061  91.875  64.960  1.00  0.00           N
ATOM   6147  C12 POPEW 234      41.590  93.265  64.720  1.00  0.00           C
ATOM   6150  C11 POPEW 234      43.030  93.475  65.269  1.00  0.00           C
ATOM   6153  P   POPEW 234      44.001  91.545  66.760  1.00  0.00           P
ATOM   6154  O13 POPEW 234      44.901  92.264  67.689  1.00  0.00           O
ATOM   6155  O14 POPEW 234      42.630  91.294  67.229  1.00  0.00           O
ATOM   6156  O11 POPEW 234      44.620  90.135  66.390  1.00  0.00           O
ATOM   6157  O12 POPEW 234      43.830  92.295  65.360  1.00  0.00           O
ATOM   6158  C1  POPEW 234      45.369  89.923  65.179  1.00  0.00           C
ATOM   6161  C2  POPEW 234      44.710  88.805  64.339  1.00  0.00           C
ATOM   6163  O21 POPEW 234      45.119  88.995  62.959  1.00  0.00           O
ATOM   6164  C21 POPEW 234      45.291  87.854  62.299  1.00  0.00           C
ATOM   6165  O22 POPEW 234      45.010  86.755  62.740  1.00  0.00           O
ATOM   6166  C22 POPEW 234      46.000  88.134  60.970  1.00  0.00           C
ATOM   6169  C3  POPEW 234      43.160  88.794  64.530  1.00  0.00           C
ATOM   6172  O31 POPEW 234      42.410  88.185  63.450  1.00  0.00           O
ATOM   6173  C31 POPEW 234      41.940  89.085  62.560  1.00  0.00           C
ATOM   6174  O32 POPEW 234      42.011  90.285  62.710  1.00  0.00           O
ATOM   6175  C32 POPEW 234      41.400  88.365  61.319  1.00  0.00           C
ATOM   6178  C23 POPEW 234      46.959  86.984  60.570  1.00  0.00           C
ATOM   6181  C24 POPEW 234      46.280  85.795  59.869  1.00  0.00           C
ATOM   6184  C25 POPEW 234      45.491  86.135  58.589  1.00  0.00           C
ATOM   6187  C26 POPEW 234      46.291  86.924  57.540  1.00  0.00           C
ATOM   6190  C27 POPEW 234      45.471  87.195  56.280  1.00  0.00           C
ATOM   6193  C28 POPEW 234      46.240  87.935  55.170  1.00  0.00           C
ATOM   6196  C29 POPEW 234      47.350  87.094  54.580  1.00  0.00           C
ATOM   6198 0C21 POPEW 234      47.401  86.585  53.339  1.00  0.00           C
ATOM   6200 1C21 POPEW 234      46.361  86.784  52.260  1.00  0.00           C
ATOM   6203 2C21 POPEW 234      46.889  86.424  50.859  1.00  0.00           C
ATOM   6206 3C21 POPEW 234      45.849  86.655  49.760  1.00  0.00           C
ATOM   6209 4C21 POPEW 234      46.181  85.955  48.420  1.00  0.00           C
ATOM   6212 5C21 POPEW 234      46.851  86.854  47.369  1.00  0.00           C
ATOM   6215 6C21 POPEW 234      48.191  87.475  47.810  1.00  0.00           C
ATOM   6218 7C21 POPEW 234      48.841  88.315  46.709  1.00  0.00           C
ATOM   6221 8C21 POPEW 234      50.091  89.064  47.159  1.00  0.00           C
ATOM   6225  C33 POPEW 234      40.701  89.314  60.319  1.00  0.00           C
ATOM   6228  C34 POPEW 234      41.021  89.025  58.840  1.00  0.00           C
ATOM   6231  C35 POPEW 234      40.579  90.165  57.899  1.00  0.00           C
ATOM   6234  C36 POPEW 234      39.081  90.445  57.889  1.00  0.00           C
ATOM   6237  C37 POPEW 234      38.681  91.655  57.040  1.00  0.00           C
ATOM   6240  C38 POPEW 234      37.160  91.825  56.979  1.00  0.00           C
ATOM   6243  C39 POPEW 234      36.689  93.075  56.220  1.00  0.00           C
ATOM   6246 0C31 POPEW 234      37.171  93.085  54.760  1.00  0.00           C
ATOM   6249 1C31 POPEW 234      36.760  94.344  53.990  1.00  0.00           C
ATOM   6252 2C31 POPEW 234      37.210  94.235  52.530  1.00  0.00           C
ATOM   6255 3C31 POPEW 234      36.771  95.435  51.690  1.00  0.00           C
ATOM   6258 4C31 POPEW 234      36.840  95.155  50.189  1.00  0.00           C
ATOM   6261 5C31 POPEW 234      35.541  95.545  49.479  1.00  0.00           C
ATOM   6264 6C31 POPEW 234      35.551  95.275  47.980  1.00  0.00           C
ATOM   6268  NH3 POPEX 235      69.611 109.845  69.630  1.00  0.00           N
ATOM   6272  C12 POPEX 235      69.251 110.634  68.409  1.00  0.00           C
ATOM   6275  C11 POPEX 235      70.080 111.915  68.280  1.00  0.00           C
ATOM   6278  P   POPEX 235      70.130 114.424  68.920  1.00  0.00           P
ATOM   6279  O13 POPEX 235      69.410 115.285  69.880  1.00  0.00           O
ATOM   6280  O14 POPEX 235      71.580 114.195  69.110  1.00  0.00           O
ATOM   6281  O11 POPEX 235      69.831 114.923  67.439  1.00  0.00           O
ATOM   6282  O12 POPEX 235      69.420 113.005  68.929  1.00  0.00           O
ATOM   6283  C1  POPEX 235      70.870 115.475  66.620  1.00  0.00           C
ATOM   6286  C2  POPEX 235      71.460 114.405  65.650  1.00  0.00           C
ATOM   6288  O21 POPEX 235      72.580 114.895  64.890  1.00  0.00           O
ATOM   6289  C21 POPEX 235      72.381 115.905  64.060  1.00  0.00           C
ATOM   6290  O22 POPEX 235      71.300 116.385  63.760  1.00  0.00           O
ATOM   6291  C22 POPEX 235      73.729 116.415  63.530  1.00  0.00           C
ATOM   6294  C3  POPEX 235      70.370 113.745  64.769  1.00  0.00           C
ATOM   6297  O31 POPEX 235      70.681 112.365  64.460  1.00  0.00           O
ATOM   6298  C31 POPEX 235      71.340 112.185  63.310  1.00  0.00           C
ATOM   6299  O32 POPEX 235      71.801 113.085  62.630  1.00  0.00           O
ATOM   6300  C32 POPEX 235      71.450 110.704  63.010  1.00  0.00           C
ATOM   6303  C23 POPEX 235      73.971 116.124  62.030  1.00  0.00           C
ATOM   6306  C24 POPEX 235      75.259 116.784  61.540  1.00  0.00           C
ATOM   6309  C25 POPEX 235      75.510 116.635  60.030  1.00  0.00           C
ATOM   6312  C26 POPEX 235      74.410 117.283  59.170  1.00  0.00           C
ATOM   6315  C27 POPEX 235      74.910 117.674  57.769  1.00  0.00           C
ATOM   6318  C28 POPEX 235      73.920 118.554  56.990  1.00  0.00           C
ATOM   6321  C29 POPEX 235      72.880 117.775  56.220  1.00  0.00           C
ATOM   6323 0C21 POPEX 235      72.759 117.725  54.880  1.00  0.00           C
ATOM   6325 1C21 POPEX 235      73.651 118.405  53.859  1.00  0.00           C
ATOM   6328 2C21 POPEX 235      72.960 119.565  53.120  1.00  0.00           C
ATOM   6331 3C21 POPEX 235      71.910 119.095  52.100  1.00  0.00           C
ATOM   6334 4C21 POPEX 235      71.340 120.245  51.249  1.00  0.00           C
ATOM   6337 5C21 POPEX 235      70.161 119.825  50.360  1.00  0.00           C
ATOM   6340 6C21 POPEX 235      70.510 118.715  49.350  1.00  0.00           C
ATOM   6343 7C21 POPEX 235      69.290 118.253  48.540  1.00  0.00           C
ATOM   6346 8C21 POPEX 235      69.611 117.124  47.550  1.00  0.00           C
ATOM   6350  C33 POPEX 235      71.551 110.454  61.490  1.00  0.00           C
ATOM   6353  C34 POPEX 235      71.450 108.965  61.140  1.00  0.00           C
ATOM   6356  C35 POPEX 235      71.260 108.735  59.640  1.00  0.00           C
ATOM   6359  C36 POPEX 235      69.850 109.135  59.230  1.00  0.00           C
ATOM   6362  C37 POPEX 235      69.581 108.965  57.740  1.00  0.00           C
ATOM   6365  C38 POPEX 235      68.230 109.605  57.409  1.00  0.00           C
ATOM   6368  C39 POPEX 235      68.001 109.783  55.909  1.00  0.00           C
ATOM   6371 0C31 POPEX 235      67.810 108.445  55.200  1.00  0.00           C
ATOM   6374 1C31 POPEX 235      67.471 108.635  53.729  1.00  0.00           C
ATOM   6377 2C31 POPEX 235      66.801 107.395  53.140  1.00  0.00           C
ATOM   6380 3C31 POPEX 235      66.471 107.544  51.660  1.00  0.00           C
ATOM   6383 4C31 POPEX 235      65.621 106.375  51.159  1.00  0.00           C
ATOM   6386 5C31 POPEX 235      65.351 106.445  49.659  1.00  0.00           C
ATOM   6389 6C31 POPEX 235      64.611 105.195  49.180  1.00  0.00           C
ATOM   6393  NH3 POPEY 236      91.750  38.045  24.510  1.00  0.00           N
ATOM   6397  C12 POPEY 236      91.441  37.125  23.350  1.00  0.00           C
ATOM   6400  C11 POPEY 236      91.820  37.715  21.970  1.00  0.00           C
ATOM   6403  P   POPEY 236      94.230  38.655  21.590  1.00  0.00           P
ATOM   6404  O13 POPEY 236      93.820  39.635  22.620  1.00  0.00           O
ATOM   6405  O14 POPEY 236      94.410  39.155  20.210  1.00  0.00           O
ATOM   6406  O11 POPEY 236      95.570  37.965  22.080  1.00  0.00           O
ATOM   6407  O12 POPEY 236      93.201  37.465  21.660  1.00  0.00           O
ATOM   6408  C1  POPEY 236      96.400  38.525  23.110  1.00  0.00           C
ATOM   6411  C2  POPEY 236      96.069  37.865  24.470  1.00  0.00           C
ATOM   6413  O21 POPEY 236      96.549  38.645  25.580  1.00  0.00           O
ATOM   6414  C21 POPEY 236      97.850  38.745  25.780  1.00  0.00           C
ATOM   6415  O22 POPEY 236      98.741  38.375  25.030  1.00  0.00           O
ATOM   6416  C22 POPEY 236      98.060  39.355  27.170  1.00  0.00           C
ATOM   6419  C3  POPEY 236      96.501  36.375  24.550  1.00  0.00           C
ATOM   6422  O31 POPEY 236      96.041  35.795  25.800  1.00  0.00           O
ATOM   6423  C31 POPEY 236      96.700  34.865  26.490  1.00  0.00           C
ATOM   6424  O32 POPEY 236      96.311  34.435  27.570  1.00  0.00           O
ATOM   6425  C32 POPEY 236      97.930  34.355  25.750  1.00  0.00           C
ATOM   6428  C23 POPEY 236      98.760  38.355  28.120  1.00  0.00           C
ATOM   6431  C24 POPEY 236      98.470  38.615  29.600  1.00  0.00           C
ATOM   6434  C25 POPEY 236      99.191  39.835  30.180  1.00  0.00           C
ATOM   6437  C26 POPEY 236      98.890  40.085  31.670  1.00  0.00           C
ATOM   6440  C27 POPEY 236      98.960  38.825  32.550  1.00  0.00           C
ATOM   6443  C28 POPEY 236      99.361  39.105  34.009  1.00  0.00           C
ATOM   6446  C29 POPEY 236     100.840  39.405  34.110  1.00  0.00           C
ATOM   6448 0C21 POPEY 236     101.510  39.765  35.210  1.00  0.00           C
ATOM   6450 1C21 POPEY 236     100.920  40.005  36.579  1.00  0.00           C
ATOM   6453 2C21 POPEY 236     101.610  41.195  37.290  1.00  0.00           C
ATOM   6456 3C21 POPEY 236     103.020  40.865  37.800  1.00  0.00           C
ATOM   6459 4C21 POPEY 236     103.830  42.105  38.200  1.00  0.00           C
ATOM   6462 5C21 POPEY 236     105.181  41.755  38.840  1.00  0.00           C
ATOM   6465 6C21 POPEY 236     105.061  41.395  40.329  1.00  0.00           C
ATOM   6468 7C21 POPEY 236     106.370  40.854  40.909  1.00  0.00           C
ATOM   6471 8C21 POPEY 236     106.311  40.585  42.420  1.00  0.00           C
ATOM   6475  C33 POPEY 236      98.709  33.295  26.540  1.00  0.00           C
ATOM   6478  C34 POPEY 236      99.631  33.915  27.590  1.00  0.00           C
ATOM   6481  C35 POPEY 236      99.180  33.785  29.050  1.00  0.00           C
ATOM   6484  C36 POPEY 236     100.331  34.085  30.010  1.00  0.00           C
ATOM   6487  C37 POPEY 236      99.940  34.135  31.490  1.00  0.00           C
ATOM   6490  C38 POPEY 236     101.181  34.175  32.390  1.00  0.00           C
ATOM   6493  C39 POPEY 236     100.870  34.245  33.890  1.00  0.00           C
ATOM   6496 0C31 POPEY 236     102.030  33.695  34.720  1.00  0.00           C
ATOM   6499 1C31 POPEY 236     101.779  33.675  36.240  1.00  0.00           C
ATOM   6502 2C31 POPEY 236     101.861  35.035  36.950  1.00  0.00           C
ATOM   6505 3C31 POPEY 236     103.180  35.785  36.730  1.00  0.00           C
ATOM   6508 4C31 POPEY 236     103.400  36.905  37.759  1.00  0.00           C
ATOM   6511 5C31 POPEY 236     104.480  36.545  38.790  1.00  0.00           C
ATOM   6514 6C31 POPEY 236     104.480  37.465  40.020  1.00  0.00           C
ATOM   6518  NH3 POPEZ 237      59.280   7.035  21.410  1.00  0.00           N
ATOM   6522  C12 POPEZ 237      59.561   5.765  20.640  1.00  0.00           C
ATOM   6525  C11 POPEZ 237      59.280   4.495  21.490  1.00  0.00           C
ATOM   6528  P   POPEZ 237      60.920   4.615  23.520  1.00  0.00           P
ATOM   6529  O13 POPEZ 237      62.221   4.025  23.890  1.00  0.00           O
ATOM   6530  O14 POPEZ 237      60.901   6.085  23.330  1.00  0.00           O
ATOM   6531  O11 POPEZ 237      59.841   4.205  24.570  1.00  0.00           O
ATOM   6532  O12 POPEZ 237      60.439   3.985  22.150  1.00  0.00           O
ATOM   6533  C1  POPEZ 237      59.311   2.875  24.689  1.00  0.00           C
ATOM   6536  C2  POPEZ 237      58.370   2.825  25.920  1.00  0.00           C
ATOM   6538  O21 POPEZ 237      57.660   1.565  25.900  1.00  0.00           O
ATOM   6539  C21 POPEZ 237      56.959   1.315  27.000  1.00  0.00           C
ATOM   6540  O22 POPEZ 237      57.011   1.935  28.050  1.00  0.00           O
ATOM   6541  C22 POPEZ 237      56.011   0.155  26.720  1.00  0.00           C
ATOM   6544  C3  POPEZ 237      57.370   4.015  25.850  1.00  0.00           C
ATOM   6547  O31 POPEZ 237      56.881   4.465  27.140  1.00  0.00           O
ATOM   6548  C31 POPEZ 237      57.510   5.505  27.680  1.00  0.00           C
ATOM   6549  O32 POPEZ 237      58.361   6.175  27.140  1.00  0.00           O
ATOM   6550  C32 POPEZ 237      56.851   5.835  29.020  1.00  0.00           C
ATOM   6553  C23 POPEZ 237      55.240  -0.275  27.990  1.00  0.00           C
ATOM   6556  C24 POPEZ 237      54.171  -1.354  27.750  1.00  0.00           C
ATOM   6559  C25 POPEZ 237      53.760  -2.094  29.030  1.00  0.00           C
ATOM   6562  C26 POPEZ 237      53.241  -1.174  30.150  1.00  0.00           C
ATOM   6565  C27 POPEZ 237      53.181  -1.884  31.510  1.00  0.00           C
ATOM   6568  C28 POPEZ 237      52.981  -0.935  32.710  1.00  0.00           C
ATOM   6571  C29 POPEZ 237      54.200  -0.075  32.959  1.00  0.00           C
ATOM   6573 0C21 POPEZ 237      54.771   0.225  34.139  1.00  0.00           C
ATOM   6575 1C21 POPEZ 237      54.329  -0.205  35.519  1.00  0.00           C
ATOM   6578 2C21 POPEZ 237      53.410   0.865  36.140  1.00  0.00           C
ATOM   6581 3C21 POPEZ 237      53.209   0.675  37.640  1.00  0.00           C
ATOM   6584 4C21 POPEZ 237      52.250   1.725  38.200  1.00  0.00           C
ATOM   6587 5C21 POPEZ 237      51.959   1.525  39.690  1.00  0.00           C
ATOM   6590 6C21 POPEZ 237      50.831   2.445  40.160  1.00  0.00           C
ATOM   6593 7C21 POPEZ 237      50.410   2.125  41.600  1.00  0.00           C
ATOM   6596 8C21 POPEZ 237      49.160   2.875  42.030  1.00  0.00           C
ATOM   6600  C33 POPEZ 237      57.490   5.095  30.210  1.00  0.00           C
ATOM   6603  C34 POPEZ 237      56.560   5.085  31.440  1.00  0.00           C
ATOM   6606  C35 POPEZ 237      57.261   5.405  32.759  1.00  0.00           C
ATOM   6609  C36 POPEZ 237      57.640   6.895  32.920  1.00  0.00           C
ATOM   6612  C37 POPEZ 237      57.151   7.495  34.250  1.00  0.00           C
ATOM   6615  C38 POPEZ 237      57.670   8.915  34.490  1.00  0.00           C
ATOM   6618  C39 POPEZ 237      57.029   9.585  35.720  1.00  0.00           C
ATOM   6621 0C31 POPEZ 237      57.840  10.795  36.200  1.00  0.00           C
ATOM   6624 1C31 POPEZ 237      57.151  11.555  37.340  1.00  0.00           C
ATOM   6627 2C31 POPEZ 237      58.090  12.535  38.070  1.00  0.00           C
ATOM   6630 3C31 POPEZ 237      58.521  13.745  37.220  1.00  0.00           C
ATOM   6633 4C31 POPEZ 237      57.431  14.815  37.050  1.00  0.00           C
ATOM   6636 5C31 POPEZ 237      57.819  15.855  36.000  1.00  0.00           C
ATOM   6639 6C31 POPEZ 237      56.829  17.015  35.859  1.00  0.00           C
ATOM   6643  NH3 POPEa 238      23.791  47.905  63.110  1.00  0.00           N
ATOM   6647  C12 POPEa 238      23.761  49.225  62.369  1.00  0.00           C
ATOM   6650  C11 POPEa 238      24.421  50.345  63.190  1.00  0.00           C
ATOM   6653  P   POPEa 238      23.201  52.645  62.670  1.00  0.00           P
ATOM   6654  O13 POPEa 238      22.140  52.055  63.540  1.00  0.00           O
ATOM   6655  O14 POPEa 238      23.811  53.895  63.180  1.00  0.00           O
ATOM   6656  O11 POPEa 238      22.681  52.845  61.170  1.00  0.00           O
ATOM   6657  O12 POPEa 238      24.351  51.585  62.490  1.00  0.00           O
ATOM   6658  C1  POPEa 238      22.861  51.815  60.189  1.00  0.00           C
ATOM   6661  C2  POPEa 238      22.740  52.355  58.729  1.00  0.00           C
ATOM   6663  O21 POPEa 238      22.520  51.265  57.819  1.00  0.00           O
ATOM   6664  C21 POPEa 238      23.521  50.415  57.590  1.00  0.00           C
ATOM   6665  O22 POPEa 238      24.631  50.445  58.120  1.00  0.00           O
ATOM   6666  C22 POPEa 238      23.040  49.385  56.569  1.00  0.00           C
ATOM   6669  C3  POPEa 238      23.881  53.315  58.269  1.00  0.00           C
ATOM   6672  O31 POPEa 238      23.980  53.375  56.820  1.00  0.00           O
ATOM   6673  C31 POPEa 238      23.069  54.085  56.170  1.00  0.00           C
ATOM   6674  O32 POPEa 238      22.201  54.775  56.670  1.00  0.00           O
ATOM   6675  C32 POPEa 238      23.310  53.905  54.670  1.00  0.00           C
ATOM   6678  C23 POPEa 238      23.700  49.515  55.179  1.00  0.00           C
ATOM   6681  C24 POPEa 238      25.121  48.955  55.150  1.00  0.00           C
ATOM   6684  C25 POPEa 238      25.781  49.055  53.770  1.00  0.00           C
ATOM   6687  C26 POPEa 238      25.050  48.215  52.720  1.00  0.00           C
ATOM   6690  C27 POPEa 238      25.791  48.175  51.369  1.00  0.00           C
ATOM   6693  C28 POPEa 238      25.140  47.235  50.350  1.00  0.00           C
ATOM   6696  C29 POPEa 238      23.770  47.685  49.920  1.00  0.00           C
ATOM   6698 0C21 POPEa 238      23.230  47.505  48.700  1.00  0.00           C
ATOM   6700 1C21 POPEa 238      23.881  46.785  47.540  1.00  0.00           C
ATOM   6703 2C21 POPEa 238      24.550  47.745  46.540  1.00  0.00           C
ATOM   6706 3C21 POPEa 238      23.551  48.615  45.760  1.00  0.00           C
ATOM   6709 4C21 POPEa 238      24.241  49.545  44.739  1.00  0.00           C
ATOM   6712 5C21 POPEa 238      23.221  50.385  43.970  1.00  0.00           C
ATOM   6715 6C21 POPEa 238      23.851  51.365  42.959  1.00  0.00           C
ATOM   6718 7C21 POPEa 238      24.501  52.585  43.619  1.00  0.00           C
ATOM   6721 8C21 POPEa 238      25.131  53.545  42.600  1.00  0.00           C
ATOM   6725  C33 POPEa 238      22.131  54.435  53.819  1.00  0.00           C
ATOM   6728  C34 POPEa 238      22.431  54.535  52.310  1.00  0.00           C
ATOM   6731  C35 POPEa 238      22.131  53.255  51.519  1.00  0.00           C
ATOM   6734  C36 POPEa 238      22.401  53.445  50.020  1.00  0.00           C
ATOM   6737  C37 POPEa 238      22.431  52.135  49.230  1.00  0.00           C
ATOM   6740  C38 POPEa 238      23.370  52.175  48.019  1.00  0.00           C
ATOM   6743  C39 POPEa 238      24.841  52.425  48.420  1.00  0.00           C
ATOM   6746 0C31 POPEa 238      25.831  51.795  47.439  1.00  0.00           C
ATOM   6749 1C31 POPEa 238      27.290  51.945  47.880  1.00  0.00           C
ATOM   6752 2C31 POPEa 238      28.191  50.885  47.229  1.00  0.00           C
ATOM   6755 3C31 POPEa 238      29.681  51.095  47.550  1.00  0.00           C
ATOM   6758 4C31 POPEa 238      30.380  52.025  46.540  1.00  0.00           C
ATOM   6761 5C31 POPEa 238      31.170  51.255  45.470  1.00  0.00           C
ATOM   6764 6C31 POPEa 238      31.830  52.145  44.420  1.00  0.00           C
ATOM   6768  NH3 POPEb 239      73.861  11.425  66.540  1.00  0.00           N
ATOM   6772  C12 POPEb 239      73.590  11.715  67.990  1.00  0.00           C
ATOM   6775  C11 POPEb 239      74.660  12.615  68.580  1.00  0.00           C
ATOM   6778  P   POPEb 239      73.911  15.135  68.519  1.00  0.00           P
ATOM   6779  O13 POPEb 239      72.501  15.105  68.110  1.00  0.00           O
ATOM   6780  O14 POPEb 239      74.139  15.195  69.979  1.00  0.00           O
ATOM   6781  O11 POPEb 239      74.611  16.325  67.759  1.00  0.00           O
ATOM   6782  O12 POPEb 239      74.651  13.875  67.899  1.00  0.00           O
ATOM   6783  C1  POPEb 239      75.361  16.125  66.550  1.00  0.00           C
ATOM   6786  C2  POPEb 239      74.460  16.065  65.280  1.00  0.00           C
ATOM   6788  O21 POPEb 239      74.910  15.055  64.360  1.00  0.00           O
ATOM   6789  C21 POPEb 239      76.120  15.185  63.840  1.00  0.00           C
ATOM   6790  O22 POPEb 239      76.910  16.095  64.030  1.00  0.00           O
ATOM   6791  C22 POPEb 239      76.440  13.915  63.040  1.00  0.00           C
ATOM   6794  C3  POPEb 239      74.351  17.455  64.630  1.00  0.00           C
ATOM   6797  O31 POPEb 239      73.420  17.475  63.519  1.00  0.00           O
ATOM   6798  C31 POPEb 239      72.240  17.955  63.850  1.00  0.00           C
ATOM   6799  O32 POPEb 239      71.820  18.085  64.990  1.00  0.00           O
ATOM   6800  C32 POPEb 239      71.440  18.345  62.600  1.00  0.00           C
ATOM   6803  C23 POPEb 239      76.910  14.205  61.600  1.00  0.00           C
ATOM   6806  C24 POPEb 239      75.770  14.585  60.650  1.00  0.00           C
ATOM   6809  C25 POPEb 239      75.100  13.375  59.970  1.00  0.00           C
ATOM   6812  C26 POPEb 239      75.950  12.825  58.810  1.00  0.00           C
ATOM   6815  C27 POPEb 239      75.210  11.815  57.940  1.00  0.00           C
ATOM   6818  C28 POPEb 239      76.061  11.255  56.779  1.00  0.00           C
ATOM   6821  C29 POPEb 239      76.570  12.345  55.870  1.00  0.00           C
ATOM   6823 0C21 POPEb 239      76.030  12.755  54.710  1.00  0.00           C
ATOM   6825 1C21 POPEb 239      74.780  12.215  54.069  1.00  0.00           C
ATOM   6828 2C21 POPEb 239      75.080  11.045  53.110  1.00  0.00           C
ATOM   6831 3C21 POPEb 239      75.910  11.445  51.890  1.00  0.00           C
ATOM   6834 4C21 POPEb 239      76.210  10.255  50.970  1.00  0.00           C
ATOM   6837 5C21 POPEb 239      77.221  10.595  49.859  1.00  0.00           C
ATOM   6840 6C21 POPEb 239      76.780  11.765  48.970  1.00  0.00           C
ATOM   6843 7C21 POPEb 239      77.721  11.985  47.780  1.00  0.00           C
ATOM   6846 8C21 POPEb 239      77.311  13.195  46.920  1.00  0.00           C
ATOM   6850  C33 POPEb 239      71.190  17.205  61.569  1.00  0.00           C
ATOM   6853  C34 POPEb 239      71.330  17.705  60.119  1.00  0.00           C
ATOM   6856  C35 POPEb 239      71.070  16.635  59.040  1.00  0.00           C
ATOM   6859  C36 POPEb 239      71.490  17.115  57.650  1.00  0.00           C
ATOM   6862  C37 POPEb 239      71.160  16.125  56.519  1.00  0.00           C
ATOM   6865  C38 POPEb 239      71.560  16.625  55.130  1.00  0.00           C
ATOM   6868  C39 POPEb 239      73.081  16.585  54.880  1.00  0.00           C
ATOM   6871 0C31 POPEb 239      73.450  16.895  53.420  1.00  0.00           C
ATOM   6874 1C31 POPEb 239      74.931  16.655  53.120  1.00  0.00           C
ATOM   6877 2C31 POPEb 239      75.271  16.655  51.620  1.00  0.00           C
ATOM   6880 3C31 POPEb 239      75.130  18.035  50.950  1.00  0.00           C
ATOM   6883 4C31 POPEb 239      75.630  18.015  49.490  1.00  0.00           C
ATOM   6886 5C31 POPEb 239      75.761  19.425  48.890  1.00  0.00           C
ATOM   6889 6C31 POPEb 239      76.361  19.425  47.480  1.00  0.00           C
ATOM   6893  NH3 POPEc 240      79.651  60.575  29.560  1.00  0.00           N
ATOM   6897  C12 POPEc 240      79.600  59.635  28.390  1.00  0.00           C
ATOM   6900  C11 POPEc 240      78.850  58.325  28.740  1.00  0.00           C
ATOM   6903  P   POPEc 240      79.070  56.495  30.650  1.00  0.00           P
ATOM   6904  O13 POPEc 240      79.590  55.525  29.660  1.00  0.00           O
ATOM   6905  O14 POPEc 240      77.730  56.145  31.160  1.00  0.00           O
ATOM   6906  O11 POPEc 240      80.080  56.555  31.870  1.00  0.00           O
ATOM   6907  O12 POPEc 240      79.111  57.965  30.090  1.00  0.00           O
ATOM   6908  C1  POPEc 240      79.940  57.645  32.810  1.00  0.00           C
ATOM   6911  C2  POPEc 240      79.009  57.215  33.970  1.00  0.00           C
ATOM   6913  O21 POPEc 240      79.139  58.065  35.109  1.00  0.00           O
ATOM   6914  C21 POPEc 240      78.901  59.365  34.970  1.00  0.00           C
ATOM   6915  O22 POPEc 240      78.530  59.945  33.970  1.00  0.00           O
ATOM   6916  C22 POPEc 240      79.070  60.055  36.319  1.00  0.00           C
ATOM   6919  C3  POPEc 240      79.431  55.735  34.339  1.00  0.00           C
ATOM   6922  O31 POPEc 240      78.751  55.095  35.440  1.00  0.00           O
ATOM   6923  C31 POPEc 240      79.060  55.315  36.750  1.00  0.00           C
ATOM   6924  O32 POPEc 240      78.370  54.875  37.650  1.00  0.00           O
ATOM   6925  C32 POPEc 240      80.431  55.945  36.950  1.00  0.00           C
ATOM   6928  C23 POPEc 240      77.830  59.825  37.210  1.00  0.00           C
ATOM   6931  C24 POPEc 240      77.950  60.425  38.619  1.00  0.00           C
ATOM   6934  C25 POPEc 240      79.001  59.715  39.490  1.00  0.00           C
ATOM   6937  C26 POPEc 240      78.869  60.055  40.979  1.00  0.00           C
ATOM   6940  C27 POPEc 240      79.971  59.375  41.810  1.00  0.00           C
ATOM   6943  C28 POPEc 240      79.850  59.615  43.330  1.00  0.00           C
ATOM   6946  C29 POPEc 240      78.830  58.715  43.990  1.00  0.00           C
ATOM   6948 0C21 POPEc 240      77.880  59.055  44.880  1.00  0.00           C
ATOM   6950 1C21 POPEc 240      77.619  60.435  45.430  1.00  0.00           C
ATOM   6953 2C21 POPEc 240      78.210  60.675  46.830  1.00  0.00           C
ATOM   6956 3C21 POPEc 240      77.440  59.975  47.970  1.00  0.00           C
ATOM   6959 4C21 POPEc 240      78.101  60.155  49.350  1.00  0.00           C
ATOM   6962 5C21 POPEc 240      79.560  59.685  49.380  1.00  0.00           C
ATOM   6965 6C21 POPEc 240      80.200  59.655  50.769  1.00  0.00           C
ATOM   6968 7C21 POPEc 240      81.710  59.405  50.659  1.00  0.00           C
ATOM   6971 8C21 POPEc 240      82.421  59.245  52.000  1.00  0.00           C
ATOM   6975  C33 POPEc 240      80.830  56.025  38.430  1.00  0.00           C
ATOM   6978  C34 POPEc 240      82.070  56.905  38.600  1.00  0.00           C
ATOM   6981  C35 POPEc 240      82.510  57.015  40.060  1.00  0.00           C
ATOM   6984  C36 POPEc 240      83.480  58.175  40.290  1.00  0.00           C
ATOM   6987  C37 POPEc 240      84.071  58.115  41.700  1.00  0.00           C
ATOM   6990  C38 POPEc 240      85.041  59.265  42.010  1.00  0.00           C
ATOM   6993  C39 POPEc 240      85.350  59.335  43.510  1.00  0.00           C
ATOM   6996 0C31 POPEc 240      86.241  58.185  43.999  1.00  0.00           C
ATOM   6999 1C31 POPEc 240      86.390  58.165  45.529  1.00  0.00           C
ATOM   7002 2C31 POPEc 240      87.421  57.135  46.000  1.00  0.00           C
ATOM   7005 3C31 POPEc 240      87.561  57.025  47.520  1.00  0.00           C
ATOM   7008 4C31 POPEc 240      86.620  55.985  48.159  1.00  0.00           C
ATOM   7011 5C31 POPEc 240      86.910  55.805  49.650  1.00  0.00           C
ATOM   7014 6C31 POPEc 240      86.130  54.665  50.319  1.00  0.00           C
ATOM   7018  NH3 POPEd 241      35.390  63.215  22.850  1.00  0.00           N
ATOM   7022  C12 POPEd 241      36.811  62.715  22.780  1.00  0.00           C
ATOM   7025  C11 POPEd 241      37.500  62.805  24.150  1.00  0.00           C
ATOM   7028  P   POPEd 241      36.591  60.755  25.500  1.00  0.00           P
ATOM   7029  O13 POPEd 241      35.280  61.405  25.190  1.00  0.00           O
ATOM   7030  O14 POPEd 241      36.651  59.295  25.330  1.00  0.00           O
ATOM   7031  O11 POPEd 241      37.021  61.115  26.980  1.00  0.00           O
ATOM   7032  O12 POPEd 241      37.721  61.485  24.650  1.00  0.00           O
ATOM   7033  C1  POPEd 241      37.910  60.305  27.760  1.00  0.00           C
ATOM   7036  C2  POPEd 241      39.330  60.915  27.930  1.00  0.00           C
ATOM   7038  O21 POPEd 241      39.800  60.645  29.280  1.00  0.00           O
ATOM   7039  C21 POPEd 241      40.401  59.455  29.410  1.00  0.00           C
ATOM   7040  O22 POPEd 241      40.521  58.635  28.520  1.00  0.00           O
ATOM   7041  C22 POPEd 241      40.840  59.235  30.860  1.00  0.00           C
ATOM   7044  C3  POPEd 241      39.350  62.455  27.630  1.00  0.00           C
ATOM   7047  O31 POPEd 241      40.529  63.105  28.160  1.00  0.00           O
ATOM   7048  C31 POPEd 241      40.351  63.635  29.370  1.00  0.00           C
ATOM   7049  O32 POPEd 241      39.280  63.745  29.930  1.00  0.00           O
ATOM   7050  C32 POPEd 241      41.689  64.095  29.940  1.00  0.00           C
ATOM   7053  C23 POPEd 241      42.341  58.855  30.990  1.00  0.00           C
ATOM   7056  C24 POPEd 241      43.271  60.075  31.060  1.00  0.00           C
ATOM   7059  C25 POPEd 241      43.191  60.835  32.390  1.00  0.00           C
ATOM   7062  C26 POPEd 241      43.990  60.185  33.530  1.00  0.00           C
ATOM   7065  C27 POPEd 241      43.771  60.895  34.869  1.00  0.00           C
ATOM   7068  C28 POPEd 241      44.160  60.055  36.109  1.00  0.00           C
ATOM   7071  C29 POPEd 241      45.639  59.965  36.359  1.00  0.00           C
ATOM   7073 0C21 POPEd 241      46.291  60.255  37.499  1.00  0.00           C
ATOM   7075 1C21 POPEd 241      45.681  60.755  38.790  1.00  0.00           C
ATOM   7078 2C21 POPEd 241      46.330  62.065  39.290  1.00  0.00           C
ATOM   7081 3C21 POPEd 241      45.491  62.735  40.380  1.00  0.00           C
ATOM   7084 4C21 POPEd 241      46.221  63.865  41.119  1.00  0.00           C
ATOM   7087 5C21 POPEd 241      47.050  63.355  42.299  1.00  0.00           C
ATOM   7090 6C21 POPEd 241      47.830  64.455  43.029  1.00  0.00           C
ATOM   7093 7C21 POPEd 241      48.410  64.005  44.380  1.00  0.00           C
ATOM   7096 8C21 POPEd 241      47.381  63.985  45.510  1.00  0.00           C
ATOM   7100  C33 POPEd 241      41.590  64.175  31.480  1.00  0.00           C
ATOM   7103  C34 POPEd 241      42.889  64.685  32.110  1.00  0.00           C
ATOM   7106  C35 POPEd 241      42.851  64.655  33.650  1.00  0.00           C
ATOM   7109  C36 POPEd 241      44.241  64.955  34.220  1.00  0.00           C
ATOM   7112  C37 POPEd 241      44.311  65.065  35.740  1.00  0.00           C
ATOM   7115  C38 POPEd 241      45.681  65.595  36.189  1.00  0.00           C
ATOM   7118  C39 POPEd 241      45.820  65.855  37.689  1.00  0.00           C
ATOM   7121 0C31 POPEd 241      44.670  66.665  38.290  1.00  0.00           C
ATOM   7124 1C31 POPEd 241      45.049  67.305  39.630  1.00  0.00           C
ATOM   7127 2C31 POPEd 241      43.820  67.725  40.450  1.00  0.00           C
ATOM   7130 3C31 POPEd 241      44.160  68.625  41.649  1.00  0.00           C
ATOM   7133 4C31 POPEd 241      45.310  68.095  42.520  1.00  0.00           C
ATOM   7136 5C31 POPEd 241      45.561  68.955  43.760  1.00  0.00           C
ATOM   7139 6C31 POPEd 241      46.700  68.445  44.640  1.00  0.00           C
ATOM   7143  NH3 POPEe 242      66.081 104.235  25.660  1.00  0.00           N
ATOM   7147  C12 POPEe 242      65.001 104.155  26.690  1.00  0.00           C
ATOM   7150  C11 POPEe 242      63.910 103.204  26.200  1.00  0.00           C
ATOM   7153  P   POPEe 242      62.271 103.165  28.250  1.00  0.00           P
ATOM   7154  O13 POPEe 242      62.710 104.235  29.160  1.00  0.00           O
ATOM   7155  O14 POPEe 242      60.849 102.775  28.230  1.00  0.00           O
ATOM   7156  O11 POPEe 242      63.101 101.854  28.560  1.00  0.00           O
ATOM   7157  O12 POPEe 242      62.670 103.514  26.790  1.00  0.00           O
ATOM   7158  C1  POPEe 242      63.061 101.275  29.880  1.00  0.00           C
ATOM   7161  C2  POPEe 242      64.451 101.215  30.560  1.00  0.00           C
ATOM   7163  O21 POPEe 242      64.251 100.505  31.790  1.00  0.00           O
ATOM   7164  C21 POPEe 242      65.070  99.575  32.270  1.00  0.00           C
ATOM   7165  O22 POPEe 242      65.060  99.225  33.440  1.00  0.00           O
ATOM   7166  C22 POPEe 242      65.930  98.875  31.210  1.00  0.00           C
ATOM   7169  C3  POPEe 242      65.041 102.625  30.850  1.00  0.00           C
ATOM   7172  O31 POPEe 242      66.001 102.605  31.929  1.00  0.00           O
ATOM   7173  C31 POPEe 242      65.481 102.894  33.130  1.00  0.00           C
ATOM   7174  O32 POPEe 242      64.351 103.265  33.339  1.00  0.00           O
ATOM   7175  C32 POPEe 242      66.480 102.595  34.260  1.00  0.00           C
ATOM   7178  C23 POPEe 242      66.660  97.605  31.750  1.00  0.00           C
ATOM   7181  C24 POPEe 242      67.619  97.015  30.710  1.00  0.00           C
ATOM   7184  C25 POPEe 242      68.880  96.355  31.290  1.00  0.00           C
ATOM   7187  C26 POPEe 242      68.710  94.855  31.530  1.00  0.00           C
ATOM   7190  C27 POPEe 242      68.690  93.954  30.290  1.00  0.00           C
ATOM   7193  C28 POPEe 242      68.401  92.505  30.720  1.00  0.00           C
ATOM   7196  C29 POPEe 242      67.970  91.625  29.570  1.00  0.00           C
ATOM   7198 0C21 POPEe 242      68.710  90.715  28.920  1.00  0.00           C
ATOM   7200 1C21 POPEe 242      70.161  90.365  29.180  1.00  0.00           C
ATOM   7203 2C21 POPEe 242      70.361  88.845  29.280  1.00  0.00           C
ATOM   7206 3C21 POPEe 242      69.931  88.225  30.630  1.00  0.00           C
ATOM   7209 4C21 POPEe 242      69.691  86.714  30.480  1.00  0.00           C
ATOM   7212 5C21 POPEe 242      69.581  85.955  31.800  1.00  0.00           C
ATOM   7215 6C21 POPEe 242      69.130  84.495  31.590  1.00  0.00           C
ATOM   7218 7C21 POPEe 242      69.060  83.673  32.880  1.00  0.00           C
ATOM   7221 8C21 POPEe 242      68.051  82.514  32.810  1.00  0.00           C
ATOM   7225  C33 POPEe 242      65.691 102.215  35.529  1.00  0.00           C
ATOM   7228  C34 POPEe 242      66.541 101.844  36.750  1.00  0.00           C
ATOM   7231  C35 POPEe 242      67.340 103.015  37.340  1.00  0.00           C
ATOM   7234  C36 POPEe 242      67.210 103.115  38.859  1.00  0.00           C
ATOM   7237  C37 POPEe 242      68.150 104.174  39.450  1.00  0.00           C
ATOM   7240  C38 POPEe 242      68.121 104.244  40.979  1.00  0.00           C
ATOM   7243  C39 POPEe 242      69.420 104.855  41.509  1.00  0.00           C
ATOM   7246 0C31 POPEe 242      69.520 104.935  43.040  1.00  0.00           C
ATOM   7249 1C31 POPEe 242      70.941 105.285  43.470  1.00  0.00           C
ATOM   7252 2C31 POPEe 242      71.081 105.674  44.939  1.00  0.00           C
ATOM   7255 3C31 POPEe 242      72.530 106.014  45.290  1.00  0.00           C
ATOM   7258 4C31 POPEe 242      72.700 106.585  46.700  1.00  0.00           C
ATOM   7261 5C31 POPEe 242      74.139 107.055  46.970  1.00  0.00           C
ATOM   7264 6C31 POPEe 242      74.380 107.514  48.409  1.00  0.00           C
ATOM   7268  NH3 POPEf 243      69.820 120.464  23.460  1.00  0.00           N
ATOM   7272  C12 POPEf 243      70.581 121.424  24.310  1.00  0.00           C
ATOM   7275  C11 POPEf 243      71.670 122.085  23.460  1.00  0.00           C
ATOM   7278  P   POPEf 243      71.710 124.325  22.050  1.00  0.00           P
ATOM   7279  O13 POPEf 243      72.941 124.204  21.240  1.00  0.00           O
ATOM   7280  O14 POPEf 243      70.650 125.204  21.520  1.00  0.00           O
ATOM   7281  O11 POPEf 243      72.180 124.885  23.440  1.00  0.00           O
ATOM   7282  O12 POPEf 243      71.100 122.924  22.450  1.00  0.00           O
ATOM   7283  C1  POPEf 243      71.320 125.275  24.490  1.00  0.00           C
ATOM   7286  C2  POPEf 243      72.210 125.645  25.700  1.00  0.00           C
ATOM   7288  O21 POPEf 243      71.530 125.385  26.950  1.00  0.00           O
ATOM   7289  C21 POPEf 243      71.551 124.104  27.300  1.00  0.00           C
ATOM   7290  O22 POPEf 243      71.840 123.174  26.560  1.00  0.00           O
ATOM   7291  C22 POPEf 243      71.070 123.954  28.740  1.00  0.00           C
ATOM   7294  C3  POPEf 243      72.700 127.124  25.620  1.00  0.00           C
ATOM   7297  O31 POPEf 243      73.710 127.395  26.630  1.00  0.00           O
ATOM   7298  C31 POPEf 243      73.931 128.694  26.810  1.00  0.00           C
ATOM   7299  O32 POPEf 243      73.420 129.594  26.160  1.00  0.00           O
ATOM   7300  C32 POPEf 243      74.960 128.854  27.940  1.00  0.00           C
ATOM   7303  C23 POPEf 243      71.801 122.875  29.570  1.00  0.00           C
ATOM   7306  C24 POPEf 243      72.900 123.455  30.480  1.00  0.00           C
ATOM   7309  C25 POPEf 243      72.920 122.915  31.920  1.00  0.00           C
ATOM   7312  C26 POPEf 243      71.590 123.145  32.650  1.00  0.00           C
ATOM   7315  C27 POPEf 243      71.720 123.245  34.180  1.00  0.00           C
ATOM   7318  C28 POPEf 243      70.320 123.305  34.840  1.00  0.00           C
ATOM   7321  C29 POPEf 243      70.380 123.645  36.310  1.00  0.00           C
ATOM   7323 0C21 POPEf 243      69.850 122.945  37.330  1.00  0.00           C
ATOM   7325 1C21 POPEf 243      69.080 121.644  37.270  1.00  0.00           C
ATOM   7328 2C21 POPEf 243      69.850 120.475  37.920  1.00  0.00           C
ATOM   7331 3C21 POPEf 243      70.251 120.685  39.400  1.00  0.00           C
ATOM   7334 4C21 POPEf 243      69.060 120.885  40.360  1.00  0.00           C
ATOM   7337 5C21 POPEf 243      68.320 119.585  40.700  1.00  0.00           C
ATOM   7340 6C21 POPEf 243      68.990 118.794  41.839  1.00  0.00           C
ATOM   7343 7C21 POPEf 243      68.331 117.435  42.089  1.00  0.00           C
ATOM   7346 8C21 POPEf 243      68.890 116.714  43.320  1.00  0.00           C
ATOM   7350  C33 POPEf 243      74.910 130.224  28.670  1.00  0.00           C
ATOM   7353  C34 POPEf 243      73.611 130.544  29.420  1.00  0.00           C
ATOM   7356  C35 POPEf 243      73.850 130.984  30.880  1.00  0.00           C
ATOM   7359  C36 POPEf 243      72.651 131.693  31.510  1.00  0.00           C
ATOM   7362  C37 POPEf 243      72.820 131.963  33.019  1.00  0.00           C
ATOM   7365  C38 POPEf 243      71.650 132.744  33.640  1.00  0.00           C
ATOM   7368  C39 POPEf 243      71.950 133.314  35.040  1.00  0.00           C
ATOM   7371 0C31 POPEf 243      72.020 132.264  36.160  1.00  0.00           C
ATOM   7374 1C31 POPEf 243      72.510 132.833  37.499  1.00  0.00           C
ATOM   7377 2C31 POPEf 243      72.311 131.844  38.660  1.00  0.00           C
ATOM   7380 3C31 POPEf 243      72.990 132.273  39.970  1.00  0.00           C
ATOM   7383 4C31 POPEf 243      72.730 131.243  41.080  1.00  0.00           C
ATOM   7386 5C31 POPEf 243      73.791 131.214  42.190  1.00  0.00           C
ATOM   7389 6C31 POPEf 243      73.541 130.094  43.200  1.00  0.00           C
ATOM   7393  NH3 POPEg 244      77.390   4.435  67.350  1.00  0.00           N
ATOM   7397  C12 POPEg 244      76.411   5.175  68.229  1.00  0.00           C
ATOM   7400  C11 POPEg 244      76.751   6.685  68.380  1.00  0.00           C
ATOM   7403  P   POPEg 244      76.731   8.975  67.130  1.00  0.00           P
ATOM   7404  O13 POPEg 244      75.751   9.525  68.089  1.00  0.00           O
ATOM   7405  O14 POPEg 244      78.090   9.495  67.320  1.00  0.00           O
ATOM   7406  O11 POPEg 244      76.201   9.375  65.690  1.00  0.00           O
ATOM   7407  O12 POPEg 244      76.670   7.385  67.130  1.00  0.00           O
ATOM   7408  C1  POPEg 244      76.831  10.335  64.839  1.00  0.00           C
ATOM   7411  C2  POPEg 244      78.130   9.845  64.130  1.00  0.00           C
ATOM   7413  O21 POPEg 244      78.121  10.395  62.790  1.00  0.00           O
ATOM   7414  C21 POPEg 244      79.331  10.565  62.280  1.00  0.00           C
ATOM   7415  O22 POPEg 244      80.340  10.825  62.920  1.00  0.00           O
ATOM   7416  C22 POPEg 244      79.260  10.295  60.780  1.00  0.00           C
ATOM   7419  C3  POPEg 244      78.230   8.305  63.990  1.00  0.00           C
ATOM   7422  O31 POPEg 244      79.511   7.895  63.440  1.00  0.00           O
ATOM   7423  C31 POPEg 244      79.480   6.605  63.080  1.00  0.00           C
ATOM   7424  O32 POPEg 244      78.460   5.955  62.950  1.00  0.00           O
ATOM   7425  C32 POPEg 244      80.890   6.085  62.870  1.00  0.00           C
ATOM   7428  C23 POPEg 244      80.340  11.035  59.960  1.00  0.00           C
ATOM   7431  C24 POPEg 244      80.529  10.425  58.570  1.00  0.00           C
ATOM   7434  C25 POPEg 244      81.840   9.625  58.460  1.00  0.00           C
ATOM   7437  C26 POPEg 244      82.100   9.165  57.019  1.00  0.00           C
ATOM   7440  C27 POPEg 244      83.541   8.675  56.800  1.00  0.00           C
ATOM   7443  C28 POPEg 244      83.941   8.615  55.310  1.00  0.00           C
ATOM   7446  C29 POPEg 244      83.090   7.715  54.460  1.00  0.00           C
ATOM   7448 0C21 POPEg 244      83.350   7.385  53.180  1.00  0.00           C
ATOM   7450 1C21 POPEg 244      84.491   7.845  52.299  1.00  0.00           C
ATOM   7453 2C21 POPEg 244      84.711   9.375  52.220  1.00  0.00           C
ATOM   7456 3C21 POPEg 244      85.360   9.805  50.900  1.00  0.00           C
ATOM   7459 4C21 POPEg 244      85.640  11.315  50.850  1.00  0.00           C
ATOM   7462 5C21 POPEg 244      86.230  11.835  49.530  1.00  0.00           C
ATOM   7465 6C21 POPEg 244      86.549  13.335  49.570  1.00  0.00           C
ATOM   7468 7C21 POPEg 244      85.310  14.235  49.640  1.00  0.00           C
ATOM   7471 8C21 POPEg 244      85.640  15.735  49.630  1.00  0.00           C
ATOM   7475  C33 POPEg 244      80.910   4.575  62.549  1.00  0.00           C
ATOM   7478  C34 POPEg 244      80.350   4.215  61.159  1.00  0.00           C
ATOM   7481  C35 POPEg 244      81.361   4.455  60.030  1.00  0.00           C
ATOM   7484  C36 POPEg 244      80.790   4.085  58.659  1.00  0.00           C
ATOM   7487  C37 POPEg 244      81.361   4.945  57.520  1.00  0.00           C
ATOM   7490  C38 POPEg 244      82.840   4.635  57.240  1.00  0.00           C
ATOM   7493  C39 POPEg 244      83.020   3.485  56.229  1.00  0.00           C
ATOM   7496 0C31 POPEg 244      83.020   4.005  54.790  1.00  0.00           C
ATOM   7499 1C31 POPEg 244      83.350   2.915  53.770  1.00  0.00           C
ATOM   7502 2C31 POPEg 244      83.579   3.475  52.359  1.00  0.00           C
ATOM   7505 3C31 POPEg 244      82.319   4.065  51.700  1.00  0.00           C
ATOM   7508 4C31 POPEg 244      82.650   4.765  50.370  1.00  0.00           C
ATOM   7511 5C31 POPEg 244      81.501   5.635  49.869  1.00  0.00           C
ATOM   7514 6C31 POPEg 244      81.791   6.305  48.530  1.00  0.00           C
ATOM   7518  NH3 POPEh 245      16.401 110.753  60.550  1.00  0.00           N
ATOM   7522  C12 POPEh 245      17.391 109.874  61.240  1.00  0.00           C
ATOM   7525  C11 POPEh 245      18.820 110.235  60.859  1.00  0.00           C
ATOM   7528  P   POPEh 245      20.820 108.615  61.170  1.00  0.00           P
ATOM   7529  O13 POPEh 245      20.721 108.975  62.609  1.00  0.00           O
ATOM   7530  O14 POPEh 245      20.971 107.185  60.820  1.00  0.00           O
ATOM   7531  O11 POPEh 245      21.831 109.535  60.370  1.00  0.00           O
ATOM   7532  O12 POPEh 245      19.461 109.015  60.500  1.00  0.00           O
ATOM   7533  C1  POPEh 245      22.640 109.025  59.300  1.00  0.00           C
ATOM   7536  C2  POPEh 245      22.841 110.063  58.150  1.00  0.00           C
ATOM   7538  O21 POPEh 245      22.310 109.643  56.880  1.00  0.00           O
ATOM   7539  C21 POPEh 245      21.011 109.465  56.800  1.00  0.00           C
ATOM   7540  O22 POPEh 245      20.210 109.475  57.720  1.00  0.00           O
ATOM   7541  C22 POPEh 245      20.650 109.395  55.319  1.00  0.00           C
ATOM   7544  C3  POPEh 245      24.351 110.394  57.930  1.00  0.00           C
ATOM   7547  O31 POPEh 245      24.521 111.595  57.150  1.00  0.00           O
ATOM   7548  C31 POPEh 245      24.841 111.465  55.880  1.00  0.00           C
ATOM   7549  O32 POPEh 245      24.841 110.435  55.230  1.00  0.00           O
ATOM   7550  C32 POPEh 245      25.101 112.854  55.310  1.00  0.00           C
ATOM   7553  C23 POPEh 245      19.271 108.775  55.040  1.00  0.00           C
ATOM   7556  C24 POPEh 245      19.171 107.345  55.589  1.00  0.00           C
ATOM   7559  C25 POPEh 245      18.380 106.385  54.700  1.00  0.00           C
ATOM   7562  C26 POPEh 245      17.030 106.954  54.250  1.00  0.00           C
ATOM   7565  C27 POPEh 245      16.110 105.855  53.729  1.00  0.00           C
ATOM   7568  C28 POPEh 245      14.910 106.375  52.940  1.00  0.00           C
ATOM   7571  C29 POPEh 245      14.031 105.215  52.530  1.00  0.00           C
ATOM   7573 0C21 POPEh 245      13.601 104.904  51.299  1.00  0.00           C
ATOM   7575 1C21 POPEh 245      13.841 105.634  50.010  1.00  0.00           C
ATOM   7578 2C21 POPEh 245      14.051 104.655  48.840  1.00  0.00           C
ATOM   7581 3C21 POPEh 245      13.990 105.345  47.470  1.00  0.00           C
ATOM   7584 4C21 POPEh 245      14.431 104.445  46.300  1.00  0.00           C
ATOM   7587 5C21 POPEh 245      15.950 104.225  46.280  1.00  0.00           C
ATOM   7590 6C21 POPEh 245      16.440 103.393  45.080  1.00  0.00           C
ATOM   7593 7C21 POPEh 245      17.931 103.055  45.170  1.00  0.00           C
ATOM   7596 8C21 POPEh 245      18.441 102.205  43.999  1.00  0.00           C
ATOM   7600  C33 POPEh 245      25.651 112.814  53.859  1.00  0.00           C
ATOM   7603  C34 POPEh 245      25.900 114.255  53.390  1.00  0.00           C
ATOM   7606  C35 POPEh 245      25.800 114.484  51.880  1.00  0.00           C
ATOM   7609  C36 POPEh 245      26.801 113.665  51.049  1.00  0.00           C
ATOM   7612  C37 POPEh 245      26.781 114.085  49.580  1.00  0.00           C
ATOM   7615  C38 POPEh 245      27.761 113.274  48.720  1.00  0.00           C
ATOM   7618  C39 POPEh 245      27.810 113.764  47.270  1.00  0.00           C
ATOM   7621 0C31 POPEh 245      28.890 113.055  46.450  1.00  0.00           C
ATOM   7624 1C31 POPEh 245      29.271 113.813  45.170  1.00  0.00           C
ATOM   7627 2C31 POPEh 245      28.151 113.855  44.120  1.00  0.00           C
ATOM   7630 3C31 POPEh 245      28.521 114.685  42.880  1.00  0.00           C
ATOM   7633 4C31 POPEh 245      27.570 114.445  41.709  1.00  0.00           C
ATOM   7636 5C31 POPEh 245      27.921 115.265  40.459  1.00  0.00           C
ATOM   7639 6C31 POPEh 245      27.301 114.705  39.180  1.00  0.00           C
ATOM   7643  NH3 POPEi 246      36.151  39.645  21.130  1.00  0.00           N
ATOM   7647  C12 POPEi 246      37.070  38.565  20.620  1.00  0.00           C
ATOM   7650  C11 POPEi 246      36.371  37.665  19.600  1.00  0.00           C
ATOM   7653  P   POPEi 246      33.800  37.325  19.900  1.00  0.00           P
ATOM   7654  O13 POPEi 246      33.591  37.065  18.460  1.00  0.00           O
ATOM   7655  O14 POPEi 246      33.630  38.725  20.370  1.00  0.00           O
ATOM   7656  O11 POPEi 246      32.980  36.305  20.800  1.00  0.00           O
ATOM   7657  O12 POPEi 246      35.299  36.945  20.220  1.00  0.00           O
ATOM   7658  C1  POPEi 246      33.600  35.425  21.760  1.00  0.00           C
ATOM   7661  C2  POPEi 246      34.011  36.215  23.040  1.00  0.00           C
ATOM   7663  O21 POPEi 246      34.451  35.485  24.200  1.00  0.00           O
ATOM   7664  C21 POPEi 246      35.191  34.405  24.150  1.00  0.00           C
ATOM   7665  O22 POPEi 246      35.341  33.645  23.210  1.00  0.00           O
ATOM   7666  C22 POPEi 246      36.041  34.315  25.420  1.00  0.00           C
ATOM   7669  C3  POPEi 246      32.869  37.155  23.490  1.00  0.00           C
ATOM   7672  O31 POPEi 246      33.400  38.445  23.820  1.00  0.00           O
ATOM   7673  C31 POPEi 246      33.530  38.725  25.090  1.00  0.00           C
ATOM   7674  O32 POPEi 246      33.131  38.045  26.020  1.00  0.00           O
ATOM   7675  C32 POPEi 246      34.291  40.045  25.180  1.00  0.00           C
ATOM   7678  C23 POPEi 246      35.701  33.155  26.390  1.00  0.00           C
ATOM   7681  C24 POPEi 246      36.549  33.265  27.660  1.00  0.00           C
ATOM   7684  C25 POPEi 246      35.991  32.515  28.870  1.00  0.00           C
ATOM   7687  C26 POPEi 246      36.920  32.545  30.100  1.00  0.00           C
ATOM   7690  C27 POPEi 246      36.210  32.125  31.400  1.00  0.00           C
ATOM   7693  C28 POPEi 246      37.119  32.015  32.650  1.00  0.00           C
ATOM   7696  C29 POPEi 246      37.820  33.305  33.010  1.00  0.00           C
ATOM   7698 0C21 POPEi 246      38.830  33.415  33.890  1.00  0.00           C
ATOM   7700 1C21 POPEi 246      39.361  32.315  34.780  1.00  0.00           C
ATOM   7703 2C21 POPEi 246      39.901  32.855  36.119  1.00  0.00           C
ATOM   7706 3C21 POPEi 246      38.881  33.715  36.880  1.00  0.00           C
ATOM   7709 4C21 POPEi 246      39.260  34.005  38.339  1.00  0.00           C
ATOM   7712 5C21 POPEi 246      40.220  35.185  38.520  1.00  0.00           C
ATOM   7715 6C21 POPEi 246      40.439  35.495  40.010  1.00  0.00           C
ATOM   7718 7C21 POPEi 246      41.160  36.815  40.280  1.00  0.00           C
ATOM   7721 8C21 POPEi 246      41.371  37.065  41.779  1.00  0.00           C
ATOM   7725  C33 POPEi 246      35.030  40.285  26.520  1.00  0.00           C
ATOM   7728  C34 POPEi 246      34.140  40.955  27.560  1.00  0.00           C
ATOM   7731  C35 POPEi 246      34.901  41.785  28.600  1.00  0.00           C
ATOM   7734  C36 POPEi 246      35.310  41.075  29.890  1.00  0.00           C
ATOM   7737  C37 POPEi 246      36.021  42.015  30.880  1.00  0.00           C
ATOM   7740  C38 POPEi 246      36.451  41.305  32.170  1.00  0.00           C
ATOM   7743  C39 POPEi 246      37.181  42.245  33.140  1.00  0.00           C
ATOM   7746 0C31 POPEi 246      37.381  41.575  34.500  1.00  0.00           C
ATOM   7749 1C31 POPEi 246      38.381  42.305  35.420  1.00  0.00           C
ATOM   7752 2C31 POPEi 246      38.491  41.585  36.769  1.00  0.00           C
ATOM   7755 3C31 POPEi 246      39.500  42.215  37.730  1.00  0.00           C
ATOM   7758 4C31 POPEi 246      39.570  41.415  39.030  1.00  0.00           C
ATOM   7761 5C31 POPEi 246      40.501  42.015  40.080  1.00  0.00           C
ATOM   7764 6C31 POPEi 246      40.579  41.185  41.359  1.00  0.00           C
ATOM   7768  NH3 POPEj 247     117.831  41.295  21.910  1.00  0.00           N
ATOM   7772  C12 POPEj 247     117.090  42.435  22.540  1.00  0.00           C
ATOM   7775  C11 POPEj 247     116.150  43.145  21.540  1.00  0.00           C
ATOM   7778  P   POPEj 247     114.191  41.455  21.050  1.00  0.00           P
ATOM   7779  O13 POPEj 247     113.350  41.465  19.850  1.00  0.00           O
ATOM   7780  O14 POPEj 247     114.670  40.155  21.560  1.00  0.00           O
ATOM   7781  O11 POPEj 247     113.461  42.245  22.220  1.00  0.00           O
ATOM   7782  O12 POPEj 247     115.490  42.265  20.660  1.00  0.00           O
ATOM   7783  C1  POPEj 247     112.821  41.535  23.290  1.00  0.00           C
ATOM   7786  C2  POPEj 247     113.650  41.645  24.610  1.00  0.00           C
ATOM   7788  O21 POPEj 247     113.251  40.705  25.640  1.00  0.00           O
ATOM   7789  C21 POPEj 247     112.090  40.955  26.250  1.00  0.00           C
ATOM   7790  O22 POPEj 247     111.160  41.595  25.780  1.00  0.00           O
ATOM   7791  C22 POPEj 247     112.021  40.295  27.630  1.00  0.00           C
ATOM   7794  C3  POPEj 247     113.660  43.105  25.140  1.00  0.00           C
ATOM   7797  O31 POPEj 247     114.340  43.225  26.410  1.00  0.00           O
ATOM   7798  C31 POPEj 247     115.650  43.345  26.320  1.00  0.00           C
ATOM   7799  O32 POPEj 247     116.279  43.495  25.290  1.00  0.00           O
ATOM   7800  C32 POPEj 247     116.270  43.335  27.700  1.00  0.00           C
ATOM   7803  C23 POPEj 247     111.800  41.325  28.769  1.00  0.00           C
ATOM   7806  C24 POPEj 247     111.451  40.705  30.140  1.00  0.00           C
ATOM   7809  C25 POPEj 247     111.381  41.745  31.280  1.00  0.00           C
ATOM   7812  C26 POPEj 247     110.771  41.195  32.580  1.00  0.00           C
ATOM   7815  C27 POPEj 247     110.771  42.225  33.730  1.00  0.00           C
ATOM   7818  C28 POPEj 247     109.791  41.895  34.890  1.00  0.00           C
ATOM   7821  C29 POPEj 247     110.029  40.575  35.580  1.00  0.00           C
ATOM   7823 0C21 POPEj 247     109.921  40.315  36.900  1.00  0.00           C
ATOM   7825 1C21 POPEj 247     109.510  41.275  38.000  1.00  0.00           C
ATOM   7828 2C21 POPEj 247     110.631  41.525  39.030  1.00  0.00           C
ATOM   7831 3C21 POPEj 247     110.830  40.405  40.060  1.00  0.00           C
ATOM   7834 4C21 POPEj 247     111.980  40.715  41.030  1.00  0.00           C
ATOM   7837 5C21 POPEj 247     112.211  39.655  42.120  1.00  0.00           C
ATOM   7840 6C21 POPEj 247     113.370  40.035  43.050  1.00  0.00           C
ATOM   7843 7C21 POPEj 247     113.779  38.915  44.019  1.00  0.00           C
ATOM   7846 8C21 POPEj 247     114.921  39.315  44.950  1.00  0.00           C
ATOM   7850  C33 POPEj 247     115.721  44.465  28.580  1.00  0.00           C
ATOM   7853  C34 POPEj 247     116.760  44.925  29.600  1.00  0.00           C
ATOM   7856  C35 POPEj 247     116.190  45.985  30.540  1.00  0.00           C
ATOM   7859  C36 POPEj 247     117.189  46.445  31.599  1.00  0.00           C
ATOM   7862  C37 POPEj 247     116.660  47.655  32.380  1.00  0.00           C
ATOM   7865  C38 POPEj 247     117.361  47.875  33.730  1.00  0.00           C
ATOM   7868  C39 POPEj 247     116.479  47.515  34.929  1.00  0.00           C
ATOM   7871 0C31 POPEj 247     116.130  46.025  35.060  1.00  0.00           C
ATOM   7874 1C31 POPEj 247     115.050  45.815  36.119  1.00  0.00           C
ATOM   7877 2C31 POPEj 247     115.010  44.415  36.730  1.00  0.00           C
ATOM   7880 3C31 POPEj 247     114.650  43.275  35.760  1.00  0.00           C
ATOM   7883 4C31 POPEj 247     114.340  41.985  36.530  1.00  0.00           C
ATOM   7886 5C31 POPEj 247     114.150  40.745  35.659  1.00  0.00           C
ATOM   7889 6C31 POPEj 247     113.881  39.485  36.480  1.00  0.00           C
ATOM   7893  NH3 POPEk 248      28.451  61.545  66.179  1.00  0.00           N
ATOM   7897  C12 POPEk 248      29.550  62.525  66.509  1.00  0.00           C
ATOM   7900  C11 POPEk 248      30.791  62.255  65.620  1.00  0.00           C
ATOM   7903  P   POPEk 248      32.471  63.805  66.909  1.00  0.00           P
ATOM   7904  O13 POPEk 248      31.451  64.495  67.730  1.00  0.00           O
ATOM   7905  O14 POPEk 248      33.191  62.655  67.499  1.00  0.00           O
ATOM   7906  O11 POPEk 248      33.451  64.895  66.319  1.00  0.00           O
ATOM   7907  O12 POPEk 248      31.720  63.335  65.600  1.00  0.00           O
ATOM   7908  C1  POPEk 248      34.651  64.665  65.589  1.00  0.00           C
ATOM   7911  C2  POPEk 248      34.549  65.325  64.170  1.00  0.00           C
ATOM   7913  O21 POPEk 248      35.670  65.185  63.290  1.00  0.00           O
ATOM   7914  C21 POPEk 248      36.931  65.145  63.679  1.00  0.00           C
ATOM   7915  O22 POPEk 248      37.370  64.945  64.790  1.00  0.00           O
ATOM   7916  C22 POPEk 248      37.791  65.355  62.409  1.00  0.00           C
ATOM   7919  C3  POPEk 248      34.221  66.845  64.209  1.00  0.00           C
ATOM   7922  O31 POPEk 248      33.921  67.335  62.870  1.00  0.00           O
ATOM   7923  C31 POPEk 248      33.851  68.655  62.749  1.00  0.00           C
ATOM   7924  O32 POPEk 248      33.889  69.445  63.679  1.00  0.00           O
ATOM   7925  C32 POPEk 248      33.791  69.064  61.270  1.00  0.00           C
ATOM   7928  C23 POPEk 248      39.001  64.405  62.409  1.00  0.00           C
ATOM   7931  C24 POPEk 248      39.960  64.555  61.229  1.00  0.00           C
ATOM   7934  C25 POPEk 248      41.119  63.545  61.369  1.00  0.00           C
ATOM   7937  C26 POPEk 248      41.840  63.245  60.049  1.00  0.00           C
ATOM   7940  C27 POPEk 248      43.009  64.195  59.790  1.00  0.00           C
ATOM   7943  C28 POPEk 248      43.331  64.375  58.290  1.00  0.00           C
ATOM   7946  C29 POPEk 248      44.160  63.295  57.650  1.00  0.00           C
ATOM   7948 0C21 POPEk 248      44.920  63.465  56.550  1.00  0.00           C
ATOM   7950 1C21 POPEk 248      45.049  64.745  55.760  1.00  0.00           C
ATOM   7953 2C21 POPEk 248      46.479  65.325  55.790  1.00  0.00           C
ATOM   7956 3C21 POPEk 248      46.611  66.575  54.909  1.00  0.00           C
ATOM   7959 4C21 POPEk 248      48.041  67.125  54.839  1.00  0.00           C
ATOM   7962 5C21 POPEk 248      48.201  68.225  53.760  1.00  0.00           C
ATOM   7965 6C21 POPEk 248      49.599  68.865  53.780  1.00  0.00           C
ATOM   7968 7C21 POPEk 248      49.771  69.945  52.700  1.00  0.00           C
ATOM   7971 8C21 POPEk 248      51.120  70.665  52.769  1.00  0.00           C
ATOM   7975  C33 POPEk 248      34.631  68.195  60.280  1.00  0.00           C
ATOM   7978  C34 POPEk 248      34.490  68.655  58.810  1.00  0.00           C
ATOM   7981  C35 POPEk 248      35.251  67.805  57.769  1.00  0.00           C
ATOM   7984  C36 POPEk 248      34.910  66.295  57.670  1.00  0.00           C
ATOM   7987  C37 POPEk 248      36.030  65.555  56.920  1.00  0.00           C
ATOM   7990  C38 POPEk 248      35.980  64.025  56.930  1.00  0.00           C
ATOM   7993  C39 POPEk 248      37.390  63.395  56.909  1.00  0.00           C
ATOM   7996 0C31 POPEk 248      38.331  63.835  55.780  1.00  0.00           C
ATOM   7999 1C31 POPEk 248      39.780  63.375  56.040  1.00  0.00           C
ATOM   8002 2C31 POPEk 248      40.761  63.655  54.900  1.00  0.00           C
ATOM   8005 3C31 POPEk 248      40.369  63.005  53.560  1.00  0.00           C
ATOM   8008 4C31 POPEk 248      41.451  62.085  52.980  1.00  0.00           C
ATOM   8011 5C31 POPEk 248      41.011  61.495  51.630  1.00  0.00           C
ATOM   8014 6C31 POPEk 248      42.081  60.655  50.940  1.00  0.00           C
ATOM   8018  NH3 POPEl 249      78.620  73.705  24.920  1.00  0.00           N
ATOM   8022  C12 POPEl 249      77.490  74.595  24.470  1.00  0.00           C
ATOM   8025  C11 POPEl 249      77.521  75.985  25.150  1.00  0.00           C
ATOM   8028  P   POPEl 249      75.230  76.235  26.380  1.00  0.00           P
ATOM   8029  O13 POPEl 249      73.861  76.545  25.930  1.00  0.00           O
ATOM   8030  O14 POPEl 249      75.520  74.845  26.790  1.00  0.00           O
ATOM   8031  O11 POPEl 249      75.640  77.245  27.540  1.00  0.00           O
ATOM   8032  O12 POPEl 249      76.221  76.585  25.200  1.00  0.00           O
ATOM   8033  C1  POPEl 249      74.881  78.465  27.680  1.00  0.00           C
ATOM   8036  C2  POPEl 249      73.830  78.405  28.830  1.00  0.00           C
ATOM   8038  O21 POPEl 249      74.301  79.265  29.890  1.00  0.00           O
ATOM   8039  C21 POPEl 249      73.410  80.125  30.380  1.00  0.00           C
ATOM   8040  O22 POPEl 249      72.210  80.135  30.140  1.00  0.00           O
ATOM   8041  C22 POPEl 249      74.130  81.205  31.210  1.00  0.00           C
ATOM   8044  C3  POPEl 249      73.590  76.965  29.359  1.00  0.00           C
ATOM   8047  O31 POPEl 249      72.501  76.885  30.290  1.00  0.00           O
ATOM   8048  C31 POPEl 249      72.681  76.655  31.590  1.00  0.00           C
ATOM   8049  O32 POPEl 249      71.780  76.285  32.340  1.00  0.00           O
ATOM   8050  C32 POPEl 249      74.080  76.965  32.140  1.00  0.00           C
ATOM   8053  C23 POPEl 249      73.880  81.185  32.730  1.00  0.00           C
ATOM   8056  C24 POPEl 249      72.381  81.135  33.029  1.00  0.00           C
ATOM   8059  C25 POPEl 249      71.931  81.385  34.470  1.00  0.00           C
ATOM   8062  C26 POPEl 249      72.361  80.314  35.470  1.00  0.00           C
ATOM   8065  C27 POPEl 249      71.650  80.505  36.820  1.00  0.00           C
ATOM   8068  C28 POPEl 249      72.030  79.485  37.910  1.00  0.00           C
ATOM   8071  C29 POPEl 249      73.441  79.635  38.400  1.00  0.00           C
ATOM   8073 0C21 POPEl 249      73.869  80.505  39.330  1.00  0.00           C
ATOM   8075 1C21 POPEl 249      73.020  81.525  40.050  1.00  0.00           C
ATOM   8078 2C21 POPEl 249      73.001  81.313  41.579  1.00  0.00           C
ATOM   8081 3C21 POPEl 249      72.131  80.125  42.019  1.00  0.00           C
ATOM   8084 4C21 POPEl 249      72.070  80.005  43.549  1.00  0.00           C
ATOM   8087 5C21 POPEl 249      71.131  78.895  44.060  1.00  0.00           C
ATOM   8090 6C21 POPEl 249      71.140  78.825  45.589  1.00  0.00           C
ATOM   8093 7C21 POPEl 249      70.100  77.855  46.170  1.00  0.00           C
ATOM   8096 8C21 POPEl 249      70.111  77.825  47.700  1.00  0.00           C
ATOM   8100  C33 POPEl 249      74.051  77.065  33.689  1.00  0.00           C
ATOM   8103  C34 POPEl 249      75.350  77.585  34.330  1.00  0.00           C
ATOM   8106  C35 POPEl 249      75.280  77.465  35.859  1.00  0.00           C
ATOM   8109  C36 POPEl 249      76.480  78.035  36.620  1.00  0.00           C
ATOM   8112  C37 POPEl 249      76.570  77.435  38.029  1.00  0.00           C
ATOM   8115  C38 POPEl 249      77.651  78.035  38.939  1.00  0.00           C
ATOM   8118  C39 POPEl 249      77.700  77.325  40.300  1.00  0.00           C
ATOM   8121 0C31 POPEl 249      76.570  77.725  41.260  1.00  0.00           C
ATOM   8124 1C31 POPEl 249      76.271  76.645  42.310  1.00  0.00           C
ATOM   8127 2C31 POPEl 249      75.151  77.025  43.280  1.00  0.00           C
ATOM   8130 3C31 POPEl 249      75.551  78.085  44.320  1.00  0.00           C
ATOM   8133 4C31 POPEl 249      76.620  77.575  45.300  1.00  0.00           C
ATOM   8136 5C31 POPEl 249      76.770  78.465  46.530  1.00  0.00           C
ATOM   8139 6C31 POPEl 249      77.570  77.775  47.640  1.00  0.00           C
ATOM   8143  NH3 POPEm 250     112.351  56.515  73.290  1.00  0.00           N
ATOM   8147  C12 POPEm 250     113.280  57.395  72.510  1.00  0.00           C
ATOM   8150  C11 POPEm 250     113.931  56.575  71.380  1.00  0.00           C
ATOM   8153  P   POPEm 250     115.120  54.335  70.839  1.00  0.00           P
ATOM   8154  O13 POPEm 250     116.521  54.685  70.560  1.00  0.00           O
ATOM   8155  O14 POPEm 250     114.829  52.915  71.159  1.00  0.00           O
ATOM   8156  O11 POPEm 250     114.320  54.655  69.540  1.00  0.00           O
ATOM   8157  O12 POPEm 250     114.381  55.305  71.880  1.00  0.00           O
ATOM   8158  C1  POPEm 250     113.890  53.595  68.710  1.00  0.00           C
ATOM   8161  C2  POPEm 250     113.180  54.225  67.520  1.00  0.00           C
ATOM   8163  O21 POPEm 250     112.640  53.195  66.690  1.00  0.00           O
ATOM   8164  C21 POPEm 250     111.479  52.725  67.109  1.00  0.00           C
ATOM   8165  O22 POPEm 250     110.930  52.995  68.159  1.00  0.00           O
ATOM   8166  C22 POPEm 250     110.870  51.895  66.000  1.00  0.00           C
ATOM   8169  C3  POPEm 250     114.191  55.095  66.720  1.00  0.00           C
ATOM   8172  O31 POPEm 250     113.560  55.595  65.529  1.00  0.00           O
ATOM   8173  C31 POPEm 250     113.760  54.845  64.450  1.00  0.00           C
ATOM   8174  O32 POPEm 250     114.580  53.945  64.339  1.00  0.00           O
ATOM   8175  C32 POPEm 250     112.720  55.295  63.420  1.00  0.00           C
ATOM   8178  C23 POPEm 250     109.851  52.745  65.220  1.00  0.00           C
ATOM   8181  C24 POPEm 250     109.400  52.035  63.939  1.00  0.00           C
ATOM   8184  C25 POPEm 250     108.449  52.885  63.089  1.00  0.00           C
ATOM   8187  C26 POPEm 250     108.309  52.265  61.700  1.00  0.00           C
ATOM   8190  C27 POPEm 250     107.319  53.015  60.810  1.00  0.00           C
ATOM   8193  C28 POPEm 250     107.310  52.535  59.350  1.00  0.00           C
ATOM   8196  C29 POPEm 250     108.569  52.955  58.640  1.00  0.00           C
ATOM   8198 0C21 POPEm 250     108.650  53.425  57.380  1.00  0.00           C
ATOM   8200 1C21 POPEm 250     107.501  53.535  56.410  1.00  0.00           C
ATOM   8203 2C21 POPEm 250     107.950  53.155  54.979  1.00  0.00           C
ATOM   8206 3C21 POPEm 250     108.830  54.225  54.320  1.00  0.00           C
ATOM   8209 4C21 POPEm 250     109.959  53.625  53.479  1.00  0.00           C
ATOM   8212 5C21 POPEm 250     110.780  54.685  52.759  1.00  0.00           C
ATOM   8215 6C21 POPEm 250     111.910  54.065  51.930  1.00  0.00           C
ATOM   8218 7C21 POPEm 250     112.529  55.055  50.940  1.00  0.00           C
ATOM   8221 8C21 POPEm 250     113.601  54.425  50.049  1.00  0.00           C
ATOM   8225  C33 POPEm 250     112.961  54.765  61.990  1.00  0.00           C
ATOM   8228  C34 POPEm 250     111.980  55.385  60.979  1.00  0.00           C
ATOM   8231  C35 POPEm 250     112.501  55.355  59.540  1.00  0.00           C
ATOM   8234  C36 POPEm 250     112.691  53.925  59.019  1.00  0.00           C
ATOM   8237  C37 POPEm 250     113.350  53.915  57.640  1.00  0.00           C
ATOM   8240  C38 POPEm 250     113.700  52.505  57.159  1.00  0.00           C
ATOM   8243  C39 POPEm 250     114.580  52.535  55.909  1.00  0.00           C
ATOM   8246 0C31 POPEm 250     114.021  51.725  54.729  1.00  0.00           C
ATOM   8249 1C31 POPEm 250     115.010  51.705  53.570  1.00  0.00           C
ATOM   8252 2C31 POPEm 250     114.419  51.135  52.269  1.00  0.00           C
ATOM   8255 3C31 POPEm 250     115.490  50.925  51.200  1.00  0.00           C
ATOM   8258 4C31 POPEm 250     114.880  50.655  49.820  1.00  0.00           C
ATOM   8261 5C31 POPEm 250     115.820  49.855  48.910  1.00  0.00           C
ATOM   8264 6C31 POPEm 250     115.160  49.455  47.600  1.00  0.00           C
ATOM   8268  NH3 POPEn 251     120.930 102.325  19.910  1.00  0.00           N
ATOM   8272  C12 POPEn 251     119.980 101.655  18.970  1.00  0.00           C
ATOM   8275  C11 POPEn 251     120.001 100.165  19.270  1.00  0.00           C
ATOM   8278  P   POPEn 251     117.541  99.384  19.570  1.00  0.00           P
ATOM   8279  O13 POPEn 251     116.441  99.045  18.660  1.00  0.00           O
ATOM   8280  O14 POPEn 251     117.860  98.414  20.650  1.00  0.00           O
ATOM   8281  O11 POPEn 251     117.260 100.805  20.230  1.00  0.00           O
ATOM   8282  O12 POPEn 251     118.861  99.545  18.720  1.00  0.00           O
ATOM   8283  C1  POPEn 251     116.721 100.905  21.550  1.00  0.00           C
ATOM   8286  C2  POPEn 251     117.900 101.054  22.540  1.00  0.00           C
ATOM   8288  O21 POPEn 251     117.450 100.815  23.890  1.00  0.00           O
ATOM   8289  C21 POPEn 251     118.370 100.204  24.640  1.00  0.00           C
ATOM   8290  O22 POPEn 251     119.381  99.695  24.180  1.00  0.00           O
ATOM   8291  C22 POPEn 251     117.950 100.145  26.100  1.00  0.00           C
ATOM   8294  C3  POPEn 251     118.531 102.455  22.380  1.00  0.00           C
ATOM   8297  O31 POPEn 251     119.921 102.485  22.800  1.00  0.00           O
ATOM   8298  C31 POPEn 251     120.050 102.915  24.070  1.00  0.00           C
ATOM   8299  O32 POPEn 251     119.130 103.094  24.840  1.00  0.00           O
ATOM   8300  C32 POPEn 251     121.501 103.195  24.400  1.00  0.00           C
ATOM   8303  C23 POPEn 251     118.590  98.905  26.790  1.00  0.00           C
ATOM   8306  C24 POPEn 251     118.160  98.685  28.260  1.00  0.00           C
ATOM   8309  C25 POPEn 251     118.681  97.355  28.830  1.00  0.00           C
ATOM   8312  C26 POPEn 251     118.681  97.255  30.360  1.00  0.00           C
ATOM   8315  C27 POPEn 251     119.451  96.025  30.890  1.00  0.00           C
ATOM   8318  C28 POPEn 251     119.611  96.014  32.420  1.00  0.00           C
ATOM   8321  C29 POPEn 251     120.540  97.105  32.899  1.00  0.00           C
ATOM   8323 0C21 POPEn 251     121.311  97.094  34.009  1.00  0.00           C
ATOM   8325 1C21 POPEn 251     121.390  96.025  35.060  1.00  0.00           C
ATOM   8328 2C21 POPEn 251     122.760  95.314  34.999  1.00  0.00           C
ATOM   8331 3C21 POPEn 251     123.060  94.454  36.240  1.00  0.00           C
ATOM   8334 4C21 POPEn 251     124.160  93.414  35.989  1.00  0.00           C
ATOM   8337 5C21 POPEn 251     124.980  93.025  37.229  1.00  0.00           C
ATOM   8340 6C21 POPEn 251     124.139  92.535  38.430  1.00  0.00           C
ATOM   8343 7C21 POPEn 251     125.010  92.185  39.650  1.00  0.00           C
ATOM   8346 8C21 POPEn 251     124.200  91.755  40.880  1.00  0.00           C
ATOM   8350  C33 POPEn 251     122.010 102.304  25.550  1.00  0.00           C
ATOM   8353  C34 POPEn 251     122.740 101.075  24.990  1.00  0.00           C
ATOM   8356  C35 POPEn 251     123.000  99.985  26.040  1.00  0.00           C
ATOM   8359  C36 POPEn 251     123.449 100.564  27.390  1.00  0.00           C
ATOM   8362  C37 POPEn 251     124.191  99.545  28.260  1.00  0.00           C
ATOM   8365  C38 POPEn 251     124.611 100.145  29.610  1.00  0.00           C
ATOM   8368  C39 POPEn 251     123.480 100.125  30.640  1.00  0.00           C
ATOM   8371 0C31 POPEn 251     123.840 100.965  31.880  1.00  0.00           C
ATOM   8374 1C31 POPEn 251     123.000 100.575  33.100  1.00  0.00           C
ATOM   8377 2C31 POPEn 251     123.330 101.454  34.320  1.00  0.00           C
ATOM   8380 3C31 POPEn 251     122.971 100.795  35.659  1.00  0.00           C
ATOM   8383 4C31 POPEn 251     121.470 100.665  35.909  1.00  0.00           C
ATOM   8386 5C31 POPEn 251     121.171 100.035  37.270  1.00  0.00           C
ATOM   8389 6C31 POPEn 251     119.670  99.985  37.550  1.00  0.00           C
ATOM   8393  NH3 POPEo 252      65.060 126.695  24.110  1.00  0.00           N
ATOM   8397  C12 POPEo 252      64.041 126.555  25.210  1.00  0.00           C
ATOM   8400  C11 POPEo 252      62.771 125.825  24.689  1.00  0.00           C
ATOM   8403  P   POPEo 252      60.541 126.875  25.609  1.00  0.00           P
ATOM   8404  O13 POPEo 252      61.021 128.085  24.900  1.00  0.00           O
ATOM   8405  O14 POPEo 252      59.291 126.215  25.150  1.00  0.00           O
ATOM   8406  O11 POPEo 252      60.401 127.195  27.150  1.00  0.00           O
ATOM   8407  O12 POPEo 252      61.721 125.805  25.660  1.00  0.00           O
ATOM   8408  C1  POPEo 252      59.340 128.064  27.570  1.00  0.00           C
ATOM   8411  C2  POPEo 252      59.681 128.714  28.940  1.00  0.00           C
ATOM   8413  O21 POPEo 252      58.431 129.074  29.540  1.00  0.00           O
ATOM   8414  C21 POPEo 252      58.209 129.243  30.840  1.00  0.00           C
ATOM   8415  O22 POPEo 252      57.229 129.794  31.300  1.00  0.00           O
ATOM   8416  C22 POPEo 252      59.291 128.633  31.760  1.00  0.00           C
ATOM   8419  C3  POPEo 252      60.639 129.934  28.730  1.00  0.00           C
ATOM   8422  O31 POPEo 252      60.870 130.694  29.940  1.00  0.00           O
ATOM   8423  C31 POPEo 252      60.561 131.984  29.890  1.00  0.00           C
ATOM   8424  O32 POPEo 252      59.990 132.563  28.980  1.00  0.00           O
ATOM   8425  C32 POPEo 252      61.100 132.684  31.130  1.00  0.00           C
ATOM   8428  C23 POPEo 252      58.960 128.822  33.260  1.00  0.00           C
ATOM   8431  C24 POPEo 252      58.030 127.755  33.859  1.00  0.00           C
ATOM   8434  C25 POPEo 252      57.931 127.905  35.389  1.00  0.00           C
ATOM   8437  C26 POPEo 252      57.070 126.835  36.080  1.00  0.00           C
ATOM   8440  C27 POPEo 252      57.140 126.935  37.609  1.00  0.00           C
ATOM   8443  C28 POPEo 252      56.410 125.795  38.359  1.00  0.00           C
ATOM   8446  C29 POPEo 252      54.931 126.045  38.450  1.00  0.00           C
ATOM   8448 0C21 POPEo 252      54.090 125.625  39.430  1.00  0.00           C
ATOM   8450 1C21 POPEo 252      54.410 124.734  40.610  1.00  0.00           C
ATOM   8453 2C21 POPEo 252      55.221 125.324  41.790  1.00  0.00           C
ATOM   8456 3C21 POPEo 252      54.660 126.635  42.390  1.00  0.00           C
ATOM   8459 4C21 POPEo 252      55.259 127.865  41.690  1.00  0.00           C
ATOM   8462 5C21 POPEo 252      54.870 129.214  42.310  1.00  0.00           C
ATOM   8465 6C21 POPEo 252      55.579 130.344  41.569  1.00  0.00           C
ATOM   8468 7C21 POPEo 252      55.351 131.734  42.159  1.00  0.00           C
ATOM   8471 8C21 POPEo 252      56.111 132.824  41.390  1.00  0.00           C
ATOM   8475  C33 POPEo 252      60.520 132.124  32.450  1.00  0.00           C
ATOM   8478  C34 POPEo 252      61.061 132.874  33.660  1.00  0.00           C
ATOM   8481  C35 POPEo 252      60.450 132.383  34.980  1.00  0.00           C
ATOM   8484  C36 POPEo 252      61.120 133.044  36.189  1.00  0.00           C
ATOM   8487  C37 POPEo 252      60.501 132.644  37.540  1.00  0.00           C
ATOM   8490  C38 POPEo 252      61.271 133.264  38.710  1.00  0.00           C
ATOM   8493  C39 POPEo 252      60.561 133.083  40.050  1.00  0.00           C
ATOM   8496 0C31 POPEo 252      61.350 133.724  41.200  1.00  0.00           C
ATOM   8499 1C31 POPEo 252      60.530 133.822  42.490  1.00  0.00           C
ATOM   8502 2C31 POPEo 252      61.330 134.363  43.679  1.00  0.00           C
ATOM   8505 3C31 POPEo 252      62.471 133.444  44.170  1.00  0.00           C
ATOM   8508 4C31 POPEo 252      61.980 132.074  44.630  1.00  0.00           C
ATOM   8511 5C31 POPEo 252      63.101 131.203  45.210  1.00  0.00           C
ATOM   8514 6C31 POPEo 252      62.611 129.823  45.670  1.00  0.00           C
ATOM   8518  NH3 POPEp 253      22.479  98.654  18.080  1.00  0.00           N
ATOM   8522  C12 POPEp 253      22.710  97.665  16.960  1.00  0.00           C
ATOM   8525  C11 POPEp 253      21.751  96.495  17.100  1.00  0.00           C
ATOM   8528  P   POPEp 253      21.591  94.174  15.900  1.00  0.00           P
ATOM   8529  O13 POPEp 253      20.841  93.725  14.700  1.00  0.00           O
ATOM   8530  O14 POPEp 253      22.921  93.605  16.140  1.00  0.00           O
ATOM   8531  O11 POPEp 253      20.671  93.954  17.170  1.00  0.00           O
ATOM   8532  O12 POPEp 253      21.701  95.753  15.880  1.00  0.00           O
ATOM   8533  C1  POPEp 253      20.980  93.145  18.320  1.00  0.00           C
ATOM   8536  C2  POPEp 253      20.751  93.895  19.680  1.00  0.00           C
ATOM   8538  O21 POPEp 253      20.271  92.975  20.680  1.00  0.00           O
ATOM   8539  C21 POPEp 253      20.611  93.174  21.950  1.00  0.00           C
ATOM   8540  O22 POPEp 253      21.221  94.144  22.380  1.00  0.00           O
ATOM   8541  C22 POPEp 253      20.051  92.045  22.830  1.00  0.00           C
ATOM   8544  C3  POPEp 253      19.691  95.014  19.510  1.00  0.00           C
ATOM   8547  O31 POPEp 253      19.901  96.135  20.390  1.00  0.00           O
ATOM   8548  C31 POPEp 253      19.201  96.075  21.510  1.00  0.00           C
ATOM   8549  O32 POPEp 253      18.410  95.204  21.820  1.00  0.00           O
ATOM   8550  C32 POPEp 253      19.521  97.255  22.400  1.00  0.00           C
ATOM   8553  C23 POPEp 253      20.300  92.295  24.340  1.00  0.00           C
ATOM   8556  C24 POPEp 253      19.831  91.145  25.250  1.00  0.00           C
ATOM   8559  C25 POPEp 253      18.521  91.424  26.009  1.00  0.00           C
ATOM   8562  C26 POPEp 253      18.651  92.444  27.150  1.00  0.00           C
ATOM   8565  C27 POPEp 253      17.341  92.563  27.950  1.00  0.00           C
ATOM   8568  C28 POPEp 253      17.421  93.545  29.140  1.00  0.00           C
ATOM   8571  C29 POPEp 253      16.091  93.605  29.850  1.00  0.00           C
ATOM   8573 0C21 POPEp 253      15.771  94.335  30.930  1.00  0.00           C
ATOM   8575 1C21 POPEp 253      16.681  95.265  31.690  1.00  0.00           C
ATOM   8578 2C21 POPEp 253      17.030  94.725  33.089  1.00  0.00           C
ATOM   8581 3C21 POPEp 253      15.811  94.495  34.009  1.00  0.00           C
ATOM   8584 4C21 POPEp 253      16.231  94.125  35.430  1.00  0.00           C
ATOM   8587 5C21 POPEp 253      15.060  93.785  36.370  1.00  0.00           C
ATOM   8590 6C21 POPEp 253      15.541  93.615  37.810  1.00  0.00           C
ATOM   8593 7C21 POPEp 253      14.491  93.155  38.819  1.00  0.00           C
ATOM   8596 8C21 POPEp 253      15.011  93.034  40.249  1.00  0.00           C
ATOM   8600  C33 POPEp 253      18.221  97.795  23.050  1.00  0.00           C
ATOM   8603  C34 POPEp 253      18.471  98.575  24.350  1.00  0.00           C
ATOM   8606  C35 POPEp 253      17.181  99.165  24.930  1.00  0.00           C
ATOM   8609  C36 POPEp 253      16.101  98.115  25.200  1.00  0.00           C
ATOM   8612  C37 POPEp 253      15.190  98.393  26.410  1.00  0.00           C
ATOM   8615  C38 POPEp 253      14.111  97.304  26.580  1.00  0.00           C
ATOM   8618  C39 POPEp 253      13.541  97.164  28.000  1.00  0.00           C
ATOM   8621 0C31 POPEp 253      12.371  98.104  28.320  1.00  0.00           C
ATOM   8624 1C31 POPEp 253      11.900  97.924  29.780  1.00  0.00           C
ATOM   8627 2C31 POPEp 253      10.611  98.673  30.130  1.00  0.00           C
ATOM   8630 3C31 POPEp 253      10.431  98.794  31.650  1.00  0.00           C
ATOM   8633 4C31 POPEp 253       9.041  99.265  32.089  1.00  0.00           C
ATOM   8636 5C31 POPEp 253       8.921  99.365  33.619  1.00  0.00           C
ATOM   8639 6C31 POPEp 253       7.561  99.845  34.110  1.00  0.00           C
ATOM   8643  NH3 POPEq 254      11.980  62.695  21.840  1.00  0.00           N
ATOM   8647  C12 POPEq 254      13.400  62.665  22.320  1.00  0.00           C
ATOM   8650  C11 POPEq 254      14.101  61.415  21.770  1.00  0.00           C
ATOM   8653  P   POPEq 254      16.390  60.205  21.640  1.00  0.00           P
ATOM   8654  O13 POPEq 254      15.481  59.105  21.240  1.00  0.00           O
ATOM   8655  O14 POPEq 254      17.331  60.715  20.610  1.00  0.00           O
ATOM   8656  O11 POPEq 254      17.171  59.735  22.960  1.00  0.00           O
ATOM   8657  O12 POPEq 254      15.470  61.385  22.170  1.00  0.00           O
ATOM   8658  C1  POPEq 254      17.601  60.685  23.940  1.00  0.00           C
ATOM   8661  C2  POPEq 254      18.521  60.055  25.040  1.00  0.00           C
ATOM   8663  O21 POPEq 254      18.921  61.065  26.000  1.00  0.00           O
ATOM   8664  C21 POPEq 254      18.941  60.905  27.340  1.00  0.00           C
ATOM   8665  O22 POPEq 254      19.351  61.755  28.120  1.00  0.00           O
ATOM   8666  C22 POPEq 254      18.320  59.605  27.840  1.00  0.00           C
ATOM   8669  C3  POPEq 254      19.780  59.435  24.340  1.00  0.00           C
ATOM   8672  O31 POPEq 254      20.711  58.805  25.240  1.00  0.00           O
ATOM   8673  C31 POPEq 254      20.331  57.615  25.679  1.00  0.00           C
ATOM   8674  O32 POPEq 254      19.190  57.165  25.630  1.00  0.00           O
ATOM   8675  C32 POPEq 254      21.501  56.965  26.420  1.00  0.00           C
ATOM   8678  C23 POPEq 254      18.320  59.445  29.380  1.00  0.00           C
ATOM   8681  C24 POPEq 254      17.831  58.045  29.770  1.00  0.00           C
ATOM   8684  C25 POPEq 254      16.991  57.975  31.050  1.00  0.00           C
ATOM   8687  C26 POPEq 254      17.791  58.085  32.350  1.00  0.00           C
ATOM   8690  C27 POPEq 254      17.121  57.295  33.489  1.00  0.00           C
ATOM   8693  C28 POPEq 254      18.061  57.045  34.690  1.00  0.00           C
ATOM   8696  C29 POPEq 254      17.771  55.725  35.370  1.00  0.00           C
ATOM   8698 0C21 POPEq 254      18.070  55.395  36.639  1.00  0.00           C
ATOM   8700 1C21 POPEq 254      18.721  56.285  37.670  1.00  0.00           C
ATOM   8703 2C21 POPEq 254      18.051  56.135  39.050  1.00  0.00           C
ATOM   8706 3C21 POPEq 254      16.541  56.445  39.040  1.00  0.00           C
ATOM   8709 4C21 POPEq 254      15.921  56.325  40.430  1.00  0.00           C
ATOM   8712 5C21 POPEq 254      14.410  56.055  40.380  1.00  0.00           C
ATOM   8715 6C21 POPEq 254      13.781  55.975  41.779  1.00  0.00           C
ATOM   8718 7C21 POPEq 254      12.371  55.375  41.760  1.00  0.00           C
ATOM   8721 8C21 POPEq 254      11.671  55.415  43.120  1.00  0.00           C
ATOM   8725  C33 POPEq 254      21.791  57.655  27.780  1.00  0.00           C
ATOM   8728  C34 POPEq 254      22.880  56.935  28.590  1.00  0.00           C
ATOM   8731  C35 POPEq 254      23.390  57.745  29.800  1.00  0.00           C
ATOM   8734  C36 POPEq 254      22.301  58.255  30.750  1.00  0.00           C
ATOM   8737  C37 POPEq 254      22.841  58.585  32.159  1.00  0.00           C
ATOM   8740  C38 POPEq 254      21.751  59.205  33.040  1.00  0.00           C
ATOM   8743  C39 POPEq 254      22.060  59.235  34.540  1.00  0.00           C
ATOM   8746 0C31 POPEq 254      20.861  59.805  35.310  1.00  0.00           C
ATOM   8749 1C31 POPEq 254      20.900  59.605  36.830  1.00  0.00           C
ATOM   8752 2C31 POPEq 254      19.700  60.295  37.499  1.00  0.00           C
ATOM   8755 3C31 POPEq 254      19.570  59.985  38.999  1.00  0.00           C
ATOM   8758 4C31 POPEq 254      18.570  60.905  39.710  1.00  0.00           C
ATOM   8761 5C31 POPEq 254      17.961  60.275  40.970  1.00  0.00           C
ATOM   8764 6C31 POPEq 254      17.100  61.245  41.769  1.00  0.00           C
ATOM   8768  NH3 POPEr 255      70.930   9.575  24.380  1.00  0.00           N
ATOM   8772  C12 POPEr 255      70.530  10.755  23.520  1.00  0.00           C
ATOM   8775  C11 POPEr 255      69.080  11.185  23.820  1.00  0.00           C
ATOM   8778  P   POPEr 255      67.941  13.545  23.330  1.00  0.00           P
ATOM   8779  O13 POPEr 255      68.170  14.585  22.300  1.00  0.00           O
ATOM   8780  O14 POPEr 255      66.530  13.285  23.710  1.00  0.00           O
ATOM   8781  O11 POPEr 255      68.710  13.965  24.630  1.00  0.00           O
ATOM   8782  O12 POPEr 255      68.640  12.195  22.910  1.00  0.00           O
ATOM   8783  C1  POPEr 255      68.090  14.415  25.820  1.00  0.00           C
ATOM   8786  C2  POPEr 255      68.740  13.715  27.030  1.00  0.00           C
ATOM   8788  O21 POPEr 255      68.460  14.495  28.200  1.00  0.00           O
ATOM   8789  C21 POPEr 255      68.270  13.825  29.320  1.00  0.00           C
ATOM   8790  O22 POPEr 255      68.051  12.625  29.420  1.00  0.00           O
ATOM   8791  C22 POPEr 255      68.549  14.795  30.470  1.00  0.00           C
ATOM   8794  C3  POPEr 255      70.291  13.645  26.830  1.00  0.00           C
ATOM   8797  O31 POPEr 255      70.930  13.055  27.980  1.00  0.00           O
ATOM   8798  C31 POPEr 255      71.021  11.725  27.930  1.00  0.00           C
ATOM   8799  O32 POPEr 255      70.790  11.045  26.950  1.00  0.00           O
ATOM   8800  C32 POPEr 255      71.401  11.205  29.320  1.00  0.00           C
ATOM   8803  C23 POPEr 255      68.020  14.365  31.859  1.00  0.00           C
ATOM   8806  C24 POPEr 255      68.950  14.825  32.980  1.00  0.00           C
ATOM   8809  C25 POPEr 255      68.420  14.545  34.390  1.00  0.00           C
ATOM   8812  C26 POPEr 255      67.751  15.785  34.990  1.00  0.00           C
ATOM   8815  C27 POPEr 255      67.390  15.675  36.470  1.00  0.00           C
ATOM   8818  C28 POPEr 255      67.191  17.075  37.080  1.00  0.00           C
ATOM   8821  C29 POPEr 255      67.070  17.075  38.580  1.00  0.00           C
ATOM   8823 0C21 POPEr 255      68.090  17.155  39.450  1.00  0.00           C
ATOM   8825 1C21 POPEr 255      69.570  17.265  39.130  1.00  0.00           C
ATOM   8828 2C21 POPEr 255      70.361  18.105  40.160  1.00  0.00           C
ATOM   8831 3C21 POPEr 255      70.441  17.455  41.550  1.00  0.00           C
ATOM   8834 4C21 POPEr 255      71.140  18.335  42.590  1.00  0.00           C
ATOM   8837 5C21 POPEr 255      70.681  18.005  44.019  1.00  0.00           C
ATOM   8840 6C21 POPEr 255      71.340  18.875  45.100  1.00  0.00           C
ATOM   8843 7C21 POPEr 255      70.640  18.765  46.450  1.00  0.00           C
ATOM   8846 8C21 POPEr 255      71.310  19.585  47.560  1.00  0.00           C
ATOM   8850  C33 POPEr 255      72.880  10.755  29.429  1.00  0.00           C
ATOM   8853  C34 POPEr 255      73.530  11.065  30.800  1.00  0.00           C
ATOM   8856  C35 POPEr 255      72.791  10.495  32.019  1.00  0.00           C
ATOM   8859  C36 POPEr 255      73.490  10.875  33.349  1.00  0.00           C
ATOM   8862  C37 POPEr 255      72.861  10.245  34.609  1.00  0.00           C
ATOM   8865  C38 POPEr 255      73.521  10.735  35.909  1.00  0.00           C
ATOM   8868  C39 POPEr 255      72.541  10.995  37.080  1.00  0.00           C
ATOM   8871 0C31 POPEr 255      72.299   9.785  37.990  1.00  0.00           C
ATOM   8874 1C31 POPEr 255      71.320  10.105  39.130  1.00  0.00           C
ATOM   8877 2C31 POPEr 255      71.170   8.985  40.170  1.00  0.00           C
ATOM   8880 3C31 POPEr 255      70.190   9.355  41.300  1.00  0.00           C
ATOM   8883 4C31 POPEr 255      69.971   8.225  42.320  1.00  0.00           C
ATOM   8886 5C31 POPEr 255      69.030   8.655  43.450  1.00  0.00           C
ATOM   8889 6C31 POPEr 255      68.701   7.525  44.440  1.00  0.00           C
ATOM   8893  NH3 POPEs 256      35.351 125.825  61.019  1.00  0.00           N
ATOM   8897  C12 POPEs 256      34.979 127.045  61.800  1.00  0.00           C
ATOM   8900  C11 POPEs 256      33.490 126.915  62.159  1.00  0.00           C
ATOM   8903  P   POPEs 256      31.871 127.045  60.049  1.00  0.00           P
ATOM   8904  O13 POPEs 256      31.060 126.025  59.350  1.00  0.00           O
ATOM   8905  O14 POPEs 256      31.151 128.155  60.710  1.00  0.00           O
ATOM   8906  O11 POPEs 256      33.001 127.555  59.060  1.00  0.00           O
ATOM   8907  O12 POPEs 256      32.771 126.313  61.089  1.00  0.00           O
ATOM   8908  C1  POPEs 256      33.080 126.905  57.769  1.00  0.00           C
ATOM   8911  C2  POPEs 256      34.460 127.075  57.080  1.00  0.00           C
ATOM   8913  O21 POPEs 256      34.340 127.335  55.680  1.00  0.00           O
ATOM   8914  C21 POPEs 256      33.600 126.564  54.909  1.00  0.00           C
ATOM   8915  O22 POPEs 256      32.900 125.625  55.249  1.00  0.00           O
ATOM   8916  C22 POPEs 256      33.691 127.105  53.500  1.00  0.00           C
ATOM   8919  C3  POPEs 256      35.410 125.865  57.330  1.00  0.00           C
ATOM   8922  O31 POPEs 256      36.780 126.115  56.950  1.00  0.00           O
ATOM   8923  C31 POPEs 256      37.521 126.805  57.810  1.00  0.00           C
ATOM   8924  O32 POPEs 256      37.090 127.404  58.799  1.00  0.00           O
ATOM   8925  C32 POPEs 256      39.001 126.685  57.470  1.00  0.00           C
ATOM   8928  C23 POPEs 256      34.479 126.173  52.569  1.00  0.00           C
ATOM   8931  C24 POPEs 256      34.521 126.744  51.159  1.00  0.00           C
ATOM   8934  C25 POPEs 256      35.799 126.365  50.399  1.00  0.00           C
ATOM   8937  C26 POPEs 256      36.490 127.595  49.799  1.00  0.00           C
ATOM   8940  C27 POPEs 256      37.921 127.325  49.339  1.00  0.00           C
ATOM   8943  C28 POPEs 256      38.061 126.245  48.250  1.00  0.00           C
ATOM   8946  C29 POPEs 256      37.331 126.604  46.979  1.00  0.00           C
ATOM   8948 0C21 POPEs 256      37.000 125.745  46.010  1.00  0.00           C
ATOM   8950 1C21 POPEs 256      37.331 124.275  46.020  1.00  0.00           C
ATOM   8953 2C21 POPEs 256      37.701 123.715  44.640  1.00  0.00           C
ATOM   8956 3C21 POPEs 256      39.011 124.275  44.040  1.00  0.00           C
ATOM   8959 4C21 POPEs 256      39.619 123.285  43.040  1.00  0.00           C
ATOM   8962 5C21 POPEs 256      40.931 123.745  42.380  1.00  0.00           C
ATOM   8965 6C21 POPEs 256      41.581 122.584  41.620  1.00  0.00           C
ATOM   8968 7C21 POPEs 256      42.869 122.935  40.859  1.00  0.00           C
ATOM   8971 8C21 POPEs 256      43.401 121.755  40.050  1.00  0.00           C
ATOM   8975  C33 POPEs 256      39.319 125.335  56.790  1.00  0.00           C
ATOM   8978  C34 POPEs 256      40.820 125.055  56.639  1.00  0.00           C
ATOM   8981  C35 POPEs 256      41.581 126.025  55.729  1.00  0.00           C
ATOM   8984  C36 POPEs 256      40.831 126.285  54.420  1.00  0.00           C
ATOM   8987  C37 POPEs 256      41.610 127.065  53.359  1.00  0.00           C
ATOM   8990  C38 POPEs 256      40.660 127.505  52.229  1.00  0.00           C
ATOM   8993  C39 POPEs 256      41.361 127.845  50.900  1.00  0.00           C
ATOM   8996 0C31 POPEs 256      42.310 129.044  51.010  1.00  0.00           C
ATOM   8999 1C31 POPEs 256      43.279 129.204  49.830  1.00  0.00           C
ATOM   9002 2C31 POPEs 256      44.441 130.163  50.140  1.00  0.00           C
ATOM   9005 3C31 POPEs 256      45.501 130.233  49.030  1.00  0.00           C
ATOM   9008 4C31 POPEs 256      44.960 130.814  47.720  1.00  0.00           C
ATOM   9011 5C31 POPEs 256      46.070 131.023  46.690  1.00  0.00           C
ATOM   9014 6C31 POPEs 256      45.561 131.654  45.399  1.00  0.00           C
ATOM   9018  NH3 POPEt 257      53.230  51.715  25.380  1.00  0.00           N
ATOM   9022  C12 POPEt 257      53.219  50.215  25.560  1.00  0.00           C
ATOM   9025  C11 POPEt 257      52.861  49.415  24.290  1.00  0.00           C
ATOM   9028  P   POPEt 257      54.049  47.115  24.790  1.00  0.00           P
ATOM   9029  O13 POPEt 257      55.251  47.955  24.680  1.00  0.00           O
ATOM   9030  O14 POPEt 257      54.049  45.935  23.900  1.00  0.00           O
ATOM   9031  O11 POPEt 257      53.820  46.645  26.290  1.00  0.00           O
ATOM   9032  O12 POPEt 257      52.780  48.015  24.550  1.00  0.00           O
ATOM   9033  C1  POPEt 257      52.689  45.805  26.560  1.00  0.00           C
ATOM   9036  C2  POPEt 257      51.410  46.555  27.090  1.00  0.00           C
ATOM   9038  O21 POPEt 257      51.619  47.585  28.080  1.00  0.00           O
ATOM   9039  C21 POPEt 257      52.541  47.485  29.010  1.00  0.00           C
ATOM   9040  O22 POPEt 257      53.300  46.535  29.180  1.00  0.00           O
ATOM   9041  C22 POPEt 257      52.521  48.775  29.840  1.00  0.00           C
ATOM   9044  C3  POPEt 257      50.340  45.515  27.550  1.00  0.00           C
ATOM   9047  O31 POPEt 257      49.280  46.055  28.370  1.00  0.00           O
ATOM   9048  C31 POPEt 257      48.471  45.105  28.860  1.00  0.00           C
ATOM   9049  O32 POPEt 257      48.690  43.905  28.760  1.00  0.00           O
ATOM   9050  C32 POPEt 257      47.250  45.725  29.540  1.00  0.00           C
ATOM   9053  C23 POPEt 257      53.340  48.675  31.140  1.00  0.00           C
ATOM   9056  C24 POPEt 257      52.460  48.365  32.360  1.00  0.00           C
ATOM   9059  C25 POPEt 257      53.261  48.035  33.619  1.00  0.00           C
ATOM   9062  C26 POPEt 257      52.401  48.275  34.859  1.00  0.00           C
ATOM   9065  C27 POPEt 257      53.020  47.775  36.170  1.00  0.00           C
ATOM   9068  C28 POPEt 257      52.390  48.465  37.390  1.00  0.00           C
ATOM   9071  C29 POPEt 257      52.689  47.735  38.679  1.00  0.00           C
ATOM   9073 0C21 POPEt 257      53.051  48.275  39.850  1.00  0.00           C
ATOM   9075 1C21 POPEt 257      53.230  49.735  40.170  1.00  0.00           C
ATOM   9078 2C21 POPEt 257      54.599  50.035  40.820  1.00  0.00           C
ATOM   9081 3C21 POPEt 257      54.799  49.325  42.169  1.00  0.00           C
ATOM   9084 4C21 POPEt 257      56.081  49.735  42.910  1.00  0.00           C
ATOM   9087 5C21 POPEt 257      56.299  48.865  44.160  1.00  0.00           C
ATOM   9090 6C21 POPEt 257      57.510  49.305  44.980  1.00  0.00           C
ATOM   9093 7C21 POPEt 257      57.851  48.335  46.109  1.00  0.00           C
ATOM   9096 8C21 POPEt 257      59.060  48.805  46.930  1.00  0.00           C
ATOM   9100  C33 POPEt 257      47.040  45.225  30.990  1.00  0.00           C
ATOM   9103  C34 POPEt 257      47.869  45.995  32.019  1.00  0.00           C
ATOM   9106  C35 POPEt 257      47.840  45.415  33.430  1.00  0.00           C
ATOM   9109  C36 POPEt 257      46.681  45.905  34.290  1.00  0.00           C
ATOM   9112  C37 POPEt 257      46.700  45.225  35.659  1.00  0.00           C
ATOM   9115  C38 POPEt 257      45.709  45.835  36.649  1.00  0.00           C
ATOM   9118  C39 POPEt 257      45.920  45.285  38.060  1.00  0.00           C
ATOM   9121 0C31 POPEt 257      45.021  45.955  39.100  1.00  0.00           C
ATOM   9124 1C31 POPEt 257      45.330  45.525  40.540  1.00  0.00           C
ATOM   9127 2C31 POPEt 257      44.200  44.755  41.220  1.00  0.00           C
ATOM   9130 3C31 POPEt 257      43.901  43.365  40.650  1.00  0.00           C
ATOM   9133 4C31 POPEt 257      45.010  42.325  40.909  1.00  0.00           C
ATOM   9136 5C31 POPEt 257      44.501  40.885  40.729  1.00  0.00           C
ATOM   9139 6C31 POPEt 257      45.541  39.815  41.049  1.00  0.00           C
ATOM   9143  NH3 POPEu 258      84.021  30.165  22.880  1.00  0.00           N
ATOM   9147  C12 POPEu 258      84.711  29.295  23.910  1.00  0.00           C
ATOM   9150  C11 POPEu 258      84.460  27.795  23.680  1.00  0.00           C
ATOM   9153  P   POPEu 258      84.430  26.305  21.550  1.00  0.00           P
ATOM   9154  O13 POPEu 258      83.210  26.925  20.980  1.00  0.00           O
ATOM   9155  O14 POPEu 258      85.430  25.755  20.600  1.00  0.00           O
ATOM   9156  O11 POPEu 258      83.881  25.175  22.520  1.00  0.00           O
ATOM   9157  O12 POPEu 258      85.120  27.365  22.490  1.00  0.00           O
ATOM   9158  C1  POPEu 258      84.680  24.295  23.320  1.00  0.00           C
ATOM   9161  C2  POPEu 258      84.040  24.115  24.730  1.00  0.00           C
ATOM   9163  O21 POPEu 258      84.950  23.375  25.580  1.00  0.00           O
ATOM   9164  C21 POPEu 258      84.910  23.695  26.880  1.00  0.00           C
ATOM   9165  O22 POPEu 258      84.320  24.645  27.360  1.00  0.00           O
ATOM   9166  C22 POPEu 258      85.771  22.695  27.640  1.00  0.00           C
ATOM   9169  C3  POPEu 258      82.670  23.385  24.710  1.00  0.00           C
ATOM   9172  O31 POPEu 258      82.020  23.595  25.980  1.00  0.00           O
ATOM   9173  C31 POPEu 258      80.809  23.125  26.140  1.00  0.00           C
ATOM   9174  O32 POPEu 258      80.090  22.685  25.260  1.00  0.00           O
ATOM   9175  C32 POPEu 258      80.431  23.195  27.620  1.00  0.00           C
ATOM   9178  C23 POPEu 258      86.001  23.065  29.120  1.00  0.00           C
ATOM   9181  C24 POPEu 258      87.111  22.205  29.740  1.00  0.00           C
ATOM   9184  C25 POPEu 258      88.290  23.045  30.250  1.00  0.00           C
ATOM   9187  C26 POPEu 258      88.060  23.625  31.650  1.00  0.00           C
ATOM   9190  C27 POPEu 258      88.521  22.635  32.740  1.00  0.00           C
ATOM   9193  C28 POPEu 258      88.241  23.055  34.190  1.00  0.00           C
ATOM   9196  C29 POPEu 258      88.870  24.375  34.560  1.00  0.00           C
ATOM   9198 0C21 POPEu 258      88.719  24.975  35.750  1.00  0.00           C
ATOM   9200 1C21 POPEu 258      87.900  24.445  36.900  1.00  0.00           C
ATOM   9203 2C21 POPEu 258      88.350  25.035  38.260  1.00  0.00           C
ATOM   9206 3C21 POPEu 258      87.351  24.755  39.390  1.00  0.00           C
ATOM   9209 4C21 POPEu 258      87.691  25.555  40.659  1.00  0.00           C
ATOM   9212 5C21 POPEu 258      86.680  25.395  41.800  1.00  0.00           C
ATOM   9215 6C21 POPEu 258      85.271  25.915  41.490  1.00  0.00           C
ATOM   9218 7C21 POPEu 258      84.340  25.865  42.700  1.00  0.00           C
ATOM   9221 8C21 POPEu 258      82.910  26.355  42.450  1.00  0.00           C
ATOM   9225  C33 POPEu 258      80.881  21.925  28.380  1.00  0.00           C
ATOM   9228  C34 POPEu 258      80.900  22.115  29.910  1.00  0.00           C
ATOM   9231  C35 POPEu 258      82.010  23.075  30.360  1.00  0.00           C
ATOM   9234  C36 POPEu 258      82.261  23.025  31.880  1.00  0.00           C
ATOM   9237  C37 POPEu 258      83.390  23.975  32.310  1.00  0.00           C
ATOM   9240  C38 POPEu 258      83.590  24.005  33.819  1.00  0.00           C
ATOM   9243  C39 POPEu 258      84.851  24.765  34.260  1.00  0.00           C
ATOM   9246 0C31 POPEu 258      84.791  26.285  34.100  1.00  0.00           C
ATOM   9249 1C31 POPEu 258      86.001  26.985  34.739  1.00  0.00           C
ATOM   9252 2C31 POPEu 258      85.900  28.515  34.710  1.00  0.00           C
ATOM   9255 3C31 POPEu 258      87.100  29.215  35.360  1.00  0.00           C
ATOM   9258 4C31 POPEu 258      87.361  28.785  36.820  1.00  0.00           C
ATOM   9261 5C31 POPEu 258      88.320  29.705  37.590  1.00  0.00           C
ATOM   9264 6C31 POPEu 258      88.639  29.195  38.999  1.00  0.00           C
ATOM   9268  NH3 POPEv 259      69.960  15.655  67.640  1.00  0.00           N
ATOM   9272  C12 POPEv 259      70.080  14.855  66.380  1.00  0.00           C
ATOM   9275  C11 POPEv 259      70.350  13.365  66.630  1.00  0.00           C
ATOM   9278  P   POPEv 259      68.010  12.885  67.679  1.00  0.00           P
ATOM   9279  O13 POPEv 259      67.600  14.155  68.320  1.00  0.00           O
ATOM   9280  O14 POPEv 259      67.501  11.615  68.229  1.00  0.00           O
ATOM   9281  O11 POPEv 259      67.721  12.995  66.140  1.00  0.00           O
ATOM   9282  O12 POPEv 259      69.581  12.855  67.700  1.00  0.00           O
ATOM   9283  C1  POPEv 259      66.681  12.245  65.529  1.00  0.00           C
ATOM   9286  C2  POPEv 259      67.170  10.885  64.979  1.00  0.00           C
ATOM   9288  O21 POPEv 259      68.530  10.905  64.470  1.00  0.00           O
ATOM   9289  C21 POPEv 259      68.771  11.675  63.440  1.00  0.00           C
ATOM   9290  O22 POPEv 259      68.010  12.465  62.910  1.00  0.00           O
ATOM   9291  C22 POPEv 259      70.221  11.465  62.980  1.00  0.00           C
ATOM   9294  C3  POPEv 259      66.170  10.315  63.950  1.00  0.00           C
ATOM   9297  O31 POPEv 259      66.611   9.025  63.530  1.00  0.00           O
ATOM   9298  C31 POPEv 259      66.111   8.405  62.460  1.00  0.00           C
ATOM   9299  O32 POPEv 259      66.240   7.215  62.250  1.00  0.00           O
ATOM   9300  C32 POPEv 259      65.470   9.365  61.450  1.00  0.00           C
ATOM   9303  C23 POPEv 259      70.530  12.055  61.579  1.00  0.00           C
ATOM   9306  C24 POPEv 259      70.001  11.215  60.420  1.00  0.00           C
ATOM   9309  C25 POPEv 259      70.400  11.815  59.069  1.00  0.00           C
ATOM   9312  C26 POPEv 259      70.161  10.845  57.910  1.00  0.00           C
ATOM   9315  C27 POPEv 259      71.081  11.105  56.720  1.00  0.00           C
ATOM   9318  C28 POPEv 259      71.151   9.915  55.750  1.00  0.00           C
ATOM   9321  C29 POPEv 259      70.001   9.855  54.780  1.00  0.00           C
ATOM   9323 0C21 POPEv 259      70.070   9.555  53.470  1.00  0.00           C
ATOM   9325 1C21 POPEv 259      71.330   9.195  52.720  1.00  0.00           C
ATOM   9328 2C21 POPEv 259      71.490   9.865  51.350  1.00  0.00           C
ATOM   9331 3C21 POPEv 259      71.440  11.405  51.380  1.00  0.00           C
ATOM   9334 4C21 POPEv 259      71.931  12.065  50.069  1.00  0.00           C
ATOM   9337 5C21 POPEv 259      71.170  11.595  48.819  1.00  0.00           C
ATOM   9340 6C21 POPEv 259      72.111  11.135  47.689  1.00  0.00           C
ATOM   9343 7C21 POPEv 259      71.369  10.335  46.610  1.00  0.00           C
ATOM   9346 8C21 POPEv 259      72.251   9.965  45.410  1.00  0.00           C
ATOM   9350  C33 POPEv 259      65.170   8.615  60.130  1.00  0.00           C
ATOM   9353  C34 POPEv 259      65.060   9.545  58.920  1.00  0.00           C
ATOM   9356  C35 POPEv 259      65.021   8.765  57.590  1.00  0.00           C
ATOM   9359  C36 POPEv 259      66.340   8.045  57.269  1.00  0.00           C
ATOM   9362  C37 POPEv 259      66.260   7.115  56.049  1.00  0.00           C
ATOM   9365  C38 POPEv 259      66.090   7.865  54.720  1.00  0.00           C
ATOM   9368  C39 POPEv 259      66.401   6.995  53.490  1.00  0.00           C
ATOM   9371 0C31 POPEv 259      65.501   5.765  53.359  1.00  0.00           C
ATOM   9374 1C31 POPEv 259      65.771   5.005  52.060  1.00  0.00           C
ATOM   9377 2C31 POPEv 259      65.060   3.645  51.979  1.00  0.00           C
ATOM   9380 3C31 POPEv 259      63.549   3.705  51.720  1.00  0.00           C
ATOM   9383 4C31 POPEv 259      63.001   2.295  51.490  1.00  0.00           C
ATOM   9386 5C31 POPEv 259      61.490   2.235  51.240  1.00  0.00           C
ATOM   9389 6C31 POPEv 259      61.000   0.805  50.979  1.00  0.00           C
ATOM   9393  NH3 POPEw 260     105.080  97.805  65.870  1.00  0.00           N
ATOM   9397  C12 POPEw 260     105.251  99.115  65.160  1.00  0.00           C
ATOM   9400  C11 POPEw 260     105.271 100.265  66.159  1.00  0.00           C
ATOM   9403  P   POPEw 260     105.490 102.854  66.229  1.00  0.00           P
ATOM   9404  O13 POPEw 260     105.710 102.615  67.670  1.00  0.00           O
ATOM   9405  O14 POPEw 260     106.420 103.775  65.550  1.00  0.00           O
ATOM   9406  O11 POPEw 260     104.001 103.315  65.990  1.00  0.00           O
ATOM   9407  O12 POPEw 260     105.550 101.465  65.450  1.00  0.00           O
ATOM   9408  C1  POPEw 260     103.180 102.994  64.869  1.00  0.00           C
ATOM   9411  C2  POPEw 260     102.930 104.255  63.999  1.00  0.00           C
ATOM   9413  O21 POPEw 260     101.639 104.214  63.359  1.00  0.00           O
ATOM   9414  C21 POPEw 260     101.470 103.344  62.390  1.00  0.00           C
ATOM   9415  O22 POPEw 260     102.090 102.304  62.210  1.00  0.00           O
ATOM   9416  C22 POPEw 260     100.450 103.954  61.400  1.00  0.00           C
ATOM   9419  C3  POPEw 260     104.071 104.555  62.980  1.00  0.00           C
ATOM   9422  O31 POPEw 260     103.579 105.505  62.010  1.00  0.00           O
ATOM   9423  C31 POPEw 260     104.221 105.575  60.859  1.00  0.00           C
ATOM   9424  O32 POPEw 260     105.321 105.084  60.600  1.00  0.00           O
ATOM   9425  C32 POPEw 260     103.350 106.345  59.869  1.00  0.00           C
ATOM   9428  C23 POPEw 260     100.560 103.405  59.950  1.00  0.00           C
ATOM   9431  C24 POPEw 260      99.940 104.325  58.880  1.00  0.00           C
ATOM   9434  C25 POPEw 260     100.229 103.855  57.439  1.00  0.00           C
ATOM   9437  C26 POPEw 260      99.549 104.685  56.319  1.00  0.00           C
ATOM   9440  C27 POPEw 260      99.640 103.975  54.950  1.00  0.00           C
ATOM   9443  C28 POPEw 260      98.990 104.764  53.790  1.00  0.00           C
ATOM   9446  C29 POPEw 260      99.320 104.144  52.450  1.00  0.00           C
ATOM   9448 0C21 POPEw 260      98.470 103.545  51.590  1.00  0.00           C
ATOM   9450 1C21 POPEw 260      96.991 103.335  51.800  1.00  0.00           C
ATOM   9453 2C21 POPEw 260      96.160 104.524  51.290  1.00  0.00           C
ATOM   9456 3C21 POPEw 260      94.689 104.435  51.740  1.00  0.00           C
ATOM   9459 4C21 POPEw 260      93.890 105.704  51.410  1.00  0.00           C
ATOM   9462 5C21 POPEw 260      92.580 105.815  52.210  1.00  0.00           C
ATOM   9465 6C21 POPEw 260      91.501 104.815  51.779  1.00  0.00           C
ATOM   9468 7C21 POPEw 260      90.260 104.915  52.679  1.00  0.00           C
ATOM   9471 8C21 POPEw 260      89.081 104.055  52.210  1.00  0.00           C
ATOM   9475  C33 POPEw 260     103.970 106.475  58.460  1.00  0.00           C
ATOM   9478  C34 POPEw 260     102.990 107.055  57.429  1.00  0.00           C
ATOM   9481  C35 POPEw 260     103.611 107.335  56.040  1.00  0.00           C
ATOM   9484  C36 POPEw 260     103.751 106.115  55.109  1.00  0.00           C
ATOM   9487  C37 POPEw 260     105.041 105.295  55.310  1.00  0.00           C
ATOM   9490  C38 POPEw 260     105.251 104.185  54.269  1.00  0.00           C
ATOM   9493  C39 POPEw 260     105.251 104.643  52.800  1.00  0.00           C
ATOM   9496 0C31 POPEw 260     106.311 105.704  52.470  1.00  0.00           C
ATOM   9499 1C31 POPEw 260     106.190 106.185  51.019  1.00  0.00           C
ATOM   9502 2C31 POPEw 260     107.361 107.065  50.550  1.00  0.00           C
ATOM   9505 3C31 POPEw 260     108.620 106.264  50.200  1.00  0.00           C
ATOM   9508 4C31 POPEw 260     109.650 107.115  49.450  1.00  0.00           C
ATOM   9511 5C31 POPEw 260     110.850 106.305  48.929  1.00  0.00           C
ATOM   9514 6C31 POPEw 260     111.740 107.124  48.000  1.00  0.00           C
ATOM   9518  NH3 POPEx 261      92.150  76.855  69.780  1.00  0.00           N
ATOM   9522  C12 POPEx 261      91.079  76.805  70.839  1.00  0.00           C
ATOM   9525  C11 POPEx 261      89.650  76.684  70.259  1.00  0.00           C
ATOM   9528  P   POPEx 261      88.601  74.504  71.310  1.00  0.00           P
ATOM   9529  O13 POPEx 261      89.740  74.115  72.170  1.00  0.00           O
ATOM   9530  O14 POPEx 261      87.480  75.265  71.920  1.00  0.00           O
ATOM   9531  O11 POPEx 261      88.050  73.235  70.529  1.00  0.00           O
ATOM   9532  O12 POPEx 261      89.250  75.325  70.109  1.00  0.00           O
ATOM   9533  C1  POPEx 261      87.590  73.394  69.180  1.00  0.00           C
ATOM   9536  C2  POPEx 261      86.951  72.095  68.619  1.00  0.00           C
ATOM   9538  O21 POPEx 261      86.951  72.225  67.200  1.00  0.00           O
ATOM   9539  C21 POPEx 261      87.760  71.415  66.530  1.00  0.00           C
ATOM   9540  O22 POPEx 261      88.439  70.525  67.010  1.00  0.00           O
ATOM   9541  C22 POPEx 261      87.681  71.885  65.069  1.00  0.00           C
ATOM   9544  C3  POPEx 261      85.480  71.865  69.060  1.00  0.00           C
ATOM   9547  O31 POPEx 261      84.771  70.935  68.180  1.00  0.00           O
ATOM   9548  C31 POPEx 261      85.029  69.655  68.479  1.00  0.00           C
ATOM   9549  O32 POPEx 261      85.780  69.295  69.370  1.00  0.00           O
ATOM   9550  C32 POPEx 261      84.279  68.675  67.569  1.00  0.00           C
ATOM   9553  C23 POPEx 261      88.400  71.055  63.980  1.00  0.00           C
ATOM   9556  C24 POPEx 261      87.799  71.455  62.619  1.00  0.00           C
ATOM   9559  C25 POPEx 261      88.560  70.915  61.400  1.00  0.00           C
ATOM   9562  C26 POPEx 261      87.751  70.995  60.100  1.00  0.00           C
ATOM   9565  C27 POPEx 261      88.449  70.285  58.929  1.00  0.00           C
ATOM   9568  C28 POPEx 261      87.501  69.985  57.759  1.00  0.00           C
ATOM   9571  C29 POPEx 261      86.540  68.875  58.100  1.00  0.00           C
ATOM   9573 0C21 POPEx 261      85.850  68.105  57.240  1.00  0.00           C
ATOM   9575 1C21 POPEx 261      85.820  68.254  55.740  1.00  0.00           C
ATOM   9578 2C21 POPEx 261      84.549  69.005  55.290  1.00  0.00           C
ATOM   9581 3C21 POPEx 261      83.251  68.254  55.620  1.00  0.00           C
ATOM   9584 4C21 POPEx 261      81.991  69.085  55.370  1.00  0.00           C
ATOM   9587 5C21 POPEx 261      80.721  68.305  55.760  1.00  0.00           C
ATOM   9590 6C21 POPEx 261      79.410  68.955  55.310  1.00  0.00           C
ATOM   9593 7C21 POPEx 261      78.270  67.934  55.179  1.00  0.00           C
ATOM   9596 8C21 POPEx 261      76.920  68.575  54.830  1.00  0.00           C
ATOM   9600  C33 POPEx 261      85.260  67.775  66.769  1.00  0.00           C
ATOM   9603  C34 POPEx 261      84.590  66.905  65.700  1.00  0.00           C
ATOM   9606  C35 POPEx 261      83.979  67.725  64.580  1.00  0.00           C
ATOM   9609  C36 POPEx 261      83.671  66.925  63.310  1.00  0.00           C
ATOM   9612  C37 POPEx 261      82.821  67.775  62.359  1.00  0.00           C
ATOM   9615  C38 POPEx 261      83.020  67.475  60.870  1.00  0.00           C
ATOM   9618  C39 POPEx 261      82.480  66.115  60.399  1.00  0.00           C
ATOM   9621 0C31 POPEx 261      81.810  66.215  59.019  1.00  0.00           C
ATOM   9624 1C31 POPEx 261      81.600  64.854  58.350  1.00  0.00           C
ATOM   9627 2C31 POPEx 261      80.460  64.845  57.330  1.00  0.00           C
ATOM   9630 3C31 POPEx 261      80.259  63.475  56.660  1.00  0.00           C
ATOM   9633 4C31 POPEx 261      79.270  63.545  55.500  1.00  0.00           C
ATOM   9636 5C31 POPEx 261      79.270  62.295  54.600  1.00  0.00           C
ATOM   9639 6C31 POPEx 261      78.581  62.505  53.260  1.00  0.00           C
ATOM   9643  NH3 POPEy 262     135.009  14.445  61.519  1.00  0.00           N
ATOM   9647  C12 POPEy 262     133.519  14.375  61.680  1.00  0.00           C
ATOM   9650  C11 POPEy 262     132.820  15.225  60.610  1.00  0.00           C
ATOM   9653  P   POPEy 262     130.230  15.175  61.080  1.00  0.00           P
ATOM   9654  O13 POPEy 262     129.870  14.155  62.089  1.00  0.00           O
ATOM   9655  O14 POPEy 262     130.381  16.565  61.569  1.00  0.00           O
ATOM   9656  O11 POPEy 262     129.150  15.135  59.920  1.00  0.00           O
ATOM   9657  O12 POPEy 262     131.530  14.685  60.319  1.00  0.00           O
ATOM   9658  C1  POPEy 262     128.779  13.885  59.320  1.00  0.00           C
ATOM   9661  C2  POPEy 262     127.361  14.065  58.729  1.00  0.00           C
ATOM   9663  O21 POPEy 262     126.831  12.835  58.190  1.00  0.00           O
ATOM   9664  C21 POPEy 262     127.211  12.415  56.979  1.00  0.00           C
ATOM   9665  O22 POPEy 262     128.150  12.845  56.340  1.00  0.00           O
ATOM   9666  C22 POPEy 262     126.311  11.245  56.540  1.00  0.00           C
ATOM   9669  C3  POPEy 262     127.340  15.285  57.769  1.00  0.00           C
ATOM   9672  O31 POPEy 262     126.171  15.285  56.920  1.00  0.00           O
ATOM   9673  C31 POPEy 262     126.279  16.195  55.960  1.00  0.00           C
ATOM   9674  O32 POPEy 262     127.120  17.075  55.900  1.00  0.00           O
ATOM   9675  C32 POPEy 262     125.299  15.855  54.850  1.00  0.00           C
ATOM   9678  C23 POPEy 262     125.890  11.345  55.060  1.00  0.00           C
ATOM   9681  C24 POPEy 262     124.910  10.255  54.570  1.00  0.00           C
ATOM   9684  C25 POPEy 262     124.530  10.375  53.080  1.00  0.00           C
ATOM   9687  C26 POPEy 262     125.680  10.115  52.089  1.00  0.00           C
ATOM   9690  C27 POPEy 262     125.441  10.715  50.700  1.00  0.00           C
ATOM   9693  C28 POPEy 262     126.639  10.485  49.750  1.00  0.00           C
ATOM   9696  C29 POPEy 262     126.521  11.235  48.450  1.00  0.00           C
ATOM   9698 0C21 POPEy 262     125.930  10.775  47.330  1.00  0.00           C
ATOM   9700 1C21 POPEy 262     125.240   9.445  47.180  1.00  0.00           C
ATOM   9703 2C21 POPEy 262     123.830   9.615  46.590  1.00  0.00           C
ATOM   9706 3C21 POPEy 262     123.070   8.275  46.579  1.00  0.00           C
ATOM   9709 4C21 POPEy 262     121.790   8.305  45.750  1.00  0.00           C
ATOM   9712 5C21 POPEy 262     121.041   6.975  45.859  1.00  0.00           C
ATOM   9715 6C21 POPEy 262     119.991   6.785  44.770  1.00  0.00           C
ATOM   9718 7C21 POPEy 262     119.120   5.555  45.040  1.00  0.00           C
ATOM   9721 8C21 POPEy 262     118.131   5.265  43.920  1.00  0.00           C
ATOM   9725  C33 POPEy 262     124.980  17.015  53.890  1.00  0.00           C
ATOM   9728  C34 POPEy 262     125.331  16.765  52.409  1.00  0.00           C
ATOM   9731  C35 POPEy 262     124.600  17.715  51.450  1.00  0.00           C
ATOM   9734  C36 POPEy 262     123.070  17.535  51.400  1.00  0.00           C
ATOM   9737  C37 POPEy 262     122.450  18.255  50.200  1.00  0.00           C
ATOM   9740  C38 POPEy 262     120.930  18.075  50.030  1.00  0.00           C
ATOM   9743  C39 POPEy 262     120.061  18.675  51.150  1.00  0.00           C
ATOM   9746 0C31 POPEy 262     120.229  20.175  51.380  1.00  0.00           C
ATOM   9749 1C31 POPEy 262     119.170  20.745  52.339  1.00  0.00           C
ATOM   9752 2C31 POPEy 262     119.580  22.075  52.970  1.00  0.00           C
ATOM   9755 3C31 POPEy 262     118.480  22.605  53.890  1.00  0.00           C
ATOM   9758 4C31 POPEy 262     118.941  23.715  54.850  1.00  0.00           C
ATOM   9761 5C31 POPEy 262     117.771  24.235  55.700  1.00  0.00           C
ATOM   9764 6C31 POPEy 262     118.169  25.205  56.810  1.00  0.00           C
ATOM   9768  NH3 POPEz 263     116.381  34.875  64.420  1.00  0.00           N
ATOM   9772  C12 POPEz 263     117.310  35.485  65.430  1.00  0.00           C
ATOM   9775  C11 POPEz 263     118.579  34.625  65.620  1.00  0.00           C
ATOM   9778  P   POPEz 263     121.050  35.395  66.240  1.00  0.00           P
ATOM   9779  O13 POPEz 263     121.540  36.645  66.880  1.00  0.00           O
ATOM   9780  O14 POPEz 263     121.620  34.085  66.579  1.00  0.00           O
ATOM   9781  O11 POPEz 263     121.130  35.485  64.670  1.00  0.00           O
ATOM   9782  O12 POPEz 263     119.491  35.315  66.480  1.00  0.00           O
ATOM   9783  C1  POPEz 263     121.410  36.685  63.960  1.00  0.00           C
ATOM   9786  C2  POPEz 263     120.271  37.005  62.990  1.00  0.00           C
ATOM   9788  O21 POPEz 263     120.400  36.155  61.830  1.00  0.00           O
ATOM   9789  C21 POPEz 263     119.390  35.355  61.579  1.00  0.00           C
ATOM   9790  O22 POPEz 263     118.370  35.245  62.260  1.00  0.00           O
ATOM   9791  C22 POPEz 263     119.640  34.525  60.310  1.00  0.00           C
ATOM   9794  C3  POPEz 263     120.370  38.485  62.560  1.00  0.00           C
ATOM   9797  O31 POPEz 263     119.351  38.825  61.610  1.00  0.00           O
ATOM   9798  C31 POPEz 263     119.670  38.625  60.350  1.00  0.00           C
ATOM   9799  O32 POPEz 263     120.751  38.265  59.929  1.00  0.00           O
ATOM   9800  C32 POPEz 263     118.461  38.925  59.470  1.00  0.00           C
ATOM   9803  C23 POPEz 263     119.331  35.255  58.970  1.00  0.00           C
ATOM   9806  C24 POPEz 263     119.381  34.295  57.769  1.00  0.00           C
ATOM   9809  C25 POPEz 263     119.521  35.015  56.420  1.00  0.00           C
ATOM   9812  C26 POPEz 263     118.190  35.335  55.710  1.00  0.00           C
ATOM   9815  C27 POPEz 263     118.449  36.045  54.370  1.00  0.00           C
ATOM   9818  C28 POPEz 263     117.351  35.855  53.300  1.00  0.00           C
ATOM   9821  C29 POPEz 263     116.139  36.745  53.450  1.00  0.00           C
ATOM   9823 0C21 POPEz 263     115.461  37.325  52.439  1.00  0.00           C
ATOM   9825 1C21 POPEz 263     115.741  37.135  50.970  1.00  0.00           C
ATOM   9828 2C21 POPEz 263     114.460  36.965  50.119  1.00  0.00           C
ATOM   9831 3C21 POPEz 263     113.820  38.295  49.680  1.00  0.00           C
ATOM   9834 4C21 POPEz 263     112.491  38.085  48.939  1.00  0.00           C
ATOM   9837 5C21 POPEz 263     112.059  39.325  48.150  1.00  0.00           C
ATOM   9840 6C21 POPEz 263     110.660  39.215  47.520  1.00  0.00           C
ATOM   9843 7C21 POPEz 263     110.400  40.265  46.439  1.00  0.00           C
ATOM   9846 8C21 POPEz 263     109.001  40.175  45.830  1.00  0.00           C
ATOM   9850  C33 POPEz 263     118.850  39.975  58.409  1.00  0.00           C
ATOM   9853  C34 POPEz 263     117.681  40.485  57.560  1.00  0.00           C
ATOM   9856  C35 POPEz 263     117.520  39.765  56.210  1.00  0.00           C
ATOM   9859  C36 POPEz 263     118.420  40.345  55.100  1.00  0.00           C
ATOM   9862  C37 POPEz 263     117.990  39.955  53.679  1.00  0.00           C
ATOM   9865  C38 POPEz 263     118.169  41.105  52.679  1.00  0.00           C
ATOM   9868  C39 POPEz 263     117.870  40.695  51.229  1.00  0.00           C
ATOM   9871 0C31 POPEz 263     117.650  41.905  50.310  1.00  0.00           C
ATOM   9874 1C31 POPEz 263     117.431  41.475  48.850  1.00  0.00           C
ATOM   9877 2C31 POPEz 263     117.100  42.645  47.899  1.00  0.00           C
ATOM   9880 3C31 POPEz 263     116.581  42.115  46.560  1.00  0.00           C
ATOM   9883 4C31 POPEz 263     116.350  43.165  45.470  1.00  0.00           C
ATOM   9886 5C31 POPEz 263     117.660  43.715  44.880  1.00  0.00           C
ATOM   9889 6C31 POPEz 263     117.431  44.645  43.689  1.00  0.00           C
ATOM   9893  NH3 POPE0 264      84.180 102.555  25.230  1.00  0.00           N
ATOM   9897  C12 POPE0 264      82.941 101.775  25.620  1.00  0.00           C
ATOM   9900  C11 POPE0 264      82.751 100.545  24.730  1.00  0.00           C
ATOM   9903  P   POPE0 264      81.480  98.565  25.860  1.00  0.00           P
ATOM   9904  O13 POPE0 264      80.090  98.195  26.240  1.00  0.00           O
ATOM   9905  O14 POPE0 264      82.230  97.563  25.090  1.00  0.00           O
ATOM   9906  O11 POPE0 264      82.319  98.945  27.160  1.00  0.00           O
ATOM   9907  O12 POPE0 264      81.490  99.923  25.040  1.00  0.00           O
ATOM   9908  C1  POPE0 264      83.140  97.935  27.770  1.00  0.00           C
ATOM   9911  C2  POPE0 264      84.410  98.605  28.370  1.00  0.00           C
ATOM   9913  O21 POPE0 264      85.299  97.674  29.010  1.00  0.00           O
ATOM   9914  C21 POPE0 264      84.921  96.975  30.060  1.00  0.00           C
ATOM   9915  O22 POPE0 264      83.811  96.975  30.580  1.00  0.00           O
ATOM   9916  C22 POPE0 264      86.190  96.275  30.590  1.00  0.00           C
ATOM   9919  C3  POPE0 264      84.071  99.815  29.290  1.00  0.00           C
ATOM   9922  O31 POPE0 264      85.280 100.475  29.689  1.00  0.00           O
ATOM   9923  C31 POPE0 264      85.730 100.585  30.939  1.00  0.00           C
ATOM   9924  O32 POPE0 264      86.851 100.965  31.220  1.00  0.00           O
ATOM   9925  C32 POPE0 264      84.699 100.204  32.000  1.00  0.00           C
ATOM   9928  C23 POPE0 264      86.111  95.615  32.000  1.00  0.00           C
ATOM   9931  C24 POPE0 264      87.450  94.915  32.320  1.00  0.00           C
ATOM   9934  C25 POPE0 264      87.670  94.585  33.810  1.00  0.00           C
ATOM   9937  C26 POPE0 264      89.081  94.004  34.060  1.00  0.00           C
ATOM   9940  C27 POPE0 264      89.471  93.895  35.540  1.00  0.00           C
ATOM   9943  C28 POPE0 264      90.830  93.215  35.780  1.00  0.00           C
ATOM   9946  C29 POPE0 264      91.991  93.875  35.060  1.00  0.00           C
ATOM   9948 0C21 POPE0 264      92.930  94.675  35.610  1.00  0.00           C
ATOM   9950 1C21 POPE0 264      92.990  95.095  37.060  1.00  0.00           C
ATOM   9953 2C21 POPE0 264      93.671  94.035  37.950  1.00  0.00           C
ATOM   9956 3C21 POPE0 264      93.800  94.503  39.400  1.00  0.00           C
ATOM   9959 4C21 POPE0 264      94.211  93.374  40.350  1.00  0.00           C
ATOM   9962 5C21 POPE0 264      94.200  93.794  41.830  1.00  0.00           C
ATOM   9965 6C21 POPE0 264      94.049  92.595  42.769  1.00  0.00           C
ATOM   9968 7C21 POPE0 264      93.779  92.985  44.230  1.00  0.00           C
ATOM   9971 8C21 POPE0 264      93.590  91.765  45.130  1.00  0.00           C
ATOM   9975  C33 POPE0 264      85.260 100.424  33.430  1.00  0.00           C
ATOM   9978  C34 POPE0 264      84.521  99.605  34.479  1.00  0.00           C
ATOM   9981  C35 POPE0 264      85.229  99.695  35.830  1.00  0.00           C
ATOM   9984  C36 POPE0 264      84.740  98.685  36.860  1.00  0.00           C
ATOM   9987  C37 POPE0 264      85.480  98.865  38.190  1.00  0.00           C
ATOM   9990  C38 POPE0 264      85.041  97.894  39.279  1.00  0.00           C
ATOM   9993  C39 POPE0 264      85.420  98.425  40.659  1.00  0.00           C
ATOM   9996 0C31 POPE0 264      85.080  97.455  41.800  1.00  0.00           C
ATOM   9999 1C31 POPE0 264      85.360  98.115  43.159  1.00  0.00           C
ATOM  10002 2C31 POPE0 264      85.400  97.135  44.330  1.00  0.00           C
ATOM  10005 3C31 POPE0 264      86.571  96.145  44.240  1.00  0.00           C
ATOM  10008 4C31 POPE0 264      86.840  95.485  45.600  1.00  0.00           C
ATOM  10011 5C31 POPE0 264      87.971  94.465  45.580  1.00  0.00           C
ATOM  10014 6C31 POPE0 264      88.251  93.875  46.970  1.00  0.00           C
ATOM  10018  NH3 POPE1 265      98.400  25.735  22.820  1.00  0.00           N
ATOM  10022  C12 POPE1 265      97.950  26.185  21.460  1.00  0.00           C
ATOM  10025  C11 POPE1 265      96.721  25.365  20.990  1.00  0.00           C
ATOM  10028  P   POPE1 265      97.910  23.045  20.810  1.00  0.00           P
ATOM  10029  O13 POPE1 265      97.941  23.305  19.350  1.00  0.00           O
ATOM  10030  O14 POPE1 265      99.110  23.385  21.600  1.00  0.00           O
ATOM  10031  O11 POPE1 265      97.421  21.595  21.110  1.00  0.00           O
ATOM  10032  O12 POPE1 265      96.760  23.985  21.380  1.00  0.00           O
ATOM  10033  C1  POPE1 265      97.380  20.995  22.410  1.00  0.00           C
ATOM  10036  C2  POPE1 265      96.291  21.595  23.350  1.00  0.00           C
ATOM  10038  O21 POPE1 265      96.971  22.325  24.400  1.00  0.00           O
ATOM  10039  C21 POPE1 265      96.470  23.505  24.680  1.00  0.00           C
ATOM  10040  O22 POPE1 265      95.640  24.115  24.020  1.00  0.00           O
ATOM  10041  C22 POPE1 265      97.111  24.005  25.980  1.00  0.00           C
ATOM  10044  C3  POPE1 265      95.310  20.565  24.000  1.00  0.00           C
ATOM  10047  O31 POPE1 265      94.480  21.235  24.990  1.00  0.00           O
ATOM  10048  C31 POPE1 265      94.279  20.585  26.140  1.00  0.00           C
ATOM  10049  O32 POPE1 265      94.419  19.385  26.320  1.00  0.00           O
ATOM  10050  C32 POPE1 265      93.791  21.595  27.180  1.00  0.00           C
ATOM  10053  C23 POPE1 265      96.910  25.525  26.250  1.00  0.00           C
ATOM  10056  C24 POPE1 265      95.560  25.905  26.890  1.00  0.00           C
ATOM  10059  C25 POPE1 265      95.400  25.495  28.360  1.00  0.00           C
ATOM  10062  C26 POPE1 265      96.381  26.175  29.330  1.00  0.00           C
ATOM  10065  C27 POPE1 265      95.660  26.675  30.590  1.00  0.00           C
ATOM  10068  C28 POPE1 265      96.590  27.365  31.610  1.00  0.00           C
ATOM  10071  C29 POPE1 265      97.520  26.415  32.320  1.00  0.00           C
ATOM  10073 0C21 POPE1 265      97.440  26.015  33.609  1.00  0.00           C
ATOM  10075 1C21 POPE1 265      96.400  26.415  34.630  1.00  0.00           C
ATOM  10078 2C21 POPE1 265      97.040  27.095  35.859  1.00  0.00           C
ATOM  10081 3C21 POPE1 265      95.990  27.575  36.870  1.00  0.00           C
ATOM  10084 4C21 POPE1 265      96.600  28.255  38.100  1.00  0.00           C
ATOM  10087 5C21 POPE1 265      95.540  28.895  38.999  1.00  0.00           C
ATOM  10090 6C21 POPE1 265      96.130  29.455  40.300  1.00  0.00           C
ATOM  10093 7C21 POPE1 265      95.070  29.845  41.350  1.00  0.00           C
ATOM  10096 8C21 POPE1 265      95.650  30.075  42.740  1.00  0.00           C
ATOM  10100  C33 POPE1 265      94.081  21.175  28.650  1.00  0.00           C
ATOM  10103  C34 POPE1 265      93.510  22.195  29.650  1.00  0.00           C
ATOM  10106  C35 POPE1 265      93.770  21.845  31.130  1.00  0.00           C
ATOM  10109  C36 POPE1 265      93.309  22.975  32.060  1.00  0.00           C
ATOM  10112  C37 POPE1 265      93.381  22.625  33.560  1.00  0.00           C
ATOM  10115  C38 POPE1 265      92.701  23.695  34.420  1.00  0.00           C
ATOM  10118  C39 POPE1 265      92.561  23.345  35.900  1.00  0.00           C
ATOM  10121 0C31 POPE1 265      93.890  23.305  36.680  1.00  0.00           C
ATOM  10124 1C31 POPE1 265      93.660  23.055  38.180  1.00  0.00           C
ATOM  10127 2C31 POPE1 265      94.959  23.075  38.999  1.00  0.00           C
ATOM  10130 3C31 POPE1 265      94.720  22.885  40.500  1.00  0.00           C
ATOM  10133 4C31 POPE1 265      94.270  21.465  40.880  1.00  0.00           C
ATOM  10136 5C31 POPE1 265      94.090  21.285  42.400  1.00  0.00           C
ATOM  10139 6C31 POPE1 265      93.931  19.835  42.850  1.00  0.00           C
ATOM  10143  NH3 POPE2 266      44.971  33.675  64.149  1.00  0.00           N
ATOM  10147  C12 POPE2 266      43.990  32.695  64.760  1.00  0.00           C
ATOM  10150  C11 POPE2 266      43.001  32.135  63.710  1.00  0.00           C
ATOM  10153  P   POPE2 266      43.020  29.545  64.269  1.00  0.00           P
ATOM  10154  O13 POPE2 266      44.041  29.635  65.350  1.00  0.00           O
ATOM  10155  O14 POPE2 266      42.031  28.455  64.370  1.00  0.00           O
ATOM  10156  O11 POPE2 266      43.729  29.445  62.880  1.00  0.00           O
ATOM  10157  O12 POPE2 266      42.291  30.975  64.170  1.00  0.00           O
ATOM  10158  C1  POPE2 266      45.130  29.505  62.710  1.00  0.00           C
ATOM  10161  C2  POPE2 266      45.410  30.085  61.310  1.00  0.00           C
ATOM  10163  O21 POPE2 266      45.520  28.965  60.399  1.00  0.00           O
ATOM  10164  C21 POPE2 266      45.200  29.255  59.139  1.00  0.00           C
ATOM  10165  O22 POPE2 266      44.990  30.365  58.700  1.00  0.00           O
ATOM  10166  C22 POPE2 266      45.160  28.015  58.250  1.00  0.00           C
ATOM  10169  C3  POPE2 266      46.660  31.005  61.340  1.00  0.00           C
ATOM  10172  O31 POPE2 266      46.630  31.985  60.269  1.00  0.00           O
ATOM  10173  C31 POPE2 266      47.451  31.705  59.269  1.00  0.00           C
ATOM  10174  O32 POPE2 266      48.300  30.825  59.290  1.00  0.00           O
ATOM  10175  C32 POPE2 266      47.111  32.575  58.050  1.00  0.00           C
ATOM  10178  C23 POPE2 266      45.181  28.485  56.769  1.00  0.00           C
ATOM  10181  C24 POPE2 266      45.221  27.355  55.729  1.00  0.00           C
ATOM  10184  C25 POPE2 266      45.330  27.935  54.300  1.00  0.00           C
ATOM  10187  C26 POPE2 266      45.569  26.855  53.240  1.00  0.00           C
ATOM  10190  C27 POPE2 266      45.771  27.445  51.839  1.00  0.00           C
ATOM  10193  C28 POPE2 266      45.979  26.355  50.769  1.00  0.00           C
ATOM  10196  C29 POPE2 266      45.681  26.785  49.360  1.00  0.00           C
ATOM  10198 0C21 POPE2 266      45.881  26.025  48.260  1.00  0.00           C
ATOM  10200 1C21 POPE2 266      46.490  24.645  48.250  1.00  0.00           C
ATOM  10203 2C21 POPE2 266      47.651  24.535  47.239  1.00  0.00           C
ATOM  10206 3C21 POPE2 266      48.670  23.435  47.600  1.00  0.00           C
ATOM  10209 4C21 POPE2 266      48.101  22.015  47.640  1.00  0.00           C
ATOM  10212 5C21 POPE2 266      49.041  21.025  48.350  1.00  0.00           C
ATOM  10215 6C21 POPE2 266      50.431  20.905  47.730  1.00  0.00           C
ATOM  10218 7C21 POPE2 266      51.271  19.805  48.390  1.00  0.00           C
ATOM  10221 8C21 POPE2 266      52.681  19.645  47.810  1.00  0.00           C
ATOM  10225  C33 POPE2 266      47.780  32.105  56.740  1.00  0.00           C
ATOM  10228  C34 POPE2 266      46.829  32.015  55.529  1.00  0.00           C
ATOM  10231  C35 POPE2 266      46.111  33.335  55.200  1.00  0.00           C
ATOM  10234  C36 POPE2 266      45.259  33.225  53.929  1.00  0.00           C
ATOM  10237  C37 POPE2 266      44.521  34.525  53.609  1.00  0.00           C
ATOM  10240  C38 POPE2 266      43.521  34.425  52.450  1.00  0.00           C
ATOM  10243  C39 POPE2 266      44.130  33.995  51.100  1.00  0.00           C
ATOM  10246 0C31 POPE2 266      45.119  35.005  50.510  1.00  0.00           C
ATOM  10249 1C31 POPE2 266      44.670  35.535  49.139  1.00  0.00           C
ATOM  10252 2C31 POPE2 266      45.631  36.575  48.540  1.00  0.00           C
ATOM  10255 3C31 POPE2 266      45.091  37.215  47.250  1.00  0.00           C
ATOM  10258 4C31 POPE2 266      45.229  36.335  46.000  1.00  0.00           C
ATOM  10261 5C31 POPE2 266      44.670  37.015  44.739  1.00  0.00           C
ATOM  10264 6C31 POPE2 266      44.901  36.215  43.460  1.00  0.00           C
ATOM  10268  NH3 POPE3 267      41.521  85.634  64.979  1.00  0.00           N
ATOM  10272  C12 POPE3 267      42.310  84.445  65.459  1.00  0.00           C
ATOM  10275  C11 POPE3 267      41.431  83.355  66.109  1.00  0.00           C
ATOM  10278  P   POPE3 267      38.971  83.475  65.200  1.00  0.00           P
ATOM  10279  O13 POPE3 267      38.010  82.475  64.710  1.00  0.00           O
ATOM  10280  O14 POPE3 267      38.729  84.144  66.499  1.00  0.00           O
ATOM  10281  O11 POPE3 267      39.171  84.664  64.149  1.00  0.00           O
ATOM  10282  O12 POPE3 267      40.439  82.845  65.210  1.00  0.00           O
ATOM  10283  C1  POPE3 267      38.440  84.635  62.930  1.00  0.00           C
ATOM  10286  C2  POPE3 267      38.840  83.475  61.950  1.00  0.00           C
ATOM  10288  O21 POPE3 267      39.820  83.875  60.970  1.00  0.00           O
ATOM  10289  C21 POPE3 267      41.000  84.255  61.410  1.00  0.00           C
ATOM  10290  O22 POPE3 267      41.320  84.445  62.569  1.00  0.00           O
ATOM  10291  C22 POPE3 267      42.001  84.424  60.259  1.00  0.00           C
ATOM  10294  C3  POPE3 267      37.550  82.975  61.240  1.00  0.00           C
ATOM  10297  O31 POPE3 267      37.799  82.105  60.119  1.00  0.00           O
ATOM  10298  C31 POPE3 267      37.820  82.735  58.950  1.00  0.00           C
ATOM  10299  O32 POPE3 267      37.761  83.934  58.790  1.00  0.00           O
ATOM  10300  C32 POPE3 267      37.851  81.714  57.819  1.00  0.00           C
ATOM  10303  C23 POPE3 267      41.470  84.055  58.850  1.00  0.00           C
ATOM  10306  C24 POPE3 267      42.580  84.125  57.790  1.00  0.00           C
ATOM  10309  C25 POPE3 267      42.041  83.834  56.380  1.00  0.00           C
ATOM  10312  C26 POPE3 267      43.121  83.575  55.310  1.00  0.00           C
ATOM  10315  C27 POPE3 267      42.451  83.134  53.999  1.00  0.00           C
ATOM  10318  C28 POPE3 267      43.361  82.335  53.040  1.00  0.00           C
ATOM  10321  C29 POPE3 267      44.329  83.215  52.280  1.00  0.00           C
ATOM  10323 0C21 POPE3 267      44.399  83.385  50.950  1.00  0.00           C
ATOM  10325 1C21 POPE3 267      43.541  82.735  49.900  1.00  0.00           C
ATOM  10328 2C21 POPE3 267      44.301  82.175  48.679  1.00  0.00           C
ATOM  10331 3C21 POPE3 267      43.381  81.395  47.730  1.00  0.00           C
ATOM  10334 4C21 POPE3 267      44.111  80.774  46.530  1.00  0.00           C
ATOM  10337 5C21 POPE3 267      44.441  81.765  45.399  1.00  0.00           C
ATOM  10340 6C21 POPE3 267      43.209  82.185  44.580  1.00  0.00           C
ATOM  10343 7C21 POPE3 267      42.759  83.624  44.850  1.00  0.00           C
ATOM  10346 8C21 POPE3 267      41.460  83.985  44.130  1.00  0.00           C
ATOM  10350  C33 POPE3 267      38.941  82.035  56.769  1.00  0.00           C
ATOM  10353  C34 POPE3 267      38.591  81.574  55.350  1.00  0.00           C
ATOM  10356  C35 POPE3 267      38.660  80.055  55.200  1.00  0.00           C
ATOM  10359  C36 POPE3 267      38.201  79.585  53.810  1.00  0.00           C
ATOM  10362  C37 POPE3 267      38.611  78.135  53.560  1.00  0.00           C
ATOM  10365  C38 POPE3 267      37.880  77.485  52.380  1.00  0.00           C
ATOM  10368  C39 POPE3 267      38.361  76.045  52.170  1.00  0.00           C
ATOM  10371 0C31 POPE3 267      37.440  75.215  51.270  1.00  0.00           C
ATOM  10374 1C31 POPE3 267      37.890  73.755  51.229  1.00  0.00           C
ATOM  10377 2C31 POPE3 267      36.840  72.814  50.620  1.00  0.00           C
ATOM  10380 3C31 POPE3 267      37.320  71.365  50.600  1.00  0.00           C
ATOM  10383 4C31 POPE3 267      38.221  71.045  49.400  1.00  0.00           C
ATOM  10386 5C31 POPE3 267      38.611  69.565  49.339  1.00  0.00           C
ATOM  10389 6C31 POPE3 267      39.420  69.215  48.089  1.00  0.00           C
ATOM  10393  NH3 POPE4 268     134.229  59.195  65.399  1.00  0.00           N
ATOM  10397  C12 POPE4 268     132.958  58.835  66.109  1.00  0.00           C
ATOM  10400  C11 POPE4 268     132.049  60.075  66.159  1.00  0.00           C
ATOM  10403  P   POPE4 268     129.810  58.855  66.830  1.00  0.00           P
ATOM  10404  O13 POPE4 268     130.100  57.755  67.759  1.00  0.00           O
ATOM  10405  O14 POPE4 268     128.480  59.505  66.890  1.00  0.00           O
ATOM  10406  O11 POPE4 268     130.020  58.325  65.329  1.00  0.00           O
ATOM  10407  O12 POPE4 268     130.949  59.925  67.030  1.00  0.00           O
ATOM  10408  C1  POPE4 268     129.620  59.105  64.200  1.00  0.00           C
ATOM  10411  C2  POPE4 268     128.380  58.535  63.450  1.00  0.00           C
ATOM  10413  O21 POPE4 268     127.529  59.645  63.130  1.00  0.00           O
ATOM  10414  C21 POPE4 268     126.820  59.755  62.000  1.00  0.00           C
ATOM  10415  O22 POPE4 268     125.870  60.525  61.880  1.00  0.00           O
ATOM  10416  C22 POPE4 268     127.300  58.875  60.859  1.00  0.00           C
ATOM  10419  C3  POPE4 268     127.541  57.525  64.269  1.00  0.00           C
ATOM  10422  O31 POPE4 268     126.521  56.925  63.430  1.00  0.00           O
ATOM  10423  C31 POPE4 268     125.271  57.135  63.830  1.00  0.00           C
ATOM  10424  O32 POPE4 268     124.931  57.685  64.859  1.00  0.00           O
ATOM  10425  C32 POPE4 268     124.300  56.525  62.800  1.00  0.00           C
ATOM  10428  C23 POPE4 268     126.560  59.175  59.530  1.00  0.00           C
ATOM  10431  C24 POPE4 268     126.890  58.125  58.470  1.00  0.00           C
ATOM  10434  C25 POPE4 268     126.069  58.235  57.180  1.00  0.00           C
ATOM  10437  C26 POPE4 268     126.730  59.125  56.109  1.00  0.00           C
ATOM  10440  C27 POPE4 268     126.101  58.915  54.720  1.00  0.00           C
ATOM  10443  C28 POPE4 268     126.870  59.615  53.589  1.00  0.00           C
ATOM  10446  C29 POPE4 268     126.721  58.885  52.280  1.00  0.00           C
ATOM  10448 0C21 POPE4 268     126.441  59.375  51.060  1.00  0.00           C
ATOM  10450 1C21 POPE4 268     126.209  60.815  50.680  1.00  0.00           C
ATOM  10453 2C21 POPE4 268     127.271  61.345  49.690  1.00  0.00           C
ATOM  10456 3C21 POPE4 268     128.620  61.665  50.350  1.00  0.00           C
ATOM  10459 4C21 POPE4 268     129.581  62.385  49.390  1.00  0.00           C
ATOM  10462 5C21 POPE4 268     130.831  62.965  50.069  1.00  0.00           C
ATOM  10465 6C21 POPE4 268     130.540  64.185  50.940  1.00  0.00           C
ATOM  10468 7C21 POPE4 268     131.790  64.795  51.579  1.00  0.00           C
ATOM  10471 8C21 POPE4 268     131.490  66.005  52.470  1.00  0.00           C
ATOM  10475  C33 POPE4 268     122.831  56.895  63.089  1.00  0.00           C
ATOM  10478  C34 POPE4 268     122.480  58.355  62.780  1.00  0.00           C
ATOM  10481  C35 POPE4 268     122.329  58.625  61.270  1.00  0.00           C
ATOM  10484  C36 POPE4 268     120.890  58.915  60.830  1.00  0.00           C
ATOM  10487  C37 POPE4 268     120.799  59.015  59.310  1.00  0.00           C
ATOM  10490  C38 POPE4 268     119.570  59.755  58.760  1.00  0.00           C
ATOM  10493  C39 POPE4 268     119.650  59.855  57.229  1.00  0.00           C
ATOM  10496 0C31 POPE4 268     118.671  60.835  56.590  1.00  0.00           C
ATOM  10499 1C31 POPE4 268     118.900  60.935  55.069  1.00  0.00           C
ATOM  10502 2C31 POPE4 268     117.860  60.185  54.220  1.00  0.00           C
ATOM  10505 3C31 POPE4 268     116.460  60.825  54.220  1.00  0.00           C
ATOM  10508 4C31 POPE4 268     116.451  62.275  53.710  1.00  0.00           C
ATOM  10511 5C31 POPE4 268     115.029  62.815  53.479  1.00  0.00           C
ATOM  10514 6C31 POPE4 268     115.010  64.235  52.930  1.00  0.00           C
ATOM  10518  NH3 POPE5 269      30.791  31.875  63.050  1.00  0.00           N
ATOM  10522  C12 POPE5 269      30.970  32.205  64.510  1.00  0.00           C
ATOM  10525  C11 POPE5 269      32.230  33.055  64.769  1.00  0.00           C
ATOM  10528  P   POPE5 269      31.550  35.605  64.530  1.00  0.00           P
ATOM  10529  O13 POPE5 269      32.541  36.415  65.310  1.00  0.00           O
ATOM  10530  O14 POPE5 269      30.341  35.165  65.269  1.00  0.00           O
ATOM  10531  O11 POPE5 269      31.141  36.315  63.170  1.00  0.00           O
ATOM  10532  O12 POPE5 269      32.251  34.275  64.019  1.00  0.00           O
ATOM  10533  C1  POPE5 269      32.011  36.325  62.030  1.00  0.00           C
ATOM  10536  C2  POPE5 269      31.241  36.505  60.680  1.00  0.00           C
ATOM  10538  O21 POPE5 269      30.881  37.875  60.399  1.00  0.00           O
ATOM  10539  C21 POPE5 269      31.830  38.635  59.950  1.00  0.00           C
ATOM  10540  O22 POPE5 269      33.040  38.415  60.010  1.00  0.00           O
ATOM  10541  C22 POPE5 269      31.221  39.805  59.200  1.00  0.00           C
ATOM  10544  C3  POPE5 269      29.920  35.685  60.610  1.00  0.00           C
ATOM  10547  O31 POPE5 269      29.120  35.965  59.420  1.00  0.00           O
ATOM  10548  C31 POPE5 269      29.560  35.405  58.300  1.00  0.00           C
ATOM  10549  O32 POPE5 269      30.540  34.665  58.229  1.00  0.00           O
ATOM  10550  C32 POPE5 269      28.721  35.865  57.109  1.00  0.00           C
ATOM  10553  C23 POPE5 269      30.569  39.295  57.889  1.00  0.00           C
ATOM  10556  C24 POPE5 269      29.771  40.375  57.159  1.00  0.00           C
ATOM  10559  C25 POPE5 269      30.639  41.495  56.569  1.00  0.00           C
ATOM  10562  C26 POPE5 269      31.241  41.115  55.200  1.00  0.00           C
ATOM  10565  C27 POPE5 269      32.081  42.275  54.640  1.00  0.00           C
ATOM  10568  C28 POPE5 269      32.590  42.095  53.200  1.00  0.00           C
ATOM  10571  C29 POPE5 269      31.521  41.915  52.150  1.00  0.00           C
ATOM  10573 0C21 POPE5 269      30.691  42.865  51.680  1.00  0.00           C
ATOM  10575 1C21 POPE5 269      30.621  44.305  52.109  1.00  0.00           C
ATOM  10578 2C21 POPE5 269      31.351  45.255  51.140  1.00  0.00           C
ATOM  10581 3C21 POPE5 269      31.291  46.715  51.610  1.00  0.00           C
ATOM  10584 4C21 POPE5 269      32.111  47.655  50.710  1.00  0.00           C
ATOM  10587 5C21 POPE5 269      31.960  49.125  51.100  1.00  0.00           C
ATOM  10590 6C21 POPE5 269      32.791  50.065  50.200  1.00  0.00           C
ATOM  10593 7C21 POPE5 269      32.531  51.545  50.490  1.00  0.00           C
ATOM  10596 8C21 POPE5 269      33.410  52.485  49.650  1.00  0.00           C
ATOM  10600  C33 POPE5 269      29.060  35.125  55.790  1.00  0.00           C
ATOM  10603  C34 POPE5 269      30.251  35.765  55.060  1.00  0.00           C
ATOM  10606  C35 POPE5 269      30.701  34.995  53.799  1.00  0.00           C
ATOM  10609  C36 POPE5 269      29.620  34.795  52.730  1.00  0.00           C
ATOM  10612  C37 POPE5 269      30.230  34.695  51.330  1.00  0.00           C
ATOM  10615  C38 POPE5 269      29.281  34.155  50.249  1.00  0.00           C
ATOM  10618  C39 POPE5 269      29.081  32.625  50.319  1.00  0.00           C
ATOM  10621 0C31 POPE5 269      28.811  32.005  48.939  1.00  0.00           C
ATOM  10624 1C31 POPE5 269      28.729  30.465  48.960  1.00  0.00           C
ATOM  10627 2C31 POPE5 269      28.861  29.845  47.560  1.00  0.00           C
ATOM  10630 3C31 POPE5 269      30.280  29.905  46.970  1.00  0.00           C
ATOM  10633 4C31 POPE5 269      31.229  28.835  47.510  1.00  0.00           C
ATOM  10636 5C31 POPE5 269      32.639  28.965  46.930  1.00  0.00           C
ATOM  10639 6C31 POPE5 269      33.470  27.685  47.060  1.00  0.00           C
ATOM  10643  NH3 POPE6 270      48.370  57.605  25.710  1.00  0.00           N
ATOM  10647  C12 POPE6 270      48.939  58.965  25.360  1.00  0.00           C
ATOM  10650  C11 POPE6 270      50.080  59.335  26.310  1.00  0.00           C
ATOM  10653  P   POPE6 270      51.921  57.565  25.650  1.00  0.00           P
ATOM  10654  O13 POPE6 270      51.320  56.265  25.230  1.00  0.00           O
ATOM  10655  O14 POPE6 270      52.250  58.525  24.580  1.00  0.00           O
ATOM  10656  O11 POPE6 270      53.149  57.375  26.599  1.00  0.00           O
ATOM  10657  O12 POPE6 270      50.881  58.205  26.630  1.00  0.00           O
ATOM  10658  C1  POPE6 270      53.381  56.125  27.240  1.00  0.00           C
ATOM  10661  C2  POPE6 270      52.851  56.085  28.690  1.00  0.00           C
ATOM  10663  O21 POPE6 270      53.191  54.765  29.130  1.00  0.00           O
ATOM  10664  C21 POPE6 270      53.401  54.645  30.420  1.00  0.00           C
ATOM  10665  O22 POPE6 270      53.331  55.525  31.260  1.00  0.00           O
ATOM  10666  C22 POPE6 270      53.901  53.215  30.660  1.00  0.00           C
ATOM  10669  C3  POPE6 270      51.310  56.345  28.830  1.00  0.00           C
ATOM  10672  O31 POPE6 270      50.790  55.965  30.110  1.00  0.00           O
ATOM  10673  C31 POPE6 270      49.480  56.115  30.270  1.00  0.00           C
ATOM  10674  O32 POPE6 270      48.701  56.515  29.410  1.00  0.00           O
ATOM  10675  C32 POPE6 270      49.139  55.755  31.720  1.00  0.00           C
ATOM  10678  C23 POPE6 270      53.549  52.695  32.060  1.00  0.00           C
ATOM  10681  C24 POPE6 270      54.521  53.215  33.110  1.00  0.00           C
ATOM  10684  C25 POPE6 270      54.291  52.595  34.490  1.00  0.00           C
ATOM  10687  C26 POPE6 270      55.330  53.105  35.490  1.00  0.00           C
ATOM  10690  C27 POPE6 270      55.221  52.455  36.880  1.00  0.00           C
ATOM  10693  C28 POPE6 270      54.710  53.415  37.980  1.00  0.00           C
ATOM  10696  C29 POPE6 270      55.649  54.565  38.220  1.00  0.00           C
ATOM  10698 0C21 POPE6 270      56.240  54.915  39.370  1.00  0.00           C
ATOM  10700 1C21 POPE6 270      56.091  54.255  40.720  1.00  0.00           C
ATOM  10703 2C21 POPE6 270      55.251  55.125  41.660  1.00  0.00           C
ATOM  10706 3C21 POPE6 270      55.049  54.455  43.029  1.00  0.00           C
ATOM  10709 4C21 POPE6 270      54.200  55.305  43.980  1.00  0.00           C
ATOM  10712 5C21 POPE6 270      54.060  54.655  45.360  1.00  0.00           C
ATOM  10715 6C21 POPE6 270      53.160  55.475  46.300  1.00  0.00           C
ATOM  10718 7C21 POPE6 270      53.131  54.915  47.730  1.00  0.00           C
ATOM  10721 8C21 POPE6 270      52.140  55.625  48.650  1.00  0.00           C
ATOM  10725  C33 POPE6 270      49.270  56.945  32.700  1.00  0.00           C
ATOM  10728  C34 POPE6 270      48.020  57.845  32.720  1.00  0.00           C
ATOM  10731  C35 POPE6 270      47.040  57.565  33.870  1.00  0.00           C
ATOM  10734  C36 POPE6 270      46.521  56.115  33.970  1.00  0.00           C
ATOM  10737  C37 POPE6 270      45.491  55.965  35.100  1.00  0.00           C
ATOM  10740  C38 POPE6 270      45.330  54.515  35.580  1.00  0.00           C
ATOM  10743  C39 POPE6 270      44.561  54.425  36.909  1.00  0.00           C
ATOM  10746 0C31 POPE6 270      43.041  54.605  36.760  1.00  0.00           C
ATOM  10749 1C31 POPE6 270      42.331  54.985  38.070  1.00  0.00           C
ATOM  10752 2C31 POPE6 270      42.549  53.985  39.209  1.00  0.00           C
ATOM  10755 3C31 POPE6 270      41.980  54.525  40.529  1.00  0.00           C
ATOM  10758 4C31 POPE6 270      42.381  53.685  41.750  1.00  0.00           C
ATOM  10761 5C31 POPE6 270      42.271  54.475  43.060  1.00  0.00           C
ATOM  10764 6C31 POPE6 270      42.651  53.655  44.290  1.00  0.00           C
ATOM  10768  NH3 POPE7 271       0.742  27.975  63.729  1.00  0.00           N
ATOM  10772  C12 POPE7 271      -0.388  28.675  64.420  1.00  0.00           C
ATOM  10775  C11 POPE7 271      -0.348  30.215  64.250  1.00  0.00           C
ATOM  10778  P   POPE7 271       1.302  32.235  64.820  1.00  0.00           P
ATOM  10779  O13 POPE7 271       0.712  32.625  66.109  1.00  0.00           O
ATOM  10780  O14 POPE7 271       2.771  32.345  64.659  1.00  0.00           O
ATOM  10781  O11 POPE7 271       0.662  33.065  63.609  1.00  0.00           O
ATOM  10782  O12 POPE7 271       0.962  30.715  64.470  1.00  0.00           O
ATOM  10783  C1  POPE7 271       0.892  34.485  63.430  1.00  0.00           C
ATOM  10786  C2  POPE7 271       1.872  34.905  62.240  1.00  0.00           C
ATOM  10788  O21 POPE7 271       1.162  35.625  61.200  1.00  0.00           O
ATOM  10789  C21 POPE7 271       1.972  36.315  60.389  1.00  0.00           C
ATOM  10790  O22 POPE7 271       3.081  36.715  60.690  1.00  0.00           O
ATOM  10791  C22 POPE7 271       1.302  36.515  59.030  1.00  0.00           C
ATOM  10794  C3  POPE7 271       2.581  33.705  61.590  1.00  0.00           C
ATOM  10797  O31 POPE7 271       3.451  34.025  60.480  1.00  0.00           O
ATOM  10798  C31 POPE7 271       4.751  33.845  60.640  1.00  0.00           C
ATOM  10799  O32 POPE7 271       5.291  33.495  61.670  1.00  0.00           O
ATOM  10800  C32 POPE7 271       5.461  34.095  59.310  1.00  0.00           C
ATOM  10803  C23 POPE7 271       2.282  36.355  57.850  1.00  0.00           C
ATOM  10806  C24 POPE7 271       1.562  36.425  56.490  1.00  0.00           C
ATOM  10809  C25 POPE7 271       2.511  36.495  55.280  1.00  0.00           C
ATOM  10812  C26 POPE7 271       3.371  35.245  55.090  1.00  0.00           C
ATOM  10815  C27 POPE7 271       4.181  35.235  53.790  1.00  0.00           C
ATOM  10818  C28 POPE7 271       5.231  34.095  53.720  1.00  0.00           C
ATOM  10821  C29 POPE7 271       4.651  32.695  53.679  1.00  0.00           C
ATOM  10823 0C21 POPE7 271       4.721  31.825  52.660  1.00  0.00           C
ATOM  10825 1C21 POPE7 271       5.381  32.065  51.319  1.00  0.00           C
ATOM  10828 2C21 POPE7 271       5.721  30.765  50.560  1.00  0.00           C
ATOM  10831 3C21 POPE7 271       6.051  31.045  49.079  1.00  0.00           C
ATOM  10834 4C21 POPE7 271       6.441  29.795  48.290  1.00  0.00           C
ATOM  10837 5C21 POPE7 271       6.581  30.055  46.790  1.00  0.00           C
ATOM  10840 6C21 POPE7 271       7.001  28.785  46.040  1.00  0.00           C
ATOM  10843 7C21 POPE7 271       7.261  28.985  44.550  1.00  0.00           C
ATOM  10846 8C21 POPE7 271       7.360  27.665  43.780  1.00  0.00           C
ATOM  10850  C33 POPE7 271       6.381  32.915  58.910  1.00  0.00           C
ATOM  10853  C34 POPE7 271       5.981  32.185  57.619  1.00  0.00           C
ATOM  10856  C35 POPE7 271       7.051  31.245  57.040  1.00  0.00           C
ATOM  10859  C36 POPE7 271       6.461  30.275  56.019  1.00  0.00           C
ATOM  10862  C37 POPE7 271       7.401  29.105  55.680  1.00  0.00           C
ATOM  10865  C38 POPE7 271       6.831  28.165  54.600  1.00  0.00           C
ATOM  10868  C39 POPE7 271       5.611  27.345  55.049  1.00  0.00           C
ATOM  10871 0C31 POPE7 271       4.941  26.605  53.890  1.00  0.00           C
ATOM  10874 1C31 POPE7 271       3.601  25.995  54.279  1.00  0.00           C
ATOM  10877 2C31 POPE7 271       2.821  25.445  53.070  1.00  0.00           C
ATOM  10880 3C31 POPE7 271       1.422  24.985  53.479  1.00  0.00           C
ATOM  10883 4C31 POPE7 271       0.542  24.505  52.330  1.00  0.00           C
ATOM  10886 5C31 POPE7 271      -0.838  24.005  52.800  1.00  0.00           C
ATOM  10889 6C31 POPE7 271      -1.798  23.665  51.649  1.00  0.00           C
ATOM  10893  NH3 POPE8 272      -1.940  73.935  20.180  1.00  0.00           N
ATOM  10897  C12 POPE8 272      -0.639  74.655  19.880  1.00  0.00           C
ATOM  10900  C11 POPE8 272      -0.099  74.345  18.490  1.00  0.00           C
ATOM  10903  P   POPE8 272       0.711  72.175  17.350  1.00  0.00           P
ATOM  10904  O13 POPE8 272       0.131  70.845  17.090  1.00  0.00           O
ATOM  10905  O14 POPE8 272       0.971  73.015  16.160  1.00  0.00           O
ATOM  10906  O11 POPE8 272       1.931  72.075  18.350  1.00  0.00           O
ATOM  10907  O12 POPE8 272      -0.339  72.975  18.190  1.00  0.00           O
ATOM  10908  C1  POPE8 272       1.951  71.005  19.320  1.00  0.00           C
ATOM  10911  C2  POPE8 272       1.230  71.345  20.670  1.00  0.00           C
ATOM  10913  O21 POPE8 272       2.162  71.745  21.700  1.00  0.00           O
ATOM  10914  C21 POPE8 272       2.689  72.955  21.530  1.00  0.00           C
ATOM  10915  O22 POPE8 272       2.509  73.685  20.580  1.00  0.00           O
ATOM  10916  C22 POPE8 272       3.299  73.415  22.850  1.00  0.00           C
ATOM  10919  C3  POPE8 272       0.360  70.174  21.230  1.00  0.00           C
ATOM  10922  O31 POPE8 272       0.090  70.295  22.650  1.00  0.00           O
ATOM  10923  C31 POPE8 272      -0.760  71.245  22.980  1.00  0.00           C
ATOM  10924  O32 POPE8 272      -1.449  71.875  22.190  1.00  0.00           O
ATOM  10925  C32 POPE8 272      -0.630  71.595  24.470  1.00  0.00           C
ATOM  10928  C23 POPE8 272       3.530  74.945  22.840  1.00  0.00           C
ATOM  10931  C24 POPE8 272       3.730  75.555  24.230  1.00  0.00           C
ATOM  10934  C25 POPE8 272       4.980  75.045  24.960  1.00  0.00           C
ATOM  10937  C26 POPE8 272       5.400  75.965  26.130  1.00  0.00           C
ATOM  10940  C27 POPE8 272       6.629  75.495  26.910  1.00  0.00           C
ATOM  10943  C28 POPE8 272       7.371  76.665  27.590  1.00  0.00           C
ATOM  10946  C29 POPE8 272       8.650  76.235  28.280  1.00  0.00           C
ATOM  10948 0C21 POPE8 272       9.010  76.564  29.540  1.00  0.00           C
ATOM  10950 1C21 POPE8 272       8.180  77.385  30.500  1.00  0.00           C
ATOM  10953 2C21 POPE8 272       8.659  77.295  31.970  1.00  0.00           C
ATOM  10956 3C21 POPE8 272       7.810  78.195  32.889  1.00  0.00           C
ATOM  10959 4C21 POPE8 272       8.431  78.455  34.269  1.00  0.00           C
ATOM  10962 5C21 POPE8 272       8.180  77.345  35.310  1.00  0.00           C
ATOM  10965 6C21 POPE8 272       8.910  77.635  36.630  1.00  0.00           C
ATOM  10968 7C21 POPE8 272       8.499  76.684  37.769  1.00  0.00           C
ATOM  10971 8C21 POPE8 272       9.489  76.665  38.939  1.00  0.00           C
ATOM  10975  C33 POPE8 272      -1.719  70.995  25.390  1.00  0.00           C
ATOM  10978  C34 POPE8 272      -1.580  71.455  26.850  1.00  0.00           C
ATOM  10981  C35 POPE8 272      -2.540  70.705  27.780  1.00  0.00           C
ATOM  10984  C36 POPE8 272      -2.239  70.835  29.280  1.00  0.00           C
ATOM  10987  C37 POPE8 272      -3.039  69.795  30.060  1.00  0.00           C
ATOM  10990  C38 POPE8 272      -2.569  69.495  31.490  1.00  0.00           C
ATOM  10993  C39 POPE8 272      -3.099  70.465  32.550  1.00  0.00           C
ATOM  10996 0C31 POPE8 272      -2.849  69.935  33.970  1.00  0.00           C
ATOM  10999 1C31 POPE8 272      -3.139  70.955  35.080  1.00  0.00           C
ATOM  11002 2C31 POPE8 272      -3.190  70.314  36.480  1.00  0.00           C
ATOM  11005 3C31 POPE8 272      -1.889  69.625  36.909  1.00  0.00           C
ATOM  11008 4C31 POPE8 272      -2.038  68.865  38.240  1.00  0.00           C
ATOM  11011 5C31 POPE8 272      -0.739  68.165  38.670  1.00  0.00           C
ATOM  11014 6C31 POPE8 272      -0.910  67.235  39.869  1.00  0.00           C
ATOM  11018  NH3 POPE9 273      65.901 124.594  65.570  1.00  0.00           N
ATOM  11022  C12 POPE9 273      66.710 123.465  66.130  1.00  0.00           C
ATOM  11025  C11 POPE9 273      68.210 123.673  65.870  1.00  0.00           C
ATOM  11028  P   POPE9 273      69.070 121.264  65.220  1.00  0.00           P
ATOM  11029  O13 POPE9 273      68.820 120.005  65.970  1.00  0.00           O
ATOM  11030  O14 POPE9 273      68.270 121.545  64.009  1.00  0.00           O
ATOM  11031  O11 POPE9 273      70.590 121.305  64.850  1.00  0.00           O
ATOM  11032  O12 POPE9 273      68.950 122.505  66.220  1.00  0.00           O
ATOM  11033  C1  POPE9 273      71.151 122.365  64.079  1.00  0.00           C
ATOM  11036  C2  POPE9 273      72.020 121.784  62.930  1.00  0.00           C
ATOM  11038  O21 POPE9 273      71.229 121.054  61.979  1.00  0.00           O
ATOM  11039  C21 POPE9 273      70.420 121.735  61.200  1.00  0.00           C
ATOM  11040  O22 POPE9 273      70.370 122.945  61.089  1.00  0.00           O
ATOM  11041  C22 POPE9 273      69.570 120.734  60.399  1.00  0.00           C
ATOM  11044  C3  POPE9 273      73.060 120.805  63.530  1.00  0.00           C
ATOM  11047  O31 POPE9 273      74.009 120.394  62.530  1.00  0.00           O
ATOM  11048  C31 POPE9 273      75.080 121.165  62.409  1.00  0.00           C
ATOM  11049  O32 POPE9 273      75.450 122.024  63.190  1.00  0.00           O
ATOM  11050  C32 POPE9 273      75.810 120.734  61.130  1.00  0.00           C
ATOM  11053  C23 POPE9 273      69.660 120.925  58.869  1.00  0.00           C
ATOM  11056  C24 POPE9 273      69.550 119.575  58.150  1.00  0.00           C
ATOM  11059  C25 POPE9 273      69.340 119.685  56.639  1.00  0.00           C
ATOM  11062  C26 POPE9 273      68.940 118.335  56.040  1.00  0.00           C
ATOM  11065  C27 POPE9 273      68.670 118.385  54.530  1.00  0.00           C
ATOM  11068  C28 POPE9 273      68.350 116.984  53.970  1.00  0.00           C
ATOM  11071  C29 POPE9 273      68.381 116.924  52.470  1.00  0.00           C
ATOM  11073 0C21 POPE9 273      68.890 115.925  51.720  1.00  0.00           C
ATOM  11075 1C21 POPE9 273      69.460 114.624  52.250  1.00  0.00           C
ATOM  11078 2C21 POPE9 273      69.001 113.385  51.460  1.00  0.00           C
ATOM  11081 3C21 POPE9 273      67.501 113.075  51.610  1.00  0.00           C
ATOM  11084 4C21 POPE9 273      67.100 111.725  50.990  1.00  0.00           C
ATOM  11087 5C21 POPE9 273      67.381 111.635  49.490  1.00  0.00           C
ATOM  11090 6C21 POPE9 273      66.991 110.285  48.880  1.00  0.00           C
ATOM  11093 7C21 POPE9 273      67.570 110.105  47.470  1.00  0.00           C
ATOM  11096 8C21 POPE9 273      67.180 108.785  46.830  1.00  0.00           C
ATOM  11100  C33 POPE9 273      75.960 121.875  60.100  1.00  0.00           C
ATOM  11103  C34 POPE9 273      74.651 122.225  59.380  1.00  0.00           C
ATOM  11106  C35 POPE9 273      74.870 122.765  57.959  1.00  0.00           C
ATOM  11109  C36 POPE9 273      73.549 123.045  57.210  1.00  0.00           C
ATOM  11112  C37 POPE9 273      73.751 123.115  55.690  1.00  0.00           C
ATOM  11115  C38 POPE9 273      72.460 123.484  54.939  1.00  0.00           C
ATOM  11118  C39 POPE9 273      72.541 123.225  53.430  1.00  0.00           C
ATOM  11121 0C31 POPE9 273      73.191 124.325  52.590  1.00  0.00           C
ATOM  11124 1C31 POPE9 273      73.241 123.885  51.119  1.00  0.00           C
ATOM  11127 2C31 POPE9 273      73.950 124.855  50.179  1.00  0.00           C
ATOM  11130 3C31 POPE9 273      73.861 124.435  48.700  1.00  0.00           C
ATOM  11133 4C31 POPE9 273      74.371 123.015  48.460  1.00  0.00           C
ATOM  11136 5C31 POPE9 273      74.420 122.625  46.990  1.00  0.00           C
ATOM  11139 6C31 POPE9 273      74.931 121.205  46.800  1.00  0.00           C
ATOM  11143  NH3 POPE  274     112.370  72.385  69.100  1.00  0.00           N
ATOM  11147  C12 POPE  274     112.400  72.565  70.589  1.00  0.00           C
ATOM  11150  C11 POPE  274     112.450  71.225  71.330  1.00  0.00           C
ATOM  11153  P   POPE  274     113.501  68.905  71.410  1.00  0.00           P
ATOM  11154  O13 POPE  274     114.650  68.185  70.800  1.00  0.00           O
ATOM  11155  O14 POPE  274     113.410  69.095  72.870  1.00  0.00           O
ATOM  11156  O11 POPE  274     112.160  68.325  70.810  1.00  0.00           O
ATOM  11157  O12 POPE  274     113.420  70.355  70.729  1.00  0.00           O
ATOM  11158  C1  POPE  274     112.150  67.175  69.950  1.00  0.00           C
ATOM  11161  C2  POPE  274     112.049  67.535  68.430  1.00  0.00           C
ATOM  11163  O21 POPE  274     112.930  66.665  67.660  1.00  0.00           O
ATOM  11164  C21 POPE  274     112.459  66.445  66.439  1.00  0.00           C
ATOM  11165  O22 POPE  274     111.420  66.885  65.970  1.00  0.00           O
ATOM  11166  C22 POPE  274     113.439  65.585  65.630  1.00  0.00           C
ATOM  11169  C3  POPE  274     112.440  69.025  68.210  1.00  0.00           C
ATOM  11172  O31 POPE  274     112.380  69.525  66.860  1.00  0.00           O
ATOM  11173  C31 POPE  274     113.560  69.605  66.240  1.00  0.00           C
ATOM  11174  O32 POPE  274     114.580  69.035  66.610  1.00  0.00           O
ATOM  11175  C32 POPE  274     113.461  70.615  65.090  1.00  0.00           C
ATOM  11178  C23 POPE  274     112.941  65.395  64.180  1.00  0.00           C
ATOM  11181  C24 POPE  274     113.639  64.265  63.400  1.00  0.00           C
ATOM  11184  C25 POPE  274     112.971  64.035  62.040  1.00  0.00           C
ATOM  11187  C26 POPE  274     113.430  62.765  61.319  1.00  0.00           C
ATOM  11190  C27 POPE  274     112.400  62.245  60.300  1.00  0.00           C
ATOM  11193  C28 POPE  274     112.780  60.885  59.670  1.00  0.00           C
ATOM  11196  C29 POPE  274     113.719  60.985  58.500  1.00  0.00           C
ATOM  11198 0C21 POPE  274     113.550  60.395  57.299  1.00  0.00           C
ATOM  11200 1C21 POPE  274     112.389  59.505  56.920  1.00  0.00           C
ATOM  11203 2C21 POPE  274     112.640  58.645  55.670  1.00  0.00           C
ATOM  11206 3C21 POPE  274     112.710  59.465  54.370  1.00  0.00           C
ATOM  11209 4C21 POPE  274     113.010  58.605  53.130  1.00  0.00           C
ATOM  11212 5C21 POPE  274     113.201  59.455  51.870  1.00  0.00           C
ATOM  11215 6C21 POPE  274     113.660  58.645  50.650  1.00  0.00           C
ATOM  11218 7C21 POPE  274     113.979  59.535  49.440  1.00  0.00           C
ATOM  11221 8C21 POPE  274     114.510  58.745  48.240  1.00  0.00           C
ATOM  11225  C33 POPE  274     113.870  70.005  63.729  1.00  0.00           C
ATOM  11228  C34 POPE  274     113.480  70.925  62.560  1.00  0.00           C
ATOM  11231  C35 POPE  274     113.700  70.314  61.159  1.00  0.00           C
ATOM  11234  C36 POPE  274     113.081  68.915  61.049  1.00  0.00           C
ATOM  11237  C37 POPE  274     112.910  68.405  59.620  1.00  0.00           C
ATOM  11240  C38 POPE  274     112.561  66.915  59.620  1.00  0.00           C
ATOM  11243  C39 POPE  274     111.861  66.445  58.350  1.00  0.00           C
ATOM  11246 0C31 POPE  274     112.751  66.505  57.109  1.00  0.00           C
ATOM  11249 1C31 POPE  274     111.910  66.445  55.830  1.00  0.00           C
ATOM  11252 2C31 POPE  274     112.771  66.424  54.570  1.00  0.00           C
ATOM  11255 3C31 POPE  274     111.971  66.745  53.300  1.00  0.00           C
ATOM  11258 4C31 POPE  274     112.821  67.385  52.200  1.00  0.00           C
ATOM  11261 5C31 POPE  274     111.971  68.155  51.170  1.00  0.00           C
ATOM  11264 6C31 POPE  274     112.799  68.935  50.150  1.00  0.00           C
ATOM  11268  NH3 POPE  275      33.191  29.575  20.760  1.00  0.00           N
ATOM  11272  C12 POPE  275      32.740  31.005  20.800  1.00  0.00           C
ATOM  11275  C11 POPE  275      31.300  31.125  21.300  1.00  0.00           C
ATOM  11278  P   POPE  275      29.611  32.915  22.130  1.00  0.00           P
ATOM  11279  O13 POPE  275      29.230  34.185  21.470  1.00  0.00           O
ATOM  11280  O14 POPE  275      28.670  31.785  22.030  1.00  0.00           O
ATOM  11281  O11 POPE  275      29.880  33.205  23.660  1.00  0.00           O
ATOM  11282  O12 POPE  275      31.040  32.495  21.580  1.00  0.00           O
ATOM  11283  C1  POPE  275      30.351  32.155  24.520  1.00  0.00           C
ATOM  11286  C2  POPE  275      30.351  32.585  26.009  1.00  0.00           C
ATOM  11288  O21 POPE  275      30.921  31.515  26.790  1.00  0.00           O
ATOM  11289  C21 POPE  275      31.501  31.915  27.920  1.00  0.00           C
ATOM  11290  O22 POPE  275      31.840  33.055  28.170  1.00  0.00           O
ATOM  11291  C22 POPE  275      31.650  30.725  28.860  1.00  0.00           C
ATOM  11294  C3  POPE  275      28.941  32.875  26.580  1.00  0.00           C
ATOM  11297  O31 POPE  275      29.030  33.345  27.940  1.00  0.00           O
ATOM  11298  C31 POPE  275      27.951  33.245  28.690  1.00  0.00           C
ATOM  11299  O32 POPE  275      26.881  32.765  28.370  1.00  0.00           O
ATOM  11300  C32 POPE  275      28.300  33.685  30.110  1.00  0.00           C
ATOM  11303  C23 POPE  275      33.121  30.555  29.280  1.00  0.00           C
ATOM  11306  C24 POPE  275      33.410  29.175  29.880  1.00  0.00           C
ATOM  11309  C25 POPE  275      32.611  28.845  31.140  1.00  0.00           C
ATOM  11312  C26 POPE  275      32.799  29.865  32.270  1.00  0.00           C
ATOM  11315  C27 POPE  275      32.461  29.265  33.630  1.00  0.00           C
ATOM  11318  C28 POPE  275      32.621  30.275  34.770  1.00  0.00           C
ATOM  11321  C29 POPE  275      32.410  29.605  36.109  1.00  0.00           C
ATOM  11323 0C21 POPE  275      31.650  30.035  37.130  1.00  0.00           C
ATOM  11325 1C21 POPE  275      30.831  31.305  37.190  1.00  0.00           C
ATOM  11328 2C21 POPE  275      31.300  32.265  38.300  1.00  0.00           C
ATOM  11331 3C21 POPE  275      31.181  31.705  39.729  1.00  0.00           C
ATOM  11334 4C21 POPE  275      31.530  32.765  40.790  1.00  0.00           C
ATOM  11337 5C21 POPE  275      31.620  32.185  42.210  1.00  0.00           C
ATOM  11340 6C21 POPE  275      31.851  33.265  43.269  1.00  0.00           C
ATOM  11343 7C21 POPE  275      32.201  32.675  44.650  1.00  0.00           C
ATOM  11346 8C21 POPE  275      32.431  33.715  45.740  1.00  0.00           C
ATOM  11350  C33 POPE  275      27.841  32.615  31.130  1.00  0.00           C
ATOM  11353  C34 POPE  275      28.611  32.695  32.450  1.00  0.00           C
ATOM  11356  C35 POPE  275      28.040  31.785  33.549  1.00  0.00           C
ATOM  11359  C36 POPE  275      28.151  30.275  33.260  1.00  0.00           C
ATOM  11362  C37 POPE  275      27.531  29.455  34.400  1.00  0.00           C
ATOM  11365  C38 POPE  275      27.420  27.955  34.100  1.00  0.00           C
ATOM  11368  C39 POPE  275      27.060  27.175  35.370  1.00  0.00           C
ATOM  11371 0C31 POPE  275      26.960  25.655  35.189  1.00  0.00           C
ATOM  11374 1C31 POPE  275      26.941  24.925  36.550  1.00  0.00           C
ATOM  11377 2C31 POPE  275      26.889  23.395  36.429  1.00  0.00           C
ATOM  11380 3C31 POPE  275      26.781  22.715  37.800  1.00  0.00           C
ATOM  11383 4C31 POPE  275      26.331  21.255  37.720  1.00  0.00           C
ATOM  11386 5C31 POPE  275      26.221  20.585  39.090  1.00  0.00           C
ATOM  11389 6C31 POPE  275      25.820  19.115  39.009  1.00  0.00           C
ATOM  11393  NH3 POPE  276      38.001   7.625  20.030  1.00  0.00           N
ATOM  11397  C12 POPE  276      38.920   8.705  19.530  1.00  0.00           C
ATOM  11400  C11 POPE  276      38.471  10.075  20.060  1.00  0.00           C
ATOM  11403  P   POPE  276      39.171  12.525  19.430  1.00  0.00           P
ATOM  11404  O13 POPE  276      40.310  13.405  19.760  1.00  0.00           O
ATOM  11405  O14 POPE  276      38.791  12.495  18.000  1.00  0.00           O
ATOM  11406  O11 POPE  276      37.890  12.905  20.290  1.00  0.00           O
ATOM  11407  O12 POPE  276      39.500  11.045  19.860  1.00  0.00           O
ATOM  11408  C1  POPE  276      37.951  13.025  21.720  1.00  0.00           C
ATOM  11411  C2  POPE  276      36.521  12.995  22.350  1.00  0.00           C
ATOM  11413  O21 POPE  276      36.611  12.615  23.740  1.00  0.00           O
ATOM  11414  C21 POPE  276      35.600  13.045  24.500  1.00  0.00           C
ATOM  11415  O22 POPE  276      34.671  13.735  24.120  1.00  0.00           O
ATOM  11416  C22 POPE  276      35.781  12.555  25.939  1.00  0.00           C
ATOM  11419  C3  POPE  276      35.639  12.005  21.530  1.00  0.00           C
ATOM  11422  O31 POPE  276      34.521  11.445  22.250  1.00  0.00           O
ATOM  11423  C31 POPE  276      34.581  10.135  22.480  1.00  0.00           C
ATOM  11424  O32 POPE  276      35.541   9.415  22.270  1.00  0.00           O
ATOM  11425  C32 POPE  276      33.210   9.645  22.910  1.00  0.00           C
ATOM  11428  C23 POPE  276      36.100  13.725  26.920  1.00  0.00           C
ATOM  11431  C24 POPE  276      36.140  13.315  28.410  1.00  0.00           C
ATOM  11434  C25 POPE  276      34.791  12.895  28.990  1.00  0.00           C
ATOM  11437  C26 POPE  276      34.861  12.495  30.480  1.00  0.00           C
ATOM  11440  C27 POPE  276      34.831  13.695  31.450  1.00  0.00           C
ATOM  11443  C28 POPE  276      35.010  13.325  32.950  1.00  0.00           C
ATOM  11446  C29 POPE  276      34.030  12.315  33.479  1.00  0.00           C
ATOM  11448 0C21 POPE  276      33.010  12.525  34.339  1.00  0.00           C
ATOM  11450 1C21 POPE  276      32.561  13.825  34.960  1.00  0.00           C
ATOM  11453 2C21 POPE  276      32.799  13.895  36.480  1.00  0.00           C
ATOM  11456 3C21 POPE  276      32.190  15.165  37.099  1.00  0.00           C
ATOM  11459 4C21 POPE  276      32.511  15.345  38.590  1.00  0.00           C
ATOM  11462 5C21 POPE  276      32.021  16.705  39.120  1.00  0.00           C
ATOM  11465 6C21 POPE  276      32.331  16.955  40.600  1.00  0.00           C
ATOM  11468 7C21 POPE  276      32.220  18.435  40.970  1.00  0.00           C
ATOM  11471 8C21 POPE  276      32.561  18.745  42.429  1.00  0.00           C
ATOM  11475  C33 POPE  276      33.261   8.765  24.190  1.00  0.00           C
ATOM  11478  C34 POPE  276      32.639   9.475  25.390  1.00  0.00           C
ATOM  11481  C35 POPE  276      32.721   8.635  26.670  1.00  0.00           C
ATOM  11484  C36 POPE  276      31.840   9.225  27.780  1.00  0.00           C
ATOM  11487  C37 POPE  276      32.021   8.525  29.130  1.00  0.00           C
ATOM  11490  C38 POPE  276      31.011   9.015  30.180  1.00  0.00           C
ATOM  11493  C39 POPE  276      31.211  10.485  30.580  1.00  0.00           C
ATOM  11496 0C31 POPE  276      30.031  11.035  31.380  1.00  0.00           C
ATOM  11499 1C31 POPE  276      30.101  12.555  31.570  1.00  0.00           C
ATOM  11502 2C31 POPE  276      28.831  13.125  32.210  1.00  0.00           C
ATOM  11505 3C31 POPE  276      27.621  13.125  31.260  1.00  0.00           C
ATOM  11508 4C31 POPE  276      26.300  13.325  32.010  1.00  0.00           C
ATOM  11511 5C31 POPE  276      25.081  13.275  31.090  1.00  0.00           C
ATOM  11514 6C31 POPE  276      23.750  13.405  31.840  1.00  0.00           C
ATOM  11518  NH3 POPE  277      45.831  56.085  65.859  1.00  0.00           N
ATOM  11522  C12 POPE  277      46.021  55.875  67.330  1.00  0.00           C
ATOM  11525  C11 POPE  277      45.091  56.815  68.100  1.00  0.00           C
ATOM  11528  P   POPE  277      43.219  58.185  66.930  1.00  0.00           P
ATOM  11529  O13 POPE  277      41.931  57.955  66.249  1.00  0.00           O
ATOM  11530  O14 POPE  277      43.271  59.085  68.089  1.00  0.00           O
ATOM  11531  O11 POPE  277      44.389  58.465  65.859  1.00  0.00           O
ATOM  11532  O12 POPE  277      43.780  56.815  67.499  1.00  0.00           O
ATOM  11533  C1  POPE  277      44.080  58.885  64.510  1.00  0.00           C
ATOM  11536  C2  POPE  277      44.971  60.075  64.030  1.00  0.00           C
ATOM  11538  O21 POPE  277      44.811  60.355  62.619  1.00  0.00           O
ATOM  11539  C21 POPE  277      45.520  59.635  61.760  1.00  0.00           C
ATOM  11540  O22 POPE  277      45.800  58.455  61.880  1.00  0.00           O
ATOM  11541  C22 POPE  277      45.941  60.585  60.620  1.00  0.00           C
ATOM  11544  C3  POPE  277      46.471  59.915  64.440  1.00  0.00           C
ATOM  11547  O31 POPE  277      47.350  60.805  63.729  1.00  0.00           O
ATOM  11548  C31 POPE  277      47.381  62.065  64.130  1.00  0.00           C
ATOM  11549  O32 POPE  277      46.660  62.555  64.990  1.00  0.00           O
ATOM  11550  C32 POPE  277      48.500  62.835  63.420  1.00  0.00           C
ATOM  11553  C23 POPE  277      46.959  60.015  59.600  1.00  0.00           C
ATOM  11556  C24 POPE  277      47.560  61.105  58.689  1.00  0.00           C
ATOM  11559  C25 POPE  277      47.931  60.625  57.280  1.00  0.00           C
ATOM  11562  C26 POPE  277      48.799  61.635  56.499  1.00  0.00           C
ATOM  11565  C27 POPE  277      48.979  61.285  55.010  1.00  0.00           C
ATOM  11568  C28 POPE  277      49.841  62.305  54.230  1.00  0.00           C
ATOM  11571  C29 POPE  277      51.310  62.235  54.580  1.00  0.00           C
ATOM  11573 0C21 POPE  277      52.350  61.965  53.749  1.00  0.00           C
ATOM  11575 1C21 POPE  277      52.280  61.655  52.269  1.00  0.00           C
ATOM  11578 2C21 POPE  277      52.660  60.195  51.970  1.00  0.00           C
ATOM  11581 3C21 POPE  277      54.151  59.955  51.670  1.00  0.00           C
ATOM  11584 4C21 POPE  277      54.469  58.455  51.600  1.00  0.00           C
ATOM  11587 5C21 POPE  277      55.840  58.135  51.000  1.00  0.00           C
ATOM  11590 6C21 POPE  277      55.861  58.245  49.470  1.00  0.00           C
ATOM  11593 7C21 POPE  277      57.229  57.915  48.859  1.00  0.00           C
ATOM  11596 8C21 POPE  277      57.229  57.985  47.330  1.00  0.00           C
ATOM  11600  C33 POPE  277      48.030  63.925  62.420  1.00  0.00           C
ATOM  11603  C34 POPE  277      48.950  63.985  61.189  1.00  0.00           C
ATOM  11606  C35 POPE  277      48.490  64.935  60.060  1.00  0.00           C
ATOM  11609  C36 POPE  277      49.021  66.365  60.210  1.00  0.00           C
ATOM  11612  C37 POPE  277      48.620  67.295  59.050  1.00  0.00           C
ATOM  11615  C38 POPE  277      49.171  68.715  59.230  1.00  0.00           C
ATOM  11618  C39 POPE  277      49.041  69.625  57.990  1.00  0.00           C
ATOM  11621 0C31 POPE  277      47.600  70.015  57.619  1.00  0.00           C
ATOM  11624 1C31 POPE  277      47.541  70.975  56.429  1.00  0.00           C
ATOM  11627 2C31 POPE  277      46.131  71.475  56.100  1.00  0.00           C
ATOM  11630 3C31 POPE  277      46.100  72.525  54.979  1.00  0.00           C
ATOM  11633 4C31 POPE  277      46.120  71.955  53.560  1.00  0.00           C
ATOM  11636 5C31 POPE  277      46.081  73.065  52.510  1.00  0.00           C
ATOM  11639 6C31 POPE  277      46.181  72.555  51.070  1.00  0.00           C
ATOM  11643  NH3 POPE  278      38.651  44.105  67.590  1.00  0.00           N
ATOM  11647  C12 POPE  278      39.831  43.355  67.060  1.00  0.00           C
ATOM  11650  C11 POPE  278      41.100  44.195  67.080  1.00  0.00           C
ATOM  11653  P   POPE  278      43.111  42.785  67.980  1.00  0.00           P
ATOM  11654  O13 POPE  278      43.090  43.785  69.069  1.00  0.00           O
ATOM  11655  O14 POPE  278      42.830  41.375  68.300  1.00  0.00           O
ATOM  11656  O11 POPE  278      44.529  42.795  67.269  1.00  0.00           O
ATOM  11657  O12 POPE  278      42.201  43.325  66.790  1.00  0.00           O
ATOM  11658  C1  POPE  278      44.931  43.785  66.299  1.00  0.00           C
ATOM  11661  C2  POPE  278      45.229  43.175  64.909  1.00  0.00           C
ATOM  11663  O21 POPE  278      45.210  44.155  63.859  1.00  0.00           O
ATOM  11664  C21 POPE  278      46.320  44.835  63.670  1.00  0.00           C
ATOM  11665  O22 POPE  278      47.201  45.045  64.490  1.00  0.00           O
ATOM  11666  C22 POPE  278      46.390  45.195  62.190  1.00  0.00           C
ATOM  11669  C3  POPE  278      44.210  42.085  64.500  1.00  0.00           C
ATOM  11672  O31 POPE  278      44.710  41.345  63.370  1.00  0.00           O
ATOM  11673  C31 POPE  278      44.421  41.855  62.170  1.00  0.00           C
ATOM  11674  O32 POPE  278      43.600  42.715  61.950  1.00  0.00           O
ATOM  11675  C32 POPE  278      45.401  41.225  61.179  1.00  0.00           C
ATOM  11678  C23 POPE  278      47.311  46.405  61.940  1.00  0.00           C
ATOM  11681  C24 POPE  278      47.840  46.485  60.510  1.00  0.00           C
ATOM  11684  C25 POPE  278      46.780  46.775  59.430  1.00  0.00           C
ATOM  11687  C26 POPE  278      47.451  47.065  58.080  1.00  0.00           C
ATOM  11690  C27 POPE  278      46.501  47.525  56.979  1.00  0.00           C
ATOM  11693  C28 POPE  278      47.240  47.735  55.650  1.00  0.00           C
ATOM  11696  C29 POPE  278      46.361  48.285  54.560  1.00  0.00           C
ATOM  11698 0C21 POPE  278      45.751  47.555  53.600  1.00  0.00           C
ATOM  11700 1C21 POPE  278      45.771  46.045  53.470  1.00  0.00           C
ATOM  11703 2C21 POPE  278      46.851  45.535  52.490  1.00  0.00           C
ATOM  11706 3C21 POPE  278      46.721  46.075  51.060  1.00  0.00           C
ATOM  11709 4C21 POPE  278      47.840  45.565  50.130  1.00  0.00           C
ATOM  11712 5C21 POPE  278      48.171  46.575  49.019  1.00  0.00           C
ATOM  11715 6C21 POPE  278      49.441  46.215  48.240  1.00  0.00           C
ATOM  11718 7C21 POPE  278      49.960  47.395  47.410  1.00  0.00           C
ATOM  11721 8C21 POPE  278      51.240  47.065  46.620  1.00  0.00           C
ATOM  11725  C33 POPE  278      45.200  41.675  59.720  1.00  0.00           C
ATOM  11728  C34 POPE  278      46.221  40.985  58.810  1.00  0.00           C
ATOM  11731  C35 POPE  278      46.091  41.365  57.330  1.00  0.00           C
ATOM  11734  C36 POPE  278      47.151  40.655  56.480  1.00  0.00           C
ATOM  11737  C37 POPE  278      47.111  41.025  54.990  1.00  0.00           C
ATOM  11740  C38 POPE  278      48.340  40.515  54.230  1.00  0.00           C
ATOM  11743  C39 POPE  278      49.611  41.325  54.540  1.00  0.00           C
ATOM  11746 0C31 POPE  278      50.849  40.854  53.780  1.00  0.00           C
ATOM  11749 1C31 POPE  278      52.120  41.545  54.310  1.00  0.00           C
ATOM  11752 2C31 POPE  278      53.420  41.035  53.679  1.00  0.00           C
ATOM  11755 3C31 POPE  278      53.549  41.395  52.200  1.00  0.00           C
ATOM  11758 4C31 POPE  278      54.780  40.755  51.560  1.00  0.00           C
ATOM  11761 5C31 POPE  278      54.691  40.735  50.030  1.00  0.00           C
ATOM  11764 6C31 POPE  278      55.820  39.935  49.380  1.00  0.00           C
ATOM  11768  NH3 POPE  279     117.230  16.155  22.270  1.00  0.00           N
ATOM  11772  C12 POPE  279     118.420  15.885  21.390  1.00  0.00           C
ATOM  11775  C11 POPE  279     119.250  14.695  21.910  1.00  0.00           C
ATOM  11778  P   POPE  279     121.490  13.445  21.730  1.00  0.00           P
ATOM  11779  O13 POPE  279     122.880  13.905  21.490  1.00  0.00           O
ATOM  11780  O14 POPE  279     121.060  12.205  21.070  1.00  0.00           O
ATOM  11781  O11 POPE  279     121.209  13.315  23.290  1.00  0.00           O
ATOM  11782  O12 POPE  279     120.520  14.605  21.260  1.00  0.00           O
ATOM  11783  C1  POPE  279     121.260  12.005  23.870  1.00  0.00           C
ATOM  11786  C2  POPE  279     121.490  12.095  25.400  1.00  0.00           C
ATOM  11788  O21 POPE  279     121.490  10.745  25.900  1.00  0.00           O
ATOM  11789  C21 POPE  279     122.380  10.485  26.830  1.00  0.00           C
ATOM  11790  O22 POPE  279     123.350  11.175  27.090  1.00  0.00           O
ATOM  11791  C22 POPE  279     122.010   9.165  27.519  1.00  0.00           C
ATOM  11794  C3  POPE  279     120.410  12.925  26.140  1.00  0.00           C
ATOM  11797  O31 POPE  279     120.590  12.845  27.580  1.00  0.00           O
ATOM  11798  C31 POPE  279     121.361  13.775  28.120  1.00  0.00           C
ATOM  11799  O32 POPE  279     121.760  14.785  27.540  1.00  0.00           O
ATOM  11800  C32 POPE  279     121.770  13.345  29.520  1.00  0.00           C
ATOM  11803  C23 POPE  279     122.220   9.205  29.050  1.00  0.00           C
ATOM  11806  C24 POPE  279     121.750   7.925  29.780  1.00  0.00           C
ATOM  11809  C25 POPE  279     120.350   8.035  30.420  1.00  0.00           C
ATOM  11812  C26 POPE  279     120.140   6.995  31.540  1.00  0.00           C
ATOM  11815  C27 POPE  279     118.741   7.015  32.159  1.00  0.00           C
ATOM  11818  C28 POPE  279     118.569   5.985  33.300  1.00  0.00           C
ATOM  11821  C29 POPE  279     117.140   5.595  33.560  1.00  0.00           C
ATOM  11823 0C21 POPE  279     116.390   5.885  34.640  1.00  0.00           C
ATOM  11825 1C21 POPE  279     116.800   6.725  35.830  1.00  0.00           C
ATOM  11828 2C21 POPE  279     117.319   5.895  37.019  1.00  0.00           C
ATOM  11831 3C21 POPE  279     116.330   4.835  37.550  1.00  0.00           C
ATOM  11834 4C21 POPE  279     116.800   4.145  38.840  1.00  0.00           C
ATOM  11837 5C21 POPE  279     116.069   2.825  39.130  1.00  0.00           C
ATOM  11840 6C21 POPE  279     114.590   2.995  39.500  1.00  0.00           C
ATOM  11843 7C21 POPE  279     113.910   1.655  39.790  1.00  0.00           C
ATOM  11846 8C21 POPE  279     112.450   1.775  40.230  1.00  0.00           C
ATOM  11850  C33 POPE  279     123.120  13.955  29.910  1.00  0.00           C
ATOM  11853  C34 POPE  279     123.690  13.335  31.190  1.00  0.00           C
ATOM  11856  C35 POPE  279     124.829  14.175  31.770  1.00  0.00           C
ATOM  11859  C36 POPE  279     125.450  13.545  33.019  1.00  0.00           C
ATOM  11862  C37 POPE  279     126.171  14.565  33.900  1.00  0.00           C
ATOM  11865  C38 POPE  279     127.021  13.955  35.020  1.00  0.00           C
ATOM  11868  C39 POPE  279     126.251  13.485  36.260  1.00  0.00           C
ATOM  11871 0C31 POPE  279     125.461  12.175  36.080  1.00  0.00           C
ATOM  11874 1C31 POPE  279     125.111  11.505  37.420  1.00  0.00           C
ATOM  11877 2C31 POPE  279     125.111   9.975  37.350  1.00  0.00           C
ATOM  11880 3C31 POPE  279     125.111   9.325  38.749  1.00  0.00           C
ATOM  11883 4C31 POPE  279     123.960   9.785  39.659  1.00  0.00           C
ATOM  11886 5C31 POPE  279     124.060   9.145  41.049  1.00  0.00           C
ATOM  11889 6C31 POPE  279     122.990   9.655  42.019  1.00  0.00           C
ATOM  11893  NH3 POPE  280     106.410  61.845  73.610  1.00  0.00           N
ATOM  11897  C12 POPE  280     105.140  61.685  72.819  1.00  0.00           C
ATOM  11900  C11 POPE  280     103.931  62.345  73.510  1.00  0.00           C
[truncated: 1,781,857 more chars]
