# Supplementary material for: Characterizing Membrane Association and Periplasmic Transfer of Bacterial Lipoproteins through Molecular Dynamics Simulations
Source: Structure. 2020 Apr 7;28(4):475–487.e3. doi: 10.1016/j.str.2020.01.012 (PMC7139219; doi:10.1016/j.str.2020.01.012)
Supplement: Data S2. Final Coordinates from Simulations (A–L), Related to Figure 3 [file mmc4.zip › A-L/BAME-1-atomistic.pdb]

TITLE     Protein
REMARK    THIS IS A SIMULATION BOX
CRYST1  129.138  129.138  108.749  90.00  90.00  90.00 P 1           1
MODEL        1
ATOM      1  N   CYSTA   1      61.464  59.529  65.930  1.00  0.00           N
ATOM      3  CA  CYSTA   1      61.954  60.589  66.940  1.00  0.00           C
ATOM      5  C   CYSTA   1      63.184  60.269  68.520  1.00  0.00           C
ATOM      6  O   CYSTA   1      64.194  60.959  68.410  1.00  0.00           O
ATOM      7  CB  CYSTA   1      61.544  62.099  65.830  1.00  0.00           C
ATOM     10  SG  CYSTA   1      61.044  62.599  63.670  1.00  0.00           S
ATOM     11  C1  CYSTA   1      60.054  64.019  62.250  1.00  0.00           C
ATOM     14  CA1 CYSTA   1      61.514  59.579  64.490  1.00  0.00           C
ATOM     15  OA1 CYSTA   1      62.584  59.949  64.030  1.00  0.00           O
ATOM     16  CA2 CYSTA   1      60.404  59.099  63.380  1.00  0.00           C
ATOM     19  C11 CYSTA   1      59.514  64.449  60.500  1.00  0.00           C
ATOM     21  O11 CYSTA   1      59.154  63.429  59.480  1.00  0.00           O
ATOM     22  CX1 CYSTA   1      59.494  63.679  58.140  1.00  0.00           C
ATOM     23  OX1 CYSTA   1      60.604  63.949  57.780  1.00  0.00           O
ATOM     24  CX2 CYSTA   1      58.284  63.669  57.080  1.00  0.00           C
ATOM     27  C12 CYSTA   1      59.644  65.969  59.650  1.00  0.00           C
ATOM     30  O12 CYSTA   1      58.644  66.479  58.550  1.00  0.00           O
ATOM     31  CD1 CYSTA   1      59.034  67.239  57.330  1.00  0.00           C
ATOM     32  OD1 CYSTA   1      60.194  67.239  57.020  1.00  0.00           O
ATOM     33  CD2 CYSTA   1      57.894  67.969  56.310  1.00  0.00           C
ATOM     36  CA3 CYSTA   1      59.894  59.909  62.020  1.00  0.00           C
ATOM     39  CA4 CYSTA   1      59.244  59.189  60.710  1.00  0.00           C
ATOM     42  CA5 CYSTA   1      58.424  59.959  59.520  1.00  0.00           C
ATOM     45  CA6 CYSTA   1      58.424  59.489  57.960  1.00  0.00           C
ATOM     48  CA7 CYSTA   1      57.174  59.729  56.950  1.00  0.00           C
ATOM     51  CA8 CYSTA   1      57.334  59.599  55.350  1.00  0.00           C
ATOM     54  CA9 CYSTA   1      56.044  59.489  54.390  1.00  0.00           C
ATOM     57 0CA1 CYSTA   1      56.244  59.519  52.800  1.00  0.00           C
ATOM     60 1CA1 CYSTA   1      55.004  59.219  51.850  1.00  0.00           C
ATOM     63 2CA1 CYSTA   1      55.264  59.229  50.290  1.00  0.00           C
ATOM     66 3CA1 CYSTA   1      54.044  58.929  49.340  1.00  0.00           C
ATOM     69 4CA1 CYSTA   1      54.424  58.489  47.890  1.00  0.00           C
ATOM     72 5CA1 CYSTA   1      53.234  58.209  46.920  1.00  0.00           C
ATOM     75 6CA1 CYSTA   1      53.594  57.409  45.660  1.00  0.00           C
ATOM     79  CD3 CYSTA   1      58.064  69.319  55.290  1.00  0.00           C
ATOM     82  CD4 CYSTA   1      56.984  69.799  54.120  1.00  0.00           C
ATOM     85  CD5 CYSTA   1      56.894  71.279  53.400  1.00  0.00           C
ATOM     88  CD6 CYSTA   1      56.104  71.609  52.010  1.00  0.00           C
ATOM     91  CD7 CYSTA   1      55.764  73.099  51.450  1.00  0.00           C
ATOM     94  CD8 CYSTA   1      55.104  73.309  49.980  1.00  0.00           C
ATOM     97  CD9 CYSTA   1      54.824  74.759  49.360  1.00  0.00           C
ATOM    100 0CD1 CYSTA   1      54.064  74.899  47.960  1.00  0.00           C
ATOM    103 1CD1 CYSTA   1      54.344  76.139  47.010  1.00  0.00           C
ATOM    106 2CD1 CYSTA   1      53.434  76.369  45.740  1.00  0.00           C
ATOM    109 3CD1 CYSTA   1      53.924  77.409  44.670  1.00  0.00           C
ATOM    112 4CD1 CYSTA   1      53.004  77.629  43.420  1.00  0.00           C
ATOM    115 5CD1 CYSTA   1      53.614  78.519  42.300  1.00  0.00           C
ATOM    118 6CD1 CYSTA   1      52.744  78.699  41.040  1.00  0.00           C
ATOM    122  CX3 CYSTA   1      58.594  63.459  55.510  1.00  0.00           C
ATOM    125  CX4 CYSTA   1      58.044  64.439  54.390  1.00  0.00           C
ATOM    128  CX5 CYSTA   1      57.114  63.909  53.220  1.00  0.00           C
ATOM    131  CX6 CYSTA   1      57.664  63.839  51.750  1.00  0.00           C
ATOM    134  CX7 CYSTA   1      56.624  63.469  50.640  1.00  0.00           C
ATOM    137  CX8 CYSTA   1      57.154  63.089  49.200  1.00  0.00           C
ATOM    140  CX9 CYSTA   1      56.074  62.519  48.290  1.00  0.00           C
ATOM    142 0CX1 CYSTA   1      56.124  61.949  47.050  1.00  0.00           C
ATOM    144 1CX1 CYSTA   1      57.294  61.719  46.100  1.00  0.00           C
ATOM    147 2CX1 CYSTA   1      57.644  60.239  45.740  1.00  0.00           C
ATOM    150 3CX1 CYSTA   1      57.134  59.719  44.370  1.00  0.00           C
ATOM    153 4CX1 CYSTA   1      57.744  58.349  43.980  1.00  0.00           C
ATOM    156 5CX1 CYSTA   1      57.074  57.629  42.790  1.00  0.00           C
ATOM    159 6CX1 CYSTA   1      57.884  56.429  42.260  1.00  0.00           C
ATOM    162 7CX1 CYSTA   1      57.104  55.459  41.350  1.00  0.00           C
ATOM    165 8CX1 CYSTA   1      57.964  54.389  40.670  1.00  0.00           C
ATOM    169  N   SER A   2      63.354  59.379  69.940  1.00  0.00           N
ATOM    171  CA  SER A   2      64.444  58.749  71.310  1.00  0.00           C
ATOM    173  CB  SER A   2      64.034  57.239  71.210  1.00  0.00           C
ATOM    176  OG  SER A   2      64.404  56.679  69.960  1.00  0.00           O
ATOM    178  C   SER A   2      65.034  58.419  73.220  1.00  0.00           C
ATOM    179  O   SER A   2      64.284  59.039  73.980  1.00  0.00           O
ATOM    180  N   GLY A   3      66.154  57.559  74.110  1.00  0.00           N
ATOM    182  CA  GLY A   3      66.614  56.829  75.740  1.00  0.00           C
ATOM    185  C   GLY A   3      67.954  56.629  77.190  1.00  0.00           C
ATOM    186  O   GLY A   3      68.714  57.589  77.270  1.00  0.00           O
ATOM    187  N   ASN A   4      68.374  55.559  78.380  1.00  0.00           N
ATOM    189  CA  ASN A   4      69.574  55.199  79.690  1.00  0.00           C
ATOM    191  CB  ASN A   4      70.534  56.459  79.970  1.00  0.00           C
ATOM    194  CG  ASN A   4      70.604  57.229  81.310  1.00  0.00           C
ATOM    195  OD1 ASN A   4      70.014  58.299  81.460  1.00  0.00           O
ATOM    196  ND2 ASN A   4      71.464  56.809  82.270  1.00  0.00           N
ATOM    199  C   ASN A   4      69.744  54.139  81.290  1.00  0.00           C
ATOM    200  O   ASN A   4      68.754  53.529  81.670  1.00  0.00           O
ATOM    201  N   THR A   5      70.884  53.759  82.290  1.00  0.00           N
ATOM    203  CA  THR A   5      71.044  53.209  83.910  1.00  0.00           C
ATOM    205  CB  THR A   5      71.674  54.399  84.750  1.00  0.00           C
ATOM    207  OG1 THR A   5      70.714  55.409  85.010  1.00  0.00           O
ATOM    209  CG2 THR A   5      72.314  54.199  86.160  1.00  0.00           C
ATOM    213  C   THR A   5      71.934  51.909  84.730  1.00  0.00           C
ATOM    214  O   THR A   5      72.944  51.509  84.170  1.00  0.00           O
ATOM    215  N   LEU A   6      71.744  51.299  86.090  1.00  0.00           N
ATOM    217  CA  LEU A   6      72.594  50.339  87.090  1.00  0.00           C
ATOM    219  CB  LEU A   6      73.424  51.079  88.250  1.00  0.00           C
ATOM    222  CG  LEU A   6      74.734  50.389  88.840  1.00  0.00           C
ATOM    224  CD1 LEU A   6      76.024  51.069  88.370  1.00  0.00           C
ATOM    228  CD2 LEU A   6      74.834  50.319  90.390  1.00  0.00           C
ATOM    232  C   LEU A   6      71.934  49.059  87.930  1.00  0.00           C
ATOM    233  O   LEU A   6      70.854  48.599  87.560  1.00  0.00           O
ATOM    234  N   GLU A   7      72.574  48.389  89.030  1.00  0.00           N
ATOM    236  CA  GLU A   7      72.314  47.139  89.920  1.00  0.00           C
ATOM    238  CB  GLU A   7      73.394  46.829  91.080  1.00  0.00           C
ATOM    241  CG  GLU A   7      74.864  46.379  90.810  1.00  0.00           C
ATOM    244  CD  GLU A   7      75.104  45.069  90.050  1.00  0.00           C
ATOM    245  OE1 GLU A   7      74.194  44.479  89.440  1.00  0.00           O
ATOM    246  OE2 GLU A   7      76.294  44.629  90.060  1.00  0.00           O
ATOM    247  C   GLU A   7      70.924  46.869  90.650  1.00  0.00           C
ATOM    248  O   GLU A   7      69.894  47.469  90.340  1.00  0.00           O
ATOM    249  N   ARG A   8      70.854  45.939  91.670  1.00  0.00           N
ATOM    251  CA  ARG A   8      69.804  45.729  92.680  1.00  0.00           C
ATOM    253  CB  ARG A   8      69.754  44.249  93.220  1.00  0.00           C
ATOM    256  CG  ARG A   8      69.894  43.069  92.240  1.00  0.00           C
ATOM    259  CD  ARG A   8      68.814  43.059  91.180  1.00  0.00           C
ATOM    262  NE  ARG A   8      68.614  41.629  90.770  1.00  0.00           N
ATOM    264  CZ  ARG A   8      67.854  41.299  89.730  1.00  0.00           C
ATOM    265  NH1 ARG A   8      67.454  42.229  88.880  1.00  0.00           N
ATOM    268  NH2 ARG A   8      67.554  40.049  89.480  1.00  0.00           N
ATOM    271  C   ARG A   8      70.034  46.499  94.000  1.00  0.00           C
ATOM    272  O   ARG A   8      70.944  46.169  94.760  1.00  0.00           O
ATOM    273  N   VAL A   9      69.174  47.469  94.350  1.00  0.00           N
ATOM    275  CA  VAL A   9      69.004  47.999  95.699  1.00  0.00           C
ATOM    277  CB  VAL A   9      69.974  49.109  96.139  1.00  0.00           C
ATOM    279  CG1 VAL A   9      71.344  48.569  96.589  1.00  0.00           C
ATOM    283  CG2 VAL A   9      70.174  50.089  94.980  1.00  0.00           C
ATOM    287  C   VAL A   9      67.584  48.559  95.689  1.00  0.00           C
ATOM    288  O   VAL A   9      66.964  48.599  94.630  1.00  0.00           O
ATOM    289  N   VAL A  10      67.054  48.979  96.849  1.00  0.00           N
ATOM    291  CA  VAL A  10      65.804  49.709  97.009  1.00  0.00           C
ATOM    293  CB  VAL A  10      64.584  48.839  97.339  1.00  0.00           C
ATOM    295  CG1 VAL A  10      63.954  48.339  96.039  1.00  0.00           C
ATOM    299  CG2 VAL A  10      64.984  47.679  98.289  1.00  0.00           C
ATOM    303  C   VAL A  10      66.044  50.659  98.159  1.00  0.00           C
ATOM    304  O   VAL A  10      66.664  50.279  99.149  1.00  0.00           O
ATOM    305  N   TYR A  11      65.674  51.949  98.089  1.00  0.00           N
ATOM    307  CA  TYR A  11      64.564  52.529  97.369  1.00  0.00           C
ATOM    309  CB  TYR A  11      63.314  52.609  98.319  1.00  0.00           C
ATOM    312  CG  TYR A  11      62.274  53.649  97.959  1.00  0.00           C
ATOM    313  CD1 TYR A  11      61.334  53.459  96.929  1.00  0.00           C
ATOM    315  CE1 TYR A  11      60.424  54.479  96.599  1.00  0.00           C
ATOM    317  CZ  TYR A  11      60.434  55.689  97.309  1.00  0.00           C
ATOM    318  OH  TYR A  11      59.524  56.739  97.059  1.00  0.00           O
ATOM    320  CD2 TYR A  11      62.264  54.869  98.669  1.00  0.00           C
ATOM    322  CE2 TYR A  11      61.354  55.879  98.349  1.00  0.00           C
ATOM    324  C   TYR A  11      64.994  53.899  96.839  1.00  0.00           C
ATOM    325  O   TYR A  11      65.864  54.539  97.409  1.00  0.00           O
ATOM    326  N   ARG A  12      64.404  54.369  95.729  1.00  0.00           N
ATOM    328  CA  ARG A  12      64.494  55.759  95.330  1.00  0.00           C
ATOM    330  CB  ARG A  12      65.664  56.039  94.340  1.00  0.00           C
ATOM    333  CG  ARG A  12      67.084  56.189  94.930  1.00  0.00           C
ATOM    336  CD  ARG A  12      68.144  56.699  93.930  1.00  0.00           C
ATOM    339  NE  ARG A  12      68.294  55.749  92.770  1.00  0.00           N
ATOM    341  CZ  ARG A  12      67.894  55.959  91.520  1.00  0.00           C
ATOM    342  NH1 ARG A  12      67.294  57.069  91.160  1.00  0.00           N
ATOM    345  NH2 ARG A  12      68.114  55.079  90.560  1.00  0.00           N
ATOM    348  C   ARG A  12      63.184  56.139  94.660  1.00  0.00           C
ATOM    349  O   ARG A  12      62.624  55.299  93.950  1.00  0.00           O
ATOM    350  N   PRO A  13      62.694  57.389  94.820  1.00  0.00           N
ATOM    351  CD  PRO A  13      63.294  58.409  95.669  1.00  0.00           C
ATOM    354  CA  PRO A  13      61.484  57.879  94.150  1.00  0.00           C
ATOM    356  CB  PRO A  13      61.134  59.129  94.990  1.00  0.00           C
ATOM    359  CG  PRO A  13      62.494  59.689  95.390  1.00  0.00           C
ATOM    362  C   PRO A  13      61.874  58.319  92.760  1.00  0.00           C
ATOM    363  O   PRO A  13      63.034  58.139  92.400  1.00  0.00           O
ATOM    364  N   ASP A  14      60.974  58.899  91.940  1.00  0.00           N
ATOM    366  CA  ASP A  14      61.314  59.349  90.600  1.00  0.00           C
ATOM    368  CB  ASP A  14      60.024  59.479  89.750  1.00  0.00           C
ATOM    371  CG  ASP A  14      59.384  58.109  89.620  1.00  0.00           C
ATOM    372  OD1 ASP A  14      60.104  57.109  89.850  1.00  0.00           O
ATOM    373  OD2 ASP A  14      58.194  58.039  89.230  1.00  0.00           O
ATOM    374  C   ASP A  14      62.094  60.659  90.600  1.00  0.00           C
ATOM    375  O   ASP A  14      61.824  61.549  91.400  1.00  0.00           O
ATOM    376  N   ILE A  15      63.084  60.799  89.700  1.00  0.00           N
ATOM    378  CA  ILE A  15      63.814  62.039  89.510  1.00  0.00           C
ATOM    380  CB  ILE A  15      65.274  62.059  90.000  1.00  0.00           C
ATOM    382  CG2 ILE A  15      65.924  63.429  89.660  1.00  0.00           C
ATOM    386  CG1 ILE A  15      65.364  61.809  91.520  1.00  0.00           C
ATOM    389  CD  ILE A  15      66.804  61.559  92.010  1.00  0.00           C
ATOM    393  C   ILE A  15      63.774  62.349  88.040  1.00  0.00           C
ATOM    394  O   ILE A  15      64.544  61.839  87.220  1.00  0.00           O
ATOM    395  N   ASN A  16      62.874  63.269  87.700  1.00  0.00           N
ATOM    397  CA  ASN A  16      62.814  63.869  86.390  1.00  0.00           C
ATOM    399  CB  ASN A  16      61.354  64.179  85.960  1.00  0.00           C
ATOM    402  CG  ASN A  16      60.504  62.919  85.870  1.00  0.00           C
ATOM    403  OD1 ASN A  16      60.994  61.789  85.760  1.00  0.00           O
ATOM    404  ND2 ASN A  16      59.164  63.089  85.960  1.00  0.00           N
ATOM    407  C   ASN A  16      63.634  65.149  86.390  1.00  0.00           C
ATOM    408  O   ASN A  16      63.814  65.819  87.410  1.00  0.00           O
ATOM    409  N   GLN A  17      64.194  65.469  85.220  1.00  0.00           N
ATOM    411  CA  GLN A  17      65.064  66.589  84.970  1.00  0.00           C
ATOM    413  CB  GLN A  17      66.564  66.209  85.150  1.00  0.00           C
ATOM    416  CG  GLN A  17      67.054  66.209  86.610  1.00  0.00           C
ATOM    419  CD  GLN A  17      67.304  67.629  87.100  1.00  0.00           C
ATOM    420  OE1 GLN A  17      68.274  68.269  86.680  1.00  0.00           O
ATOM    421  NE2 GLN A  17      66.444  68.159  87.990  1.00  0.00           N
ATOM    424  C   GLN A  17      64.834  67.099  83.570  1.00  0.00           C
ATOM    425  O   GLN A  17      64.444  66.339  82.680  1.00  0.00           O
ATOM    426  N   GLY A  18      65.074  68.399  83.350  1.00  0.00           N
ATOM    428  CA  GLY A  18      64.914  69.019  82.050  1.00  0.00           C
ATOM    431  C   GLY A  18      63.514  69.179  81.510  1.00  0.00           C
ATOM    432  O   GLY A  18      62.504  69.039  82.200  1.00  0.00           O
ATOM    433  N   ASN A  19      63.464  69.569  80.220  1.00  0.00           N
ATOM    435  CA  ASN A  19      62.244  69.779  79.460  1.00  0.00           C
ATOM    437  CB  ASN A  19      62.464  70.449  78.080  1.00  0.00           C
ATOM    440  CG  ASN A  19      63.004  71.849  78.240  1.00  0.00           C
ATOM    441  OD1 ASN A  19      62.284  72.809  78.530  1.00  0.00           O
ATOM    442  ND2 ASN A  19      64.314  72.039  78.020  1.00  0.00           N
ATOM    445  C   ASN A  19      61.444  68.509  79.230  1.00  0.00           C
ATOM    446  O   ASN A  19      61.974  67.399  79.080  1.00  0.00           O
ATOM    447  N   TYR A  20      60.124  68.659  79.160  1.00  0.00           N
ATOM    449  CA  TYR A  20      59.224  67.619  78.750  1.00  0.00           C
ATOM    451  CB  TYR A  20      57.934  67.699  79.610  1.00  0.00           C
ATOM    454  CG  TYR A  20      57.134  66.439  79.420  1.00  0.00           C
ATOM    455  CD1 TYR A  20      56.184  66.319  78.390  1.00  0.00           C
ATOM    457  CE1 TYR A  20      55.524  65.099  78.190  1.00  0.00           C
ATOM    459  CZ  TYR A  20      55.824  63.999  79.000  1.00  0.00           C
ATOM    460  OH  TYR A  20      55.194  62.749  78.800  1.00  0.00           O
ATOM    462  CD2 TYR A  20      57.404  65.339  80.250  1.00  0.00           C
ATOM    464  CE2 TYR A  20      56.744  64.119  80.030  1.00  0.00           C
ATOM    466  C   TYR A  20      58.894  67.829  77.280  1.00  0.00           C
ATOM    467  O   TYR A  20      58.164  68.739  76.910  1.00  0.00           O
ATOM    468  N   LEU A  21      59.424  66.949  76.400  1.00  0.00           N
ATOM    470  CA  LEU A  21      59.124  66.989  74.990  1.00  0.00           C
ATOM    472  CB  LEU A  21      60.314  67.449  74.110  1.00  0.00           C
ATOM    475  CG  LEU A  21      61.734  66.959  74.470  1.00  0.00           C
ATOM    477  CD1 LEU A  21      61.994  65.479  74.180  1.00  0.00           C
ATOM    481  CD2 LEU A  21      62.764  67.799  73.700  1.00  0.00           C
ATOM    485  C   LEU A  21      58.544  65.669  74.530  1.00  0.00           C
ATOM    486  O   LEU A  21      59.024  64.589  74.870  1.00  0.00           O
ATOM    487  N   THR A  22      57.474  65.749  73.720  1.00  0.00           N
ATOM    489  CA  THR A  22      56.884  64.589  73.070  1.00  0.00           C
ATOM    491  CB  THR A  22      55.354  64.679  72.900  1.00  0.00           C
ATOM    493  OG1 THR A  22      54.904  65.059  71.610  1.00  0.00           O
ATOM    495  CG2 THR A  22      54.734  65.639  73.940  1.00  0.00           C
ATOM    499  C   THR A  22      57.604  64.359  71.760  1.00  0.00           C
ATOM    500  O   THR A  22      58.114  65.299  71.140  1.00  0.00           O
ATOM    501  N   ALA A  23      57.654  63.109  71.260  1.00  0.00           N
ATOM    503  CA  ALA A  23      58.194  62.829  69.940  1.00  0.00           C
ATOM    505  CB  ALA A  23      58.204  61.299  69.710  1.00  0.00           C
ATOM    509  C   ALA A  23      57.434  63.549  68.820  1.00  0.00           C
ATOM    510  O   ALA A  23      58.014  64.099  67.880  1.00  0.00           O
ATOM    511  N   ASN A  24      56.084  63.609  68.940  1.00  0.00           N
ATOM    513  CA  ASN A  24      55.214  64.369  68.070  1.00  0.00           C
ATOM    515  CB  ASN A  24      53.744  63.989  68.410  1.00  0.00           C
ATOM    518  CG  ASN A  24      52.604  64.819  67.810  1.00  0.00           C
ATOM    519  OD1 ASN A  24      51.764  65.359  68.540  1.00  0.00           O
ATOM    520  ND2 ASN A  24      52.454  64.819  66.470  1.00  0.00           N
ATOM    523  C   ASN A  24      55.474  65.879  68.080  1.00  0.00           C
ATOM    524  O   ASN A  24      55.434  66.509  67.030  1.00  0.00           O
ATOM    525  N   ASP A  25      55.774  66.489  69.250  1.00  0.00           N
ATOM    527  CA  ASP A  25      56.154  67.889  69.370  1.00  0.00           C
ATOM    529  CB  ASP A  25      56.064  68.379  70.840  1.00  0.00           C
ATOM    532  CG  ASP A  25      54.634  68.419  71.370  1.00  0.00           C
ATOM    533  OD1 ASP A  25      53.674  68.249  70.580  1.00  0.00           O
ATOM    534  OD2 ASP A  25      54.484  68.669  72.590  1.00  0.00           O
ATOM    535  C   ASP A  25      57.524  68.199  68.780  1.00  0.00           C
ATOM    536  O   ASP A  25      57.734  69.249  68.160  1.00  0.00           O
ATOM    537  N   VAL A  26      58.484  67.249  68.890  1.00  0.00           N
ATOM    539  CA  VAL A  26      59.814  67.349  68.290  1.00  0.00           C
ATOM    541  CB  VAL A  26      60.794  66.299  68.840  1.00  0.00           C
ATOM    543  CG1 VAL A  26      62.154  66.259  68.090  1.00  0.00           C
ATOM    547  CG2 VAL A  26      61.084  66.649  70.320  1.00  0.00           C
ATOM    551  C   VAL A  26      59.714  67.339  66.770  1.00  0.00           C
ATOM    552  O   VAL A  26      60.514  67.949  66.080  1.00  0.00           O
ATOM    553  N   SER A  27      58.654  66.729  66.230  1.00  0.00           N
ATOM    555  CA  SER A  27      58.314  66.649  64.820  1.00  0.00           C
ATOM    557  CB  SER A  27      57.274  65.509  64.640  1.00  0.00           C
ATOM    560  OG  SER A  27      57.074  65.069  63.300  1.00  0.00           O
ATOM    562  C   SER A  27      57.744  67.959  64.270  1.00  0.00           C
ATOM    563  O   SER A  27      57.494  68.099  63.080  1.00  0.00           O
ATOM    564  N   LYS A  28      57.504  68.989  65.110  1.00  0.00           N
ATOM    566  CA  LYS A  28      56.944  70.279  64.710  1.00  0.00           C
ATOM    568  CB  LYS A  28      56.024  70.839  65.830  1.00  0.00           C
ATOM    571  CG  LYS A  28      54.894  69.879  66.260  1.00  0.00           C
ATOM    574  CD  LYS A  28      54.084  70.399  67.460  1.00  0.00           C
ATOM    577  CE  LYS A  28      53.424  71.759  67.230  1.00  0.00           C
ATOM    580  NZ  LYS A  28      52.684  72.139  68.440  1.00  0.00           N
ATOM    584  C   LYS A  28      58.024  71.329  64.420  1.00  0.00           C
ATOM    585  O   LYS A  28      57.714  72.509  64.220  1.00  0.00           O
ATOM    586  N   ILE A  29      59.314  70.949  64.420  1.00  0.00           N
ATOM    588  CA  ILE A  29      60.444  71.849  64.210  1.00  0.00           C
ATOM    590  CB  ILE A  29      61.634  71.539  65.110  1.00  0.00           C
ATOM    592  CG2 ILE A  29      61.174  71.829  66.550  1.00  0.00           C
ATOM    596  CG1 ILE A  29      62.184  70.099  64.970  1.00  0.00           C
ATOM    599  CD  ILE A  29      63.534  69.979  64.250  1.00  0.00           C
ATOM    603  C   ILE A  29      60.884  71.909  62.760  1.00  0.00           C
ATOM    604  O   ILE A  29      61.164  70.909  62.100  1.00  0.00           O
ATOM    605  N   ARG A  30      60.994  73.129  62.200  1.00  0.00           N
ATOM    607  CA  ARG A  30      61.334  73.349  60.800  1.00  0.00           C
ATOM    609  CB  ARG A  30      60.304  74.219  60.030  1.00  0.00           C
ATOM    612  CG  ARG A  30      58.924  73.579  59.810  1.00  0.00           C
ATOM    615  CD  ARG A  30      57.914  73.729  60.950  1.00  0.00           C
ATOM    618  NE  ARG A  30      56.594  73.339  60.390  1.00  0.00           N
ATOM    620  CZ  ARG A  30      55.564  72.819  61.040  1.00  0.00           C
ATOM    621  NH1 ARG A  30      55.484  72.779  62.350  1.00  0.00           N
ATOM    624  NH2 ARG A  30      54.564  72.359  60.330  1.00  0.00           N
ATOM    627  C   ARG A  30      62.694  73.999  60.650  1.00  0.00           C
ATOM    628  O   ARG A  30      63.114  74.789  61.490  1.00  0.00           O
ATOM    629  N   VAL A  31      63.434  73.669  59.570  1.00  0.00           N
ATOM    631  CA  VAL A  31      64.614  74.429  59.210  1.00  0.00           C
ATOM    633  CB  VAL A  31      65.604  73.679  58.330  1.00  0.00           C
ATOM    635  CG1 VAL A  31      66.874  74.539  58.220  1.00  0.00           C
ATOM    639  CG2 VAL A  31      65.954  72.319  58.960  1.00  0.00           C
ATOM    643  C   VAL A  31      64.204  75.729  58.550  1.00  0.00           C
ATOM    644  O   VAL A  31      63.604  75.739  57.480  1.00  0.00           O
ATOM    645  N   GLY A  32      64.484  76.869  59.220  1.00  0.00           N
ATOM    647  CA  GLY A  32      63.914  78.159  58.850  1.00  0.00           C
ATOM    650  C   GLY A  32      62.944  78.659  59.890  1.00  0.00           C
ATOM    651  O   GLY A  32      62.274  79.669  59.710  1.00  0.00           O
ATOM    652  N   MET A  33      62.854  77.999  61.050  1.00  0.00           N
ATOM    654  CA  MET A  33      62.234  78.649  62.200  1.00  0.00           C
ATOM    656  CB  MET A  33      62.134  77.689  63.400  1.00  0.00           C
ATOM    659  CG  MET A  33      61.034  76.629  63.240  1.00  0.00           C
ATOM    662  SD  MET A  33      59.354  77.289  63.440  1.00  0.00           S
ATOM    663  CE  MET A  33      58.664  75.659  63.830  1.00  0.00           C
ATOM    667  C   MET A  33      62.914  79.929  62.680  1.00  0.00           C
ATOM    668  O   MET A  33      64.124  79.969  62.930  1.00  0.00           O
ATOM    669  N   THR A  34      62.104  80.989  62.940  1.00  0.00           N
ATOM    671  CA  THR A  34      62.404  81.999  63.950  1.00  0.00           C
ATOM    673  CB  THR A  34      61.464  83.209  63.930  1.00  0.00           C
ATOM    675  OG1 THR A  34      61.844  84.219  64.850  1.00  0.00           O
ATOM    677  CG2 THR A  34      60.014  82.809  64.270  1.00  0.00           C
ATOM    681  C   THR A  34      62.464  81.389  65.350  1.00  0.00           C
ATOM    682  O   THR A  34      61.664  80.519  65.710  1.00  0.00           O
ATOM    683  N   GLN A  35      63.404  81.839  66.190  1.00  0.00           N
ATOM    685  CA  GLN A  35      63.644  81.359  67.530  1.00  0.00           C
ATOM    687  CB  GLN A  35      64.934  82.049  68.030  1.00  0.00           C
ATOM    690  CG  GLN A  35      65.424  81.629  69.430  1.00  0.00           C
ATOM    693  CD  GLN A  35      66.764  82.269  69.800  1.00  0.00           C
ATOM    694  OE1 GLN A  35      67.844  81.679  69.740  1.00  0.00           O
ATOM    695  NE2 GLN A  35      66.704  83.549  70.230  1.00  0.00           N
ATOM    698  C   GLN A  35      62.424  81.489  68.460  1.00  0.00           C
ATOM    699  O   GLN A  35      62.154  80.659  69.330  1.00  0.00           O
ATOM    700  N   GLN A  36      61.584  82.519  68.230  1.00  0.00           N
ATOM    702  CA  GLN A  36      60.294  82.739  68.870  1.00  0.00           C
ATOM    704  CB  GLN A  36      59.704  84.069  68.300  1.00  0.00           C
ATOM    707  CG  GLN A  36      58.424  84.639  68.970  1.00  0.00           C
ATOM    710  CD  GLN A  36      57.094  84.069  68.470  1.00  0.00           C
ATOM    711  OE1 GLN A  36      56.324  83.489  69.250  1.00  0.00           O
ATOM    712  NE2 GLN A  36      56.784  84.269  67.180  1.00  0.00           N
ATOM    715  C   GLN A  36      59.304  81.569  68.720  1.00  0.00           C
ATOM    716  O   GLN A  36      58.664  81.149  69.670  1.00  0.00           O
ATOM    717  N   GLN A  37      59.214  80.989  67.510  1.00  0.00           N
ATOM    719  CA  GLN A  37      58.304  79.909  67.180  1.00  0.00           C
ATOM    721  CB  GLN A  37      57.944  79.949  65.680  1.00  0.00           C
ATOM    724  CG  GLN A  37      57.084  81.179  65.300  1.00  0.00           C
ATOM    727  CD  GLN A  37      56.724  81.199  63.820  1.00  0.00           C
ATOM    728  OE1 GLN A  37      57.114  80.329  63.040  1.00  0.00           O
ATOM    729  NE2 GLN A  37      55.904  82.179  63.390  1.00  0.00           N
ATOM    732  C   GLN A  37      58.814  78.539  67.580  1.00  0.00           C
ATOM    733  O   GLN A  37      58.054  77.589  67.770  1.00  0.00           O
ATOM    734  N   VAL A  38      60.144  78.409  67.810  1.00  0.00           N
ATOM    736  CA  VAL A  38      60.734  77.269  68.500  1.00  0.00           C
ATOM    738  CB  VAL A  38      62.254  77.369  68.520  1.00  0.00           C
ATOM    740  CG1 VAL A  38      62.874  76.139  69.210  1.00  0.00           C
ATOM    744  CG2 VAL A  38      62.784  77.519  67.080  1.00  0.00           C
ATOM    748  C   VAL A  38      60.194  77.129  69.920  1.00  0.00           C
ATOM    749  O   VAL A  38      59.724  76.069  70.330  1.00  0.00           O
ATOM    750  N   ALA A  39      60.154  78.259  70.650  1.00  0.00           N
ATOM    752  CA  ALA A  39      59.704  78.309  72.030  1.00  0.00           C
ATOM    754  CB  ALA A  39      60.164  79.639  72.660  1.00  0.00           C
ATOM    758  C   ALA A  39      58.194  78.219  72.140  1.00  0.00           C
ATOM    759  O   ALA A  39      57.634  77.979  73.210  1.00  0.00           O
ATOM    760  N   TYR A  40      57.464  78.409  71.040  1.00  0.00           N
ATOM    762  CA  TYR A  40      56.024  78.359  71.050  1.00  0.00           C
ATOM    764  CB  TYR A  40      55.504  78.879  69.690  1.00  0.00           C
ATOM    767  CG  TYR A  40      54.014  78.739  69.570  1.00  0.00           C
ATOM    768  CD1 TYR A  40      53.154  79.629  70.220  1.00  0.00           C
ATOM    770  CE1 TYR A  40      51.774  79.449  70.150  1.00  0.00           C
ATOM    772  CZ  TYR A  40      51.244  78.389  69.410  1.00  0.00           C
ATOM    773  OH  TYR A  40      49.854  78.189  69.350  1.00  0.00           O
ATOM    775  CD2 TYR A  40      53.474  77.679  68.820  1.00  0.00           C
ATOM    777  CE2 TYR A  40      52.094  77.509  68.740  1.00  0.00           C
ATOM    779  C   TYR A  40      55.464  76.989  71.450  1.00  0.00           C
ATOM    780  O   TYR A  40      54.524  76.879  72.230  1.00  0.00           O
ATOM    781  N   ALA A  41      56.074  75.919  70.920  1.00  0.00           N
ATOM    783  CA  ALA A  41      55.554  74.579  71.000  1.00  0.00           C
ATOM    785  CB  ALA A  41      55.384  74.009  69.590  1.00  0.00           C
ATOM    789  C   ALA A  41      56.444  73.699  71.870  1.00  0.00           C
ATOM    790  O   ALA A  41      55.934  72.899  72.640  1.00  0.00           O
ATOM    791  N   LEU A  42      57.774  73.909  71.890  1.00  0.00           N
ATOM    793  CA  LEU A  42      58.634  73.179  72.820  1.00  0.00           C
ATOM    795  CB  LEU A  42      60.074  73.039  72.280  1.00  0.00           C
ATOM    798  CG  LEU A  42      60.184  72.349  70.920  1.00  0.00           C
ATOM    800  CD1 LEU A  42      61.654  72.369  70.490  1.00  0.00           C
ATOM    804  CD2 LEU A  42      59.614  70.919  70.950  1.00  0.00           C
ATOM    808  C   LEU A  42      58.764  73.879  74.160  1.00  0.00           C
ATOM    809  O   LEU A  42      59.314  73.299  75.100  1.00  0.00           O
ATOM    810  N   GLY A  43      58.244  75.119  74.270  1.00  0.00           N
ATOM    812  CA  GLY A  43      58.374  75.979  75.430  1.00  0.00           C
ATOM    815  C   GLY A  43      59.754  76.539  75.650  1.00  0.00           C
ATOM    816  O   GLY A  43      60.674  76.369  74.850  1.00  0.00           O
ATOM    817  N   THR A  44      59.904  77.329  76.720  1.00  0.00           N
ATOM    819  CA  THR A  44      61.174  77.949  77.040  1.00  0.00           C
ATOM    821  CB  THR A  44      61.114  79.089  78.050  1.00  0.00           C
ATOM    823  OG1 THR A  44      60.484  78.699  79.260  1.00  0.00           O
ATOM    825  CG2 THR A  44      60.284  80.229  77.440  1.00  0.00           C
ATOM    829  C   THR A  44      62.214  76.949  77.510  1.00  0.00           C
ATOM    830  O   THR A  44      61.914  76.039  78.280  1.00  0.00           O
ATOM    831  N   PRO A  45      63.464  77.079  77.120  1.00  0.00           N
ATOM    832  CD  PRO A  45      63.944  77.959  76.040  1.00  0.00           C
ATOM    835  CA  PRO A  45      64.404  76.029  77.430  1.00  0.00           C
ATOM    837  CB  PRO A  45      65.414  76.159  76.310  1.00  0.00           C
ATOM    840  CG  PRO A  45      65.434  77.649  75.950  1.00  0.00           C
ATOM    843  C   PRO A  45      65.034  76.229  78.790  1.00  0.00           C
ATOM    844  O   PRO A  45      65.404  77.329  79.190  1.00  0.00           O
ATOM    845  N   LEU A  46      65.194  75.129  79.530  1.00  0.00           N
ATOM    847  CA  LEU A  46      65.754  75.159  80.860  1.00  0.00           C
ATOM    849  CB  LEU A  46      65.224  73.999  81.740  1.00  0.00           C
ATOM    852  CG  LEU A  46      63.854  74.259  82.380  1.00  0.00           C
ATOM    854  CD1 LEU A  46      62.734  74.259  81.330  1.00  0.00           C
ATOM    858  CD2 LEU A  46      63.544  73.229  83.470  1.00  0.00           C
ATOM    862  C   LEU A  46      67.264  75.079  80.810  1.00  0.00           C
ATOM    863  O   LEU A  46      67.924  75.189  81.830  1.00  0.00           O
ATOM    864  N   MET A  47      67.844  74.919  79.620  1.00  0.00           N
ATOM    866  CA  MET A  47      69.244  75.089  79.380  1.00  0.00           C
ATOM    868  CB  MET A  47      69.944  73.719  79.210  1.00  0.00           C
ATOM    871  CG  MET A  47      69.994  72.939  80.540  1.00  0.00           C
ATOM    874  SD  MET A  47      70.734  71.299  80.410  1.00  0.00           S
ATOM    875  CE  MET A  47      72.404  71.839  79.970  1.00  0.00           C
ATOM    879  C   MET A  47      69.424  75.929  78.140  1.00  0.00           C
ATOM    880  O   MET A  47      68.824  75.659  77.100  1.00  0.00           O
ATOM    881  N   SER A  48      70.254  76.969  78.220  1.00  0.00           N
ATOM    883  CA  SER A  48      70.684  77.729  77.060  1.00  0.00           C
ATOM    885  CB  SER A  48      70.024  79.139  76.900  1.00  0.00           C
ATOM    888  OG  SER A  48      70.294  80.049  77.970  1.00  0.00           O
ATOM    890  C   SER A  48      72.204  77.759  77.140  1.00  0.00           C
ATOM    891  O   SER A  48      72.774  77.229  78.100  1.00  0.00           O
ATOM    892  N   ASP A  49      72.904  78.279  76.100  1.00  0.00           N
ATOM    894  CA  ASP A  49      74.324  77.999  75.920  1.00  0.00           C
ATOM    896  CB  ASP A  49      74.504  77.629  74.430  1.00  0.00           C
ATOM    899  CG  ASP A  49      75.754  76.819  74.130  1.00  0.00           C
ATOM    900  OD1 ASP A  49      76.404  76.309  75.070  1.00  0.00           O
ATOM    901  OD2 ASP A  49      75.944  76.609  72.900  1.00  0.00           O
ATOM    902  C   ASP A  49      75.264  79.159  76.260  1.00  0.00           C
ATOM    903  O   ASP A  49      75.544  79.999  75.410  1.00  0.00           O
ATOM    904  N   PRO A  50      75.834  79.319  77.440  1.00  0.00           N
ATOM    905  CD  PRO A  50      75.214  78.959  78.700  1.00  0.00           C
ATOM    908  CA  PRO A  50      77.154  79.909  77.600  1.00  0.00           C
ATOM    910  CB  PRO A  50      77.334  79.989  79.130  1.00  0.00           C
ATOM    913  CG  PRO A  50      75.914  79.869  79.700  1.00  0.00           C
ATOM    916  C   PRO A  50      78.204  79.059  76.880  1.00  0.00           C
ATOM    917  O   PRO A  50      78.064  77.839  76.910  1.00  0.00           O
ATOM    918  N   PHE A  51      79.254  79.589  76.240  1.00  0.00           N
ATOM    920  CA  PHE A  51      79.844  80.879  76.510  1.00  0.00           C
ATOM    922  CB  PHE A  51      81.234  80.719  77.210  1.00  0.00           C
ATOM    925  CG  PHE A  51      81.184  79.739  78.360  1.00  0.00           C
ATOM    926  CD1 PHE A  51      80.704  80.129  79.620  1.00  0.00           C
ATOM    928  CE1 PHE A  51      80.644  79.219  80.680  1.00  0.00           C
ATOM    930  CZ  PHE A  51      81.074  77.899  80.490  1.00  0.00           C
ATOM    932  CD2 PHE A  51      81.654  78.419  78.190  1.00  0.00           C
ATOM    934  CE2 PHE A  51      81.594  77.509  79.250  1.00  0.00           C
ATOM    936  C   PHE A  51      80.064  81.639  75.210  1.00  0.00           C
ATOM    937  O   PHE A  51      81.114  81.549  74.600  1.00  0.00           O
ATOM    938  N   GLY A  52      79.114  82.509  74.800  1.00  0.00           N
ATOM    940  CA  GLY A  52      79.344  83.369  73.620  1.00  0.00           C
ATOM    943  C   GLY A  52      79.024  82.769  72.280  1.00  0.00           C
ATOM    944  O   GLY A  52      79.534  83.249  71.270  1.00  0.00           O
ATOM    945  N   THR A  53      78.144  81.769  72.260  1.00  0.00           N
ATOM    947  CA  THR A  53      77.554  81.159  71.080  1.00  0.00           C
ATOM    949  CB  THR A  53      78.104  79.769  70.750  1.00  0.00           C
ATOM    951  OG1 THR A  53      78.164  78.959  71.920  1.00  0.00           O
ATOM    953  CG2 THR A  53      79.534  79.959  70.250  1.00  0.00           C
ATOM    957  C   THR A  53      76.064  81.069  71.350  1.00  0.00           C
ATOM    958  O   THR A  53      75.604  81.319  72.470  1.00  0.00           O
ATOM    959  N   ASN A  54      75.234  80.789  70.330  1.00  0.00           N
ATOM    961  CA  ASN A  54      73.814  80.549  70.530  1.00  0.00           C
ATOM    963  CB  ASN A  54      72.964  81.619  69.810  1.00  0.00           C
ATOM    966  CG  ASN A  54      71.514  81.629  70.300  1.00  0.00           C
ATOM    967  OD1 ASN A  54      71.144  80.969  71.260  1.00  0.00           O
ATOM    968  ND2 ASN A  54      70.684  82.459  69.650  1.00  0.00           N
ATOM    971  C   ASN A  54      73.434  79.149  70.060  1.00  0.00           C
ATOM    972  O   ASN A  54      73.304  78.859  68.870  1.00  0.00           O
ATOM    973  N   THR A  55      73.164  78.269  71.040  1.00  0.00           N
ATOM    975  CA  THR A  55      72.374  77.069  70.840  1.00  0.00           C
ATOM    977  CB  THR A  55      73.154  75.739  70.920  1.00  0.00           C
ATOM    979  OG1 THR A  55      73.594  75.389  72.230  1.00  0.00           O
ATOM    981  CG2 THR A  55      74.394  75.789  70.030  1.00  0.00           C
ATOM    985  C   THR A  55      71.284  77.089  71.900  1.00  0.00           C
ATOM    986  O   THR A  55      71.384  77.769  72.920  1.00  0.00           O
ATOM    987  N   TRP A  56      70.214  76.309  71.670  1.00  0.00           N
ATOM    989  CA  TRP A  56      69.204  75.919  72.630  1.00  0.00           C
ATOM    991  CB  TRP A  56      67.794  76.429  72.170  1.00  0.00           C
ATOM    994  CG  TRP A  56      67.444  77.879  72.390  1.00  0.00           C
ATOM    995  CD1 TRP A  56      68.254  78.899  72.830  1.00  0.00           C
ATOM    997  NE1 TRP A  56      67.524  80.059  72.980  1.00  0.00           N
ATOM    999  CE2 TRP A  56      66.234  79.829  72.630  1.00  0.00           C
ATOM   1000  CD2 TRP A  56      66.134  78.469  72.240  1.00  0.00           C
ATOM   1001  CE3 TRP A  56      64.894  77.989  71.820  1.00  0.00           C
ATOM   1003  CZ3 TRP A  56      63.804  78.869  71.780  1.00  0.00           C
ATOM   1005  CZ2 TRP A  56      65.154  80.689  72.630  1.00  0.00           C
ATOM   1007  CH2 TRP A  56      63.934  80.199  72.180  1.00  0.00           C
ATOM   1009  C   TRP A  56      69.254  74.379  72.800  1.00  0.00           C
ATOM   1010  O   TRP A  56      68.914  73.619  71.890  1.00  0.00           O
ATOM   1011  N   PHE A  57      69.724  73.909  73.980  1.00  0.00           N
ATOM   1013  CA  PHE A  57      69.694  72.519  74.430  1.00  0.00           C
ATOM   1015  CB  PHE A  57      70.674  72.229  75.620  1.00  0.00           C
ATOM   1018  CG  PHE A  57      72.114  72.439  75.260  1.00  0.00           C
ATOM   1019  CD1 PHE A  57      72.774  71.529  74.420  1.00  0.00           C
ATOM   1021  CE1 PHE A  57      74.094  71.749  74.020  1.00  0.00           C
ATOM   1023  CZ  PHE A  57      74.774  72.879  74.500  1.00  0.00           C
ATOM   1025  CD2 PHE A  57      72.844  73.499  75.800  1.00  0.00           C
ATOM   1027  CE2 PHE A  57      74.154  73.749  75.400  1.00  0.00           C
ATOM   1029  C   PHE A  57      68.334  72.199  74.990  1.00  0.00           C
ATOM   1030  O   PHE A  57      67.954  72.769  76.020  1.00  0.00           O
ATOM   1031  N   TYR A  58      67.584  71.289  74.350  1.00  0.00           N
ATOM   1033  CA  TYR A  58      66.404  70.669  74.920  1.00  0.00           C
ATOM   1035  CB  TYR A  58      65.194  70.589  73.940  1.00  0.00           C
ATOM   1038  CG  TYR A  58      64.544  71.919  73.710  1.00  0.00           C
ATOM   1039  CD1 TYR A  58      64.894  72.719  72.600  1.00  0.00           C
ATOM   1041  CE1 TYR A  58      64.274  73.959  72.390  1.00  0.00           C
ATOM   1043  CZ  TYR A  58      63.274  74.399  73.250  1.00  0.00           C
ATOM   1044  OH  TYR A  58      62.654  75.639  73.030  1.00  0.00           O
ATOM   1046  CD2 TYR A  58      63.494  72.359  74.540  1.00  0.00           C
ATOM   1048  CE2 TYR A  58      62.874  73.599  74.330  1.00  0.00           C
ATOM   1050  C   TYR A  58      66.784  69.259  75.370  1.00  0.00           C
ATOM   1051  O   TYR A  58      67.014  68.369  74.550  1.00  0.00           O
ATOM   1052  N   VAL A  59      66.864  69.029  76.690  1.00  0.00           N
ATOM   1054  CA  VAL A  59      67.204  67.739  77.260  1.00  0.00           C
ATOM   1056  CB  VAL A  59      68.464  67.749  78.140  1.00  0.00           C
ATOM   1058  CG1 VAL A  59      68.364  68.669  79.380  1.00  0.00           C
ATOM   1062  CG2 VAL A  59      68.814  66.319  78.600  1.00  0.00           C
ATOM   1066  C   VAL A  59      65.994  67.229  78.000  1.00  0.00           C
ATOM   1067  O   VAL A  59      65.394  67.919  78.820  1.00  0.00           O
ATOM   1068  N   PHE A  60      65.614  65.979  77.710  1.00  0.00           N
ATOM   1070  CA  PHE A  60      64.544  65.269  78.380  1.00  0.00           C
ATOM   1072  CB  PHE A  60      63.694  64.579  77.280  1.00  0.00           C
ATOM   1075  CG  PHE A  60      62.614  63.669  77.800  1.00  0.00           C
ATOM   1076  CD1 PHE A  60      61.394  64.219  78.220  1.00  0.00           C
ATOM   1078  CE1 PHE A  60      60.334  63.399  78.620  1.00  0.00           C
ATOM   1080  CZ  PHE A  60      60.494  62.009  78.620  1.00  0.00           C
ATOM   1082  CD2 PHE A  60      62.764  62.279  77.810  1.00  0.00           C
ATOM   1084  CE2 PHE A  60      61.714  61.449  78.220  1.00  0.00           C
ATOM   1086  C   PHE A  60      65.214  64.249  79.250  1.00  0.00           C
ATOM   1087  O   PHE A  60      66.024  63.489  78.740  1.00  0.00           O
ATOM   1088  N   ARG A  61      64.954  64.199  80.570  1.00  0.00           N
ATOM   1090  CA  ARG A  61      65.624  63.219  81.410  1.00  0.00           C
ATOM   1092  CB  ARG A  61      66.914  63.829  82.020  1.00  0.00           C
ATOM   1095  CG  ARG A  61      67.794  62.829  82.800  1.00  0.00           C
ATOM   1098  CD  ARG A  61      69.074  63.469  83.360  1.00  0.00           C
ATOM   1101  NE  ARG A  61      69.914  62.379  83.960  1.00  0.00           N
ATOM   1103  CZ  ARG A  61      70.904  61.769  83.340  1.00  0.00           C
ATOM   1104  NH1 ARG A  61      71.214  61.989  82.080  1.00  0.00           N
ATOM   1107  NH2 ARG A  61      71.644  60.859  83.940  1.00  0.00           N
ATOM   1110  C   ARG A  61      64.724  62.719  82.520  1.00  0.00           C
ATOM   1111  O   ARG A  61      63.944  63.459  83.120  1.00  0.00           O
ATOM   1112  N   GLN A  62      64.784  61.409  82.780  1.00  0.00           N
ATOM   1114  CA  GLN A  62      63.954  60.709  83.740  1.00  0.00           C
ATOM   1116  CB  GLN A  62      62.754  60.029  83.050  1.00  0.00           C
ATOM   1119  CG  GLN A  62      61.894  60.999  82.200  1.00  0.00           C
ATOM   1122  CD  GLN A  62      60.634  60.339  81.620  1.00  0.00           C
ATOM   1123  OE1 GLN A  62      60.594  59.749  80.550  1.00  0.00           O
ATOM   1124  NE2 GLN A  62      59.504  60.529  82.340  1.00  0.00           N
ATOM   1127  C   GLN A  62      64.824  59.649  84.390  1.00  0.00           C
ATOM   1128  O   GLN A  62      65.884  59.309  83.870  1.00  0.00           O
ATOM   1129  N   GLN A  63      64.424  59.109  85.550  1.00  0.00           N
ATOM   1131  CA  GLN A  63      65.164  58.079  86.270  1.00  0.00           C
ATOM   1133  CB  GLN A  63      66.404  58.669  87.010  1.00  0.00           C
ATOM   1136  CG  GLN A  63      67.344  57.579  87.580  1.00  0.00           C
ATOM   1139  CD  GLN A  63      68.534  58.199  88.310  1.00  0.00           C
ATOM   1140  OE1 GLN A  63      68.414  59.159  89.060  1.00  0.00           O
ATOM   1141  NE2 GLN A  63      69.734  57.589  88.140  1.00  0.00           N
ATOM   1144  C   GLN A  63      64.254  57.319  87.240  1.00  0.00           C
ATOM   1145  O   GLN A  63      64.384  57.519  88.440  1.00  0.00           O
ATOM   1146  N   PRO A  64      63.284  56.489  86.870  1.00  0.00           N
ATOM   1147  CD  PRO A  64      62.894  56.139  85.520  1.00  0.00           C
ATOM   1150  CA  PRO A  64      62.264  56.079  87.820  1.00  0.00           C
ATOM   1152  CB  PRO A  64      61.014  55.819  86.960  1.00  0.00           C
ATOM   1155  CG  PRO A  64      61.384  56.279  85.560  1.00  0.00           C
ATOM   1158  C   PRO A  64      62.654  54.819  88.560  1.00  0.00           C
ATOM   1159  O   PRO A  64      63.034  53.839  87.930  1.00  0.00           O
ATOM   1160  N   GLY A  65      62.544  54.829  89.900  1.00  0.00           N
ATOM   1162  CA  GLY A  65      62.464  53.609  90.710  1.00  0.00           C
ATOM   1165  C   GLY A  65      63.544  52.579  90.570  1.00  0.00           C
ATOM   1166  O   GLY A  65      63.284  51.409  90.810  1.00  0.00           O
ATOM   1167  N   HIS A  66      64.774  52.989  90.180  1.00  0.00           N
ATOM   1169  CA  HIS A  66      65.934  52.129  90.070  1.00  0.00           C
ATOM   1171  CB  HIS A  66      66.284  51.409  91.400  1.00  0.00           C
ATOM   1174  ND1 HIS A  66      66.124  52.619  93.580  1.00  0.00           N
ATOM   1175  CG  HIS A  66      66.894  52.249  92.490  1.00  0.00           C
ATOM   1176  CE1 HIS A  66      66.994  52.899  94.530  1.00  0.00           C
ATOM   1178  NE2 HIS A  66      68.264  52.749  94.120  1.00  0.00           N
ATOM   1180  CD2 HIS A  66      68.214  52.329  92.810  1.00  0.00           C
ATOM   1182  C   HIS A  66      65.884  51.149  88.890  1.00  0.00           C
ATOM   1183  O   HIS A  66      66.844  50.429  88.640  1.00  0.00           O
ATOM   1184  N   GLU A  67      64.784  51.179  88.090  1.00  0.00           N
ATOM   1186  CA  GLU A  67      64.634  50.499  86.810  1.00  0.00           C
ATOM   1188  CB  GLU A  67      63.264  50.889  86.150  1.00  0.00           C
ATOM   1191  CG  GLU A  67      62.014  50.569  87.000  1.00  0.00           C
ATOM   1194  CD  GLU A  67      60.674  50.949  86.360  1.00  0.00           C
ATOM   1195  OE1 GLU A  67      60.354  50.409  85.260  1.00  0.00           O
ATOM   1196  OE2 GLU A  67      59.894  51.699  87.010  1.00  0.00           O
ATOM   1197  C   GLU A  67      65.684  50.979  85.830  1.00  0.00           C
ATOM   1198  O   GLU A  67      66.424  50.239  85.180  1.00  0.00           O
ATOM   1199  N   GLY A  68      65.784  52.309  85.750  1.00  0.00           N
ATOM   1201  CA  GLY A  68      66.264  52.969  84.580  1.00  0.00           C
ATOM   1204  C   GLY A  68      65.814  54.379  84.650  1.00  0.00           C
ATOM   1205  O   GLY A  68      66.084  55.069  85.630  1.00  0.00           O
ATOM   1206  N   VAL A  69      65.184  54.859  83.570  1.00  0.00           N
ATOM   1208  CA  VAL A  69      65.344  56.209  83.050  1.00  0.00           C
ATOM   1210  CB  VAL A  69      66.684  56.359  82.360  1.00  0.00           C
ATOM   1212  CG1 VAL A  69      67.834  56.339  83.390  1.00  0.00           C
ATOM   1216  CG2 VAL A  69      66.684  55.259  81.290  1.00  0.00           C
ATOM   1220  C   VAL A  69      64.344  56.449  81.950  1.00  0.00           C
ATOM   1221  O   VAL A  69      63.574  55.549  81.620  1.00  0.00           O
ATOM   1222  N   THR A  70      64.524  57.619  81.290  1.00  0.00           N
ATOM   1224  CA  THR A  70      64.654  57.739  79.840  1.00  0.00           C
ATOM   1226  CB  THR A  70      63.384  57.649  78.960  1.00  0.00           C
ATOM   1228  OG1 THR A  70      62.174  57.569  79.710  1.00  0.00           O
ATOM   1230  CG2 THR A  70      63.414  56.319  78.210  1.00  0.00           C
ATOM   1234  C   THR A  70      65.414  59.029  79.620  1.00  0.00           C
ATOM   1235  O   THR A  70      65.584  59.829  80.540  1.00  0.00           O
ATOM   1236  N   GLN A  71      65.944  59.269  78.400  1.00  0.00           N
ATOM   1238  CA  GLN A  71      66.604  60.519  78.060  1.00  0.00           C
ATOM   1240  CB  GLN A  71      67.904  60.899  78.850  1.00  0.00           C
ATOM   1243  CG  GLN A  71      68.774  61.999  78.160  1.00  0.00           C
ATOM   1246  CD  GLN A  71      69.824  62.629  79.070  1.00  0.00           C
ATOM   1247  OE1 GLN A  71      69.574  63.169  80.150  1.00  0.00           O
ATOM   1248  NE2 GLN A  71      71.084  62.639  78.600  1.00  0.00           N
ATOM   1251  C   GLN A  71      66.874  60.639  76.580  1.00  0.00           C
ATOM   1252  O   GLN A  71      67.494  59.789  75.960  1.00  0.00           O
ATOM   1253  N   GLN A  72      66.464  61.769  75.980  1.00  0.00           N
ATOM   1255  CA  GLN A  72      67.004  62.219  74.710  1.00  0.00           C
ATOM   1257  CB  GLN A  72      66.014  62.139  73.530  1.00  0.00           C
ATOM   1260  CG  GLN A  72      64.614  62.719  73.780  1.00  0.00           C
ATOM   1263  CD  GLN A  72      63.744  62.509  72.540  1.00  0.00           C
ATOM   1264  OE1 GLN A  72      64.184  62.759  71.420  1.00  0.00           O
ATOM   1265  NE2 GLN A  72      62.504  62.009  72.720  1.00  0.00           N
ATOM   1268  C   GLN A  72      67.544  63.619  74.840  1.00  0.00           C
ATOM   1269  O   GLN A  72      67.094  64.419  75.660  1.00  0.00           O
ATOM   1270  N   THR A  73      68.544  63.939  74.010  1.00  0.00           N
ATOM   1272  CA  THR A  73      69.114  65.269  73.960  1.00  0.00           C
ATOM   1274  CB  THR A  73      70.504  65.429  74.610  1.00  0.00           C
ATOM   1276  OG1 THR A  73      71.564  65.899  73.780  1.00  0.00           O
ATOM   1278  CG2 THR A  73      70.954  64.089  75.230  1.00  0.00           C
ATOM   1282  C   THR A  73      68.974  65.749  72.530  1.00  0.00           C
ATOM   1283  O   THR A  73      69.364  65.119  71.550  1.00  0.00           O
ATOM   1284  N   LEU A  74      68.324  66.919  72.410  1.00  0.00           N
ATOM   1286  CA  LEU A  74      68.094  67.589  71.170  1.00  0.00           C
ATOM   1288  CB  LEU A  74      66.574  67.799  70.980  1.00  0.00           C
ATOM   1291  CG  LEU A  74      66.154  68.709  69.830  1.00  0.00           C
ATOM   1293  CD1 LEU A  74      66.404  68.119  68.440  1.00  0.00           C
ATOM   1297  CD2 LEU A  74      64.674  69.049  69.980  1.00  0.00           C
ATOM   1301  C   LEU A  74      68.774  68.919  71.300  1.00  0.00           C
ATOM   1302  O   LEU A  74      68.614  69.619  72.300  1.00  0.00           O
ATOM   1303  N   THR A  75      69.574  69.339  70.310  1.00  0.00           N
ATOM   1305  CA  THR A  75      70.204  70.639  70.400  1.00  0.00           C
ATOM   1307  CB  THR A  75      71.604  70.609  71.010  1.00  0.00           C
ATOM   1309  OG1 THR A  75      72.184  71.909  71.050  1.00  0.00           O
ATOM   1311  CG2 THR A  75      72.524  69.669  70.240  1.00  0.00           C
ATOM   1315  C   THR A  75      70.124  71.379  69.090  1.00  0.00           C
ATOM   1316  O   THR A  75      70.264  70.819  68.000  1.00  0.00           O
ATOM   1317  N   LEU A  76      69.784  72.669  69.200  1.00  0.00           N
ATOM   1319  CA  LEU A  76      69.384  73.489  68.100  1.00  0.00           C
ATOM   1321  CB  LEU A  76      67.924  74.029  68.300  1.00  0.00           C
ATOM   1324  CG  LEU A  76      66.864  73.029  68.820  1.00  0.00           C
ATOM   1326  CD1 LEU A  76      65.504  73.739  68.940  1.00  0.00           C
ATOM   1330  CD2 LEU A  76      66.704  71.819  67.900  1.00  0.00           C
ATOM   1334  C   LEU A  76      70.344  74.669  68.010  1.00  0.00           C
ATOM   1335  O   LEU A  76      70.414  75.479  68.940  1.00  0.00           O
ATOM   1336  N   THR A  77      71.104  74.799  66.900  1.00  0.00           N
ATOM   1338  CA  THR A  77      72.084  75.889  66.690  1.00  0.00           C
ATOM   1340  CB  THR A  77      73.364  75.469  65.940  1.00  0.00           C
ATOM   1342  OG1 THR A  77      73.994  74.319  66.520  1.00  0.00           O
ATOM   1344  CG2 THR A  77      74.394  76.619  65.980  1.00  0.00           C
ATOM   1348  C   THR A  77      71.474  77.039  65.900  1.00  0.00           C
ATOM   1349  O   THR A  77      71.024  76.859  64.770  1.00  0.00           O
ATOM   1350  N   PHE A  78      71.484  78.279  66.450  1.00  0.00           N
ATOM   1352  CA  PHE A  78      70.944  79.469  65.810  1.00  0.00           C
ATOM   1354  CB  PHE A  78      70.074  80.349  66.740  1.00  0.00           C
ATOM   1357  CG  PHE A  78      68.854  79.619  67.210  1.00  0.00           C
ATOM   1358  CD1 PHE A  78      68.884  78.879  68.390  1.00  0.00           C
ATOM   1360  CE1 PHE A  78      67.744  78.229  68.850  1.00  0.00           C
ATOM   1362  CZ  PHE A  78      66.544  78.309  68.130  1.00  0.00           C
ATOM   1364  CD2 PHE A  78      67.634  79.729  66.510  1.00  0.00           C
ATOM   1366  CE2 PHE A  78      66.484  79.069  66.960  1.00  0.00           C
ATOM   1368  C   PHE A  78      72.054  80.379  65.310  1.00  0.00           C
ATOM   1369  O   PHE A  78      73.114  80.499  65.930  1.00  0.00           O
ATOM   1370  N   ASN A  79      71.784  81.079  64.180  1.00  0.00           N
ATOM   1372  CA  ASN A  79      72.614  82.169  63.690  1.00  0.00           C
ATOM   1374  CB  ASN A  79      72.554  82.289  62.130  1.00  0.00           C
ATOM   1377  CG  ASN A  79      71.214  82.749  61.560  1.00  0.00           C
ATOM   1378  OD1 ASN A  79      70.354  83.279  62.270  1.00  0.00           O
ATOM   1379  ND2 ASN A  79      71.024  82.619  60.230  1.00  0.00           N
ATOM   1382  C   ASN A  79      72.274  83.479  64.400  1.00  0.00           C
ATOM   1383  O   ASN A  79      71.324  83.589  65.180  1.00  0.00           O
ATOM   1384  N   SER A  80      73.044  84.539  64.130  1.00  0.00           N
ATOM   1386  CA  SER A  80      72.974  85.859  64.740  1.00  0.00           C
ATOM   1388  CB  SER A  80      74.144  86.699  64.160  1.00  0.00           C
ATOM   1391  OG  SER A  80      74.064  86.719  62.740  1.00  0.00           O
ATOM   1393  C   SER A  80      71.684  86.629  64.480  1.00  0.00           C
ATOM   1394  O   SER A  80      71.314  87.539  65.210  1.00  0.00           O
ATOM   1395  N   SER A  81      70.934  86.199  63.440  1.00  0.00           N
ATOM   1397  CA  SER A  81      69.694  86.799  62.980  1.00  0.00           C
ATOM   1399  CB  SER A  81      69.674  86.789  61.430  1.00  0.00           C
ATOM   1402  OG  SER A  81      68.674  87.659  60.880  1.00  0.00           O
ATOM   1404  C   SER A  81      68.504  86.019  63.540  1.00  0.00           C
ATOM   1405  O   SER A  81      67.354  86.309  63.230  1.00  0.00           O
ATOM   1406  N   GLY A  82      68.774  85.019  64.410  1.00  0.00           N
ATOM   1408  CA  GLY A  82      67.784  84.289  65.200  1.00  0.00           C
ATOM   1411  C   GLY A  82      67.084  83.199  64.440  1.00  0.00           C
ATOM   1412  O   GLY A  82      65.974  82.809  64.800  1.00  0.00           O
ATOM   1413  N   VAL A  83      67.734  82.659  63.390  1.00  0.00           N
ATOM   1415  CA  VAL A  83      67.194  81.589  62.570  1.00  0.00           C
ATOM   1417  CB  VAL A  83      67.134  81.949  61.090  1.00  0.00           C
ATOM   1419  CG1 VAL A  83      66.444  80.829  60.270  1.00  0.00           C
ATOM   1423  CG2 VAL A  83      66.364  83.269  60.960  1.00  0.00           C
ATOM   1427  C   VAL A  83      68.064  80.369  62.760  1.00  0.00           C
ATOM   1428  O   VAL A  83      69.294  80.429  62.760  1.00  0.00           O
ATOM   1429  N   LEU A  84      67.444  79.189  63.000  1.00  0.00           N
ATOM   1431  CA  LEU A  84      68.194  77.969  63.160  1.00  0.00           C
ATOM   1433  CB  LEU A  84      67.404  76.869  63.900  1.00  0.00           C
ATOM   1436  CG  LEU A  84      66.144  76.249  63.300  1.00  0.00           C
ATOM   1438  CD1 LEU A  84      66.524  75.179  62.280  1.00  0.00           C
ATOM   1442  CD2 LEU A  84      65.344  75.629  64.450  1.00  0.00           C
ATOM   1446  C   LEU A  84      68.924  77.469  61.920  1.00  0.00           C
ATOM   1447  O   LEU A  84      68.454  77.579  60.790  1.00  0.00           O
ATOM   1448  N   THR A  85      70.144  76.929  62.130  1.00  0.00           N
ATOM   1450  CA  THR A  85      71.024  76.549  61.030  1.00  0.00           C
ATOM   1452  CB  THR A  85      72.414  77.169  61.150  1.00  0.00           C
ATOM   1454  OG1 THR A  85      73.134  76.769  62.310  1.00  0.00           O
ATOM   1456  CG2 THR A  85      72.254  78.689  61.230  1.00  0.00           C
ATOM   1460  C   THR A  85      71.214  75.059  61.020  1.00  0.00           C
ATOM   1461  O   THR A  85      71.654  74.489  60.020  1.00  0.00           O
ATOM   1462  N   ASN A  86      70.914  74.409  62.150  1.00  0.00           N
ATOM   1464  CA  ASN A  86      71.344  73.059  62.370  1.00  0.00           C
ATOM   1466  CB  ASN A  86      72.834  73.109  62.760  1.00  0.00           C
ATOM   1469  CG  ASN A  86      73.524  71.779  62.930  1.00  0.00           C
ATOM   1470  OD1 ASN A  86      74.304  71.619  63.870  1.00  0.00           O
ATOM   1471  ND2 ASN A  86      73.244  70.819  62.020  1.00  0.00           N
ATOM   1474  C   ASN A  86      70.514  72.429  63.460  1.00  0.00           C
ATOM   1475  O   ASN A  86      70.234  73.059  64.490  1.00  0.00           O
ATOM   1476  N   ILE A  87      70.144  71.159  63.250  1.00  0.00           N
ATOM   1478  CA  ILE A  87      69.464  70.309  64.210  1.00  0.00           C
ATOM   1480  CB  ILE A  87      68.124  69.819  63.660  1.00  0.00           C
ATOM   1482  CG2 ILE A  87      67.354  68.989  64.710  1.00  0.00           C
ATOM   1486  CG1 ILE A  87      67.254  70.999  63.140  1.00  0.00           C
ATOM   1489  CD  ILE A  87      66.934  72.029  64.220  1.00  0.00           C
ATOM   1493  C   ILE A  87      70.394  69.129  64.460  1.00  0.00           C
ATOM   1494  O   ILE A  87      70.814  68.469  63.520  1.00  0.00           O
ATOM   1495  N   ASP A  88      70.724  68.849  65.740  1.00  0.00           N
ATOM   1497  CA  ASP A  88      71.324  67.579  66.140  1.00  0.00           C
ATOM   1499  CB  ASP A  88      72.724  67.779  66.800  1.00  0.00           C
ATOM   1502  CG  ASP A  88      73.484  66.499  67.150  1.00  0.00           C
ATOM   1503  OD1 ASP A  88      72.954  65.379  66.930  1.00  0.00           O
ATOM   1504  OD2 ASP A  88      74.644  66.609  67.650  1.00  0.00           O
ATOM   1505  C   ASP A  88      70.334  66.929  67.080  1.00  0.00           C
ATOM   1506  O   ASP A  88      69.934  67.499  68.100  1.00  0.00           O
ATOM   1507  N   ASN A  89      69.874  65.709  66.760  1.00  0.00           N
ATOM   1509  CA  ASN A  89      69.064  64.939  67.660  1.00  0.00           C
ATOM   1511  CB  ASN A  89      67.634  64.789  67.090  1.00  0.00           C
ATOM   1514  CG  ASN A  89      66.704  64.129  68.080  1.00  0.00           C
ATOM   1515  OD1 ASN A  89      66.314  62.979  67.890  1.00  0.00           O
ATOM   1516  ND2 ASN A  89      66.334  64.819  69.180  1.00  0.00           N
ATOM   1519  C   ASN A  89      69.764  63.609  67.940  1.00  0.00           C
ATOM   1520  O   ASN A  89      70.114  62.849  67.050  1.00  0.00           O
ATOM   1521  N   LYS A  90      70.004  63.319  69.240  1.00  0.00           N
ATOM   1523  CA  LYS A  90      70.694  62.109  69.640  1.00  0.00           C
ATOM   1525  CB  LYS A  90      72.164  62.369  70.030  1.00  0.00           C
ATOM   1528  CG  LYS A  90      72.394  63.409  71.130  1.00  0.00           C
ATOM   1531  CD  LYS A  90      73.884  63.739  71.200  1.00  0.00           C
ATOM   1534  CE  LYS A  90      74.274  64.689  72.330  1.00  0.00           C
ATOM   1537  NZ  LYS A  90      74.094  64.039  73.630  1.00  0.00           N
ATOM   1541  C   LYS A  90      69.934  61.369  70.750  1.00  0.00           C
ATOM   1542  O   LYS A  90      69.834  61.869  71.870  1.00  0.00           O
ATOM   1543  N   PRO A  91      69.404  60.169  70.490  1.00  0.00           N
ATOM   1544  CD  PRO A  91      69.034  59.779  69.130  1.00  0.00           C
ATOM   1547  CA  PRO A  91      68.534  59.549  71.480  1.00  0.00           C
ATOM   1549  CB  PRO A  91      67.844  58.429  70.660  1.00  0.00           C
ATOM   1552  CG  PRO A  91      67.734  59.019  69.270  1.00  0.00           C
ATOM   1555  C   PRO A  91      69.194  58.959  72.720  1.00  0.00           C
ATOM   1556  O   PRO A  91      69.244  59.629  73.750  1.00  0.00           O
ATOM   1557  N   ALA A  92      69.684  57.709  72.670  1.00  0.00           N
ATOM   1559  CA  ALA A  92      69.764  56.859  73.840  1.00  0.00           C
ATOM   1561  CB  ALA A  92      69.244  55.449  73.460  1.00  0.00           C
ATOM   1565  C   ALA A  92      71.154  56.759  74.450  1.00  0.00           C
ATOM   1566  O   ALA A  92      71.414  55.889  75.290  1.00  0.00           O
ATOM   1567  N   LEU A  93      72.074  57.669  74.060  1.00  0.00           N
ATOM   1569  CA  LEU A  93      73.444  57.699  74.580  1.00  0.00           C
ATOM   1571  CB  LEU A  93      73.504  58.049  76.110  1.00  0.00           C
ATOM   1574  CG  LEU A  93      72.804  59.339  76.610  1.00  0.00           C
ATOM   1576  CD1 LEU A  93      71.304  59.189  76.840  1.00  0.00           C
ATOM   1580  CD2 LEU A  93      73.444  59.749  77.950  1.00  0.00           C
ATOM   1584  C   LEU A  93      74.234  56.419  74.270  1.00  0.00           C
ATOM   1585  O   LEU A  93      73.964  55.729  73.290  1.00  0.00           O
ATOM   1586  N   SER A  94      75.264  56.079  75.100  1.00  0.00           N
ATOM   1588  CA  SER A  94      76.224  54.999  74.890  1.00  0.00           C
ATOM   1590  CB  SER A  94      77.174  55.279  73.700  1.00  0.00           C
ATOM   1593  OG  SER A  94      78.004  54.149  73.390  1.00  0.00           O
ATOM   1595  C   SER A  94      77.074  54.859  76.180  1.00  0.00           C
ATOM   1596  OT1 SER A  94      76.934  55.759  77.050  1.00  0.00           O
ATOM   1597  OT2 SER A  94      77.884  53.889  76.320  1.00  0.00           O
ATOM   1598  NH3 POPEB  95      -0.776 100.639  57.450  1.00  0.00           N
ATOM   1602  C12 POPEB  95      -1.116 101.999  58.000  1.00  0.00           C
ATOM   1605  C11 POPEB  95      -2.616 102.069  58.250  1.00  0.00           C
ATOM   1608  P   POPEB  95      -3.696 104.419  57.910  1.00  0.00           P
ATOM   1609  O13 POPEB  95      -3.894 105.639  58.710  1.00  0.00           O
ATOM   1610  O14 POPEB  95      -4.924 103.769  57.360  1.00  0.00           O
ATOM   1611  O11 POPEB  95      -2.616 104.689  56.810  1.00  0.00           O
ATOM   1612  O12 POPEB  95      -2.976 103.329  58.800  1.00  0.00           O
ATOM   1613  C1  POPEB  95      -2.836 105.589  55.720  1.00  0.00           C
ATOM   1616  C2  POPEB  95      -2.906 107.109  56.130  1.00  0.00           C
ATOM   1618  O21 POPEB  95      -2.916 107.989  54.980  1.00  0.00           O
ATOM   1619  C21 POPEB  95      -3.756 107.749  54.010  1.00  0.00           C
ATOM   1620  O22 POPEB  95      -4.744 107.049  54.060  1.00  0.00           O
ATOM   1621  C22 POPEB  95      -3.176 108.379  52.730  1.00  0.00           C
ATOM   1624  C3  POPEB  95      -1.706 107.569  57.010  1.00  0.00           C
ATOM   1627  O31 POPEB  95      -0.576 107.969  56.190  1.00  0.00           O
ATOM   1628  C31 POPEB  95      -0.416 109.279  56.010  1.00  0.00           C
ATOM   1629  O32 POPEB  95      -0.916 110.169  56.670  1.00  0.00           O
ATOM   1630  C32 POPEB  95       0.514 109.499  54.800  1.00  0.00           C
ATOM   1633  C23 POPEB  95      -3.846 109.719  52.400  1.00  0.00           C
ATOM   1636  C24 POPEB  95      -3.096 110.499  51.310  1.00  0.00           C
ATOM   1639  C25 POPEB  95      -3.864 111.769  50.950  1.00  0.00           C
ATOM   1642  C26 POPEB  95      -3.126 112.739  50.020  1.00  0.00           C
ATOM   1645  C27 POPEB  95      -2.666 112.189  48.670  1.00  0.00           C
ATOM   1648  C28 POPEB  95      -2.256 113.319  47.690  1.00  0.00           C
ATOM   1651  C29 POPEB  95      -0.986 114.039  48.050  1.00  0.00           C
ATOM   1653 0C21 POPEB  95       0.104 114.159  47.270  1.00  0.00           C
ATOM   1655 1C21 POPEB  95       0.254 113.569  45.880  1.00  0.00           C
ATOM   1658 2C21 POPEB  95       1.694 113.459  45.340  1.00  0.00           C
ATOM   1661 3C21 POPEB  95       2.594 112.519  46.160  1.00  0.00           C
ATOM   1664 4C21 POPEB  95       3.974 112.269  45.520  1.00  0.00           C
ATOM   1667 5C21 POPEB  95       4.864 111.219  46.220  1.00  0.00           C
ATOM   1670 6C21 POPEB  95       4.284 109.789  46.260  1.00  0.00           C
ATOM   1673 7C21 POPEB  95       5.164 108.829  47.080  1.00  0.00           C
ATOM   1676 8C21 POPEB  95       4.754 107.359  46.970  1.00  0.00           C
ATOM   1680  C33 POPEB  95       0.364 110.909  54.160  1.00  0.00           C
ATOM   1683  C34 POPEB  95       0.924 111.009  52.730  1.00  0.00           C
ATOM   1686  C35 POPEB  95       0.764 112.419  52.140  1.00  0.00           C
ATOM   1689  C36 POPEB  95       2.004 113.319  52.330  1.00  0.00           C
ATOM   1692  C37 POPEB  95       1.734 114.779  51.940  1.00  0.00           C
ATOM   1695  C38 POPEB  95       3.004 115.589  51.630  1.00  0.00           C
ATOM   1698  C39 POPEB  95       3.474 115.389  50.190  1.00  0.00           C
ATOM   1701 0C31 POPEB  95       4.864 115.949  49.890  1.00  0.00           C
ATOM   1704 1C31 POPEB  95       5.314 115.679  48.440  1.00  0.00           C
ATOM   1707 2C31 POPEB  95       6.824 115.849  48.210  1.00  0.00           C
ATOM   1710 3C31 POPEB  95       7.384 117.209  48.650  1.00  0.00           C
ATOM   1713 4C31 POPEB  95       8.914 117.289  48.560  1.00  0.00           C
ATOM   1716 5C31 POPEB  95       9.474 118.539  49.250  1.00  0.00           C
ATOM   1719 6C31 POPEB  95      11.004 118.599  49.270  1.00  0.00           C
ATOM   1723  NH3 POPEC  96      57.904  61.029  19.000  1.00  0.00           N
ATOM   1727  C12 POPEC  96      56.914  61.509  17.970  1.00  0.00           C
ATOM   1730  C11 POPEC  96      55.654  62.039  18.640  1.00  0.00           C
ATOM   1733  P   POPEC  96      53.184  62.039  17.800  1.00  0.00           P
ATOM   1734  O13 POPEC  96      52.464  62.899  16.830  1.00  0.00           O
ATOM   1735  O14 POPEC  96      53.014  60.579  17.670  1.00  0.00           O
ATOM   1736  O11 POPEC  96      52.814  62.479  19.260  1.00  0.00           O
ATOM   1737  O12 POPEC  96      54.714  62.409  17.620  1.00  0.00           O
ATOM   1738  C1  POPEC  96      52.264  63.769  19.510  1.00  0.00           C
ATOM   1741  C2  POPEC  96      53.384  64.839  19.640  1.00  0.00           C
ATOM   1743  O21 POPEC  96      54.434  64.439  20.550  1.00  0.00           O
ATOM   1744  C21 POPEC  96      54.094  64.409  21.820  1.00  0.00           C
ATOM   1745  O22 POPEC  96      52.964  64.379  22.270  1.00  0.00           O
ATOM   1746  C22 POPEC  96      55.334  64.609  22.690  1.00  0.00           C
ATOM   1749  C3  POPEC  96      52.844  66.269  19.950  1.00  0.00           C
ATOM   1752  O31 POPEC  96      53.924  67.169  20.310  1.00  0.00           O
ATOM   1753  C31 POPEC  96      53.804  67.829  21.450  1.00  0.00           C
ATOM   1754  O32 POPEC  96      52.834  67.809  22.190  1.00  0.00           O
ATOM   1755  C32 POPEC  96      55.074  68.629  21.720  1.00  0.00           C
ATOM   1758  C23 POPEC  96      54.854  65.269  24.000  1.00  0.00           C
ATOM   1761  C24 POPEC  96      55.974  65.889  24.850  1.00  0.00           C
ATOM   1764  C25 POPEC  96      55.414  66.559  26.120  1.00  0.00           C
ATOM   1767  C26 POPEC  96      54.874  65.539  27.120  1.00  0.00           C
ATOM   1770  C27 POPEC  96      54.144  66.179  28.310  1.00  0.00           C
ATOM   1773  C28 POPEC  96      53.474  65.139  29.230  1.00  0.00           C
ATOM   1776  C29 POPEC  96      54.474  64.189  29.830  1.00  0.00           C
ATOM   1778 0C21 POPEC  96      54.834  64.079  31.130  1.00  0.00           C
ATOM   1780 1C21 POPEC  96      54.284  64.849  32.300  1.00  0.00           C
ATOM   1783 2C21 POPEC  96      53.794  63.919  33.430  1.00  0.00           C
ATOM   1786 3C21 POPEC  96      52.584  63.059  33.050  1.00  0.00           C
ATOM   1789 4C21 POPEC  96      52.314  61.919  34.040  1.00  0.00           C
ATOM   1792 5C21 POPEC  96      51.644  62.339  35.360  1.00  0.00           C
ATOM   1795 6C21 POPEC  96      51.244  61.109  36.190  1.00  0.00           C
ATOM   1798 7C21 POPEC  96      50.414  61.459  37.440  1.00  0.00           C
ATOM   1801 8C21 POPEC  96      49.834  60.239  38.140  1.00  0.00           C
ATOM   1805  C33 POPEC  96      54.994  69.319  23.100  1.00  0.00           C
ATOM   1808  C34 POPEC  96      56.244  70.149  23.420  1.00  0.00           C
ATOM   1811  C35 POPEC  96      56.414  70.469  24.920  1.00  0.00           C
ATOM   1814  C36 POPEC  96      55.284  71.289  25.530  1.00  0.00           C
ATOM   1817  C37 POPEC  96      55.634  71.839  26.930  1.00  0.00           C
ATOM   1820  C38 POPEC  96      54.584  72.819  27.460  1.00  0.00           C
ATOM   1823  C39 POPEC  96      54.944  73.469  28.810  1.00  0.00           C
ATOM   1826 0C31 POPEC  96      54.254  72.789  29.990  1.00  0.00           C
ATOM   1829 1C31 POPEC  96      54.564  73.469  31.340  1.00  0.00           C
ATOM   1832 2C31 POPEC  96      53.744  72.839  32.470  1.00  0.00           C
ATOM   1835 3C31 POPEC  96      53.814  73.579  33.810  1.00  0.00           C
ATOM   1838 4C31 POPEC  96      55.144  73.379  34.560  1.00  0.00           C
ATOM   1841 5C31 POPEC  96      55.094  73.959  35.980  1.00  0.00           C
ATOM   1844 6C31 POPEC  96      56.354  73.679  36.800  1.00  0.00           C
ATOM   1848  NH3 POPED  97      41.664 101.109  16.350  1.00  0.00           N
ATOM   1852  C12 POPED  97      42.334 102.229  15.590  1.00  0.00           C
ATOM   1855  C11 POPED  97      43.714 101.779  15.080  1.00  0.00           C
ATOM   1858  P   POPED  97      45.784 102.589  16.470  1.00  0.00           P
ATOM   1859  O13 POPED  97      46.724 102.509  15.330  1.00  0.00           O
ATOM   1860  O14 POPED  97      45.224 103.909  16.800  1.00  0.00           O
ATOM   1861  O11 POPED  97      46.444 101.939  17.750  1.00  0.00           O
ATOM   1862  O12 POPED  97      44.624 101.569  16.180  1.00  0.00           O
ATOM   1863  C1  POPED  97      47.654 102.499  18.300  1.00  0.00           C
ATOM   1866  C2  POPED  97      47.664 102.509  19.860  1.00  0.00           C
ATOM   1868  O21 POPED  97      49.024 102.619  20.300  1.00  0.00           O
ATOM   1869  C21 POPED  97      49.184 102.979  21.570  1.00  0.00           C
ATOM   1870  O22 POPED  97      48.294 103.439  22.270  1.00  0.00           O
ATOM   1871  C22 POPED  97      50.584 102.609  22.030  1.00  0.00           C
ATOM   1874  C3  POPED  97      47.014 101.229  20.440  1.00  0.00           C
ATOM   1877  O31 POPED  97      45.644 101.509  20.840  1.00  0.00           O
ATOM   1878  C31 POPED  97      45.414 101.419  22.160  1.00  0.00           C
ATOM   1879  O32 POPED  97      46.164 100.929  22.980  1.00  0.00           O
ATOM   1880  C32 POPED  97      44.064 102.049  22.510  1.00  0.00           C
ATOM   1883  C23 POPED  97      50.604 101.329  22.900  1.00  0.00           C
ATOM   1886  C24 POPED  97      50.324 101.589  24.380  1.00  0.00           C
ATOM   1889  C25 POPED  97      50.084 100.269  25.120  1.00  0.00           C
ATOM   1892  C26 POPED  97      50.234 100.339  26.650  1.00  0.00           C
ATOM   1895  C27 POPED  97      50.004  98.949  27.270  1.00  0.00           C
ATOM   1898  C28 POPED  97      50.274  98.859  28.780  1.00  0.00           C
ATOM   1901  C29 POPED  97      50.154  97.419  29.220  1.00  0.00           C
ATOM   1903 0C21 POPED  97      49.524  96.969  30.310  1.00  0.00           C
ATOM   1905 1C21 POPED  97      48.864  97.839  31.340  1.00  0.00           C
ATOM   1908 2C21 POPED  97      48.514  97.059  32.620  1.00  0.00           C
ATOM   1911 3C21 POPED  97      47.834  97.969  33.640  1.00  0.00           C
ATOM   1914 4C21 POPED  97      47.354  97.249  34.910  1.00  0.00           C
ATOM   1917 5C21 POPED  97      48.504  96.679  35.760  1.00  0.00           C
ATOM   1920 6C21 POPED  97      48.054  96.419  37.200  1.00  0.00           C
ATOM   1923 7C21 POPED  97      49.184  95.939  38.110  1.00  0.00           C
ATOM   1926 8C21 POPED  97      48.814  96.009  39.600  1.00  0.00           C
ATOM   1930  C33 POPED  97      42.864 101.439  21.730  1.00  0.00           C
ATOM   1933  C34 POPED  97      41.564 102.199  22.030  1.00  0.00           C
ATOM   1936  C35 POPED  97      40.294 101.439  21.640  1.00  0.00           C
ATOM   1939  C36 POPED  97      39.964 100.279  22.590  1.00  0.00           C
ATOM   1942  C37 POPED  97      38.534 100.329  23.170  1.00  0.00           C
ATOM   1945  C38 POPED  97      38.254 101.569  24.030  1.00  0.00           C
ATOM   1948  C39 POPED  97      37.274 101.319  25.190  1.00  0.00           C
ATOM   1951 0C31 POPED  97      37.944 100.629  26.380  1.00  0.00           C
ATOM   1954 1C31 POPED  97      36.994  99.879  27.330  1.00  0.00           C
ATOM   1957 2C31 POPED  97      37.764  98.809  28.130  1.00  0.00           C
ATOM   1960 3C31 POPED  97      36.894  97.759  28.850  1.00  0.00           C
ATOM   1963 4C31 POPED  97      36.034  98.349  29.960  1.00  0.00           C
ATOM   1966 5C31 POPED  97      35.504  97.289  30.940  1.00  0.00           C
ATOM   1969 6C31 POPED  97      34.644  97.879  32.060  1.00  0.00           C
ATOM   1973  NH3 POPEE  98     119.704 131.519  19.400  1.00  0.00           N
ATOM   1977  C12 POPEE  98     119.274 130.499  18.390  1.00  0.00           C
ATOM   1980  C11 POPEE  98     118.624 129.269  19.010  1.00  0.00           C
ATOM   1983  P   POPEE  98     120.114 127.139  18.810  1.00  0.00           P
ATOM   1984  O13 POPEE  98     118.924 126.269  18.630  1.00  0.00           O
ATOM   1985  O14 POPEE  98     120.864 127.519  17.590  1.00  0.00           O
ATOM   1986  O11 POPEE  98     121.114 126.449  19.840  1.00  0.00           O
ATOM   1987  O12 POPEE  98     119.644 128.439  19.580  1.00  0.00           O
ATOM   1988  C1  POPEE  98     120.864 126.559  21.250  1.00  0.00           C
ATOM   1991  C2  POPEE  98     121.324 125.289  22.010  1.00  0.00           C
ATOM   1993  O21 POPEE  98     121.204 125.549  23.420  1.00  0.00           O
ATOM   1994  C21 POPEE  98     121.074 124.459  24.160  1.00  0.00           C
ATOM   1995  O22 POPEE  98     121.004 123.309  23.760  1.00  0.00           O
ATOM   1996  C22 POPEE  98     120.934 124.839  25.630  1.00  0.00           C
ATOM   1999  C3  POPEE  98     122.794 124.949  21.610  1.00  0.00           C
ATOM   2002  O31 POPEE  98     123.344 123.809  22.300  1.00  0.00           O
ATOM   2003  C31 POPEE  98     124.414 123.289  21.700  1.00  0.00           C
ATOM   2004  O32 POPEE  98     124.854 123.679  20.630  1.00  0.00           O
ATOM   2005  C32 POPEE  98     124.984 122.109  22.470  1.00  0.00           C
ATOM   2008  C23 POPEE  98     122.284 125.229  26.280  1.00  0.00           C
ATOM   2011  C24 POPEE  98     122.134 125.509  27.780  1.00  0.00           C
ATOM   2014  C25 POPEE  98     121.774 124.279  28.610  1.00  0.00           C
ATOM   2017  C26 POPEE  98     120.444 124.439  29.350  1.00  0.00           C
ATOM   2020  C27 POPEE  98     120.104 123.219  30.220  1.00  0.00           C
ATOM   2023  C28 POPEE  98     118.954 123.449  31.210  1.00  0.00           C
ATOM   2026  C29 POPEE  98     119.354 124.399  32.320  1.00  0.00           C
ATOM   2028 0C21 POPEE  98     118.614 124.699  33.400  1.00  0.00           C
ATOM   2030 1C21 POPEE  98     117.294 124.099  33.780  1.00  0.00           C
ATOM   2033 2C21 POPEE  98     117.504 123.239  35.030  1.00  0.00           C
ATOM   2036 3C21 POPEE  98     116.214 122.619  35.580  1.00  0.00           C
ATOM   2039 4C21 POPEE  98     116.494 121.829  36.860  1.00  0.00           C
ATOM   2042 5C21 POPEE  98     115.214 121.389  37.580  1.00  0.00           C
ATOM   2045 6C21 POPEE  98     115.514 120.839  38.980  1.00  0.00           C
ATOM   2048 7C21 POPEE  98     114.244 120.509  39.780  1.00  0.00           C
ATOM   2051 8C21 POPEE  98     113.874 119.029  39.720  1.00  0.00           C
ATOM   2055  C33 POPEE  98     126.432 122.349  22.960  1.00  0.00           C
ATOM   2058  C34 POPEE  98     126.502 123.029  24.340  1.00  0.00           C
ATOM   2061  C35 POPEE  98     127.022 122.069  25.430  1.00  0.00           C
ATOM   2064  C36 POPEE  98     127.142 122.699  26.820  1.00  0.00           C
ATOM   2067  C37 POPEE  98     128.172 121.959  27.690  1.00  0.00           C
ATOM   2070  C38 POPEE  98     128.142 122.349  29.170  1.00  0.00           C
ATOM   2073  C39 POPEE  98     127.002 121.659  29.940  1.00  0.00           C
ATOM   2076 0C31 POPEE  98     127.212 121.679  31.470  1.00  0.00           C
ATOM   2079 1C31 POPEE  98     126.102 120.929  32.210  1.00  0.00           C
ATOM   2082 2C31 POPEE  98     126.382 120.699  33.710  1.00  0.00           C
ATOM   2085 3C31 POPEE  98     126.612 121.989  34.500  1.00  0.00           C
ATOM   2088 4C31 POPEE  98     126.852 121.739  35.990  1.00  0.00           C
ATOM   2091 5C31 POPEE  98     127.142 123.029  36.760  1.00  0.00           C
ATOM   2094 6C31 POPEE  98     127.442 122.799  38.240  1.00  0.00           C
ATOM   2098  NH3 POPEF  99      64.234  20.479  21.650  1.00  0.00           N
ATOM   2102  C12 POPEF  99      64.834  19.929  22.920  1.00  0.00           C
ATOM   2105  C11 POPEF  99      64.984  18.389  22.840  1.00  0.00           C
ATOM   2108  P   POPEF  99      66.214  16.629  24.350  1.00  0.00           P
ATOM   2109  O13 POPEF  99      65.454  15.439  24.770  1.00  0.00           O
ATOM   2110  O14 POPEF  99      67.044  16.469  23.150  1.00  0.00           O
ATOM   2111  O11 POPEF  99      67.114  17.149  25.550  1.00  0.00           O
ATOM   2112  O12 POPEF  99      65.244  17.859  24.140  1.00  0.00           O
ATOM   2113  C1  POPEF  99      66.574  17.419  26.840  1.00  0.00           C
ATOM   2116  C2  POPEF  99      67.044  18.809  27.340  1.00  0.00           C
ATOM   2118  O21 POPEF  99      66.964  18.779  28.790  1.00  0.00           O
ATOM   2119  C21 POPEF  99      67.904  19.519  29.380  1.00  0.00           C
ATOM   2120  O22 POPEF  99      68.654  20.289  28.820  1.00  0.00           O
ATOM   2121  C22 POPEF  99      67.964  19.199  30.880  1.00  0.00           C
ATOM   2124  C3  POPEF  99      66.234  19.959  26.670  1.00  0.00           C
ATOM   2127  O31 POPEF  99      66.454  21.229  27.320  1.00  0.00           O
ATOM   2128  C31 POPEF  99      65.804  22.269  26.830  1.00  0.00           C
ATOM   2129  O32 POPEF  99      65.064  22.279  25.850  1.00  0.00           O
ATOM   2130  C32 POPEF  99      66.084  23.479  27.720  1.00  0.00           C
ATOM   2133  C23 POPEF  99      69.194  19.839  31.600  1.00  0.00           C
ATOM   2136  C24 POPEF  99      69.934  18.829  32.500  1.00  0.00           C
ATOM   2139  C25 POPEF  99      71.024  19.459  33.390  1.00  0.00           C
ATOM   2142  C26 POPEF  99      70.494  19.899  34.770  1.00  0.00           C
ATOM   2145  C27 POPEF  99      71.614  20.089  35.810  1.00  0.00           C
ATOM   2148  C28 POPEF  99      71.134  20.539  37.210  1.00  0.00           C
ATOM   2151  C29 POPEF  99      69.994  19.699  37.740  1.00  0.00           C
ATOM   2153 0C21 POPEF  99      70.034  18.719  38.660  1.00  0.00           C
ATOM   2155 1C21 POPEF  99      71.244  18.219  39.420  1.00  0.00           C
ATOM   2158 2C21 POPEF  99      70.864  17.769  40.840  1.00  0.00           C
ATOM   2161 3C21 POPEF  99      71.944  16.919  41.510  1.00  0.00           C
ATOM   2164 4C21 POPEF  99      71.504  16.369  42.880  1.00  0.00           C
ATOM   2167 5C21 POPEF  99      72.544  15.439  43.530  1.00  0.00           C
ATOM   2170 6C21 POPEF  99      72.634  14.059  42.850  1.00  0.00           C
ATOM   2173 7C21 POPEF  99      73.814  13.219  43.380  1.00  0.00           C
ATOM   2176 8C21 POPEF  99      73.904  11.839  42.730  1.00  0.00           C
ATOM   2180  C33 POPEF  99      65.744  23.199  29.200  1.00  0.00           C
ATOM   2183  C34 POPEF  99      66.454  24.149  30.160  1.00  0.00           C
ATOM   2186  C35 POPEF  99      66.594  23.509  31.550  1.00  0.00           C
ATOM   2189  C36 POPEF  99      67.454  24.339  32.510  1.00  0.00           C
ATOM   2192  C37 POPEF  99      67.604  23.629  33.860  1.00  0.00           C
ATOM   2195  C38 POPEF  99      68.584  24.359  34.780  1.00  0.00           C
ATOM   2198  C39 POPEF  99      68.884  23.589  36.080  1.00  0.00           C
ATOM   2201 0C31 POPEF  99      67.834  23.809  37.180  1.00  0.00           C
ATOM   2204 1C31 POPEF  99      68.074  22.869  38.370  1.00  0.00           C
ATOM   2207 2C31 POPEF  99      67.204  23.179  39.600  1.00  0.00           C
ATOM   2210 3C31 POPEF  99      67.494  22.219  40.760  1.00  0.00           C
ATOM   2213 4C31 POPEF  99      66.844  20.839  40.590  1.00  0.00           C
ATOM   2216 5C31 POPEF  99      67.504  19.759  41.450  1.00  0.00           C
ATOM   2219 6C31 POPEF  99      66.864  18.369  41.300  1.00  0.00           C
ATOM   2223  NH3 POPEG 100      93.634  58.439  22.840  1.00  0.00           N
ATOM   2227  C12 POPEG 100      93.204  59.499  21.860  1.00  0.00           C
ATOM   2230  C11 POPEG 100      94.364  60.379  21.390  1.00  0.00           C
ATOM   2233  P   POPEG 100      94.224  62.999  21.180  1.00  0.00           P
ATOM   2234  O13 POPEG 100      95.664  63.029  21.520  1.00  0.00           O
ATOM   2235  O14 POPEG 100      93.694  63.999  20.220  1.00  0.00           O
ATOM   2236  O11 POPEG 100      93.434  63.209  22.510  1.00  0.00           O
ATOM   2237  O12 POPEG 100      93.804  61.529  20.760  1.00  0.00           O
ATOM   2238  C1  POPEG 100      92.044  62.939  22.670  1.00  0.00           C
ATOM   2241  C2  POPEG 100      91.844  62.359  24.090  1.00  0.00           C
ATOM   2243  O21 POPEG 100      91.254  63.249  25.040  1.00  0.00           O
ATOM   2244  C21 POPEG 100      91.614  64.519  25.150  1.00  0.00           C
ATOM   2245  O22 POPEG 100      92.394  65.139  24.450  1.00  0.00           O
ATOM   2246  C22 POPEG 100      90.864  65.109  26.340  1.00  0.00           C
ATOM   2249  C3  POPEG 100      93.144  61.749  24.700  1.00  0.00           C
ATOM   2252  O31 POPEG 100      92.804  60.709  25.630  1.00  0.00           O
ATOM   2253  C31 POPEG 100      93.714  60.399  26.550  1.00  0.00           C
ATOM   2254  O32 POPEG 100      94.884  60.739  26.540  1.00  0.00           O
ATOM   2255  C32 POPEG 100      93.064  59.469  27.570  1.00  0.00           C
ATOM   2258  C23 POPEG 100      90.674  64.109  27.510  1.00  0.00           C
ATOM   2261  C24 POPEG 100      89.844  64.699  28.660  1.00  0.00           C
ATOM   2264  C25 POPEG 100      89.504  63.699  29.770  1.00  0.00           C
ATOM   2267  C26 POPEG 100      90.604  63.569  30.840  1.00  0.00           C
ATOM   2270  C27 POPEG 100      90.164  62.639  31.970  1.00  0.00           C
ATOM   2273  C28 POPEG 100      91.114  62.599  33.180  1.00  0.00           C
ATOM   2276  C29 POPEG 100      91.094  63.869  33.990  1.00  0.00           C
ATOM   2278 0C21 POPEG 100      90.614  64.059  35.230  1.00  0.00           C
ATOM   2280 1C21 POPEG 100      89.974  63.069  36.170  1.00  0.00           C
ATOM   2283 2C21 POPEG 100      90.694  62.979  37.530  1.00  0.00           C
ATOM   2286 3C21 POPEG 100      89.784  63.229  38.750  1.00  0.00           C
ATOM   2289 4C21 POPEG 100      89.384  64.699  38.950  1.00  0.00           C
ATOM   2292 5C21 POPEG 100      88.684  64.979  40.290  1.00  0.00           C
ATOM   2295 6C21 POPEG 100      89.594  64.769  41.510  1.00  0.00           C
ATOM   2298 7C21 POPEG 100      88.934  65.159  42.840  1.00  0.00           C
ATOM   2301 8C21 POPEG 100      89.824  64.889  44.060  1.00  0.00           C
ATOM   2305  C33 POPEG 100      93.284  59.909  29.030  1.00  0.00           C
ATOM   2308  C34 POPEG 100      92.874  58.809  30.010  1.00  0.00           C
ATOM   2311  C35 POPEG 100      92.964  59.199  31.490  1.00  0.00           C
ATOM   2314  C36 POPEG 100      94.364  59.659  31.940  1.00  0.00           C
ATOM   2317  C37 POPEG 100      94.374  60.139  33.390  1.00  0.00           C
ATOM   2320  C38 POPEG 100      95.694  60.829  33.770  1.00  0.00           C
ATOM   2323  C39 POPEG 100      95.604  61.669  35.040  1.00  0.00           C
ATOM   2326 0C31 POPEG 100      95.284  60.849  36.290  1.00  0.00           C
ATOM   2329 1C31 POPEG 100      95.184  61.699  37.570  1.00  0.00           C
ATOM   2332 2C31 POPEG 100      94.584  60.929  38.750  1.00  0.00           C
ATOM   2335 3C31 POPEG 100      95.394  59.699  39.180  1.00  0.00           C
ATOM   2338 4C31 POPEG 100      94.614  58.779  40.120  1.00  0.00           C
ATOM   2341 5C31 POPEG 100      95.444  57.569  40.560  1.00  0.00           C
ATOM   2344 6C31 POPEG 100      94.634  56.549  41.360  1.00  0.00           C
ATOM   2348  NH3 POPEH 101      45.884 110.329  17.320  1.00  0.00           N
ATOM   2352  C12 POPEH 101      46.234 108.889  17.090  1.00  0.00           C
ATOM   2355  C11 POPEH 101      47.734 108.739  16.750  1.00  0.00           C
ATOM   2358  P   POPEH 101      49.224 109.389  18.740  1.00  0.00           P
ATOM   2359  O13 POPEH 101      49.894 108.089  18.580  1.00  0.00           O
ATOM   2360  O14 POPEH 101      50.074 110.509  19.170  1.00  0.00           O
ATOM   2361  O11 POPEH 101      47.874 109.299  19.560  1.00  0.00           O
ATOM   2362  O12 POPEH 101      48.574 109.749  17.330  1.00  0.00           O
ATOM   2363  C1  POPEH 101      47.354 110.499  20.150  1.00  0.00           C
ATOM   2366  C2  POPEH 101      47.384 110.429  21.710  1.00  0.00           C
ATOM   2368  O21 POPEH 101      47.144 109.109  22.240  1.00  0.00           O
ATOM   2369  C21 POPEH 101      46.134 108.409  21.750  1.00  0.00           C
ATOM   2370  O22 POPEH 101      45.254 108.829  21.020  1.00  0.00           O
ATOM   2371  C22 POPEH 101      46.244 106.939  22.160  1.00  0.00           C
ATOM   2374  C3  POPEH 101      46.434 111.509  22.300  1.00  0.00           C
ATOM   2377  O31 POPEH 101      46.824 111.889  23.630  1.00  0.00           O
ATOM   2378  C31 POPEH 101      46.304 111.159  24.610  1.00  0.00           C
ATOM   2379  O32 POPEH 101      45.494 110.269  24.460  1.00  0.00           O
ATOM   2380  C32 POPEH 101      46.914 111.599  25.940  1.00  0.00           C
ATOM   2383  C23 POPEH 101      45.104 106.479  23.100  1.00  0.00           C
ATOM   2386  C24 POPEH 101      45.564 106.359  24.550  1.00  0.00           C
ATOM   2389  C25 POPEH 101      44.444 106.499  25.580  1.00  0.00           C
ATOM   2392  C26 POPEH 101      45.004 106.469  27.010  1.00  0.00           C
ATOM   2395  C27 POPEH 101      43.934 106.599  28.100  1.00  0.00           C
ATOM   2398  C28 POPEH 101      43.514 105.259  28.750  1.00  0.00           C
ATOM   2401  C29 POPEH 101      42.784 104.319  27.810  1.00  0.00           C
ATOM   2403 0C21 POPEH 101      41.664 103.589  27.960  1.00  0.00           C
ATOM   2405 1C21 POPEH 101      40.704 103.429  29.120  1.00  0.00           C
ATOM   2408 2C21 POPEH 101      40.904 104.269  30.390  1.00  0.00           C
ATOM   2411 3C21 POPEH 101      39.804 104.089  31.440  1.00  0.00           C
ATOM   2414 4C21 POPEH 101      40.054 104.949  32.690  1.00  0.00           C
ATOM   2417 5C21 POPEH 101      38.874 104.999  33.670  1.00  0.00           C
ATOM   2420 6C21 POPEH 101      37.614 105.609  33.040  1.00  0.00           C
ATOM   2423 7C21 POPEH 101      36.504 105.899  34.060  1.00  0.00           C
ATOM   2426 8C21 POPEH 101      35.224 106.379  33.380  1.00  0.00           C
ATOM   2430  C33 POPEH 101      46.384 110.819  27.170  1.00  0.00           C
ATOM   2433  C34 POPEH 101      45.044 111.349  27.710  1.00  0.00           C
ATOM   2436  C35 POPEH 101      44.664 110.819  29.110  1.00  0.00           C
ATOM   2439  C36 POPEH 101      45.584 111.329  30.230  1.00  0.00           C
ATOM   2442  C37 POPEH 101      45.244 110.849  31.650  1.00  0.00           C
ATOM   2445  C38 POPEH 101      46.414 111.129  32.620  1.00  0.00           C
ATOM   2448  C39 POPEH 101      46.094 110.679  34.050  1.00  0.00           C
ATOM   2451 0C31 POPEH 101      47.294 110.779  35.000  1.00  0.00           C
ATOM   2454 1C31 POPEH 101      47.014 110.039  36.320  1.00  0.00           C
ATOM   2457 2C31 POPEH 101      48.144 110.129  37.350  1.00  0.00           C
ATOM   2460 3C31 POPEH 101      48.144 111.459  38.130  1.00  0.00           C
ATOM   2463 4C31 POPEH 101      49.084 111.479  39.340  1.00  0.00           C
ATOM   2466 5C31 POPEH 101      48.884 112.729  40.210  1.00  0.00           C
ATOM   2469 6C31 POPEH 101      49.494 112.629  41.610  1.00  0.00           C
ATOM   2473  NH3 POPEI 102      18.364 107.899  18.000  1.00  0.00           N
ATOM   2477  C12 POPEI 102      18.804 109.319  17.750  1.00  0.00           C
ATOM   2480  C11 POPEI 102      19.214 110.049  19.050  1.00  0.00           C
ATOM   2483  P   POPEI 102      19.364 112.689  18.550  1.00  0.00           P
ATOM   2484  O13 POPEI 102      20.504 113.609  18.340  1.00  0.00           O
ATOM   2485  O14 POPEI 102      18.294 112.659  17.540  1.00  0.00           O
ATOM   2486  O11 POPEI 102      18.634 113.059  19.900  1.00  0.00           O
ATOM   2487  O12 POPEI 102      19.934 111.239  18.770  1.00  0.00           O
ATOM   2488  C1  POPEI 102      19.284 112.809  21.130  1.00  0.00           C
ATOM   2491  C2  POPEI 102      18.304 112.899  22.330  1.00  0.00           C
ATOM   2493  O21 POPEI 102      18.824 112.189  23.470  1.00  0.00           O
ATOM   2494  C21 POPEI 102      19.954 112.719  23.950  1.00  0.00           C
ATOM   2495  O22 POPEI 102      20.484 113.739  23.540  1.00  0.00           O
ATOM   2496  C22 POPEI 102      20.534 111.909  25.110  1.00  0.00           C
ATOM   2499  C3  POPEI 102      16.954 112.269  21.900  1.00  0.00           C
ATOM   2502  O31 POPEI 102      15.914 112.439  22.880  1.00  0.00           O
ATOM   2503  C31 POPEI 102      15.314 111.359  23.330  1.00  0.00           C
ATOM   2504  O32 POPEI 102      15.644 110.209  23.110  1.00  0.00           O
ATOM   2505  C32 POPEI 102      14.064 111.759  24.090  1.00  0.00           C
ATOM   2508  C23 POPEI 102      19.554 110.989  25.880  1.00  0.00           C
ATOM   2511  C24 POPEI 102      19.784 110.969  27.400  1.00  0.00           C
ATOM   2514  C25 POPEI 102      21.214 110.699  27.870  1.00  0.00           C
ATOM   2517  C26 POPEI 102      21.354 110.759  29.400  1.00  0.00           C
ATOM   2520  C27 POPEI 102      20.684 109.579  30.120  1.00  0.00           C
ATOM   2523  C28 POPEI 102      21.024 109.489  31.620  1.00  0.00           C
ATOM   2526  C29 POPEI 102      20.264 110.499  32.450  1.00  0.00           C
ATOM   2528 0C21 POPEI 102      20.754 111.329  33.390  1.00  0.00           C
ATOM   2530 1C21 POPEI 102      22.194 111.459  33.830  1.00  0.00           C
ATOM   2533 2C21 POPEI 102      22.384 111.429  35.360  1.00  0.00           C
ATOM   2536 3C21 POPEI 102      22.224 110.029  35.990  1.00  0.00           C
ATOM   2539 4C21 POPEI 102      22.574 109.979  37.490  1.00  0.00           C
ATOM   2542 5C21 POPEI 102      23.994 110.479  37.820  1.00  0.00           C
ATOM   2545 6C21 POPEI 102      24.384 110.369  39.300  1.00  0.00           C
ATOM   2548 7C21 POPEI 102      25.744 111.039  39.570  1.00  0.00           C
ATOM   2551 8C21 POPEI 102      26.114 111.129  41.050  1.00  0.00           C
ATOM   2555  C33 POPEI 102      14.334 111.949  25.600  1.00  0.00           C
ATOM   2558  C34 POPEI 102      13.084 112.509  26.290  1.00  0.00           C
ATOM   2561  C35 POPEI 102      13.274 112.889  27.760  1.00  0.00           C
ATOM   2564  C36 POPEI 102      13.624 111.709  28.670  1.00  0.00           C
ATOM   2567  C37 POPEI 102      13.684 112.139  30.130  1.00  0.00           C
ATOM   2570  C38 POPEI 102      14.144 111.019  31.070  1.00  0.00           C
ATOM   2573  C39 POPEI 102      14.314 111.459  32.530  1.00  0.00           C
ATOM   2576 0C31 POPEI 102      15.254 112.659  32.740  1.00  0.00           C
ATOM   2579 1C31 POPEI 102      15.594 112.909  34.220  1.00  0.00           C
ATOM   2582 2C31 POPEI 102      16.654 111.929  34.750  1.00  0.00           C
ATOM   2585 3C31 POPEI 102      16.954 112.089  36.250  1.00  0.00           C
ATOM   2588 4C31 POPEI 102      15.834 111.529  37.140  1.00  0.00           C
ATOM   2591 5C31 POPEI 102      16.234 111.429  38.620  1.00  0.00           C
ATOM   2594 6C31 POPEI 102      15.104 110.889  39.500  1.00  0.00           C
ATOM   2598  NH3 POPEJ 103     124.794  45.549  63.160  1.00  0.00           N
ATOM   2602  C12 POPEJ 103     123.704  44.519  63.100  1.00  0.00           C
ATOM   2605  C11 POPEJ 103     123.244  44.119  64.500  1.00  0.00           C
ATOM   2608  P   POPEJ 103     121.184  42.959  65.600  1.00  0.00           P
ATOM   2609  O13 POPEJ 103     121.644  41.839  66.430  1.00  0.00           O
ATOM   2610  O14 POPEJ 103     120.944  44.269  66.260  1.00  0.00           O
ATOM   2611  O11 POPEJ 103     119.834  42.499  64.900  1.00  0.00           O
ATOM   2612  O12 POPEJ 103     122.184  43.169  64.390  1.00  0.00           O
ATOM   2613  C1  POPEJ 103     119.704  42.529  63.480  1.00  0.00           C
ATOM   2616  C2  POPEJ 103     120.154  41.179  62.840  1.00  0.00           C
ATOM   2618  O21 POPEJ 103     120.764  41.339  61.540  1.00  0.00           O
ATOM   2619  C21 POPEJ 103     120.054  41.929  60.600  1.00  0.00           C
ATOM   2620  O22 POPEJ 103     118.974  42.469  60.720  1.00  0.00           O
ATOM   2621  C22 POPEJ 103     120.834  41.809  59.290  1.00  0.00           C
ATOM   2624  C3  POPEJ 103     119.014  40.129  62.800  1.00  0.00           C
ATOM   2627  O31 POPEJ 103     119.444  38.969  62.050  1.00  0.00           O
ATOM   2628  C31 POPEJ 103     118.684  38.639  61.000  1.00  0.00           C
ATOM   2629  O32 POPEJ 103     117.614  39.149  60.710  1.00  0.00           O
ATOM   2630  C32 POPEJ 103     119.424  37.539  60.230  1.00  0.00           C
ATOM   2633  C23 POPEJ 103     119.904  41.619  58.060  1.00  0.00           C
ATOM   2636  C24 POPEJ 103     120.624  40.999  56.860  1.00  0.00           C
ATOM   2639  C25 POPEJ 103     121.404  42.009  56.010  1.00  0.00           C
ATOM   2642  C26 POPEJ 103     120.604  42.659  54.880  1.00  0.00           C
ATOM   2645  C27 POPEJ 103     121.544  43.389  53.910  1.00  0.00           C
ATOM   2648  C28 POPEJ 103     120.784  44.059  52.750  1.00  0.00           C
ATOM   2651  C29 POPEJ 103     121.704  44.689  51.740  1.00  0.00           C
ATOM   2653 0C21 POPEJ 103     122.324  44.069  50.720  1.00  0.00           C
ATOM   2655 1C21 POPEJ 103     122.284  42.599  50.360  1.00  0.00           C
ATOM   2658 2C21 POPEJ 103     120.944  42.019  49.840  1.00  0.00           C
ATOM   2661 3C21 POPEJ 103     120.274  42.829  48.710  1.00  0.00           C
ATOM   2664 4C21 POPEJ 103     119.284  41.989  47.890  1.00  0.00           C
ATOM   2667 5C21 POPEJ 103     118.224  41.249  48.720  1.00  0.00           C
ATOM   2670 6C21 POPEJ 103     117.294  40.369  47.870  1.00  0.00           C
ATOM   2673 7C21 POPEJ 103     116.304  39.579  48.740  1.00  0.00           C
ATOM   2676 8C21 POPEJ 103     115.364  38.659  47.960  1.00  0.00           C
ATOM   2680  C33 POPEJ 103     119.514  37.829  58.720  1.00  0.00           C
ATOM   2683  C34 POPEJ 103     120.364  36.789  57.980  1.00  0.00           C
ATOM   2686  C35 POPEJ 103     120.394  37.009  56.460  1.00  0.00           C
ATOM   2689  C36 POPEJ 103     119.064  36.669  55.780  1.00  0.00           C
ATOM   2692  C37 POPEJ 103     119.084  36.859  54.260  1.00  0.00           C
ATOM   2695  C38 POPEJ 103     118.014  36.029  53.530  1.00  0.00           C
ATOM   2698  C39 POPEJ 103     118.304  34.519  53.500  1.00  0.00           C
ATOM   2701 0C31 POPEJ 103     119.494  34.139  52.610  1.00  0.00           C
ATOM   2704 1C31 POPEJ 103     119.864  32.659  52.720  1.00  0.00           C
ATOM   2707 2C31 POPEJ 103     120.514  32.109  51.440  1.00  0.00           C
ATOM   2710 3C31 POPEJ 103     119.454  31.639  50.430  1.00  0.00           C
ATOM   2713 4C31 POPEJ 103     120.054  31.179  49.100  1.00  0.00           C
ATOM   2716 5C31 POPEJ 103     119.004  30.529  48.180  1.00  0.00           C
ATOM   2719 6C31 POPEJ 103     119.584  30.139  46.820  1.00  0.00           C
ATOM   2723  NH3 POPEK 104      77.444 112.369  20.070  1.00  0.00           N
ATOM   2727  C12 POPEK 104      76.644 111.359  19.300  1.00  0.00           C
ATOM   2730  C11 POPEK 104      77.514 110.199  18.820  1.00  0.00           C
ATOM   2733  P   POPEK 104      76.384 107.859  18.660  1.00  0.00           P
ATOM   2734  O13 POPEK 104      75.574 107.129  17.650  1.00  0.00           O
ATOM   2735  O14 POPEK 104      77.644 107.239  19.120  1.00  0.00           O
ATOM   2736  O11 POPEK 104      75.404 108.109  19.900  1.00  0.00           O
ATOM   2737  O12 POPEK 104      76.674 109.299  18.090  1.00  0.00           O
ATOM   2738  C1  POPEK 104      75.834 107.969  21.260  1.00  0.00           C
ATOM   2741  C2  POPEK 104      75.604 106.529  21.800  1.00  0.00           C
ATOM   2743  O21 POPEK 104      74.364 106.489  22.540  1.00  0.00           O
ATOM   2744  C21 POPEK 104      74.124 105.499  23.410  1.00  0.00           C
ATOM   2745  O22 POPEK 104      74.574 104.369  23.350  1.00  0.00           O
ATOM   2746  C22 POPEK 104      73.144 106.019  24.470  1.00  0.00           C
ATOM   2749  C3  POPEK 104      76.844 106.029  22.590  1.00  0.00           C
ATOM   2752  O31 POPEK 104      76.714 106.249  24.000  1.00  0.00           O
ATOM   2753  C31 POPEK 104      77.244 107.339  24.520  1.00  0.00           C
ATOM   2754  O32 POPEK 104      77.804 108.229  23.910  1.00  0.00           O
ATOM   2755  C32 POPEK 104      77.124 107.129  26.040  1.00  0.00           C
ATOM   2758  C23 POPEK 104      72.984 105.139  25.730  1.00  0.00           C
ATOM   2761  C24 POPEK 104      71.904 105.709  26.680  1.00  0.00           C
ATOM   2764  C25 POPEK 104      71.714 104.879  27.960  1.00  0.00           C
ATOM   2767  C26 POPEK 104      70.834 105.579  29.020  1.00  0.00           C
ATOM   2770  C27 POPEK 104      70.864 104.829  30.360  1.00  0.00           C
ATOM   2773  C28 POPEK 104      70.684 105.729  31.610  1.00  0.00           C
ATOM   2776  C29 POPEK 104      69.264 106.129  31.930  1.00  0.00           C
ATOM   2778 0C21 POPEK 104      68.764 106.249  33.180  1.00  0.00           C
ATOM   2780 1C21 POPEK 104      69.544 106.059  34.460  1.00  0.00           C
ATOM   2783 2C21 POPEK 104      69.144 106.999  35.610  1.00  0.00           C
ATOM   2786 3C21 POPEK 104      67.824 106.599  36.290  1.00  0.00           C
ATOM   2789 4C21 POPEK 104      67.594 107.329  37.630  1.00  0.00           C
ATOM   2792 5C21 POPEK 104      67.324 108.839  37.510  1.00  0.00           C
ATOM   2795 6C21 POPEK 104      67.174 109.499  38.900  1.00  0.00           C
ATOM   2798 7C21 POPEK 104      66.874 110.999  38.800  1.00  0.00           C
ATOM   2801 8C21 POPEK 104      66.794 111.699  40.160  1.00  0.00           C
ATOM   2805  C33 POPEK 104      77.194 108.379  26.940  1.00  0.00           C
ATOM   2808  C34 POPEK 104      77.154 107.969  28.430  1.00  0.00           C
ATOM   2811  C35 POPEK 104      75.894 107.169  28.800  1.00  0.00           C
ATOM   2814  C36 POPEK 104      75.784 106.809  30.280  1.00  0.00           C
ATOM   2817  C37 POPEK 104      74.544 105.949  30.540  1.00  0.00           C
ATOM   2820  C38 POPEK 104      74.324 105.609  32.020  1.00  0.00           C
ATOM   2823  C39 POPEK 104      75.344 104.609  32.590  1.00  0.00           C
ATOM   2826 0C31 POPEK 104      74.984 104.239  34.030  1.00  0.00           C
ATOM   2829 1C31 POPEK 104      75.894 103.179  34.650  1.00  0.00           C
ATOM   2832 2C31 POPEK 104      75.794 103.079  36.190  1.00  0.00           C
ATOM   2835 3C31 POPEK 104      74.464 102.569  36.770  1.00  0.00           C
ATOM   2838 4C31 POPEK 104      73.294 103.569  36.800  1.00  0.00           C
ATOM   2841 5C31 POPEK 104      72.104 103.059  37.630  1.00  0.00           C
ATOM   2844 6C31 POPEK 104      70.904 104.009  37.620  1.00  0.00           C
ATOM   2848  NH3 POPEL 105      18.454   5.769  18.370  1.00  0.00           N
ATOM   2852  C12 POPEL 105      18.794   4.339  18.050  1.00  0.00           C
ATOM   2855  C11 POPEL 105      20.194   4.199  17.410  1.00  0.00           C
ATOM   2858  P   POPEL 105      21.694   2.571  18.860  1.00  0.00           P
ATOM   2859  O13 POPEL 105      21.404   1.251  19.440  1.00  0.00           O
ATOM   2860  O14 POPEL 105      23.094   2.781  18.420  1.00  0.00           O
ATOM   2861  O11 POPEL 105      21.244   3.691  19.880  1.00  0.00           O
ATOM   2862  O12 POPEL 105      20.724   2.881  17.630  1.00  0.00           O
ATOM   2863  C1  POPEL 105      22.054   4.769  20.350  1.00  0.00           C
ATOM   2866  C2  POPEL 105      22.134   4.739  21.900  1.00  0.00           C
ATOM   2868  O21 POPEL 105      22.994   5.819  22.300  1.00  0.00           O
ATOM   2869  C21 POPEL 105      22.954   6.179  23.580  1.00  0.00           C
ATOM   2870  O22 POPEL 105      23.764   5.819  24.420  1.00  0.00           O
ATOM   2871  C22 POPEL 105      21.844   7.189  23.820  1.00  0.00           C
ATOM   2874  C3  POPEL 105      22.624   3.321  22.360  1.00  0.00           C
ATOM   2877  O31 POPEL 105      23.054   3.211  23.730  1.00  0.00           O
ATOM   2878  C31 POPEL 105      22.074   3.161  24.620  1.00  0.00           C
ATOM   2879  O32 POPEL 105      20.904   3.391  24.380  1.00  0.00           O
ATOM   2880  C32 POPEL 105      22.644   2.781  25.980  1.00  0.00           C
ATOM   2883  C23 POPEL 105      21.604   7.369  25.330  1.00  0.00           C
ATOM   2886  C24 POPEL 105      20.594   8.479  25.640  1.00  0.00           C
ATOM   2889  C25 POPEL 105      20.624   8.909  27.110  1.00  0.00           C
ATOM   2892  C26 POPEL 105      20.334   7.769  28.100  1.00  0.00           C
ATOM   2895  C27 POPEL 105      20.244   8.279  29.550  1.00  0.00           C
ATOM   2898  C28 POPEL 105      20.094   7.159  30.600  1.00  0.00           C
ATOM   2901  C29 POPEL 105      18.894   6.279  30.350  1.00  0.00           C
ATOM   2903 0C21 POPEL 105      17.734   6.279  31.030  1.00  0.00           C
ATOM   2905 1C21 POPEL 105      17.324   7.169  32.180  1.00  0.00           C
ATOM   2908 2C21 POPEL 105      17.454   6.479  33.560  1.00  0.00           C
ATOM   2911 3C21 POPEL 105      16.664   5.169  33.720  1.00  0.00           C
ATOM   2914 4C21 POPEL 105      17.034   4.419  35.010  1.00  0.00           C
ATOM   2917 5C21 POPEL 105      16.674   2.921  34.970  1.00  0.00           C
ATOM   2920 6C21 POPEL 105      15.174   2.631  34.980  1.00  0.00           C
ATOM   2923 7C21 POPEL 105      14.874   1.131  34.880  1.00  0.00           C
ATOM   2926 8C21 POPEL 105      13.384   0.801  34.880  1.00  0.00           C
ATOM   2930  C33 POPEL 105      21.644   2.981  27.140  1.00  0.00           C
ATOM   2933  C34 POPEL 105      22.294   3.681  28.340  1.00  0.00           C
ATOM   2936  C35 POPEL 105      23.144   2.721  29.190  1.00  0.00           C
ATOM   2939  C36 POPEL 105      24.094   3.471  30.120  1.00  0.00           C
ATOM   2942  C37 POPEL 105      24.994   2.511  30.910  1.00  0.00           C
ATOM   2945  C38 POPEL 105      26.264   3.201  31.440  1.00  0.00           C
ATOM   2948  C39 POPEL 105      26.054   3.989  32.740  1.00  0.00           C
ATOM   2951 0C31 POPEL 105      27.264   4.879  33.060  1.00  0.00           C
ATOM   2954 1C31 POPEL 105      27.244   5.449  34.490  1.00  0.00           C
ATOM   2957 2C31 POPEL 105      28.644   5.459  35.100  1.00  0.00           C
ATOM   2960 3C31 POPEL 105      28.714   6.139  36.480  1.00  0.00           C
ATOM   2963 4C31 POPEL 105      30.154   6.159  37.020  1.00  0.00           C
ATOM   2966 5C31 POPEL 105      30.284   6.909  38.350  1.00  0.00           C
ATOM   2969 6C31 POPEL 105      31.704   6.879  38.920  1.00  0.00           C
ATOM   2973  NH3 POPEM 106      56.654  26.659  21.590  1.00  0.00           N
ATOM   2977  C12 POPEM 106      56.934  27.389  20.310  1.00  0.00           C
ATOM   2980  C11 POPEM 106      56.684  28.919  20.380  1.00  0.00           C
ATOM   2983  P   POPEM 106      58.974  30.159  21.010  1.00  0.00           P
ATOM   2984  O13 POPEM 106      59.774  29.129  20.340  1.00  0.00           O
ATOM   2985  O14 POPEM 106      58.944  31.499  20.370  1.00  0.00           O
ATOM   2986  O11 POPEM 106      59.554  30.219  22.500  1.00  0.00           O
ATOM   2987  O12 POPEM 106      57.534  29.589  21.300  1.00  0.00           O
ATOM   2988  C1  POPEM 106      58.754  31.009  23.420  1.00  0.00           C
ATOM   2991  C2  POPEM 106      59.264  31.099  24.900  1.00  0.00           C
ATOM   2993  O21 POPEM 106      58.344  31.999  25.520  1.00  0.00           O
ATOM   2994  C21 POPEM 106      57.884  31.779  26.730  1.00  0.00           C
ATOM   2995  O22 POPEM 106      58.224  30.869  27.470  1.00  0.00           O
ATOM   2996  C22 POPEM 106      56.864  32.879  27.070  1.00  0.00           C
ATOM   2999  C3  POPEM 106      60.694  31.689  25.000  1.00  0.00           C
ATOM   3002  O31 POPEM 106      60.994  32.169  26.330  1.00  0.00           O
ATOM   3003  C31 POPEM 106      61.434  31.229  27.170  1.00  0.00           C
ATOM   3004  O32 POPEM 106      61.714  30.089  26.860  1.00  0.00           O
ATOM   3005  C32 POPEM 106      61.574  31.819  28.570  1.00  0.00           C
ATOM   3008  C23 POPEM 106      56.424  33.029  28.560  1.00  0.00           C
ATOM   3011  C24 POPEM 106      56.484  34.509  28.990  1.00  0.00           C
ATOM   3014  C25 POPEM 106      55.664  34.919  30.230  1.00  0.00           C
ATOM   3017  C26 POPEM 106      55.854  36.409  30.560  1.00  0.00           C
ATOM   3020  C27 POPEM 106      55.134  36.939  31.810  1.00  0.00           C
ATOM   3023  C28 POPEM 106      55.774  38.239  32.370  1.00  0.00           C
ATOM   3026  C29 POPEM 106      55.824  39.399  31.400  1.00  0.00           C
ATOM   3028 0C21 POPEM 106      54.964  40.439  31.340  1.00  0.00           C
ATOM   3030 1C21 POPEM 106      53.724  40.629  32.170  1.00  0.00           C
ATOM   3033 2C21 POPEM 106      52.464  40.279  31.360  1.00  0.00           C
ATOM   3036 3C21 POPEM 106      51.204  40.199  32.240  1.00  0.00           C
ATOM   3039 4C21 POPEM 106      49.924  40.049  31.410  1.00  0.00           C
ATOM   3042 5C21 POPEM 106      49.384  41.409  30.950  1.00  0.00           C
ATOM   3045 6C21 POPEM 106      48.244  41.299  29.930  1.00  0.00           C
ATOM   3048 7C21 POPEM 106      47.474  42.609  29.790  1.00  0.00           C
ATOM   3051 8C21 POPEM 106      46.374  42.529  28.730  1.00  0.00           C
ATOM   3055  C33 POPEM 106      62.114  30.759  29.560  1.00  0.00           C
ATOM   3058  C34 POPEM 106      62.384  31.299  30.970  1.00  0.00           C
ATOM   3061  C35 POPEM 106      63.614  32.209  31.010  1.00  0.00           C
ATOM   3064  C36 POPEM 106      64.114  32.479  32.430  1.00  0.00           C
ATOM   3067  C37 POPEM 106      65.474  33.179  32.430  1.00  0.00           C
ATOM   3070  C38 POPEM 106      66.084  33.369  33.820  1.00  0.00           C
ATOM   3073  C39 POPEM 106      65.344  34.399  34.680  1.00  0.00           C
ATOM   3076 0C31 POPEM 106      66.184  34.849  35.880  1.00  0.00           C
ATOM   3079 1C31 POPEM 106      65.574  36.049  36.640  1.00  0.00           C
ATOM   3082 2C31 POPEM 106      66.574  36.719  37.590  1.00  0.00           C
ATOM   3085 3C31 POPEM 106      67.204  35.779  38.630  1.00  0.00           C
ATOM   3088 4C31 POPEM 106      66.174  35.169  39.590  1.00  0.00           C
ATOM   3091 5C31 POPEM 106      66.844  34.419  40.760  1.00  0.00           C
ATOM   3094 6C31 POPEM 106      65.854  33.759  41.720  1.00  0.00           C
ATOM   3098  NH3 POPEN 107      41.024  65.389  61.940  1.00  0.00           N
ATOM   3102  C12 POPEN 107      40.924  66.359  60.800  1.00  0.00           C
ATOM   3105  C11 POPEN 107      39.474  66.689  60.420  1.00  0.00           C
ATOM   3108  P   POPEN 107      39.414  69.129  59.430  1.00  0.00           P
ATOM   3109  O13 POPEN 107      38.544  69.439  60.580  1.00  0.00           O
ATOM   3110  O14 POPEN 107      40.784  69.729  59.410  1.00  0.00           O
ATOM   3111  O11 POPEN 107      38.674  69.499  58.090  1.00  0.00           O
ATOM   3112  O12 POPEN 107      39.504  67.559  59.300  1.00  0.00           O
ATOM   3113  C1  POPEN 107      38.964  68.809  56.870  1.00  0.00           C
ATOM   3116  C2  POPEN 107      38.164  69.489  55.730  1.00  0.00           C
ATOM   3118  O21 POPEN 107      38.564  69.039  54.420  1.00  0.00           O
ATOM   3119  C21 POPEN 107      39.684  69.549  53.930  1.00  0.00           C
ATOM   3120  O22 POPEN 107      40.634  69.959  54.580  1.00  0.00           O
ATOM   3121  C22 POPEN 107      39.504  69.639  52.420  1.00  0.00           C
ATOM   3124  C3  POPEN 107      38.154  71.039  55.860  1.00  0.00           C
ATOM   3127  O31 POPEN 107      37.604  71.689  54.690  1.00  0.00           O
ATOM   3128  C31 POPEN 107      37.514  73.009  54.820  1.00  0.00           C
ATOM   3129  O32 POPEN 107      37.634  73.629  55.860  1.00  0.00           O
ATOM   3130  C32 POPEN 107      37.154  73.609  53.460  1.00  0.00           C
ATOM   3133  C23 POPEN 107      40.754  70.099  51.640  1.00  0.00           C
ATOM   3136  C24 POPEN 107      40.354  70.709  50.290  1.00  0.00           C
ATOM   3139  C25 POPEN 107      41.574  71.069  49.440  1.00  0.00           C
ATOM   3142  C26 POPEN 107      42.144  69.879  48.660  1.00  0.00           C
ATOM   3145  C27 POPEN 107      43.474  70.259  48.000  1.00  0.00           C
ATOM   3148  C28 POPEN 107      44.124  69.089  47.250  1.00  0.00           C
ATOM   3151  C29 POPEN 107      43.474  68.769  45.930  1.00  0.00           C
ATOM   3153 0C21 POPEN 107      44.024  68.999  44.730  1.00  0.00           C
ATOM   3155 1C21 POPEN 107      45.364  69.669  44.520  1.00  0.00           C
ATOM   3158 2C21 POPEN 107      46.544  68.679  44.650  1.00  0.00           C
ATOM   3161 3C21 POPEN 107      47.904  69.409  44.680  1.00  0.00           C
ATOM   3164 4C21 POPEN 107      49.114  68.459  44.760  1.00  0.00           C
ATOM   3167 5C21 POPEN 107      49.374  67.729  43.440  1.00  0.00           C
ATOM   3170 6C21 POPEN 107      50.344  66.549  43.530  1.00  0.00           C
ATOM   3173 7C21 POPEN 107      50.484  65.849  42.170  1.00  0.00           C
ATOM   3176 8C21 POPEN 107      51.404  64.629  42.160  1.00  0.00           C
ATOM   3180  C33 POPEN 107      37.844  74.959  53.170  1.00  0.00           C
ATOM   3183  C34 POPEN 107      37.314  75.559  51.870  1.00  0.00           C
ATOM   3186  C35 POPEN 107      38.064  76.829  51.410  1.00  0.00           C
ATOM   3189  C36 POPEN 107      37.724  77.229  49.960  1.00  0.00           C
ATOM   3192  C37 POPEN 107      38.414  76.339  48.920  1.00  0.00           C
ATOM   3195  C38 POPEN 107      37.674  76.229  47.570  1.00  0.00           C
ATOM   3198  C39 POPEN 107      37.454  77.549  46.840  1.00  0.00           C
ATOM   3201 0C31 POPEN 107      36.894  77.309  45.430  1.00  0.00           C
ATOM   3204 1C31 POPEN 107      36.534  78.589  44.670  1.00  0.00           C
ATOM   3207 2C31 POPEN 107      36.374  78.369  43.160  1.00  0.00           C
ATOM   3210 3C31 POPEN 107      36.054  79.639  42.350  1.00  0.00           C
ATOM   3213 4C31 POPEN 107      37.124  80.749  42.430  1.00  0.00           C
ATOM   3216 5C31 POPEN 107      37.164  81.589  41.150  1.00  0.00           C
ATOM   3219 6C31 POPEN 107      38.174  82.729  41.190  1.00  0.00           C
ATOM   3223  NH3 POPEO 108      79.524 110.009  62.260  1.00  0.00           N
ATOM   3227  C12 POPEO 108      80.964 110.309  62.570  1.00  0.00           C
ATOM   3230  C11 POPEO 108      81.664 110.919  61.340  1.00  0.00           C
ATOM   3233  P   POPEO 108      83.544 112.619  62.030  1.00  0.00           P
ATOM   3234  O13 POPEO 108      82.404 113.539  62.270  1.00  0.00           O
ATOM   3235  O14 POPEO 108      84.544 112.499  63.110  1.00  0.00           O
ATOM   3236  O11 POPEO 108      84.344 113.139  60.760  1.00  0.00           O
ATOM   3237  O12 POPEO 108      83.044 111.179  61.610  1.00  0.00           O
ATOM   3238  C1  POPEO 108      83.934 114.309  60.040  1.00  0.00           C
ATOM   3241  C2  POPEO 108      82.994 113.969  58.860  1.00  0.00           C
ATOM   3243  O21 POPEO 108      83.714 114.149  57.630  1.00  0.00           O
ATOM   3244  C21 POPEO 108      83.324 113.419  56.610  1.00  0.00           C
ATOM   3245  O22 POPEO 108      82.514 112.499  56.640  1.00  0.00           O
ATOM   3246  C22 POPEO 108      84.094 113.909  55.370  1.00  0.00           C
ATOM   3249  C3  POPEO 108      81.724 114.879  58.870  1.00  0.00           C
ATOM   3252  O31 POPEO 108      80.894 114.599  57.720  1.00  0.00           O
ATOM   3253  C31 POPEO 108      79.734 115.249  57.710  1.00  0.00           C
ATOM   3254  O32 POPEO 108      79.334 116.019  58.560  1.00  0.00           O
ATOM   3255  C32 POPEO 108      78.984 114.879  56.430  1.00  0.00           C
ATOM   3258  C23 POPEO 108      83.414 113.669  54.000  1.00  0.00           C
ATOM   3261  C24 POPEO 108      83.314 114.969  53.180  1.00  0.00           C
ATOM   3264  C25 POPEO 108      82.814 114.779  51.740  1.00  0.00           C
ATOM   3267  C26 POPEO 108      81.364 114.299  51.650  1.00  0.00           C
ATOM   3270  C27 POPEO 108      81.154 113.259  50.540  1.00  0.00           C
ATOM   3273  C28 POPEO 108      81.044 113.879  49.140  1.00  0.00           C
ATOM   3276  C29 POPEO 108      80.844 112.829  48.090  1.00  0.00           C
ATOM   3278 0C21 POPEO 108      79.754 112.039  47.960  1.00  0.00           C
ATOM   3280 1C21 POPEO 108      78.494 112.099  48.790  1.00  0.00           C
ATOM   3283 2C21 POPEO 108      77.224 112.079  47.910  1.00  0.00           C
ATOM   3286 3C21 POPEO 108      76.894 110.689  47.350  1.00  0.00           C
ATOM   3289 4C21 POPEO 108      75.844 110.709  46.230  1.00  0.00           C
ATOM   3292 5C21 POPEO 108      76.444 111.079  44.870  1.00  0.00           C
ATOM   3295 6C21 POPEO 108      75.404 111.119  43.740  1.00  0.00           C
ATOM   3298 7C21 POPEO 108      76.034 111.389  42.370  1.00  0.00           C
ATOM   3301 8C21 POPEO 108      75.014 111.479  41.230  1.00  0.00           C
ATOM   3305  C33 POPEO 108      79.264 115.929  55.330  1.00  0.00           C
ATOM   3308  C34 POPEO 108      78.484 115.699  54.030  1.00  0.00           C
ATOM   3311  C35 POPEO 108      78.734 116.809  53.010  1.00  0.00           C
ATOM   3314  C36 POPEO 108      77.884 118.069  53.260  1.00  0.00           C
ATOM   3317  C37 POPEO 108      78.234 119.229  52.320  1.00  0.00           C
ATOM   3320  C38 POPEO 108      77.794 120.579  52.900  1.00  0.00           C
ATOM   3323  C39 POPEO 108      78.394 121.799  52.170  1.00  0.00           C
ATOM   3326 0C31 POPEO 108      77.794 122.099  50.790  1.00  0.00           C
ATOM   3329 1C31 POPEO 108      77.984 123.569  50.420  1.00  0.00           C
ATOM   3332 2C31 POPEO 108      77.424 123.939  49.040  1.00  0.00           C
ATOM   3335 3C31 POPEO 108      77.494 125.449  48.790  1.00  0.00           C
ATOM   3338 4C31 POPEO 108      77.144 125.879  47.350  1.00  0.00           C
ATOM   3341 5C31 POPEO 108      77.144 127.409  47.190  1.00  0.00           C
ATOM   3344 6C31 POPEO 108      76.984 127.869  45.740  1.00  0.00           C
ATOM   3348  NH3 POPEP 109      25.384  71.839  17.500  1.00  0.00           N
ATOM   3352  C12 POPEP 109      26.794  71.549  17.060  1.00  0.00           C
ATOM   3355  C11 POPEP 109      26.934  71.119  15.600  1.00  0.00           C
ATOM   3358  P   POPEP 109      28.434  69.289  14.440  1.00  0.00           P
ATOM   3359  O13 POPEP 109      28.224  69.799  13.070  1.00  0.00           O
ATOM   3360  O14 POPEP 109      29.754  68.719  14.790  1.00  0.00           O
ATOM   3361  O11 POPEP 109      27.344  68.179  14.700  1.00  0.00           O
ATOM   3362  O12 POPEP 109      28.164  70.429  15.480  1.00  0.00           O
ATOM   3363  C1  POPEP 109      27.364  67.389  15.900  1.00  0.00           C
ATOM   3366  C2  POPEP 109      26.164  67.759  16.800  1.00  0.00           C
ATOM   3368  O21 POPEP 109      26.604  67.879  18.150  1.00  0.00           O
ATOM   3369  C21 POPEP 109      25.804  68.579  18.950  1.00  0.00           C
ATOM   3370  O22 POPEP 109      24.924  69.349  18.560  1.00  0.00           O
ATOM   3371  C22 POPEP 109      26.104  68.229  20.400  1.00  0.00           C
ATOM   3374  C3  POPEP 109      25.014  66.709  16.670  1.00  0.00           C
ATOM   3377  O31 POPEP 109      23.774  67.259  17.150  1.00  0.00           O
ATOM   3378  C31 POPEP 109      23.214  66.719  18.210  1.00  0.00           C
ATOM   3379  O32 POPEP 109      23.654  65.799  18.890  1.00  0.00           O
ATOM   3380  C32 POPEP 109      21.934  67.519  18.500  1.00  0.00           C
ATOM   3383  C23 POPEP 109      25.394  69.109  21.440  1.00  0.00           C
ATOM   3386  C24 POPEP 109      25.474  68.439  22.810  1.00  0.00           C
ATOM   3389  C25 POPEP 109      25.014  69.359  23.940  1.00  0.00           C
ATOM   3392  C26 POPEP 109      24.954  68.639  25.280  1.00  0.00           C
ATOM   3395  C27 POPEP 109      24.774  69.599  26.460  1.00  0.00           C
ATOM   3398  C28 POPEP 109      24.644  68.809  27.770  1.00  0.00           C
ATOM   3401  C29 POPEP 109      24.684  69.669  29.010  1.00  0.00           C
ATOM   3403 0C21 POPEP 109      23.834  69.589  30.040  1.00  0.00           C
ATOM   3405 1C21 POPEP 109      22.674  68.639  30.170  1.00  0.00           C
ATOM   3408 2C21 POPEP 109      23.064  67.149  30.270  1.00  0.00           C
ATOM   3411 3C21 POPEP 109      21.844  66.229  30.490  1.00  0.00           C
ATOM   3414 4C21 POPEP 109      21.744  65.699  31.920  1.00  0.00           C
ATOM   3417 5C21 POPEP 109      20.534  64.769  32.130  1.00  0.00           C
ATOM   3420 6C21 POPEP 109      20.494  64.169  33.550  1.00  0.00           C
ATOM   3423 7C21 POPEP 109      19.354  63.169  33.740  1.00  0.00           C
ATOM   3426 8C21 POPEP 109      19.414  62.379  35.050  1.00  0.00           C
ATOM   3430  C33 POPEP 109      21.264  67.209  19.860  1.00  0.00           C
ATOM   3433  C34 POPEP 109      20.034  68.109  20.120  1.00  0.00           C
ATOM   3436  C35 POPEP 109      20.364  69.429  20.860  1.00  0.00           C
ATOM   3439  C36 POPEP 109      20.524  69.259  22.370  1.00  0.00           C
ATOM   3442  C37 POPEP 109      20.694  70.609  23.100  1.00  0.00           C
ATOM   3445  C38 POPEP 109      20.914  70.459  24.610  1.00  0.00           C
ATOM   3448  C39 POPEP 109      19.674  69.989  25.380  1.00  0.00           C
ATOM   3451 0C31 POPEP 109      19.944  69.909  26.890  1.00  0.00           C
ATOM   3454 1C31 POPEP 109      18.694  69.619  27.730  1.00  0.00           C
ATOM   3457 2C31 POPEP 109      19.024  69.639  29.230  1.00  0.00           C
ATOM   3460 3C31 POPEP 109      17.784  69.659  30.130  1.00  0.00           C
ATOM   3463 4C31 POPEP 109      18.144  70.029  31.570  1.00  0.00           C
ATOM   3466 5C31 POPEP 109      16.904  70.229  32.450  1.00  0.00           C
ATOM   3469 6C31 POPEP 109      17.224  70.629  33.890  1.00  0.00           C
ATOM   3473  NH3 POPEQ 110      64.414 120.249  60.420  1.00  0.00           N
ATOM   3477  C12 POPEQ 110      65.304 121.209  61.170  1.00  0.00           C
ATOM   3480  C11 POPEQ 110      65.484 122.559  60.460  1.00  0.00           C
ATOM   3483  P   POPEQ 110      66.504 124.939  60.880  1.00  0.00           P
ATOM   3484  O13 POPEQ 110      65.274 125.749  60.940  1.00  0.00           O
ATOM   3485  O14 POPEQ 110      67.664 125.419  61.650  1.00  0.00           O
ATOM   3486  O11 POPEQ 110      66.924 124.749  59.380  1.00  0.00           O
ATOM   3487  O12 POPEQ 110      66.154 123.469  61.340  1.00  0.00           O
ATOM   3488  C1  POPEQ 110      65.994 125.049  58.340  1.00  0.00           C
ATOM   3491  C2  POPEQ 110      66.754 124.889  57.010  1.00  0.00           C
ATOM   3493  O21 POPEQ 110      66.044 125.389  55.860  1.00  0.00           O
ATOM   3494  C21 POPEQ 110      64.844 124.949  55.580  1.00  0.00           C
ATOM   3495  O22 POPEQ 110      64.214 124.079  56.150  1.00  0.00           O
ATOM   3496  C22 POPEQ 110      64.344 125.779  54.370  1.00  0.00           C
ATOM   3499  C3  POPEQ 110      67.274 123.439  56.810  1.00  0.00           C
ATOM   3502  O31 POPEQ 110      68.414 123.429  55.920  1.00  0.00           O
ATOM   3503  C31 POPEQ 110      68.814 122.179  55.660  1.00  0.00           C
ATOM   3504  O32 POPEQ 110      68.314 121.179  56.140  1.00  0.00           O
ATOM   3505  C32 POPEQ 110      69.964 122.179  54.660  1.00  0.00           C
ATOM   3508  C23 POPEQ 110      63.224 125.169  53.500  1.00  0.00           C
ATOM   3511  C24 POPEQ 110      62.984 126.039  52.240  1.00  0.00           C
ATOM   3514  C25 POPEQ 110      63.894 125.729  51.040  1.00  0.00           C
ATOM   3517  C26 POPEQ 110      63.444 124.509  50.200  1.00  0.00           C
ATOM   3520  C27 POPEQ 110      62.414 124.889  49.120  1.00  0.00           C
ATOM   3523  C28 POPEQ 110      61.644 123.699  48.510  1.00  0.00           C
ATOM   3526  C29 POPEQ 110      62.514 122.699  47.780  1.00  0.00           C
ATOM   3528 0C21 POPEQ 110      62.704 122.609  46.450  1.00  0.00           C
ATOM   3530 1C21 POPEQ 110      62.124 123.499  45.380  1.00  0.00           C
ATOM   3533 2C21 POPEQ 110      63.084 124.649  45.020  1.00  0.00           C
ATOM   3536 3C21 POPEQ 110      62.654 125.409  43.760  1.00  0.00           C
ATOM   3539 4C21 POPEQ 110      63.784 126.309  43.220  1.00  0.00           C
ATOM   3542 5C21 POPEQ 110      63.414 126.979  41.900  1.00  0.00           C
ATOM   3545 6C21 POPEQ 110      64.624 127.579  41.150  1.00  0.00           C
ATOM   3548 7C21 POPEQ 110      64.214 128.209  39.810  1.00  0.00           C
ATOM   3551 8C21 POPEQ 110      65.394 128.549  38.890  1.00  0.00           C
ATOM   3555  C33 POPEQ 110      69.524 122.439  53.200  1.00  0.00           C
ATOM   3558  C34 POPEQ 110      69.934 123.819  52.680  1.00  0.00           C
ATOM   3561  C35 POPEQ 110      69.634 124.039  51.190  1.00  0.00           C
ATOM   3564  C36 POPEQ 110      70.324 125.289  50.610  1.00  0.00           C
ATOM   3567  C37 POPEQ 110      70.504 125.269  49.080  1.00  0.00           C
ATOM   3570  C38 POPEQ 110      71.054 126.609  48.570  1.00  0.00           C
ATOM   3573  C39 POPEQ 110      71.514 126.619  47.100  1.00  0.00           C
ATOM   3576 0C31 POPEQ 110      71.524 128.059  46.560  1.00  0.00           C
ATOM   3579 1C31 POPEQ 110      72.454 128.319  45.360  1.00  0.00           C
ATOM   3582 2C31 POPEQ 110      72.134 129.669  44.710  1.00  0.00           C
ATOM   3585 3C31 POPEQ 110      73.204 130.209  43.750  1.00  0.00           C
ATOM   3588 4C31 POPEQ 110      72.684 131.389  42.910  1.00  0.00           C
ATOM   3591 5C31 POPEQ 110      73.774 132.079  42.070  1.00  0.00           C
ATOM   3594 6C31 POPEQ 110      73.274 133.307  41.310  1.00  0.00           C
ATOM   3598  NH3 POPER 111     118.254  62.769  61.580  1.00  0.00           N
ATOM   3602  C12 POPER 111     118.234  63.879  62.600  1.00  0.00           C
ATOM   3605  C11 POPER 111     116.844  64.539  62.750  1.00  0.00           C
ATOM   3608  P   POPER 111     117.214  67.149  63.030  1.00  0.00           P
ATOM   3609  O13 POPER 111     116.034  67.609  62.260  1.00  0.00           O
ATOM   3610  O14 POPER 111     117.714  68.009  64.130  1.00  0.00           O
ATOM   3611  O11 POPER 111     118.404  66.779  62.090  1.00  0.00           O
ATOM   3612  O12 POPER 111     116.854  65.709  63.580  1.00  0.00           O
ATOM   3613  C1  POPER 111     118.804  67.369  60.870  1.00  0.00           C
ATOM   3616  C2  POPER 111     118.474  66.429  59.680  1.00  0.00           C
ATOM   3618  O21 POPER 111     119.354  66.639  58.560  1.00  0.00           O
ATOM   3619  C21 POPER 111     119.334  67.839  58.000  1.00  0.00           C
ATOM   3620  O22 POPER 111     118.674  68.799  58.370  1.00  0.00           O
ATOM   3621  C22 POPER 111     120.234  67.779  56.750  1.00  0.00           C
ATOM   3624  C3  POPER 111     116.974  66.479  59.280  1.00  0.00           C
ATOM   3627  O31 POPER 111     116.674  65.679  58.130  1.00  0.00           O
ATOM   3628  C31 POPER 111     116.534  64.379  58.340  1.00  0.00           C
ATOM   3629  O32 POPER 111     116.484  63.839  59.440  1.00  0.00           O
ATOM   3630  C32 POPER 111     116.534  63.679  56.980  1.00  0.00           C
ATOM   3633  C23 POPER 111     120.194  69.089  55.920  1.00  0.00           C
ATOM   3636  C24 POPER 111     120.974  69.029  54.600  1.00  0.00           C
ATOM   3639  C25 POPER 111     122.474  68.719  54.750  1.00  0.00           C
ATOM   3642  C26 POPER 111     123.184  68.709  53.390  1.00  0.00           C
ATOM   3645  C27 POPER 111     124.694  68.469  53.530  1.00  0.00           C
ATOM   3648  C28 POPER 111     125.442  68.479  52.180  1.00  0.00           C
ATOM   3651  C29 POPER 111     126.922  68.429  52.420  1.00  0.00           C
ATOM   3653 0C21 POPER 111     127.782  67.469  52.050  1.00  0.00           C
ATOM   3655 1C21 POPER 111     127.492  66.249  51.210  1.00  0.00           C
ATOM   3658 2C21 POPER 111     128.672  65.909  50.290  1.00  0.00           C
ATOM   3661 3C21 POPER 111     129.902  65.359  51.030  1.00  0.00           C
ATOM   3664 4C21 POPER 111     131.122  65.169  50.110  1.00  0.00           C
ATOM   3667 5C21 POPER 111     132.362  65.909  50.630  1.00  0.00           C
ATOM   3670 6C21 POPER 111     133.592  65.659  49.760  1.00  0.00           C
ATOM   3673 7C21 POPER 111     134.862  66.309  50.310  1.00  0.00           C
ATOM   3676 8C21 POPER 111     136.092  65.999  49.460  1.00  0.00           C
ATOM   3680  C33 POPER 111     115.264  62.849  56.700  1.00  0.00           C
ATOM   3683  C34 POPER 111     114.984  62.739  55.200  1.00  0.00           C
ATOM   3686  C35 POPER 111     116.094  62.079  54.370  1.00  0.00           C
ATOM   3689  C36 POPER 111     116.034  62.479  52.890  1.00  0.00           C
ATOM   3692  C37 POPER 111     117.044  61.699  52.030  1.00  0.00           C
ATOM   3695  C38 POPER 111     117.054  62.119  50.550  1.00  0.00           C
ATOM   3698  C39 POPER 111     117.614  61.029  49.630  1.00  0.00           C
ATOM   3701 0C31 POPER 111     117.674  61.449  48.150  1.00  0.00           C
ATOM   3704 1C31 POPER 111     117.734  60.259  47.190  1.00  0.00           C
ATOM   3707 2C31 POPER 111     118.134  60.629  45.750  1.00  0.00           C
ATOM   3710 3C31 POPER 111     119.644  60.619  45.460  1.00  0.00           C
ATOM   3713 4C31 POPER 111     120.164  59.229  45.050  1.00  0.00           C
ATOM   3716 5C31 POPER 111     121.654  59.209  44.680  1.00  0.00           C
ATOM   3719 6C31 POPER 111     122.184  57.819  44.330  1.00  0.00           C
ATOM   3723  NH3 POPES 112     109.614  36.209  25.120  1.00  0.00           N
ATOM   3727  C12 POPES 112     110.854  35.369  25.310  1.00  0.00           C
ATOM   3730  C11 POPES 112     111.254  34.659  24.010  1.00  0.00           C
ATOM   3733  P   POPES 112     113.004  33.039  25.150  1.00  0.00           P
ATOM   3734  O13 POPES 112     111.874  32.179  25.550  1.00  0.00           O
ATOM   3735  O14 POPES 112     114.264  32.409  24.680  1.00  0.00           O
ATOM   3736  O11 POPES 112     113.394  34.039  26.310  1.00  0.00           O
ATOM   3737  O12 POPES 112     112.554  34.069  24.060  1.00  0.00           O
ATOM   3738  C1  POPES 112     114.304  33.659  27.340  1.00  0.00           C
ATOM   3741  C2  POPES 112     113.524  33.129  28.580  1.00  0.00           C
ATOM   3743  O21 POPES 112     114.034  33.699  29.800  1.00  0.00           O
ATOM   3744  C21 POPES 112     113.994  35.009  29.920  1.00  0.00           C
ATOM   3745  O22 POPES 112     114.974  35.729  29.960  1.00  0.00           O
ATOM   3746  C22 POPES 112     112.544  35.509  29.990  1.00  0.00           C
ATOM   3749  C3  POPES 112     113.554  31.579  28.680  1.00  0.00           C
ATOM   3752  O31 POPES 112     112.694  31.109  29.740  1.00  0.00           O
ATOM   3753  C31 POPES 112     113.234  31.039  30.940  1.00  0.00           C
ATOM   3754  O32 POPES 112     114.354  31.389  31.260  1.00  0.00           O
ATOM   3755  C32 POPES 112     112.234  30.409  31.920  1.00  0.00           C
ATOM   3758  C23 POPES 112     112.364  36.729  30.920  1.00  0.00           C
ATOM   3761  C24 POPES 112     111.464  36.459  32.130  1.00  0.00           C
ATOM   3764  C25 POPES 112     111.964  35.409  33.140  1.00  0.00           C
ATOM   3767  C26 POPES 112     113.234  35.819  33.910  1.00  0.00           C
ATOM   3770  C27 POPES 112     114.434  34.919  33.570  1.00  0.00           C
ATOM   3773  C28 POPES 112     115.804  35.399  34.110  1.00  0.00           C
ATOM   3776  C29 POPES 112     116.094  35.469  35.590  1.00  0.00           C
ATOM   3778 0C21 POPES 112     115.714  34.639  36.580  1.00  0.00           C
ATOM   3780 1C21 POPES 112     114.914  33.369  36.480  1.00  0.00           C
ATOM   3783 2C21 POPES 112     115.264  32.329  37.560  1.00  0.00           C
ATOM   3786 3C21 POPES 112     114.364  31.099  37.400  1.00  0.00           C
ATOM   3789 4C21 POPES 112     114.464  30.019  38.480  1.00  0.00           C
ATOM   3792 5C21 POPES 112     113.454  28.889  38.200  1.00  0.00           C
ATOM   3795 6C21 POPES 112     113.184  27.979  39.400  1.00  0.00           C
ATOM   3798 7C21 POPES 112     111.994  27.039  39.160  1.00  0.00           C
ATOM   3801 8C21 POPES 112     111.634  26.179  40.380  1.00  0.00           C
ATOM   3805  C33 POPES 112     111.874  31.399  33.050  1.00  0.00           C
ATOM   3808  C34 POPES 112     110.924  30.819  34.110  1.00  0.00           C
ATOM   3811  C35 POPES 112     111.034  31.509  35.480  1.00  0.00           C
ATOM   3814  C36 POPES 112     110.154  30.809  36.520  1.00  0.00           C
ATOM   3817  C37 POPES 112     110.334  31.329  37.960  1.00  0.00           C
ATOM   3820  C38 POPES 112     109.534  30.509  38.980  1.00  0.00           C
ATOM   3823  C39 POPES 112     109.664  31.069  40.400  1.00  0.00           C
ATOM   3826 0C31 POPES 112     108.394  31.799  40.860  1.00  0.00           C
ATOM   3829 1C31 POPES 112     108.624  32.609  42.140  1.00  0.00           C
ATOM   3832 2C31 POPES 112     107.334  33.249  42.670  1.00  0.00           C
ATOM   3835 3C31 POPES 112     107.574  34.199  43.840  1.00  0.00           C
ATOM   3838 4C31 POPES 112     106.264  34.769  44.410  1.00  0.00           C
ATOM   3841 5C31 POPES 112     106.494  35.709  45.610  1.00  0.00           C
ATOM   3844 6C31 POPES 112     105.204  36.339  46.130  1.00  0.00           C
ATOM   3848  NH3 POPET 113      52.864 119.239  61.220  1.00  0.00           N
ATOM   3852  C12 POPET 113      52.264 118.109  62.000  1.00  0.00           C
ATOM   3855  C11 POPET 113      52.194 116.809  61.180  1.00  0.00           C
ATOM   3858  P   POPET 113      49.854 115.899  61.940  1.00  0.00           P
ATOM   3859  O13 POPET 113      49.474 115.839  63.370  1.00  0.00           O
ATOM   3860  O14 POPET 113      49.434 117.089  61.150  1.00  0.00           O
ATOM   3861  O11 POPET 113      49.394 114.629  61.100  1.00  0.00           O
ATOM   3862  O12 POPET 113      51.434 115.839  61.880  1.00  0.00           O
ATOM   3863  C1  POPET 113      49.414 114.799  59.670  1.00  0.00           C
ATOM   3866  C2  POPET 113      49.444 113.459  58.900  1.00  0.00           C
ATOM   3868  O21 POPET 113      49.864 113.719  57.540  1.00  0.00           O
ATOM   3869  C21 POPET 113      51.174 113.729  57.340  1.00  0.00           C
ATOM   3870  O22 POPET 113      52.054 113.669  58.180  1.00  0.00           O
ATOM   3871  C22 POPET 113      51.434 113.669  55.830  1.00  0.00           C
ATOM   3874  C3  POPET 113      48.054 112.779  58.830  1.00  0.00           C
ATOM   3877  O31 POPET 113      48.134 111.439  58.310  1.00  0.00           O
ATOM   3878  C31 POPET 113      48.244 111.259  57.000  1.00  0.00           C
ATOM   3879  O32 POPET 113      49.284 110.979  56.410  1.00  0.00           O
ATOM   3880  C32 POPET 113      46.894 111.369  56.270  1.00  0.00           C
ATOM   3883  C23 POPET 113      52.874 113.239  55.480  1.00  0.00           C
ATOM   3886  C24 POPET 113      53.064 112.599  54.100  1.00  0.00           C
ATOM   3889  C25 POPET 113      54.474 112.009  53.950  1.00  0.00           C
ATOM   3892  C26 POPET 113      54.704 111.279  52.610  1.00  0.00           C
ATOM   3895  C27 POPET 113      54.584 112.199  51.390  1.00  0.00           C
ATOM   3898  C28 POPET 113      55.144 111.579  50.100  1.00  0.00           C
ATOM   3901  C29 POPET 113      56.644 111.429  50.150  1.00  0.00           C
ATOM   3903 0C21 POPET 113      57.414 110.969  49.150  1.00  0.00           C
ATOM   3905 1C21 POPET 113      56.924 110.529  47.790  1.00  0.00           C
ATOM   3908 2C21 POPET 113      57.564 111.339  46.660  1.00  0.00           C
ATOM   3911 3C21 POPET 113      56.924 111.019  45.310  1.00  0.00           C
ATOM   3914 4C21 POPET 113      57.584 111.739  44.130  1.00  0.00           C
ATOM   3917 5C21 POPET 113      57.714 113.259  44.330  1.00  0.00           C
ATOM   3920 6C21 POPET 113      58.114 113.969  43.030  1.00  0.00           C
ATOM   3923 7C21 POPET 113      58.294 115.489  43.190  1.00  0.00           C
ATOM   3926 8C21 POPET 113      58.404 116.199  41.840  1.00  0.00           C
ATOM   3930  C33 POPET 113      47.174 111.619  54.770  1.00  0.00           C
ATOM   3933  C34 POPET 113      45.984 111.919  53.870  1.00  0.00           C
ATOM   3936  C35 POPET 113      45.264 110.649  53.380  1.00  0.00           C
ATOM   3939  C36 POPET 113      44.564 110.869  52.040  1.00  0.00           C
ATOM   3942  C37 POPET 113      43.804 109.619  51.580  1.00  0.00           C
ATOM   3945  C38 POPET 113      43.024 109.839  50.270  1.00  0.00           C
ATOM   3948  C39 POPET 113      43.904 109.999  49.010  1.00  0.00           C
ATOM   3951 0C31 POPET 113      44.234 108.669  48.310  1.00  0.00           C
ATOM   3954 1C31 POPET 113      43.634 108.599  46.900  1.00  0.00           C
ATOM   3957 2C31 POPET 113      43.794 107.239  46.210  1.00  0.00           C
ATOM   3960 3C31 POPET 113      43.164 107.189  44.800  1.00  0.00           C
ATOM   3963 4C31 POPET 113      41.644 107.449  44.790  1.00  0.00           C
ATOM   3966 5C31 POPET 113      41.034 107.379  43.380  1.00  0.00           C
ATOM   3969 6C31 POPET 113      39.524 107.649  43.360  1.00  0.00           C
ATOM   3973  NH3 POPEU 114      38.784  78.249  15.490  1.00  0.00           N
ATOM   3977  C12 POPEU 114      39.044  79.549  14.790  1.00  0.00           C
ATOM   3980  C11 POPEU 114      39.994  79.339  13.600  1.00  0.00           C
ATOM   3983  P   POPEU 114      42.054  77.709  13.750  1.00  0.00           P
ATOM   3984  O13 POPEU 114      41.774  77.339  12.340  1.00  0.00           O
ATOM   3985  O14 POPEU 114      43.464  77.819  14.170  1.00  0.00           O
ATOM   3986  O11 POPEU 114      41.274  76.719  14.730  1.00  0.00           O
ATOM   3987  O12 POPEU 114      41.314  79.049  14.070  1.00  0.00           O
ATOM   3988  C1  POPEU 114      41.944  75.609  15.340  1.00  0.00           C
ATOM   3991  C2  POPEU 114      42.094  75.749  16.900  1.00  0.00           C
ATOM   3993  O21 POPEU 114      42.174  74.429  17.450  1.00  0.00           O
ATOM   3994  C21 POPEU 114      42.684  74.309  18.680  1.00  0.00           C
ATOM   3995  O22 POPEU 114      43.194  75.209  19.320  1.00  0.00           O
ATOM   3996  C22 POPEU 114      42.534  72.829  19.070  1.00  0.00           C
ATOM   3999  C3  POPEU 114      40.864  76.529  17.480  1.00  0.00           C
ATOM   4002  O31 POPEU 114      40.864  76.689  18.920  1.00  0.00           O
ATOM   4003  C31 POPEU 114      39.944  77.589  19.310  1.00  0.00           C
ATOM   4004  O32 POPEU 114      39.104  78.059  18.560  1.00  0.00           O
ATOM   4005  C32 POPEU 114      40.214  78.079  20.750  1.00  0.00           C
ATOM   4008  C23 POPEU 114      42.654  72.559  20.580  1.00  0.00           C
ATOM   4011  C24 POPEU 114      41.844  71.349  21.070  1.00  0.00           C
ATOM   4014  C25 POPEU 114      41.744  71.359  22.600  1.00  0.00           C
ATOM   4017  C26 POPEU 114      40.774  70.319  23.180  1.00  0.00           C
ATOM   4020  C27 POPEU 114      40.814  70.339  24.710  1.00  0.00           C
ATOM   4023  C28 POPEU 114      39.884  69.299  25.390  1.00  0.00           C
ATOM   4026  C29 POPEU 114      40.084  69.309  26.880  1.00  0.00           C
ATOM   4028 0C21 POPEU 114      40.394  68.249  27.650  1.00  0.00           C
ATOM   4030 1C21 POPEU 114      40.554  66.829  27.180  1.00  0.00           C
ATOM   4033 2C21 POPEU 114      40.244  65.769  28.260  1.00  0.00           C
ATOM   4036 3C21 POPEU 114      38.784  65.689  28.730  1.00  0.00           C
ATOM   4039 4C21 POPEU 114      38.384  66.789  29.730  1.00  0.00           C
ATOM   4042 5C21 POPEU 114      37.484  66.279  30.850  1.00  0.00           C
ATOM   4045 6C21 POPEU 114      37.064  67.369  31.840  1.00  0.00           C
ATOM   4048 7C21 POPEU 114      36.384  66.809  33.100  1.00  0.00           C
ATOM   4051 8C21 POPEU 114      36.194  67.869  34.190  1.00  0.00           C
ATOM   4055  C33 POPEU 114      40.364  76.949  21.770  1.00  0.00           C
ATOM   4058  C34 POPEU 114      40.624  77.319  23.240  1.00  0.00           C
ATOM   4061  C35 POPEU 114      41.914  78.119  23.500  1.00  0.00           C
ATOM   4064  C36 POPEU 114      42.394  77.959  24.950  1.00  0.00           C
ATOM   4067  C37 POPEU 114      43.764  78.599  25.210  1.00  0.00           C
ATOM   4070  C38 POPEU 114      44.614  77.809  26.230  1.00  0.00           C
ATOM   4073  C39 POPEU 114      43.974  77.719  27.620  1.00  0.00           C
ATOM   4076 0C31 POPEU 114      44.824  76.879  28.590  1.00  0.00           C
ATOM   4079 1C31 POPEU 114      44.114  76.589  29.920  1.00  0.00           C
ATOM   4082 2C31 POPEU 114      44.794  75.479  30.750  1.00  0.00           C
ATOM   4085 3C31 POPEU 114      46.124  75.869  31.410  1.00  0.00           C
ATOM   4088 4C31 POPEU 114      45.984  76.819  32.610  1.00  0.00           C
ATOM   4091 5C31 POPEU 114      47.344  77.219  33.200  1.00  0.00           C
ATOM   4094 6C31 POPEU 114      47.264  78.239  34.340  1.00  0.00           C
ATOM   4098  NH3 POPEV 115      41.534 128.809  60.150  1.00  0.00           N
ATOM   4102  C12 POPEV 115      40.174 128.279  60.510  1.00  0.00           C
ATOM   4105  C11 POPEV 115      40.234 126.769  60.800  1.00  0.00           C
ATOM   4108  P   POPEV 115      42.334 126.249  62.350  1.00  0.00           P
ATOM   4109  O13 POPEV 115      42.994 127.539  62.090  1.00  0.00           O
ATOM   4110  O14 POPEV 115      42.474 125.619  63.670  1.00  0.00           O
ATOM   4111  O11 POPEV 115      42.674 125.259  61.160  1.00  0.00           O
ATOM   4112  O12 POPEV 115      40.814 126.519  62.070  1.00  0.00           O
ATOM   4113  C1  POPEV 115      44.014 124.929  60.770  1.00  0.00           C
ATOM   4116  C2  POPEV 115      44.244 125.179  59.250  1.00  0.00           C
ATOM   4118  O21 POPEV 115      45.504 124.619  58.850  1.00  0.00           O
ATOM   4119  C21 POPEV 115      45.564 124.319  57.550  1.00  0.00           C
ATOM   4120  O22 POPEV 115      44.624 124.319  56.780  1.00  0.00           O
ATOM   4121  C22 POPEV 115      46.994 123.959  57.160  1.00  0.00           C
ATOM   4124  C3  POPEV 115      44.204 126.699  58.940  1.00  0.00           C
ATOM   4127  O31 POPEV 115      44.234 126.979  57.530  1.00  0.00           O
ATOM   4128  C31 POPEV 115      43.114 127.429  56.980  1.00  0.00           C
ATOM   4129  O32 POPEV 115      42.104 127.719  57.610  1.00  0.00           O
ATOM   4130  C32 POPEV 115      43.314 127.609  55.470  1.00  0.00           C
ATOM   4133  C23 POPEV 115      47.154 123.479  55.700  1.00  0.00           C
ATOM   4136  C24 POPEV 115      48.624 123.499  55.260  1.00  0.00           C
ATOM   4139  C25 POPEV 115      48.924 122.739  53.960  1.00  0.00           C
ATOM   4142  C26 POPEV 115      48.244 123.319  52.710  1.00  0.00           C
ATOM   4145  C27 POPEV 115      48.504 122.449  51.480  1.00  0.00           C
ATOM   4148  C28 POPEV 115      47.734 122.939  50.240  1.00  0.00           C
ATOM   4151  C29 POPEV 115      47.584 121.839  49.200  1.00  0.00           C
ATOM   4153 0C21 POPEV 115      48.094 121.809  47.960  1.00  0.00           C
ATOM   4155 1C21 POPEV 115      48.984 122.849  47.330  1.00  0.00           C
ATOM   4158 2C21 POPEV 115      48.244 123.879  46.470  1.00  0.00           C
ATOM   4161 3C21 POPEV 115      47.534 123.309  45.230  1.00  0.00           C
ATOM   4164 4C21 POPEV 115      47.254 124.419  44.210  1.00  0.00           C
ATOM   4167 5C21 POPEV 115      46.304 124.059  43.060  1.00  0.00           C
ATOM   4170 6C21 POPEV 115      46.574 122.699  42.400  1.00  0.00           C
ATOM   4173 7C21 POPEV 115      45.904 122.589  41.030  1.00  0.00           C
ATOM   4176 8C21 POPEV 115      45.954 121.189  40.410  1.00  0.00           C
ATOM   4180  C33 POPEV 115      43.234 126.299  54.650  1.00  0.00           C
ATOM   4183  C34 POPEV 115      43.604 126.479  53.170  1.00  0.00           C
ATOM   4186  C35 POPEV 115      44.664 125.469  52.710  1.00  0.00           C
ATOM   4189  C36 POPEV 115      44.114 124.059  52.460  1.00  0.00           C
ATOM   4192  C37 POPEV 115      43.514 123.879  51.050  1.00  0.00           C
ATOM   4195  C38 POPEV 115      43.054 122.439  50.770  1.00  0.00           C
ATOM   4198  C39 POPEV 115      44.204 121.429  50.750  1.00  0.00           C
ATOM   4201 0C31 POPEV 115      43.764 119.979  50.490  1.00  0.00           C
ATOM   4204 1C31 POPEV 115      44.914 118.979  50.680  1.00  0.00           C
ATOM   4207 2C31 POPEV 115      44.474 117.509  50.560  1.00  0.00           C
ATOM   4210 3C31 POPEV 115      43.564 117.049  51.710  1.00  0.00           C
ATOM   4213 4C31 POPEV 115      43.024 115.629  51.520  1.00  0.00           C
ATOM   4216 5C31 POPEV 115      42.054 115.249  52.650  1.00  0.00           C
ATOM   4219 6C31 POPEV 115      41.414 113.869  52.460  1.00  0.00           C
ATOM   4223  NH3 POPEW 116     115.874  99.489  60.350  1.00  0.00           N
ATOM   4227  C12 POPEW 116     115.104  98.199  60.460  1.00  0.00           C
ATOM   4230  C11 POPEW 116     115.384  97.489  61.790  1.00  0.00           C
ATOM   4233  P   POPEW 116     115.084  94.889  62.220  1.00  0.00           P
ATOM   4234  O13 POPEW 116     116.494  94.719  61.810  1.00  0.00           O
ATOM   4235  O14 POPEW 116     114.804  94.529  63.630  1.00  0.00           O
ATOM   4236  O11 POPEW 116     114.224  93.889  61.360  1.00  0.00           O
ATOM   4237  O12 POPEW 116     114.554  96.339  61.900  1.00  0.00           O
ATOM   4238  C1  POPEW 116     113.184  94.339  60.490  1.00  0.00           C
ATOM   4241  C2  POPEW 116     113.684  94.469  59.020  1.00  0.00           C
ATOM   4243  O21 POPEW 116     112.594  94.779  58.170  1.00  0.00           O
ATOM   4244  C21 POPEW 116     112.244  96.039  58.100  1.00  0.00           C
ATOM   4245  O22 POPEW 116     112.884  96.979  58.540  1.00  0.00           O
ATOM   4246  C22 POPEW 116     110.894  96.109  57.380  1.00  0.00           C
ATOM   4249  C3  POPEW 116     114.274  93.109  58.540  1.00  0.00           C
ATOM   4252  O31 POPEW 116     114.354  92.989  57.090  1.00  0.00           O
ATOM   4253  C31 POPEW 116     113.224  92.529  56.510  1.00  0.00           C
ATOM   4254  O32 POPEW 116     112.224  92.179  57.100  1.00  0.00           O
ATOM   4255  C32 POPEW 116     113.394  92.399  55.010  1.00  0.00           C
ATOM   4258  C23 POPEW 116     110.694  97.389  56.540  1.00  0.00           C
ATOM   4261  C24 POPEW 116     109.324  97.459  55.840  1.00  0.00           C
ATOM   4264  C25 POPEW 116     109.104  96.329  54.840  1.00  0.00           C
ATOM   4267  C26 POPEW 116     108.774  96.829  53.420  1.00  0.00           C
ATOM   4270  C27 POPEW 116     108.604  95.679  52.420  1.00  0.00           C
ATOM   4273  C28 POPEW 116     108.384  96.169  50.970  1.00  0.00           C
ATOM   4276  C29 POPEW 116     109.654  96.699  50.350  1.00  0.00           C
ATOM   4278 0C21 POPEW 116     110.074  96.469  49.090  1.00  0.00           C
ATOM   4280 1C21 POPEW 116     109.314  95.709  48.040  1.00  0.00           C
ATOM   4283 2C21 POPEW 116     109.784  96.009  46.600  1.00  0.00           C
ATOM   4286 3C21 POPEW 116     109.654  97.489  46.190  1.00  0.00           C
ATOM   4289 4C21 POPEW 116     110.194  97.759  44.780  1.00  0.00           C
ATOM   4292 5C21 POPEW 116     110.904  99.119  44.660  1.00  0.00           C
ATOM   4295 6C21 POPEW 116     111.584  99.309  43.300  1.00  0.00           C
ATOM   4298 7C21 POPEW 116     112.524 100.529  43.280  1.00  0.00           C
ATOM   4301 8C21 POPEW 116     113.234 100.729  41.940  1.00  0.00           C
ATOM   4305  C33 POPEW 116     113.054  93.699  54.280  1.00  0.00           C
ATOM   4308  C34 POPEW 116     112.564  93.419  52.850  1.00  0.00           C
ATOM   4311  C35 POPEW 116     112.424  94.699  52.030  1.00  0.00           C
ATOM   4314  C36 POPEW 116     113.764  95.159  51.440  1.00  0.00           C
ATOM   4317  C37 POPEW 116     113.774  96.649  51.100  1.00  0.00           C
ATOM   4320  C38 POPEW 116     115.144  97.129  50.580  1.00  0.00           C
ATOM   4323  C39 POPEW 116     115.474  96.649  49.160  1.00  0.00           C
ATOM   4326 0C31 POPEW 116     114.674  97.379  48.070  1.00  0.00           C
ATOM   4329 1C31 POPEW 116     115.154  97.009  46.660  1.00  0.00           C
ATOM   4332 2C31 POPEW 116     114.594  97.939  45.580  1.00  0.00           C
ATOM   4335 3C31 POPEW 116     115.294  97.809  44.210  1.00  0.00           C
ATOM   4338 4C31 POPEW 116     115.164  96.429  43.570  1.00  0.00           C
ATOM   4341 5C31 POPEW 116     115.954  96.309  42.260  1.00  0.00           C
ATOM   4344 6C31 POPEW 116     115.884  94.919  41.640  1.00  0.00           C
ATOM   4348  NH3 POPEX 117       7.024 102.239  56.970  1.00  0.00           N
ATOM   4352  C12 POPEX 117       7.214 102.299  58.460  1.00  0.00           C
ATOM   4355  C11 POPEX 117       8.704 102.219  58.830  1.00  0.00           C
ATOM   4358  P   POPEX 117      10.464 101.279  57.150  1.00  0.00           P
ATOM   4359  O13 POPEX 117      11.524 102.149  57.700  1.00  0.00           O
ATOM   4360  O14 POPEX 117      10.814  99.989  56.500  1.00  0.00           O
ATOM   4361  O11 POPEX 117       9.594 102.099  56.110  1.00  0.00           O
ATOM   4362  O12 POPEX 117       9.334 101.069  58.240  1.00  0.00           O
ATOM   4363  C1  POPEX 117      10.014 103.409  55.720  1.00  0.00           C
ATOM   4366  C2  POPEX 117       9.484 103.699  54.300  1.00  0.00           C
ATOM   4368  O21 POPEX 117      10.364 103.049  53.360  1.00  0.00           O
ATOM   4369  C21 POPEX 117       9.824 102.849  52.170  1.00  0.00           C
ATOM   4370  O22 POPEX 117       8.664 103.059  51.880  1.00  0.00           O
ATOM   4371  C22 POPEX 117      10.834 102.209  51.230  1.00  0.00           C
ATOM   4374  C3  POPEX 117       9.394 105.239  54.050  1.00  0.00           C
ATOM   4377  O31 POPEX 117       8.564 105.609  52.930  1.00  0.00           O
ATOM   4378  C31 POPEX 117       7.254 105.419  53.110  1.00  0.00           C
ATOM   4379  O32 POPEX 117       6.754 104.929  54.120  1.00  0.00           O
ATOM   4380  C32 POPEX 117       6.534 105.969  51.890  1.00  0.00           C
ATOM   4383  C23 POPEX 117      11.704 103.229  50.470  1.00  0.00           C
ATOM   4386  C24 POPEX 117      12.364 102.609  49.220  1.00  0.00           C
ATOM   4389  C25 POPEX 117      11.404 102.429  48.030  1.00  0.00           C
ATOM   4392  C26 POPEX 117      11.534 101.059  47.350  1.00  0.00           C
ATOM   4395  C27 POPEX 117      10.644 100.879  46.110  1.00  0.00           C
ATOM   4398  C28 POPEX 117      10.634  99.419  45.610  1.00  0.00           C
ATOM   4401  C29 POPEX 117       9.854  99.229  44.340  1.00  0.00           C
ATOM   4403 0C21 POPEX 117      10.254  98.529  43.250  1.00  0.00           C
ATOM   4405 1C21 POPEX 117      11.554  97.789  43.080  1.00  0.00           C
ATOM   4408 2C21 POPEX 117      11.514  96.369  43.680  1.00  0.00           C
ATOM   4411 3C21 POPEX 117      10.504  95.429  43.010  1.00  0.00           C
ATOM   4414 4C21 POPEX 117      11.124  94.229  42.270  1.00  0.00           C
ATOM   4417 5C21 POPEX 117      12.014  94.639  41.080  1.00  0.00           C
ATOM   4420 6C21 POPEX 117      12.294  93.449  40.140  1.00  0.00           C
ATOM   4423 7C21 POPEX 117      13.194  93.819  38.960  1.00  0.00           C
ATOM   4426 8C21 POPEX 117      13.294  92.709  37.910  1.00  0.00           C
ATOM   4430  C33 POPEX 117       4.994 105.869  51.960  1.00  0.00           C
ATOM   4433  C34 POPEX 117       4.324 106.739  50.890  1.00  0.00           C
ATOM   4436  C35 POPEX 117       2.794 106.749  51.000  1.00  0.00           C
ATOM   4439  C36 POPEX 117       2.144 107.839  50.130  1.00  0.00           C
ATOM   4442  C37 POPEX 117       0.614 107.789  50.210  1.00  0.00           C
ATOM   4445  C38 POPEX 117      -0.106 108.839  49.350  1.00  0.00           C
ATOM   4448  C39 POPEX 117       0.124 108.699  47.840  1.00  0.00           C
ATOM   4451 0C31 POPEX 117      -0.876 109.529  47.020  1.00  0.00           C
ATOM   4454 1C31 POPEX 117      -0.706 109.409  45.500  1.00  0.00           C
ATOM   4457 2C31 POPEX 117      -1.736 110.259  44.730  1.00  0.00           C
ATOM   4460 3C31 POPEX 117      -1.256 110.679  43.320  1.00  0.00           C
ATOM   4463 4C31 POPEX 117      -0.946 109.499  42.390  1.00  0.00           C
ATOM   4466 5C31 POPEX 117      -0.276 109.939  41.090  1.00  0.00           C
ATOM   4469 6C31 POPEX 117       0.314 108.779  40.280  1.00  0.00           C
ATOM   4473  NH3 POPEY 118     114.894  42.849  22.240  1.00  0.00           N
ATOM   4477  C12 POPEY 118     115.364  44.269  22.300  1.00  0.00           C
ATOM   4480  C11 POPEY 118     115.774  44.739  20.900  1.00  0.00           C
ATOM   4483  P   POPEY 118     117.064  46.919  20.080  1.00  0.00           P
ATOM   4484  O13 POPEY 118     117.954  46.009  19.330  1.00  0.00           O
ATOM   4485  O14 POPEY 118     116.304  47.949  19.330  1.00  0.00           O
ATOM   4486  O11 POPEY 118     117.854  47.719  21.170  1.00  0.00           O
ATOM   4487  O12 POPEY 118     116.014  46.129  20.960  1.00  0.00           O
ATOM   4488  C1  POPEY 118     118.084  47.219  22.490  1.00  0.00           C
ATOM   4491  C2  POPEY 118     117.244  48.039  23.520  1.00  0.00           C
ATOM   4493  O21 POPEY 118     117.744  47.899  24.850  1.00  0.00           O
ATOM   4494  C21 POPEY 118     117.664  46.689  25.380  1.00  0.00           C
ATOM   4495  O22 POPEY 118     117.384  45.659  24.790  1.00  0.00           O
ATOM   4496  C22 POPEY 118     117.854  46.789  26.890  1.00  0.00           C
ATOM   4499  C3  POPEY 118     115.704  47.829  23.460  1.00  0.00           C
ATOM   4502  O31 POPEY 118     115.014  48.979  23.970  1.00  0.00           O
ATOM   4503  C31 POPEY 118     114.744  48.939  25.270  1.00  0.00           C
ATOM   4504  O32 POPEY 118     114.964  47.999  26.010  1.00  0.00           O
ATOM   4505  C32 POPEY 118     114.104  50.269  25.670  1.00  0.00           C
ATOM   4508  C23 POPEY 118     119.284  46.469  27.370  1.00  0.00           C
ATOM   4511  C24 POPEY 118     119.344  46.599  28.890  1.00  0.00           C
ATOM   4514  C25 POPEY 118     120.734  46.469  29.500  1.00  0.00           C
ATOM   4517  C26 POPEY 118     120.684  46.689  31.010  1.00  0.00           C
ATOM   4520  C27 POPEY 118     122.044  46.599  31.700  1.00  0.00           C
ATOM   4523  C28 POPEY 118     121.944  46.979  33.190  1.00  0.00           C
ATOM   4526  C29 POPEY 118     123.264  46.799  33.890  1.00  0.00           C
ATOM   4528 0C21 POPEY 118     124.094  47.769  34.300  1.00  0.00           C
ATOM   4530 1C21 POPEY 118     123.874  49.249  34.090  1.00  0.00           C
ATOM   4533 2C21 POPEY 118     125.124  50.079  34.420  1.00  0.00           C
ATOM   4536 3C21 POPEY 118     125.472  50.089  35.910  1.00  0.00           C
ATOM   4539 4C21 POPEY 118     126.742  50.899  36.210  1.00  0.00           C
ATOM   4542 5C21 POPEY 118     127.382  50.499  37.530  1.00  0.00           C
ATOM   4545 6C21 POPEY 118     128.632  51.319  37.860  1.00  0.00           C
ATOM   4548 7C21 POPEY 118     129.282  50.829  39.150  1.00  0.00           C
ATOM   4551 8C21 POPEY 118     130.442  51.699  39.630  1.00  0.00           C
ATOM   4555  C33 POPEY 118     112.954  50.069  26.680  1.00  0.00           C
ATOM   4558  C34 POPEY 118     113.424  49.849  28.130  1.00  0.00           C
ATOM   4561  C35 POPEY 118     113.904  51.129  28.820  1.00  0.00           C
ATOM   4564  C36 POPEY 118     112.794  51.919  29.530  1.00  0.00           C
ATOM   4567  C37 POPEY 118     113.364  53.169  30.190  1.00  0.00           C
ATOM   4570  C38 POPEY 118     112.334  54.039  30.940  1.00  0.00           C
ATOM   4573  C39 POPEY 118     112.394  53.859  32.460  1.00  0.00           C
ATOM   4576 0C31 POPEY 118     111.684  54.999  33.200  1.00  0.00           C
ATOM   4579 1C31 POPEY 118     111.774  54.849  34.730  1.00  0.00           C
ATOM   4582 2C31 POPEY 118     111.144  56.039  35.460  1.00  0.00           C
ATOM   4585 3C31 POPEY 118     111.024  55.789  36.970  1.00  0.00           C
ATOM   4588 4C31 POPEY 118     109.574  55.629  37.450  1.00  0.00           C
ATOM   4591 5C31 POPEY 118     109.494  55.329  38.950  1.00  0.00           C
ATOM   4594 6C31 POPEY 118     108.064  55.229  39.480  1.00  0.00           C
ATOM   4598  NH3 POPEZ 119      36.414   2.081  21.750  1.00  0.00           N
ATOM   4602  C12 POPEZ 119      37.684   1.581  22.380  1.00  0.00           C
ATOM   4605  C11 POPEZ 119      38.264   2.591  23.390  1.00  0.00           C
ATOM   4608  P   POPEZ 119      39.554   1.241  25.200  1.00  0.00           P
ATOM   4609  O13 POPEZ 119      39.864   2.111  26.350  1.00  0.00           O
ATOM   4610  O14 POPEZ 119      38.314   0.421  25.240  1.00  0.00           O
ATOM   4611  O11 POPEZ 119      40.784   0.351  24.810  1.00  0.00           O
ATOM   4612  O12 POPEZ 119      39.504   2.121  23.890  1.00  0.00           O
ATOM   4613  C1  POPEZ 119      41.234  -0.799  25.530  1.00  0.00           C
ATOM   4616  C2  POPEZ 119      42.554  -0.479  26.300  1.00  0.00           C
ATOM   4618  O21 POPEZ 119      42.294   0.331  27.450  1.00  0.00           O
ATOM   4619  C21 POPEZ 119      41.654  -0.259  28.440  1.00  0.00           C
ATOM   4620  O22 POPEZ 119      41.314  -1.429  28.480  1.00  0.00           O
ATOM   4621  C22 POPEZ 119      41.394   0.791  29.520  1.00  0.00           C
ATOM   4624  C3  POPEZ 119      43.554   0.281  25.380  1.00  0.00           C
ATOM   4627  O31 POPEZ 119      44.784   0.611  26.040  1.00  0.00           O
ATOM   4628  C31 POPEZ 119      44.794   1.541  27.020  1.00  0.00           C
ATOM   4629  O32 POPEZ 119      45.514   1.471  28.000  1.00  0.00           O
ATOM   4630  C32 POPEZ 119      43.904   2.761  26.740  1.00  0.00           C
ATOM   4633  C23 POPEZ 119      42.474   0.871  30.620  1.00  0.00           C
ATOM   4636  C24 POPEZ 119      42.234   2.101  31.500  1.00  0.00           C
ATOM   4639  C25 POPEZ 119      43.044   2.091  32.800  1.00  0.00           C
ATOM   4642  C26 POPEZ 119      42.414   1.191  33.870  1.00  0.00           C
ATOM   4645  C27 POPEZ 119      43.374   0.901  35.020  1.00  0.00           C
ATOM   4648  C28 POPEZ 119      42.824  -0.129  36.030  1.00  0.00           C
ATOM   4651  C29 POPEZ 119      41.834   0.481  36.990  1.00  0.00           C
ATOM   4653 0C21 POPEZ 119      41.864   0.401  38.330  1.00  0.00           C
ATOM   4655 1C21 POPEZ 119      42.864  -0.369  39.160  1.00  0.00           C
ATOM   4658 2C21 POPEZ 119      43.794   0.501  40.020  1.00  0.00           C
ATOM   4661 3C21 POPEZ 119      43.094   1.061  41.280  1.00  0.00           C
ATOM   4664 4C21 POPEZ 119      44.094   1.461  42.370  1.00  0.00           C
ATOM   4667 5C21 POPEZ 119      43.424   1.811  43.700  1.00  0.00           C
ATOM   4670 6C21 POPEZ 119      44.354   1.621  44.900  1.00  0.00           C
ATOM   4673 7C21 POPEZ 119      43.694   2.011  46.230  1.00  0.00           C
ATOM   4676 8C21 POPEZ 119      44.564   1.721  47.460  1.00  0.00           C
ATOM   4680  C33 POPEZ 119      44.084   3.829  27.850  1.00  0.00           C
ATOM   4683  C34 POPEZ 119      43.204   5.059  27.650  1.00  0.00           C
ATOM   4686  C35 POPEZ 119      43.504   6.179  28.660  1.00  0.00           C
ATOM   4689  C36 POPEZ 119      43.454   5.689  30.120  1.00  0.00           C
ATOM   4692  C37 POPEZ 119      43.494   6.829  31.140  1.00  0.00           C
ATOM   4695  C38 POPEZ 119      44.054   6.369  32.490  1.00  0.00           C
ATOM   4698  C39 POPEZ 119      43.924   7.409  33.610  1.00  0.00           C
ATOM   4701 0C31 POPEZ 119      44.564   8.769  33.270  1.00  0.00           C
ATOM   4704 1C31 POPEZ 119      44.564   9.729  34.470  1.00  0.00           C
ATOM   4707 2C31 POPEZ 119      45.604   9.329  35.520  1.00  0.00           C
ATOM   4710 3C31 POPEZ 119      45.444  10.069  36.850  1.00  0.00           C
ATOM   4713 4C31 POPEZ 119      46.374   9.459  37.900  1.00  0.00           C
ATOM   4716 5C31 POPEZ 119      46.314  10.179  39.240  1.00  0.00           C
ATOM   4719 6C31 POPEZ 119      47.224   9.509  40.260  1.00  0.00           C
ATOM   4723  NH3 POPEa 120      60.954  47.909  60.840  1.00  0.00           N
ATOM   4727  C12 POPEa 120      60.684  47.489  62.250  1.00  0.00           C
ATOM   4730  C11 POPEa 120      59.204  47.119  62.410  1.00  0.00           C
ATOM   4733  P   POPEa 120      57.974  44.809  62.620  1.00  0.00           P
ATOM   4734  O13 POPEa 120      58.114  43.449  62.040  1.00  0.00           O
ATOM   4735  O14 POPEa 120      58.244  44.859  64.080  1.00  0.00           O
ATOM   4736  O11 POPEa 120      56.524  45.309  62.270  1.00  0.00           O
ATOM   4737  O12 POPEa 120      58.954  45.809  61.860  1.00  0.00           O
ATOM   4738  C1  POPEa 120      55.614  44.659  61.370  1.00  0.00           C
ATOM   4741  C2  POPEa 120      55.434  45.409  60.010  1.00  0.00           C
ATOM   4743  O21 POPEa 120      54.324  44.869  59.280  1.00  0.00           O
ATOM   4744  C21 POPEa 120      53.104  45.219  59.610  1.00  0.00           C
ATOM   4745  O22 POPEa 120      52.754  45.749  60.650  1.00  0.00           O
ATOM   4746  C22 POPEa 120      52.194  44.859  58.430  1.00  0.00           C
ATOM   4749  C3  POPEa 120      56.654  45.309  59.060  1.00  0.00           C
ATOM   4752  O31 POPEa 120      56.504  46.149  57.880  1.00  0.00           O
ATOM   4753  C31 POPEa 120      55.934  45.619  56.800  1.00  0.00           C
ATOM   4754  O32 POPEa 120      55.594  44.459  56.660  1.00  0.00           O
ATOM   4755  C32 POPEa 120      55.744  46.729  55.760  1.00  0.00           C
ATOM   4758  C23 POPEa 120      50.694  45.039  58.690  1.00  0.00           C
ATOM   4761  C24 POPEa 120      49.854  44.649  57.460  1.00  0.00           C
ATOM   4764  C25 POPEa 120      49.904  45.689  56.330  1.00  0.00           C
ATOM   4767  C26 POPEa 120      48.984  45.339  55.160  1.00  0.00           C
ATOM   4770  C27 POPEa 120      48.924  46.429  54.070  1.00  0.00           C
ATOM   4773  C28 POPEa 120      47.544  47.099  53.880  1.00  0.00           C
ATOM   4776  C29 POPEa 120      47.064  47.869  55.090  1.00  0.00           C
ATOM   4778 0C21 POPEa 120      45.934  48.599  55.150  1.00  0.00           C
ATOM   4780 1C21 POPEa 120      44.974  48.829  54.010  1.00  0.00           C
ATOM   4783 2C21 POPEa 120      43.854  49.829  54.390  1.00  0.00           C
ATOM   4786 3C21 POPEa 120      44.374  51.269  54.470  1.00  0.00           C
ATOM   4789 4C21 POPEa 120      43.454  52.269  55.180  1.00  0.00           C
ATOM   4792 5C21 POPEa 120      42.094  52.489  54.500  1.00  0.00           C
ATOM   4795 6C21 POPEa 120      41.394  53.709  55.100  1.00  0.00           C
ATOM   4798 7C21 POPEa 120      40.134  54.149  54.360  1.00  0.00           C
ATOM   4801 8C21 POPEa 120      39.734  55.569  54.760  1.00  0.00           C
ATOM   4805  C33 POPEa 120      55.554  46.139  54.340  1.00  0.00           C
ATOM   4808  C34 POPEa 120      55.324  47.149  53.210  1.00  0.00           C
ATOM   4811  C35 POPEa 120      55.034  46.499  51.830  1.00  0.00           C
ATOM   4814  C36 POPEa 120      56.124  45.519  51.340  1.00  0.00           C
ATOM   4817  C37 POPEa 120      55.764  44.889  49.990  1.00  0.00           C
ATOM   4820  C38 POPEa 120      56.804  43.879  49.490  1.00  0.00           C
ATOM   4823  C39 POPEa 120      56.444  43.329  48.100  1.00  0.00           C
ATOM   4826 0C31 POPEa 120      57.484  42.339  47.560  1.00  0.00           C
ATOM   4829 1C31 POPEa 120      57.134  41.849  46.150  1.00  0.00           C
ATOM   4832 2C31 POPEa 120      58.144  40.829  45.600  1.00  0.00           C
ATOM   4835 3C31 POPEa 120      57.784  40.379  44.170  1.00  0.00           C
ATOM   4838 4C31 POPEa 120      58.694  39.249  43.660  1.00  0.00           C
ATOM   4841 5C31 POPEa 120      58.174  38.649  42.350  1.00  0.00           C
ATOM   4844 6C31 POPEa 120      58.974  37.429  41.880  1.00  0.00           C
ATOM   4848  NH3 POPEb 121       5.444   7.409  61.180  1.00  0.00           N
ATOM   4852  C12 POPEb 121       5.594   5.969  61.590  1.00  0.00           C
ATOM   4855  C11 POPEb 121       7.044   5.489  61.420  1.00  0.00           C
ATOM   4858  P   POPEb 121       8.894   7.329  61.520  1.00  0.00           P
ATOM   4859  O13 POPEb 121       7.974   8.269  60.850  1.00  0.00           O
ATOM   4860  O14 POPEb 121       9.864   7.899  62.480  1.00  0.00           O
ATOM   4861  O11 POPEb 121       9.654   6.469  60.440  1.00  0.00           O
ATOM   4862  O12 POPEb 121       7.954   6.269  62.210  1.00  0.00           O
ATOM   4863  C1  POPEb 121      10.984   6.819  60.030  1.00  0.00           C
ATOM   4866  C2  POPEb 121      10.994   7.749  58.790  1.00  0.00           C
ATOM   4868  O21 POPEb 121      10.524   6.979  57.680  1.00  0.00           O
ATOM   4869  C21 POPEb 121       9.374   7.309  57.140  1.00  0.00           C
ATOM   4870  O22 POPEb 121       8.674   8.269  57.430  1.00  0.00           O
ATOM   4871  C22 POPEb 121       9.084   6.279  56.050  1.00  0.00           C
ATOM   4874  C3  POPEb 121      12.444   8.239  58.510  1.00  0.00           C
ATOM   4877  O31 POPEb 121      12.544   9.019  57.300  1.00  0.00           O
ATOM   4878  C31 POPEb 121      12.154  10.289  57.430  1.00  0.00           C
ATOM   4879  O32 POPEb 121      11.874  10.839  58.470  1.00  0.00           O
ATOM   4880  C32 POPEb 121      12.034  10.929  56.050  1.00  0.00           C
ATOM   4883  C23 POPEb 121       8.164   6.849  54.960  1.00  0.00           C
ATOM   4886  C24 POPEb 121       7.984   5.889  53.790  1.00  0.00           C
ATOM   4889  C25 POPEb 121       7.524   6.579  52.520  1.00  0.00           C
ATOM   4892  C26 POPEb 121       7.284   5.599  51.360  1.00  0.00           C
ATOM   4895  C27 POPEb 121       7.214   6.349  50.020  1.00  0.00           C
ATOM   4898  C28 POPEb 121       6.274   5.699  48.990  1.00  0.00           C
ATOM   4901  C29 POPEb 121       6.764   4.369  48.480  1.00  0.00           C
ATOM   4903 0C21 POPEb 121       7.294   4.159  47.260  1.00  0.00           C
ATOM   4905 1C21 POPEb 121       7.544   5.209  46.200  1.00  0.00           C
ATOM   4908 2C21 POPEb 121       6.304   5.519  45.330  1.00  0.00           C
ATOM   4911 3C21 POPEb 121       6.624   6.549  44.230  1.00  0.00           C
ATOM   4914 4C21 POPEb 121       5.414   6.889  43.350  1.00  0.00           C
ATOM   4917 5C21 POPEb 121       5.794   7.799  42.180  1.00  0.00           C
ATOM   4920 6C21 POPEb 121       4.584   8.319  41.400  1.00  0.00           C
ATOM   4923 7C21 POPEb 121       4.984   9.169  40.180  1.00  0.00           C
ATOM   4926 8C21 POPEb 121       3.804   9.899  39.530  1.00  0.00           C
ATOM   4930  C33 POPEb 121      10.634  10.729  55.410  1.00  0.00           C
ATOM   4933  C34 POPEb 121      10.694  10.409  53.910  1.00  0.00           C
ATOM   4936  C35 POPEb 121      11.324   9.049  53.580  1.00  0.00           C
ATOM   4939  C36 POPEb 121      11.224   8.669  52.100  1.00  0.00           C
ATOM   4942  C37 POPEb 121      11.834   7.289  51.820  1.00  0.00           C
ATOM   4945  C38 POPEb 121      11.674   6.819  50.370  1.00  0.00           C
ATOM   4948  C39 POPEb 121      12.414   5.499  50.120  1.00  0.00           C
ATOM   4951 0C31 POPEb 121      12.054   4.799  48.790  1.00  0.00           C
ATOM   4954 1C31 POPEb 121      12.294   5.659  47.540  1.00  0.00           C
ATOM   4957 2C31 POPEb 121      12.394   4.799  46.270  1.00  0.00           C
ATOM   4960 3C31 POPEb 121      11.544   5.289  45.090  1.00  0.00           C
ATOM   4963 4C31 POPEb 121      12.034   6.589  44.440  1.00  0.00           C
ATOM   4966 5C31 POPEb 121      11.174   6.959  43.220  1.00  0.00           C
ATOM   4969 6C31 POPEb 121      11.664   8.189  42.470  1.00  0.00           C
ATOM   4973  NH3 POPEc 122      42.954  22.419  23.360  1.00  0.00           N
ATOM   4977  C12 POPEc 122      42.114  22.929  22.230  1.00  0.00           C
ATOM   4980  C11 POPEc 122      40.714  22.299  22.300  1.00  0.00           C
ATOM   4983  P   POPEc 122      39.184  23.939  20.880  1.00  0.00           P
ATOM   4984  O13 POPEc 122      37.764  23.629  21.110  1.00  0.00           O
ATOM   4985  O14 POPEc 122      39.524  24.469  19.540  1.00  0.00           O
ATOM   4986  O11 POPEc 122      39.664  24.939  22.030  1.00  0.00           O
ATOM   4987  O12 POPEc 122      39.984  22.599  21.130  1.00  0.00           O
ATOM   4988  C1  POPEc 122      38.744  25.909  22.550  1.00  0.00           C
ATOM   4991  C2  POPEc 122      38.864  26.129  24.080  1.00  0.00           C
ATOM   4993  O21 POPEc 122      39.824  27.159  24.390  1.00  0.00           O
ATOM   4994  C21 POPEc 122      41.064  26.879  24.780  1.00  0.00           C
ATOM   4995  O22 POPEc 122      41.634  25.809  24.690  1.00  0.00           O
ATOM   4996  C22 POPEc 122      41.674  28.179  25.310  1.00  0.00           C
ATOM   4999  C3  POPEc 122      39.004  24.829  24.910  1.00  0.00           C
ATOM   5002  O31 POPEc 122      39.264  25.159  26.280  1.00  0.00           O
ATOM   5003  C31 POPEc 122      39.894  24.229  26.980  1.00  0.00           C
ATOM   5004  O32 POPEc 122      40.244  23.139  26.580  1.00  0.00           O
ATOM   5005  C32 POPEc 122      40.054  24.739  28.400  1.00  0.00           C
ATOM   5008  C23 POPEc 122      42.364  28.069  26.680  1.00  0.00           C
ATOM   5011  C24 POPEc 122      42.064  29.249  27.600  1.00  0.00           C
ATOM   5014  C25 POPEc 122      42.994  29.279  28.820  1.00  0.00           C
ATOM   5017  C26 POPEc 122      42.784  30.479  29.750  1.00  0.00           C
ATOM   5020  C27 POPEc 122      43.624  30.389  31.030  1.00  0.00           C
ATOM   5023  C28 POPEc 122      43.524  31.649  31.900  1.00  0.00           C
ATOM   5026  C29 POPEc 122      44.484  31.599  33.060  1.00  0.00           C
ATOM   5028 0C21 POPEc 122      44.194  31.619  34.370  1.00  0.00           C
ATOM   5030 1C21 POPEc 122      42.814  31.699  35.000  1.00  0.00           C
ATOM   5033 2C21 POPEc 122      42.454  33.149  35.370  1.00  0.00           C
ATOM   5036 3C21 POPEc 122      41.084  33.249  36.070  1.00  0.00           C
ATOM   5039 4C21 POPEc 122      40.654  34.689  36.390  1.00  0.00           C
ATOM   5042 5C21 POPEc 122      40.384  35.549  35.150  1.00  0.00           C
ATOM   5045 6C21 POPEc 122      39.704  36.889  35.460  1.00  0.00           C
ATOM   5048 7C21 POPEc 122      39.354  37.679  34.190  1.00  0.00           C
ATOM   5051 8C21 POPEc 122      38.434  38.879  34.450  1.00  0.00           C
ATOM   5055  C33 POPEc 122      38.704  25.219  28.990  1.00  0.00           C
ATOM   5058  C34 POPEc 122      38.734  25.279  30.520  1.00  0.00           C
ATOM   5061  C35 POPEc 122      39.674  26.359  31.080  1.00  0.00           C
ATOM   5064  C36 POPEc 122      40.044  26.089  32.540  1.00  0.00           C
ATOM   5067  C37 POPEc 122      40.814  27.249  33.160  1.00  0.00           C
ATOM   5070  C38 POPEc 122      41.374  26.939  34.560  1.00  0.00           C
ATOM   5073  C39 POPEc 122      40.354  26.309  35.520  1.00  0.00           C
ATOM   5076 0C31 POPEc 122      40.874  26.249  36.960  1.00  0.00           C
ATOM   5079 1C31 POPEc 122      39.994  25.359  37.850  1.00  0.00           C
ATOM   5082 2C31 POPEc 122      40.344  25.469  39.340  1.00  0.00           C
ATOM   5085 3C31 POPEc 122      39.824  26.759  40.000  1.00  0.00           C
ATOM   5088 4C31 POPEc 122      38.344  26.669  40.410  1.00  0.00           C
ATOM   5091 5C31 POPEc 122      37.804  28.019  40.900  1.00  0.00           C
ATOM   5094 6C31 POPEc 122      36.394  27.959  41.480  1.00  0.00           C
ATOM   5098  NH3 POPEd 123      97.734 104.799  16.720  1.00  0.00           N
ATOM   5102  C12 POPEd 123      97.494 103.669  15.750  1.00  0.00           C
ATOM   5105  C11 POPEd 123      98.824 103.229  15.130  1.00  0.00           C
ATOM   5108  P   POPEd 123     101.294 103.299  16.010  1.00  0.00           P
ATOM   5109  O13 POPEd 123     101.924 102.179  15.290  1.00  0.00           O
ATOM   5110  O14 POPEd 123     101.444 104.639  15.400  1.00  0.00           O
ATOM   5111  O11 POPEd 123     101.814 103.379  17.510  1.00  0.00           O
ATOM   5112  O12 POPEd 123      99.754 102.979  16.180  1.00  0.00           O
ATOM   5113  C1  POPEd 123     101.344 102.439  18.490  1.00  0.00           C
ATOM   5116  C2  POPEd 123     101.414 103.009  19.940  1.00  0.00           C
ATOM   5118  O21 POPEd 123     100.134 103.289  20.530  1.00  0.00           O
ATOM   5119  C21 POPEd 123      99.424 104.279  20.040  1.00  0.00           C
ATOM   5120  O22 POPEd 123      99.354 104.629  18.870  1.00  0.00           O
ATOM   5121  C22 POPEd 123      98.564 104.879  21.160  1.00  0.00           C
ATOM   5124  C3  POPEd 123     102.374 104.229  20.080  1.00  0.00           C
ATOM   5127  O31 POPEd 123     102.154 104.969  21.310  1.00  0.00           O
ATOM   5128  C31 POPEd 123     103.084 104.879  22.240  1.00  0.00           C
ATOM   5129  O32 POPEd 123     104.114 104.239  22.160  1.00  0.00           O
ATOM   5130  C32 POPEd 123     102.704 105.709  23.460  1.00  0.00           C
ATOM   5133  C23 POPEd 123      98.854 106.379  21.420  1.00  0.00           C
ATOM   5136  C24 POPEd 123      97.924 106.939  22.510  1.00  0.00           C
ATOM   5139  C25 POPEd 123      96.694 107.679  21.960  1.00  0.00           C
ATOM   5142  C26 POPEd 123      95.944 108.409  23.090  1.00  0.00           C
ATOM   5145  C27 POPEd 123      94.704 109.159  22.600  1.00  0.00           C
ATOM   5148  C28 POPEd 123      94.034 109.989  23.710  1.00  0.00           C
ATOM   5151  C29 POPEd 123      92.734 110.599  23.220  1.00  0.00           C
ATOM   5153 0C21 POPEd 123      91.484 110.409  23.670  1.00  0.00           C
ATOM   5155 1C21 POPEd 123      91.064 109.539  24.830  1.00  0.00           C
ATOM   5158 2C21 POPEd 123      90.094 110.239  25.780  1.00  0.00           C
ATOM   5161 3C21 POPEd 123      89.604 109.289  26.880  1.00  0.00           C
ATOM   5164 4C21 POPEd 123      88.694 109.999  27.890  1.00  0.00           C
ATOM   5167 5C21 POPEd 123      88.004 109.039  28.870  1.00  0.00           C
ATOM   5170 6C21 POPEd 123      87.234 109.799  29.960  1.00  0.00           C
ATOM   5173 7C21 POPEd 123      86.334 108.899  30.810  1.00  0.00           C
ATOM   5176 8C21 POPEd 123      85.584 109.649  31.910  1.00  0.00           C
ATOM   5180  C33 POPEd 123     102.854 104.889  24.760  1.00  0.00           C
ATOM   5183  C34 POPEd 123     101.784 103.789  24.880  1.00  0.00           C
ATOM   5186  C35 POPEd 123     101.824 103.039  26.230  1.00  0.00           C
ATOM   5189  C36 POPEd 123     101.524 103.929  27.440  1.00  0.00           C
ATOM   5192  C37 POPEd 123     101.454 103.169  28.760  1.00  0.00           C
ATOM   5195  C38 POPEd 123     101.334 104.119  29.960  1.00  0.00           C
ATOM   5198  C39 POPEd 123     101.144 103.389  31.300  1.00  0.00           C
ATOM   5201 0C31 POPEd 123     101.444 104.299  32.500  1.00  0.00           C
ATOM   5204 1C31 POPEd 123     100.974 103.699  33.830  1.00  0.00           C
ATOM   5207 2C31 POPEd 123     101.304 104.589  35.030  1.00  0.00           C
ATOM   5210 3C31 POPEd 123     100.364 104.369  36.230  1.00  0.00           C
ATOM   5213 4C31 POPEd 123     100.374 102.939  36.780  1.00  0.00           C
ATOM   5216 5C31 POPEd 123      99.334 102.759  37.900  1.00  0.00           C
ATOM   5219 6C31 POPEd 123      99.304 101.349  38.480  1.00  0.00           C
ATOM   5223  NH3 POPEe 124     103.954  31.239  23.330  1.00  0.00           N
ATOM   5227  C12 POPEe 124     104.444  31.489  21.940  1.00  0.00           C
ATOM   5230  C11 POPEe 124     104.974  32.929  21.820  1.00  0.00           C
ATOM   5233  P   POPEe 124     104.184  35.309  22.520  1.00  0.00           P
ATOM   5234  O13 POPEe 124     105.024  35.889  21.460  1.00  0.00           O
ATOM   5235  O14 POPEe 124     102.864  35.919  22.790  1.00  0.00           O
ATOM   5236  O11 POPEe 124     104.924  35.059  23.910  1.00  0.00           O
ATOM   5237  O12 POPEe 124     103.884  33.819  22.060  1.00  0.00           O
ATOM   5238  C1  POPEe 124     104.104  34.499  24.960  1.00  0.00           C
ATOM   5241  C2  POPEe 124     104.914  33.559  25.900  1.00  0.00           C
ATOM   5243  O21 POPEe 124     104.044  32.939  26.870  1.00  0.00           O
ATOM   5244  C21 POPEe 124     103.604  33.679  27.880  1.00  0.00           C
ATOM   5245  O22 POPEe 124     103.624  34.889  27.950  1.00  0.00           O
ATOM   5246  C22 POPEe 124     103.124  32.749  28.990  1.00  0.00           C
ATOM   5249  C3  POPEe 124     106.174  34.229  26.530  1.00  0.00           C
ATOM   5252  O31 POPEe 124     106.924  33.259  27.300  1.00  0.00           O
ATOM   5253  C31 POPEe 124     108.104  33.699  27.700  1.00  0.00           C
ATOM   5254  O32 POPEe 124     108.544  34.819  27.480  1.00  0.00           O
ATOM   5255  C32 POPEe 124     108.874  32.569  28.390  1.00  0.00           C
ATOM   5258  C23 POPEe 124     103.344  33.419  30.370  1.00  0.00           C
ATOM   5261  C24 POPEe 124     103.534  32.419  31.510  1.00  0.00           C
ATOM   5264  C25 POPEe 124     102.244  31.669  31.850  1.00  0.00           C
ATOM   5267  C26 POPEe 124     102.314  30.929  33.190  1.00  0.00           C
ATOM   5270  C27 POPEe 124     100.914  30.519  33.660  1.00  0.00           C
ATOM   5273  C28 POPEe 124     100.964  29.729  34.980  1.00  0.00           C
ATOM   5276  C29 POPEe 124      99.564  29.349  35.370  1.00  0.00           C
ATOM   5278 0C21 POPEe 124      98.914  29.739  36.490  1.00  0.00           C
ATOM   5280 1C21 POPEe 124      99.494  30.609  37.570  1.00  0.00           C
ATOM   5283 2C21 POPEe 124      98.544  30.689  38.780  1.00  0.00           C
ATOM   5286 3C21 POPEe 124      99.134  31.489  39.950  1.00  0.00           C
ATOM   5289 4C21 POPEe 124      98.174  31.549  41.140  1.00  0.00           C
ATOM   5292 5C21 POPEe 124      98.814  32.089  42.420  1.00  0.00           C
ATOM   5295 6C21 POPEe 124      97.864  31.969  43.620  1.00  0.00           C
ATOM   5298 7C21 POPEe 124      98.514  32.349  44.950  1.00  0.00           C
ATOM   5301 8C21 POPEe 124      97.584  32.159  46.150  1.00  0.00           C
ATOM   5305  C33 POPEe 124     109.294  32.939  29.820  1.00  0.00           C
ATOM   5308  C34 POPEe 124     108.094  32.989  30.780  1.00  0.00           C
ATOM   5311  C35 POPEe 124     108.464  33.649  32.120  1.00  0.00           C
ATOM   5314  C36 POPEe 124     107.364  33.689  33.190  1.00  0.00           C
ATOM   5317  C37 POPEe 124     107.944  34.159  34.530  1.00  0.00           C
ATOM   5320  C38 POPEe 124     106.954  34.089  35.710  1.00  0.00           C
ATOM   5323  C39 POPEe 124     107.684  34.139  37.070  1.00  0.00           C
ATOM   5326 0C31 POPEe 124     108.244  35.519  37.410  1.00  0.00           C
ATOM   5329 1C31 POPEe 124     109.644  35.489  38.040  1.00  0.00           C
ATOM   5332 2C31 POPEe 124     110.104  36.909  38.440  1.00  0.00           C
ATOM   5335 3C31 POPEe 124     111.624  37.089  38.520  1.00  0.00           C
ATOM   5338 4C31 POPEe 124     112.314  36.229  39.590  1.00  0.00           C
ATOM   5341 5C31 POPEe 124     113.794  36.609  39.750  1.00  0.00           C
ATOM   5344 6C31 POPEe 124     114.534  35.749  40.760  1.00  0.00           C
ATOM   5348  NH3 POPEf 125      69.574  40.719  20.000  1.00  0.00           N
ATOM   5352  C12 POPEf 125      70.894  41.099  20.620  1.00  0.00           C
ATOM   5355  C11 POPEf 125      70.934  42.589  21.030  1.00  0.00           C
ATOM   5358  P   POPEf 125      72.794  44.339  21.740  1.00  0.00           P
ATOM   5359  O13 POPEf 125      74.024  44.609  20.980  1.00  0.00           O
ATOM   5360  O14 POPEf 125      71.744  45.369  21.620  1.00  0.00           O
ATOM   5361  O11 POPEf 125      73.124  44.209  23.250  1.00  0.00           O
ATOM   5362  O12 POPEf 125      72.284  42.919  21.320  1.00  0.00           O
ATOM   5363  C1  POPEf 125      72.594  43.159  24.050  1.00  0.00           C
ATOM   5366  C2  POPEf 125      72.994  43.389  25.520  1.00  0.00           C
ATOM   5368  O21 POPEf 125      72.164  44.439  26.040  1.00  0.00           O
ATOM   5369  C21 POPEf 125      71.394  44.329  27.130  1.00  0.00           C
ATOM   5370  O22 POPEf 125      70.764  45.289  27.570  1.00  0.00           O
ATOM   5371  C22 POPEf 125      71.314  42.929  27.750  1.00  0.00           C
ATOM   5374  C3  POPEf 125      74.514  43.739  25.630  1.00  0.00           C
ATOM   5377  O31 POPEf 125      74.834  44.579  26.750  1.00  0.00           O
ATOM   5378  C31 POPEf 125      74.874  45.879  26.480  1.00  0.00           C
ATOM   5379  O32 POPEf 125      74.594  46.409  25.420  1.00  0.00           O
ATOM   5380  C32 POPEf 125      75.464  46.599  27.690  1.00  0.00           C
ATOM   5383  C23 POPEf 125      70.364  42.869  28.980  1.00  0.00           C
ATOM   5386  C24 POPEf 125      70.364  41.489  29.660  1.00  0.00           C
ATOM   5389  C25 POPEf 125      69.704  41.479  31.050  1.00  0.00           C
ATOM   5392  C26 POPEf 125      70.484  42.309  32.090  1.00  0.00           C
ATOM   5395  C27 POPEf 125      69.784  42.369  33.450  1.00  0.00           C
ATOM   5398  C28 POPEf 125      70.404  43.419  34.400  1.00  0.00           C
ATOM   5401  C29 POPEf 125      69.314  44.159  35.140  1.00  0.00           C
ATOM   5403 0C21 POPEf 125      69.124  44.129  36.470  1.00  0.00           C
ATOM   5405 1C21 POPEf 125      67.974  44.779  37.200  1.00  0.00           C
ATOM   5408 2C21 POPEf 125      66.784  45.179  36.310  1.00  0.00           C
ATOM   5411 3C21 POPEf 125      65.534  45.619  37.080  1.00  0.00           C
ATOM   5414 4C21 POPEf 125      64.334  45.739  36.130  1.00  0.00           C
ATOM   5417 5C21 POPEf 125      63.054  46.329  36.760  1.00  0.00           C
ATOM   5420 6C21 POPEf 125      62.444  45.479  37.880  1.00  0.00           C
ATOM   5423 7C21 POPEf 125      60.934  45.719  38.020  1.00  0.00           C
ATOM   5426 8C21 POPEf 125      60.284  44.939  39.160  1.00  0.00           C
ATOM   5430  C33 POPEf 125      74.404  47.349  28.520  1.00  0.00           C
ATOM   5433  C34 POPEf 125      74.114  46.649  29.850  1.00  0.00           C
ATOM   5436  C35 POPEf 125      73.354  47.499  30.880  1.00  0.00           C
ATOM   5439  C36 POPEf 125      74.044  48.859  31.120  1.00  0.00           C
ATOM   5442  C37 POPEf 125      73.804  49.479  32.500  1.00  0.00           C
ATOM   5445  C38 POPEf 125      74.644  50.749  32.670  1.00  0.00           C
ATOM   5448  C39 POPEf 125      74.834  51.159  34.130  1.00  0.00           C
ATOM   5451 0C31 POPEf 125      75.854  52.289  34.300  1.00  0.00           C
ATOM   5454 1C31 POPEf 125      76.044  52.689  35.770  1.00  0.00           C
ATOM   5457 2C31 POPEf 125      76.854  53.979  35.930  1.00  0.00           C
ATOM   5460 3C31 POPEf 125      78.334  53.819  36.290  1.00  0.00           C
ATOM   5463 4C31 POPEf 125      79.014  55.189  36.460  1.00  0.00           C
ATOM   5466 5C31 POPEf 125      80.404  55.119  37.100  1.00  0.00           C
ATOM   5469 6C31 POPEf 125      80.994  56.499  37.390  1.00  0.00           C
ATOM   5473  NH3 POPEg 126      23.304 114.389  62.540  1.00  0.00           N
ATOM   5477  C12 POPEg 126      23.174 113.939  63.970  1.00  0.00           C
ATOM   5480  C11 POPEg 126      22.784 115.119  64.870  1.00  0.00           C
ATOM   5483  P   POPEg 126      20.434 116.309  65.020  1.00  0.00           P
ATOM   5484  O13 POPEg 126      19.674 115.069  65.330  1.00  0.00           O
ATOM   5485  O14 POPEg 126      20.784 117.229  66.130  1.00  0.00           O
ATOM   5486  O11 POPEg 126      19.684 117.089  63.880  1.00  0.00           O
ATOM   5487  O12 POPEg 126      21.764 115.889  64.250  1.00  0.00           O
ATOM   5488  C1  POPEg 126      19.064 116.409  62.780  1.00  0.00           C
ATOM   5491  C2  POPEg 126      19.314 117.139  61.430  1.00  0.00           C
ATOM   5493  O21 POPEg 126      18.984 118.529  61.600  1.00  0.00           O
ATOM   5494  C21 POPEg 126      19.704 119.329  60.860  1.00  0.00           C
ATOM   5495  O22 POPEg 126      20.584 118.999  60.080  1.00  0.00           O
ATOM   5496  C22 POPEg 126      19.294 120.769  61.160  1.00  0.00           C
ATOM   5499  C3  POPEg 126      18.464 116.529  60.280  1.00  0.00           C
ATOM   5502  O31 POPEg 126      18.924 116.869  58.950  1.00  0.00           O
ATOM   5503  C31 POPEg 126      18.244 117.819  58.320  1.00  0.00           C
ATOM   5504  O32 POPEg 126      17.394 118.539  58.820  1.00  0.00           O
ATOM   5505  C32 POPEg 126      18.674 117.889  56.860  1.00  0.00           C
ATOM   5508  C23 POPEg 126      19.924 121.759  60.160  1.00  0.00           C
ATOM   5511  C24 POPEg 126      19.534 123.199  60.490  1.00  0.00           C
ATOM   5514  C25 POPEg 126      20.354 124.219  59.700  1.00  0.00           C
ATOM   5517  C26 POPEg 126      19.734 124.699  58.390  1.00  0.00           C
ATOM   5520  C27 POPEg 126      20.834 125.179  57.450  1.00  0.00           C
ATOM   5523  C28 POPEg 126      20.324 126.009  56.260  1.00  0.00           C
ATOM   5526  C29 POPEg 126      21.324 125.859  55.140  1.00  0.00           C
ATOM   5528 0C21 POPEg 126      21.834 126.819  54.360  1.00  0.00           C
ATOM   5530 1C21 POPEg 126      21.444 128.269  54.400  1.00  0.00           C
ATOM   5533 2C21 POPEg 126      21.844 129.009  53.110  1.00  0.00           C
ATOM   5536 3C21 POPEg 126      21.244 128.409  51.830  1.00  0.00           C
ATOM   5539 4C21 POPEg 126      20.484 129.429  50.980  1.00  0.00           C
ATOM   5542 5C21 POPEg 126      21.334 130.609  50.490  1.00  0.00           C
ATOM   5545 6C21 POPEg 126      20.534 131.479  49.510  1.00  0.00           C
ATOM   5548 7C21 POPEg 126      21.384 132.599  48.900  1.00  0.00           C
ATOM   5551 8C21 POPEg 126      20.674 133.297  47.740  1.00  0.00           C
ATOM   5555  C33 POPEg 126      18.024 119.039  56.060  1.00  0.00           C
ATOM   5558  C34 POPEg 126      18.764 119.229  54.730  1.00  0.00           C
ATOM   5561  C35 POPEg 126      18.224 120.379  53.870  1.00  0.00           C
ATOM   5564  C36 POPEg 126      19.134 120.649  52.670  1.00  0.00           C
ATOM   5567  C37 POPEg 126      18.594 121.709  51.700  1.00  0.00           C
ATOM   5570  C38 POPEg 126      19.594 122.049  50.580  1.00  0.00           C
ATOM   5573  C39 POPEg 126      19.974 120.869  49.670  1.00  0.00           C
ATOM   5576 0C31 POPEg 126      18.834 120.429  48.740  1.00  0.00           C
ATOM   5579 1C31 POPEg 126      19.204 120.399  47.250  1.00  0.00           C
ATOM   5582 2C31 POPEg 126      18.374 119.369  46.480  1.00  0.00           C
ATOM   5585 3C31 POPEg 126      18.364 119.569  44.960  1.00  0.00           C
ATOM   5588 4C31 POPEg 126      19.754 119.659  44.320  1.00  0.00           C
ATOM   5591 5C31 POPEg 126      19.694 119.619  42.780  1.00  0.00           C
ATOM   5594 6C31 POPEg 126      21.014 119.979  42.110  1.00  0.00           C
ATOM   5598  NH3 POPEh 127      -2.536  -3.969  59.060  1.00  0.00           N
ATOM   5602  C12 POPEh 127      -2.556  -2.499  58.760  1.00  0.00           C
ATOM   5605  C11 POPEh 127      -1.466  -1.719  59.520  1.00  0.00           C
ATOM   5608  P   POPEh 127       1.144  -1.399  59.600  1.00  0.00           P
ATOM   5609  O13 POPEh 127       0.844  -0.569  60.780  1.00  0.00           O
ATOM   5610  O14 POPEh 127       2.214  -2.419  59.730  1.00  0.00           O
ATOM   5611  O11 POPEh 127       1.514  -0.399  58.420  1.00  0.00           O
ATOM   5612  O12 POPEh 127      -0.176  -2.119  59.070  1.00  0.00           O
ATOM   5613  C1  POPEh 127       0.764   0.801  58.220  1.00  0.00           C
ATOM   5616  C2  POPEh 127       1.644   2.061  58.490  1.00  0.00           C
ATOM   5618  O21 POPEh 127       0.844   3.251  58.640  1.00  0.00           O
ATOM   5619  C21 POPEh 127       0.194   3.691  57.570  1.00  0.00           C
ATOM   5620  O22 POPEh 127       0.244   3.201  56.450  1.00  0.00           O
ATOM   5621  C22 POPEh 127      -0.586   4.959  57.900  1.00  0.00           C
ATOM   5624  C3  POPEh 127       2.774   2.181  57.430  1.00  0.00           C
ATOM   5627  O31 POPEh 127       3.354   3.511  57.360  1.00  0.00           O
ATOM   5628  C31 POPEh 127       3.824   3.789  56.120  1.00  0.00           C
ATOM   5629  O32 POPEh 127       3.884   2.981  55.210  1.00  0.00           O
ATOM   5630  C32 POPEh 127       4.304   5.239  56.080  1.00  0.00           C
ATOM   5633  C23 POPEh 127      -0.036   6.119  57.040  1.00  0.00           C
ATOM   5636  C24 POPEh 127      -0.466   7.509  57.530  1.00  0.00           C
ATOM   5639  C25 POPEh 127       0.214   8.639  56.740  1.00  0.00           C
ATOM   5642  C26 POPEh 127      -0.236   8.709  55.280  1.00  0.00           C
ATOM   5645  C27 POPEh 127       0.334   9.919  54.520  1.00  0.00           C
ATOM   5648  C28 POPEh 127      -0.086   9.889  53.040  1.00  0.00           C
ATOM   5651  C29 POPEh 127       0.344  11.129  52.290  1.00  0.00           C
ATOM   5653 0C21 POPEh 127      -0.216  11.599  51.160  1.00  0.00           C
ATOM   5655 1C21 POPEh 127      -1.346  10.959  50.380  1.00  0.00           C
ATOM   5658 2C21 POPEh 127      -0.986  10.749  48.890  1.00  0.00           C
ATOM   5661 3C21 POPEh 127      -0.966  12.059  48.080  1.00  0.00           C
ATOM   5664 4C21 POPEh 127       0.064  12.059  46.940  1.00  0.00           C
ATOM   5667 5C21 POPEh 127      -0.266  11.119  45.780  1.00  0.00           C
ATOM   5670 6C21 POPEh 127       0.724  11.299  44.620  1.00  0.00           C
ATOM   5673 7C21 POPEh 127       0.384  10.459  43.380  1.00  0.00           C
ATOM   5676 8C21 POPEh 127       1.314  10.749  42.200  1.00  0.00           C
ATOM   5680  C33 POPEh 127       4.114   5.879  54.690  1.00  0.00           C
ATOM   5683  C34 POPEh 127       2.654   6.319  54.440  1.00  0.00           C
ATOM   5686  C35 POPEh 127       2.334   6.549  52.950  1.00  0.00           C
ATOM   5689  C36 POPEh 127       3.074   7.719  52.300  1.00  0.00           C
ATOM   5692  C37 POPEh 127       2.604   7.959  50.860  1.00  0.00           C
ATOM   5695  C38 POPEh 127       3.204   9.199  50.180  1.00  0.00           C
ATOM   5698  C39 POPEh 127       4.714   9.059  49.950  1.00  0.00           C
ATOM   5701 0C31 POPEh 127       5.294  10.109  49.010  1.00  0.00           C
ATOM   5704 1C31 POPEh 127       6.754   9.809  48.650  1.00  0.00           C
ATOM   5707 2C31 POPEh 127       7.284  10.669  47.500  1.00  0.00           C
ATOM   5710 3C31 POPEh 127       8.714  10.279  47.100  1.00  0.00           C
ATOM   5713 4C31 POPEh 127       9.174  11.019  45.840  1.00  0.00           C
ATOM   5716 5C31 POPEh 127      10.644  10.779  45.520  1.00  0.00           C
ATOM   5719 6C31 POPEh 127      11.134  11.599  44.330  1.00  0.00           C
ATOM   5723  NH3 POPEi 128      85.114  20.159  23.670  1.00  0.00           N
ATOM   5727  C12 POPEi 128      83.664  19.789  23.890  1.00  0.00           C
ATOM   5730  C11 POPEi 128      83.064  18.809  22.850  1.00  0.00           C
ATOM   5733  P   POPEi 128      80.734  17.599  22.420  1.00  0.00           P
ATOM   5734  O13 POPEi 128      79.424  18.209  22.100  1.00  0.00           O
ATOM   5735  O14 POPEi 128      81.414  16.919  21.310  1.00  0.00           O
ATOM   5736  O11 POPEi 128      80.524  16.519  23.540  1.00  0.00           O
ATOM   5737  O12 POPEi 128      81.674  18.629  23.150  1.00  0.00           O
ATOM   5738  C1  POPEi 128      79.454  16.619  24.490  1.00  0.00           C
ATOM   5741  C2  POPEi 128      79.614  17.809  25.500  1.00  0.00           C
ATOM   5743  O21 POPEi 128      79.264  17.399  26.840  1.00  0.00           O
ATOM   5744  C21 POPEi 128      80.164  16.649  27.460  1.00  0.00           C
ATOM   5745  O22 POPEi 128      81.114  16.089  26.950  1.00  0.00           O
ATOM   5746  C22 POPEi 128      79.934  16.749  28.960  1.00  0.00           C
ATOM   5749  C3  POPEi 128      78.764  19.059  25.070  1.00  0.00           C
ATOM   5752  O31 POPEi 128      78.304  19.889  26.160  1.00  0.00           O
ATOM   5753  C31 POPEi 128      77.004  19.889  26.460  1.00  0.00           C
ATOM   5754  O32 POPEi 128      76.364  20.899  26.720  1.00  0.00           O
ATOM   5755  C32 POPEi 128      76.394  18.479  26.540  1.00  0.00           C
ATOM   5758  C23 POPEi 128      81.054  17.619  29.580  1.00  0.00           C
ATOM   5761  C24 POPEi 128      80.794  18.009  31.030  1.00  0.00           C
ATOM   5764  C25 POPEi 128      81.804  19.059  31.510  1.00  0.00           C
ATOM   5767  C26 POPEi 128      81.464  19.629  32.880  1.00  0.00           C
ATOM   5770  C27 POPEi 128      82.434  20.749  33.290  1.00  0.00           C
ATOM   5773  C28 POPEi 128      81.944  21.499  34.530  1.00  0.00           C
ATOM   5776  C29 POPEi 128      82.374  20.749  35.760  1.00  0.00           C
ATOM   5778 0C21 POPEi 128      82.454  21.249  37.000  1.00  0.00           C
ATOM   5780 1C21 POPEi 128      82.064  22.639  37.420  1.00  0.00           C
ATOM   5783 2C21 POPEi 128      80.684  22.639  38.100  1.00  0.00           C
ATOM   5786 3C21 POPEi 128      80.574  21.659  39.280  1.00  0.00           C
ATOM   5789 4C21 POPEi 128      79.304  21.889  40.100  1.00  0.00           C
ATOM   5792 5C21 POPEi 128      79.164  20.939  41.300  1.00  0.00           C
ATOM   5795 6C21 POPEi 128      78.704  19.529  40.910  1.00  0.00           C
ATOM   5798 7C21 POPEi 128      78.544  18.599  42.120  1.00  0.00           C
ATOM   5801 8C21 POPEi 128      77.904  17.259  41.770  1.00  0.00           C
ATOM   5805  C33 POPEi 128      74.904  18.489  26.980  1.00  0.00           C
ATOM   5808  C34 POPEi 128      74.314  17.099  27.300  1.00  0.00           C
ATOM   5811  C35 POPEi 128      74.844  16.429  28.580  1.00  0.00           C
ATOM   5814  C36 POPEi 128      74.664  17.309  29.820  1.00  0.00           C
ATOM   5817  C37 POPEi 128      74.924  16.609  31.160  1.00  0.00           C
ATOM   5820  C38 POPEi 128      74.654  17.539  32.350  1.00  0.00           C
ATOM   5823  C39 POPEi 128      74.484  16.839  33.710  1.00  0.00           C
ATOM   5826 0C31 POPEi 128      73.164  16.059  33.830  1.00  0.00           C
ATOM   5829 1C31 POPEi 128      72.664  15.889  35.270  1.00  0.00           C
ATOM   5832 2C31 POPEi 128      71.224  15.369  35.290  1.00  0.00           C
ATOM   5835 3C31 POPEi 128      70.574  15.319  36.680  1.00  0.00           C
ATOM   5838 4C31 POPEi 128      71.184  14.239  37.590  1.00  0.00           C
ATOM   5841 5C31 POPEi 128      70.424  14.059  38.910  1.00  0.00           C
ATOM   5844 6C31 POPEi 128      70.974  12.919  39.760  1.00  0.00           C
ATOM   5848  NH3 POPEj 129      63.564 134.907  22.820  1.00  0.00           N
ATOM   5852  C12 POPEj 129      64.174 133.577  22.430  1.00  0.00           C
ATOM   5855  C11 POPEj 129      65.394 133.767  21.500  1.00  0.00           C
ATOM   5858  P   POPEj 129      66.274 131.399  20.590  1.00  0.00           P
ATOM   5859  O13 POPEj 129      65.914 131.829  19.220  1.00  0.00           O
ATOM   5860  O14 POPEj 129      67.604 130.769  20.640  1.00  0.00           O
ATOM   5861  O11 POPEj 129      65.164 130.429  21.180  1.00  0.00           O
ATOM   5862  O12 POPEj 129      66.264 132.649  21.550  1.00  0.00           O
ATOM   5863  C1  POPEj 129      65.274 129.879  22.500  1.00  0.00           C
ATOM   5866  C2  POPEj 129      64.964 128.349  22.480  1.00  0.00           C
ATOM   5868  O21 POPEj 129      64.514 127.789  23.720  1.00  0.00           O
ATOM   5869  C21 POPEj 129      65.034 128.059  24.880  1.00  0.00           C
ATOM   5870  O22 POPEj 129      65.884 128.889  25.150  1.00  0.00           O
ATOM   5871  C22 POPEj 129      64.464 127.029  25.870  1.00  0.00           C
ATOM   5874  C3  POPEj 129      66.114 127.499  21.870  1.00  0.00           C
ATOM   5877  O31 POPEj 129      65.744 126.109  21.750  1.00  0.00           O
ATOM   5878  C31 POPEj 129      66.044 125.339  22.790  1.00  0.00           C
ATOM   5879  O32 POPEj 129      66.824 125.609  23.690  1.00  0.00           O
ATOM   5880  C32 POPEj 129      65.204 124.059  22.760  1.00  0.00           C
ATOM   5883  C23 POPEj 129      64.124 127.599  27.270  1.00  0.00           C
ATOM   5886  C24 POPEj 129      65.284 127.559  28.280  1.00  0.00           C
ATOM   5889  C25 POPEj 129      64.734 127.389  29.700  1.00  0.00           C
ATOM   5892  C26 POPEj 129      65.784 127.509  30.810  1.00  0.00           C
ATOM   5895  C27 POPEj 129      65.134 127.379  32.190  1.00  0.00           C
ATOM   5898  C28 POPEj 129      66.114 127.639  33.350  1.00  0.00           C
ATOM   5901  C29 POPEj 129      65.654 127.349  34.760  1.00  0.00           C
ATOM   5903 0C21 POPEj 129      64.414 127.219  35.280  1.00  0.00           C
ATOM   5905 1C21 POPEj 129      63.084 127.419  34.580  1.00  0.00           C
ATOM   5908 2C21 POPEj 129      61.944 127.769  35.550  1.00  0.00           C
ATOM   5911 3C21 POPEj 129      62.234 129.019  36.400  1.00  0.00           C
ATOM   5914 4C21 POPEj 129      60.994 129.869  36.680  1.00  0.00           C
ATOM   5917 5C21 POPEj 129      61.264 130.989  37.690  1.00  0.00           C
ATOM   5920 6C21 POPEj 129      60.494 132.269  37.390  1.00  0.00           C
ATOM   5923 7C21 POPEj 129      60.754 133.387  38.420  1.00  0.00           C
ATOM   5926 8C21 POPEj 129      60.044 134.697  38.080  1.00  0.00           C
ATOM   5930  C33 POPEj 129      65.134 123.389  24.160  1.00  0.00           C
ATOM   5933  C34 POPEj 129      64.234 122.139  24.190  1.00  0.00           C
ATOM   5936  C35 POPEj 129      64.234 121.399  25.540  1.00  0.00           C
ATOM   5939  C36 POPEj 129      63.784 122.269  26.730  1.00  0.00           C
ATOM   5942  C37 POPEj 129      63.654 121.499  28.060  1.00  0.00           C
ATOM   5945  C38 POPEj 129      63.494 122.429  29.270  1.00  0.00           C
ATOM   5948  C39 POPEj 129      63.684 121.719  30.620  1.00  0.00           C
ATOM   5951 0C31 POPEj 129      63.644 122.719  31.790  1.00  0.00           C
ATOM   5954 1C31 POPEj 129      63.974 122.089  33.150  1.00  0.00           C
ATOM   5957 2C31 POPEj 129      63.824 123.109  34.290  1.00  0.00           C
ATOM   5960 3C31 POPEj 129      64.234 122.579  35.670  1.00  0.00           C
ATOM   5963 4C31 POPEj 129      63.984 123.639  36.750  1.00  0.00           C
ATOM   5966 5C31 POPEj 129      64.414 123.219  38.160  1.00  0.00           C
ATOM   5969 6C31 POPEj 129      64.104 124.289  39.200  1.00  0.00           C
ATOM   5973  NH3 POPEk 130     129.362  11.079  66.140  1.00  0.00           N
ATOM   5977  C12 POPEk 130     130.042  12.239  66.830  1.00  0.00           C
ATOM   5980  C11 POPEk 130     131.422  11.869  67.410  1.00  0.00           C
ATOM   5983  P   POPEk 130     132.712  14.049  68.030  1.00  0.00           P
ATOM   5984  O13 POPEk 130     133.202  14.759  69.240  1.00  0.00           O
ATOM   5985  O14 POPEk 130     133.742  13.589  67.070  1.00  0.00           O
ATOM   5986  O11 POPEk 130     131.662  14.929  67.250  1.00  0.00           O
ATOM   5987  O12 POPEk 130     131.822  12.789  68.430  1.00  0.00           O
ATOM   5988  C1  POPEk 130     131.992  15.569  66.010  1.00  0.00           C
ATOM   5991  C2  POPEk 130     130.692  15.859  65.190  1.00  0.00           C
ATOM   5993  O21 POPEk 130     130.942  15.959  63.770  1.00  0.00           O
ATOM   5994  C21 POPEk 130     131.132  14.839  63.100  1.00  0.00           C
ATOM   5995  O22 POPEk 130     131.482  13.759  63.550  1.00  0.00           O
ATOM   5996  C22 POPEk 130     130.812  15.069  61.620  1.00  0.00           C
ATOM   5999  C3  POPEk 130     129.922  17.119  65.700  1.00  0.00           C
ATOM   6002  O31 POPEk 130     130.082  18.309  64.880  1.00  0.00           O
ATOM   6003  C31 POPEk 130     129.082  18.529  64.020  1.00  0.00           C
ATOM   6004  O32 POPEk 130     128.212  17.729  63.740  1.00  0.00           O
ATOM   6005  C32 POPEk 130     129.292  19.879  63.330  1.00  0.00           C
ATOM   6008  C23 POPEk 130     131.032  16.499  61.090  1.00  0.00           C
ATOM   6011  C24 POPEk 130     130.272  16.749  59.780  1.00  0.00           C
ATOM   6014  C25 POPEk 130     130.642  18.099  59.150  1.00  0.00           C
ATOM   6017  C26 POPEk 130     130.092  18.289  57.730  1.00  0.00           C
ATOM   6020  C27 POPEk 130     130.442  19.639  57.090  1.00  0.00           C
ATOM   6023  C28 POPEk 130     130.052  19.639  55.600  1.00  0.00           C
ATOM   6026  C29 POPEk 130     130.202  20.969  54.910  1.00  0.00           C
ATOM   6028 0C21 POPEk 130     130.742  21.179  53.690  1.00  0.00           C
ATOM   6030 1C21 POPEk 130     131.282  20.139  52.740  1.00  0.00           C
ATOM   6033 2C21 POPEk 130     130.952  20.459  51.270  1.00  0.00           C
ATOM   6036 3C21 POPEk 130     131.652  21.709  50.720  1.00  0.00           C
ATOM   6039 4C21 POPEk 130     131.472  21.839  49.200  1.00  0.00           C
ATOM   6042 5C21 POPEk 130     132.122  23.079  48.570  1.00  0.00           C
ATOM   6045 6C21 POPEk 130     133.652  23.079  48.610  1.00  0.00           C
ATOM   6048 7C21 POPEk 130     134.252  24.019  47.550  1.00  0.00           C
ATOM   6051 8C21 POPEk 130     135.772  24.209  47.650  1.00  0.00           C
ATOM   6055  C33 POPEk 130     128.472  19.979  62.030  1.00  0.00           C
ATOM   6058  C34 POPEk 130     128.652  21.309  61.290  1.00  0.00           C
ATOM   6061  C35 POPEk 130     128.032  21.289  59.880  1.00  0.00           C
ATOM   6064  C36 POPEk 130     126.492  21.289  59.850  1.00  0.00           C
ATOM   6067  C37 POPEk 130     125.952  21.049  58.430  1.00  0.00           C
ATOM   6070  C38 POPEk 130     124.454  21.359  58.240  1.00  0.00           C
ATOM   6073  C39 POPEk 130     123.524  20.659  59.240  1.00  0.00           C
ATOM   6076 0C31 POPEk 130     122.044  20.769  58.840  1.00  0.00           C
ATOM   6079 1C31 POPEk 130     121.614  19.629  57.910  1.00  0.00           C
ATOM   6082 2C31 POPEk 130     120.214  19.779  57.290  1.00  0.00           C
ATOM   6085 3C31 POPEk 130     119.044  19.809  58.290  1.00  0.00           C
ATOM   6088 4C31 POPEk 130     118.654  21.219  58.750  1.00  0.00           C
ATOM   6091 5C31 POPEk 130     117.174  21.319  59.140  1.00  0.00           C
ATOM   6094 6C31 POPEk 130     116.714  22.739  59.490  1.00  0.00           C
ATOM   6098  NH3 POPEl 131      70.294  99.389  19.090  1.00  0.00           N
ATOM   6102  C12 POPEl 131      70.784  98.019  19.430  1.00  0.00           C
ATOM   6105  C11 POPEl 131      69.904  96.929  18.800  1.00  0.00           C
ATOM   6108  P   POPEl 131      69.894  94.289  18.920  1.00  0.00           P
ATOM   6109  O13 POPEl 131      68.474  94.209  19.310  1.00  0.00           O
ATOM   6110  O14 POPEl 131      70.264  93.799  17.570  1.00  0.00           O
ATOM   6111  O11 POPEl 131      70.714  93.469  19.970  1.00  0.00           O
ATOM   6112  O12 POPEl 131      70.514  95.709  19.140  1.00  0.00           O
ATOM   6113  C1  POPEl 131      70.854  94.029  21.280  1.00  0.00           C
ATOM   6116  C2  POPEl 131      71.674  93.079  22.160  1.00  0.00           C
ATOM   6118  O21 POPEl 131      71.784  93.689  23.460  1.00  0.00           O
ATOM   6119  C21 POPEl 131      71.774  92.829  24.460  1.00  0.00           C
ATOM   6120  O22 POPEl 131      71.784  91.609  24.350  1.00  0.00           O
ATOM   6121  C22 POPEl 131      71.754  93.579  25.790  1.00  0.00           C
ATOM   6124  C3  POPEl 131      73.064  92.779  21.500  1.00  0.00           C
ATOM   6127  O31 POPEl 131      73.824  91.769  22.210  1.00  0.00           O
ATOM   6128  C31 POPEl 131      74.654  92.229  23.140  1.00  0.00           C
ATOM   6129  O32 POPEl 131      74.944  93.399  23.330  1.00  0.00           O
ATOM   6130  C32 POPEl 131      75.144  91.049  23.990  1.00  0.00           C
ATOM   6133  C23 POPEl 131      71.634  92.629  27.000  1.00  0.00           C
ATOM   6136  C24 POPEl 131      71.584  93.399  28.330  1.00  0.00           C
ATOM   6139  C25 POPEl 131      71.774  92.479  29.540  1.00  0.00           C
ATOM   6142  C26 POPEl 131      71.714  93.219  30.880  1.00  0.00           C
ATOM   6145  C27 POPEl 131      72.034  92.269  32.050  1.00  0.00           C
ATOM   6148  C28 POPEl 131      71.764  92.879  33.440  1.00  0.00           C
ATOM   6151  C29 POPEl 131      72.154  91.909  34.520  1.00  0.00           C
ATOM   6153 0C21 POPEl 131      72.204  92.159  35.840  1.00  0.00           C
ATOM   6155 1C21 POPEl 131      71.844  93.449  36.530  1.00  0.00           C
ATOM   6158 2C21 POPEl 131      70.894  93.199  37.720  1.00  0.00           C
ATOM   6161 3C21 POPEl 131      69.454  92.859  37.310  1.00  0.00           C
ATOM   6164 4C21 POPEl 131      68.714  91.999  38.360  1.00  0.00           C
ATOM   6167 5C21 POPEl 131      68.694  92.609  39.760  1.00  0.00           C
ATOM   6170 6C21 POPEl 131      67.774  93.829  39.860  1.00  0.00           C
ATOM   6173 7C21 POPEl 131      67.664  94.349  41.300  1.00  0.00           C
ATOM   6176 8C21 POPEl 131      67.054  95.739  41.360  1.00  0.00           C
ATOM   6180  C33 POPEl 131      75.214  91.369  25.510  1.00  0.00           C
ATOM   6183  C34 POPEl 131      75.594  90.119  26.310  1.00  0.00           C
ATOM   6186  C35 POPEl 131      75.544  90.259  27.840  1.00  0.00           C
ATOM   6189  C36 POPEl 131      75.764  88.909  28.540  1.00  0.00           C
ATOM   6192  C37 POPEl 131      76.144  89.059  30.010  1.00  0.00           C
ATOM   6195  C38 POPEl 131      76.254  87.709  30.740  1.00  0.00           C
ATOM   6198  C39 POPEl 131      76.814  87.809  32.170  1.00  0.00           C
ATOM   6201 0C31 POPEl 131      75.984  88.709  33.090  1.00  0.00           C
ATOM   6204 1C31 POPEl 131      76.474  88.699  34.550  1.00  0.00           C
ATOM   6207 2C31 POPEl 131      75.674  89.639  35.470  1.00  0.00           C
ATOM   6210 3C31 POPEl 131      75.764  91.139  35.110  1.00  0.00           C
ATOM   6213 4C31 POPEl 131      77.184  91.719  35.190  1.00  0.00           C
ATOM   6216 5C31 POPEl 131      77.254  93.169  34.680  1.00  0.00           C
ATOM   6219 6C31 POPEl 131      78.664  93.759  34.740  1.00  0.00           C
ATOM   6223  NH3 POPEm 132     102.254  15.639  64.930  1.00  0.00           N
ATOM   6227  C12 POPEm 132     101.704  16.939  64.390  1.00  0.00           C
ATOM   6230  C11 POPEm 132     102.764  17.789  63.650  1.00  0.00           C
ATOM   6233  P   POPEm 132     101.414  19.909  62.820  1.00  0.00           P
ATOM   6234  O13 POPEm 132     100.084  19.299  63.040  1.00  0.00           O
ATOM   6235  O14 POPEm 132     101.544  21.359  63.030  1.00  0.00           O
ATOM   6236  O11 POPEm 132     101.904  19.589  61.340  1.00  0.00           O
ATOM   6237  O12 POPEm 132     102.454  19.189  63.750  1.00  0.00           O
ATOM   6238  C1  POPEm 132     100.894  19.349  60.370  1.00  0.00           C
ATOM   6241  C2  POPEm 132     100.564  17.829  60.280  1.00  0.00           C
ATOM   6243  O21 POPEm 132     101.234  17.229  59.140  1.00  0.00           O
ATOM   6244  C21 POPEm 132     102.324  16.499  59.450  1.00  0.00           C
ATOM   6245  O22 POPEm 132     102.784  16.349  60.560  1.00  0.00           O
ATOM   6246  C22 POPEm 132     102.944  15.889  58.180  1.00  0.00           C
ATOM   6249  C3  POPEm 132      99.024  17.639  60.210  1.00  0.00           C
ATOM   6252  O31 POPEm 132      98.664  16.249  60.200  1.00  0.00           O
ATOM   6253  C31 POPEm 132      98.564  15.519  59.080  1.00  0.00           C
ATOM   6254  O32 POPEm 132      98.584  14.299  59.080  1.00  0.00           O
ATOM   6255  C32 POPEm 132      98.364  16.379  57.820  1.00  0.00           C
ATOM   6258  C23 POPEm 132     102.964  16.869  56.990  1.00  0.00           C
ATOM   6261  C24 POPEm 132     103.834  16.559  55.760  1.00  0.00           C
ATOM   6264  C25 POPEm 132     103.264  15.539  54.770  1.00  0.00           C
ATOM   6267  C26 POPEm 132     103.614  15.879  53.310  1.00  0.00           C
ATOM   6270  C27 POPEm 132     103.094  14.859  52.280  1.00  0.00           C
ATOM   6273  C28 POPEm 132     102.884  15.469  50.870  1.00  0.00           C
ATOM   6276  C29 POPEm 132     101.674  16.369  50.830  1.00  0.00           C
ATOM   6278 0C21 POPEm 132     101.064  16.889  49.750  1.00  0.00           C
ATOM   6280 1C21 POPEm 132     101.424  16.679  48.300  1.00  0.00           C
ATOM   6283 2C21 POPEm 132     100.174  16.169  47.550  1.00  0.00           C
ATOM   6286 3C21 POPEm 132     100.344  16.129  46.020  1.00  0.00           C
ATOM   6289 4C21 POPEm 132      99.044  15.659  45.350  1.00  0.00           C
ATOM   6292 5C21 POPEm 132      99.144  15.489  43.830  1.00  0.00           C
ATOM   6295 6C21 POPEm 132      97.844  14.949  43.230  1.00  0.00           C
ATOM   6298 7C21 POPEm 132      97.844  14.879  41.700  1.00  0.00           C
ATOM   6301 8C21 POPEm 132      96.524  14.389  41.110  1.00  0.00           C
ATOM   6305  C33 POPEm 132      97.994  15.609  56.520  1.00  0.00           C
ATOM   6308  C34 POPEm 132      98.844  16.009  55.300  1.00  0.00           C
ATOM   6311  C35 POPEm 132      99.014  17.529  55.090  1.00  0.00           C
ATOM   6314  C36 POPEm 132      99.804  17.869  53.820  1.00  0.00           C
ATOM   6317  C37 POPEm 132     100.434  19.269  53.880  1.00  0.00           C
ATOM   6320  C38 POPEm 132     101.074  19.729  52.560  1.00  0.00           C
ATOM   6323  C39 POPEm 132     100.064  20.089  51.460  1.00  0.00           C
ATOM   6326 0C31 POPEm 132      99.294  21.389  51.760  1.00  0.00           C
ATOM   6329 1C31 POPEm 132      98.154  21.659  50.760  1.00  0.00           C
ATOM   6332 2C31 POPEm 132      97.434  22.999  50.990  1.00  0.00           C
ATOM   6335 3C31 POPEm 132      96.964  23.219  52.430  1.00  0.00           C
ATOM   6338 4C31 POPEm 132      96.114  24.479  52.620  1.00  0.00           C
ATOM   6341 5C31 POPEm 132      95.974  24.869  54.100  1.00  0.00           C
ATOM   6344 6C31 POPEm 132      95.074  26.059  54.390  1.00  0.00           C
ATOM   6348  NH3 POPEn 133      93.444  66.539  20.780  1.00  0.00           N
ATOM   6352  C12 POPEn 133      93.424  67.169  19.420  1.00  0.00           C
ATOM   6355  C11 POPEn 133      92.484  68.399  19.380  1.00  0.00           C
ATOM   6358  P   POPEn 133      93.914  70.149  20.720  1.00  0.00           P
ATOM   6359  O13 POPEn 133      93.494  71.539  21.000  1.00  0.00           O
ATOM   6360  O14 POPEn 133      94.894  69.909  19.640  1.00  0.00           O
ATOM   6361  O11 POPEn 133      94.444  69.509  22.050  1.00  0.00           O
ATOM   6362  O12 POPEn 133      92.624  69.249  20.530  1.00  0.00           O
ATOM   6363  C1  POPEn 133      95.004  70.259  23.120  1.00  0.00           C
ATOM   6366  C2  POPEn 133      94.064  70.249  24.350  1.00  0.00           C
ATOM   6368  O21 POPEn 133      94.504  71.249  25.280  1.00  0.00           O
ATOM   6369  C21 POPEn 133      93.874  72.399  25.210  1.00  0.00           C
ATOM   6370  O22 POPEn 133      93.204  72.809  24.280  1.00  0.00           O
ATOM   6371  C22 POPEn 133      94.014  73.109  26.540  1.00  0.00           C
ATOM   6374  C3  POPEn 133      94.064  68.889  25.100  1.00  0.00           C
ATOM   6377  O31 POPEn 133      93.294  68.999  26.320  1.00  0.00           O
ATOM   6378  C31 POPEn 133      93.844  69.109  27.540  1.00  0.00           C
ATOM   6379  O32 POPEn 133      93.254  69.579  28.500  1.00  0.00           O
ATOM   6380  C32 POPEn 133      95.244  68.479  27.680  1.00  0.00           C
ATOM   6383  C23 POPEn 133      92.784  72.909  27.450  1.00  0.00           C
ATOM   6386  C24 POPEn 133      93.114  73.099  28.940  1.00  0.00           C
ATOM   6389  C25 POPEn 133      91.984  72.649  29.850  1.00  0.00           C
ATOM   6392  C26 POPEn 133      92.364  72.569  31.340  1.00  0.00           C
ATOM   6395  C27 POPEn 133      91.224  71.889  32.110  1.00  0.00           C
ATOM   6398  C28 POPEn 133      91.424  71.759  33.620  1.00  0.00           C
ATOM   6401  C29 POPEn 133      90.184  71.109  34.180  1.00  0.00           C
ATOM   6403 0C21 POPEn 133      89.614  71.309  35.390  1.00  0.00           C
ATOM   6405 1C21 POPEn 133      90.104  72.229  36.470  1.00  0.00           C
ATOM   6408 2C21 POPEn 133      88.944  72.589  37.420  1.00  0.00           C
ATOM   6411 3C21 POPEn 133      89.414  73.299  38.690  1.00  0.00           C
ATOM   6414 4C21 POPEn 133      88.224  73.839  39.500  1.00  0.00           C
ATOM   6417 5C21 POPEn 133      88.594  74.429  40.870  1.00  0.00           C
ATOM   6420 6C21 POPEn 133      89.044  73.369  41.880  1.00  0.00           C
ATOM   6423 7C21 POPEn 133      89.224  73.949  43.290  1.00  0.00           C
ATOM   6426 8C21 POPEn 133      89.584  72.879  44.330  1.00  0.00           C
ATOM   6430  C33 POPEn 133      96.414  69.489  27.550  1.00  0.00           C
ATOM   6433  C34 POPEn 133      97.624  68.919  26.780  1.00  0.00           C
ATOM   6436  C35 POPEn 133      98.174  67.579  27.300  1.00  0.00           C
ATOM   6439  C36 POPEn 133      98.704  67.649  28.730  1.00  0.00           C
ATOM   6442  C37 POPEn 133      99.354  66.329  29.200  1.00  0.00           C
ATOM   6445  C38 POPEn 133     100.104  66.499  30.520  1.00  0.00           C
ATOM   6448  C39 POPEn 133     101.474  67.169  30.350  1.00  0.00           C
ATOM   6451 0C31 POPEn 133     101.804  68.209  31.430  1.00  0.00           C
ATOM   6454 1C31 POPEn 133     103.284  68.169  31.830  1.00  0.00           C
ATOM   6457 2C31 POPEn 133     103.724  69.299  32.780  1.00  0.00           C
ATOM   6460 3C31 POPEn 133     103.704  70.679  32.110  1.00  0.00           C
ATOM   6463 4C31 POPEn 133     104.724  71.679  32.680  1.00  0.00           C
ATOM   6466 5C31 POPEn 133     104.754  72.989  31.890  1.00  0.00           C
ATOM   6469 6C31 POPEn 133     105.854  73.939  32.360  1.00  0.00           C
ATOM   6473  NH3 POPEo 134      66.004  93.229  18.790  1.00  0.00           N
ATOM   6477  C12 POPEo 134      65.624  93.669  17.400  1.00  0.00           C
ATOM   6480  C11 POPEo 134      66.374  94.959  17.040  1.00  0.00           C
ATOM   6483  P   POPEo 134      65.104  97.079  17.940  1.00  0.00           P
ATOM   6484  O13 POPEo 134      65.754  98.349  18.310  1.00  0.00           O
ATOM   6485  O14 POPEo 134      64.444  96.989  16.620  1.00  0.00           O
ATOM   6486  O11 POPEo 134      64.094  96.629  19.060  1.00  0.00           O
ATOM   6487  O12 POPEo 134      66.204  95.959  18.040  1.00  0.00           O
ATOM   6488  C1  POPEo 134      64.094  97.279  20.330  1.00  0.00           C
ATOM   6491  C2  POPEo 134      65.154  96.729  21.340  1.00  0.00           C
ATOM   6493  O21 POPEo 134      64.644  97.039  22.640  1.00  0.00           O
ATOM   6494  C21 POPEo 134      64.094  96.059  23.340  1.00  0.00           C
ATOM   6495  O22 POPEo 134      64.094  94.879  23.070  1.00  0.00           O
ATOM   6496  C22 POPEo 134      63.484  96.679  24.590  1.00  0.00           C
ATOM   6499  C3  POPEo 134      66.564  97.409  21.130  1.00  0.00           C
ATOM   6502  O31 POPEo 134      67.264  97.739  22.350  1.00  0.00           O
ATOM   6503  C31 POPEo 134      67.694  96.699  23.050  1.00  0.00           C
ATOM   6504  O32 POPEo 134      67.624  95.529  22.690  1.00  0.00           O
ATOM   6505  C32 POPEo 134      68.264  97.129  24.400  1.00  0.00           C
ATOM   6508  C23 POPEo 134      64.194  96.179  25.870  1.00  0.00           C
ATOM   6511  C24 POPEo 134      63.744  96.959  27.110  1.00  0.00           C
ATOM   6514  C25 POPEo 134      64.454  98.319  27.250  1.00  0.00           C
ATOM   6517  C26 POPEo 134      63.664  99.279  28.150  1.00  0.00           C
ATOM   6520  C27 POPEo 134      64.444 100.559  28.490  1.00  0.00           C
ATOM   6523  C28 POPEo 134      63.634 101.529  29.380  1.00  0.00           C
ATOM   6526  C29 POPEo 134      63.084 102.729  28.650  1.00  0.00           C
ATOM   6528 0C21 POPEo 134      63.374 104.019  28.910  1.00  0.00           C
ATOM   6530 1C21 POPEo 134      64.334 104.509  29.970  1.00  0.00           C
ATOM   6533 2C21 POPEo 134      65.044 105.849  29.640  1.00  0.00           C
ATOM   6536 3C21 POPEo 134      65.954 105.789  28.410  1.00  0.00           C
ATOM   6539 4C21 POPEo 134      65.334 106.389  27.130  1.00  0.00           C
ATOM   6542 5C21 POPEo 134      65.314 107.929  27.130  1.00  0.00           C
ATOM   6545 6C21 POPEo 134      64.624 108.499  25.880  1.00  0.00           C
ATOM   6548 7C21 POPEo 134      64.754 110.009  25.700  1.00  0.00           C
ATOM   6551 8C21 POPEo 134      64.174 110.489  24.360  1.00  0.00           C
ATOM   6555  C33 POPEo 134      68.224  95.939  25.390  1.00  0.00           C
ATOM   6558  C34 POPEo 134      68.534  96.319  26.850  1.00  0.00           C
ATOM   6561  C35 POPEo 134      67.934  95.299  27.820  1.00  0.00           C
ATOM   6564  C36 POPEo 134      68.164  95.599  29.310  1.00  0.00           C
ATOM   6567  C37 POPEo 134      67.364  94.649  30.210  1.00  0.00           C
ATOM   6570  C38 POPEo 134      67.744  94.729  31.700  1.00  0.00           C
ATOM   6573  C39 POPEo 134      67.424  96.089  32.340  1.00  0.00           C
ATOM   6576 0C31 POPEo 134      68.524  96.549  33.310  1.00  0.00           C
ATOM   6579 1C31 POPEo 134      68.344  98.009  33.760  1.00  0.00           C
ATOM   6582 2C31 POPEo 134      67.224  98.219  34.790  1.00  0.00           C
ATOM   6585 3C31 POPEo 134      67.474  97.549  36.150  1.00  0.00           C
ATOM   6588 4C31 POPEo 134      68.774  98.009  36.830  1.00  0.00           C
ATOM   6591 5C31 POPEo 134      68.924  97.409  38.230  1.00  0.00           C
ATOM   6594 6C31 POPEo 134      70.104  97.969  39.040  1.00  0.00           C
ATOM   6598  NH3 POPEp 135      40.734 122.329  18.000  1.00  0.00           N
ATOM   6602  C12 POPEp 135      39.804 123.509  17.910  1.00  0.00           C
ATOM   6605  C11 POPEp 135      38.884 123.579  19.150  1.00  0.00           C
ATOM   6608  P   POPEp 135      38.514 126.139  19.530  1.00  0.00           P
ATOM   6609  O13 POPEp 135      39.594 126.519  18.600  1.00  0.00           O
ATOM   6610  O14 POPEp 135      37.344 127.029  19.640  1.00  0.00           O
ATOM   6611  O11 POPEp 135      39.114 125.919  20.970  1.00  0.00           O
ATOM   6612  O12 POPEp 135      37.994 124.699  19.080  1.00  0.00           O
ATOM   6613  C1  POPEp 135      38.544 126.599  22.090  1.00  0.00           C
ATOM   6616  C2  POPEp 135      37.304 125.839  22.610  1.00  0.00           C
ATOM   6618  O21 POPEp 135      36.844 126.329  23.890  1.00  0.00           O
ATOM   6619  C21 POPEp 135      37.614 126.109  24.950  1.00  0.00           C
ATOM   6620  O22 POPEp 135      38.764 125.709  24.950  1.00  0.00           O
ATOM   6621  C22 POPEp 135      36.764 126.349  26.200  1.00  0.00           C
ATOM   6624  C3  POPEp 135      37.524 124.299  22.610  1.00  0.00           C
ATOM   6627  O31 POPEp 135      36.424 123.659  23.250  1.00  0.00           O
ATOM   6628  C31 POPEp 135      35.394 123.309  22.510  1.00  0.00           C
ATOM   6629  O32 POPEp 135      35.284 123.459  21.300  1.00  0.00           O
ATOM   6630  C32 POPEp 135      34.384 122.589  23.420  1.00  0.00           C
ATOM   6633  C23 POPEp 135      37.564 127.049  27.320  1.00  0.00           C
ATOM   6636  C24 POPEp 135      36.904 126.929  28.690  1.00  0.00           C
ATOM   6639  C25 POPEp 135      35.734 127.889  28.920  1.00  0.00           C
ATOM   6642  C26 POPEp 135      35.124 127.699  30.310  1.00  0.00           C
ATOM   6645  C27 POPEp 135      34.104 128.779  30.670  1.00  0.00           C
ATOM   6648  C28 POPEp 135      33.504 128.629  32.080  1.00  0.00           C
ATOM   6651  C29 POPEp 135      32.724 127.349  32.250  1.00  0.00           C
ATOM   6653 0C21 POPEp 135      32.464 126.759  33.430  1.00  0.00           C
ATOM   6655 1C21 POPEp 135      32.874 127.299  34.780  1.00  0.00           C
ATOM   6658 2C21 POPEp 135      32.024 128.519  35.220  1.00  0.00           C
ATOM   6661 3C21 POPEp 135      32.534 129.189  36.500  1.00  0.00           C
ATOM   6664 4C21 POPEp 135      32.134 128.429  37.780  1.00  0.00           C
ATOM   6667 5C21 POPEp 135      32.694 129.089  39.040  1.00  0.00           C
ATOM   6670 6C21 POPEp 135      32.234 128.389  40.330  1.00  0.00           C
ATOM   6673 7C21 POPEp 135      32.894 128.999  41.570  1.00  0.00           C
ATOM   6676 8C21 POPEp 135      32.344 128.519  42.910  1.00  0.00           C
ATOM   6680  C33 POPEp 135      34.784 122.579  24.920  1.00  0.00           C
ATOM   6683  C34 POPEp 135      33.954 121.619  25.770  1.00  0.00           C
ATOM   6686  C35 POPEp 135      34.494 121.449  27.200  1.00  0.00           C
ATOM   6689  C36 POPEp 135      33.924 120.199  27.880  1.00  0.00           C
ATOM   6692  C37 POPEp 135      34.374 120.079  29.350  1.00  0.00           C
ATOM   6695  C38 POPEp 135      33.924 118.779  30.010  1.00  0.00           C
ATOM   6698  C39 POPEp 135      34.134 118.789  31.530  1.00  0.00           C
ATOM   6701 0C31 POPEp 135      33.984 117.399  32.170  1.00  0.00           C
ATOM   6704 1C31 POPEp 135      34.004 117.449  33.700  1.00  0.00           C
ATOM   6707 2C31 POPEp 135      33.904 116.059  34.340  1.00  0.00           C
ATOM   6710 3C31 POPEp 135      33.554 116.099  35.840  1.00  0.00           C
ATOM   6713 4C31 POPEp 135      34.554 116.909  36.680  1.00  0.00           C
ATOM   6716 5C31 POPEp 135      34.134 117.009  38.160  1.00  0.00           C
ATOM   6719 6C31 POPEp 135      35.084 117.879  38.990  1.00  0.00           C
ATOM   6723  NH3 POPEq 136      39.184  83.129  16.930  1.00  0.00           N
ATOM   6727  C12 POPEq 136      37.794  83.409  17.450  1.00  0.00           C
ATOM   6730  C11 POPEq 136      36.904  84.039  16.370  1.00  0.00           C
ATOM   6733  P   POPEq 136      34.694  85.439  16.790  1.00  0.00           P
ATOM   6734  O13 POPEq 136      35.324  86.419  15.880  1.00  0.00           O
ATOM   6735  O14 POPEq 136      33.304  85.049  16.490  1.00  0.00           O
ATOM   6736  O11 POPEq 136      34.764  86.039  18.270  1.00  0.00           O
ATOM   6737  O12 POPEq 136      35.574  84.139  16.880  1.00  0.00           O
ATOM   6738  C1  POPEq 136      34.324  85.279  19.400  1.00  0.00           C
ATOM   6741  C2  POPEq 136      34.454  86.089  20.740  1.00  0.00           C
ATOM   6743  O21 POPEq 136      33.704  85.369  21.740  1.00  0.00           O
ATOM   6744  C21 POPEq 136      34.144  85.499  22.980  1.00  0.00           C
ATOM   6745  O22 POPEq 136      35.224  85.959  23.310  1.00  0.00           O
ATOM   6746  C22 POPEq 136      33.064  84.989  23.940  1.00  0.00           C
ATOM   6749  C3  POPEq 136      33.844  87.529  20.640  1.00  0.00           C
ATOM   6752  O31 POPEq 136      34.454  88.519  21.500  1.00  0.00           O
ATOM   6753  C31 POPEq 136      33.914  88.719  22.700  1.00  0.00           C
ATOM   6754  O32 POPEq 136      32.894  88.179  23.100  1.00  0.00           O
ATOM   6755  C32 POPEq 136      34.684  89.789  23.470  1.00  0.00           C
ATOM   6758  C23 POPEq 136      33.604  84.659  25.340  1.00  0.00           C
ATOM   6761  C24 POPEq 136      32.494  84.069  26.240  1.00  0.00           C
ATOM   6764  C25 POPEq 136      33.024  83.229  27.400  1.00  0.00           C
ATOM   6767  C26 POPEq 136      34.004  83.979  28.320  1.00  0.00           C
ATOM   6770  C27 POPEq 136      35.204  83.099  28.710  1.00  0.00           C
ATOM   6773  C28 POPEq 136      36.234  83.869  29.560  1.00  0.00           C
ATOM   6776  C29 POPEq 136      37.334  82.959  30.050  1.00  0.00           C
ATOM   6778 0C21 POPEq 136      37.464  82.479  31.300  1.00  0.00           C
ATOM   6780 1C21 POPEq 136      36.484  82.719  32.420  1.00  0.00           C
ATOM   6783 2C21 POPEq 136      36.584  81.659  33.530  1.00  0.00           C
ATOM   6786 3C21 POPEq 136      35.524  81.889  34.630  1.00  0.00           C
ATOM   6789 4C21 POPEq 136      35.634  80.939  35.830  1.00  0.00           C
ATOM   6792 5C21 POPEq 136      35.614  79.449  35.470  1.00  0.00           C
ATOM   6795 6C21 POPEq 136      35.384  78.549  36.690  1.00  0.00           C
ATOM   6798 7C21 POPEq 136      35.504  77.049  36.360  1.00  0.00           C
ATOM   6801 8C21 POPEq 136      35.224  76.129  37.550  1.00  0.00           C
ATOM   6805  C33 POPEq 136      35.064  89.309  24.890  1.00  0.00           C
ATOM   6808  C34 POPEq 136      36.434  88.619  24.930  1.00  0.00           C
ATOM   6811  C35 POPEq 136      36.664  87.809  26.220  1.00  0.00           C
ATOM   6814  C36 POPEq 136      36.384  88.609  27.500  1.00  0.00           C
ATOM   6817  C37 POPEq 136      36.634  87.799  28.770  1.00  0.00           C
ATOM   6820  C38 POPEq 136      36.234  88.579  30.030  1.00  0.00           C
ATOM   6823  C39 POPEq 136      36.424  87.779  31.320  1.00  0.00           C
ATOM   6826 0C31 POPEq 136      36.034  88.589  32.560  1.00  0.00           C
ATOM   6829 1C31 POPEq 136      36.184  87.829  33.880  1.00  0.00           C
ATOM   6832 2C31 POPEq 136      36.234  88.779  35.090  1.00  0.00           C
ATOM   6835 3C31 POPEq 136      36.364  88.059  36.440  1.00  0.00           C
ATOM   6838 4C31 POPEq 136      35.014  87.829  37.140  1.00  0.00           C
ATOM   6841 5C31 POPEq 136      35.174  87.249  38.550  1.00  0.00           C
ATOM   6844 6C31 POPEq 136      33.844  87.149  39.320  1.00  0.00           C
ATOM   6848  NH3 POPEr 137     114.704  77.379  14.590  1.00  0.00           N
ATOM   6852  C12 POPEr 137     113.324  77.959  14.470  1.00  0.00           C
ATOM   6855  C11 POPEr 137     112.714  78.299  15.850  1.00  0.00           C
ATOM   6858  P   POPEr 137     110.964  80.299  16.130  1.00  0.00           P
ATOM   6859  O13 POPEr 137     109.534  80.249  16.450  1.00  0.00           O
ATOM   6860  O14 POPEr 137     111.404  81.289  15.120  1.00  0.00           O
ATOM   6861  O11 POPEr 137     111.804  80.589  17.430  1.00  0.00           O
ATOM   6862  O12 POPEr 137     111.414  78.859  15.660  1.00  0.00           O
ATOM   6863  C1  POPEr 137     111.234  81.369  18.490  1.00  0.00           C
ATOM   6866  C2  POPEr 137     110.744  80.429  19.620  1.00  0.00           C
ATOM   6868  O21 POPEr 137     110.674  81.099  20.890  1.00  0.00           O
ATOM   6869  C21 POPEr 137     111.804  81.399  21.510  1.00  0.00           C
ATOM   6870  O22 POPEr 137     112.924  81.429  21.020  1.00  0.00           O
ATOM   6871  C22 POPEr 137     111.464  81.659  22.980  1.00  0.00           C
ATOM   6874  C3  POPEr 137     111.604  79.119  19.670  1.00  0.00           C
ATOM   6877  O31 POPEr 137     111.384  78.309  20.840  1.00  0.00           O
ATOM   6878  C31 POPEr 137     110.184  77.739  20.920  1.00  0.00           C
ATOM   6879  O32 POPEr 137     109.284  77.819  20.100  1.00  0.00           O
ATOM   6880  C32 POPEr 137     110.074  77.029  22.260  1.00  0.00           C
ATOM   6883  C23 POPEr 137     111.784  80.439  23.880  1.00  0.00           C
ATOM   6886  C24 POPEr 137     110.784  80.249  25.030  1.00  0.00           C
ATOM   6889  C25 POPEr 137     110.984  81.239  26.190  1.00  0.00           C
ATOM   6892  C26 POPEr 137     112.154  80.839  27.110  1.00  0.00           C
ATOM   6895  C27 POPEr 137     112.284  81.739  28.340  1.00  0.00           C
ATOM   6898  C28 POPEr 137     113.374  81.249  29.310  1.00  0.00           C
ATOM   6901  C29 POPEr 137     113.694  81.999  30.590  1.00  0.00           C
ATOM   6903 0C21 POPEr 137     112.994  82.929  31.260  1.00  0.00           C
ATOM   6905 1C21 POPEr 137     111.644  83.519  30.950  1.00  0.00           C
ATOM   6908 2C21 POPEr 137     110.504  82.649  31.520  1.00  0.00           C
ATOM   6911 3C21 POPEr 137     109.114  83.109  31.060  1.00  0.00           C
ATOM   6914 4C21 POPEr 137     107.994  82.279  31.700  1.00  0.00           C
ATOM   6917 5C21 POPEr 137     106.634  82.529  31.040  1.00  0.00           C
ATOM   6920 6C21 POPEr 137     105.484  81.759  31.690  1.00  0.00           C
ATOM   6923 7C21 POPEr 137     104.184  81.839  30.880  1.00  0.00           C
ATOM   6926 8C21 POPEr 137     102.934  81.609  31.730  1.00  0.00           C
ATOM   6930  C33 POPEr 137     108.654  76.479  22.500  1.00  0.00           C
ATOM   6933  C34 POPEr 137     108.364  76.149  23.970  1.00  0.00           C
ATOM   6936  C35 POPEr 137     109.274  75.049  24.540  1.00  0.00           C
ATOM   6939  C36 POPEr 137     108.914  74.729  26.000  1.00  0.00           C
ATOM   6942  C37 POPEr 137     109.754  73.589  26.570  1.00  0.00           C
ATOM   6945  C38 POPEr 137     109.374  73.249  28.020  1.00  0.00           C
ATOM   6948  C39 POPEr 137     109.984  74.199  29.050  1.00  0.00           C
ATOM   6951 0C31 POPEr 137     109.404  73.969  30.460  1.00  0.00           C
ATOM   6954 1C31 POPEr 137     110.074  74.869  31.510  1.00  0.00           C
ATOM   6957 2C31 POPEr 137     109.304  74.939  32.840  1.00  0.00           C
ATOM   6960 3C31 POPEr 137     109.224  73.609  33.610  1.00  0.00           C
ATOM   6963 4C31 POPEr 137     110.554  73.219  34.260  1.00  0.00           C
ATOM   6966 5C31 POPEr 137     110.484  71.879  35.000  1.00  0.00           C
ATOM   6969 6C31 POPEr 137     111.794  71.519  35.700  1.00  0.00           C
ATOM   6973  NH3 POPEs 138      52.694  22.759  65.450  1.00  0.00           N
ATOM   6977  C12 POPEs 138      52.734  24.249  65.170  1.00  0.00           C
ATOM   6980  C11 POPEs 138      52.654  25.089  66.460  1.00  0.00           C
ATOM   6983  P   POPEs 138      52.554  27.719  66.370  1.00  0.00           P
ATOM   6984  O13 POPEs 138      53.534  28.789  66.660  1.00  0.00           O
ATOM   6985  O14 POPEs 138      51.424  27.559  67.310  1.00  0.00           O
ATOM   6986  O11 POPEs 138      51.984  27.899  64.900  1.00  0.00           O
ATOM   6987  O12 POPEs 138      53.334  26.329  66.280  1.00  0.00           O
ATOM   6988  C1  POPEs 138      52.494  28.769  63.900  1.00  0.00           C
ATOM   6991  C2  POPEs 138      53.124  27.989  62.710  1.00  0.00           C
ATOM   6993  O21 POPEs 138      53.374  28.939  61.650  1.00  0.00           O
ATOM   6994  C21 POPEs 138      54.354  28.669  60.800  1.00  0.00           C
ATOM   6995  O22 POPEs 138      55.124  27.729  60.860  1.00  0.00           O
ATOM   6996  C22 POPEs 138      54.384  29.789  59.750  1.00  0.00           C
ATOM   6999  C3  POPEs 138      52.174  26.859  62.200  1.00  0.00           C
ATOM   7002  O31 POPEs 138      52.904  25.739  61.660  1.00  0.00           O
ATOM   7003  C31 POPEs 138      53.014  25.659  60.340  1.00  0.00           C
ATOM   7004  O32 POPEs 138      52.484  26.409  59.540  1.00  0.00           O
ATOM   7005  C32 POPEs 138      53.964  24.499  60.040  1.00  0.00           C
ATOM   7008  C23 POPEs 138      54.884  29.339  58.360  1.00  0.00           C
ATOM   7011  C24 POPEs 138      54.934  30.499  57.340  1.00  0.00           C
ATOM   7014  C25 POPEs 138      55.344  30.019  55.940  1.00  0.00           C
ATOM   7017  C26 POPEs 138      55.714  31.129  54.940  1.00  0.00           C
ATOM   7020  C27 POPEs 138      56.244  30.519  53.620  1.00  0.00           C
ATOM   7023  C28 POPEs 138      56.734  31.549  52.580  1.00  0.00           C
ATOM   7026  C29 POPEs 138      55.624  32.359  51.970  1.00  0.00           C
ATOM   7028 0C21 POPEs 138      55.604  32.879  50.730  1.00  0.00           C
ATOM   7030 1C21 POPEs 138      56.694  32.809  49.690  1.00  0.00           C
ATOM   7033 2C21 POPEs 138      57.764  33.879  49.930  1.00  0.00           C
ATOM   7036 3C21 POPEs 138      58.814  34.009  48.820  1.00  0.00           C
ATOM   7039 4C21 POPEs 138      59.924  35.009  49.200  1.00  0.00           C
ATOM   7042 5C21 POPEs 138      61.064  35.109  48.180  1.00  0.00           C
ATOM   7045 6C21 POPEs 138      60.694  35.829  46.880  1.00  0.00           C
ATOM   7048 7C21 POPEs 138      61.884  35.989  45.930  1.00  0.00           C
ATOM   7051 8C21 POPEs 138      61.544  36.719  44.640  1.00  0.00           C
ATOM   7055  C33 POPEs 138      54.074  24.179  58.530  1.00  0.00           C
ATOM   7058  C34 POPEs 138      54.894  22.899  58.280  1.00  0.00           C
ATOM   7061  C35 POPEs 138      54.964  22.529  56.790  1.00  0.00           C
ATOM   7064  C36 POPEs 138      56.064  23.259  56.000  1.00  0.00           C
ATOM   7067  C37 POPEs 138      57.464  22.689  56.240  1.00  0.00           C
ATOM   7070  C38 POPEs 138      58.554  23.489  55.510  1.00  0.00           C
ATOM   7073  C39 POPEs 138      58.624  23.209  54.000  1.00  0.00           C
ATOM   7076 0C31 POPEs 138      59.554  24.209  53.300  1.00  0.00           C
ATOM   7079 1C31 POPEs 138      59.584  24.049  51.770  1.00  0.00           C
ATOM   7082 2C31 POPEs 138      60.284  25.239  51.100  1.00  0.00           C
ATOM   7085 3C31 POPEs 138      60.234  25.209  49.560  1.00  0.00           C
ATOM   7088 4C31 POPEs 138      61.094  24.089  48.950  1.00  0.00           C
ATOM   7091 5C31 POPEs 138      61.294  24.259  47.440  1.00  0.00           C
ATOM   7094 6C31 POPEs 138      62.334  23.289  46.860  1.00  0.00           C
ATOM   7098  NH3 POPEt 139      32.224  82.759  15.560  1.00  0.00           N
ATOM   7102  C12 POPEt 139      33.534  82.009  15.680  1.00  0.00           C
ATOM   7105  C11 POPEt 139      33.364  80.509  15.410  1.00  0.00           C
ATOM   7108  P   POPEt 139      35.624  79.529  16.420  1.00  0.00           P
ATOM   7109  O13 POPEt 139      36.144  78.159  16.260  1.00  0.00           O
ATOM   7110  O14 POPEt 139      36.664  80.579  16.500  1.00  0.00           O
ATOM   7111  O11 POPEt 139      34.694  79.609  17.700  1.00  0.00           O
ATOM   7112  O12 POPEt 139      34.634  79.889  15.240  1.00  0.00           O
ATOM   7113  C1  POPEt 139      34.964  78.849  18.880  1.00  0.00           C
ATOM   7116  C2  POPEt 139      35.404  79.749  20.080  1.00  0.00           C
ATOM   7118  O21 POPEt 139      34.334  79.939  21.030  1.00  0.00           O
ATOM   7119  C21 POPEt 139      34.154  78.849  21.790  1.00  0.00           C
ATOM   7120  O22 POPEt 139      34.684  77.769  21.580  1.00  0.00           O
ATOM   7121  C22 POPEt 139      33.364  79.219  23.030  1.00  0.00           C
ATOM   7124  C3  POPEt 139      35.994  81.119  19.640  1.00  0.00           C
ATOM   7127  O31 POPEt 139      36.214  82.039  20.730  1.00  0.00           O
ATOM   7128  C31 POPEt 139      37.194  81.759  21.570  1.00  0.00           C
ATOM   7129  O32 POPEt 139      37.964  80.809  21.480  1.00  0.00           O
ATOM   7130  C32 POPEt 139      37.244  82.879  22.610  1.00  0.00           C
ATOM   7133  C23 POPEt 139      32.414  78.139  23.580  1.00  0.00           C
ATOM   7136  C24 POPEt 139      31.824  78.539  24.940  1.00  0.00           C
ATOM   7139  C25 POPEt 139      32.814  78.629  26.100  1.00  0.00           C
ATOM   7142  C26 POPEt 139      32.104  78.989  27.410  1.00  0.00           C
ATOM   7145  C27 POPEt 139      33.034  78.979  28.620  1.00  0.00           C
ATOM   7148  C28 POPEt 139      32.264  79.159  29.940  1.00  0.00           C
ATOM   7151  C29 POPEt 139      33.194  79.369  31.110  1.00  0.00           C
ATOM   7153 0C21 POPEt 139      32.894  80.019  32.240  1.00  0.00           C
ATOM   7155 1C21 POPEt 139      31.564  80.619  32.610  1.00  0.00           C
ATOM   7158 2C21 POPEt 139      30.954  79.959  33.860  1.00  0.00           C
ATOM   7161 3C21 POPEt 139      31.664  80.339  35.170  1.00  0.00           C
ATOM   7164 4C21 POPEt 139      31.254  79.499  36.380  1.00  0.00           C
ATOM   7167 5C21 POPEt 139      29.754  79.529  36.720  1.00  0.00           C
ATOM   7170 6C21 POPEt 139      29.214  80.949  36.990  1.00  0.00           C
ATOM   7173 7C21 POPEt 139      27.854  80.919  37.700  1.00  0.00           C
ATOM   7176 8C21 POPEt 139      27.274  82.309  37.970  1.00  0.00           C
ATOM   7180  C33 POPEt 139      38.104  82.569  23.860  1.00  0.00           C
ATOM   7183  C34 POPEt 139      37.364  81.759  24.920  1.00  0.00           C
ATOM   7186  C35 POPEt 139      38.024  81.749  26.310  1.00  0.00           C
ATOM   7189  C36 POPEt 139      39.314  80.929  26.410  1.00  0.00           C
ATOM   7192  C37 POPEt 139      39.864  80.949  27.840  1.00  0.00           C
ATOM   7195  C38 POPEt 139      41.114  80.099  28.070  1.00  0.00           C
ATOM   7198  C39 POPEt 139      41.634  80.149  29.520  1.00  0.00           C
ATOM   7201 0C31 POPEt 139      40.614  79.669  30.570  1.00  0.00           C
ATOM   7204 1C31 POPEt 139      41.184  79.669  31.990  1.00  0.00           C
ATOM   7207 2C31 POPEt 139      40.134  79.389  33.070  1.00  0.00           C
ATOM   7210 3C31 POPEt 139      40.674  79.659  34.480  1.00  0.00           C
ATOM   7213 4C31 POPEt 139      39.634  79.409  35.590  1.00  0.00           C
ATOM   7216 5C31 POPEt 139      40.114  79.899  36.960  1.00  0.00           C
ATOM   7219 6C31 POPEt 139      39.104  79.639  38.080  1.00  0.00           C
ATOM   7223  NH3 POPEu 140     119.544 103.699  19.180  1.00  0.00           N
ATOM   7227  C12 POPEu 140     118.364 103.219  18.350  1.00  0.00           C
ATOM   7230  C11 POPEu 140     117.144 102.899  19.230  1.00  0.00           C
ATOM   7233  P   POPEu 140     114.714 101.919  19.030  1.00  0.00           P
ATOM   7234  O13 POPEu 140     113.494 102.769  19.050  1.00  0.00           O
ATOM   7235  O14 POPEu 140     114.634 100.599  18.390  1.00  0.00           O
ATOM   7236  O11 POPEu 140     115.144 101.719  20.520  1.00  0.00           O
ATOM   7237  O12 POPEu 140     115.964 102.709  18.440  1.00  0.00           O
ATOM   7238  C1  POPEu 140     114.414 100.869  21.400  1.00  0.00           C
ATOM   7241  C2  POPEu 140     115.304 100.519  22.620  1.00  0.00           C
ATOM   7243  O21 POPEu 140     114.554 100.379  23.840  1.00  0.00           O
ATOM   7244  C21 POPEu 140     114.094 101.469  24.400  1.00  0.00           C
ATOM   7245  O22 POPEu 140     113.864 102.529  23.840  1.00  0.00           O
ATOM   7246  C22 POPEu 140     113.934 101.229  25.910  1.00  0.00           C
ATOM   7249  C3  POPEu 140     116.504 101.499  22.820  1.00  0.00           C
ATOM   7252  O31 POPEu 140     117.424 100.939  23.770  1.00  0.00           O
ATOM   7253  C31 POPEu 140     118.534 101.619  24.090  1.00  0.00           C
ATOM   7254  O32 POPEu 140     119.604 101.069  24.300  1.00  0.00           O
ATOM   7255  C32 POPEu 140     118.324 103.139  24.130  1.00  0.00           C
ATOM   7258  C23 POPEu 140     114.984 101.999  26.760  1.00  0.00           C
ATOM   7261  C24 POPEu 140     116.044 101.099  27.430  1.00  0.00           C
ATOM   7264  C25 POPEu 140     116.364 101.509  28.880  1.00  0.00           C
ATOM   7267  C26 POPEu 140     116.704 102.999  29.090  1.00  0.00           C
ATOM   7270  C27 POPEu 140     117.004 103.319  30.570  1.00  0.00           C
ATOM   7273  C28 POPEu 140     117.194 104.829  30.840  1.00  0.00           C
ATOM   7276  C29 POPEu 140     115.914 105.629  30.770  1.00  0.00           C
ATOM   7278 0C21 POPEu 140     115.464 106.559  31.640  1.00  0.00           C
ATOM   7280 1C21 POPEu 140     116.124 107.049  32.910  1.00  0.00           C
ATOM   7283 2C21 POPEu 140     116.344 108.579  33.020  1.00  0.00           C
ATOM   7286 3C21 POPEu 140     115.064 109.429  32.990  1.00  0.00           C
ATOM   7289 4C21 POPEu 140     115.344 110.949  32.990  1.00  0.00           C
ATOM   7292 5C21 POPEu 140     115.954 111.509  34.280  1.00  0.00           C
ATOM   7295 6C21 POPEu 140     115.024 111.409  35.500  1.00  0.00           C
ATOM   7298 7C21 POPEu 140     115.594 112.099  36.740  1.00  0.00           C
ATOM   7301 8C21 POPEu 140     114.664 111.989  37.950  1.00  0.00           C
ATOM   7305  C33 POPEu 140     119.574 103.919  24.610  1.00  0.00           C
ATOM   7308  C34 POPEu 140     119.264 105.389  24.930  1.00  0.00           C
ATOM   7311  C35 POPEu 140     120.524 106.139  25.380  1.00  0.00           C
ATOM   7314  C36 POPEu 140     120.284 107.609  25.760  1.00  0.00           C
ATOM   7317  C37 POPEu 140     121.584 108.359  26.110  1.00  0.00           C
ATOM   7320  C38 POPEu 140     121.394 109.829  26.520  1.00  0.00           C
ATOM   7323  C39 POPEu 140     120.704 109.979  27.890  1.00  0.00           C
ATOM   7326 0C31 POPEu 140     121.614 109.679  29.100  1.00  0.00           C
ATOM   7329 1C31 POPEu 140     120.794 109.099  30.260  1.00  0.00           C
ATOM   7332 2C31 POPEu 140     121.184 109.589  31.660  1.00  0.00           C
ATOM   7335 3C31 POPEu 140     120.664 108.659  32.780  1.00  0.00           C
ATOM   7338 4C31 POPEu 140     121.554 107.429  32.980  1.00  0.00           C
ATOM   7341 5C31 POPEu 140     121.284 106.699  34.300  1.00  0.00           C
ATOM   7344 6C31 POPEu 140     122.414 105.749  34.700  1.00  0.00           C
ATOM   7348  NH3 POPEv 141      53.234  57.449  61.430  1.00  0.00           N
ATOM   7352  C12 POPEv 141      54.494  58.069  60.870  1.00  0.00           C
ATOM   7355  C11 POPEv 141      55.304  57.059  60.020  1.00  0.00           C
ATOM   7358  P   POPEv 141      56.894  55.959  61.810  1.00  0.00           P
ATOM   7359  O13 POPEv 141      58.084  56.499  62.510  1.00  0.00           O
ATOM   7360  O14 POPEv 141      55.644  55.889  62.600  1.00  0.00           O
ATOM   7361  O11 POPEv 141      57.284  54.559  61.170  1.00  0.00           O
ATOM   7362  O12 POPEv 141      56.614  56.859  60.540  1.00  0.00           O
ATOM   7363  C1  POPEv 141      56.354  53.619  60.620  1.00  0.00           C
ATOM   7366  C2  POPEv 141      56.794  53.119  59.200  1.00  0.00           C
ATOM   7368  O21 POPEv 141      55.664  53.199  58.320  1.00  0.00           O
ATOM   7369  C21 POPEv 141      55.074  52.219  57.670  1.00  0.00           C
ATOM   7370  O22 POPEv 141      55.184  51.019  57.820  1.00  0.00           O
ATOM   7371  C22 POPEv 141      54.254  52.869  56.570  1.00  0.00           C
ATOM   7374  C3  POPEv 141      57.654  51.809  59.250  1.00  0.00           C
ATOM   7377  O31 POPEv 141      57.664  51.009  58.050  1.00  0.00           O
ATOM   7378  C31 POPEv 141      58.254  51.459  56.980  1.00  0.00           C
ATOM   7379  O32 POPEv 141      59.024  52.409  56.910  1.00  0.00           O
ATOM   7380  C32 POPEv 141      57.954  50.459  55.850  1.00  0.00           C
ATOM   7383  C23 POPEv 141      54.324  52.029  55.290  1.00  0.00           C
ATOM   7386  C24 POPEv 141      54.044  52.859  54.040  1.00  0.00           C
ATOM   7389  C25 POPEv 141      54.314  52.069  52.760  1.00  0.00           C
ATOM   7392  C26 POPEv 141      53.264  50.969  52.570  1.00  0.00           C
ATOM   7395  C27 POPEv 141      53.464  50.169  51.280  1.00  0.00           C
ATOM   7398  C28 POPEv 141      52.274  49.219  51.080  1.00  0.00           C
ATOM   7401  C29 POPEv 141      52.344  48.389  49.820  1.00  0.00           C
ATOM   7403 0C21 POPEv 141      51.524  47.349  49.570  1.00  0.00           C
ATOM   7405 1C21 POPEv 141      50.454  46.839  50.500  1.00  0.00           C
ATOM   7408 2C21 POPEv 141      50.204  45.319  50.370  1.00  0.00           C
ATOM   7411 3C21 POPEv 141      51.424  44.459  50.730  1.00  0.00           C
ATOM   7414 4C21 POPEv 141      51.114  42.949  50.790  1.00  0.00           C
ATOM   7417 5C21 POPEv 141      50.574  42.499  52.150  1.00  0.00           C
ATOM   7420 6C21 POPEv 141      50.164  41.009  52.160  1.00  0.00           C
ATOM   7423 7C21 POPEv 141      49.804  40.509  53.560  1.00  0.00           C
ATOM   7426 8C21 POPEv 141      49.274  39.069  53.570  1.00  0.00           C
ATOM   7430  C33 POPEv 141      58.224  50.979  54.410  1.00  0.00           C
ATOM   7433  C34 POPEv 141      58.044  49.849  53.400  1.00  0.00           C
ATOM   7436  C35 POPEv 141      58.124  50.269  51.920  1.00  0.00           C
ATOM   7439  C36 POPEv 141      57.714  49.109  50.990  1.00  0.00           C
ATOM   7442  C37 POPEv 141      57.684  49.459  49.500  1.00  0.00           C
ATOM   7445  C38 POPEv 141      57.184  48.279  48.660  1.00  0.00           C
ATOM   7448  C39 POPEv 141      57.134  48.589  47.160  1.00  0.00           C
ATOM   7451 0C31 POPEv 141      56.584  47.429  46.320  1.00  0.00           C
ATOM   7454 1C31 POPEv 141      56.474  47.789  44.830  1.00  0.00           C
ATOM   7457 2C31 POPEv 141      55.664  46.759  44.020  1.00  0.00           C
ATOM   7460 3C31 POPEv 141      55.504  47.149  42.550  1.00  0.00           C
ATOM   7463 4C31 POPEv 141      54.424  46.319  41.830  1.00  0.00           C
ATOM   7466 5C31 POPEv 141      54.244  46.719  40.350  1.00  0.00           C
ATOM   7469 6C31 POPEv 141      53.014  46.089  39.700  1.00  0.00           C
ATOM   7473  NH3 POPEw 142      94.604  29.819  65.180  1.00  0.00           N
ATOM   7477  C12 POPEw 142      96.014  30.279  64.970  1.00  0.00           C
ATOM   7480  C11 POPEw 142      96.494  30.959  66.260  1.00  0.00           C
ATOM   7483  P   POPEw 142      96.484  33.589  66.430  1.00  0.00           P
ATOM   7484  O13 POPEw 142      95.504  34.649  66.720  1.00  0.00           O
ATOM   7485  O14 POPEw 142      97.764  33.549  67.180  1.00  0.00           O
ATOM   7486  O11 POPEw 142      96.904  33.749  64.930  1.00  0.00           O
ATOM   7487  O12 POPEw 142      95.774  32.179  66.440  1.00  0.00           O
ATOM   7488  C1  POPEw 142      95.974  34.329  64.010  1.00  0.00           C
ATOM   7491  C2  POPEw 142      96.714  34.909  62.780  1.00  0.00           C
ATOM   7493  O21 POPEw 142      97.874  34.119  62.470  1.00  0.00           O
ATOM   7494  C21 POPEw 142      97.574  32.899  62.070  1.00  0.00           C
ATOM   7495  O22 POPEw 142      96.464  32.419  61.970  1.00  0.00           O
ATOM   7496  C22 POPEw 142      98.834  32.199  61.620  1.00  0.00           C
ATOM   7499  C3  POPEw 142      97.184  36.369  63.020  1.00  0.00           C
ATOM   7502  O31 POPEw 142      96.234  37.359  62.610  1.00  0.00           O
ATOM   7503  C31 POPEw 142      96.104  37.769  61.340  1.00  0.00           C
ATOM   7504  O32 POPEw 142      95.304  38.639  61.010  1.00  0.00           O
ATOM   7505  C32 POPEw 142      97.014  37.059  60.330  1.00  0.00           C
ATOM   7508  C23 POPEw 142      98.514  31.569  60.260  1.00  0.00           C
ATOM   7511  C24 POPEw 142      99.604  30.609  59.820  1.00  0.00           C
ATOM   7514  C25 POPEw 142      99.134  29.759  58.660  1.00  0.00           C
ATOM   7517  C26 POPEw 142     100.124  28.659  58.300  1.00  0.00           C
ATOM   7520  C27 POPEw 142      99.514  27.829  57.180  1.00  0.00           C
ATOM   7523  C28 POPEw 142     100.404  26.689  56.690  1.00  0.00           C
ATOM   7526  C29 POPEw 142      99.614  25.979  55.620  1.00  0.00           C
ATOM   7528 0C21 POPEw 142      99.804  26.039  54.290  1.00  0.00           C
ATOM   7530 1C21 POPEw 142     100.884  26.809  53.580  1.00  0.00           C
ATOM   7533 2C21 POPEw 142     101.964  25.889  53.000  1.00  0.00           C
ATOM   7536 3C21 POPEw 142     101.534  25.229  51.680  1.00  0.00           C
ATOM   7539 4C21 POPEw 142     102.644  24.359  51.080  1.00  0.00           C
ATOM   7542 5C21 POPEw 142     102.504  24.159  49.560  1.00  0.00           C
ATOM   7545 6C21 POPEw 142     101.244  23.409  49.130  1.00  0.00           C
ATOM   7548 7C21 POPEw 142     101.174  23.249  47.600  1.00  0.00           C
ATOM   7551 8C21 POPEw 142      99.924  22.519  47.120  1.00  0.00           C
ATOM   7555  C33 POPEw 142      96.764  37.499  58.870  1.00  0.00           C
ATOM   7558  C34 POPEw 142      97.804  36.919  57.900  1.00  0.00           C
ATOM   7561  C35 POPEw 142      97.804  35.379  57.770  1.00  0.00           C
ATOM   7564  C36 POPEw 142      96.454  34.799  57.320  1.00  0.00           C
ATOM   7567  C37 POPEw 142      96.584  33.409  56.680  1.00  0.00           C
ATOM   7570  C38 POPEw 142      97.014  33.469  55.210  1.00  0.00           C
ATOM   7573  C39 POPEw 142      97.014  32.089  54.530  1.00  0.00           C
ATOM   7576 0C31 POPEw 142      97.244  32.209  53.010  1.00  0.00           C
ATOM   7579 1C31 POPEw 142      97.194  30.859  52.280  1.00  0.00           C
ATOM   7582 2C31 POPEw 142      97.294  31.059  50.760  1.00  0.00           C
ATOM   7585 3C31 POPEw 142      97.064  29.779  49.940  1.00  0.00           C
ATOM   7588 4C31 POPEw 142      98.204  28.749  50.060  1.00  0.00           C
ATOM   7591 5C31 POPEw 142      98.034  27.609  49.040  1.00  0.00           C
ATOM   7594 6C31 POPEw 142      99.184  26.609  49.020  1.00  0.00           C
ATOM   7598  NH3 POPEx 143      22.904  28.529  63.440  1.00  0.00           N
ATOM   7602  C12 POPEx 143      24.414  28.519  63.460  1.00  0.00           C
ATOM   7605  C11 POPEx 143      24.984  29.819  64.060  1.00  0.00           C
ATOM   7608  P   POPEx 143      23.714  31.979  63.310  1.00  0.00           P
ATOM   7609  O13 POPEx 143      22.474  31.219  63.550  1.00  0.00           O
ATOM   7610  O14 POPEx 143      24.114  33.029  64.270  1.00  0.00           O
ATOM   7611  O11 POPEx 143      23.714  32.589  61.840  1.00  0.00           O
ATOM   7612  O12 POPEx 143      24.844  30.909  63.140  1.00  0.00           O
ATOM   7613  C1  POPEx 143      22.474  32.859  61.180  1.00  0.00           C
ATOM   7616  C2  POPEx 143      21.924  31.619  60.420  1.00  0.00           C
ATOM   7618  O21 POPEx 143      21.704  31.959  59.050  1.00  0.00           O
ATOM   7619  C21 POPEx 143      22.734  31.929  58.230  1.00  0.00           C
ATOM   7620  O22 POPEx 143      23.864  31.559  58.510  1.00  0.00           O
ATOM   7621  C22 POPEx 143      22.234  32.369  56.850  1.00  0.00           C
ATOM   7624  C3  POPEx 143      20.584  31.119  61.020  1.00  0.00           C
ATOM   7627  O31 POPEx 143      19.954  30.159  60.160  1.00  0.00           O
ATOM   7628  C31 POPEx 143      19.964  28.889  60.460  1.00  0.00           C
ATOM   7629  O32 POPEx 143      20.514  28.359  61.420  1.00  0.00           O
ATOM   7630  C32 POPEx 143      19.194  28.179  59.340  1.00  0.00           C
ATOM   7633  C23 POPEx 143      23.364  32.699  55.840  1.00  0.00           C
ATOM   7636  C24 POPEx 143      22.824  33.399  54.580  1.00  0.00           C
ATOM   7639  C25 POPEx 143      21.774  32.589  53.810  1.00  0.00           C
ATOM   7642  C26 POPEx 143      21.214  33.329  52.580  1.00  0.00           C
ATOM   7645  C27 POPEx 143      20.454  32.379  51.630  1.00  0.00           C
ATOM   7648  C28 POPEx 143      19.984  33.059  50.330  1.00  0.00           C
ATOM   7651  C29 POPEx 143      19.854  32.089  49.180  1.00  0.00           C
ATOM   7653 0C21 POPEx 143      18.734  31.639  48.580  1.00  0.00           C
ATOM   7655 1C21 POPEx 143      17.304  32.009  48.900  1.00  0.00           C
ATOM   7658 2C21 POPEx 143      16.394  32.199  47.670  1.00  0.00           C
ATOM   7661 3C21 POPEx 143      16.244  30.949  46.790  1.00  0.00           C
ATOM   7664 4C21 POPEx 143      15.194  31.139  45.690  1.00  0.00           C
ATOM   7667 5C21 POPEx 143      15.084  29.929  44.760  1.00  0.00           C
ATOM   7670 6C21 POPEx 143      13.964  30.069  43.720  1.00  0.00           C
ATOM   7673 7C21 POPEx 143      14.004  28.959  42.670  1.00  0.00           C
ATOM   7676 8C21 POPEx 143      13.054  29.189  41.490  1.00  0.00           C
ATOM   7680  C33 POPEx 143      17.894  28.909  58.870  1.00  0.00           C
ATOM   7683  C34 POPEx 143      17.444  28.549  57.430  1.00  0.00           C
ATOM   7686  C35 POPEx 143      18.414  29.009  56.330  1.00  0.00           C
ATOM   7689  C36 POPEx 143      17.964  28.569  54.920  1.00  0.00           C
ATOM   7692  C37 POPEx 143      19.064  28.759  53.850  1.00  0.00           C
ATOM   7695  C38 POPEx 143      18.744  28.039  52.530  1.00  0.00           C
ATOM   7698  C39 POPEx 143      17.564  28.639  51.760  1.00  0.00           C
ATOM   7701 0C31 POPEx 143      16.844  27.599  50.890  1.00  0.00           C
ATOM   7704 1C31 POPEx 143      15.624  28.179  50.170  1.00  0.00           C
ATOM   7707 2C31 POPEx 143      14.684  27.099  49.600  1.00  0.00           C
ATOM   7710 3C31 POPEx 143      15.354  26.139  48.600  1.00  0.00           C
ATOM   7713 4C31 POPEx 143      15.764  26.799  47.280  1.00  0.00           C
ATOM   7716 5C31 POPEx 143      16.534  25.839  46.360  1.00  0.00           C
ATOM   7719 6C31 POPEx 143      17.034  26.489  45.080  1.00  0.00           C
ATOM   7723  NH3 POPEy 144      87.254 112.759  61.310  1.00  0.00           N
ATOM   7727  C12 POPEy 144      87.604 111.599  62.210  1.00  0.00           C
ATOM   7730  C11 POPEy 144      86.944 110.329  61.690  1.00  0.00           C
ATOM   7733  P   POPEy 144      88.814 109.039  60.470  1.00  0.00           P
ATOM   7734  O13 POPEy 144      89.984 109.919  60.690  1.00  0.00           O
ATOM   7735  O14 POPEy 144      88.644 107.889  61.380  1.00  0.00           O
ATOM   7736  O11 POPEy 144      88.874 108.499  58.990  1.00  0.00           O
ATOM   7737  O12 POPEy 144      87.514 109.939  60.440  1.00  0.00           O
ATOM   7738  C1  POPEy 144      90.004 107.719  58.570  1.00  0.00           C
ATOM   7741  C2  POPEy 144      90.844 108.439  57.470  1.00  0.00           C
ATOM   7743  O21 POPEy 144      92.214 108.009  57.490  1.00  0.00           O
ATOM   7744  C21 POPEy 144      92.434 106.819  56.970  1.00  0.00           C
ATOM   7745  O22 POPEy 144      91.584 106.079  56.490  1.00  0.00           O
ATOM   7746  C22 POPEy 144      93.934 106.509  57.050  1.00  0.00           C
ATOM   7749  C3  POPEy 144      90.844 109.979  57.630  1.00  0.00           C
ATOM   7752  O31 POPEy 144      91.644 110.619  56.620  1.00  0.00           O
ATOM   7753  C31 POPEy 144      91.144 110.639  55.400  1.00  0.00           C
ATOM   7754  O32 POPEy 144      90.014 110.359  55.060  1.00  0.00           O
ATOM   7755  C32 POPEy 144      92.284 111.119  54.490  1.00  0.00           C
ATOM   7758  C23 POPEy 144      94.484 105.939  55.720  1.00  0.00           C
ATOM   7761  C24 POPEy 144      96.014 105.809  55.740  1.00  0.00           C
ATOM   7764  C25 POPEy 144      96.564 104.879  54.650  1.00  0.00           C
ATOM   7767  C26 POPEy 144      96.094 105.209  53.220  1.00  0.00           C
ATOM   7770  C27 POPEy 144      96.674 104.209  52.220  1.00  0.00           C
ATOM   7773  C28 POPEy 144      96.374 104.519  50.740  1.00  0.00           C
ATOM   7776  C29 POPEy 144      97.164 105.699  50.240  1.00  0.00           C
ATOM   7778 0C21 POPEy 144      97.194 106.109  48.960  1.00  0.00           C
ATOM   7780 1C21 POPEy 144      96.434 105.489  47.820  1.00  0.00           C
ATOM   7783 2C21 POPEy 144      95.884 106.539  46.830  1.00  0.00           C
ATOM   7786 3C21 POPEy 144      95.374 105.879  45.540  1.00  0.00           C
ATOM   7789 4C21 POPEy 144      95.034 106.869  44.410  1.00  0.00           C
ATOM   7792 5C21 POPEy 144      93.554 107.269  44.340  1.00  0.00           C
ATOM   7795 6C21 POPEy 144      93.204 107.919  42.990  1.00  0.00           C
ATOM   7798 7C21 POPEy 144      91.814 108.539  42.950  1.00  0.00           C
ATOM   7801 8C21 POPEy 144      91.504 109.169  41.590  1.00  0.00           C
ATOM   7805  C33 POPEy 144      92.104 110.729  53.010  1.00  0.00           C
ATOM   7808  C34 POPEy 144      93.274 111.139  52.100  1.00  0.00           C
ATOM   7811  C35 POPEy 144      93.704 112.619  52.220  1.00  0.00           C
ATOM   7814  C36 POPEy 144      92.584 113.609  51.860  1.00  0.00           C
ATOM   7817  C37 POPEy 144      93.064 115.069  51.810  1.00  0.00           C
ATOM   7820  C38 POPEy 144      91.974 116.049  51.340  1.00  0.00           C
ATOM   7823  C39 POPEy 144      91.584 115.769  49.880  1.00  0.00           C
ATOM   7826 0C31 POPEy 144      90.844 116.909  49.160  1.00  0.00           C
ATOM   7829 1C31 POPEy 144      90.654 116.609  47.670  1.00  0.00           C
ATOM   7832 2C31 POPEy 144      89.974 117.739  46.880  1.00  0.00           C
ATOM   7835 3C31 POPEy 144      89.754 117.349  45.410  1.00  0.00           C
ATOM   7838 4C31 POPEy 144      89.184 118.509  44.580  1.00  0.00           C
ATOM   7841 5C31 POPEy 144      88.894 118.109  43.120  1.00  0.00           C
ATOM   7844 6C31 POPEy 144      88.404 119.299  42.280  1.00  0.00           C
ATOM   7848  NH3 POPEz 145      74.884  56.069  63.930  1.00  0.00           N
ATOM   7852  C12 POPEz 145      75.114  54.999  62.890  1.00  0.00           C
ATOM   7855  C11 POPEz 145      74.724  53.569  63.310  1.00  0.00           C
ATOM   7858  P   POPEz 145      76.524  51.699  62.880  1.00  0.00           P
ATOM   7859  O13 POPEz 145      77.314  50.749  63.690  1.00  0.00           O
ATOM   7860  O14 POPEz 145      75.484  51.029  62.060  1.00  0.00           O
ATOM   7861  O11 POPEz 145      77.524  52.509  61.940  1.00  0.00           O
ATOM   7862  O12 POPEz 145      75.854  52.829  63.790  1.00  0.00           O
ATOM   7863  C1  POPEz 145      77.294  52.649  60.530  1.00  0.00           C
ATOM   7866  C2  POPEz 145      77.874  51.449  59.720  1.00  0.00           C
ATOM   7868  O21 POPEz 145      78.304  51.879  58.420  1.00  0.00           O
ATOM   7869  C21 POPEz 145      77.444  51.989  57.440  1.00  0.00           C
ATOM   7870  O22 POPEz 145      76.234  51.849  57.500  1.00  0.00           O
ATOM   7871  C22 POPEz 145      78.184  52.349  56.140  1.00  0.00           C
ATOM   7874  C3  POPEz 145      76.954  50.199  59.700  1.00  0.00           C
ATOM   7877  O31 POPEz 145      77.334  49.249  58.680  1.00  0.00           O
ATOM   7878  C31 POPEz 145      76.374  48.349  58.470  1.00  0.00           C
ATOM   7879  O32 POPEz 145      75.244  48.399  58.940  1.00  0.00           O
ATOM   7880  C32 POPEz 145      76.914  47.299  57.490  1.00  0.00           C
ATOM   7883  C23 POPEz 145      79.674  51.949  56.040  1.00  0.00           C
ATOM   7886  C24 POPEz 145      80.424  52.709  54.930  1.00  0.00           C
ATOM   7889  C25 POPEz 145      80.004  52.369  53.500  1.00  0.00           C
ATOM   7892  C26 POPEz 145      80.894  51.329  52.800  1.00  0.00           C
ATOM   7895  C27 POPEz 145      80.704  51.349  51.270  1.00  0.00           C
ATOM   7898  C28 POPEz 145      81.824  50.629  50.490  1.00  0.00           C
ATOM   7901  C29 POPEz 145      81.914  51.149  49.070  1.00  0.00           C
ATOM   7903 0C21 POPEz 145      81.914  50.449  47.920  1.00  0.00           C
ATOM   7905 1C21 POPEz 145      81.774  48.959  47.720  1.00  0.00           C
ATOM   7908 2C21 POPEz 145      80.874  48.619  46.520  1.00  0.00           C
ATOM   7911 3C21 POPEz 145      81.544  47.689  45.490  1.00  0.00           C
ATOM   7914 4C21 POPEz 145      80.834  47.669  44.130  1.00  0.00           C
ATOM   7917 5C21 POPEz 145      81.474  46.679  43.150  1.00  0.00           C
ATOM   7920 6C21 POPEz 145      80.834  46.709  41.750  1.00  0.00           C
ATOM   7923 7C21 POPEz 145      81.604  45.849  40.740  1.00  0.00           C
ATOM   7926 8C21 POPEz 145      81.064  45.919  39.310  1.00  0.00           C
ATOM   7930  C33 POPEz 145      75.864  46.279  57.000  1.00  0.00           C
ATOM   7933  C34 POPEz 145      76.414  45.469  55.810  1.00  0.00           C
ATOM   7936  C35 POPEz 145      75.364  44.639  55.050  1.00  0.00           C
ATOM   7939  C36 POPEz 145      74.254  45.499  54.420  1.00  0.00           C
ATOM   7942  C37 POPEz 145      73.814  45.059  53.020  1.00  0.00           C
ATOM   7945  C38 POPEz 145      74.764  45.519  51.910  1.00  0.00           C
ATOM   7948  C39 POPEz 145      74.244  45.149  50.520  1.00  0.00           C
ATOM   7951 0C31 POPEz 145      75.264  45.369  49.410  1.00  0.00           C
ATOM   7954 1C31 POPEz 145      74.854  44.679  48.110  1.00  0.00           C
ATOM   7957 2C31 POPEz 145      76.014  44.579  47.120  1.00  0.00           C
ATOM   7960 3C31 POPEz 145      75.794  43.539  46.020  1.00  0.00           C
ATOM   7963 4C31 POPEz 145      74.754  43.989  44.990  1.00  0.00           C
ATOM   7966 5C31 POPEz 145      74.514  42.929  43.910  1.00  0.00           C
ATOM   7969 6C31 POPEz 145      73.524  43.399  42.850  1.00  0.00           C
ATOM   7973  NH3 POPE0 146      17.264  75.689  15.210  1.00  0.00           N
ATOM   7977  C12 POPE0 146      17.044  75.149  13.810  1.00  0.00           C
ATOM   7980  C11 POPE0 146      15.954  75.949  13.090  1.00  0.00           C
ATOM   7983  P   POPE0 146      17.184  78.059  12.010  1.00  0.00           P
ATOM   7984  O13 POPE0 146      18.604  78.019  12.430  1.00  0.00           O
ATOM   7985  O14 POPE0 146      16.874  77.509  10.670  1.00  0.00           O
ATOM   7986  O11 POPE0 146      16.644  79.539  12.180  1.00  0.00           O
ATOM   7987  O12 POPE0 146      16.304  77.329  13.110  1.00  0.00           O
ATOM   7988  C1  POPE0 146      16.244  79.989  13.490  1.00  0.00           C
ATOM   7991  C2  POPE0 146      17.474  80.399  14.340  1.00  0.00           C
ATOM   7993  O21 POPE0 146      17.074  80.659  15.700  1.00  0.00           O
ATOM   7994  C21 POPE0 146      17.114  79.629  16.520  1.00  0.00           C
ATOM   7995  O22 POPE0 146      17.264  78.449  16.200  1.00  0.00           O
ATOM   7996  C22 POPE0 146      17.004  80.199  17.950  1.00  0.00           C
ATOM   7999  C3  POPE0 146      18.144  81.679  13.770  1.00  0.00           C
ATOM   8002  O31 POPE0 146      19.074  82.209  14.750  1.00  0.00           O
ATOM   8003  C31 POPE0 146      19.094  83.509  14.920  1.00  0.00           C
ATOM   8004  O32 POPE0 146      18.764  84.359  14.110  1.00  0.00           O
ATOM   8005  C32 POPE0 146      19.474  83.819  16.360  1.00  0.00           C
ATOM   8008  C23 POPE0 146      16.874  79.139  19.060  1.00  0.00           C
ATOM   8011  C24 POPE0 146      18.214  78.539  19.490  1.00  0.00           C
ATOM   8014  C25 POPE0 146      18.034  77.219  20.250  1.00  0.00           C
ATOM   8017  C26 POPE0 146      18.804  77.139  21.570  1.00  0.00           C
ATOM   8020  C27 POPE0 146      18.734  75.729  22.170  1.00  0.00           C
ATOM   8023  C28 POPE0 146      19.154  75.619  23.650  1.00  0.00           C
ATOM   8026  C29 POPE0 146      20.564  76.069  23.960  1.00  0.00           C
ATOM   8028 0C21 POPE0 146      21.334  75.609  24.970  1.00  0.00           C
ATOM   8030 1C21 POPE0 146      20.934  74.569  25.990  1.00  0.00           C
ATOM   8033 2C21 POPE0 146      20.744  75.129  27.410  1.00  0.00           C
ATOM   8036 3C21 POPE0 146      22.044  75.459  28.140  1.00  0.00           C
ATOM   8039 4C21 POPE0 146      21.824  75.839  29.610  1.00  0.00           C
ATOM   8042 5C21 POPE0 146      23.114  75.769  30.430  1.00  0.00           C
ATOM   8045 6C21 POPE0 146      22.884  76.089  31.910  1.00  0.00           C
ATOM   8048 7C21 POPE0 146      24.154  75.899  32.760  1.00  0.00           C
ATOM   8051 8C21 POPE0 146      23.914  76.139  34.260  1.00  0.00           C
ATOM   8055  C33 POPE0 146      18.214  83.839  17.270  1.00  0.00           C
ATOM   8058  C34 POPE0 146      18.584  83.859  18.750  1.00  0.00           C
ATOM   8061  C35 POPE0 146      17.374  84.079  19.670  1.00  0.00           C
ATOM   8064  C36 POPE0 146      17.744  83.819  21.130  1.00  0.00           C
ATOM   8067  C37 POPE0 146      16.734  84.339  22.170  1.00  0.00           C
ATOM   8070  C38 POPE0 146      17.274  84.119  23.590  1.00  0.00           C
ATOM   8073  C39 POPE0 146      16.544  84.879  24.700  1.00  0.00           C
ATOM   8076 0C31 POPE0 146      15.764  83.969  25.670  1.00  0.00           C
ATOM   8079 1C31 POPE0 146      15.814  84.509  27.110  1.00  0.00           C
ATOM   8082 2C31 POPE0 146      15.124  83.609  28.130  1.00  0.00           C
ATOM   8085 3C31 POPE0 146      15.304  84.139  29.560  1.00  0.00           C
ATOM   8088 4C31 POPE0 146      14.584  83.299  30.630  1.00  0.00           C
ATOM   8091 5C31 POPE0 146      14.614  83.989  32.010  1.00  0.00           C
ATOM   8094 6C31 POPE0 146      13.864  83.209  33.090  1.00  0.00           C
ATOM   8098  NH3 POPE1 147      17.474  68.579  13.390  1.00  0.00           N
ATOM   8102  C12 POPE1 147      16.704  67.589  14.220  1.00  0.00           C
ATOM   8105  C11 POPE1 147      15.854  66.619  13.380  1.00  0.00           C
ATOM   8108  P   POPE1 147      13.964  64.909  14.230  1.00  0.00           P
ATOM   8109  O13 POPE1 147      13.494  64.799  12.840  1.00  0.00           O
ATOM   8110  O14 POPE1 147      14.014  63.659  15.030  1.00  0.00           O
ATOM   8111  O11 POPE1 147      13.074  65.999  14.970  1.00  0.00           O
ATOM   8112  O12 POPE1 147      15.414  65.549  14.210  1.00  0.00           O
ATOM   8113  C1  POPE1 147      13.644  66.979  15.840  1.00  0.00           C
ATOM   8116  C2  POPE1 147      12.974  66.969  17.230  1.00  0.00           C
ATOM   8118  O21 POPE1 147      13.844  67.689  18.140  1.00  0.00           O
ATOM   8119  C21 POPE1 147      14.914  67.059  18.580  1.00  0.00           C
ATOM   8120  O22 POPE1 147      15.244  65.909  18.330  1.00  0.00           O
ATOM   8121  C22 POPE1 147      15.774  68.009  19.420  1.00  0.00           C
ATOM   8124  C3  POPE1 147      12.504  65.549  17.700  1.00  0.00           C
ATOM   8127  O31 POPE1 147      12.174  65.539  19.110  1.00  0.00           O
ATOM   8128  C31 POPE1 147      10.914  65.409  19.480  1.00  0.00           C
ATOM   8129  O32 POPE1 147       9.954  65.139  18.780  1.00  0.00           O
ATOM   8130  C32 POPE1 147      10.854  65.569  21.010  1.00  0.00           C
ATOM   8133  C23 POPE1 147      15.974  67.429  20.830  1.00  0.00           C
ATOM   8136  C24 POPE1 147      14.714  67.599  21.690  1.00  0.00           C
ATOM   8139  C25 POPE1 147      14.714  66.679  22.910  1.00  0.00           C
ATOM   8142  C26 POPE1 147      13.474  66.859  23.790  1.00  0.00           C
ATOM   8145  C27 POPE1 147      13.604  67.989  24.830  1.00  0.00           C
ATOM   8148  C28 POPE1 147      12.234  68.349  25.410  1.00  0.00           C
ATOM   8151  C29 POPE1 147      12.274  69.049  26.750  1.00  0.00           C
ATOM   8153 0C21 POPE1 147      12.034  70.349  27.000  1.00  0.00           C
ATOM   8155 1C21 POPE1 147      11.754  71.439  25.990  1.00  0.00           C
ATOM   8158 2C21 POPE1 147      10.264  71.849  25.910  1.00  0.00           C
ATOM   8161 3C21 POPE1 147       9.544  71.239  24.700  1.00  0.00           C
ATOM   8164 4C21 POPE1 147       8.074  71.669  24.600  1.00  0.00           C
ATOM   8167 5C21 POPE1 147       7.264  70.829  23.590  1.00  0.00           C
ATOM   8170 6C21 POPE1 147       7.864  70.789  22.180  1.00  0.00           C
ATOM   8173 7C21 POPE1 147       6.974  69.959  21.240  1.00  0.00           C
ATOM   8176 8C21 POPE1 147       7.584  69.729  19.860  1.00  0.00           C
ATOM   8180  C33 POPE1 147       9.794  66.559  21.540  1.00  0.00           C
ATOM   8183  C34 POPE1 147       9.434  66.289  23.010  1.00  0.00           C
ATOM   8186  C35 POPE1 147       8.194  67.079  23.440  1.00  0.00           C
ATOM   8189  C36 POPE1 147       7.714  66.789  24.870  1.00  0.00           C
ATOM   8192  C37 POPE1 147       8.654  67.329  25.960  1.00  0.00           C
ATOM   8195  C38 POPE1 147       8.154  67.129  27.400  1.00  0.00           C
ATOM   8198  C39 POPE1 147       6.954  68.009  27.790  1.00  0.00           C
ATOM   8201 0C31 POPE1 147       7.294  69.479  28.100  1.00  0.00           C
ATOM   8204 1C31 POPE1 147       7.794  69.719  29.540  1.00  0.00           C
ATOM   8207 2C31 POPE1 147       7.654  71.199  29.940  1.00  0.00           C
ATOM   8210 3C31 POPE1 147       8.634  71.649  31.020  1.00  0.00           C
ATOM   8213 4C31 POPE1 147       8.274  71.239  32.450  1.00  0.00           C
ATOM   8216 5C31 POPE1 147       9.284  71.819  33.450  1.00  0.00           C
ATOM   8219 6C31 POPE1 147       8.954  71.529  34.920  1.00  0.00           C
ATOM   8223  NH3 POPE2 148      87.464  61.809  64.520  1.00  0.00           N
ATOM   8227  C12 POPE2 148      86.014  62.129  64.510  1.00  0.00           C
ATOM   8230  C11 POPE2 148      85.654  63.049  63.330  1.00  0.00           C
ATOM   8233  P   POPE2 148      83.204  62.399  62.600  1.00  0.00           P
ATOM   8234  O13 POPE2 148      83.354  61.029  63.130  1.00  0.00           O
ATOM   8235  O14 POPE2 148      81.854  62.969  62.770  1.00  0.00           O
ATOM   8236  O11 POPE2 148      83.664  62.469  61.090  1.00  0.00           O
ATOM   8237  O12 POPE2 148      84.264  63.309  63.340  1.00  0.00           O
ATOM   8238  C1  POPE2 148      84.084  61.259  60.460  1.00  0.00           C
ATOM   8241  C2  POPE2 148      84.194  61.449  58.920  1.00  0.00           C
ATOM   8243  O21 POPE2 148      83.094  60.899  58.150  1.00  0.00           O
ATOM   8244  C21 POPE2 148      81.854  61.239  58.440  1.00  0.00           C
ATOM   8245  O22 POPE2 148      81.404  61.679  59.480  1.00  0.00           O
ATOM   8246  C22 POPE2 148      80.954  60.839  57.260  1.00  0.00           C
ATOM   8249  C3  POPE2 148      85.524  60.829  58.410  1.00  0.00           C
ATOM   8252  O31 POPE2 148      85.694  61.049  56.990  1.00  0.00           O
ATOM   8253  C31 POPE2 148      86.334  60.079  56.360  1.00  0.00           C
ATOM   8254  O32 POPE2 148      86.904  59.139  56.890  1.00  0.00           O
ATOM   8255  C32 POPE2 148      86.224  60.299  54.860  1.00  0.00           C
ATOM   8258  C23 POPE2 148      80.944  61.869  56.110  1.00  0.00           C
ATOM   8261  C24 POPE2 148      82.174  61.789  55.190  1.00  0.00           C
ATOM   8264  C25 POPE2 148      81.944  62.539  53.860  1.00  0.00           C
ATOM   8267  C26 POPE2 148      83.114  62.449  52.870  1.00  0.00           C
ATOM   8270  C27 POPE2 148      82.754  63.019  51.490  1.00  0.00           C
ATOM   8273  C28 POPE2 148      83.874  62.839  50.450  1.00  0.00           C
ATOM   8276  C29 POPE2 148      83.424  63.189  49.050  1.00  0.00           C
ATOM   8278 0C21 POPE2 148      83.914  62.669  47.910  1.00  0.00           C
ATOM   8280 1C21 POPE2 148      85.054  61.689  47.780  1.00  0.00           C
ATOM   8283 2C21 POPE2 148      84.594  60.229  47.610  1.00  0.00           C
ATOM   8286 3C21 POPE2 148      83.864  59.939  46.280  1.00  0.00           C
ATOM   8289 4C21 POPE2 148      83.384  58.489  46.190  1.00  0.00           C
ATOM   8292 5C21 POPE2 148      82.744  58.139  44.840  1.00  0.00           C
ATOM   8295 6C21 POPE2 148      82.244  56.679  44.770  1.00  0.00           C
ATOM   8298 7C21 POPE2 148      80.974  56.429  45.600  1.00  0.00           C
ATOM   8301 8C21 POPE2 148      80.364  55.039  45.400  1.00  0.00           C
ATOM   8305  C33 POPE2 148      85.344  59.199  54.200  1.00  0.00           C
ATOM   8308  C34 POPE2 148      85.464  59.149  52.670  1.00  0.00           C
ATOM   8311  C35 POPE2 148      86.854  58.719  52.170  1.00  0.00           C
ATOM   8314  C36 POPE2 148      87.214  57.279  52.570  1.00  0.00           C
ATOM   8317  C37 POPE2 148      88.564  56.829  52.020  1.00  0.00           C
ATOM   8320  C38 POPE2 148      88.834  55.339  52.240  1.00  0.00           C
ATOM   8323  C39 POPE2 148      90.194  54.899  51.690  1.00  0.00           C
ATOM   8326 0C31 POPE2 148      90.364  55.099  50.180  1.00  0.00           C
ATOM   8329 1C31 POPE2 148      91.674  54.489  49.660  1.00  0.00           C
ATOM   8332 2C31 POPE2 148      92.004  54.909  48.220  1.00  0.00           C
ATOM   8335 3C31 POPE2 148      91.014  54.379  47.170  1.00  0.00           C
ATOM   8338 4C31 POPE2 148      91.704  53.609  46.040  1.00  0.00           C
ATOM   8341 5C31 POPE2 148      91.604  52.079  46.180  1.00  0.00           C
ATOM   8344 6C31 POPE2 148      92.364  51.339  45.070  1.00  0.00           C
ATOM   8348  NH3 POPE3 149      42.034  72.149  59.630  1.00  0.00           N
ATOM   8352  C12 POPE3 149      42.474  72.069  58.210  1.00  0.00           C
ATOM   8355  C11 POPE3 149      41.294  72.289  57.250  1.00  0.00           C
ATOM   8358  P   POPE3 149      41.694  74.709  56.310  1.00  0.00           P
ATOM   8359  O13 POPE3 149      40.884  75.129  55.160  1.00  0.00           O
ATOM   8360  O14 POPE3 149      42.114  75.769  57.260  1.00  0.00           O
ATOM   8361  O11 POPE3 149      42.994  73.889  55.850  1.00  0.00           O
ATOM   8362  O12 POPE3 149      40.884  73.649  57.180  1.00  0.00           O
ATOM   8363  C1  POPE3 149      43.074  73.439  54.480  1.00  0.00           C
ATOM   8366  C2  POPE3 149      44.214  72.389  54.250  1.00  0.00           C
ATOM   8368  O21 POPE3 149      44.264  72.029  52.870  1.00  0.00           O
ATOM   8369  C21 POPE3 149      45.264  71.359  52.280  1.00  0.00           C
ATOM   8370  O22 POPE3 149      45.114  70.779  51.210  1.00  0.00           O
ATOM   8371  C22 POPE3 149      46.664  71.559  52.890  1.00  0.00           C
ATOM   8374  C3  POPE3 149      43.944  71.139  55.130  1.00  0.00           C
ATOM   8377  O31 POPE3 149      44.884  70.069  54.920  1.00  0.00           O
ATOM   8378  C31 POPE3 149      44.934  69.169  55.890  1.00  0.00           C
ATOM   8379  O32 POPE3 149      44.334  69.229  56.960  1.00  0.00           O
ATOM   8380  C32 POPE3 149      45.824  68.009  55.450  1.00  0.00           C
ATOM   8383  C23 POPE3 149      47.724  70.659  52.200  1.00  0.00           C
ATOM   8386  C24 POPE3 149      48.124  71.079  50.770  1.00  0.00           C
ATOM   8389  C25 POPE3 149      48.564  69.879  49.910  1.00  0.00           C
ATOM   8392  C26 POPE3 149      49.134  70.269  48.530  1.00  0.00           C
ATOM   8395  C27 POPE3 149      50.564  70.829  48.620  1.00  0.00           C
ATOM   8398  C28 POPE3 149      51.284  70.939  47.260  1.00  0.00           C
ATOM   8401  C29 POPE3 149      50.814  72.079  46.400  1.00  0.00           C
ATOM   8403 0C21 POPE3 149      51.554  72.759  45.510  1.00  0.00           C
ATOM   8405 1C21 POPE3 149      52.994  72.479  45.150  1.00  0.00           C
ATOM   8408 2C21 POPE3 149      53.184  72.009  43.690  1.00  0.00           C
ATOM   8411 3C21 POPE3 149      52.544  70.639  43.420  1.00  0.00           C
ATOM   8414 4C21 POPE3 149      53.084  69.959  42.150  1.00  0.00           C
ATOM   8417 5C21 POPE3 149      52.724  70.659  40.830  1.00  0.00           C
ATOM   8420 6C21 POPE3 149      51.244  70.489  40.430  1.00  0.00           C
ATOM   8423 7C21 POPE3 149      51.004  70.909  38.970  1.00  0.00           C
ATOM   8426 8C21 POPE3 149      49.564  70.759  38.490  1.00  0.00           C
ATOM   8430  C33 POPE3 149      45.584  67.569  53.990  1.00  0.00           C
ATOM   8433  C34 POPE3 149      46.664  66.619  53.450  1.00  0.00           C
ATOM   8436  C35 POPE3 149      46.504  66.429  51.940  1.00  0.00           C
ATOM   8439  C36 POPE3 149      47.574  65.579  51.240  1.00  0.00           C
ATOM   8442  C37 POPE3 149      47.554  65.789  49.710  1.00  0.00           C
ATOM   8445  C38 POPE3 149      48.384  64.779  48.910  1.00  0.00           C
ATOM   8448  C39 POPE3 149      48.644  65.229  47.460  1.00  0.00           C
ATOM   8451 0C31 POPE3 149      47.404  65.389  46.560  1.00  0.00           C
ATOM   8454 1C31 POPE3 149      46.844  64.059  46.020  1.00  0.00           C
ATOM   8457 2C31 POPE3 149      45.824  64.239  44.880  1.00  0.00           C
ATOM   8460 3C31 POPE3 149      46.454  64.679  43.540  1.00  0.00           C
ATOM   8463 4C31 POPE3 149      45.404  65.119  42.520  1.00  0.00           C
ATOM   8466 5C31 POPE3 149      46.044  65.629  41.220  1.00  0.00           C
ATOM   8469 6C31 POPE3 149      45.024  66.169  40.220  1.00  0.00           C
ATOM   8473  NH3 POPE4 150      -2.736  75.619  56.620  1.00  0.00           N
ATOM   8477  C12 POPE4 150      -2.796  76.989  57.240  1.00  0.00           C
ATOM   8480  C11 POPE4 150      -1.406  77.529  57.640  1.00  0.00           C
ATOM   8483  P   POPE4 150       0.934  77.949  56.540  1.00  0.00           P
ATOM   8484  O13 POPE4 150       1.444  78.759  55.400  1.00  0.00           O
ATOM   8485  O14 POPE4 150       1.484  78.219  57.890  1.00  0.00           O
ATOM   8486  O11 POPE4 150       1.174  76.459  56.200  1.00  0.00           O
ATOM   8487  O12 POPE4 150      -0.646  77.989  56.500  1.00  0.00           O
ATOM   8488  C1  POPE4 150       0.704  75.949  54.960  1.00  0.00           C
ATOM   8491  C2  POPE4 150       1.134  74.469  54.930  1.00  0.00           C
ATOM   8493  O21 POPE4 150       0.714  73.819  53.720  1.00  0.00           O
ATOM   8494  C21 POPE4 150      -0.576  73.659  53.500  1.00  0.00           C
ATOM   8495  O22 POPE4 150      -1.476  73.949  54.260  1.00  0.00           O
ATOM   8496  C22 POPE4 150      -0.746  73.039  52.100  1.00  0.00           C
ATOM   8499  C3  POPE4 150       0.724  73.719  56.230  1.00  0.00           C
ATOM   8502  O31 POPE4 150       0.874  72.299  56.090  1.00  0.00           O
ATOM   8503  C31 POPE4 150       2.144  71.929  55.980  1.00  0.00           C
ATOM   8504  O32 POPE4 150       3.114  72.649  56.150  1.00  0.00           O
ATOM   8505  C32 POPE4 150       2.174  70.519  55.410  1.00  0.00           C
ATOM   8508  C23 POPE4 150      -1.786  73.779  51.230  1.00  0.00           C
ATOM   8511  C24 POPE4 150      -1.306  74.129  49.810  1.00  0.00           C
ATOM   8514  C25 POPE4 150      -0.926  72.929  48.930  1.00  0.00           C
ATOM   8517  C26 POPE4 150      -2.096  72.019  48.560  1.00  0.00           C
ATOM   8520  C27 POPE4 150      -1.776  71.169  47.320  1.00  0.00           C
ATOM   8523  C28 POPE4 150      -2.956  70.299  46.850  1.00  0.00           C
ATOM   8526  C29 POPE4 150      -2.676  69.779  45.460  1.00  0.00           C
ATOM   8528 0C21 POPE4 150      -2.386  68.509  45.120  1.00  0.00           C
ATOM   8530 1C21 POPE4 150      -2.306  67.329  46.050  1.00  0.00           C
ATOM   8533 2C21 POPE4 150      -0.926  67.129  46.700  1.00  0.00           C
ATOM   8536 3C21 POPE4 150       0.224  66.939  45.690  1.00  0.00           C
ATOM   8539 4C21 POPE4 150       1.584  66.719  46.370  1.00  0.00           C
ATOM   8542 5C21 POPE4 150       2.754  66.959  45.410  1.00  0.00           C
ATOM   8545 6C21 POPE4 150       4.104  67.029  46.140  1.00  0.00           C
ATOM   8548 7C21 POPE4 150       5.174  67.759  45.330  1.00  0.00           C
ATOM   8551 8C21 POPE4 150       6.454  68.049  46.120  1.00  0.00           C
ATOM   8555  C33 POPE4 150       2.264  70.589  53.870  1.00  0.00           C
ATOM   8558  C34 POPE4 150       1.974  69.259  53.160  1.00  0.00           C
ATOM   8561  C35 POPE4 150       1.624  69.469  51.690  1.00  0.00           C
ATOM   8564  C36 POPE4 150       2.784  70.019  50.850  1.00  0.00           C
ATOM   8567  C37 POPE4 150       2.394  70.069  49.370  1.00  0.00           C
ATOM   8570  C38 POPE4 150       3.564  70.449  48.460  1.00  0.00           C
ATOM   8573  C39 POPE4 150       3.174  70.449  46.980  1.00  0.00           C
ATOM   8576 0C31 POPE4 150       2.274  71.609  46.570  1.00  0.00           C
ATOM   8579 1C31 POPE4 150       1.714  71.449  45.150  1.00  0.00           C
ATOM   8582 2C31 POPE4 150       0.814  72.619  44.750  1.00  0.00           C
ATOM   8585 3C31 POPE4 150       1.604  73.899  44.410  1.00  0.00           C
ATOM   8588 4C31 POPE4 150       1.944  73.999  42.920  1.00  0.00           C
ATOM   8591 5C31 POPE4 150       2.974  75.099  42.630  1.00  0.00           C
ATOM   8594 6C31 POPE4 150       3.214  75.289  41.130  1.00  0.00           C
ATOM   8598  NH3 POPE5 151      40.204  48.769  62.500  1.00  0.00           N
ATOM   8602  C12 POPE5 151      41.404  49.419  63.110  1.00  0.00           C
ATOM   8605  C11 POPE5 151      42.484  49.629  62.060  1.00  0.00           C
ATOM   8608  P   POPE5 151      43.794  51.639  63.130  1.00  0.00           P
ATOM   8609  O13 POPE5 151      42.984  51.939  64.330  1.00  0.00           O
ATOM   8610  O14 POPE5 151      45.224  51.999  63.190  1.00  0.00           O
ATOM   8611  O11 POPE5 151      43.094  52.479  62.000  1.00  0.00           O
ATOM   8612  O12 POPE5 151      43.644  50.139  62.700  1.00  0.00           O
ATOM   8613  C1  POPE5 151      43.564  52.499  60.660  1.00  0.00           C
ATOM   8616  C2  POPE5 151      44.254  53.849  60.400  1.00  0.00           C
ATOM   8618  O21 POPE5 151      44.044  54.229  59.020  1.00  0.00           O
ATOM   8619  C21 POPE5 151      43.544  55.419  58.810  1.00  0.00           C
ATOM   8620  O22 POPE5 151      43.214  56.229  59.670  1.00  0.00           O
ATOM   8621  C22 POPE5 151      43.464  55.649  57.300  1.00  0.00           C
ATOM   8624  C3  POPE5 151      45.774  53.819  60.730  1.00  0.00           C
ATOM   8627  O31 POPE5 151      46.404  55.029  60.290  1.00  0.00           O
ATOM   8628  C31 POPE5 151      46.864  55.169  59.020  1.00  0.00           C
ATOM   8629  O32 POPE5 151      46.954  56.269  58.490  1.00  0.00           O
ATOM   8630  C32 POPE5 151      47.294  53.869  58.350  1.00  0.00           C
ATOM   8633  C23 POPE5 151      44.234  56.909  56.850  1.00  0.00           C
ATOM   8636  C24 POPE5 151      45.244  56.649  55.720  1.00  0.00           C
ATOM   8639  C25 POPE5 151      44.594  56.569  54.340  1.00  0.00           C
ATOM   8642  C26 POPE5 151      45.604  56.419  53.200  1.00  0.00           C
ATOM   8645  C27 POPE5 151      44.894  56.429  51.840  1.00  0.00           C
ATOM   8648  C28 POPE5 151      45.824  56.209  50.640  1.00  0.00           C
ATOM   8651  C29 POPE5 151      44.984  56.019  49.400  1.00  0.00           C
ATOM   8653 0C21 POPE5 151      45.084  56.649  48.210  1.00  0.00           C
ATOM   8655 1C21 POPE5 151      46.124  57.649  47.790  1.00  0.00           C
ATOM   8658 2C21 POPE5 151      46.674  57.339  46.390  1.00  0.00           C
ATOM   8661 3C21 POPE5 151      47.354  55.969  46.280  1.00  0.00           C
ATOM   8664 4C21 POPE5 151      47.924  55.689  44.880  1.00  0.00           C
ATOM   8667 5C21 POPE5 151      46.844  55.539  43.800  1.00  0.00           C
ATOM   8670 6C21 POPE5 151      47.414  55.209  42.420  1.00  0.00           C
ATOM   8673 7C21 POPE5 151      46.334  54.729  41.450  1.00  0.00           C
ATOM   8676 8C21 POPE5 151      46.864  54.419  40.050  1.00  0.00           C
ATOM   8680  C33 POPE5 151      48.124  54.049  57.040  1.00  0.00           C
ATOM   8683  C34 POPE5 151      48.804  52.739  56.620  1.00  0.00           C
ATOM   8686  C35 POPE5 151      49.804  52.889  55.450  1.00  0.00           C
ATOM   8689  C36 POPE5 151      49.144  52.789  54.060  1.00  0.00           C
ATOM   8692  C37 POPE5 151      48.934  51.329  53.610  1.00  0.00           C
ATOM   8695  C38 POPE5 151      47.734  51.149  52.670  1.00  0.00           C
ATOM   8698  C39 POPE5 151      47.804  51.919  51.340  1.00  0.00           C
ATOM   8701 0C31 POPE5 151      46.434  51.939  50.650  1.00  0.00           C
ATOM   8704 1C31 POPE5 151      46.404  52.709  49.320  1.00  0.00           C
ATOM   8707 2C31 POPE5 151      46.804  51.879  48.080  1.00  0.00           C
ATOM   8710 3C31 POPE5 151      45.644  51.109  47.430  1.00  0.00           C
ATOM   8713 4C31 POPE5 151      45.364  49.719  48.030  1.00  0.00           C
ATOM   8716 5C31 POPE5 151      44.474  48.849  47.130  1.00  0.00           C
ATOM   8719 6C31 POPE5 151      44.304  47.409  47.630  1.00  0.00           C
ATOM   8723  NH3 POPE6 152      30.054  31.139  21.730  1.00  0.00           N
ATOM   8727  C12 POPE6 152      30.664  31.259  20.370  1.00  0.00           C
ATOM   8730  C11 POPE6 152      30.904  32.739  20.060  1.00  0.00           C
ATOM   8733  P   POPE6 152      32.224  34.839  20.720  1.00  0.00           P
ATOM   8734  O13 POPE6 152      33.584  34.839  20.110  1.00  0.00           O
ATOM   8735  O14 POPE6 152      31.114  35.549  20.070  1.00  0.00           O
ATOM   8736  O11 POPE6 152      32.264  35.429  22.170  1.00  0.00           O
ATOM   8737  O12 POPE6 152      31.744  33.349  21.060  1.00  0.00           O
ATOM   8738  C1  POPE6 152      33.174  34.819  23.090  1.00  0.00           C
ATOM   8741  C2  POPE6 152      33.064  35.439  24.500  1.00  0.00           C
ATOM   8743  O21 POPE6 152      32.804  36.849  24.390  1.00  0.00           O
ATOM   8744  C21 POPE6 152      31.914  37.339  25.240  1.00  0.00           C
ATOM   8745  O22 POPE6 152      31.244  36.699  26.040  1.00  0.00           O
ATOM   8746  C22 POPE6 152      31.914  38.859  25.150  1.00  0.00           C
ATOM   8749  C3  POPE6 152      34.394  35.199  25.270  1.00  0.00           C
ATOM   8752  O31 POPE6 152      34.474  35.919  26.510  1.00  0.00           O
ATOM   8753  C31 POPE6 152      33.734  35.409  27.500  1.00  0.00           C
ATOM   8754  O32 POPE6 152      33.114  34.369  27.450  1.00  0.00           O
ATOM   8755  C32 POPE6 152      33.764  36.389  28.670  1.00  0.00           C
ATOM   8758  C23 POPE6 152      31.734  39.549  26.520  1.00  0.00           C
ATOM   8761  C24 POPE6 152      31.884  41.079  26.380  1.00  0.00           C
ATOM   8764  C25 POPE6 152      32.404  41.769  27.650  1.00  0.00           C
ATOM   8767  C26 POPE6 152      31.324  42.319  28.600  1.00  0.00           C
ATOM   8770  C27 POPE6 152      31.984  43.129  29.730  1.00  0.00           C
ATOM   8773  C28 POPE6 152      31.004  43.909  30.620  1.00  0.00           C
ATOM   8776  C29 POPE6 152      31.784  44.859  31.500  1.00  0.00           C
ATOM   8778 0C21 POPE6 152      31.594  45.089  32.810  1.00  0.00           C
ATOM   8780 1C21 POPE6 152      30.484  44.519  33.660  1.00  0.00           C
ATOM   8783 2C21 POPE6 152      30.814  43.159  34.280  1.00  0.00           C
ATOM   8786 3C21 POPE6 152      29.644  42.639  35.120  1.00  0.00           C
ATOM   8789 4C21 POPE6 152      29.764  41.159  35.500  1.00  0.00           C
ATOM   8792 5C21 POPE6 152      28.474  40.559  36.070  1.00  0.00           C
ATOM   8795 6C21 POPE6 152      27.354  40.489  35.010  1.00  0.00           C
ATOM   8798 7C21 POPE6 152      26.094  39.779  35.510  1.00  0.00           C
ATOM   8801 8C21 POPE6 152      24.984  39.789  34.460  1.00  0.00           C
ATOM   8805  C33 POPE6 152      34.664  35.899  29.830  1.00  0.00           C
ATOM   8808  C34 POPE6 152      34.984  37.049  30.790  1.00  0.00           C
ATOM   8811  C35 POPE6 152      35.944  36.689  31.940  1.00  0.00           C
ATOM   8814  C36 POPE6 152      35.414  35.579  32.870  1.00  0.00           C
ATOM   8817  C37 POPE6 152      36.094  35.609  34.240  1.00  0.00           C
ATOM   8820  C38 POPE6 152      35.684  34.449  35.160  1.00  0.00           C
ATOM   8823  C39 POPE6 152      35.054  34.879  36.500  1.00  0.00           C
ATOM   8826 0C31 POPE6 152      35.974  35.719  37.400  1.00  0.00           C
ATOM   8829 1C31 POPE6 152      35.354  35.979  38.780  1.00  0.00           C
ATOM   8832 2C31 POPE6 152      36.214  36.859  39.690  1.00  0.00           C
ATOM   8835 3C31 POPE6 152      35.664  36.999  41.130  1.00  0.00           C
ATOM   8838 4C31 POPE6 152      34.264  37.629  41.200  1.00  0.00           C
ATOM   8841 5C31 POPE6 152      33.754  37.839  42.630  1.00  0.00           C
ATOM   8844 6C31 POPE6 152      32.424  38.579  42.680  1.00  0.00           C
ATOM   8848  NH3 POPE7 153      24.634  90.579  59.340  1.00  0.00           N
ATOM   8852  C12 POPE7 153      25.744  89.709  58.870  1.00  0.00           C
ATOM   8855  C11 POPE7 153      27.044  90.119  59.560  1.00  0.00           C
ATOM   8858  P   POPE7 153      29.574  89.549  59.340  1.00  0.00           P
ATOM   8859  O13 POPE7 153      29.714  90.739  60.210  1.00  0.00           O
ATOM   8860  O14 POPE7 153      30.234  88.279  59.730  1.00  0.00           O
ATOM   8861  O11 POPE7 153      30.134  89.889  57.910  1.00  0.00           O
ATOM   8862  O12 POPE7 153      28.054  89.259  59.060  1.00  0.00           O
ATOM   8863  C1  POPE7 153      29.514  90.859  57.070  1.00  0.00           C
ATOM   8866  C2  POPE7 153      30.004  90.609  55.630  1.00  0.00           C
ATOM   8868  O21 POPE7 153      29.774  91.739  54.780  1.00  0.00           O
ATOM   8869  C21 POPE7 153      28.554  91.909  54.310  1.00  0.00           C
ATOM   8870  O22 POPE7 153      27.534  91.429  54.770  1.00  0.00           O
ATOM   8871  C22 POPE7 153      28.624  92.839  53.100  1.00  0.00           C
ATOM   8874  C3  POPE7 153      29.494  89.269  55.020  1.00  0.00           C
ATOM   8877  O31 POPE7 153      29.844  89.169  53.620  1.00  0.00           O
ATOM   8878  C31 POPE7 153      31.134  88.919  53.420  1.00  0.00           C
ATOM   8879  O32 POPE7 153      31.924  88.509  54.250  1.00  0.00           O
ATOM   8880  C32 POPE7 153      31.434  89.359  51.990  1.00  0.00           C
ATOM   8883  C23 POPE7 153      28.234  92.179  51.760  1.00  0.00           C
ATOM   8886  C24 POPE7 153      28.384  93.169  50.600  1.00  0.00           C
ATOM   8889  C25 POPE7 153      28.004  92.589  49.240  1.00  0.00           C
ATOM   8892  C26 POPE7 153      27.964  93.649  48.120  1.00  0.00           C
ATOM   8895  C27 POPE7 153      27.594  93.049  46.750  1.00  0.00           C
ATOM   8898  C28 POPE7 153      27.034  94.059  45.730  1.00  0.00           C
ATOM   8901  C29 POPE7 153      27.974  95.189  45.380  1.00  0.00           C
ATOM   8903 0C21 POPE7 153      28.184  95.709  44.160  1.00  0.00           C
ATOM   8905 1C21 POPE7 153      27.524  95.289  42.870  1.00  0.00           C
ATOM   8908 2C21 POPE7 153      28.464  95.229  41.650  1.00  0.00           C
ATOM   8911 3C21 POPE7 153      28.884  96.599  41.110  1.00  0.00           C
ATOM   8914 4C21 POPE7 153      30.304  97.029  41.510  1.00  0.00           C
ATOM   8917 5C21 POPE7 153      30.684  98.339  40.810  1.00  0.00           C
ATOM   8920 6C21 POPE7 153      32.134  98.739  41.060  1.00  0.00           C
ATOM   8923 7C21 POPE7 153      32.584  99.889  40.150  1.00  0.00           C
ATOM   8926 8C21 POPE7 153      34.044 100.249  40.380  1.00  0.00           C
ATOM   8930  C33 POPE7 153      32.914  89.199  51.610  1.00  0.00           C
ATOM   8933  C34 POPE7 153      33.274  89.939  50.310  1.00  0.00           C
ATOM   8936  C35 POPE7 153      32.244  89.769  49.190  1.00  0.00           C
ATOM   8939  C36 POPE7 153      32.824  90.109  47.810  1.00  0.00           C
ATOM   8942  C37 POPE7 153      31.754  90.099  46.710  1.00  0.00           C
ATOM   8945  C38 POPE7 153      32.314  89.779  45.320  1.00  0.00           C
ATOM   8948  C39 POPE7 153      31.214  89.679  44.260  1.00  0.00           C
ATOM   8951 0C31 POPE7 153      31.674  88.959  42.990  1.00  0.00           C
ATOM   8954 1C31 POPE7 153      30.534  88.719  41.990  1.00  0.00           C
ATOM   8957 2C31 POPE7 153      29.954  90.019  41.400  1.00  0.00           C
ATOM   8960 3C31 POPE7 153      28.904  89.739  40.320  1.00  0.00           C
ATOM   8963 4C31 POPE7 153      28.424  91.009  39.610  1.00  0.00           C
ATOM   8966 5C31 POPE7 153      27.614  90.689  38.340  1.00  0.00           C
ATOM   8969 6C31 POPE7 153      27.164  91.939  37.580  1.00  0.00           C
ATOM   8973  NH3 POPE8 154      81.954  52.589  25.750  1.00  0.00           N
ATOM   8977  C12 POPE8 154      81.234  51.279  25.500  1.00  0.00           C
ATOM   8980  C11 POPE8 154      81.754  50.649  24.180  1.00  0.00           C
ATOM   8983  P   POPE8 154      81.794  48.069  24.640  1.00  0.00           P
ATOM   8984  O13 POPE8 154      82.744  47.329  23.770  1.00  0.00           O
ATOM   8985  O14 POPE8 154      82.364  48.429  25.960  1.00  0.00           O
ATOM   8986  O11 POPE8 154      80.524  47.149  24.820  1.00  0.00           O
ATOM   8987  O12 POPE8 154      81.204  49.349  23.930  1.00  0.00           O
ATOM   8988  C1  POPE8 154      79.914  46.929  26.090  1.00  0.00           C
ATOM   8991  C2  POPE8 154      80.294  45.539  26.650  1.00  0.00           C
ATOM   8993  O21 POPE8 154      79.614  45.359  27.900  1.00  0.00           O
ATOM   8994  C21 POPE8 154      80.104  45.889  29.000  1.00  0.00           C
ATOM   8995  O22 POPE8 154      81.114  46.559  29.110  1.00  0.00           O
ATOM   8996  C22 POPE8 154      79.184  45.499  30.150  1.00  0.00           C
ATOM   8999  C3  POPE8 154      81.834  45.299  26.710  1.00  0.00           C
ATOM   9002  O31 POPE8 154      82.224  44.249  27.620  1.00  0.00           O
ATOM   9003  C31 POPE8 154      83.464  44.399  28.080  1.00  0.00           C
ATOM   9004  O32 POPE8 154      84.314  45.119  27.580  1.00  0.00           O
ATOM   9005  C32 POPE8 154      83.724  43.409  29.200  1.00  0.00           C
ATOM   9008  C23 POPE8 154      79.814  45.679  31.550  1.00  0.00           C
ATOM   9011  C24 POPE8 154      78.734  45.919  32.610  1.00  0.00           C
ATOM   9014  C25 POPE8 154      78.204  47.359  32.590  1.00  0.00           C
ATOM   9017  C26 POPE8 154      76.834  47.539  33.270  1.00  0.00           C
ATOM   9020  C27 POPE8 154      76.804  47.199  34.770  1.00  0.00           C
ATOM   9023  C28 POPE8 154      76.224  45.799  35.070  1.00  0.00           C
ATOM   9026  C29 POPE8 154      76.244  45.479  36.540  1.00  0.00           C
ATOM   9028 0C21 POPE8 154      75.274  44.879  37.250  1.00  0.00           C
ATOM   9030 1C21 POPE8 154      73.934  44.389  36.730  1.00  0.00           C
ATOM   9033 2C21 POPE8 154      72.994  43.949  37.870  1.00  0.00           C
ATOM   9036 3C21 POPE8 154      72.524  45.099  38.770  1.00  0.00           C
ATOM   9039 4C21 POPE8 154      71.844  44.629  40.070  1.00  0.00           C
ATOM   9042 5C21 POPE8 154      70.324  44.429  39.960  1.00  0.00           C
ATOM   9045 6C21 POPE8 154      69.694  43.909  41.260  1.00  0.00           C
ATOM   9048 7C21 POPE8 154      68.164  43.979  41.240  1.00  0.00           C
ATOM   9051 8C21 POPE8 154      67.504  43.309  42.450  1.00  0.00           C
ATOM   9055  C33 POPE8 154      83.104  43.889  30.520  1.00  0.00           C
ATOM   9058  C34 POPE8 154      84.144  44.399  31.530  1.00  0.00           C
ATOM   9061  C35 POPE8 154      83.464  45.149  32.680  1.00  0.00           C
ATOM   9064  C36 POPE8 154      84.294  45.289  33.970  1.00  0.00           C
ATOM   9067  C37 POPE8 154      83.544  46.159  34.990  1.00  0.00           C
ATOM   9070  C38 POPE8 154      84.384  46.569  36.200  1.00  0.00           C
ATOM   9073  C39 POPE8 154      83.674  47.609  37.070  1.00  0.00           C
ATOM   9076 0C31 POPE8 154      84.384  47.919  38.400  1.00  0.00           C
ATOM   9079 1C31 POPE8 154      83.604  48.939  39.240  1.00  0.00           C
ATOM   9082 2C31 POPE8 154      84.334  49.389  40.510  1.00  0.00           C
ATOM   9085 3C31 POPE8 154      83.464  50.309  41.380  1.00  0.00           C
ATOM   9088 4C31 POPE8 154      84.234  50.969  42.540  1.00  0.00           C
ATOM   9091 5C31 POPE8 154      83.314  51.789  43.460  1.00  0.00           C
ATOM   9094 6C31 POPE8 154      84.074  52.549  44.560  1.00  0.00           C
ATOM   9098  NH3 POPE9 155      27.544  51.719  57.940  1.00  0.00           N
ATOM   9102  C12 POPE9 155      26.614  51.739  59.130  1.00  0.00           C
ATOM   9105  C11 POPE9 155      25.654  52.939  59.050  1.00  0.00           C
ATOM   9108  P   POPE9 155      23.724  52.069  60.570  1.00  0.00           P
ATOM   9109  O13 POPE9 155      24.214  51.039  61.490  1.00  0.00           O
ATOM   9110  O14 POPE9 155      22.514  52.829  60.980  1.00  0.00           O
ATOM   9111  O11 POPE9 155      23.464  51.399  59.180  1.00  0.00           O
ATOM   9112  O12 POPE9 155      24.894  53.079  60.240  1.00  0.00           O
ATOM   9113  C1  POPE9 155      22.184  51.099  58.630  1.00  0.00           C
ATOM   9116  C2  POPE9 155      22.354  50.429  57.230  1.00  0.00           C
ATOM   9118  O21 POPE9 155      22.774  51.339  56.210  1.00  0.00           O
ATOM   9119  C21 POPE9 155      21.844  52.149  55.720  1.00  0.00           C
ATOM   9120  O22 POPE9 155      20.814  52.479  56.270  1.00  0.00           O
ATOM   9121  C22 POPE9 155      22.314  52.679  54.360  1.00  0.00           C
ATOM   9124  C3  POPE9 155      21.094  49.599  56.800  1.00  0.00           C
ATOM   9127  O31 POPE9 155      21.024  49.369  55.370  1.00  0.00           O
ATOM   9128  C31 POPE9 155      21.924  48.509  54.900  1.00  0.00           C
ATOM   9129  O32 POPE9 155      22.694  47.849  55.580  1.00  0.00           O
ATOM   9130  C32 POPE9 155      21.864  48.549  53.380  1.00  0.00           C
ATOM   9133  C23 POPE9 155      21.254  53.569  53.670  1.00  0.00           C
ATOM   9136  C24 POPE9 155      21.814  54.419  52.520  1.00  0.00           C
ATOM   9139  C25 POPE9 155      22.104  53.619  51.240  1.00  0.00           C
ATOM   9142  C26 POPE9 155      20.874  53.449  50.330  1.00  0.00           C
ATOM   9145  C27 POPE9 155      21.224  52.759  49.000  1.00  0.00           C
ATOM   9148  C28 POPE9 155      20.034  52.639  48.020  1.00  0.00           C
ATOM   9151  C29 POPE9 155      19.594  53.959  47.430  1.00  0.00           C
ATOM   9153 0C21 POPE9 155      18.474  54.169  46.730  1.00  0.00           C
ATOM   9155 1C21 POPE9 155      17.444  53.119  46.360  1.00  0.00           C
ATOM   9158 2C21 POPE9 155      17.064  53.139  44.870  1.00  0.00           C
ATOM   9161 3C21 POPE9 155      16.114  51.979  44.510  1.00  0.00           C
ATOM   9164 4C21 POPE9 155      15.714  51.949  43.040  1.00  0.00           C
ATOM   9167 5C21 POPE9 155      14.944  50.669  42.650  1.00  0.00           C
ATOM   9170 6C21 POPE9 155      14.554  50.679  41.160  1.00  0.00           C
ATOM   9173 7C21 POPE9 155      13.994  49.359  40.630  1.00  0.00           C
ATOM   9176 8C21 POPE9 155      13.634  49.429  39.140  1.00  0.00           C
ATOM   9180  C33 POPE9 155      22.994  47.759  52.700  1.00  0.00           C
ATOM   9183  C34 POPE9 155      22.984  47.959  51.180  1.00  0.00           C
ATOM   9186  C35 POPE9 155      23.714  49.229  50.730  1.00  0.00           C
ATOM   9189  C36 POPE9 155      23.614  49.429  49.210  1.00  0.00           C
ATOM   9192  C37 POPE9 155      24.604  50.469  48.650  1.00  0.00           C
ATOM   9195  C38 POPE9 155      24.744  50.379  47.120  1.00  0.00           C
ATOM   9198  C39 POPE9 155      23.464  50.759  46.350  1.00  0.00           C
ATOM   9201 0C31 POPE9 155      23.394  52.239  45.950  1.00  0.00           C
ATOM   9204 1C31 POPE9 155      24.204  52.559  44.690  1.00  0.00           C
ATOM   9207 2C31 POPE9 155      24.214  54.049  44.310  1.00  0.00           C
ATOM   9210 3C31 POPE9 155      22.814  54.679  44.140  1.00  0.00           C
ATOM   9213 4C31 POPE9 155      21.944  53.989  43.080  1.00  0.00           C
ATOM   9216 5C31 POPE9 155      20.594  54.689  42.890  1.00  0.00           C
ATOM   9219 6C31 POPE9 155      19.804  54.179  41.670  1.00  0.00           C
ATOM   9223  NH3 POPE  156     117.064  16.489  64.200  1.00  0.00           N
ATOM   9227  C12 POPE  156     116.154  15.569  64.970  1.00  0.00           C
ATOM   9230  C11 POPE  156     116.794  14.179  65.130  1.00  0.00           C
ATOM   9233  P   POPE  156     114.914  12.329  65.390  1.00  0.00           P
ATOM   9234  O13 POPE  156     115.594  11.029  65.180  1.00  0.00           O
ATOM   9235  O14 POPE  156     113.724  12.319  66.270  1.00  0.00           O
ATOM   9236  O11 POPE  156     114.504  12.969  64.000  1.00  0.00           O
ATOM   9237  O12 POPE  156     115.974  13.349  65.940  1.00  0.00           O
ATOM   9238  C1  POPE  156     114.554  12.229  62.790  1.00  0.00           C
ATOM   9241  C2  POPE  156     115.614  12.809  61.800  1.00  0.00           C
ATOM   9243  O21 POPE  156     115.154  12.909  60.440  1.00  0.00           O
ATOM   9244  C21 POPE  156     114.504  11.889  59.900  1.00  0.00           C
ATOM   9245  O22 POPE  156     114.154  10.869  60.470  1.00  0.00           O
ATOM   9246  C22 POPE  156     114.034  12.259  58.500  1.00  0.00           C
ATOM   9249  C3  POPE  156     117.044  12.179  61.900  1.00  0.00           C
ATOM   9252  O31 POPE  156     117.174  10.959  61.130  1.00  0.00           O
ATOM   9253  C31 POPE  156     118.374  10.749  60.610  1.00  0.00           C
ATOM   9254  O32 POPE  156     119.364  11.429  60.770  1.00  0.00           O
ATOM   9255  C32 POPE  156     118.304   9.499  59.720  1.00  0.00           C
ATOM   9258  C23 POPE  156     113.524  13.719  58.420  1.00  0.00           C
ATOM   9261  C24 POPE  156     112.394  13.909  57.400  1.00  0.00           C
ATOM   9264  C25 POPE  156     112.754  13.689  55.920  1.00  0.00           C
ATOM   9267  C26 POPE  156     113.404  14.929  55.300  1.00  0.00           C
ATOM   9270  C27 POPE  156     113.954  14.709  53.890  1.00  0.00           C
ATOM   9273  C28 POPE  156     114.634  15.959  53.290  1.00  0.00           C
ATOM   9276  C29 POPE  156     113.634  16.959  52.800  1.00  0.00           C
ATOM   9278 0C21 POPE  156     113.924  18.009  52.010  1.00  0.00           C
ATOM   9280 1C21 POPE  156     115.294  18.409  51.530  1.00  0.00           C
ATOM   9283 2C21 POPE  156     115.554  17.979  50.080  1.00  0.00           C
ATOM   9286 3C21 POPE  156     116.884  18.519  49.530  1.00  0.00           C
ATOM   9289 4C21 POPE  156     116.774  19.959  49.010  1.00  0.00           C
ATOM   9292 5C21 POPE  156     118.114  20.549  48.550  1.00  0.00           C
ATOM   9295 6C21 POPE  156     117.954  21.939  47.920  1.00  0.00           C
ATOM   9298 7C21 POPE  156     119.284  22.579  47.490  1.00  0.00           C
ATOM   9301 8C21 POPE  156     119.094  23.889  46.710  1.00  0.00           C
ATOM   9305  C33 POPE  156     117.124   9.489  58.720  1.00  0.00           C
ATOM   9308  C34 POPE  156     117.364   8.499  57.580  1.00  0.00           C
ATOM   9311  C35 POPE  156     116.364   8.599  56.410  1.00  0.00           C
ATOM   9314  C36 POPE  156     116.404   9.929  55.630  1.00  0.00           C
ATOM   9317  C37 POPE  156     115.664   9.799  54.290  1.00  0.00           C
ATOM   9320  C38 POPE  156     115.604  11.079  53.440  1.00  0.00           C
ATOM   9323  C39 POPE  156     114.754  10.809  52.190  1.00  0.00           C
ATOM   9326 0C31 POPE  156     114.914  11.769  51.000  1.00  0.00           C
ATOM   9329 1C31 POPE  156     114.114  11.179  49.830  1.00  0.00           C
ATOM   9332 2C31 POPE  156     114.014  11.999  48.530  1.00  0.00           C
ATOM   9335 3C31 POPE  156     113.054  11.279  47.570  1.00  0.00           C
ATOM   9338 4C31 POPE  156     112.744  12.009  46.260  1.00  0.00           C
ATOM   9341 5C31 POPE  156     111.634  11.279  45.480  1.00  0.00           C
ATOM   9344 6C31 POPE  156     111.274  11.929  44.140  1.00  0.00           C
ATOM   9348  NH3 POPE  157      72.794 106.489  20.330  1.00  0.00           N
ATOM   9352  C12 POPE  157      71.744 107.529  20.620  1.00  0.00           C
ATOM   9355  C11 POPE  157      70.844 107.079  21.780  1.00  0.00           C
ATOM   9358  P   POPE  157      69.504 104.869  21.230  1.00  0.00           P
ATOM   9359  O13 POPE  157      69.014 105.489  19.980  1.00  0.00           O
ATOM   9360  O14 POPE  157      69.854 103.419  21.160  1.00  0.00           O
ATOM   9361  O11 POPE  157      68.404 105.109  22.320  1.00  0.00           O
ATOM   9362  O12 POPE  157      70.744 105.659  21.800  1.00  0.00           O
ATOM   9363  C1  POPE  157      68.434 104.529  23.630  1.00  0.00           C
ATOM   9366  C2  POPE  157      67.254 103.529  23.780  1.00  0.00           C
ATOM   9368  O21 POPE  157      67.184 102.969  25.110  1.00  0.00           O
ATOM   9369  C21 POPE  157      68.184 102.219  25.550  1.00  0.00           C
ATOM   9370  O22 POPE  157      69.234 101.989  24.990  1.00  0.00           O
ATOM   9371  C22 POPE  157      67.754 101.629  26.910  1.00  0.00           C
ATOM   9374  C3  POPE  157      67.264 102.429  22.680  1.00  0.00           C
ATOM   9377  O31 POPE  157      66.004 101.769  22.500  1.00  0.00           O
ATOM   9378  C31 POPE  157      65.784 100.739  23.310  1.00  0.00           C
ATOM   9379  O32 POPE  157      66.574 100.259  24.100  1.00  0.00           O
ATOM   9380  C32 POPE  157      64.354 100.249  23.120  1.00  0.00           C
ATOM   9383  C23 POPE  157      68.954 101.249  27.800  1.00  0.00           C
ATOM   9386  C24 POPE  157      68.534 100.719  29.180  1.00  0.00           C
ATOM   9389  C25 POPE  157      67.834 101.779  30.050  1.00  0.00           C
ATOM   9392  C26 POPE  157      67.604 101.339  31.500  1.00  0.00           C
ATOM   9395  C27 POPE  157      67.044 102.469  32.380  1.00  0.00           C
ATOM   9398  C28 POPE  157      65.774 102.059  33.150  1.00  0.00           C
ATOM   9401  C29 POPE  157      65.304 103.119  34.110  1.00  0.00           C
ATOM   9403 0C21 POPE  157      65.704 103.249  35.390  1.00  0.00           C
ATOM   9405 1C21 POPE  157      66.724 102.379  36.080  1.00  0.00           C
ATOM   9408 2C21 POPE  157      66.104 101.249  36.910  1.00  0.00           C
ATOM   9411 3C21 POPE  157      65.414 101.709  38.200  1.00  0.00           C
ATOM   9414 4C21 POPE  157      64.904 100.529  39.040  1.00  0.00           C
ATOM   9417 5C21 POPE  157      64.514 100.929  40.470  1.00  0.00           C
ATOM   9420 6C21 POPE  157      64.004  99.739  41.290  1.00  0.00           C
ATOM   9423 7C21 POPE  157      63.794 100.079  42.770  1.00  0.00           C
ATOM   9426 8C21 POPE  157      63.444  98.869  43.630  1.00  0.00           C
ATOM   9430  C33 POPE  157      63.344 101.329  22.650  1.00  0.00           C
ATOM   9433  C34 POPE  157      62.024 100.709  22.170  1.00  0.00           C
ATOM   9436  C35 POPE  157      61.444  99.669  23.130  1.00  0.00           C
ATOM   9439  C36 POPE  157      60.154  99.059  22.610  1.00  0.00           C
ATOM   9442  C37 POPE  157      59.474  98.149  23.640  1.00  0.00           C
ATOM   9445  C38 POPE  157      58.194  97.509  23.090  1.00  0.00           C
ATOM   9448  C39 POPE  157      57.304  96.899  24.180  1.00  0.00           C
ATOM   9451 0C31 POPE  157      56.094  96.209  23.550  1.00  0.00           C
ATOM   9454 1C31 POPE  157      54.894  96.019  24.500  1.00  0.00           C
ATOM   9457 2C31 POPE  157      53.544  96.359  23.830  1.00  0.00           C
ATOM   9460 3C31 POPE  157      53.004  97.759  24.190  1.00  0.00           C
ATOM   9463 4C31 POPE  157      53.884  98.949  23.760  1.00  0.00           C
ATOM   9466 5C31 POPE  157      53.844 100.149  24.720  1.00  0.00           C
ATOM   9469 6C31 POPE  157      54.534 101.399  24.170  1.00  0.00           C
ATOM   9473  NH3 POPE  158      96.754  86.279  22.930  1.00  0.00           N
ATOM   9477  C12 POPE  158      98.134  86.789  22.600  1.00  0.00           C
ATOM   9480  C11 POPE  158      99.174  85.689  22.270  1.00  0.00           C
ATOM   9483  P   POPE  158     101.584  86.699  21.970  1.00  0.00           P
ATOM   9484  O13 POPE  158     102.244  85.529  22.560  1.00  0.00           O
ATOM   9485  O14 POPE  158     102.314  87.469  20.930  1.00  0.00           O
ATOM   9486  O11 POPE  158     101.114  87.699  23.090  1.00  0.00           O
ATOM   9487  O12 POPE  158     100.184  86.219  21.400  1.00  0.00           O
ATOM   9488  C1  POPE  158     101.124  87.449  24.490  1.00  0.00           C
ATOM   9491  C2  POPE  158     100.584  88.709  25.230  1.00  0.00           C
ATOM   9493  O21 POPE  158      99.294  88.449  25.830  1.00  0.00           O
ATOM   9494  C21 POPE  158      99.414  87.959  27.060  1.00  0.00           C
ATOM   9495  O22 POPE  158     100.464  87.579  27.560  1.00  0.00           O
ATOM   9496  C22 POPE  158      98.064  87.919  27.780  1.00  0.00           C
ATOM   9499  C3  POPE  158     100.444  89.899  24.220  1.00  0.00           C
ATOM   9502  O31 POPE  158     100.174  91.249  24.680  1.00  0.00           O
ATOM   9503  C31 POPE  158     100.224  91.619  25.940  1.00  0.00           C
ATOM   9504  O32 POPE  158     100.434  90.929  26.920  1.00  0.00           O
ATOM   9505  C32 POPE  158     100.134  93.149  26.010  1.00  0.00           C
ATOM   9508  C23 POPE  158      98.274  88.109  29.310  1.00  0.00           C
ATOM   9511  C24 POPE  158      97.044  87.809  30.170  1.00  0.00           C
ATOM   9514  C25 POPE  158      97.364  88.009  31.660  1.00  0.00           C
ATOM   9517  C26 POPE  158      96.234  87.559  32.600  1.00  0.00           C
ATOM   9520  C27 POPE  158      96.664  87.589  34.080  1.00  0.00           C
ATOM   9523  C28 POPE  158      95.534  87.239  35.070  1.00  0.00           C
ATOM   9526  C29 POPE  158      94.994  85.839  34.900  1.00  0.00           C
ATOM   9528 0C21 POPE  158      94.604  84.979  35.850  1.00  0.00           C
ATOM   9530 1C21 POPE  158      94.574  85.189  37.350  1.00  0.00           C
ATOM   9533 2C21 POPE  158      95.334  84.079  38.100  1.00  0.00           C
ATOM   9536 3C21 POPE  158      95.074  84.099  39.610  1.00  0.00           C
ATOM   9539 4C21 POPE  158      95.874  83.029  40.380  1.00  0.00           C
ATOM   9542 5C21 POPE  158      97.384  83.299  40.470  1.00  0.00           C
ATOM   9545 6C21 POPE  158      98.174  82.039  40.810  1.00  0.00           C
ATOM   9548 7C21 POPE  158      99.694  82.279  40.890  1.00  0.00           C
ATOM   9551 8C21 POPE  158     100.484  81.009  41.180  1.00  0.00           C
ATOM   9555  C33 POPE  158     100.114  93.659  27.470  1.00  0.00           C
ATOM   9558  C34 POPE  158      99.924  95.179  27.560  1.00  0.00           C
ATOM   9561  C35 POPE  158     100.364  95.769  28.910  1.00  0.00           C
ATOM   9564  C36 POPE  158      99.644  95.199  30.140  1.00  0.00           C
ATOM   9567  C37 POPE  158     100.134  95.879  31.420  1.00  0.00           C
ATOM   9570  C38 POPE  158      99.514  95.329  32.720  1.00  0.00           C
ATOM   9573  C39 POPE  158     100.024  96.109  33.940  1.00  0.00           C
ATOM   9576 0C31 POPE  158      99.394  95.679  35.270  1.00  0.00           C
ATOM   9579 1C31 POPE  158      99.774  94.259  35.720  1.00  0.00           C
ATOM   9582 2C31 POPE  158      99.334  93.989  37.170  1.00  0.00           C
ATOM   9585 3C31 POPE  158      98.784  92.579  37.400  1.00  0.00           C
ATOM   9588 4C31 POPE  158      98.014  92.469  38.720  1.00  0.00           C
ATOM   9591 5C31 POPE  158      97.374  91.089  38.910  1.00  0.00           C
ATOM   9594 6C31 POPE  158      96.504  90.989  40.170  1.00  0.00           C
ATOM   9598  NH3 POPE  159      25.914  66.909  59.450  1.00  0.00           N
ATOM   9602  C12 POPE  159      26.604  65.719  60.070  1.00  0.00           C
ATOM   9605  C11 POPE  159      28.124  65.899  60.160  1.00  0.00           C
ATOM   9608  P   POPE  159      28.994  63.449  59.680  1.00  0.00           P
ATOM   9609  O13 POPE  159      28.054  62.349  59.970  1.00  0.00           O
ATOM   9610  O14 POPE  159      30.454  63.159  59.650  1.00  0.00           O
ATOM   9611  O11 POPE  159      28.544  64.059  58.290  1.00  0.00           O
ATOM   9612  O12 POPE  159      28.724  64.689  60.630  1.00  0.00           O
ATOM   9613  C1  POPE  159      29.254  63.739  57.100  1.00  0.00           C
ATOM   9616  C2  POPE  159      30.494  64.659  56.910  1.00  0.00           C
ATOM   9618  O21 POPE  159      30.174  65.849  56.160  1.00  0.00           O
ATOM   9619  C21 POPE  159      29.984  65.639  54.850  1.00  0.00           C
ATOM   9620  O22 POPE  159      29.844  64.559  54.310  1.00  0.00           O
ATOM   9621  C22 POPE  159      29.974  66.989  54.120  1.00  0.00           C
ATOM   9624  C3  POPE  159      31.754  63.899  56.350  1.00  0.00           C
ATOM   9627  O31 POPE  159      32.714  64.849  55.840  1.00  0.00           O
ATOM   9628  C31 POPE  159      33.384  64.659  54.690  1.00  0.00           C
ATOM   9629  O32 POPE  159      33.984  65.569  54.120  1.00  0.00           O
ATOM   9630  C32 POPE  159      33.364  63.239  54.130  1.00  0.00           C
ATOM   9633  C23 POPE  159      30.924  67.019  52.900  1.00  0.00           C
ATOM   9636  C24 POPE  159      30.294  66.499  51.600  1.00  0.00           C
ATOM   9639  C25 POPE  159      29.514  67.579  50.830  1.00  0.00           C
ATOM   9642  C26 POPE  159      30.444  68.469  49.980  1.00  0.00           C
ATOM   9645  C27 POPE  159      29.674  69.519  49.170  1.00  0.00           C
ATOM   9648  C28 POPE  159      30.504  70.169  48.050  1.00  0.00           C
ATOM   9651  C29 POPE  159      30.624  69.259  46.850  1.00  0.00           C
ATOM   9653 0C21 POPE  159      30.454  69.599  45.560  1.00  0.00           C
ATOM   9655 1C21 POPE  159      30.184  70.979  45.000  1.00  0.00           C
ATOM   9658 2C21 POPE  159      31.264  71.419  44.000  1.00  0.00           C
ATOM   9661 3C21 POPE  159      31.204  72.919  43.670  1.00  0.00           C
ATOM   9664 4C21 POPE  159      31.834  73.809  44.760  1.00  0.00           C
ATOM   9667 5C21 POPE  159      31.804  75.299  44.390  1.00  0.00           C
ATOM   9670 6C21 POPE  159      32.214  76.199  45.560  1.00  0.00           C
ATOM   9673 7C21 POPE  159      32.154  77.689  45.200  1.00  0.00           C
ATOM   9676 8C21 POPE  159      32.304  78.609  46.410  1.00  0.00           C
ATOM   9680  C33 POPE  159      34.134  63.189  52.780  1.00  0.00           C
ATOM   9683  C34 POPE  159      34.184  61.789  52.160  1.00  0.00           C
ATOM   9686  C35 POPE  159      34.084  61.809  50.620  1.00  0.00           C
ATOM   9689  C36 POPE  159      35.464  61.949  49.970  1.00  0.00           C
ATOM   9692  C37 POPE  159      35.414  61.879  48.430  1.00  0.00           C
ATOM   9695  C38 POPE  159      36.774  61.469  47.860  1.00  0.00           C
ATOM   9698  C39 POPE  159      36.764  61.229  46.350  1.00  0.00           C
ATOM   9701 0C31 POPE  159      37.954  60.379  45.890  1.00  0.00           C
ATOM   9704 1C31 POPE  159      38.084  60.279  44.370  1.00  0.00           C
ATOM   9707 2C31 POPE  159      38.824  59.019  43.890  1.00  0.00           C
ATOM   9710 3C31 POPE  159      40.224  58.839  44.500  1.00  0.00           C
ATOM   9713 4C31 POPE  159      40.874  57.519  44.060  1.00  0.00           C
ATOM   9716 5C31 POPE  159      42.144  57.169  44.840  1.00  0.00           C
ATOM   9719 6C31 POPE  159      42.724  55.799  44.480  1.00  0.00           C
ATOM   9723  NH3 POPE  160      17.834  78.819  54.990  1.00  0.00           N
ATOM   9727  C12 POPE  160      16.644  78.429  55.820  1.00  0.00           C
ATOM   9730  C11 POPE  160      15.304  78.729  55.140  1.00  0.00           C
ATOM   9733  P   POPE  160      13.664  76.689  55.450  1.00  0.00           P
ATOM   9734  O13 POPE  160      12.464  76.419  56.270  1.00  0.00           O
ATOM   9735  O14 POPE  160      13.454  76.599  53.990  1.00  0.00           O
ATOM   9736  O11 POPE  160      14.844  75.739  55.920  1.00  0.00           O
ATOM   9737  O12 POPE  160      14.214  78.119  55.850  1.00  0.00           O
ATOM   9738  C1  POPE  160      14.834  74.319  55.700  1.00  0.00           C
ATOM   9741  C2  POPE  160      15.684  73.919  54.470  1.00  0.00           C
ATOM   9743  O21 POPE  160      14.944  74.089  53.250  1.00  0.00           O
ATOM   9744  C21 POPE  160      13.984  73.229  52.970  1.00  0.00           C
ATOM   9745  O22 POPE  160      13.654  72.239  53.600  1.00  0.00           O
ATOM   9746  C22 POPE  160      13.324  73.689  51.670  1.00  0.00           C
ATOM   9749  C3  POPE  160      16.294  72.489  54.610  1.00  0.00           C
ATOM   9752  O31 POPE  160      16.684  71.919  53.350  1.00  0.00           O
ATOM   9753  C31 POPE  160      17.694  72.509  52.750  1.00  0.00           C
ATOM   9754  O32 POPE  160      18.454  73.319  53.260  1.00  0.00           O
ATOM   9755  C32 POPE  160      17.754  71.949  51.330  1.00  0.00           C
ATOM   9758  C23 POPE  160      12.714  72.519  50.880  1.00  0.00           C
ATOM   9761  C24 POPE  160      11.904  73.009  49.680  1.00  0.00           C
ATOM   9764  C25 POPE  160      12.644  72.849  48.340  1.00  0.00           C
ATOM   9767  C26 POPE  160      12.014  73.739  47.270  1.00  0.00           C
ATOM   9770  C27 POPE  160      12.524  73.459  45.850  1.00  0.00           C
ATOM   9773  C28 POPE  160      12.474  74.719  44.970  1.00  0.00           C
ATOM   9776  C29 POPE  160      12.754  74.439  43.520  1.00  0.00           C
ATOM   9778 0C21 POPE  160      11.854  74.449  42.520  1.00  0.00           C
ATOM   9780 1C21 POPE  160      10.374  74.729  42.640  1.00  0.00           C
ATOM   9783 2C21 POPE  160      10.004  76.139  42.130  1.00  0.00           C
ATOM   9786 3C21 POPE  160      10.084  76.269  40.600  1.00  0.00           C
ATOM   9789 4C21 POPE  160      10.144  77.739  40.150  1.00  0.00           C
ATOM   9792 5C21 POPE  160      10.174  77.929  38.630  1.00  0.00           C
ATOM   9795 6C21 POPE  160      10.524  79.369  38.210  1.00  0.00           C
ATOM   9798 7C21 POPE  160      10.584  79.539  36.690  1.00  0.00           C
ATOM   9801 8C21 POPE  160      11.024  80.939  36.260  1.00  0.00           C
ATOM   9805  C33 POPE  160      17.364  72.979  50.250  1.00  0.00           C
ATOM   9808  C34 POPE  160      17.554  72.459  48.810  1.00  0.00           C
ATOM   9811  C35 POPE  160      17.354  73.559  47.760  1.00  0.00           C
ATOM   9814  C36 POPE  160      17.734  73.099  46.350  1.00  0.00           C
ATOM   9817  C37 POPE  160      17.394  74.149  45.280  1.00  0.00           C
ATOM   9820  C38 POPE  160      18.094  73.889  43.930  1.00  0.00           C
ATOM   9823  C39 POPE  160      17.814  74.989  42.890  1.00  0.00           C
ATOM   9826 0C31 POPE  160      18.664  74.869  41.610  1.00  0.00           C
ATOM   9829 1C31 POPE  160      18.424  73.569  40.820  1.00  0.00           C
ATOM   9832 2C31 POPE  160      19.314  73.459  39.560  1.00  0.00           C
ATOM   9835 3C31 POPE  160      19.514  72.009  39.110  1.00  0.00           C
ATOM   9838 4C31 POPE  160      20.414  71.839  37.880  1.00  0.00           C
ATOM   9841 5C31 POPE  160      19.794  72.369  36.580  1.00  0.00           C
ATOM   9844 6C31 POPE  160      20.674  72.099  35.350  1.00  0.00           C
ATOM   9848  NH3 POPE  161     115.694  68.949  17.530  1.00  0.00           N
ATOM   9852  C12 POPE  161     114.484  68.269  18.130  1.00  0.00           C
ATOM   9855  C11 POPE  161     114.304  66.819  17.600  1.00  0.00           C
ATOM   9858  P   POPE  161     111.744  66.439  18.130  1.00  0.00           P
ATOM   9859  O13 POPE  161     110.894  65.229  18.300  1.00  0.00           O
ATOM   9860  O14 POPE  161     111.564  67.269  16.920  1.00  0.00           O
ATOM   9861  O11 POPE  161     111.544  67.399  19.360  1.00  0.00           O
ATOM   9862  O12 POPE  161     113.274  66.069  18.260  1.00  0.00           O
ATOM   9863  C1  POPE  161     111.594  66.929  20.700  1.00  0.00           C
ATOM   9866  C2  POPE  161     113.014  67.129  21.310  1.00  0.00           C
ATOM   9868  O21 POPE  161     113.364  66.299  22.420  1.00  0.00           O
ATOM   9869  C21 POPE  161     112.474  65.909  23.300  1.00  0.00           C
ATOM   9870  O22 POPE  161     111.294  66.189  23.320  1.00  0.00           O
ATOM   9871  C22 POPE  161     113.144  65.009  24.330  1.00  0.00           C
ATOM   9874  C3  POPE  161     113.354  68.639  21.560  1.00  0.00           C
ATOM   9877  O31 POPE  161     112.934  69.119  22.850  1.00  0.00           O
ATOM   9878  C31 POPE  161     113.864  69.019  23.800  1.00  0.00           C
ATOM   9879  O32 POPE  161     114.984  68.559  23.650  1.00  0.00           O
ATOM   9880  C32 POPE  161     113.344  69.559  25.120  1.00  0.00           C
ATOM   9883  C23 POPE  161     113.624  65.789  25.570  1.00  0.00           C
ATOM   9886  C24 POPE  161     113.874  64.859  26.770  1.00  0.00           C
ATOM   9889  C25 POPE  161     114.094  65.639  28.070  1.00  0.00           C
ATOM   9892  C26 POPE  161     113.994  64.779  29.330  1.00  0.00           C
ATOM   9895  C27 POPE  161     115.244  63.949  29.650  1.00  0.00           C
ATOM   9898  C28 POPE  161     115.014  63.079  30.900  1.00  0.00           C
ATOM   9901  C29 POPE  161     116.254  62.349  31.360  1.00  0.00           C
ATOM   9903 0C21 POPE  161     116.994  62.619  32.460  1.00  0.00           C
ATOM   9905 1C21 POPE  161     116.744  63.729  33.450  1.00  0.00           C
ATOM   9908 2C21 POPE  161     116.134  63.199  34.760  1.00  0.00           C
ATOM   9911 3C21 POPE  161     117.154  62.499  35.670  1.00  0.00           C
ATOM   9914 4C21 POPE  161     116.514  62.079  37.010  1.00  0.00           C
ATOM   9917 5C21 POPE  161     117.504  61.499  38.030  1.00  0.00           C
ATOM   9920 6C21 POPE  161     118.374  62.569  38.710  1.00  0.00           C
ATOM   9923 7C21 POPE  161     119.324  61.979  39.760  1.00  0.00           C
ATOM   9926 8C21 POPE  161     120.194  63.019  40.460  1.00  0.00           C
ATOM   9930  C33 POPE  161     114.404  69.419  26.230  1.00  0.00           C
ATOM   9933  C34 POPE  161     114.024  70.169  27.510  1.00  0.00           C
ATOM   9936  C35 POPE  161     112.654  69.769  28.060  1.00  0.00           C
ATOM   9939  C36 POPE  161     112.414  70.339  29.450  1.00  0.00           C
ATOM   9942  C37 POPE  161     111.044  69.949  30.020  1.00  0.00           C
ATOM   9945  C38 POPE  161     110.864  70.299  31.500  1.00  0.00           C
ATOM   9948  C39 POPE  161     111.364  69.199  32.450  1.00  0.00           C
ATOM   9951 0C31 POPE  161     112.824  69.359  32.850  1.00  0.00           C
ATOM   9954 1C31 POPE  161     113.214  68.479  34.040  1.00  0.00           C
ATOM   9957 2C31 POPE  161     114.644  68.799  34.500  1.00  0.00           C
ATOM   9960 3C31 POPE  161     115.154  67.809  35.550  1.00  0.00           C
ATOM   9963 4C31 POPE  161     116.674  67.589  35.440  1.00  0.00           C
ATOM   9966 5C31 POPE  161     117.154  66.669  36.550  1.00  0.00           C
ATOM   9969 6C31 POPE  161     118.624  66.239  36.510  1.00  0.00           C
ATOM   9973  NH3 POPE  162      97.924   9.139  61.460  1.00  0.00           N
ATOM   9977  C12 POPE  162      98.544   8.969  62.820  1.00  0.00           C
ATOM   9980  C11 POPE  162      99.324   7.639  62.890  1.00  0.00           C
ATOM   9983  P   POPE  162     101.624   6.669  62.310  1.00  0.00           P
ATOM   9984  O13 POPE  162     101.134   5.299  62.580  1.00  0.00           O
ATOM   9985  O14 POPE  162     102.404   7.279  63.400  1.00  0.00           O
ATOM   9986  O11 POPE  162     102.604   6.719  61.070  1.00  0.00           O
ATOM   9987  O12 POPE  162     100.414   7.629  61.950  1.00  0.00           O
ATOM   9988  C1  POPE  162     102.184   6.369  59.760  1.00  0.00           C
ATOM   9991  C2  POPE  162     101.524   7.539  58.990  1.00  0.00           C
ATOM   9993  O21 POPE  162     101.684   7.209  57.600  1.00  0.00           O
ATOM   9994  C21 POPE  162     100.534   6.999  56.980  1.00  0.00           C
ATOM   9995  O22 POPE  162      99.434   7.329  57.370  1.00  0.00           O
ATOM   9996  C22 POPE  162     100.834   6.399  55.610  1.00  0.00           C
ATOM   9999  C3  POPE  162     102.194   8.919  59.280  1.00  0.00           C
ATOM  10002  O31 POPE  162     101.624  10.009  58.510  1.00  0.00           O
ATOM  10003  C31 POPE  162     100.434  10.409  58.980  1.00  0.00           C
ATOM  10004  O32 POPE  162      99.904   9.979  59.970  1.00  0.00           O
ATOM  10005  C32 POPE  162      99.854  11.509  58.100  1.00  0.00           C
ATOM  10008  C23 POPE  162      99.554   6.269  54.760  1.00  0.00           C
ATOM  10011  C24 POPE  162      99.804   6.319  53.250  1.00  0.00           C
ATOM  10014  C25 POPE  162      98.564   6.859  52.530  1.00  0.00           C
ATOM  10017  C26 POPE  162      98.704   6.959  51.000  1.00  0.00           C
ATOM  10020  C27 POPE  162      97.464   7.669  50.440  1.00  0.00           C
ATOM  10023  C28 POPE  162      97.244   7.449  48.940  1.00  0.00           C
ATOM  10026  C29 POPE  162      95.844   7.889  48.570  1.00  0.00           C
ATOM  10028 0C21 POPE  162      94.744   7.109  48.630  1.00  0.00           C
ATOM  10030 1C21 POPE  162      94.754   5.649  49.020  1.00  0.00           C
ATOM  10033 2C21 POPE  162      93.434   4.919  48.700  1.00  0.00           C
ATOM  10036 3C21 POPE  162      92.994   5.049  47.240  1.00  0.00           C
ATOM  10039 4C21 POPE  162      91.724   4.239  46.940  1.00  0.00           C
ATOM  10042 5C21 POPE  162      91.084   4.689  45.630  1.00  0.00           C
ATOM  10045 6C21 POPE  162      89.864   3.839  45.230  1.00  0.00           C
ATOM  10048 7C21 POPE  162      89.214   4.379  43.960  1.00  0.00           C
ATOM  10051 8C21 POPE  162      88.044   3.531  43.470  1.00  0.00           C
ATOM  10055  C33 POPE  162      99.754  11.049  56.630  1.00  0.00           C
ATOM  10058  C34 POPE  162      98.874  11.979  55.780  1.00  0.00           C
ATOM  10061  C35 POPE  162      98.604  11.389  54.390  1.00  0.00           C
ATOM  10064  C36 POPE  162      97.754  12.319  53.520  1.00  0.00           C
ATOM  10067  C37 POPE  162      97.664  11.809  52.080  1.00  0.00           C
ATOM  10070  C38 POPE  162      96.784  12.669  51.170  1.00  0.00           C
ATOM  10073  C39 POPE  162      97.254  14.119  51.020  1.00  0.00           C
ATOM  10076 0C31 POPE  162      96.544  14.829  49.860  1.00  0.00           C
ATOM  10079 1C31 POPE  162      96.884  16.319  49.750  1.00  0.00           C
ATOM  10082 2C31 POPE  162      96.234  16.939  48.510  1.00  0.00           C
ATOM  10085 3C31 POPE  162      96.284  18.469  48.500  1.00  0.00           C
ATOM  10088 4C31 POPE  162      95.374  19.059  47.420  1.00  0.00           C
ATOM  10091 5C31 POPE  162      95.304  20.589  47.480  1.00  0.00           C
ATOM  10094 6C31 POPE  162      94.194  21.189  46.620  1.00  0.00           C
ATOM  10098  NH3 POPE  163      27.194 127.619  59.950  1.00  0.00           N
ATOM  10102  C12 POPE  163      28.324 128.269  59.220  1.00  0.00           C
ATOM  10105  C11 POPE  163      29.564 128.319  60.140  1.00  0.00           C
ATOM  10108  P   POPE  163      30.464 130.779  59.970  1.00  0.00           P
ATOM  10109  O13 POPE  163      31.774 131.399  59.740  1.00  0.00           O
ATOM  10110  O14 POPE  163      30.004 130.959  61.370  1.00  0.00           O
ATOM  10111  O11 POPE  163      29.364 131.239  58.920  1.00  0.00           O
ATOM  10112  O12 POPE  163      30.554 129.239  59.680  1.00  0.00           O
ATOM  10113  C1  POPE  163      29.734 131.699  57.610  1.00  0.00           C
ATOM  10116  C2  POPE  163      30.274 130.589  56.630  1.00  0.00           C
ATOM  10118  O21 POPE  163      31.134 131.179  55.650  1.00  0.00           O
ATOM  10119  C21 POPE  163      30.564 131.989  54.790  1.00  0.00           C
ATOM  10120  O22 POPE  163      29.394 132.319  54.730  1.00  0.00           O
ATOM  10121  C22 POPE  163      31.594 132.479  53.800  1.00  0.00           C
ATOM  10124  C3  POPE  163      29.234 129.659  55.950  1.00  0.00           C
ATOM  10127  O31 POPE  163      29.894 128.569  55.270  1.00  0.00           O
ATOM  10128  C31 POPE  163      29.904 128.509  53.950  1.00  0.00           C
ATOM  10129  O32 POPE  163      29.364 129.279  53.180  1.00  0.00           O
ATOM  10130  C32 POPE  163      30.704 127.279  53.520  1.00  0.00           C
ATOM  10133  C23 POPE  163      31.424 131.889  52.380  1.00  0.00           C
ATOM  10136  C24 POPE  163      32.464 130.819  52.030  1.00  0.00           C
ATOM  10139  C25 POPE  163      33.544 131.279  51.030  1.00  0.00           C
ATOM  10142  C26 POPE  163      34.154 130.099  50.250  1.00  0.00           C
ATOM  10145  C27 POPE  163      35.394 130.489  49.420  1.00  0.00           C
ATOM  10148  C28 POPE  163      36.134 129.289  48.800  1.00  0.00           C
ATOM  10151  C29 POPE  163      35.314 128.509  47.810  1.00  0.00           C
ATOM  10153 0C21 POPE  163      35.314 128.679  46.470  1.00  0.00           C
ATOM  10155 1C21 POPE  163      36.134 129.689  45.700  1.00  0.00           C
ATOM  10158 2C21 POPE  163      36.574 129.199  44.310  1.00  0.00           C
ATOM  10161 3C21 POPE  163      37.684 128.149  44.320  1.00  0.00           C
ATOM  10164 4C21 POPE  163      38.334 128.029  42.930  1.00  0.00           C
ATOM  10167 5C21 POPE  163      39.364 126.899  42.820  1.00  0.00           C
ATOM  10170 6C21 POPE  163      39.974 126.829  41.410  1.00  0.00           C
ATOM  10173 7C21 POPE  163      40.804 125.559  41.210  1.00  0.00           C
ATOM  10176 8C21 POPE  163      41.324 125.339  39.780  1.00  0.00           C
ATOM  10180  C33 POPE  163      30.414 126.879  52.060  1.00  0.00           C
ATOM  10183  C34 POPE  163      30.784 125.429  51.740  1.00  0.00           C
ATOM  10186  C35 POPE  163      32.284 125.109  51.910  1.00  0.00           C
ATOM  10189  C36 POPE  163      32.624 123.669  51.530  1.00  0.00           C
ATOM  10192  C37 POPE  163      34.124 123.369  51.600  1.00  0.00           C
ATOM  10195  C38 POPE  163      34.494 121.979  51.040  1.00  0.00           C
ATOM  10198  C39 POPE  163      34.274 120.819  52.020  1.00  0.00           C
ATOM  10201 0C31 POPE  163      35.404 120.689  53.050  1.00  0.00           C
ATOM  10204 1C31 POPE  163      35.264 119.459  53.960  1.00  0.00           C
ATOM  10207 2C31 POPE  163      36.494 119.289  54.870  1.00  0.00           C
ATOM  10210 3C31 POPE  163      36.294 118.239  55.970  1.00  0.00           C
ATOM  10213 4C31 POPE  163      37.504 118.169  56.920  1.00  0.00           C
ATOM  10216 5C31 POPE  163      37.314 117.189  58.080  1.00  0.00           C
ATOM  10219 6C31 POPE  163      38.504 117.169  59.040  1.00  0.00           C
ATOM  10223  NH3 POPE  164      37.614  67.119  15.130  1.00  0.00           N
ATOM  10227  C12 POPE  164      38.984  67.299  15.740  1.00  0.00           C
ATOM  10230  C11 POPE  164      40.074  66.509  15.000  1.00  0.00           C
ATOM  10233  P   POPE  164      41.504  64.989  16.560  1.00  0.00           P
ATOM  10234  O13 POPE  164      41.464  63.709  17.290  1.00  0.00           O
ATOM  10235  O14 POPE  164      42.754  65.229  15.790  1.00  0.00           O
ATOM  10236  O11 POPE  164      41.324  66.209  17.550  1.00  0.00           O
ATOM  10237  O12 POPE  164      40.274  65.229  15.600  1.00  0.00           O
ATOM  10238  C1  POPE  164      42.354  66.989  18.150  1.00  0.00           C
ATOM  10241  C2  POPE  164      42.224  66.939  19.710  1.00  0.00           C
ATOM  10243  O21 POPE  164      43.484  67.079  20.390  1.00  0.00           O
ATOM  10244  C21 POPE  164      44.464  66.229  20.140  1.00  0.00           C
ATOM  10245  O22 POPE  164      44.404  65.249  19.410  1.00  0.00           O
ATOM  10246  C22 POPE  164      45.734  66.639  20.890  1.00  0.00           C
ATOM  10249  C3  POPE  164      41.424  65.679  20.170  1.00  0.00           C
ATOM  10252  O31 POPE  164      41.214  65.619  21.600  1.00  0.00           O
ATOM  10253  C31 POPE  164      41.884  64.669  22.260  1.00  0.00           C
ATOM  10254  O32 POPE  164      42.824  64.029  21.800  1.00  0.00           O
ATOM  10255  C32 POPE  164      41.214  64.379  23.600  1.00  0.00           C
ATOM  10258  C23 POPE  164      46.104  65.649  22.030  1.00  0.00           C
ATOM  10261  C24 POPE  164      46.474  66.349  23.350  1.00  0.00           C
ATOM  10264  C25 POPE  164      45.294  67.099  23.980  1.00  0.00           C
ATOM  10267  C26 POPE  164      45.564  67.629  25.400  1.00  0.00           C
ATOM  10270  C27 POPE  164      44.284  68.159  26.060  1.00  0.00           C
ATOM  10273  C28 POPE  164      44.314  68.169  27.600  1.00  0.00           C
ATOM  10276  C29 POPE  164      45.294  69.149  28.180  1.00  0.00           C
ATOM  10278 0C21 POPE  164      44.984  70.169  29.010  1.00  0.00           C
ATOM  10280 1C21 POPE  164      43.594  70.499  29.470  1.00  0.00           C
ATOM  10283 2C21 POPE  164      43.484  71.859  30.180  1.00  0.00           C
ATOM  10286 3C21 POPE  164      44.084  71.909  31.590  1.00  0.00           C
ATOM  10289 4C21 POPE  164      43.414  70.939  32.580  1.00  0.00           C
ATOM  10292 5C21 POPE  164      43.654  71.339  34.040  1.00  0.00           C
ATOM  10295 6C21 POPE  164      42.834  70.509  35.040  1.00  0.00           C
ATOM  10298 7C21 POPE  164      43.044  70.969  36.490  1.00  0.00           C
ATOM  10301 8C21 POPE  164      42.094  70.329  37.500  1.00  0.00           C
ATOM  10305  C33 POPE  164      40.304  63.139  23.480  1.00  0.00           C
ATOM  10308  C34 POPE  164      39.464  62.859  24.730  1.00  0.00           C
ATOM  10311  C35 POPE  164      40.254  62.349  25.940  1.00  0.00           C
ATOM  10314  C36 POPE  164      39.304  61.939  27.070  1.00  0.00           C
ATOM  10317  C37 POPE  164      40.004  61.709  28.420  1.00  0.00           C
ATOM  10320  C38 POPE  164      38.984  61.419  29.530  1.00  0.00           C
ATOM  10323  C39 POPE  164      39.544  61.679  30.930  1.00  0.00           C
ATOM  10326 0C31 POPE  164      38.434  61.709  31.990  1.00  0.00           C
ATOM  10329 1C31 POPE  164      38.894  62.249  33.350  1.00  0.00           C
ATOM  10332 2C31 POPE  164      37.714  62.659  34.230  1.00  0.00           C
ATOM  10335 3C31 POPE  164      38.154  63.289  35.560  1.00  0.00           C
ATOM  10338 4C31 POPE  164      36.974  63.899  36.350  1.00  0.00           C
ATOM  10341 5C31 POPE  164      35.914  62.869  36.740  1.00  0.00           C
ATOM  10344 6C31 POPE  164      34.744  63.469  37.520  1.00  0.00           C
ATOM  10348  NH3 POPE  165      97.824  78.279  15.790  1.00  0.00           N
ATOM  10352  C12 POPE  165      99.144  78.579  16.440  1.00  0.00           C
ATOM  10355  C11 POPE  165      99.074  79.789  17.380  1.00  0.00           C
ATOM  10358  P   POPE  165     101.644  80.359  17.550  1.00  0.00           P
ATOM  10359  O13 POPE  165     102.224  79.199  16.860  1.00  0.00           O
ATOM  10360  O14 POPE  165     101.494  81.579  16.720  1.00  0.00           O
ATOM  10361  O11 POPE  165     102.564  80.689  18.800  1.00  0.00           O
ATOM  10362  O12 POPE  165     100.254  79.909  18.180  1.00  0.00           O
ATOM  10363  C1  POPE  165     101.884  81.339  19.880  1.00  0.00           C
ATOM  10366  C2  POPE  165     102.784  81.419  21.140  1.00  0.00           C
ATOM  10368  O21 POPE  165     102.054  81.189  22.350  1.00  0.00           O
ATOM  10369  C21 POPE  165     101.004  81.939  22.570  1.00  0.00           C
ATOM  10370  O22 POPE  165     100.584  82.839  21.860  1.00  0.00           O
ATOM  10371  C22 POPE  165     100.284  81.459  23.820  1.00  0.00           C
ATOM  10374  C3  POPE  165     103.664  82.709  21.230  1.00  0.00           C
ATOM  10377  O31 POPE  165     105.084  82.419  21.170  1.00  0.00           O
ATOM  10378  C31 POPE  165     105.584  81.909  22.310  1.00  0.00           C
ATOM  10379  O32 POPE  165     104.924  81.459  23.220  1.00  0.00           O
ATOM  10380  C32 POPE  165     107.094  81.909  22.280  1.00  0.00           C
ATOM  10383  C23 POPE  165     100.624  82.299  25.060  1.00  0.00           C
ATOM  10386  C24 POPE  165     101.994  81.939  25.660  1.00  0.00           C
ATOM  10389  C25 POPE  165     102.994  83.109  25.660  1.00  0.00           C
ATOM  10392  C26 POPE  165     102.594  84.259  26.600  1.00  0.00           C
ATOM  10395  C27 POPE  165     103.814  84.869  27.330  1.00  0.00           C
ATOM  10398  C28 POPE  165     103.514  86.049  28.270  1.00  0.00           C
ATOM  10401  C29 POPE  165     102.494  85.669  29.310  1.00  0.00           C
ATOM  10403 0C21 POPE  165     102.654  85.459  30.630  1.00  0.00           C
ATOM  10405 1C21 POPE  165     103.924  85.589  31.430  1.00  0.00           C
ATOM  10408 2C21 POPE  165     103.714  86.279  32.800  1.00  0.00           C
ATOM  10411 3C21 POPE  165     102.844  85.459  33.770  1.00  0.00           C
ATOM  10414 4C21 POPE  165     102.974  85.899  35.240  1.00  0.00           C
ATOM  10417 5C21 POPE  165     104.314  85.489  35.880  1.00  0.00           C
ATOM  10420 6C21 POPE  165     104.334  85.739  37.390  1.00  0.00           C
ATOM  10423 7C21 POPE  165     105.684  85.369  38.030  1.00  0.00           C
ATOM  10426 8C21 POPE  165     105.654  85.329  39.550  1.00  0.00           C
ATOM  10430  C33 POPE  165     107.634  83.269  22.760  1.00  0.00           C
ATOM  10433  C34 POPE  165     107.434  83.479  24.270  1.00  0.00           C
ATOM  10436  C35 POPE  165     108.044  84.809  24.730  1.00  0.00           C
ATOM  10439  C36 POPE  165     108.874  84.739  26.010  1.00  0.00           C
ATOM  10442  C37 POPE  165     109.794  85.969  26.130  1.00  0.00           C
ATOM  10445  C38 POPE  165     110.654  85.979  27.400  1.00  0.00           C
ATOM  10448  C39 POPE  165     109.854  86.039  28.710  1.00  0.00           C
ATOM  10451 0C31 POPE  165     108.854  87.199  28.760  1.00  0.00           C
ATOM  10454 1C31 POPE  165     108.204  87.339  30.140  1.00  0.00           C
ATOM  10457 2C31 POPE  165     107.044  88.339  30.170  1.00  0.00           C
ATOM  10460 3C31 POPE  165     106.344  88.349  31.530  1.00  0.00           C
ATOM  10463 4C31 POPE  165     107.114  89.089  32.630  1.00  0.00           C
ATOM  10466 5C31 POPE  165     106.784  88.539  34.020  1.00  0.00           C
ATOM  10469 6C31 POPE  165     107.624  89.169  35.130  1.00  0.00           C
ATOM  10473  NH3 POPE  166      59.444  53.979  19.360  1.00  0.00           N
ATOM  10477  C12 POPE  166      59.794  52.869  20.340  1.00  0.00           C
ATOM  10480  C11 POPE  166      60.784  51.809  19.780  1.00  0.00           C
ATOM  10483  P   POPE  166      62.114  50.139  21.400  1.00  0.00           P
ATOM  10484  O13 POPE  166      62.064  48.659  21.540  1.00  0.00           O
ATOM  10485  O14 POPE  166      63.304  50.749  20.780  1.00  0.00           O
ATOM  10486  O11 POPE  166      61.954  50.809  22.810  1.00  0.00           O
ATOM  10487  O12 POPE  166      60.814  50.629  20.600  1.00  0.00           O
ATOM  10488  C1  POPE  166      62.534  50.219  23.980  1.00  0.00           C
ATOM  10491  C2  POPE  166      61.424  49.929  25.010  1.00  0.00           C
ATOM  10493  O21 POPE  166      62.084  49.499  26.220  1.00  0.00           O
ATOM  10494  C21 POPE  166      61.474  49.909  27.320  1.00  0.00           C
ATOM  10495  O22 POPE  166      60.474  50.609  27.340  1.00  0.00           O
ATOM  10496  C22 POPE  166      62.234  49.409  28.560  1.00  0.00           C
ATOM  10499  C3  POPE  166      60.434  48.849  24.490  1.00  0.00           C
ATOM  10502  O31 POPE  166      59.324  48.609  25.390  1.00  0.00           O
ATOM  10503  C31 POPE  166      58.274  49.419  25.210  1.00  0.00           C
ATOM  10504  O32 POPE  166      57.994  49.979  24.170  1.00  0.00           O
ATOM  10505  C32 POPE  166      57.514  49.569  26.520  1.00  0.00           C
ATOM  10508  C23 POPE  166      61.364  49.349  29.840  1.00  0.00           C
ATOM  10511  C24 POPE  166      60.964  50.719  30.410  1.00  0.00           C
ATOM  10514  C25 POPE  166      59.434  50.889  30.530  1.00  0.00           C
ATOM  10517  C26 POPE  166      58.814  50.139  31.730  1.00  0.00           C
ATOM  10520  C27 POPE  166      57.584  49.299  31.380  1.00  0.00           C
ATOM  10523  C28 POPE  166      56.894  48.669  32.610  1.00  0.00           C
ATOM  10526  C29 POPE  166      56.214  49.729  33.440  1.00  0.00           C
ATOM  10528 0C21 POPE  166      55.734  49.609  34.690  1.00  0.00           C
ATOM  10530 1C21 POPE  166      55.734  48.399  35.600  1.00  0.00           C
ATOM  10533 2C21 POPE  166      56.384  48.709  36.960  1.00  0.00           C
ATOM  10536 3C21 POPE  166      57.914  48.709  36.900  1.00  0.00           C
ATOM  10539 4C21 POPE  166      58.594  49.569  37.970  1.00  0.00           C
ATOM  10542 5C21 POPE  166      58.214  49.239  39.410  1.00  0.00           C
ATOM  10545 6C21 POPE  166      58.954  50.129  40.420  1.00  0.00           C
ATOM  10548 7C21 POPE  166      58.654  49.779  41.880  1.00  0.00           C
ATOM  10551 8C21 POPE  166      59.474  50.599  42.880  1.00  0.00           C
ATOM  10555  C33 POPE  166      57.174  51.049  26.800  1.00  0.00           C
ATOM  10558  C34 POPE  166      56.544  51.219  28.190  1.00  0.00           C
ATOM  10561  C35 POPE  166      55.144  51.839  28.170  1.00  0.00           C
ATOM  10564  C36 POPE  166      54.104  50.949  27.470  1.00  0.00           C
ATOM  10567  C37 POPE  166      52.684  51.269  27.940  1.00  0.00           C
ATOM  10570  C38 POPE  166      51.644  50.329  27.330  1.00  0.00           C
ATOM  10573  C39 POPE  166      50.214  50.679  27.780  1.00  0.00           C
ATOM  10576 0C31 POPE  166      49.964  50.439  29.280  1.00  0.00           C
ATOM  10579 1C31 POPE  166      48.464  50.509  29.600  1.00  0.00           C
ATOM  10582 2C31 POPE  166      48.104  50.079  31.030  1.00  0.00           C
ATOM  10585 3C31 POPE  166      48.674  51.009  32.110  1.00  0.00           C
ATOM  10588 4C31 POPE  166      47.994  50.789  33.470  1.00  0.00           C
ATOM  10591 5C31 POPE  166      48.404  51.849  34.510  1.00  0.00           C
ATOM  10594 6C31 POPE  166      47.634  51.739  35.820  1.00  0.00           C
ATOM  10598  NH3 POPE  167      89.444 127.829  20.470  1.00  0.00           N
ATOM  10602  C12 POPE  167      90.344 127.709  19.260  1.00  0.00           C
ATOM  10605  C11 POPE  167      91.124 128.999  18.960  1.00  0.00           C
ATOM  10608  P   POPE  167      93.224 129.579  17.520  1.00  0.00           P
ATOM  10609  O13 POPE  167      93.864 129.199  16.240  1.00  0.00           O
ATOM  10610  O14 POPE  167      93.154 131.019  17.860  1.00  0.00           O
ATOM  10611  O11 POPE  167      94.014 128.819  18.680  1.00  0.00           O
ATOM  10612  O12 POPE  167      91.784 128.919  17.690  1.00  0.00           O
ATOM  10613  C1  POPE  167      94.894 129.619  19.460  1.00  0.00           C
ATOM  10616  C2  POPE  167      95.444 128.759  20.610  1.00  0.00           C
ATOM  10618  O21 POPE  167      96.184 129.639  21.470  1.00  0.00           O
ATOM  10619  C21 POPE  167      95.954 129.409  22.740  1.00  0.00           C
ATOM  10620  O22 POPE  167      95.194 128.579  23.200  1.00  0.00           O
ATOM  10621  C22 POPE  167      96.784 130.379  23.560  1.00  0.00           C
ATOM  10624  C3  POPE  167      96.364 127.649  20.070  1.00  0.00           C
ATOM  10627  O31 POPE  167      96.744 126.689  21.080  1.00  0.00           O
ATOM  10628  C31 POPE  167      97.844 126.919  21.780  1.00  0.00           C
ATOM  10629  O32 POPE  167      98.544 127.909  21.690  1.00  0.00           O
ATOM  10630  C32 POPE  167      98.104 125.749  22.730  1.00  0.00           C
ATOM  10633  C23 POPE  167      96.924 129.889  25.000  1.00  0.00           C
ATOM  10636  C24 POPE  167      97.574 130.969  25.870  1.00  0.00           C
ATOM  10639  C25 POPE  167      97.544 130.619  27.360  1.00  0.00           C
ATOM  10642  C26 POPE  167      96.154 130.739  27.970  1.00  0.00           C
ATOM  10645  C27 POPE  167      95.974 129.869  29.220  1.00  0.00           C
ATOM  10648  C28 POPE  167      96.094 130.639  30.540  1.00  0.00           C
ATOM  10651  C29 POPE  167      95.654 129.749  31.670  1.00  0.00           C
ATOM  10653 0C21 POPE  167      95.354 130.119  32.920  1.00  0.00           C
ATOM  10655 1C21 POPE  167      95.424 131.499  33.530  1.00  0.00           C
ATOM  10658 2C21 POPE  167      94.894 131.359  34.970  1.00  0.00           C
ATOM  10661 3C21 POPE  167      95.114 132.539  35.920  1.00  0.00           C
ATOM  10664 4C21 POPE  167      94.544 132.179  37.300  1.00  0.00           C
ATOM  10667 5C21 POPE  167      94.784 133.217  38.410  1.00  0.00           C
ATOM  10670 6C21 POPE  167      93.874 132.947  39.620  1.00  0.00           C
ATOM  10673 7C21 POPE  167      94.044 133.957  40.750  1.00  0.00           C
ATOM  10676 8C21 POPE  167      93.174 133.647  41.970  1.00  0.00           C
ATOM  10680  C33 POPE  167      97.164 125.739  23.960  1.00  0.00           C
ATOM  10683  C34 POPE  167      97.594 124.769  25.080  1.00  0.00           C
ATOM  10686  C35 POPE  167      98.844 125.239  25.840  1.00  0.00           C
ATOM  10689  C36 POPE  167      99.314 124.289  26.950  1.00  0.00           C
ATOM  10692  C37 POPE  167     100.794 124.519  27.270  1.00  0.00           C
ATOM  10695  C38 POPE  167     101.434 123.459  28.180  1.00  0.00           C
ATOM  10698  C39 POPE  167     101.404 123.809  29.670  1.00  0.00           C
ATOM  10701 0C31 POPE  167     102.304 122.849  30.470  1.00  0.00           C
ATOM  10704 1C31 POPE  167     102.194 123.029  31.980  1.00  0.00           C
ATOM  10707 2C31 POPE  167     103.134 122.059  32.730  1.00  0.00           C
ATOM  10710 3C31 POPE  167     102.704 121.799  34.180  1.00  0.00           C
ATOM  10713 4C31 POPE  167     102.654 123.059  35.030  1.00  0.00           C
ATOM  10716 5C31 POPE  167     102.214 122.779  36.470  1.00  0.00           C
ATOM  10719 6C31 POPE  167     102.034 124.029  37.340  1.00  0.00           C
ATOM  10723  NH3 POPE  168      46.454  77.889  17.150  1.00  0.00           N
ATOM  10727  C12 POPE  168      45.624  79.019  16.590  1.00  0.00           C
ATOM  10730  C11 POPE  168      46.344  80.369  16.820  1.00  0.00           C
ATOM  10733  P   POPE  168      44.364  82.149  16.610  1.00  0.00           P
ATOM  10734  O13 POPE  168      44.684  83.589  16.580  1.00  0.00           O
ATOM  10735  O14 POPE  168      43.184  81.699  15.850  1.00  0.00           O
ATOM  10736  O11 POPE  168      44.164  81.749  18.150  1.00  0.00           O
ATOM  10737  O12 POPE  168      45.674  81.419  16.130  1.00  0.00           O
ATOM  10738  C1  POPE  168      42.874  82.099  18.720  1.00  0.00           C
ATOM  10741  C2  POPE  168      43.014  82.749  20.120  1.00  0.00           C
ATOM  10743  O21 POPE  168      41.704  83.089  20.580  1.00  0.00           O
ATOM  10744  C21 POPE  168      41.494  83.559  21.830  1.00  0.00           C
ATOM  10745  O22 POPE  168      40.634  84.389  22.080  1.00  0.00           O
ATOM  10746  C22 POPE  168      42.324  82.859  22.920  1.00  0.00           C
ATOM  10749  C3  POPE  168      43.844  84.049  19.990  1.00  0.00           C
ATOM  10752  O31 POPE  168      44.554  84.349  21.200  1.00  0.00           O
ATOM  10753  C31 POPE  168      45.844  84.599  21.070  1.00  0.00           C
ATOM  10754  O32 POPE  168      46.494  84.569  20.040  1.00  0.00           O
ATOM  10755  C32 POPE  168      46.304  85.129  22.410  1.00  0.00           C
ATOM  10758  C23 POPE  168      41.914  83.369  24.330  1.00  0.00           C
ATOM  10761  C24 POPE  168      42.504  82.579  25.520  1.00  0.00           C
ATOM  10764  C25 POPE  168      43.924  82.989  25.950  1.00  0.00           C
ATOM  10767  C26 POPE  168      45.054  82.229  25.260  1.00  0.00           C
ATOM  10770  C27 POPE  168      46.044  81.579  26.240  1.00  0.00           C
ATOM  10773  C28 POPE  168      47.214  80.909  25.500  1.00  0.00           C
ATOM  10776  C29 POPE  168      48.244  80.059  26.200  1.00  0.00           C
ATOM  10778 0C21 POPE  168      48.494  79.769  27.490  1.00  0.00           C
ATOM  10780 1C21 POPE  168      47.834  80.249  28.760  1.00  0.00           C
ATOM  10783 2C21 POPE  168      48.864  80.869  29.720  1.00  0.00           C
ATOM  10786 3C21 POPE  168      48.194  81.409  30.990  1.00  0.00           C
ATOM  10789 4C21 POPE  168      49.134  82.199  31.910  1.00  0.00           C
ATOM  10792 5C21 POPE  168      50.034  81.339  32.800  1.00  0.00           C
ATOM  10795 6C21 POPE  168      50.854  82.199  33.780  1.00  0.00           C
ATOM  10798 7C21 POPE  168      51.774  81.359  34.680  1.00  0.00           C
ATOM  10801 8C21 POPE  168      52.614  82.209  35.630  1.00  0.00           C
ATOM  10805  C33 POPE  168      47.814  85.339  22.440  1.00  0.00           C
ATOM  10808  C34 POPE  168      48.564  84.049  22.740  1.00  0.00           C
ATOM  10811  C35 POPE  168      50.074  84.229  22.560  1.00  0.00           C
ATOM  10814  C36 POPE  168      50.854  83.299  23.490  1.00  0.00           C
ATOM  10817  C37 POPE  168      51.094  83.879  24.880  1.00  0.00           C
ATOM  10820  C38 POPE  168      51.734  82.829  25.790  1.00  0.00           C
ATOM  10823  C39 POPE  168      52.044  83.389  27.170  1.00  0.00           C
ATOM  10826 0C31 POPE  168      52.574  82.319  28.120  1.00  0.00           C
ATOM  10829 1C31 POPE  168      52.594  82.799  29.570  1.00  0.00           C
ATOM  10832 2C31 POPE  168      52.984  81.679  30.540  1.00  0.00           C
ATOM  10835 3C31 POPE  168      54.484  81.369  30.530  1.00  0.00           C
ATOM  10838 4C31 POPE  168      54.794  79.999  31.150  1.00  0.00           C
ATOM  10841 5C31 POPE  168      56.284  79.819  31.430  1.00  0.00           C
ATOM  10844 6C31 POPE  168      56.614  78.409  31.930  1.00  0.00           C
ATOM  10848  NH3 POPE  169       9.044  68.339  58.000  1.00  0.00           N
ATOM  10852  C12 POPE  169       9.784  68.469  59.310  1.00  0.00           C
ATOM  10855  C11 POPE  169       9.384  67.379  60.320  1.00  0.00           C
ATOM  10858  P   POPE  169       7.424  66.839  61.940  1.00  0.00           P
ATOM  10859  O13 POPE  169       8.184  67.469  63.050  1.00  0.00           O
ATOM  10860  O14 POPE  169       5.944  66.969  61.970  1.00  0.00           O
ATOM  10861  O11 POPE  169       7.744  65.309  61.770  1.00  0.00           O
ATOM  10862  O12 POPE  169       7.984  67.449  60.590  1.00  0.00           O
ATOM  10863  C1  POPE  169       6.884  64.499  60.970  1.00  0.00           C
ATOM  10866  C2  POPE  169       7.564  64.119  59.640  1.00  0.00           C
ATOM  10868  O21 POPE  169       6.554  63.499  58.810  1.00  0.00           O
ATOM  10869  C21 POPE  169       5.824  64.399  58.140  1.00  0.00           C
ATOM  10870  O22 POPE  169       6.144  65.549  57.950  1.00  0.00           O
ATOM  10871  C22 POPE  169       4.504  63.829  57.690  1.00  0.00           C
ATOM  10874  C3  POPE  169       8.774  63.179  59.910  1.00  0.00           C
ATOM  10877  O31 POPE  169       8.984  62.219  58.850  1.00  0.00           O
ATOM  10878  C31 POPE  169       9.344  62.809  57.700  1.00  0.00           C
ATOM  10879  O32 POPE  169       9.824  63.909  57.590  1.00  0.00           O
ATOM  10880  C32 POPE  169       8.964  61.869  56.550  1.00  0.00           C
ATOM  10883  C23 POPE  169       3.594  64.839  56.980  1.00  0.00           C
ATOM  10886  C24 POPE  169       2.224  64.209  56.680  1.00  0.00           C
ATOM  10889  C25 POPE  169       1.234  65.249  56.150  1.00  0.00           C
ATOM  10892  C26 POPE  169      -0.206  64.729  56.100  1.00  0.00           C
ATOM  10895  C27 POPE  169      -0.506  64.019  54.770  1.00  0.00           C
ATOM  10898  C28 POPE  169      -1.936  63.479  54.680  1.00  0.00           C
ATOM  10901  C29 POPE  169      -2.966  64.529  54.330  1.00  0.00           C
ATOM  10903 0C21 POPE  169      -4.264  64.259  54.130  1.00  0.00           C
ATOM  10905 1C21 POPE  169      -4.874  62.879  54.250  1.00  0.00           C
ATOM  10908 2C21 POPE  169      -6.264  62.809  53.600  1.00  0.00           C
ATOM  10911 3C21 POPE  169      -6.214  62.849  52.060  1.00  0.00           C
ATOM  10914 4C21 POPE  169      -7.594  62.989  51.400  1.00  0.00           C
ATOM  10917 5C21 POPE  169      -8.114  64.439  51.350  1.00  0.00           C
ATOM  10920 6C21 POPE  169      -9.014  64.839  52.520  1.00  0.00           C
ATOM  10923 7C21 POPE  169      -9.634  66.229  52.320  1.00  0.00           C
ATOM  10926 8C21 POPE  169     -10.704  66.569  53.350  1.00  0.00           C
ATOM  10930  C33 POPE  169       8.474  62.599  55.290  1.00  0.00           C
ATOM  10933  C34 POPE  169       7.764  61.639  54.330  1.00  0.00           C
ATOM  10936  C35 POPE  169       7.494  62.199  52.920  1.00  0.00           C
ATOM  10939  C36 POPE  169       6.364  61.449  52.190  1.00  0.00           C
ATOM  10942  C37 POPE  169       6.124  62.009  50.780  1.00  0.00           C
ATOM  10945  C38 POPE  169       4.974  61.359  50.010  1.00  0.00           C
ATOM  10948  C39 POPE  169       5.034  61.729  48.520  1.00  0.00           C
ATOM  10951 0C31 POPE  169       3.814  61.239  47.730  1.00  0.00           C
ATOM  10954 1C31 POPE  169       3.984  61.399  46.210  1.00  0.00           C
ATOM  10957 2C31 POPE  169       2.844  60.729  45.450  1.00  0.00           C
ATOM  10960 3C31 POPE  169       2.994  60.829  43.920  1.00  0.00           C
ATOM  10963 4C31 POPE  169       1.904  60.039  43.190  1.00  0.00           C
ATOM  10966 5C31 POPE  169       1.914  60.269  41.680  1.00  0.00           C
ATOM  10969 6C31 POPE  169       0.754  59.579  40.970  1.00  0.00           C
ATOM  10973  NH3 POPE  170      20.974 106.349  60.190  1.00  0.00           N
ATOM  10977  C12 POPE  170      21.294 107.439  61.180  1.00  0.00           C
ATOM  10980  C11 POPE  170      21.294 108.829  60.520  1.00  0.00           C
ATOM  10983  P   POPE  170      22.954 110.579  61.690  1.00  0.00           P
ATOM  10984  O13 POPE  170      22.714 112.029  61.590  1.00  0.00           O
ATOM  10985  O14 POPE  170      23.634 110.119  62.920  1.00  0.00           O
ATOM  10986  O11 POPE  170      23.854 110.159  60.470  1.00  0.00           O
ATOM  10987  O12 POPE  170      21.574 109.819  61.500  1.00  0.00           O
ATOM  10988  C1  POPE  170      24.834 111.049  59.920  1.00  0.00           C
ATOM  10991  C2  POPE  170      24.584 111.339  58.410  1.00  0.00           C
ATOM  10993  O21 POPE  170      24.184 112.699  58.250  1.00  0.00           O
ATOM  10994  C21 POPE  170      24.234 113.369  57.090  1.00  0.00           C
ATOM  10995  O22 POPE  170      23.644 114.429  56.920  1.00  0.00           O
ATOM  10996  C22 POPE  170      25.194 112.819  56.030  1.00  0.00           C
ATOM  10999  C3  POPE  170      23.484 110.389  57.860  1.00  0.00           C
ATOM  11002  O31 POPE  170      23.564 110.159  56.440  1.00  0.00           O
ATOM  11003  C31 POPE  170      22.454 110.389  55.740  1.00  0.00           C
ATOM  11004  O32 POPE  170      21.484 110.999  56.140  1.00  0.00           O
ATOM  11005  C32 POPE  170      22.624 109.719  54.380  1.00  0.00           C
ATOM  11008  C23 POPE  170      24.864 113.469  54.670  1.00  0.00           C
ATOM  11011  C24 POPE  170      25.824 113.079  53.540  1.00  0.00           C
ATOM  11014  C25 POPE  170      25.274 113.599  52.200  1.00  0.00           C
ATOM  11017  C26 POPE  170      26.154 113.359  50.970  1.00  0.00           C
ATOM  11020  C27 POPE  170      25.574 114.059  49.740  1.00  0.00           C
ATOM  11023  C28 POPE  170      26.574 114.289  48.590  1.00  0.00           C
ATOM  11026  C29 POPE  170      26.744 113.119  47.650  1.00  0.00           C
ATOM  11028 0C21 POPE  170      26.224 113.029  46.410  1.00  0.00           C
ATOM  11030 1C21 POPE  170      25.294 114.029  45.760  1.00  0.00           C
ATOM  11033 2C21 POPE  170      25.964 115.059  44.840  1.00  0.00           C
ATOM  11036 3C21 POPE  170      26.564 114.469  43.550  1.00  0.00           C
ATOM  11039 4C21 POPE  170      26.654 115.489  42.410  1.00  0.00           C
ATOM  11042 5C21 POPE  170      27.194 114.909  41.090  1.00  0.00           C
ATOM  11045 6C21 POPE  170      28.634 114.369  41.170  1.00  0.00           C
ATOM  11048 7C21 POPE  170      29.204 114.019  39.790  1.00  0.00           C
ATOM  11051 8C21 POPE  170      30.614 113.419  39.840  1.00  0.00           C
ATOM  11055  C33 POPE  170      23.994 110.009  53.710  1.00  0.00           C
ATOM  11058  C34 POPE  170      24.374 108.959  52.660  1.00  0.00           C
ATOM  11061  C35 POPE  170      23.424 108.919  51.460  1.00  0.00           C
ATOM  11064  C36 POPE  170      23.354 110.229  50.670  1.00  0.00           C
ATOM  11067  C37 POPE  170      22.674 110.059  49.310  1.00  0.00           C
ATOM  11070  C38 POPE  170      22.614 111.369  48.510  1.00  0.00           C
ATOM  11073  C39 POPE  170      22.104 111.169  47.080  1.00  0.00           C
ATOM  11076 0C31 POPE  170      23.174 110.569  46.150  1.00  0.00           C
ATOM  11079 1C31 POPE  170      22.614 110.189  44.780  1.00  0.00           C
ATOM  11082 2C31 POPE  170      23.714 109.679  43.840  1.00  0.00           C
ATOM  11085 3C31 POPE  170      23.174 109.029  42.560  1.00  0.00           C
ATOM  11088 4C31 POPE  170      22.544 107.659  42.800  1.00  0.00           C
ATOM  11091 5C31 POPE  170      22.094 106.969  41.510  1.00  0.00           C
ATOM  11094 6C31 POPE  170      21.574 105.549  41.740  1.00  0.00           C
ATOM  11098  NH3 POPE  171      99.004 117.909  60.530  1.00  0.00           N
ATOM  11102  C12 POPE  171      98.324 118.239  61.830  1.00  0.00           C
ATOM  11105  C11 POPE  171      97.244 119.339  61.640  1.00  0.00           C
ATOM  11108  P   POPE  171      95.684 120.289  59.770  1.00  0.00           P
ATOM  11109  O13 POPE  171      94.204 120.189  59.770  1.00  0.00           O
ATOM  11110  O14 POPE  171      96.314 121.569  60.160  1.00  0.00           O
ATOM  11111  O11 POPE  171      96.174 119.999  58.300  1.00  0.00           O
ATOM  11112  O12 POPE  171      96.364 119.069  60.530  1.00  0.00           O
ATOM  11113  C1  POPE  171      96.104 118.689  57.730  1.00  0.00           C
ATOM  11116  C2  POPE  171      95.864 118.779  56.200  1.00  0.00           C
ATOM  11118  O21 POPE  171      96.754 119.689  55.550  1.00  0.00           O
ATOM  11119  C21 POPE  171      98.034 119.369  55.510  1.00  0.00           C
ATOM  11120  O22 POPE  171      98.604 118.489  56.140  1.00  0.00           O
ATOM  11121  C22 POPE  171      98.674 120.179  54.390  1.00  0.00           C
ATOM  11124  C3  POPE  171      94.404 119.239  55.930  1.00  0.00           C
ATOM  11127  O31 POPE  171      94.114 119.769  54.620  1.00  0.00           O
ATOM  11128  C31 POPE  171      94.294 119.009  53.560  1.00  0.00           C
ATOM  11129  O32 POPE  171      94.814 117.909  53.530  1.00  0.00           O
ATOM  11130  C32 POPE  171      93.694 119.729  52.340  1.00  0.00           C
ATOM  11133  C23 POPE  171      98.494 119.409  53.070  1.00  0.00           C
ATOM  11136  C24 POPE  171      99.304 119.989  51.900  1.00  0.00           C
ATOM  11139  C25 POPE  171      98.954 121.449  51.570  1.00  0.00           C
ATOM  11142  C26 POPE  171      99.344 121.799  50.140  1.00  0.00           C
ATOM  11145  C27 POPE  171      98.934 123.229  49.740  1.00  0.00           C
ATOM  11148  C28 POPE  171      99.094 123.499  48.240  1.00  0.00           C
ATOM  11151  C29 POPE  171      98.144 122.649  47.430  1.00  0.00           C
ATOM  11153 0C21 POPE  171      98.474 121.759  46.480  1.00  0.00           C
ATOM  11155 1C21 POPE  171      99.874 121.509  45.970  1.00  0.00           C
ATOM  11158 2C21 POPE  171     100.314 122.659  45.060  1.00  0.00           C
ATOM  11161 3C21 POPE  171     101.674 122.449  44.390  1.00  0.00           C
ATOM  11164 4C21 POPE  171     102.024 123.619  43.470  1.00  0.00           C
ATOM  11167 5C21 POPE  171     103.274 123.359  42.630  1.00  0.00           C
ATOM  11170 6C21 POPE  171     103.554 124.469  41.620  1.00  0.00           C
ATOM  11173 7C21 POPE  171     104.744 124.109  40.720  1.00  0.00           C
ATOM  11176 8C21 POPE  171     105.154 125.199  39.730  1.00  0.00           C
ATOM  11180  C33 POPE  171      94.434 121.059  52.010  1.00  0.00           C
ATOM  11183  C34 POPE  171      93.674 121.959  51.010  1.00  0.00           C
ATOM  11186  C35 POPE  171      93.204 121.269  49.720  1.00  0.00           C
ATOM  11189  C36 POPE  171      94.334 120.659  48.880  1.00  0.00           C
ATOM  11192  C37 POPE  171      93.804 119.809  47.720  1.00  0.00           C
ATOM  11195  C38 POPE  171      94.934 119.239  46.850  1.00  0.00           C
ATOM  11198  C39 POPE  171      94.434 118.429  45.640  1.00  0.00           C
ATOM  11201 0C31 POPE  171      93.594 119.259  44.670  1.00  0.00           C
ATOM  11204 1C31 POPE  171      93.664 118.739  43.230  1.00  0.00           C
ATOM  11207 2C31 POPE  171      92.824 119.589  42.270  1.00  0.00           C
ATOM  11210 3C31 POPE  171      93.134 119.359  40.780  1.00  0.00           C
ATOM  11213 4C31 POPE  171      93.044 117.899  40.320  1.00  0.00           C
ATOM  11216 5C31 POPE  171      93.174 117.759  38.800  1.00  0.00           C
ATOM  11219 6C31 POPE  171      93.354 116.319  38.310  1.00  0.00           C
ATOM  11223  NH3 POPE  172      51.994 108.019  16.670  1.00  0.00           N
ATOM  11227  C12 POPE  172      52.344 108.959  15.550  1.00  0.00           C
ATOM  11230  C11 POPE  172      53.674 108.579  14.860  1.00  0.00           C
ATOM  11233  P   POPE  172      55.524 107.879  16.660  1.00  0.00           P
ATOM  11234  O13 POPE  172      56.214 109.139  16.330  1.00  0.00           O
ATOM  11235  O14 POPE  172      56.364 106.659  16.760  1.00  0.00           O
ATOM  11236  O11 POPE  172      54.634 108.049  17.990  1.00  0.00           O
ATOM  11237  O12 POPE  172      54.424 107.619  15.590  1.00  0.00           O
ATOM  11238  C1  POPE  172      55.414 108.159  19.210  1.00  0.00           C
ATOM  11241  C2  POPE  172      54.554 107.949  20.490  1.00  0.00           C
ATOM  11243  O21 POPE  172      55.454 107.899  21.620  1.00  0.00           O
ATOM  11244  C21 POPE  172      54.904 108.249  22.770  1.00  0.00           C
ATOM  11245  O22 POPE  172      53.854 108.859  22.890  1.00  0.00           O
ATOM  11246  C22 POPE  172      55.734 107.699  23.930  1.00  0.00           C
ATOM  11249  C3  POPE  172      53.734 106.619  20.400  1.00  0.00           C
ATOM  11252  O31 POPE  172      52.734 106.499  21.430  1.00  0.00           O
ATOM  11253  C31 POPE  172      52.954 105.639  22.420  1.00  0.00           C
ATOM  11254  O32 POPE  172      53.854 104.829  22.490  1.00  0.00           O
ATOM  11255  C32 POPE  172      51.914 105.859  23.510  1.00  0.00           C
ATOM  11258  C23 POPE  172      55.064 107.879  25.310  1.00  0.00           C
ATOM  11261  C24 POPE  172      55.144 109.319  25.840  1.00  0.00           C
ATOM  11264  C25 POPE  172      56.154 109.479  26.990  1.00  0.00           C
ATOM  11267  C26 POPE  172      55.624 108.929  28.320  1.00  0.00           C
ATOM  11270  C27 POPE  172      56.724 108.859  29.390  1.00  0.00           C
ATOM  11273  C28 POPE  172      56.214 108.339  30.750  1.00  0.00           C
ATOM  11276  C29 POPE  172      57.354 108.109  31.710  1.00  0.00           C
ATOM  11278 0C21 POPE  172      57.264 107.499  32.900  1.00  0.00           C
ATOM  11280 1C21 POPE  172      55.984 106.989  33.530  1.00  0.00           C
ATOM  11283 2C21 POPE  172      55.654 107.779  34.800  1.00  0.00           C
ATOM  11286 3C21 POPE  172      54.204 107.569  35.280  1.00  0.00           C
ATOM  11289 4C21 POPE  172      53.944 108.289  36.610  1.00  0.00           C
ATOM  11292 5C21 POPE  172      52.484 108.269  37.050  1.00  0.00           C
ATOM  11295 6C21 POPE  172      51.924 106.859  37.230  1.00  0.00           C
ATOM  11298 7C21 POPE  172      50.724 106.819  38.190  1.00  0.00           C
ATOM  11301 8C21 POPE  172      50.114 105.429  38.310  1.00  0.00           C
ATOM  11305  C33 POPE  172      52.274 105.039  24.770  1.00  0.00           C
ATOM  11308  C34 POPE  172      51.234 105.159  25.870  1.00  0.00           C
ATOM  11311  C35 POPE  172      51.614 104.319  27.090  1.00  0.00           C
ATOM  11314  C36 POPE  172      50.574 104.359  28.220  1.00  0.00           C
ATOM  11317  C37 POPE  172      51.064 103.579  29.450  1.00  0.00           C
ATOM  11320  C38 POPE  172      50.054 103.579  30.600  1.00  0.00           C
ATOM  11323  C39 POPE  172      50.684 103.089  31.910  1.00  0.00           C
ATOM  11326 0C31 POPE  172      49.674 102.939  33.060  1.00  0.00           C
ATOM  11329 1C31 POPE  172      50.354 102.879  34.430  1.00  0.00           C
ATOM  11332 2C31 POPE  172      49.374 102.579  35.580  1.00  0.00           C
ATOM  11335 3C31 POPE  172      49.124 101.069  35.760  1.00  0.00           C
ATOM  11338 4C31 POPE  172      50.064 100.409  36.790  1.00  0.00           C
ATOM  11341 5C31 POPE  172      49.444 100.279  38.180  1.00  0.00           C
ATOM  11344 6C31 POPE  172      50.384  99.659  39.220  1.00  0.00           C
ATOM  11348  NH3 POPE  173     113.854   1.521  61.620  1.00  0.00           N
ATOM  11352  C12 POPE  173     112.574   0.831  61.250  1.00  0.00           C
ATOM  11355  C11 POPE  173     111.774   0.491  62.510  1.00  0.00           C
ATOM  11358  P   POPE  173     109.494  -0.099  61.310  1.00  0.00           P
ATOM  11359  O13 POPE  173     108.604  -1.269  61.480  1.00  0.00           O
ATOM  11360  O14 POPE  173     108.934   1.241  61.600  1.00  0.00           O
ATOM  11361  O11 POPE  173     110.124  -0.119  59.870  1.00  0.00           O
ATOM  11362  O12 POPE  173     110.734  -0.419  62.220  1.00  0.00           O
ATOM  11363  C1  POPE  173     109.364  -0.629  58.770  1.00  0.00           C
ATOM  11366  C2  POPE  173     108.524   0.501  58.120  1.00  0.00           C
ATOM  11368  O21 POPE  173     107.164   0.081  57.900  1.00  0.00           O
ATOM  11369  C21 POPE  173     106.944  -0.819  56.960  1.00  0.00           C
ATOM  11370  O22 POPE  173     107.774  -1.339  56.250  1.00  0.00           O
ATOM  11371  C22 POPE  173     105.454  -1.119  56.890  1.00  0.00           C
ATOM  11374  C3  POPE  173     109.194   1.141  56.880  1.00  0.00           C
ATOM  11377  O31 POPE  173     108.264   2.011  56.200  1.00  0.00           O
ATOM  11378  C31 POPE  173     108.714   2.341  54.990  1.00  0.00           C
ATOM  11379  O32 POPE  173     109.814   2.061  54.550  1.00  0.00           O
ATOM  11380  C32 POPE  173     107.654   3.101  54.190  1.00  0.00           C
ATOM  11383  C23 POPE  173     104.664   0.141  56.480  1.00  0.00           C
ATOM  11386  C24 POPE  173     103.144  -0.079  56.410  1.00  0.00           C
ATOM  11389  C25 POPE  173     102.694  -1.159  55.420  1.00  0.00           C
ATOM  11392  C26 POPE  173     101.164  -1.239  55.280  1.00  0.00           C
ATOM  11395  C27 POPE  173     100.634  -0.639  53.970  1.00  0.00           C
ATOM  11398  C28 POPE  173      99.124  -0.859  53.800  1.00  0.00           C
ATOM  11401  C29 POPE  173      98.604  -0.349  52.470  1.00  0.00           C
ATOM  11403 0C21 POPE  173      97.704   0.641  52.280  1.00  0.00           C
ATOM  11405 1C21 POPE  173      97.054   1.481  53.350  1.00  0.00           C
ATOM  11408 2C21 POPE  173      95.614   1.031  53.720  1.00  0.00           C
ATOM  11411 3C21 POPE  173      94.534   1.501  52.730  1.00  0.00           C
ATOM  11414 4C21 POPE  173      93.114   1.141  53.190  1.00  0.00           C
ATOM  11417 5C21 POPE  173      91.994   1.791  52.360  1.00  0.00           C
ATOM  11420 6C21 POPE  173      91.834   1.211  50.950  1.00  0.00           C
ATOM  11423 7C21 POPE  173      90.674   1.871  50.180  1.00  0.00           C
ATOM  11426 8C21 POPE  173      90.404   1.251  48.810  1.00  0.00           C
ATOM  11430  C33 POPE  173     107.634   2.681  52.700  1.00  0.00           C
ATOM  11433  C34 POPE  173     106.294   2.081  52.270  1.00  0.00           C
ATOM  11436  C35 POPE  173     106.324   1.361  50.910  1.00  0.00           C
ATOM  11439  C36 POPE  173     106.774   2.231  49.720  1.00  0.00           C
ATOM  11442  C37 POPE  173     106.284   1.661  48.380  1.00  0.00           C
ATOM  11445  C38 POPE  173     106.914   2.371  47.170  1.00  0.00           C
ATOM  11448  C39 POPE  173     106.134   2.111  45.870  1.00  0.00           C
ATOM  11451 0C31 POPE  173     106.554   3.081  44.750  1.00  0.00           C
ATOM  11454 1C31 POPE  173     105.414   3.381  43.760  1.00  0.00           C
ATOM  11457 2C31 POPE  173     105.724   4.559  42.820  1.00  0.00           C
ATOM  11460 3C31 POPE  173     105.684   5.919  43.530  1.00  0.00           C
ATOM  11463 4C31 POPE  173     106.234   7.049  42.650  1.00  0.00           C
ATOM  11466 5C31 POPE  173     106.244   8.409  43.370  1.00  0.00           C
ATOM  11469 6C31 POPE  173     106.974   9.499  42.580  1.00  0.00           C
ATOM  11473  NH3 POPE  174       0.714  47.479  17.910  1.00  0.00           N
ATOM  11477  C12 POPE  174       0.764  46.119  18.570  1.00  0.00           C
ATOM  11480  C11 POPE  174       2.044  45.949  19.410  1.00  0.00           C
ATOM  11483  P   POPE  174       3.084  43.689  20.210  1.00  0.00           P
ATOM  11484  O13 POPE  174       2.794  42.749  19.100  1.00  0.00           O
ATOM  11485  O14 POPE  174       4.354  44.449  20.160  1.00  0.00           O
ATOM  11486  O11 POPE  174       2.954  42.939  21.610  1.00  0.00           O
ATOM  11487  O12 POPE  174       1.934  44.779  20.220  1.00  0.00           O
ATOM  11488  C1  POPE  174       3.504  43.519  22.800  1.00  0.00           C
ATOM  11491  C2  POPE  174       3.404  42.539  24.030  1.00  0.00           C
ATOM  11493  O21 POPE  174       2.134  42.349  24.670  1.00  0.00           O
ATOM  11494  C21 POPE  174       1.004  42.929  24.360  1.00  0.00           C
ATOM  11495  O22 POPE  174       0.794  43.779  23.510  1.00  0.00           O
ATOM  11496  C22 POPE  174      -0.046  42.469  25.390  1.00  0.00           C
ATOM  11499  C3  POPE  174       4.484  42.869  25.120  1.00  0.00           C
ATOM  11502  O31 POPE  174       4.594  41.829  26.120  1.00  0.00           O
ATOM  11503  C31 POPE  174       4.394  42.159  27.390  1.00  0.00           C
ATOM  11504  O32 POPE  174       4.044  43.249  27.810  1.00  0.00           O
ATOM  11505  C32 POPE  174       4.744  40.979  28.290  1.00  0.00           C
ATOM  11508  C23 POPE  174       0.434  42.569  26.860  1.00  0.00           C
ATOM  11511  C24 POPE  174      -0.686  42.269  27.870  1.00  0.00           C
ATOM  11514  C25 POPE  174      -0.646  43.159  29.120  1.00  0.00           C
ATOM  11517  C26 POPE  174       0.624  43.089  29.970  1.00  0.00           C
ATOM  11520  C27 POPE  174       0.854  41.719  30.630  1.00  0.00           C
ATOM  11523  C28 POPE  174       1.844  41.829  31.800  1.00  0.00           C
ATOM  11526  C29 POPE  174       2.134  40.489  32.410  1.00  0.00           C
ATOM  11528 0C21 POPE  174       1.414  39.869  33.360  1.00  0.00           C
ATOM  11530 1C21 POPE  174       0.164  40.419  33.990  1.00  0.00           C
ATOM  11533 2C21 POPE  174      -0.286  39.599  35.210  1.00  0.00           C
ATOM  11536 3C21 POPE  174       0.654  39.769  36.410  1.00  0.00           C
ATOM  11539 4C21 POPE  174       0.004  39.369  37.740  1.00  0.00           C
ATOM  11542 5C21 POPE  174       1.024  39.089  38.850  1.00  0.00           C
ATOM  11545 6C21 POPE  174       2.084  40.179  39.060  1.00  0.00           C
ATOM  11548 7C21 POPE  174       3.234  39.649  39.930  1.00  0.00           C
ATOM  11551 8C21 POPE  174       4.474  40.539  39.900  1.00  0.00           C
ATOM  11555  C33 POPE  174       6.164  41.149  28.900  1.00  0.00           C
ATOM  11558  C34 POPE  174       6.624  39.919  29.690  1.00  0.00           C
ATOM  11561  C35 POPE  174       8.064  39.989  30.230  1.00  0.00           C
ATOM  11564  C36 POPE  174       8.174  40.999  31.380  1.00  0.00           C
ATOM  11567  C37 POPE  174       9.494  40.949  32.160  1.00  0.00           C
ATOM  11570  C38 POPE  174       9.594  42.149  33.110  1.00  0.00           C
ATOM  11573  C39 POPE  174      10.754  42.089  34.120  1.00  0.00           C
ATOM  11576 0C31 POPE  174      10.444  41.179  35.320  1.00  0.00           C
ATOM  11579 1C31 POPE  174      11.474  41.329  36.450  1.00  0.00           C
ATOM  11582 2C31 POPE  174      11.194  40.449  37.670  1.00  0.00           C
ATOM  11585 3C31 POPE  174       9.924  40.839  38.450  1.00  0.00           C
ATOM  11588 4C31 POPE  174       9.744  39.999  39.720  1.00  0.00           C
ATOM  11591 5C31 POPE  174       8.394  40.239  40.400  1.00  0.00           C
ATOM  11594 6C31 POPE  174       8.174  39.379  41.650  1.00  0.00           C
ATOM  11598  NH3 POPE  175      18.364  87.989  56.940  1.00  0.00           N
ATOM  11602  C12 POPE  175      19.644  88.689  57.290  1.00  0.00           C
ATOM  11605  C11 POPE  175      19.934  89.869  56.360  1.00  0.00           C
ATOM  11608  P   POPE  175      21.074  91.659  57.880  1.00  0.00           P
ATOM  11609  O13 POPE  175      19.854  91.449  58.680  1.00  0.00           O
ATOM  11610  O14 POPE  175      22.354  91.619  58.620  1.00  0.00           O
ATOM  11611  O11 POPE  175      20.994  92.989  57.050  1.00  0.00           O
ATOM  11612  O12 POPE  175      21.134  90.519  56.780  1.00  0.00           O
ATOM  11613  C1  POPE  175      21.604  93.139  55.750  1.00  0.00           C
ATOM  11616  C2  POPE  175      23.034  93.789  55.780  1.00  0.00           C
ATOM  11618  O21 POPE  175      23.384  94.409  54.520  1.00  0.00           O
ATOM  11619  C21 POPE  175      23.354  93.669  53.430  1.00  0.00           C
ATOM  11620  O22 POPE  175      23.044  92.489  53.340  1.00  0.00           O
ATOM  11621  C22 POPE  175      23.794  94.519  52.250  1.00  0.00           C
ATOM  11624  C3  POPE  175      24.184  92.849  56.260  1.00  0.00           C
ATOM  11627  O31 POPE  175      25.434  93.559  56.330  1.00  0.00           O
ATOM  11628  C31 POPE  175      26.074  93.609  57.480  1.00  0.00           C
ATOM  11629  O32 POPE  175      25.724  93.069  58.530  1.00  0.00           O
ATOM  11630  C32 POPE  175      27.394  94.399  57.280  1.00  0.00           C
ATOM  11633  C23 POPE  175      23.914  93.699  50.950  1.00  0.00           C
ATOM  11636  C24 POPE  175      24.764  94.429  49.910  1.00  0.00           C
ATOM  11639  C25 POPE  175      24.174  95.759  49.440  1.00  0.00           C
ATOM  11642  C26 POPE  175      25.184  96.529  48.580  1.00  0.00           C
ATOM  11645  C27 POPE  175      24.654  97.849  48.030  1.00  0.00           C
ATOM  11648  C28 POPE  175      24.144  97.759  46.580  1.00  0.00           C
ATOM  11651  C29 POPE  175      22.844  96.999  46.420  1.00  0.00           C
ATOM  11653 0C21 POPE  175      21.664  97.529  46.020  1.00  0.00           C
ATOM  11655 1C21 POPE  175      21.414  98.989  45.740  1.00  0.00           C
ATOM  11658 2C21 POPE  175      19.984  99.459  46.080  1.00  0.00           C
ATOM  11661 3C21 POPE  175      19.484  99.009  47.460  1.00  0.00           C
ATOM  11664 4C21 POPE  175      18.224  99.759  47.900  1.00  0.00           C
ATOM  11667 5C21 POPE  175      17.534  99.089  49.100  1.00  0.00           C
ATOM  11670 6C21 POPE  175      16.324  99.889  49.600  1.00  0.00           C
ATOM  11673 7C21 POPE  175      16.664 100.799  50.790  1.00  0.00           C
ATOM  11676 8C21 POPE  175      15.464 101.589  51.340  1.00  0.00           C
ATOM  11680  C33 POPE  175      27.464  95.289  55.990  1.00  0.00           C
ATOM  11683  C34 POPE  175      28.844  95.929  55.760  1.00  0.00           C
ATOM  11686  C35 POPE  175      28.944  96.939  54.600  1.00  0.00           C
ATOM  11689  C36 POPE  175      28.984  96.319  53.190  1.00  0.00           C
ATOM  11692  C37 POPE  175      29.384  97.289  52.050  1.00  0.00           C
ATOM  11695  C38 POPE  175      29.524  96.589  50.690  1.00  0.00           C
ATOM  11698  C39 POPE  175      30.024  97.499  49.540  1.00  0.00           C
ATOM  11701 0C31 POPE  175      28.924  98.329  48.860  1.00  0.00           C
ATOM  11704 1C31 POPE  175      29.494  99.249  47.770  1.00  0.00           C
ATOM  11707 2C31 POPE  175      28.434 100.149  47.100  1.00  0.00           C
ATOM  11710 3C31 POPE  175      27.794  99.529  45.850  1.00  0.00           C
ATOM  11713 4C31 POPE  175      26.754 100.479  45.220  1.00  0.00           C
ATOM  11716 5C31 POPE  175      26.054  99.909  43.990  1.00  0.00           C
ATOM  11719 6C31 POPE  175      24.814 100.719  43.600  1.00  0.00           C
ATOM  11723  NH3 POPE  176     101.374  65.319  59.860  1.00  0.00           N
ATOM  11727  C12 POPE  176     101.334  66.789  60.180  1.00  0.00           C
ATOM  11730  C11 POPE  176     102.594  67.229  60.910  1.00  0.00           C
ATOM  11733  P   POPE  176     101.794  69.509  61.860  1.00  0.00           P
ATOM  11734  O13 POPE  176     102.374  70.859  62.100  1.00  0.00           O
ATOM  11735  O14 POPE  176     101.404  68.699  63.030  1.00  0.00           O
ATOM  11736  O11 POPE  176     100.484  69.639  60.990  1.00  0.00           O
ATOM  11737  O12 POPE  176     102.724  68.659  60.900  1.00  0.00           O
ATOM  11738  C1  POPE  176     100.044  70.849  60.390  1.00  0.00           C
ATOM  11741  C2  POPE  176     100.144  70.799  58.840  1.00  0.00           C
ATOM  11743  O21 POPE  176      99.174  69.869  58.350  1.00  0.00           O
ATOM  11744  C21 POPE  176      98.684  70.139  57.150  1.00  0.00           C
ATOM  11745  O22 POPE  176      98.904  69.499  56.140  1.00  0.00           O
ATOM  11746  C22 POPE  176      97.794  71.389  57.180  1.00  0.00           C
ATOM  11749  C3  POPE  176     101.574  70.429  58.350  1.00  0.00           C
ATOM  11752  O31 POPE  176     101.634  70.279  56.920  1.00  0.00           O
ATOM  11753  C31 POPE  176     101.804  71.369  56.200  1.00  0.00           C
ATOM  11754  O32 POPE  176     101.964  72.509  56.610  1.00  0.00           O
ATOM  11755  C32 POPE  176     101.784  70.939  54.740  1.00  0.00           C
ATOM  11758  C23 POPE  176      98.244  72.459  56.150  1.00  0.00           C
ATOM  11761  C24 POPE  176      97.274  73.649  56.070  1.00  0.00           C
ATOM  11764  C25 POPE  176      97.374  74.439  54.750  1.00  0.00           C
ATOM  11767  C26 POPE  176      98.724  75.139  54.500  1.00  0.00           C
ATOM  11770  C27 POPE  176      98.714  75.869  53.140  1.00  0.00           C
ATOM  11773  C28 POPE  176     100.104  76.299  52.620  1.00  0.00           C
ATOM  11776  C29 POPE  176     100.574  77.649  53.090  1.00  0.00           C
ATOM  11778 0C21 POPE  176     100.894  78.709  52.310  1.00  0.00           C
ATOM  11780 1C21 POPE  176     100.884  78.789  50.810  1.00  0.00           C
ATOM  11783 2C21 POPE  176      99.834  79.789  50.310  1.00  0.00           C
ATOM  11786 3C21 POPE  176      99.624  79.689  48.800  1.00  0.00           C
ATOM  11789 4C21 POPE  176      98.524  80.649  48.310  1.00  0.00           C
ATOM  11792 5C21 POPE  176      98.024  80.329  46.900  1.00  0.00           C
ATOM  11795 6C21 POPE  176      97.214  79.029  46.820  1.00  0.00           C
ATOM  11798 7C21 POPE  176      96.564  78.829  45.440  1.00  0.00           C
ATOM  11801 8C21 POPE  176      95.664  77.599  45.370  1.00  0.00           C
ATOM  11805  C33 POPE  176     101.904  72.119  53.760  1.00  0.00           C
ATOM  11808  C34 POPE  176     101.994  71.609  52.330  1.00  0.00           C
ATOM  11811  C35 POPE  176     102.424  72.689  51.330  1.00  0.00           C
ATOM  11814  C36 POPE  176     101.234  73.359  50.640  1.00  0.00           C
ATOM  11817  C37 POPE  176     101.664  74.529  49.760  1.00  0.00           C
ATOM  11820  C38 POPE  176     100.584  74.979  48.770  1.00  0.00           C
ATOM  11823  C39 POPE  176     100.534  74.089  47.520  1.00  0.00           C
ATOM  11826 0C31 POPE  176      99.324  74.409  46.630  1.00  0.00           C
ATOM  11829 1C31 POPE  176      99.184  73.449  45.450  1.00  0.00           C
ATOM  11832 2C31 POPE  176      97.924  73.679  44.610  1.00  0.00           C
ATOM  11835 3C31 POPE  176      96.634  73.739  45.440  1.00  0.00           C
ATOM  11838 4C31 POPE  176      95.384  73.859  44.570  1.00  0.00           C
ATOM  11841 5C31 POPE  176      94.114  73.959  45.430  1.00  0.00           C
ATOM  11844 6C31 POPE  176      92.854  74.129  44.580  1.00  0.00           C
ATOM  11848  NH3 POPE  177      40.254  39.389  22.120  1.00  0.00           N
ATOM  11852  C12 POPE  177      40.524  40.199  23.370  1.00  0.00           C
ATOM  11855  C11 POPE  177      40.284  41.719  23.170  1.00  0.00           C
ATOM  11858  P   POPE  177      42.444  42.539  21.850  1.00  0.00           P
ATOM  11859  O13 POPE  177      42.084  41.419  20.940  1.00  0.00           O
ATOM  11860  O14 POPE  177      42.414  43.889  21.260  1.00  0.00           O
ATOM  11861  O11 POPE  177      43.884  42.289  22.430  1.00  0.00           O
ATOM  11862  O12 POPE  177      41.484  42.489  23.100  1.00  0.00           O
ATOM  11863  C1  POPE  177      44.184  41.989  23.800  1.00  0.00           C
ATOM  11866  C2  POPE  177      44.684  43.249  24.580  1.00  0.00           C
ATOM  11868  O21 POPE  177      44.574  43.139  26.010  1.00  0.00           O
ATOM  11869  C21 POPE  177      43.364  43.089  26.550  1.00  0.00           C
ATOM  11870  O22 POPE  177      42.454  42.339  26.260  1.00  0.00           O
ATOM  11871  C22 POPE  177      43.204  44.259  27.510  1.00  0.00           C
ATOM  11874  C3  POPE  177      44.004  44.569  24.090  1.00  0.00           C
ATOM  11877  O31 POPE  177      44.244  45.709  24.940  1.00  0.00           O
ATOM  11878  C31 POPE  177      45.464  46.219  24.860  1.00  0.00           C
ATOM  11879  O32 POPE  177      46.314  45.919  24.050  1.00  0.00           O
ATOM  11880  C32 POPE  177      45.634  47.219  26.010  1.00  0.00           C
ATOM  11883  C23 POPE  177      42.384  43.929  28.770  1.00  0.00           C
ATOM  11886  C24 POPE  177      41.644  45.179  29.240  1.00  0.00           C
ATOM  11889  C25 POPE  177      40.734  44.969  30.450  1.00  0.00           C
ATOM  11892  C26 POPE  177      41.484  44.539  31.720  1.00  0.00           C
ATOM  11895  C27 POPE  177      40.544  44.479  32.930  1.00  0.00           C
ATOM  11898  C28 POPE  177      41.154  43.729  34.130  1.00  0.00           C
ATOM  11901  C29 POPE  177      41.224  42.249  33.860  1.00  0.00           C
ATOM  11903 0C21 POPE  177      41.484  41.299  34.780  1.00  0.00           C
ATOM  11905 1C21 POPE  177      41.774  41.549  36.230  1.00  0.00           C
ATOM  11908 2C21 POPE  177      40.494  41.749  37.060  1.00  0.00           C
ATOM  11911 3C21 POPE  177      40.764  41.789  38.570  1.00  0.00           C
ATOM  11914 4C21 POPE  177      39.474  41.959  39.380  1.00  0.00           C
ATOM  11917 5C21 POPE  177      39.544  41.299  40.760  1.00  0.00           C
ATOM  11920 6C21 POPE  177      38.204  41.329  41.490  1.00  0.00           C
ATOM  11923 7C21 POPE  177      38.184  40.399  42.700  1.00  0.00           C
ATOM  11926 8C21 POPE  177      36.784  40.219  43.300  1.00  0.00           C
ATOM  11930  C33 POPE  177      46.304  46.559  27.240  1.00  0.00           C
ATOM  11933  C34 POPE  177      45.884  47.179  28.580  1.00  0.00           C
ATOM  11936  C35 POPE  177      46.464  46.389  29.760  1.00  0.00           C
ATOM  11939  C36 POPE  177      45.844  46.669  31.120  1.00  0.00           C
ATOM  11942  C37 POPE  177      46.314  45.629  32.140  1.00  0.00           C
ATOM  11945  C38 POPE  177      45.904  45.949  33.580  1.00  0.00           C
ATOM  11948  C39 POPE  177      46.344  44.879  34.590  1.00  0.00           C
ATOM  11951 0C31 POPE  177      47.854  44.639  34.630  1.00  0.00           C
ATOM  11954 1C31 POPE  177      48.304  43.859  35.870  1.00  0.00           C
ATOM  11957 2C31 POPE  177      49.824  43.669  35.950  1.00  0.00           C
ATOM  11960 3C31 POPE  177      50.274  42.849  37.170  1.00  0.00           C
ATOM  11963 4C31 POPE  177      50.044  43.549  38.520  1.00  0.00           C
ATOM  11966 5C31 POPE  177      50.484  42.659  39.690  1.00  0.00           C
ATOM  11969 6C31 POPE  177      50.274  43.289  41.070  1.00  0.00           C
ATOM  11973  NH3 POPE  178      97.284  15.759  20.990  1.00  0.00           N
ATOM  11977  C12 POPE  178      97.294  17.259  21.150  1.00  0.00           C
ATOM  11980  C11 POPE  178      95.874  17.839  21.430  1.00  0.00           C
ATOM  11983  P   POPE  178      95.544  16.889  23.860  1.00  0.00           P
ATOM  11984  O13 POPE  178      94.454  16.279  24.630  1.00  0.00           O
ATOM  11985  O14 POPE  178      96.854  16.209  23.850  1.00  0.00           O
ATOM  11986  O11 POPE  178      95.684  18.399  24.290  1.00  0.00           O
ATOM  11987  O12 POPE  178      95.084  17.089  22.360  1.00  0.00           O
ATOM  11988  C1  POPE  178      96.504  18.799  25.380  1.00  0.00           C
ATOM  11991  C2  POPE  178      95.664  19.249  26.610  1.00  0.00           C
ATOM  11993  O21 POPE  178      96.524  19.969  27.510  1.00  0.00           O
ATOM  11994  C21 POPE  178      97.514  19.269  28.040  1.00  0.00           C
ATOM  11995  O22 POPE  178      97.624  18.069  28.080  1.00  0.00           O
ATOM  11996  C22 POPE  178      98.584  20.249  28.510  1.00  0.00           C
ATOM  11999  C3  POPE  178      94.834  18.109  27.300  1.00  0.00           C
ATOM  12002  O31 POPE  178      94.374  18.529  28.610  1.00  0.00           O
ATOM  12003  C31 POPE  178      94.434  17.609  29.560  1.00  0.00           C
ATOM  12004  O32 POPE  178      94.784  16.459  29.410  1.00  0.00           O
ATOM  12005  C32 POPE  178      93.974  18.179  30.900  1.00  0.00           C
ATOM  12008  C23 POPE  178      99.994  19.629  28.320  1.00  0.00           C
ATOM  12011  C24 POPE  178     100.334  18.609  29.410  1.00  0.00           C
ATOM  12014  C25 POPE  178     101.824  18.269  29.470  1.00  0.00           C
ATOM  12017  C26 POPE  178     102.184  17.599  30.800  1.00  0.00           C
ATOM  12020  C27 POPE  178     103.684  17.389  30.990  1.00  0.00           C
ATOM  12023  C28 POPE  178     104.064  17.029  32.440  1.00  0.00           C
ATOM  12026  C29 POPE  178     103.904  18.189  33.400  1.00  0.00           C
ATOM  12028 0C21 POPE  178     104.734  19.249  33.480  1.00  0.00           C
ATOM  12030 1C21 POPE  178     105.954  19.489  32.620  1.00  0.00           C
ATOM  12033 2C21 POPE  178     105.964  20.849  31.890  1.00  0.00           C
ATOM  12036 3C21 POPE  178     106.754  21.949  32.640  1.00  0.00           C
ATOM  12039 4C21 POPE  178     106.114  22.479  33.930  1.00  0.00           C
ATOM  12042 5C21 POPE  178     104.724  23.099  33.710  1.00  0.00           C
ATOM  12045 6C21 POPE  178     104.274  23.969  34.890  1.00  0.00           C
ATOM  12048 7C21 POPE  178     102.834  24.479  34.740  1.00  0.00           C
ATOM  12051 8C21 POPE  178     102.404  25.479  35.810  1.00  0.00           C
ATOM  12055  C33 POPE  178      94.314  17.239  32.080  1.00  0.00           C
ATOM  12058  C34 POPE  178      93.434  17.479  33.310  1.00  0.00           C
ATOM  12061  C35 POPE  178      92.104  16.699  33.260  1.00  0.00           C
ATOM  12064  C36 POPE  178      91.284  16.869  34.550  1.00  0.00           C
ATOM  12067  C37 POPE  178      90.734  15.549  35.110  1.00  0.00           C
ATOM  12070  C38 POPE  178      89.984  15.719  36.450  1.00  0.00           C
ATOM  12073  C39 POPE  178      90.884  16.179  37.610  1.00  0.00           C
ATOM  12076 0C31 POPE  178      90.104  16.459  38.900  1.00  0.00           C
ATOM  12079 1C31 POPE  178      90.394  15.429  40.000  1.00  0.00           C
ATOM  12082 2C31 POPE  178      89.614  15.679  41.310  1.00  0.00           C
ATOM  12085 3C31 POPE  178      89.914  17.049  41.950  1.00  0.00           C
ATOM  12088 4C31 POPE  178      89.364  17.169  43.370  1.00  0.00           C
ATOM  12091 5C31 POPE  178      89.544  18.579  43.950  1.00  0.00           C
ATOM  12094 6C31 POPE  178      89.384  18.649  45.470  1.00  0.00           C
ATOM  12098  NH3 POPE  179     125.144 125.149  18.390  1.00  0.00           N
ATOM  12102  C12 POPE  179     124.034 125.959  17.770  1.00  0.00           C
ATOM  12105  C11 POPE  179     124.414 127.459  17.600  1.00  0.00           C
ATOM  12108  P   POPE  179     126.982 128.129  17.730  1.00  0.00           P
ATOM  12109  O13 POPE  179     128.132 128.049  16.810  1.00  0.00           O
ATOM  12110  O14 POPE  179     126.792 129.419  18.430  1.00  0.00           O
ATOM  12111  O11 POPE  179     127.072 126.989  18.830  1.00  0.00           O
ATOM  12112  O12 POPE  179     125.682 127.649  16.960  1.00  0.00           O
ATOM  12113  C1  POPE  179     128.262 126.889  19.630  1.00  0.00           C
ATOM  12116  C2  POPE  179     128.062 127.369  21.090  1.00  0.00           C
ATOM  12118  O21 POPE  179     128.792 126.479  21.940  1.00  0.00           O
ATOM  12119  C21 POPE  179     129.942 126.929  22.390  1.00  0.00           C
ATOM  12120  O22 POPE  179     130.362 128.069  22.280  1.00  0.00           O
ATOM  12121  C22 POPE  179     130.662 125.759  23.070  1.00  0.00           C
ATOM  12124  C3  POPE  179     126.572 127.329  21.550  1.00  0.00           C
ATOM  12127  O31 POPE  179     126.462 127.789  22.920  1.00  0.00           O
ATOM  12128  C31 POPE  179     125.802 126.989  23.750  1.00  0.00           C
ATOM  12129  O32 POPE  179     125.244 125.949  23.460  1.00  0.00           O
ATOM  12130  C32 POPE  179     125.852 127.569  25.170  1.00  0.00           C
ATOM  12133  C23 POPE  179     131.962 126.169  23.800  1.00  0.00           C
ATOM  12136  C24 POPE  179     132.742 124.959  24.340  1.00  0.00           C
ATOM  12139  C25 POPE  179     132.072 124.189  25.490  1.00  0.00           C
ATOM  12142  C26 POPE  179     131.952 125.009  26.790  1.00  0.00           C
ATOM  12145  C27 POPE  179     131.752 124.129  28.030  1.00  0.00           C
ATOM  12148  C28 POPE  179     131.652 124.939  29.330  1.00  0.00           C
ATOM  12151  C29 POPE  179     131.712 124.049  30.550  1.00  0.00           C
ATOM  12153 0C21 POPE  179     131.292 124.349  31.790  1.00  0.00           C
ATOM  12155 1C21 POPE  179     130.682 125.659  32.240  1.00  0.00           C
ATOM  12158 2C21 POPE  179     129.392 125.469  33.070  1.00  0.00           C
ATOM  12161 3C21 POPE  179     128.942 126.779  33.730  1.00  0.00           C
ATOM  12164 4C21 POPE  179     127.822 126.589  34.760  1.00  0.00           C
ATOM  12167 5C21 POPE  179     127.572 127.849  35.590  1.00  0.00           C
ATOM  12170 6C21 POPE  179     126.592 127.619  36.750  1.00  0.00           C
ATOM  12173 7C21 POPE  179     126.342 128.909  37.560  1.00  0.00           C
ATOM  12176 8C21 POPE  179     125.302 128.749  38.660  1.00  0.00           C
ATOM  12180  C33 POPE  179     126.032 126.479  26.250  1.00  0.00           C
ATOM  12183  C34 POPE  179     125.602 126.939  27.660  1.00  0.00           C
ATOM  12186  C35 POPE  179     125.742 125.829  28.710  1.00  0.00           C
ATOM  12189  C36 POPE  179     125.302 126.319  30.100  1.00  0.00           C
ATOM  12192  C37 POPE  179     125.204 125.179  31.140  1.00  0.00           C
ATOM  12195  C38 POPE  179     123.884 125.189  31.930  1.00  0.00           C
ATOM  12198  C39 POPE  179     123.864 126.069  33.180  1.00  0.00           C
ATOM  12201 0C31 POPE  179     124.164 127.559  32.950  1.00  0.00           C
ATOM  12204 1C31 POPE  179     123.674 128.409  34.140  1.00  0.00           C
ATOM  12207 2C31 POPE  179     124.164 129.859  34.130  1.00  0.00           C
ATOM  12210 3C31 POPE  179     123.724 130.619  35.400  1.00  0.00           C
ATOM  12213 4C31 POPE  179     124.414 131.979  35.560  1.00  0.00           C
ATOM  12216 5C31 POPE  179     124.084 132.659  36.890  1.00  0.00           C
ATOM  12219 6C31 POPE  179     124.744 134.037  37.030  1.00  0.00           C
ATOM  12223  NH3 POPE  180      30.684   9.469  19.850  1.00  0.00           N
ATOM  12227  C12 POPE  180      31.104  10.279  18.650  1.00  0.00           C
ATOM  12230  C11 POPE  180      32.574  10.019  18.290  1.00  0.00           C
ATOM  12233  P   POPE  180      33.684  12.279  17.430  1.00  0.00           P
ATOM  12234  O13 POPE  180      35.114  12.209  17.050  1.00  0.00           O
ATOM  12235  O14 POPE  180      32.834  13.269  16.750  1.00  0.00           O
ATOM  12236  O11 POPE  180      33.544  12.509  19.000  1.00  0.00           O
ATOM  12237  O12 POPE  180      32.994  10.859  17.220  1.00  0.00           O
ATOM  12238  C1  POPE  180      33.564  13.839  19.520  1.00  0.00           C
ATOM  12241  C2  POPE  180      32.944  13.939  20.950  1.00  0.00           C
ATOM  12243  O21 POPE  180      33.724  13.199  21.900  1.00  0.00           O
ATOM  12244  C21 POPE  180      33.594  11.889  21.990  1.00  0.00           C
ATOM  12245  O22 POPE  180      32.814  11.169  21.390  1.00  0.00           O
ATOM  12246  C22 POPE  180      34.554  11.379  23.060  1.00  0.00           C
ATOM  12249  C3  POPE  180      31.414  13.619  20.960  1.00  0.00           C
ATOM  12252  O31 POPE  180      30.924  13.159  22.230  1.00  0.00           O
ATOM  12253  C31 POPE  180      30.694  14.079  23.150  1.00  0.00           C
ATOM  12254  O32 POPE  180      30.734  15.289  22.970  1.00  0.00           O
ATOM  12255  C32 POPE  180      30.274  13.339  24.430  1.00  0.00           C
ATOM  12258  C23 POPE  180      34.004  10.109  23.750  1.00  0.00           C
ATOM  12261  C24 POPE  180      34.804   9.689  24.990  1.00  0.00           C
ATOM  12264  C25 POPE  180      34.544  10.539  26.240  1.00  0.00           C
ATOM  12267  C26 POPE  180      35.174   9.889  27.490  1.00  0.00           C
ATOM  12270  C27 POPE  180      34.914  10.649  28.800  1.00  0.00           C
ATOM  12273  C28 POPE  180      35.734  10.139  30.000  1.00  0.00           C
ATOM  12276  C29 POPE  180      35.314   8.759  30.450  1.00  0.00           C
ATOM  12278 0C21 POPE  180      35.154   8.319  31.720  1.00  0.00           C
ATOM  12280 1C21 POPE  180      35.394   9.099  32.990  1.00  0.00           C
ATOM  12283 2C21 POPE  180      36.534   8.469  33.810  1.00  0.00           C
ATOM  12286 3C21 POPE  180      37.074   9.369  34.940  1.00  0.00           C
ATOM  12289 4C21 POPE  180      36.264   9.389  36.250  1.00  0.00           C
ATOM  12292 5C21 POPE  180      34.894  10.079  36.130  1.00  0.00           C
ATOM  12295 6C21 POPE  180      34.454  10.749  37.440  1.00  0.00           C
ATOM  12298 7C21 POPE  180      33.084  11.449  37.310  1.00  0.00           C
ATOM  12301 8C21 POPE  180      32.634  12.209  38.560  1.00  0.00           C
ATOM  12305  C33 POPE  180      30.674  14.079  25.720  1.00  0.00           C
ATOM  12308  C34 POPE  180      30.574  13.189  26.970  1.00  0.00           C
ATOM  12311  C35 POPE  180      30.974  13.959  28.240  1.00  0.00           C
ATOM  12314  C36 POPE  180      31.744  13.119  29.260  1.00  0.00           C
ATOM  12317  C37 POPE  180      32.304  13.999  30.380  1.00  0.00           C
ATOM  12320  C38 POPE  180      33.324  13.279  31.270  1.00  0.00           C
ATOM  12323  C39 POPE  180      33.854  14.199  32.370  1.00  0.00           C
ATOM  12326 0C31 POPE  180      34.884  13.529  33.290  1.00  0.00           C
ATOM  12329 1C31 POPE  180      35.214  14.429  34.490  1.00  0.00           C
ATOM  12332 2C31 POPE  180      36.224  13.799  35.460  1.00  0.00           C
ATOM  12335 3C31 POPE  180      36.564  14.699  36.660  1.00  0.00           C
ATOM  12338 4C31 POPE  180      35.314  15.229  37.370  1.00  0.00           C
ATOM  12341 5C31 POPE  180      35.604  15.879  38.730  1.00  0.00           C
ATOM  12344 6C31 POPE  180      34.334  16.409  39.390  1.00  0.00           C
ATOM  12348  NH3 POPE  181      33.034 106.979  61.860  1.00  0.00           N
ATOM  12352  C12 POPE  181      33.184 106.749  63.340  1.00  0.00           C
ATOM  12355  C11 POPE  181      33.764 105.349  63.700  1.00  0.00           C
ATOM  12358  P   POPE  181      31.854 103.949  62.550  1.00  0.00           P
ATOM  12359  O13 POPE  181      31.624 102.519  62.340  1.00  0.00           O
ATOM  12360  O14 POPE  181      31.044 104.669  63.540  1.00  0.00           O
ATOM  12361  O11 POPE  181      31.804 104.729  61.160  1.00  0.00           O
ATOM  12362  O12 POPE  181      33.384 104.289  62.840  1.00  0.00           O
ATOM  12363  C1  POPE  181      32.724 104.239  60.160  1.00  0.00           C
ATOM  12366  C2  POPE  181      32.254 104.539  58.710  1.00  0.00           C
ATOM  12368  O21 POPE  181      33.174 103.839  57.870  1.00  0.00           O
ATOM  12369  C21 POPE  181      32.744 103.469  56.670  1.00  0.00           C
ATOM  12370  O22 POPE  181      31.754 103.899  56.100  1.00  0.00           O
ATOM  12371  C22 POPE  181      33.654 102.369  56.150  1.00  0.00           C
ATOM  12374  C3  POPE  181      32.244 106.069  58.430  1.00  0.00           C
ATOM  12377  O31 POPE  181      31.804 106.349  57.090  1.00  0.00           O
ATOM  12378  C31 POPE  181      32.594 107.079  56.320  1.00  0.00           C
ATOM  12379  O32 POPE  181      33.574 107.709  56.710  1.00  0.00           O
ATOM  12380  C32 POPE  181      32.054 107.019  54.890  1.00  0.00           C
ATOM  12383  C23 POPE  181      33.064 101.639  54.910  1.00  0.00           C
ATOM  12386  C24 POPE  181      33.384 100.139  54.870  1.00  0.00           C
ATOM  12389  C25 POPE  181      34.734  99.779  54.230  1.00  0.00           C
ATOM  12392  C26 POPE  181      34.724  99.939  52.710  1.00  0.00           C
ATOM  12395  C27 POPE  181      35.994  99.409  52.030  1.00  0.00           C
ATOM  12398  C28 POPE  181      35.814  99.209  50.510  1.00  0.00           C
ATOM  12401  C29 POPE  181      35.604 100.519  49.790  1.00  0.00           C
ATOM  12403 0C21 POPE  181      35.444 100.659  48.460  1.00  0.00           C
ATOM  12405 1C21 POPE  181      35.464  99.569  47.430  1.00  0.00           C
ATOM  12408 2C21 POPE  181      36.374  99.929  46.230  1.00  0.00           C
ATOM  12411 3C21 POPE  181      35.694  99.699  44.860  1.00  0.00           C
ATOM  12414 4C21 POPE  181      35.344  98.229  44.580  1.00  0.00           C
ATOM  12417 5C21 POPE  181      36.554  97.379  44.180  1.00  0.00           C
ATOM  12420 6C21 POPE  181      37.014  97.649  42.740  1.00  0.00           C
ATOM  12423 7C21 POPE  181      38.064  96.639  42.260  1.00  0.00           C
ATOM  12426 8C21 POPE  181      38.304  96.739  40.750  1.00  0.00           C
ATOM  12430  C33 POPE  181      32.814 107.919  53.890  1.00  0.00           C
ATOM  12433  C34 POPE  181      32.474 107.599  52.430  1.00  0.00           C
ATOM  12436  C35 POPE  181      33.054 106.259  51.970  1.00  0.00           C
ATOM  12439  C36 POPE  181      32.004 105.219  51.600  1.00  0.00           C
ATOM  12442  C37 POPE  181      32.654 103.839  51.400  1.00  0.00           C
ATOM  12445  C38 POPE  181      31.684 102.759  50.930  1.00  0.00           C
ATOM  12448  C39 POPE  181      31.784 102.459  49.430  1.00  0.00           C
ATOM  12451 0C31 POPE  181      31.424 103.659  48.530  1.00  0.00           C
ATOM  12454 1C31 POPE  181      31.294 103.259  47.050  1.00  0.00           C
ATOM  12457 2C31 POPE  181      30.624 104.369  46.220  1.00  0.00           C
ATOM  12460 3C31 POPE  181      30.074 103.869  44.880  1.00  0.00           C
ATOM  12463 4C31 POPE  181      31.124 103.799  43.760  1.00  0.00           C
ATOM  12466 5C31 POPE  181      30.504 103.309  42.450  1.00  0.00           C
ATOM  12469 6C31 POPE  181      31.414 103.469  41.230  1.00  0.00           C
ATOM  12473  NH3 POPE  182     104.174  90.379  21.400  1.00  0.00           N
ATOM  12477  C12 POPE  182     104.194  91.009  20.030  1.00  0.00           C
ATOM  12480  C11 POPE  182     104.524  92.529  20.070  1.00  0.00           C
ATOM  12483  P   POPE  182     107.104  92.959  20.100  1.00  0.00           P
ATOM  12484  O13 POPE  182     107.484  91.579  20.430  1.00  0.00           O
ATOM  12485  O14 POPE  182     108.054  93.609  19.180  1.00  0.00           O
ATOM  12486  O11 POPE  182     106.914  93.809  21.420  1.00  0.00           O
ATOM  12487  O12 POPE  182     105.724  92.819  19.370  1.00  0.00           O
ATOM  12488  C1  POPE  182     106.704  95.219  21.280  1.00  0.00           C
[truncated: 1,696,221 more chars]
