# Supplementary material for: Characterizing Membrane Association and Periplasmic Transfer of Bacterial Lipoproteins through Molecular Dynamics Simulations
Source: Structure. 2020 Apr 7;28(4):475–487.e3. doi: 10.1016/j.str.2020.01.012 (PMC7139219; doi:10.1016/j.str.2020.01.012)
Supplement: Data S2. Final Coordinates from Simulations (A–L), Related to Figure 3 [file mmc4.zip › A-L/BAME-2-atomistic.pdb]

TITLE     Protein
REMARK    THIS IS A SIMULATION BOX
CRYST1  129.114  129.114  108.755  90.00  90.00  90.00 P 1           1
MODEL        1
ATOM      1  N   CYSTA   1      54.107  69.137  64.705  1.00  0.00           N
ATOM      3  CA  CYSTA   1      55.367  68.757  65.435  1.00  0.00           C
ATOM      5  C   CYSTA   1      54.997  67.887  67.175  1.00  0.00           C
ATOM      6  O   CYSTA   1      54.117  68.557  67.705  1.00  0.00           O
ATOM      7  CB  CYSTA   1      56.527  69.867  64.365  1.00  0.00           C
ATOM     10  SG  CYSTA   1      56.817  70.537  62.215  1.00  0.00           S
ATOM     11  C1  CYSTA   1      57.197  72.267  60.815  1.00  0.00           C
ATOM     14  CA1 CYSTA   1      53.997  69.207  63.315  1.00  0.00           C
ATOM     15  OA1 CYSTA   1      54.527  68.297  62.695  1.00  0.00           O
ATOM     16  CA2 CYSTA   1      53.197  70.297  62.505  1.00  0.00           C
ATOM     19  C11 CYSTA   1      57.517  72.747  59.055  1.00  0.00           C
ATOM     21  O11 CYSTA   1      58.817  72.497  58.335  1.00  0.00           O
ATOM     22  CX1 CYSTA   1      59.567  73.487  57.605  1.00  0.00           C
ATOM     23  OX1 CYSTA   1      59.867  74.537  58.125  1.00  0.00           O
ATOM     24  CX2 CYSTA   1      59.887  73.167  56.015  1.00  0.00           C
ATOM     27  C12 CYSTA   1      56.947  74.227  58.445  1.00  0.00           C
ATOM     30  O12 CYSTA   1      57.377  74.737  57.085  1.00  0.00           O
ATOM     31  CD1 CYSTA   1      56.757  75.757  56.335  1.00  0.00           C
ATOM     32  OD1 CYSTA   1      55.597  76.047  56.535  1.00  0.00           O
ATOM     33  CD2 CYSTA   1      57.677  76.587  55.265  1.00  0.00           C
ATOM     36  CA3 CYSTA   1      53.727  71.107  61.215  1.00  0.00           C
ATOM     39  CA4 CYSTA   1      52.637  71.707  60.225  1.00  0.00           C
ATOM     42  CA5 CYSTA   1      53.017  72.807  59.165  1.00  0.00           C
ATOM     45  CA6 CYSTA   1      52.927  72.527  57.625  1.00  0.00           C
ATOM     48  CA7 CYSTA   1      51.597  72.767  56.855  1.00  0.00           C
ATOM     51  CA8 CYSTA   1      51.747  73.407  55.435  1.00  0.00           C
ATOM     54  CA9 CYSTA   1      51.387  72.517  54.215  1.00  0.00           C
ATOM     57 0CA1 CYSTA   1      49.887  72.527  53.815  1.00  0.00           C
ATOM     60 1CA1 CYSTA   1      49.457  71.317  52.985  1.00  0.00           C
ATOM     63 2CA1 CYSTA   1      48.417  70.447  53.715  1.00  0.00           C
ATOM     66 3CA1 CYSTA   1      48.357  68.997  53.185  1.00  0.00           C
ATOM     69 4CA1 CYSTA   1      47.087  68.667  52.375  1.00  0.00           C
ATOM     72 5CA1 CYSTA   1      45.827  68.717  53.235  1.00  0.00           C
ATOM     75 6CA1 CYSTA   1      44.657  67.897  52.715  1.00  0.00           C
ATOM     79  CD3 CYSTA   1      57.257  76.837  53.715  1.00  0.00           C
ATOM     82  CD4 CYSTA   1      58.117  77.657  52.625  1.00  0.00           C
ATOM     85  CD5 CYSTA   1      57.627  77.617  51.095  1.00  0.00           C
ATOM     88  CD6 CYSTA   1      58.357  78.427  49.935  1.00  0.00           C
ATOM     91  CD7 CYSTA   1      57.847  78.207  48.455  1.00  0.00           C
ATOM     94  CD8 CYSTA   1      58.517  78.967  47.235  1.00  0.00           C
ATOM     97  CD9 CYSTA   1      57.857  78.717  45.825  1.00  0.00           C
ATOM    100 0CD1 CYSTA   1      58.627  79.037  44.495  1.00  0.00           C
ATOM    103 1CD1 CYSTA   1      58.367  80.387  43.755  1.00  0.00           C
ATOM    106 2CD1 CYSTA   1      58.887  80.417  42.285  1.00  0.00           C
ATOM    109 3CD1 CYSTA   1      59.127  81.817  41.645  1.00  0.00           C
ATOM    112 4CD1 CYSTA   1      57.937  82.777  41.705  1.00  0.00           C
ATOM    115 5CD1 CYSTA   1      58.197  84.157  41.085  1.00  0.00           C
ATOM    118 6CD1 CYSTA   1      57.047  85.167  41.255  1.00  0.00           C
ATOM    122  CX3 CYSTA   1      60.207  74.287  54.835  1.00  0.00           C
ATOM    125  CX4 CYSTA   1      61.227  74.117  53.585  1.00  0.00           C
ATOM    128  CX5 CYSTA   1      61.017  74.907  52.185  1.00  0.00           C
ATOM    131  CX6 CYSTA   1      62.207  75.057  51.105  1.00  0.00           C
ATOM    134  CX7 CYSTA   1      61.837  75.487  49.605  1.00  0.00           C
ATOM    137  CX8 CYSTA   1      62.937  75.527  48.435  1.00  0.00           C
ATOM    140  CX9 CYSTA   1      63.437  76.837  47.815  1.00  0.00           C
ATOM    142 0CX1 CYSTA   1      63.767  77.247  46.535  1.00  0.00           C
ATOM    144 1CX1 CYSTA   1      63.747  76.607  45.135  1.00  0.00           C
ATOM    147 2CX1 CYSTA   1      65.067  76.457  44.285  1.00  0.00           C
ATOM    150 3CX1 CYSTA   1      65.837  77.707  43.725  1.00  0.00           C
ATOM    153 4CX1 CYSTA   1      67.077  77.307  42.845  1.00  0.00           C
ATOM    156 5CX1 CYSTA   1      68.217  78.347  42.635  1.00  0.00           C
ATOM    159 6CX1 CYSTA   1      68.217  79.137  41.295  1.00  0.00           C
ATOM    162 7CX1 CYSTA   1      69.307  80.217  41.135  1.00  0.00           C
ATOM    165 8CX1 CYSTA   1      69.287  80.987  39.815  1.00  0.00           C
ATOM    169  N   SER A   2      55.357  66.657  68.195  1.00  0.00           N
ATOM    171  CA  SER A   2      54.747  65.867  69.715  1.00  0.00           C
ATOM    173  CB  SER A   2      54.117  66.967  70.635  1.00  0.00           C
ATOM    176  OG  SER A   2      53.107  67.737  69.985  1.00  0.00           O
ATOM    178  C   SER A   2      55.427  64.677  71.095  1.00  0.00           C
ATOM    179  O   SER A   2      56.637  64.597  70.915  1.00  0.00           O
ATOM    180  N   GLY A   3      55.167  63.727  72.435  1.00  0.00           N
ATOM    182  CA  GLY A   3      54.387  62.837  73.785  1.00  0.00           C
ATOM    185  C   GLY A   3      54.827  61.467  75.115  1.00  0.00           C
ATOM    186  O   GLY A   3      56.007  61.137  75.145  1.00  0.00           O
ATOM    187  N   ASN A   4      54.097  60.507  76.195  1.00  0.00           N
ATOM    189  CA  ASN A   4      54.187  59.887  77.845  1.00  0.00           C
ATOM    191  CB  ASN A   4      55.787  59.717  78.295  1.00  0.00           C
ATOM    194  CG  ASN A   4      56.567  58.927  79.455  1.00  0.00           C
ATOM    195  OD1 ASN A   4      56.037  58.517  80.475  1.00  0.00           O
ATOM    196  ND2 ASN A   4      57.857  58.657  79.245  1.00  0.00           N
ATOM    199  C   ASN A   4      53.197  58.707  78.965  1.00  0.00           C
ATOM    200  O   ASN A   4      52.127  58.357  78.495  1.00  0.00           O
ATOM    201  N   THR A   5      53.497  58.097  80.385  1.00  0.00           N
ATOM    203  CA  THR A   5      53.177  57.107  81.765  1.00  0.00           C
ATOM    205  CB  THR A   5      54.157  55.867  81.715  1.00  0.00           C
ATOM    207  OG1 THR A   5      55.407  56.137  82.355  1.00  0.00           O
ATOM    209  CG2 THR A   5      53.767  54.457  82.255  1.00  0.00           C
ATOM    213  C   THR A   5      51.957  56.657  82.985  1.00  0.00           C
ATOM    214  O   THR A   5      50.827  57.087  82.785  1.00  0.00           O
ATOM    215  N   LEU A   6      52.147  55.847  84.275  1.00  0.00           N
ATOM    217  CA  LEU A   6      51.607  55.437  85.795  1.00  0.00           C
ATOM    219  CB  LEU A   6      52.587  54.347  86.495  1.00  0.00           C
ATOM    222  CG  LEU A   6      53.017  54.317  88.035  1.00  0.00           C
ATOM    224  CD1 LEU A   6      52.447  55.317  89.065  1.00  0.00           C
ATOM    228  CD2 LEU A   6      52.977  52.897  88.675  1.00  0.00           C
ATOM    232  C   LEU A   6      50.127  55.047  86.495  1.00  0.00           C
ATOM    233  O   LEU A   6      49.097  55.597  86.105  1.00  0.00           O
ATOM    234  N   GLU A   7      50.007  54.127  87.615  1.00  0.00           N
ATOM    236  CA  GLU A   7      48.987  53.647  88.695  1.00  0.00           C
ATOM    238  CB  GLU A   7      49.537  52.597  89.775  1.00  0.00           C
ATOM    241  CG  GLU A   7      49.787  51.087  89.415  1.00  0.00           C
ATOM    244  CD  GLU A   7      48.547  50.247  89.085  1.00  0.00           C
ATOM    245  OE1 GLU A   7      47.447  50.827  88.955  1.00  0.00           O
ATOM    246  OE2 GLU A   7      48.707  49.007  88.895  1.00  0.00           O
ATOM    247  C   GLU A   7      48.107  54.607  89.625  1.00  0.00           C
ATOM    248  O   GLU A   7      48.357  55.807  89.735  1.00  0.00           O
ATOM    249  N   ARG A   8      47.087  54.057  90.405  1.00  0.00           N
ATOM    251  CA  ARG A   8      46.397  54.737  91.535  1.00  0.00           C
ATOM    253  CB  ARG A   8      45.147  54.017  92.165  1.00  0.00           C
ATOM    256  CG  ARG A   8      43.967  53.627  91.265  1.00  0.00           C
ATOM    259  CD  ARG A   8      43.337  54.747  90.435  1.00  0.00           C
ATOM    262  NE  ARG A   8      42.017  54.197  89.965  1.00  0.00           N
ATOM    264  CZ  ARG A   8      41.247  54.737  89.045  1.00  0.00           C
ATOM    265  NH1 ARG A   8      41.687  55.717  88.295  1.00  0.00           N
ATOM    268  NH2 ARG A   8      40.027  54.267  88.875  1.00  0.00           N
ATOM    271  C   ARG A   8      47.247  54.987  92.785  1.00  0.00           C
ATOM    272  O   ARG A   8      47.667  54.027  93.425  1.00  0.00           O
ATOM    273  N   VAL A   9      47.427  56.267  93.215  1.00  0.00           N
ATOM    275  CA  VAL A   9      47.797  56.677  94.570  1.00  0.00           C
ATOM    277  CB  VAL A   9      49.237  56.377  95.010  1.00  0.00           C
ATOM    279  CG1 VAL A   9      49.337  55.027  95.770  1.00  0.00           C
ATOM    283  CG2 VAL A   9      50.147  56.427  93.775  1.00  0.00           C
ATOM    287  C   VAL A   9      47.557  58.187  94.690  1.00  0.00           C
ATOM    288  O   VAL A   9      47.397  58.887  93.695  1.00  0.00           O
ATOM    289  N   VAL A  10      47.597  58.727  95.920  1.00  0.00           N
ATOM    291  CA  VAL A  10      47.747  60.157  96.160  1.00  0.00           C
ATOM    293  CB  VAL A  10      46.427  60.857  96.480  1.00  0.00           C
ATOM    295  CG1 VAL A  10      45.667  61.167  95.180  1.00  0.00           C
ATOM    299  CG2 VAL A  10      45.587  59.977  97.410  1.00  0.00           C
ATOM    303  C   VAL A  10      48.697  60.377  97.320  1.00  0.00           C
ATOM    304  O   VAL A  10      48.887  59.487  98.160  1.00  0.00           O
ATOM    305  N   TYR A  11      49.347  61.557  97.440  1.00  0.00           N
ATOM    307  CA  TYR A  11      49.387  62.717  96.550  1.00  0.00           C
ATOM    309  CB  TYR A  11      48.787  63.987  97.260  1.00  0.00           C
ATOM    312  CG  TYR A  11      49.257  65.357  96.750  1.00  0.00           C
ATOM    313  CD1 TYR A  11      48.597  66.047  95.720  1.00  0.00           C
ATOM    315  CE1 TYR A  11      49.047  67.307  95.300  1.00  0.00           C
ATOM    317  CZ  TYR A  11      50.167  67.897  95.900  1.00  0.00           C
ATOM    318  OH  TYR A  11      50.647  69.147  95.450  1.00  0.00           O
ATOM    320  CD2 TYR A  11      50.377  65.957  97.350  1.00  0.00           C
ATOM    322  CE2 TYR A  11      50.837  67.217  96.920  1.00  0.00           C
ATOM    324  C   TYR A  11      50.787  62.897  96.010  1.00  0.00           C
ATOM    325  O   TYR A  11      51.767  62.427  96.600  1.00  0.00           O
ATOM    326  N   ARG A  12      50.927  63.557  94.840  1.00  0.00           N
ATOM    328  CA  ARG A  12      52.177  64.097  94.385  1.00  0.00           C
ATOM    330  CB  ARG A  12      52.927  63.157  93.405  1.00  0.00           C
ATOM    333  CG  ARG A  12      53.737  62.027  94.065  1.00  0.00           C
ATOM    336  CD  ARG A  12      54.817  61.377  93.175  1.00  0.00           C
ATOM    339  NE  ARG A  12      54.167  60.857  91.935  1.00  0.00           N
ATOM    341  CZ  ARG A  12      54.147  61.467  90.765  1.00  0.00           C
ATOM    342  NH1 ARG A  12      54.707  62.637  90.555  1.00  0.00           N
ATOM    345  NH2 ARG A  12      53.487  60.907  89.775  1.00  0.00           N
ATOM    348  C   ARG A  12      51.957  65.457  93.705  1.00  0.00           C
ATOM    349  O   ARG A  12      50.887  65.707  93.135  1.00  0.00           O
ATOM    350  N   PRO A  13      52.947  66.337  93.705  1.00  0.00           N
ATOM    351  CD  PRO A  13      53.957  66.377  94.760  1.00  0.00           C
ATOM    354  CA  PRO A  13      52.907  67.567  92.905  1.00  0.00           C
ATOM    356  CB  PRO A  13      53.867  68.477  93.695  1.00  0.00           C
ATOM    359  CG  PRO A  13      54.847  67.537  94.375  1.00  0.00           C
ATOM    362  C   PRO A  13      53.467  67.307  91.505  1.00  0.00           C
ATOM    363  O   PRO A  13      53.737  66.167  91.155  1.00  0.00           O
ATOM    364  N   ASP A  14      53.667  68.357  90.685  1.00  0.00           N
ATOM    366  CA  ASP A  14      54.287  68.227  89.375  1.00  0.00           C
ATOM    368  CB  ASP A  14      53.787  69.307  88.375  1.00  0.00           C
ATOM    371  CG  ASP A  14      52.277  69.377  88.195  1.00  0.00           C
ATOM    372  OD1 ASP A  14      51.527  68.507  88.695  1.00  0.00           O
ATOM    373  OD2 ASP A  14      51.857  70.317  87.485  1.00  0.00           O
ATOM    374  C   ASP A  14      55.817  68.307  89.425  1.00  0.00           C
ATOM    375  O   ASP A  14      56.427  69.177  90.065  1.00  0.00           O
ATOM    376  N   ILE A  15      56.467  67.397  88.665  1.00  0.00           N
ATOM    378  CA  ILE A  15      57.907  67.347  88.465  1.00  0.00           C
ATOM    380  CB  ILE A  15      58.557  66.017  88.825  1.00  0.00           C
ATOM    382  CG2 ILE A  15      60.087  66.077  88.595  1.00  0.00           C
ATOM    386  CG1 ILE A  15      58.267  65.637  90.285  1.00  0.00           C
ATOM    389  CD  ILE A  15      58.667  64.217  90.675  1.00  0.00           C
ATOM    393  C   ILE A  15      58.137  67.577  86.995  1.00  0.00           C
ATOM    394  O   ILE A  15      57.787  66.747  86.165  1.00  0.00           O
ATOM    395  N   ASN A  16      58.807  68.667  86.625  1.00  0.00           N
ATOM    397  CA  ASN A  16      59.157  68.887  85.245  1.00  0.00           C
ATOM    399  CB  ASN A  16      58.587  70.207  84.685  1.00  0.00           C
ATOM    402  CG  ASN A  16      57.067  70.167  84.545  1.00  0.00           C
ATOM    403  OD1 ASN A  16      56.387  69.157  84.735  1.00  0.00           O
ATOM    404  ND2 ASN A  16      56.477  71.337  84.195  1.00  0.00           N
ATOM    407  C   ASN A  16      60.667  68.837  85.185  1.00  0.00           C
ATOM    408  O   ASN A  16      61.347  69.237  86.125  1.00  0.00           O
ATOM    409  N   GLN A  17      61.207  68.277  84.095  1.00  0.00           N
ATOM    411  CA  GLN A  17      62.607  68.047  83.885  1.00  0.00           C
ATOM    413  CB  GLN A  17      63.007  66.557  84.145  1.00  0.00           C
ATOM    416  CG  GLN A  17      63.167  66.157  85.635  1.00  0.00           C
ATOM    419  CD  GLN A  17      64.467  66.647  86.275  1.00  0.00           C
ATOM    420  OE1 GLN A  17      65.577  66.237  85.935  1.00  0.00           O
ATOM    421  NE2 GLN A  17      64.357  67.557  87.275  1.00  0.00           N
ATOM    424  C   GLN A  17      62.957  68.437  82.475  1.00  0.00           C
ATOM    425  O   GLN A  17      62.087  68.567  81.595  1.00  0.00           O
ATOM    426  N   GLY A  18      64.257  68.647  82.235  1.00  0.00           N
ATOM    428  CA  GLY A  18      64.797  69.097  80.965  1.00  0.00           C
ATOM    431  C   GLY A  18      64.387  70.467  80.475  1.00  0.00           C
ATOM    432  O   GLY A  18      63.817  71.307  81.175  1.00  0.00           O
ATOM    433  N   ASN A  19      64.767  70.717  79.215  1.00  0.00           N
ATOM    435  CA  ASN A  19      64.487  71.897  78.425  1.00  0.00           C
ATOM    437  CB  ASN A  19      65.137  71.767  77.025  1.00  0.00           C
ATOM    440  CG  ASN A  19      66.637  71.557  77.095  1.00  0.00           C
ATOM    441  OD1 ASN A  19      67.427  72.487  77.145  1.00  0.00           O
ATOM    442  ND2 ASN A  19      67.067  70.277  77.035  1.00  0.00           N
ATOM    445  C   ASN A  19      63.007  72.137  78.175  1.00  0.00           C
ATOM    446  O   ASN A  19      62.237  71.187  78.105  1.00  0.00           O
ATOM    447  N   TYR A  20      62.547  73.377  77.985  1.00  0.00           N
ATOM    449  CA  TYR A  20      61.187  73.577  77.485  1.00  0.00           C
ATOM    451  CB  TYR A  20      60.497  74.797  78.155  1.00  0.00           C
ATOM    454  CG  TYR A  20      59.027  74.817  77.805  1.00  0.00           C
ATOM    455  CD1 TYR A  20      58.537  75.557  76.715  1.00  0.00           C
ATOM    457  CE1 TYR A  20      57.167  75.567  76.415  1.00  0.00           C
ATOM    459  CZ  TYR A  20      56.277  74.837  77.205  1.00  0.00           C
ATOM    460  OH  TYR A  20      54.877  74.917  77.005  1.00  0.00           O
ATOM    462  CD2 TYR A  20      58.117  74.067  78.575  1.00  0.00           C
ATOM    464  CE2 TYR A  20      56.757  74.067  78.265  1.00  0.00           C
ATOM    466  C   TYR A  20      61.147  73.717  75.965  1.00  0.00           C
ATOM    467  O   TYR A  20      61.497  74.767  75.415  1.00  0.00           O
ATOM    468  N   LEU A  21      60.607  72.707  75.235  1.00  0.00           N
ATOM    470  CA  LEU A  21      60.307  72.857  73.825  1.00  0.00           C
ATOM    472  CB  LEU A  21      61.157  71.957  72.875  1.00  0.00           C
ATOM    475  CG  LEU A  21      61.497  70.517  73.305  1.00  0.00           C
ATOM    477  CD1 LEU A  21      60.297  69.577  73.305  1.00  0.00           C
ATOM    481  CD2 LEU A  21      62.557  69.917  72.355  1.00  0.00           C
ATOM    485  C   LEU A  21      58.817  72.827  73.515  1.00  0.00           C
ATOM    486  O   LEU A  21      58.097  71.857  73.745  1.00  0.00           O
ATOM    487  N   THR A  22      58.317  73.917  72.895  1.00  0.00           N
ATOM    489  CA  THR A  22      57.317  73.837  71.835  1.00  0.00           C
ATOM    491  CB  THR A  22      56.617  75.177  71.475  1.00  0.00           C
ATOM    493  OG1 THR A  22      56.707  75.547  70.105  1.00  0.00           O
ATOM    495  CG2 THR A  22      57.197  76.347  72.285  1.00  0.00           C
ATOM    499  C   THR A  22      57.917  73.157  70.615  1.00  0.00           C
ATOM    500  O   THR A  22      59.057  73.427  70.235  1.00  0.00           O
ATOM    501  N   ALA A  23      57.157  72.297  69.925  1.00  0.00           N
ATOM    503  CA  ALA A  23      57.707  71.627  68.775  1.00  0.00           C
ATOM    505  CB  ALA A  23      57.227  70.167  68.735  1.00  0.00           C
ATOM    509  C   ALA A  23      57.437  72.367  67.475  1.00  0.00           C
ATOM    510  O   ALA A  23      57.957  71.997  66.415  1.00  0.00           O
ATOM    511  N   ASN A  24      56.727  73.517  67.525  1.00  0.00           N
ATOM    513  CA  ASN A  24      56.877  74.557  66.545  1.00  0.00           C
ATOM    515  CB  ASN A  24      55.757  75.617  66.725  1.00  0.00           C
ATOM    518  CG  ASN A  24      56.087  77.007  66.175  1.00  0.00           C
ATOM    519  OD1 ASN A  24      56.217  77.977  66.915  1.00  0.00           O
ATOM    520  ND2 ASN A  24      56.307  77.077  64.845  1.00  0.00           N
ATOM    523  C   ASN A  24      58.297  75.137  66.555  1.00  0.00           C
ATOM    524  O   ASN A  24      58.937  75.207  65.515  1.00  0.00           O
ATOM    525  N   ASP A  25      58.847  75.457  67.745  1.00  0.00           N
ATOM    527  CA  ASP A  25      60.227  75.917  67.855  1.00  0.00           C
ATOM    529  CB  ASP A  25      60.517  76.537  69.245  1.00  0.00           C
ATOM    532  CG  ASP A  25      59.767  77.827  69.525  1.00  0.00           C
ATOM    533  OD1 ASP A  25      59.367  78.577  68.595  1.00  0.00           O
ATOM    534  OD2 ASP A  25      59.657  78.157  70.735  1.00  0.00           O
ATOM    535  C   ASP A  25      61.247  74.827  67.465  1.00  0.00           C
ATOM    536  O   ASP A  25      62.277  75.127  66.855  1.00  0.00           O
ATOM    537  N   VAL A  26      60.937  73.527  67.715  1.00  0.00           N
ATOM    539  CA  VAL A  26      61.747  72.407  67.205  1.00  0.00           C
ATOM    541  CB  VAL A  26      61.187  71.037  67.585  1.00  0.00           C
ATOM    543  CG1 VAL A  26      61.917  69.867  66.865  1.00  0.00           C
ATOM    547  CG2 VAL A  26      61.337  70.867  69.105  1.00  0.00           C
ATOM    551  C   VAL A  26      61.957  72.467  65.705  1.00  0.00           C
ATOM    552  O   VAL A  26      63.067  72.347  65.225  1.00  0.00           O
ATOM    553  N   SER A  27      60.917  72.747  64.905  1.00  0.00           N
ATOM    555  CA  SER A  27      61.067  72.667  63.455  1.00  0.00           C
ATOM    557  CB  SER A  27      59.867  71.967  62.795  1.00  0.00           C
ATOM    560  OG  SER A  27      60.137  71.637  61.425  1.00  0.00           O
ATOM    562  C   SER A  27      61.377  74.037  62.855  1.00  0.00           C
ATOM    563  O   SER A  27      61.127  74.327  61.685  1.00  0.00           O
ATOM    564  N   LYS A  28      61.987  74.917  63.655  1.00  0.00           N
ATOM    566  CA  LYS A  28      62.807  76.017  63.165  1.00  0.00           C
ATOM    568  CB  LYS A  28      62.907  77.127  64.225  1.00  0.00           C
ATOM    571  CG  LYS A  28      61.547  77.667  64.625  1.00  0.00           C
ATOM    574  CD  LYS A  28      61.647  78.607  65.825  1.00  0.00           C
ATOM    577  CE  LYS A  28      62.367  79.917  65.515  1.00  0.00           C
ATOM    580  NZ  LYS A  28      62.127  80.907  66.575  1.00  0.00           N
ATOM    584  C   LYS A  28      64.227  75.577  62.885  1.00  0.00           C
ATOM    585  O   LYS A  28      64.957  76.257  62.185  1.00  0.00           O
ATOM    586  N   ILE A  29      64.637  74.407  63.415  1.00  0.00           N
ATOM    588  CA  ILE A  29      65.857  73.727  63.015  1.00  0.00           C
ATOM    590  CB  ILE A  29      66.277  72.557  63.895  1.00  0.00           C
ATOM    592  CG2 ILE A  29      66.317  73.007  65.375  1.00  0.00           C
ATOM    596  CG1 ILE A  29      65.407  71.287  63.725  1.00  0.00           C
ATOM    599  CD  ILE A  29      66.047  70.247  62.805  1.00  0.00           C
ATOM    603  C   ILE A  29      65.767  73.297  61.565  1.00  0.00           C
ATOM    604  O   ILE A  29      64.697  72.967  61.045  1.00  0.00           O
ATOM    605  N   ARG A  30      66.917  73.317  60.875  1.00  0.00           N
ATOM    607  CA  ARG A  30      67.067  72.797  59.535  1.00  0.00           C
ATOM    609  CB  ARG A  30      67.087  73.897  58.445  1.00  0.00           C
ATOM    612  CG  ARG A  30      65.717  74.517  58.065  1.00  0.00           C
ATOM    615  CD  ARG A  30      65.147  75.567  59.025  1.00  0.00           C
ATOM    618  NE  ARG A  30      64.037  76.217  58.285  1.00  0.00           N
ATOM    620  CZ  ARG A  30      63.487  77.377  58.595  1.00  0.00           C
ATOM    621  NH1 ARG A  30      63.767  78.077  59.675  1.00  0.00           N
ATOM    624  NH2 ARG A  30      62.617  77.857  57.735  1.00  0.00           N
ATOM    627  C   ARG A  30      68.357  72.007  59.465  1.00  0.00           C
ATOM    628  O   ARG A  30      69.247  72.137  60.305  1.00  0.00           O
ATOM    629  N   VAL A  31      68.507  71.147  58.425  1.00  0.00           N
ATOM    631  CA  VAL A  31      69.797  70.577  58.075  1.00  0.00           C
ATOM    633  CB  VAL A  31      69.727  69.417  57.095  1.00  0.00           C
ATOM    635  CG1 VAL A  31      71.117  68.757  56.965  1.00  0.00           C
ATOM    639  CG2 VAL A  31      68.697  68.397  57.615  1.00  0.00           C
ATOM    643  C   VAL A  31      70.737  71.637  57.535  1.00  0.00           C
ATOM    644  O   VAL A  31      70.397  72.347  56.595  1.00  0.00           O
ATOM    645  N   GLY A  32      71.927  71.797  58.125  1.00  0.00           N
ATOM    647  CA  GLY A  32      72.917  72.767  57.665  1.00  0.00           C
ATOM    650  C   GLY A  32      73.027  73.947  58.565  1.00  0.00           C
ATOM    651  O   GLY A  32      73.687  74.917  58.235  1.00  0.00           O
ATOM    652  N   MET A  33      72.397  73.867  59.745  1.00  0.00           N
ATOM    654  CA  MET A  33      72.597  74.817  60.825  1.00  0.00           C
ATOM    656  CB  MET A  33      71.567  74.557  61.945  1.00  0.00           C
ATOM    659  CG  MET A  33      70.157  75.057  61.565  1.00  0.00           C
ATOM    662  SD  MET A  33      70.017  76.867  61.675  1.00  0.00           S
ATOM    663  CE  MET A  33      68.197  76.917  61.705  1.00  0.00           C
ATOM    667  C   MET A  33      74.007  74.857  61.415  1.00  0.00           C
ATOM    668  O   MET A  33      74.577  73.817  61.755  1.00  0.00           O
ATOM    669  N   THR A  34      74.557  76.057  61.655  1.00  0.00           N
ATOM    671  CA  THR A  34      75.537  76.247  62.715  1.00  0.00           C
ATOM    673  CB  THR A  34      76.197  77.617  62.765  1.00  0.00           C
ATOM    675  OG1 THR A  34      77.177  77.727  63.795  1.00  0.00           O
ATOM    677  CG2 THR A  34      75.157  78.717  63.005  1.00  0.00           C
ATOM    681  C   THR A  34      74.967  75.917  64.095  1.00  0.00           C
ATOM    682  O   THR A  34      73.837  76.277  64.435  1.00  0.00           O
ATOM    683  N   GLN A  35      75.777  75.257  64.935  1.00  0.00           N
ATOM    685  CA  GLN A  35      75.467  74.887  66.295  1.00  0.00           C
ATOM    687  CB  GLN A  35      76.717  74.117  66.815  1.00  0.00           C
ATOM    690  CG  GLN A  35      76.547  73.467  68.195  1.00  0.00           C
ATOM    693  CD  GLN A  35      77.757  72.627  68.595  1.00  0.00           C
ATOM    694  OE1 GLN A  35      77.777  71.397  68.525  1.00  0.00           O
ATOM    695  NE2 GLN A  35      78.847  73.287  69.045  1.00  0.00           N
ATOM    698  C   GLN A  35      75.107  76.087  67.165  1.00  0.00           C
ATOM    699  O   GLN A  35      74.327  76.017  68.115  1.00  0.00           O
ATOM    700  N   GLN A  36      75.637  77.277  66.815  1.00  0.00           N
ATOM    702  CA  GLN A  36      75.257  78.557  67.395  1.00  0.00           C
ATOM    704  CB  GLN A  36      76.107  79.647  66.705  1.00  0.00           C
ATOM    707  CG  GLN A  36      75.957  81.077  67.295  1.00  0.00           C
ATOM    710  CD  GLN A  36      75.067  82.057  66.525  1.00  0.00           C
ATOM    711  OE1 GLN A  36      74.177  82.707  67.065  1.00  0.00           O
ATOM    712  NE2 GLN A  36      75.397  82.297  65.225  1.00  0.00           N
ATOM    715  C   GLN A  36      73.777  78.907  67.245  1.00  0.00           C
ATOM    716  O   GLN A  36      73.127  79.287  68.215  1.00  0.00           O
ATOM    717  N   GLN A  37      73.197  78.717  66.045  1.00  0.00           N
ATOM    719  CA  GLN A  37      71.827  79.077  65.745  1.00  0.00           C
ATOM    721  CB  GLN A  37      71.627  79.387  64.235  1.00  0.00           C
ATOM    724  CG  GLN A  37      72.267  80.727  63.805  1.00  0.00           C
ATOM    727  CD  GLN A  37      71.987  81.017  62.325  1.00  0.00           C
ATOM    728  OE1 GLN A  37      71.657  80.147  61.525  1.00  0.00           O
ATOM    729  NE2 GLN A  37      72.157  82.297  61.925  1.00  0.00           N
ATOM    732  C   GLN A  37      70.817  78.037  66.185  1.00  0.00           C
ATOM    733  O   GLN A  37      69.637  78.337  66.345  1.00  0.00           O
ATOM    734  N   VAL A  38      71.257  76.797  66.475  1.00  0.00           N
ATOM    736  CA  VAL A  38      70.497  75.837  67.265  1.00  0.00           C
ATOM    738  CB  VAL A  38      71.217  74.497  67.345  1.00  0.00           C
ATOM    740  CG1 VAL A  38      70.397  73.497  68.175  1.00  0.00           C
ATOM    744  CG2 VAL A  38      71.427  73.917  65.935  1.00  0.00           C
ATOM    748  C   VAL A  38      70.197  76.377  68.665  1.00  0.00           C
ATOM    749  O   VAL A  38      69.067  76.347  69.155  1.00  0.00           O
ATOM    750  N   ALA A  39      71.197  76.987  69.325  1.00  0.00           N
ATOM    752  CA  ALA A  39      70.997  77.517  70.665  1.00  0.00           C
ATOM    754  CB  ALA A  39      72.357  77.667  71.365  1.00  0.00           C
ATOM    758  C   ALA A  39      70.217  78.827  70.665  1.00  0.00           C
ATOM    759  O   ALA A  39      69.637  79.247  71.675  1.00  0.00           O
ATOM    760  N   TYR A  40      70.107  79.517  69.515  1.00  0.00           N
ATOM    762  CA  TYR A  40      69.287  80.717  69.345  1.00  0.00           C
ATOM    764  CB  TYR A  40      69.447  81.297  67.915  1.00  0.00           C
ATOM    767  CG  TYR A  40      68.677  82.587  67.765  1.00  0.00           C
ATOM    768  CD1 TYR A  40      69.167  83.777  68.315  1.00  0.00           C
ATOM    770  CE1 TYR A  40      68.497  84.987  68.105  1.00  0.00           C
ATOM    772  CZ  TYR A  40      67.317  84.997  67.375  1.00  0.00           C
ATOM    773  OH  TYR A  40      66.597  86.187  67.145  1.00  0.00           O
ATOM    775  CD2 TYR A  40      67.457  82.607  67.085  1.00  0.00           C
ATOM    777  CE2 TYR A  40      66.767  83.807  66.905  1.00  0.00           C
ATOM    779  C   TYR A  40      67.797  80.527  69.665  1.00  0.00           C
ATOM    780  O   TYR A  40      67.177  81.367  70.325  1.00  0.00           O
ATOM    781  N   ALA A  41      67.207  79.417  69.205  1.00  0.00           N
ATOM    783  CA  ALA A  41      65.767  79.237  69.255  1.00  0.00           C
ATOM    785  CB  ALA A  41      65.287  78.917  67.825  1.00  0.00           C
ATOM    789  C   ALA A  41      65.357  78.157  70.255  1.00  0.00           C
ATOM    790  O   ALA A  41      64.367  78.297  70.955  1.00  0.00           O
ATOM    791  N   LEU A  42      66.167  77.097  70.435  1.00  0.00           N
ATOM    793  CA  LEU A  42      65.867  76.057  71.415  1.00  0.00           C
ATOM    795  CB  LEU A  42      66.377  74.687  70.915  1.00  0.00           C
ATOM    798  CG  LEU A  42      65.797  74.257  69.555  1.00  0.00           C
ATOM    800  CD1 LEU A  42      66.357  72.897  69.155  1.00  0.00           C
ATOM    804  CD2 LEU A  42      64.257  74.207  69.575  1.00  0.00           C
ATOM    808  C   LEU A  42      66.527  76.347  72.755  1.00  0.00           C
ATOM    809  O   LEU A  42      66.227  75.737  73.785  1.00  0.00           O
ATOM    810  N   GLY A  43      67.397  77.377  72.795  1.00  0.00           N
ATOM    812  CA  GLY A  43      68.177  77.677  73.975  1.00  0.00           C
ATOM    815  C   GLY A  43      69.317  76.727  74.165  1.00  0.00           C
ATOM    816  O   GLY A  43      69.527  75.787  73.395  1.00  0.00           O
ATOM    817  N   THR A  44      70.107  76.967  75.215  1.00  0.00           N
ATOM    819  CA  THR A  44      71.167  76.077  75.595  1.00  0.00           C
ATOM    821  CB  THR A  44      72.017  76.727  76.685  1.00  0.00           C
ATOM    823  OG1 THR A  44      71.247  77.147  77.815  1.00  0.00           O
ATOM    825  CG2 THR A  44      72.607  78.017  76.095  1.00  0.00           C
ATOM    829  C   THR A  44      70.617  74.737  76.045  1.00  0.00           C
ATOM    830  O   THR A  44      69.687  74.737  76.855  1.00  0.00           O
ATOM    831  N   PRO A  45      71.067  73.567  75.565  1.00  0.00           N
ATOM    832  CD  PRO A  45      72.227  73.427  74.685  1.00  0.00           C
ATOM    835  CA  PRO A  45      70.617  72.277  76.075  1.00  0.00           C
ATOM    837  CB  PRO A  45      71.267  71.277  75.095  1.00  0.00           C
ATOM    840  CG  PRO A  45      72.577  71.937  74.695  1.00  0.00           C
ATOM    843  C   PRO A  45      71.037  72.017  77.515  1.00  0.00           C
ATOM    844  O   PRO A  45      72.117  72.407  77.935  1.00  0.00           O
ATOM    845  N   LEU A  46      70.207  71.307  78.305  1.00  0.00           N
ATOM    847  CA  LEU A  46      70.557  70.887  79.655  1.00  0.00           C
ATOM    849  CB  LEU A  46      69.317  70.937  80.575  1.00  0.00           C
ATOM    852  CG  LEU A  46      68.937  72.337  81.125  1.00  0.00           C
ATOM    854  CD1 LEU A  46      68.567  73.387  80.075  1.00  0.00           C
ATOM    858  CD2 LEU A  46      67.777  72.157  82.115  1.00  0.00           C
ATOM    862  C   LEU A  46      71.167  69.487  79.685  1.00  0.00           C
ATOM    863  O   LEU A  46      71.707  69.037  80.705  1.00  0.00           O
ATOM    864  N   MET A  47      71.207  68.787  78.535  1.00  0.00           N
ATOM    866  CA  MET A  47      71.997  67.587  78.345  1.00  0.00           C
ATOM    868  CB  MET A  47      71.117  66.307  78.335  1.00  0.00           C
ATOM    871  CG  MET A  47      70.467  65.997  79.695  1.00  0.00           C
ATOM    874  SD  MET A  47      69.467  64.477  79.745  1.00  0.00           S
ATOM    875  CE  MET A  47      70.817  63.277  79.575  1.00  0.00           C
ATOM    879  C   MET A  47      72.847  67.707  77.095  1.00  0.00           C
ATOM    880  O   MET A  47      72.347  68.017  76.015  1.00  0.00           O
ATOM    881  N   SER A  48      74.157  67.497  77.235  1.00  0.00           N
ATOM    883  CA  SER A  48      75.107  67.427  76.135  1.00  0.00           C
ATOM    885  CB  SER A  48      76.207  68.507  76.245  1.00  0.00           C
ATOM    888  OG  SER A  48      76.897  68.447  77.495  1.00  0.00           O
ATOM    890  C   SER A  48      75.707  66.027  76.195  1.00  0.00           C
ATOM    891  O   SER A  48      75.367  65.277  77.105  1.00  0.00           O
ATOM    892  N   ASP A  49      76.557  65.607  75.225  1.00  0.00           N
ATOM    894  CA  ASP A  49      76.977  64.217  75.125  1.00  0.00           C
ATOM    896  CB  ASP A  49      76.757  63.707  73.665  1.00  0.00           C
ATOM    899  CG  ASP A  49      76.737  62.197  73.495  1.00  0.00           C
ATOM    900  OD1 ASP A  49      76.857  61.457  74.495  1.00  0.00           O
ATOM    901  OD2 ASP A  49      76.537  61.737  72.335  1.00  0.00           O
ATOM    902  C   ASP A  49      78.447  64.057  75.525  1.00  0.00           C
ATOM    903  O   ASP A  49      79.367  64.387  74.765  1.00  0.00           O
ATOM    904  N   PRO A  50      78.687  63.537  76.705  1.00  0.00           N
ATOM    905  CD  PRO A  50      78.117  64.077  77.925  1.00  0.00           C
ATOM    908  CA  PRO A  50      79.817  62.687  76.975  1.00  0.00           C
ATOM    910  CB  PRO A  50      80.077  62.827  78.495  1.00  0.00           C
ATOM    913  CG  PRO A  50      79.297  64.077  78.885  1.00  0.00           C
ATOM    916  C   PRO A  50      79.437  61.247  76.645  1.00  0.00           C
ATOM    917  O   PRO A  50      78.377  60.797  77.075  1.00  0.00           O
ATOM    918  N   PHE A  51      80.287  60.457  75.985  1.00  0.00           N
ATOM    920  CA  PHE A  51      81.717  60.637  76.035  1.00  0.00           C
ATOM    922  CB  PHE A  51      82.377  59.557  76.925  1.00  0.00           C
ATOM    925  CG  PHE A  51      81.577  59.227  78.155  1.00  0.00           C
ATOM    926  CD1 PHE A  51      81.757  59.937  79.355  1.00  0.00           C
ATOM    928  CE1 PHE A  51      80.967  59.657  80.475  1.00  0.00           C
ATOM    930  CZ  PHE A  51      80.017  58.637  80.425  1.00  0.00           C
ATOM    932  CD2 PHE A  51      80.637  58.177  78.125  1.00  0.00           C
ATOM    934  CE2 PHE A  51      79.877  57.877  79.255  1.00  0.00           C
ATOM    936  C   PHE A  51      82.347  60.617  74.655  1.00  0.00           C
ATOM    937  O   PHE A  51      82.347  59.607  73.945  1.00  0.00           O
ATOM    938  N   GLY A  52      82.987  61.747  74.285  1.00  0.00           N
ATOM    940  CA  GLY A  52      83.877  61.897  73.135  1.00  0.00           C
ATOM    943  C   GLY A  52      83.187  62.037  71.805  1.00  0.00           C
ATOM    944  O   GLY A  52      83.817  61.967  70.755  1.00  0.00           O
ATOM    945  N   THR A  53      81.867  62.287  71.815  1.00  0.00           N
ATOM    947  CA  THR A  53      81.077  62.457  70.615  1.00  0.00           C
ATOM    949  CB  THR A  53      80.127  61.287  70.315  1.00  0.00           C
ATOM    951  OG1 THR A  53      79.347  60.887  71.445  1.00  0.00           O
ATOM    953  CG2 THR A  53      81.027  60.097  69.925  1.00  0.00           C
ATOM    957  C   THR A  53      80.337  63.747  70.775  1.00  0.00           C
ATOM    958  O   THR A  53      80.247  64.307  71.865  1.00  0.00           O
ATOM    959  N   ASN A  54      79.837  64.327  69.675  1.00  0.00           N
ATOM    961  CA  ASN A  54      79.047  65.537  69.775  1.00  0.00           C
ATOM    963  CB  ASN A  54      79.707  66.737  69.035  1.00  0.00           C
ATOM    966  CG  ASN A  54      79.037  68.037  69.465  1.00  0.00           C
ATOM    967  OD1 ASN A  54      78.177  68.017  70.345  1.00  0.00           O
ATOM    968  ND2 ASN A  54      79.437  69.177  68.875  1.00  0.00           N
ATOM    971  C   ASN A  54      77.617  65.257  69.325  1.00  0.00           C
ATOM    972  O   ASN A  54      77.337  65.037  68.145  1.00  0.00           O
ATOM    973  N   THR A  55      76.687  65.287  70.295  1.00  0.00           N
ATOM    975  CA  THR A  55      75.267  65.467  70.055  1.00  0.00           C
ATOM    977  CB  THR A  55      74.367  64.207  70.175  1.00  0.00           C
ATOM    979  OG1 THR A  55      74.147  63.737  71.505  1.00  0.00           O
ATOM    981  CG2 THR A  55      75.007  63.067  69.395  1.00  0.00           C
ATOM    985  C   THR A  55      74.847  66.487  71.065  1.00  0.00           C
ATOM    986  O   THR A  55      75.517  66.697  72.075  1.00  0.00           O
ATOM    987  N   TRP A  56      73.697  67.137  70.825  1.00  0.00           N
ATOM    989  CA  TRP A  56      72.947  67.877  71.815  1.00  0.00           C
ATOM    991  CB  TRP A  56      72.757  69.367  71.425  1.00  0.00           C
ATOM    994  CG  TRP A  56      73.977  70.237  71.485  1.00  0.00           C
ATOM    995  CD1 TRP A  56      75.237  69.997  71.965  1.00  0.00           C
ATOM    997  NE1 TRP A  56      75.987  71.147  71.925  1.00  0.00           N
ATOM    999  CE2 TRP A  56      75.217  72.157  71.435  1.00  0.00           C
ATOM   1000  CD2 TRP A  56      73.937  71.627  71.145  1.00  0.00           C
ATOM   1001  CE3 TRP A  56      72.937  72.467  70.655  1.00  0.00           C
ATOM   1003  CZ3 TRP A  56      73.227  73.827  70.505  1.00  0.00           C
ATOM   1005  CZ2 TRP A  56      75.517  73.497  71.265  1.00  0.00           C
ATOM   1007  CH2 TRP A  56      74.497  74.327  70.805  1.00  0.00           C
ATOM   1009  C   TRP A  56      71.587  67.227  72.055  1.00  0.00           C
ATOM   1010  O   TRP A  56      70.737  67.147  71.165  1.00  0.00           O
ATOM   1011  N   PHE A  57      71.377  66.747  73.295  1.00  0.00           N
ATOM   1013  CA  PHE A  57      70.167  66.147  73.785  1.00  0.00           C
ATOM   1015  CB  PHE A  57      70.417  65.177  74.985  1.00  0.00           C
ATOM   1018  CG  PHE A  57      71.157  63.907  74.645  1.00  0.00           C
ATOM   1019  CD1 PHE A  57      70.617  62.937  73.765  1.00  0.00           C
ATOM   1021  CE1 PHE A  57      71.337  61.777  73.445  1.00  0.00           C
ATOM   1023  CZ  PHE A  57      72.617  61.577  73.995  1.00  0.00           C
ATOM   1025  CD2 PHE A  57      72.397  63.627  75.255  1.00  0.00           C
ATOM   1027  CE2 PHE A  57      73.137  62.497  74.905  1.00  0.00           C
ATOM   1029  C   PHE A  57      69.217  67.237  74.255  1.00  0.00           C
ATOM   1030  O   PHE A  57      69.347  67.827  75.335  1.00  0.00           O
ATOM   1031  N   TYR A  58      68.157  67.457  73.475  1.00  0.00           N
ATOM   1033  CA  TYR A  58      67.017  68.197  73.935  1.00  0.00           C
ATOM   1035  CB  TYR A  58      66.457  69.137  72.855  1.00  0.00           C
ATOM   1038  CG  TYR A  58      67.437  70.257  72.605  1.00  0.00           C
ATOM   1039  CD1 TYR A  58      68.347  70.207  71.535  1.00  0.00           C
ATOM   1041  CE1 TYR A  58      69.197  71.297  71.265  1.00  0.00           C
ATOM   1043  CZ  TYR A  58      69.127  72.447  72.055  1.00  0.00           C
ATOM   1044  OH  TYR A  58      69.947  73.557  71.765  1.00  0.00           O
ATOM   1046  CD2 TYR A  58      67.447  71.407  73.435  1.00  0.00           C
ATOM   1048  CE2 TYR A  58      68.257  72.507  73.145  1.00  0.00           C
ATOM   1050  C   TYR A  58      66.007  67.187  74.425  1.00  0.00           C
ATOM   1051  O   TYR A  58      65.477  66.357  73.675  1.00  0.00           O
ATOM   1052  N   VAL A  59      65.767  67.197  75.735  1.00  0.00           N
ATOM   1054  CA  VAL A  59      64.727  66.417  76.355  1.00  0.00           C
ATOM   1056  CB  VAL A  59      65.277  65.347  77.305  1.00  0.00           C
ATOM   1058  CG1 VAL A  59      66.137  65.957  78.445  1.00  0.00           C
ATOM   1062  CG2 VAL A  59      64.117  64.477  77.845  1.00  0.00           C
ATOM   1066  C   VAL A  59      63.817  67.387  77.045  1.00  0.00           C
ATOM   1067  O   VAL A  59      64.267  68.367  77.655  1.00  0.00           O
ATOM   1068  N   PHE A  60      62.517  67.127  76.935  1.00  0.00           N
ATOM   1070  CA  PHE A  60      61.447  67.817  77.595  1.00  0.00           C
ATOM   1072  CB  PHE A  60      60.557  68.457  76.505  1.00  0.00           C
ATOM   1075  CG  PHE A  60      59.207  68.937  76.955  1.00  0.00           C
ATOM   1076  CD1 PHE A  60      59.087  69.967  77.895  1.00  0.00           C
ATOM   1078  CE1 PHE A  60      57.827  70.457  78.255  1.00  0.00           C
ATOM   1080  CZ  PHE A  60      56.677  69.927  77.665  1.00  0.00           C
ATOM   1082  CD2 PHE A  60      58.047  68.387  76.395  1.00  0.00           C
ATOM   1084  CE2 PHE A  60      56.787  68.887  76.725  1.00  0.00           C
ATOM   1086  C   PHE A  60      60.717  66.767  78.395  1.00  0.00           C
ATOM   1087  O   PHE A  60      60.407  65.707  77.845  1.00  0.00           O
ATOM   1088  N   ARG A  61      60.457  66.977  79.705  1.00  0.00           N
ATOM   1090  CA  ARG A  61      59.797  65.947  80.485  1.00  0.00           C
ATOM   1092  CB  ARG A  61      60.857  65.007  81.085  1.00  0.00           C
ATOM   1095  CG  ARG A  61      60.317  63.767  81.815  1.00  0.00           C
ATOM   1098  CD  ARG A  61      61.457  62.917  82.395  1.00  0.00           C
ATOM   1101  NE  ARG A  61      60.857  61.727  83.065  1.00  0.00           N
ATOM   1103  CZ  ARG A  61      60.657  60.527  82.525  1.00  0.00           C
ATOM   1104  NH1 ARG A  61      60.997  60.177  81.315  1.00  0.00           N
ATOM   1107  NH2 ARG A  61      60.077  59.627  83.285  1.00  0.00           N
ATOM   1110  C   ARG A  61      58.927  66.577  81.555  1.00  0.00           C
ATOM   1111  O   ARG A  61      59.277  67.587  82.165  1.00  0.00           O
ATOM   1112  N   GLN A  62      57.747  65.997  81.805  1.00  0.00           N
ATOM   1114  CA  GLN A  62      56.777  66.517  82.755  1.00  0.00           C
ATOM   1116  CB  GLN A  62      55.617  67.267  82.045  1.00  0.00           C
ATOM   1119  CG  GLN A  62      56.067  68.417  81.115  1.00  0.00           C
ATOM   1122  CD  GLN A  62      54.857  69.227  80.675  1.00  0.00           C
ATOM   1123  OE1 GLN A  62      53.927  68.737  80.025  1.00  0.00           O
ATOM   1124  NE2 GLN A  62      54.837  70.527  81.055  1.00  0.00           N
ATOM   1127  C   GLN A  62      56.127  65.347  83.475  1.00  0.00           C
ATOM   1128  O   GLN A  62      55.727  64.407  82.815  1.00  0.00           O
ATOM   1129  N   GLN A  63      55.967  65.377  84.805  1.00  0.00           N
ATOM   1131  CA  GLN A  63      55.207  64.377  85.525  1.00  0.00           C
ATOM   1133  CB  GLN A  63      56.137  63.537  86.445  1.00  0.00           C
ATOM   1136  CG  GLN A  63      55.507  62.187  86.875  1.00  0.00           C
ATOM   1139  CD  GLN A  63      56.497  61.337  87.685  1.00  0.00           C
ATOM   1140  OE1 GLN A  63      57.117  61.837  88.625  1.00  0.00           O
ATOM   1141  NE2 GLN A  63      56.637  60.037  87.335  1.00  0.00           N
ATOM   1144  C   GLN A  63      54.147  65.087  86.365  1.00  0.00           C
ATOM   1145  O   GLN A  63      54.497  65.597  87.425  1.00  0.00           O
ATOM   1146  N   PRO A  64      52.867  65.087  86.015  1.00  0.00           N
ATOM   1147  CD  PRO A  64      52.447  64.947  84.625  1.00  0.00           C
ATOM   1150  CA  PRO A  64      51.877  65.907  86.705  1.00  0.00           C
ATOM   1152  CB  PRO A  64      51.347  66.857  85.605  1.00  0.00           C
ATOM   1155  CG  PRO A  64      51.777  66.267  84.255  1.00  0.00           C
ATOM   1158  C   PRO A  64      50.777  65.037  87.315  1.00  0.00           C
ATOM   1159  O   PRO A  64      50.247  64.117  86.695  1.00  0.00           O
ATOM   1160  N   GLY A  65      50.457  65.337  88.585  1.00  0.00           N
ATOM   1162  CA  GLY A  65      49.377  64.827  89.425  1.00  0.00           C
ATOM   1165  C   GLY A  65      48.977  63.367  89.455  1.00  0.00           C
ATOM   1166  O   GLY A  65      47.827  63.067  89.785  1.00  0.00           O
ATOM   1167  N   HIS A  66      49.897  62.437  89.135  1.00  0.00           N
ATOM   1169  CA  HIS A  66      49.667  61.007  89.015  1.00  0.00           C
ATOM   1171  CB  HIS A  66      49.067  60.297  90.255  1.00  0.00           C
ATOM   1174  ND1 HIS A  66      49.867  61.187  92.455  1.00  0.00           N
ATOM   1175  CG  HIS A  66      49.977  60.257  91.435  1.00  0.00           C
ATOM   1176  CE1 HIS A  66      50.637  60.727  93.425  1.00  0.00           C
ATOM   1178  NE2 HIS A  66      51.247  59.577  93.075  1.00  0.00           N
ATOM   1180  CD2 HIS A  66      50.827  59.257  91.805  1.00  0.00           C
ATOM   1182  C   HIS A  66      48.907  60.647  87.755  1.00  0.00           C
ATOM   1183  O   HIS A  66      48.447  59.507  87.615  1.00  0.00           O
ATOM   1184  N   GLU A  67      48.797  61.567  86.775  1.00  0.00           N
ATOM   1186  CA  GLU A  67      48.187  61.297  85.485  1.00  0.00           C
ATOM   1188  CB  GLU A  67      47.877  62.617  84.755  1.00  0.00           C
ATOM   1191  CG  GLU A  67      46.907  63.557  85.525  1.00  0.00           C
ATOM   1194  CD  GLU A  67      46.697  64.867  84.765  1.00  0.00           C
ATOM   1195  OE1 GLU A  67      46.177  64.817  83.615  1.00  0.00           O
ATOM   1196  OE2 GLU A  67      47.067  65.937  85.305  1.00  0.00           O
ATOM   1197  C   GLU A  67      49.077  60.457  84.595  1.00  0.00           C
ATOM   1198  O   GLU A  67      48.657  59.607  83.805  1.00  0.00           O
ATOM   1199  N   GLY A  68      50.397  60.657  84.715  1.00  0.00           N
ATOM   1201  CA  GLY A  68      51.387  59.967  83.915  1.00  0.00           C
ATOM   1204  C   GLY A  68      52.687  60.677  84.015  1.00  0.00           C
ATOM   1205  O   GLY A  68      53.077  61.197  85.055  1.00  0.00           O
ATOM   1206  N   VAL A  69      53.417  60.707  82.885  1.00  0.00           N
ATOM   1208  CA  VAL A  69      54.597  61.527  82.685  1.00  0.00           C
ATOM   1210  CB  VAL A  69      55.927  60.757  82.815  1.00  0.00           C
ATOM   1212  CG1 VAL A  69      57.077  61.697  83.195  1.00  0.00           C
ATOM   1216  CG2 VAL A  69      55.827  59.587  83.825  1.00  0.00           C
ATOM   1220  C   VAL A  69      54.367  61.907  81.225  1.00  0.00           C
ATOM   1221  O   VAL A  69      53.727  61.127  80.535  1.00  0.00           O
ATOM   1222  N   THR A  70      54.847  63.027  80.695  1.00  0.00           N
ATOM   1224  CA  THR A  70      54.927  63.257  79.255  1.00  0.00           C
ATOM   1226  CB  THR A  70      53.887  64.137  78.555  1.00  0.00           C
ATOM   1228  OG1 THR A  70      53.367  65.147  79.385  1.00  0.00           O
ATOM   1230  CG2 THR A  70      52.677  63.287  78.155  1.00  0.00           C
ATOM   1234  C   THR A  70      56.337  63.637  78.915  1.00  0.00           C
ATOM   1235  O   THR A  70      57.047  64.227  79.725  1.00  0.00           O
ATOM   1236  N   GLN A  71      56.817  63.227  77.735  1.00  0.00           N
ATOM   1238  CA  GLN A  71      58.187  63.467  77.365  1.00  0.00           C
ATOM   1240  CB  GLN A  71      59.107  62.247  77.705  1.00  0.00           C
ATOM   1243  CG  GLN A  71      60.597  62.637  77.865  1.00  0.00           C
ATOM   1246  CD  GLN A  71      61.547  61.507  78.215  1.00  0.00           C
ATOM   1247  OE1 GLN A  71      62.207  61.487  79.255  1.00  0.00           O
ATOM   1248  NE2 GLN A  71      61.667  60.507  77.305  1.00  0.00           N
ATOM   1251  C   GLN A  71      58.187  63.747  75.865  1.00  0.00           C
ATOM   1252  O   GLN A  71      57.217  63.497  75.155  1.00  0.00           O
ATOM   1253  N   GLN A  72      59.287  64.277  75.325  1.00  0.00           N
ATOM   1255  CA  GLN A  72      59.737  63.807  74.025  1.00  0.00           C
ATOM   1257  CB  GLN A  72      59.137  64.537  72.795  1.00  0.00           C
ATOM   1260  CG  GLN A  72      59.427  66.047  72.685  1.00  0.00           C
ATOM   1263  CD  GLN A  72      59.077  66.617  71.305  1.00  0.00           C
ATOM   1264  OE1 GLN A  72      59.527  66.147  70.255  1.00  0.00           O
ATOM   1265  NE2 GLN A  72      58.267  67.697  71.285  1.00  0.00           N
ATOM   1268  C   GLN A  72      61.237  63.877  74.025  1.00  0.00           C
ATOM   1269  O   GLN A  72      61.827  64.517  74.895  1.00  0.00           O
ATOM   1270  N   THR A  73      61.937  63.177  73.105  1.00  0.00           N
ATOM   1272  CA  THR A  73      63.397  63.207  73.095  1.00  0.00           C
ATOM   1274  CB  THR A  73      64.107  61.997  73.755  1.00  0.00           C
ATOM   1276  OG1 THR A  73      64.977  61.227  72.925  1.00  0.00           O
ATOM   1278  CG2 THR A  73      63.067  61.007  74.305  1.00  0.00           C
ATOM   1282  C   THR A  73      63.837  63.547  71.695  1.00  0.00           C
ATOM   1283  O   THR A  73      63.407  62.937  70.715  1.00  0.00           O
ATOM   1284  N   LEU A  74      64.647  64.617  71.575  1.00  0.00           N
ATOM   1286  CA  LEU A  74      65.137  65.157  70.315  1.00  0.00           C
ATOM   1288  CB  LEU A  74      64.587  66.587  70.045  1.00  0.00           C
ATOM   1291  CG  LEU A  74      65.187  67.347  68.825  1.00  0.00           C
ATOM   1293  CD1 LEU A  74      64.727  66.777  67.475  1.00  0.00           C
ATOM   1297  CD2 LEU A  74      64.817  68.837  68.895  1.00  0.00           C
ATOM   1301  C   LEU A  74      66.627  65.187  70.485  1.00  0.00           C
ATOM   1302  O   LEU A  74      67.157  65.687  71.475  1.00  0.00           O
ATOM   1303  N   THR A  75      67.357  64.587  69.545  1.00  0.00           N
ATOM   1305  CA  THR A  75      68.807  64.487  69.655  1.00  0.00           C
ATOM   1307  CB  THR A  75      69.277  63.127  70.165  1.00  0.00           C
ATOM   1309  OG1 THR A  75      70.697  62.987  70.165  1.00  0.00           O
ATOM   1311  CG2 THR A  75      68.687  61.997  69.305  1.00  0.00           C
ATOM   1315  C   THR A  75      69.397  64.907  68.325  1.00  0.00           C
ATOM   1316  O   THR A  75      68.937  64.507  67.255  1.00  0.00           O
ATOM   1317  N   LEU A  76      70.387  65.807  68.385  1.00  0.00           N
ATOM   1319  CA  LEU A  76      70.947  66.447  67.215  1.00  0.00           C
ATOM   1321  CB  LEU A  76      70.827  67.997  67.295  1.00  0.00           C
ATOM   1324  CG  LEU A  76      69.467  68.537  67.785  1.00  0.00           C
ATOM   1326  CD1 LEU A  76      69.547  70.067  67.885  1.00  0.00           C
ATOM   1330  CD2 LEU A  76      68.307  68.147  66.855  1.00  0.00           C
ATOM   1334  C   LEU A  76      72.427  66.107  67.135  1.00  0.00           C
ATOM   1335  O   LEU A  76      73.177  66.407  68.055  1.00  0.00           O
ATOM   1336  N   THR A  77      72.887  65.467  66.045  1.00  0.00           N
ATOM   1338  CA  THR A  77      74.297  65.087  65.925  1.00  0.00           C
ATOM   1340  CB  THR A  77      74.527  63.717  65.295  1.00  0.00           C
ATOM   1342  OG1 THR A  77      73.797  62.757  66.045  1.00  0.00           O
ATOM   1344  CG2 THR A  77      76.007  63.317  65.385  1.00  0.00           C
ATOM   1348  C   THR A  77      75.047  66.127  65.145  1.00  0.00           C
ATOM   1349  O   THR A  77      74.587  66.577  64.105  1.00  0.00           O
ATOM   1350  N   PHE A  78      76.247  66.527  65.625  1.00  0.00           N
ATOM   1352  CA  PHE A  78      77.097  67.507  64.975  1.00  0.00           C
ATOM   1354  CB  PHE A  78      77.427  68.707  65.905  1.00  0.00           C
ATOM   1357  CG  PHE A  78      76.167  69.447  66.285  1.00  0.00           C
ATOM   1358  CD1 PHE A  78      75.377  69.027  67.375  1.00  0.00           C
ATOM   1360  CE1 PHE A  78      74.217  69.717  67.725  1.00  0.00           C
ATOM   1362  CZ  PHE A  78      73.837  70.857  66.995  1.00  0.00           C
ATOM   1364  CD2 PHE A  78      75.787  70.607  65.595  1.00  0.00           C
ATOM   1366  CE2 PHE A  78      74.627  71.297  65.935  1.00  0.00           C
ATOM   1368  C   PHE A  78      78.377  66.847  64.505  1.00  0.00           C
ATOM   1369  O   PHE A  78      78.917  65.947  65.145  1.00  0.00           O
ATOM   1370  N   ASN A  79      78.887  67.317  63.345  1.00  0.00           N
ATOM   1372  CA  ASN A  79      80.227  67.007  62.855  1.00  0.00           C
ATOM   1374  CB  ASN A  79      80.297  67.117  61.305  1.00  0.00           C
ATOM   1377  CG  ASN A  79      80.197  68.527  60.725  1.00  0.00           C
ATOM   1378  OD1 ASN A  79      80.267  69.547  61.415  1.00  0.00           O
ATOM   1379  ND2 ASN A  79      80.037  68.617  59.385  1.00  0.00           N
ATOM   1382  C   ASN A  79      81.247  67.907  63.525  1.00  0.00           C
ATOM   1383  O   ASN A  79      80.897  68.847  64.225  1.00  0.00           O
ATOM   1384  N   SER A  80      82.557  67.657  63.305  1.00  0.00           N
ATOM   1386  CA  SER A  80      83.677  68.387  63.905  1.00  0.00           C
ATOM   1388  CB  SER A  80      85.067  67.757  63.595  1.00  0.00           C
ATOM   1391  OG  SER A  80      85.247  67.507  62.205  1.00  0.00           O
ATOM   1393  C   SER A  80      83.777  69.847  63.535  1.00  0.00           C
ATOM   1394  O   SER A  80      84.557  70.577  64.135  1.00  0.00           O
ATOM   1395  N   SER A  81      82.977  70.317  62.555  1.00  0.00           N
ATOM   1397  CA  SER A  81      83.017  71.697  62.125  1.00  0.00           C
ATOM   1399  CB  SER A  81      82.837  71.727  60.575  1.00  0.00           C
ATOM   1402  OG  SER A  81      83.387  72.907  59.975  1.00  0.00           O
ATOM   1404  C   SER A  81      81.897  72.467  62.815  1.00  0.00           C
ATOM   1405  O   SER A  81      81.787  73.687  62.655  1.00  0.00           O
ATOM   1406  N   GLY A  82      81.067  71.797  63.645  1.00  0.00           N
ATOM   1408  CA  GLY A  82      79.977  72.457  64.355  1.00  0.00           C
ATOM   1411  C   GLY A  82      78.747  72.637  63.525  1.00  0.00           C
ATOM   1412  O   GLY A  82      77.977  73.567  63.725  1.00  0.00           O
ATOM   1413  N   VAL A  83      78.527  71.727  62.565  1.00  0.00           N
ATOM   1415  CA  VAL A  83      77.357  71.697  61.715  1.00  0.00           C
ATOM   1417  CB  VAL A  83      77.717  71.747  60.225  1.00  0.00           C
ATOM   1419  CG1 VAL A  83      76.457  71.737  59.345  1.00  0.00           C
ATOM   1423  CG2 VAL A  83      78.537  73.027  59.955  1.00  0.00           C
ATOM   1427  C   VAL A  83      76.627  70.407  62.035  1.00  0.00           C
ATOM   1428  O   VAL A  83      77.267  69.357  62.175  1.00  0.00           O
ATOM   1429  N   LEU A  84      75.287  70.437  62.225  1.00  0.00           N
ATOM   1431  CA  LEU A  84      74.517  69.227  62.425  1.00  0.00           C
ATOM   1433  CB  LEU A  84      73.137  69.447  63.105  1.00  0.00           C
ATOM   1436  CG  LEU A  84      72.097  70.297  62.365  1.00  0.00           C
ATOM   1438  CD1 LEU A  84      71.357  69.487  61.305  1.00  0.00           C
ATOM   1442  CD2 LEU A  84      71.087  70.847  63.395  1.00  0.00           C
ATOM   1446  C   LEU A  84      74.447  68.307  61.205  1.00  0.00           C
ATOM   1447  O   LEU A  84      74.387  68.747  60.065  1.00  0.00           O
ATOM   1448  N   THR A  85      74.497  66.987  61.435  1.00  0.00           N
ATOM   1450  CA  THR A  85      74.507  65.977  60.385  1.00  0.00           C
ATOM   1452  CB  THR A  85      75.727  65.047  60.455  1.00  0.00           C
ATOM   1454  OG1 THR A  85      75.887  64.477  61.745  1.00  0.00           O
ATOM   1456  CG2 THR A  85      76.987  65.877  60.175  1.00  0.00           C
ATOM   1460  C   THR A  85      73.317  65.067  60.475  1.00  0.00           C
ATOM   1461  O   THR A  85      72.967  64.417  59.495  1.00  0.00           O
ATOM   1462  N   ASN A  86      72.627  64.997  61.635  1.00  0.00           N
ATOM   1464  CA  ASN A  86      71.537  64.057  61.825  1.00  0.00           C
ATOM   1466  CB  ASN A  86      72.027  62.697  62.425  1.00  0.00           C
ATOM   1469  CG  ASN A  86      70.897  61.687  62.695  1.00  0.00           C
ATOM   1470  OD1 ASN A  86      70.527  61.367  63.825  1.00  0.00           O
ATOM   1471  ND2 ASN A  86      70.327  61.147  61.605  1.00  0.00           N
ATOM   1474  C   ASN A  86      70.517  64.687  62.745  1.00  0.00           C
ATOM   1475  O   ASN A  86      70.877  65.287  63.755  1.00  0.00           O
ATOM   1476  N   ILE A  87      69.227  64.497  62.425  1.00  0.00           N
ATOM   1478  CA  ILE A  87      68.117  64.847  63.275  1.00  0.00           C
ATOM   1480  CB  ILE A  87      67.137  65.827  62.635  1.00  0.00           C
ATOM   1482  CG2 ILE A  87      66.047  66.227  63.655  1.00  0.00           C
ATOM   1486  CG1 ILE A  87      67.867  67.067  62.065  1.00  0.00           C
ATOM   1489  CD  ILE A  87      68.617  67.887  63.115  1.00  0.00           C
ATOM   1493  C   ILE A  87      67.397  63.557  63.575  1.00  0.00           C
ATOM   1494  O   ILE A  87      67.227  62.697  62.705  1.00  0.00           O
ATOM   1495  N   ASP A  88      67.017  63.347  64.845  1.00  0.00           N
ATOM   1497  CA  ASP A  88      66.287  62.187  65.245  1.00  0.00           C
ATOM   1499  CB  ASP A  88      67.367  61.187  65.745  1.00  0.00           C
ATOM   1502  CG  ASP A  88      66.907  59.777  65.985  1.00  0.00           C
ATOM   1503  OD1 ASP A  88      65.687  59.557  66.175  1.00  0.00           O
ATOM   1504  OD2 ASP A  88      67.817  58.887  66.055  1.00  0.00           O
ATOM   1505  C   ASP A  88      65.297  62.637  66.305  1.00  0.00           C
ATOM   1506  O   ASP A  88      65.667  63.267  67.295  1.00  0.00           O
ATOM   1507  N   ASN A  89      63.997  62.367  66.075  1.00  0.00           N
ATOM   1509  CA  ASN A  89      62.937  62.797  66.965  1.00  0.00           C
ATOM   1511  CB  ASN A  89      62.037  63.897  66.315  1.00  0.00           C
ATOM   1514  CG  ASN A  89      60.897  64.347  67.235  1.00  0.00           C
ATOM   1515  OD1 ASN A  89      59.717  64.087  67.015  1.00  0.00           O
ATOM   1516  ND2 ASN A  89      61.297  65.057  68.315  1.00  0.00           N
ATOM   1519  C   ASN A  89      62.067  61.617  67.305  1.00  0.00           C
ATOM   1520  O   ASN A  89      61.497  60.977  66.415  1.00  0.00           O
ATOM   1521  N   LYS A  90      61.927  61.337  68.605  1.00  0.00           N
ATOM   1523  CA  LYS A  90      61.077  60.257  69.045  1.00  0.00           C
ATOM   1525  CB  LYS A  90      61.937  59.057  69.485  1.00  0.00           C
ATOM   1528  CG  LYS A  90      63.027  59.317  70.535  1.00  0.00           C
ATOM   1531  CD  LYS A  90      64.007  58.127  70.535  1.00  0.00           C
ATOM   1534  CE  LYS A  90      65.207  58.257  71.475  1.00  0.00           C
ATOM   1537  NZ  LYS A  90      64.697  58.407  72.845  1.00  0.00           N
ATOM   1541  C   LYS A  90      60.057  60.727  70.085  1.00  0.00           C
ATOM   1542  O   LYS A  90      60.417  60.987  71.245  1.00  0.00           O
ATOM   1543  N   PRO A  91      58.777  60.827  69.715  1.00  0.00           N
ATOM   1544  CD  PRO A  91      58.387  61.077  68.305  1.00  0.00           C
ATOM   1547  CA  PRO A  91      57.777  61.407  70.605  1.00  0.00           C
ATOM   1549  CB  PRO A  91      56.567  61.637  69.675  1.00  0.00           C
ATOM   1552  CG  PRO A  91      57.217  62.047  68.365  1.00  0.00           C
ATOM   1555  C   PRO A  91      57.377  60.537  71.765  1.00  0.00           C
ATOM   1556  O   PRO A  91      57.757  60.827  72.895  1.00  0.00           O
ATOM   1557  N   ALA A  92      56.657  59.427  71.515  1.00  0.00           N
ATOM   1559  CA  ALA A  92      55.867  58.747  72.525  1.00  0.00           C
ATOM   1561  CB  ALA A  92      54.377  59.067  72.325  1.00  0.00           C
ATOM   1565  C   ALA A  92      56.137  57.257  72.475  1.00  0.00           C
ATOM   1566  O   ALA A  92      55.247  56.417  72.395  1.00  0.00           O
ATOM   1567  N   LEU A  93      57.437  56.967  72.625  1.00  0.00           N
ATOM   1569  CA  LEU A  93      58.067  55.777  73.195  1.00  0.00           C
ATOM   1571  CB  LEU A  93      58.187  55.867  74.765  1.00  0.00           C
ATOM   1574  CG  LEU A  93      57.947  57.247  75.395  1.00  0.00           C
ATOM   1576  CD1 LEU A  93      56.487  57.347  75.875  1.00  0.00           C
ATOM   1580  CD2 LEU A  93      58.907  57.527  76.555  1.00  0.00           C
ATOM   1584  C   LEU A  93      57.607  54.387  72.745  1.00  0.00           C
ATOM   1585  O   LEU A  93      57.167  54.167  71.615  1.00  0.00           O
ATOM   1586  N   SER A  94      57.797  53.387  73.625  1.00  0.00           N
ATOM   1588  CA  SER A  94      57.037  52.157  73.675  1.00  0.00           C
ATOM   1590  CB  SER A  94      57.627  51.087  72.695  1.00  0.00           C
ATOM   1593  OG  SER A  94      56.787  49.967  72.375  1.00  0.00           O
ATOM   1595  C   SER A  94      57.217  51.717  75.155  1.00  0.00           C
ATOM   1596  OT1 SER A  94      58.117  52.287  75.835  1.00  0.00           O
ATOM   1597  OT2 SER A  94      56.507  50.787  75.605  1.00  0.00           O
ATOM   1598  NH3 POPEB  95      92.037  52.507  59.835  1.00  0.00           N
ATOM   1602  C12 POPEB  95      93.047  51.837  60.725  1.00  0.00           C
ATOM   1605  C11 POPEB  95      94.277  52.727  60.925  1.00  0.00           C
ATOM   1608  P   POPEB  95      95.107  54.627  62.425  1.00  0.00           P
ATOM   1609  O13 POPEB  95      94.557  55.797  63.145  1.00  0.00           O
ATOM   1610  O14 POPEB  95      95.747  53.577  63.205  1.00  0.00           O
ATOM   1611  O11 POPEB  95      96.097  55.127  61.295  1.00  0.00           O
ATOM   1612  O12 POPEB  95      93.917  53.957  61.595  1.00  0.00           O
ATOM   1613  C1  POPEB  95      95.777  56.227  60.435  1.00  0.00           C
ATOM   1616  C2  POPEB  95      96.257  55.947  58.985  1.00  0.00           C
ATOM   1618  O21 POPEB  95      96.477  57.207  58.325  1.00  0.00           O
ATOM   1619  C21 POPEB  95      97.657  57.737  58.535  1.00  0.00           C
ATOM   1620  O22 POPEB  95      98.617  57.157  59.035  1.00  0.00           O
ATOM   1621  C22 POPEB  95      97.587  59.227  58.165  1.00  0.00           C
ATOM   1624  C3  POPEB  95      95.187  55.177  58.175  1.00  0.00           C
ATOM   1627  O31 POPEB  95      95.657  53.957  57.575  1.00  0.00           O
ATOM   1628  C31 POPEB  95      96.387  54.107  56.465  1.00  0.00           C
ATOM   1629  O32 POPEB  95      96.607  55.157  55.895  1.00  0.00           O
ATOM   1630  C32 POPEB  95      96.917  52.757  55.995  1.00  0.00           C
ATOM   1633  C23 POPEB  95      97.337  59.487  56.655  1.00  0.00           C
ATOM   1636  C24 POPEB  95      97.157  60.967  56.285  1.00  0.00           C
ATOM   1639  C25 POPEB  95      96.867  61.207  54.795  1.00  0.00           C
ATOM   1642  C26 POPEB  95      98.087  60.977  53.875  1.00  0.00           C
ATOM   1645  C27 POPEB  95      97.837  61.397  52.415  1.00  0.00           C
ATOM   1648  C28 POPEB  95      99.077  61.257  51.495  1.00  0.00           C
ATOM   1651  C29 POPEB  95     100.217  62.157  51.905  1.00  0.00           C
ATOM   1653 0C21 POPEB  95     100.947  62.977  51.115  1.00  0.00           C
ATOM   1655 1C21 POPEB  95     100.847  63.157  49.615  1.00  0.00           C
ATOM   1658 2C21 POPEB  95     102.197  63.707  49.095  1.00  0.00           C
ATOM   1661 3C21 POPEB  95     102.237  63.997  47.585  1.00  0.00           C
ATOM   1664 4C21 POPEB  95     103.567  64.647  47.185  1.00  0.00           C
ATOM   1667 5C21 POPEB  95     103.597  65.247  45.775  1.00  0.00           C
ATOM   1670 6C21 POPEB  95     104.887  66.037  45.515  1.00  0.00           C
ATOM   1673 7C21 POPEB  95     104.867  66.887  44.245  1.00  0.00           C
ATOM   1676 8C21 POPEB  95     106.177  67.657  44.035  1.00  0.00           C
ATOM   1680  C33 POPEB  95      97.767  52.867  54.715  1.00  0.00           C
ATOM   1683  C34 POPEB  95      98.347  51.497  54.325  1.00  0.00           C
ATOM   1686  C35 POPEB  95      99.257  51.557  53.105  1.00  0.00           C
ATOM   1689  C36 POPEB  95      98.527  51.797  51.785  1.00  0.00           C
ATOM   1692  C37 POPEB  95      99.517  51.857  50.615  1.00  0.00           C
ATOM   1695  C38 POPEB  95      98.867  52.187  49.275  1.00  0.00           C
ATOM   1698  C39 POPEB  95      99.887  52.247  48.135  1.00  0.00           C
ATOM   1701 0C31 POPEB  95     100.427  50.877  47.715  1.00  0.00           C
ATOM   1704 1C31 POPEB  95     101.447  50.977  46.575  1.00  0.00           C
ATOM   1707 2C31 POPEB  95     101.677  49.617  45.905  1.00  0.00           C
ATOM   1710 3C31 POPEB  95     102.827  49.597  44.895  1.00  0.00           C
ATOM   1713 4C31 POPEB  95     102.817  50.767  43.885  1.00  0.00           C
ATOM   1716 5C31 POPEB  95     103.927  50.647  42.835  1.00  0.00           C
ATOM   1719 6C31 POPEB  95     104.017  51.857  41.905  1.00  0.00           C
ATOM   1723  NH3 POPEC  96      39.177  94.367  16.275  1.00  0.00           N
ATOM   1727  C12 POPEC  96      39.677  93.047  15.735  1.00  0.00           C
ATOM   1730  C11 POPEC  96      41.127  93.127  15.205  1.00  0.00           C
ATOM   1733  P   POPEC  96      43.237  91.567  15.255  1.00  0.00           P
ATOM   1734  O13 POPEC  96      43.937  92.847  15.025  1.00  0.00           O
ATOM   1735  O14 POPEC  96      43.687  90.367  14.515  1.00  0.00           O
ATOM   1736  O11 POPEC  96      43.387  91.287  16.805  1.00  0.00           O
ATOM   1737  O12 POPEC  96      41.677  91.797  15.085  1.00  0.00           O
ATOM   1738  C1  POPEC  96      42.337  90.717  17.595  1.00  0.00           C
ATOM   1741  C2  POPEC  96      42.897  90.177  18.955  1.00  0.00           C
ATOM   1743  O21 POPEC  96      41.957  90.227  20.055  1.00  0.00           O
ATOM   1744  C21 POPEC  96      41.537  91.407  20.515  1.00  0.00           C
ATOM   1745  O22 POPEC  96      41.817  92.497  20.065  1.00  0.00           O
ATOM   1746  C22 POPEC  96      40.657  91.157  21.745  1.00  0.00           C
ATOM   1749  C3  POPEC  96      44.227  90.907  19.305  1.00  0.00           C
ATOM   1752  O31 POPEC  96      44.727  90.597  20.635  1.00  0.00           O
ATOM   1753  C31 POPEC  96      45.537  89.527  20.675  1.00  0.00           C
ATOM   1754  O32 POPEC  96      45.957  88.937  19.695  1.00  0.00           O
ATOM   1755  C32 POPEC  96      45.877  89.237  22.125  1.00  0.00           C
ATOM   1758  C23 POPEC  96      40.227  92.497  22.375  1.00  0.00           C
ATOM   1761  C24 POPEC  96      39.387  92.347  23.655  1.00  0.00           C
ATOM   1764  C25 POPEC  96      39.137  93.717  24.295  1.00  0.00           C
ATOM   1767  C26 POPEC  96      38.407  93.657  25.645  1.00  0.00           C
ATOM   1770  C27 POPEC  96      38.317  95.007  26.365  1.00  0.00           C
ATOM   1773  C28 POPEC  96      37.477  94.877  27.655  1.00  0.00           C
ATOM   1776  C29 POPEC  96      37.557  96.097  28.535  1.00  0.00           C
ATOM   1778 0C21 POPEC  96      37.817  96.097  29.865  1.00  0.00           C
ATOM   1780 1C21 POPEC  96      38.007  94.867  30.715  1.00  0.00           C
ATOM   1783 2C21 POPEC  96      37.717  95.127  32.205  1.00  0.00           C
ATOM   1786 3C21 POPEC  96      37.727  93.827  33.025  1.00  0.00           C
ATOM   1789 4C21 POPEC  96      37.867  94.027  34.545  1.00  0.00           C
ATOM   1792 5C21 POPEC  96      36.867  95.027  35.155  1.00  0.00           C
ATOM   1795 6C21 POPEC  96      36.967  95.077  36.685  1.00  0.00           C
ATOM   1798 7C21 POPEC  96      36.187  96.237  37.315  1.00  0.00           C
ATOM   1801 8C21 POPEC  96      36.167  96.187  38.845  1.00  0.00           C
ATOM   1805  C33 POPEC  96      47.287  89.737  22.485  1.00  0.00           C
ATOM   1808  C34 POPEC  96      47.577  89.477  23.965  1.00  0.00           C
ATOM   1811  C35 POPEC  96      48.457  90.547  24.615  1.00  0.00           C
ATOM   1814  C36 POPEC  96      49.937  90.167  24.715  1.00  0.00           C
ATOM   1817  C37 POPEC  96      50.687  91.177  25.585  1.00  0.00           C
ATOM   1820  C38 POPEC  96      52.177  90.867  25.775  1.00  0.00           C
ATOM   1823  C39 POPEC  96      52.487  89.487  26.395  1.00  0.00           C
ATOM   1826 0C31 POPEC  96      52.007  89.337  27.845  1.00  0.00           C
ATOM   1829 1C31 POPEC  96      52.397  87.987  28.445  1.00  0.00           C
ATOM   1832 2C31 POPEC  96      52.037  87.827  29.925  1.00  0.00           C
ATOM   1835 3C31 POPEC  96      52.997  88.557  30.865  1.00  0.00           C
ATOM   1838 4C31 POPEC  96      52.857  88.067  32.315  1.00  0.00           C
ATOM   1841 5C31 POPEC  96      53.937  88.627  33.255  1.00  0.00           C
ATOM   1844 6C31 POPEC  96      53.827  88.017  34.645  1.00  0.00           C
ATOM   1848  NH3 POPED  97      -2.967  58.187  21.775  1.00  0.00           N
ATOM   1852  C12 POPED  97      -1.607  57.727  21.335  1.00  0.00           C
ATOM   1855  C11 POPED  97      -1.537  56.207  21.285  1.00  0.00           C
ATOM   1858  P   POPED  97       0.777  55.137  22.045  1.00  0.00           P
ATOM   1859  O13 POPED  97       0.577  53.697  21.795  1.00  0.00           O
ATOM   1860  O14 POPED  97       2.157  55.667  21.935  1.00  0.00           O
ATOM   1861  O11 POPED  97       0.143  55.527  23.435  1.00  0.00           O
ATOM   1862  O12 POPED  97      -0.187  55.837  20.995  1.00  0.00           O
ATOM   1863  C1  POPED  97       0.907  55.757  24.635  1.00  0.00           C
ATOM   1866  C2  POPED  97       0.707  54.667  25.735  1.00  0.00           C
ATOM   1868  O21 POPED  97       2.027  54.207  26.095  1.00  0.00           O
ATOM   1869  C21 POPED  97       2.217  53.787  27.335  1.00  0.00           C
ATOM   1870  O22 POPED  97       1.387  53.727  28.205  1.00  0.00           O
ATOM   1871  C22 POPED  97       3.707  53.487  27.555  1.00  0.00           C
ATOM   1874  C3  POPED  97      -0.227  53.507  25.245  1.00  0.00           C
ATOM   1877  O31 POPED  97      -0.837  52.777  26.335  1.00  0.00           O
ATOM   1878  C31 POPED  97      -1.957  53.307  26.825  1.00  0.00           C
ATOM   1879  O32 POPED  97      -2.497  54.317  26.395  1.00  0.00           O
ATOM   1880  C32 POPED  97      -2.437  52.487  28.015  1.00  0.00           C
ATOM   1883  C23 POPED  97       4.217  53.877  28.965  1.00  0.00           C
ATOM   1886  C24 POPED  97       4.477  52.637  29.825  1.00  0.00           C
ATOM   1889  C25 POPED  97       4.817  52.947  31.285  1.00  0.00           C
ATOM   1892  C26 POPED  97       6.267  53.387  31.515  1.00  0.00           C
ATOM   1895  C27 POPED  97       6.617  53.467  33.005  1.00  0.00           C
ATOM   1898  C28 POPED  97       8.007  54.077  33.295  1.00  0.00           C
ATOM   1901  C29 POPED  97       7.937  55.337  34.125  1.00  0.00           C
ATOM   1903 0C21 POPED  97       8.857  55.747  35.025  1.00  0.00           C
ATOM   1905 1C21 POPED  97      10.147  55.057  35.375  1.00  0.00           C
ATOM   1908 2C21 POPED  97      10.647  55.427  36.785  1.00  0.00           C
ATOM   1911 3C21 POPED  97       9.877  54.737  37.925  1.00  0.00           C
ATOM   1914 4C21 POPED  97      10.157  55.397  39.285  1.00  0.00           C
ATOM   1917 5C21 POPED  97       9.527  54.657  40.475  1.00  0.00           C
ATOM   1920 6C21 POPED  97      10.297  53.377  40.845  1.00  0.00           C
ATOM   1923 7C21 POPED  97       9.857  52.777  42.185  1.00  0.00           C
ATOM   1926 8C21 POPED  97      10.637  51.527  42.565  1.00  0.00           C
ATOM   1930  C33 POPED  97      -3.637  53.117  28.765  1.00  0.00           C
ATOM   1933  C34 POPED  97      -3.947  52.327  30.045  1.00  0.00           C
ATOM   1936  C35 POPED  97      -5.177  52.837  30.805  1.00  0.00           C
ATOM   1939  C36 POPED  97      -5.447  51.987  32.065  1.00  0.00           C
ATOM   1942  C37 POPED  97      -6.777  52.337  32.755  1.00  0.00           C
ATOM   1945  C38 POPED  97      -7.217  51.277  33.775  1.00  0.00           C
ATOM   1948  C39 POPED  97      -7.117  51.697  35.245  1.00  0.00           C
ATOM   1951 0C31 POPED  97      -5.757  51.437  35.915  1.00  0.00           C
ATOM   1954 1C31 POPED  97      -5.857  51.597  37.435  1.00  0.00           C
ATOM   1957 2C31 POPED  97      -4.607  51.127  38.195  1.00  0.00           C
ATOM   1960 3C31 POPED  97      -4.837  51.007  39.715  1.00  0.00           C
ATOM   1963 4C31 POPED  97      -4.867  52.357  40.445  1.00  0.00           C
ATOM   1966 5C31 POPED  97      -5.387  52.227  41.885  1.00  0.00           C
ATOM   1969 6C31 POPED  97      -5.127  53.467  42.745  1.00  0.00           C
ATOM   1973  NH3 POPEE  98       4.767  54.737  21.455  1.00  0.00           N
ATOM   1977  C12 POPEE  98       4.397  53.507  22.215  1.00  0.00           C
ATOM   1980  C11 POPEE  98       3.817  52.447  21.275  1.00  0.00           C
ATOM   1983  P   POPEE  98       4.417  50.167  22.425  1.00  0.00           P
ATOM   1984  O13 POPEE  98       4.487  49.197  21.315  1.00  0.00           O
ATOM   1985  O14 POPEE  98       5.677  50.737  22.965  1.00  0.00           O
ATOM   1986  O11 POPEE  98       3.577  49.527  23.615  1.00  0.00           O
ATOM   1987  O12 POPEE  98       3.417  51.307  22.005  1.00  0.00           O
ATOM   1988  C1  POPEE  98       2.337  48.887  23.255  1.00  0.00           C
ATOM   1991  C2  POPEE  98       1.297  48.817  24.415  1.00  0.00           C
ATOM   1993  O21 POPEE  98       1.667  47.807  25.365  1.00  0.00           O
ATOM   1994  C21 POPEE  98       2.587  48.147  26.245  1.00  0.00           C
ATOM   1995  O22 POPEE  98       3.207  49.207  26.295  1.00  0.00           O
ATOM   1996  C22 POPEE  98       2.717  47.027  27.275  1.00  0.00           C
ATOM   1999  C3  POPEE  98      -0.097  48.467  23.795  1.00  0.00           C
ATOM   2002  O31 POPEE  98      -1.177  48.437  24.745  1.00  0.00           O
ATOM   2003  C31 POPEE  98      -1.777  47.317  25.195  1.00  0.00           C
ATOM   2004  O32 POPEE  98      -2.847  47.317  25.765  1.00  0.00           O
ATOM   2005  C32 POPEE  98      -0.997  46.037  24.855  1.00  0.00           C
ATOM   2008  C23 POPEE  98       1.477  47.017  28.195  1.00  0.00           C
ATOM   2011  C24 POPEE  98       1.517  48.157  29.225  1.00  0.00           C
ATOM   2014  C25 POPEE  98       0.283  48.177  30.125  1.00  0.00           C
ATOM   2017  C26 POPEE  98       0.223  49.447  30.985  1.00  0.00           C
ATOM   2020  C27 POPEE  98      -1.197  49.797  31.435  1.00  0.00           C
ATOM   2023  C28 POPEE  98      -1.247  50.917  32.495  1.00  0.00           C
ATOM   2026  C29 POPEE  98      -0.587  52.197  32.055  1.00  0.00           C
ATOM   2028 0C21 POPEE  98      -0.177  53.187  32.875  1.00  0.00           C
ATOM   2030 1C21 POPEE  98      -0.347  53.197  34.375  1.00  0.00           C
ATOM   2033 2C21 POPEE  98      -1.217  54.377  34.845  1.00  0.00           C
ATOM   2036 3C21 POPEE  98      -2.687  54.317  34.385  1.00  0.00           C
ATOM   2039 4C21 POPEE  98      -3.137  55.577  33.625  1.00  0.00           C
ATOM   2042 5C21 POPEE  98      -3.247  56.817  34.525  1.00  0.00           C
ATOM   2045 6C21 POPEE  98      -3.347  58.127  33.725  1.00  0.00           C
ATOM   2048 7C21 POPEE  98      -3.407  59.357  34.635  1.00  0.00           C
ATOM   2051 8C21 POPEE  98      -3.297  60.687  33.875  1.00  0.00           C
ATOM   2055  C33 POPEE  98      -1.597  44.727  25.425  1.00  0.00           C
ATOM   2058  C34 POPEE  98      -1.057  44.327  26.805  1.00  0.00           C
ATOM   2061  C35 POPEE  98      -1.707  45.077  27.965  1.00  0.00           C
ATOM   2064  C36 POPEE  98      -1.367  44.427  29.315  1.00  0.00           C
ATOM   2067  C37 POPEE  98      -2.027  45.147  30.505  1.00  0.00           C
ATOM   2070  C38 POPEE  98      -1.717  44.497  31.865  1.00  0.00           C
ATOM   2073  C39 POPEE  98      -0.237  44.507  32.255  1.00  0.00           C
ATOM   2076 0C31 POPEE  98      -0.027  44.047  33.695  1.00  0.00           C
ATOM   2079 1C31 POPEE  98       1.437  43.717  34.005  1.00  0.00           C
ATOM   2082 2C31 POPEE  98       1.637  43.237  35.445  1.00  0.00           C
ATOM   2085 3C31 POPEE  98       3.017  42.587  35.625  1.00  0.00           C
ATOM   2088 4C31 POPEE  98       3.257  42.047  37.045  1.00  0.00           C
ATOM   2091 5C31 POPEE  98       4.677  41.517  37.225  1.00  0.00           C
ATOM   2094 6C31 POPEE  98       4.997  41.087  38.655  1.00  0.00           C
ATOM   2098  NH3 POPEF  99      47.137  74.497  16.145  1.00  0.00           N
ATOM   2102  C12 POPEF  99      48.557  74.997  15.955  1.00  0.00           C
ATOM   2105  C11 POPEF  99      48.617  76.507  15.675  1.00  0.00           C
ATOM   2108  P   POPEF  99      50.317  78.287  14.775  1.00  0.00           P
ATOM   2109  O13 POPEF  99      51.617  78.157  14.075  1.00  0.00           O
ATOM   2110  O14 POPEF  99      49.167  78.827  14.015  1.00  0.00           O
ATOM   2111  O11 POPEF  99      50.487  79.157  16.085  1.00  0.00           O
ATOM   2112  O12 POPEF  99      49.967  76.837  15.335  1.00  0.00           O
ATOM   2113  C1  POPEF  99      50.777  78.527  17.335  1.00  0.00           C
ATOM   2116  C2  POPEF  99      51.207  79.587  18.395  1.00  0.00           C
ATOM   2118  O21 POPEF  99      51.937  79.027  19.505  1.00  0.00           O
ATOM   2119  C21 POPEF  99      51.437  77.967  20.135  1.00  0.00           C
ATOM   2120  O22 POPEF  99      50.467  77.327  19.805  1.00  0.00           O
ATOM   2121  C22 POPEF  99      52.307  77.637  21.345  1.00  0.00           C
ATOM   2124  C3  POPEF  99      50.047  80.487  18.875  1.00  0.00           C
ATOM   2127  O31 POPEF  99      50.557  81.527  19.735  1.00  0.00           O
ATOM   2128  C31 POPEF  99      50.287  81.657  21.035  1.00  0.00           C
ATOM   2129  O32 POPEF  99      50.937  82.357  21.785  1.00  0.00           O
ATOM   2130  C32 POPEF  99      49.057  80.877  21.505  1.00  0.00           C
ATOM   2133  C23 POPEF  99      52.797  76.187  21.215  1.00  0.00           C
ATOM   2136  C24 POPEF  99      53.537  75.647  22.445  1.00  0.00           C
ATOM   2139  C25 POPEF  99      52.607  75.487  23.645  1.00  0.00           C
ATOM   2142  C26 POPEF  99      53.277  74.907  24.885  1.00  0.00           C
ATOM   2145  C27 POPEF  99      52.347  75.067  26.095  1.00  0.00           C
ATOM   2148  C28 POPEF  99      52.887  74.507  27.415  1.00  0.00           C
ATOM   2151  C29 POPEF  99      52.767  73.007  27.515  1.00  0.00           C
ATOM   2153 0C21 POPEF  99      51.697  72.337  27.985  1.00  0.00           C
ATOM   2155 1C21 POPEF  99      50.397  72.967  28.425  1.00  0.00           C
ATOM   2158 2C21 POPEF  99      49.297  71.897  28.595  1.00  0.00           C
ATOM   2161 3C21 POPEF  99      47.857  72.457  28.645  1.00  0.00           C
ATOM   2164 4C21 POPEF  99      47.457  73.097  29.975  1.00  0.00           C
ATOM   2167 5C21 POPEF  99      45.957  73.437  29.975  1.00  0.00           C
ATOM   2170 6C21 POPEF  99      45.407  73.867  31.345  1.00  0.00           C
ATOM   2173 7C21 POPEF  99      43.917  74.247  31.265  1.00  0.00           C
ATOM   2176 8C21 POPEF  99      43.257  74.487  32.615  1.00  0.00           C
ATOM   2180  C33 POPEF  99      48.537  81.327  22.895  1.00  0.00           C
ATOM   2183  C34 POPEF  99      48.867  80.347  24.025  1.00  0.00           C
ATOM   2186  C35 POPEF  99      50.347  80.307  24.445  1.00  0.00           C
ATOM   2189  C36 POPEF  99      50.487  79.697  25.855  1.00  0.00           C
ATOM   2192  C37 POPEF  99      51.937  79.457  26.285  1.00  0.00           C
ATOM   2195  C38 POPEF  99      52.097  79.207  27.795  1.00  0.00           C
ATOM   2198  C39 POPEF  99      51.157  78.127  28.375  1.00  0.00           C
ATOM   2201 0C31 POPEF  99      51.607  77.687  29.775  1.00  0.00           C
ATOM   2204 1C31 POPEF  99      50.667  76.647  30.405  1.00  0.00           C
ATOM   2207 2C31 POPEF  99      51.237  76.087  31.725  1.00  0.00           C
ATOM   2210 3C31 POPEF  99      50.297  75.087  32.425  1.00  0.00           C
ATOM   2213 4C31 POPEF  99      49.077  75.757  33.075  1.00  0.00           C
ATOM   2216 5C31 POPEF  99      48.187  74.757  33.835  1.00  0.00           C
ATOM   2219 6C31 POPEF  99      46.977  75.407  34.495  1.00  0.00           C
ATOM   2223  NH3 POPEG 100      29.207  44.077  20.185  1.00  0.00           N
ATOM   2227  C12 POPEG 100      28.957  45.527  19.825  1.00  0.00           C
ATOM   2230  C11 POPEG 100      30.127  46.197  19.085  1.00  0.00           C
ATOM   2233  P   POPEG 100      30.507  48.307  17.535  1.00  0.00           P
ATOM   2234  O13 POPEG 100      31.377  47.377  16.795  1.00  0.00           O
ATOM   2235  O14 POPEG 100      29.477  49.067  16.775  1.00  0.00           O
ATOM   2236  O11 POPEG 100      31.407  49.287  18.375  1.00  0.00           O
ATOM   2237  O12 POPEG 100      29.697  47.477  18.625  1.00  0.00           O
ATOM   2238  C1  POPEG 100      32.297  48.747  19.355  1.00  0.00           C
ATOM   2241  C2  POPEG 100      33.627  49.537  19.465  1.00  0.00           C
ATOM   2243  O21 POPEG 100      34.417  48.887  20.485  1.00  0.00           O
ATOM   2244  C21 POPEG 100      35.687  49.287  20.465  1.00  0.00           C
ATOM   2245  O22 POPEG 100      36.197  49.957  19.595  1.00  0.00           O
ATOM   2246  C22 POPEG 100      36.437  48.737  21.685  1.00  0.00           C
ATOM   2249  C3  POPEG 100      33.407  51.057  19.775  1.00  0.00           C
ATOM   2252  O31 POPEG 100      33.567  51.357  21.185  1.00  0.00           O
ATOM   2253  C31 POPEG 100      33.607  52.667  21.435  1.00  0.00           C
ATOM   2254  O32 POPEG 100      33.437  53.547  20.605  1.00  0.00           O
ATOM   2255  C32 POPEG 100      33.967  52.927  22.905  1.00  0.00           C
ATOM   2258  C23 POPEG 100      36.647  49.817  22.765  1.00  0.00           C
ATOM   2261  C24 POPEG 100      37.347  49.267  24.015  1.00  0.00           C
ATOM   2264  C25 POPEG 100      37.207  50.257  25.185  1.00  0.00           C
ATOM   2267  C26 POPEG 100      37.747  49.727  26.515  1.00  0.00           C
ATOM   2270  C27 POPEG 100      37.357  50.647  27.675  1.00  0.00           C
ATOM   2273  C28 POPEG 100      37.517  49.997  29.055  1.00  0.00           C
ATOM   2276  C29 POPEG 100      36.567  50.597  30.055  1.00  0.00           C
ATOM   2278 0C21 POPEG 100      36.847  51.057  31.285  1.00  0.00           C
ATOM   2280 1C21 POPEG 100      38.187  51.047  31.965  1.00  0.00           C
ATOM   2283 2C21 POPEG 100      38.107  50.887  33.495  1.00  0.00           C
ATOM   2286 3C21 POPEG 100      37.277  51.937  34.255  1.00  0.00           C
ATOM   2289 4C21 POPEG 100      37.397  51.797  35.775  1.00  0.00           C
ATOM   2292 5C21 POPEG 100      36.827  52.997  36.535  1.00  0.00           C
ATOM   2295 6C21 POPEG 100      37.047  52.887  38.055  1.00  0.00           C
ATOM   2298 7C21 POPEG 100      36.937  54.227  38.785  1.00  0.00           C
ATOM   2301 8C21 POPEG 100      37.027  54.087  40.305  1.00  0.00           C
ATOM   2305  C33 POPEG 100      32.887  52.417  23.895  1.00  0.00           C
ATOM   2308  C34 POPEG 100      33.217  52.667  25.385  1.00  0.00           C
ATOM   2311  C35 POPEG 100      32.207  51.967  26.315  1.00  0.00           C
ATOM   2314  C36 POPEG 100      32.567  51.987  27.805  1.00  0.00           C
ATOM   2317  C37 POPEG 100      31.687  51.017  28.615  1.00  0.00           C
ATOM   2320  C38 POPEG 100      32.247  50.667  30.005  1.00  0.00           C
ATOM   2323  C39 POPEG 100      32.057  51.767  31.065  1.00  0.00           C
ATOM   2326 0C31 POPEG 100      30.907  51.477  32.045  1.00  0.00           C
ATOM   2329 1C31 POPEG 100      30.887  52.467  33.225  1.00  0.00           C
ATOM   2332 2C31 POPEG 100      29.957  52.057  34.385  1.00  0.00           C
ATOM   2335 3C31 POPEG 100      28.467  51.947  34.005  1.00  0.00           C
ATOM   2338 4C31 POPEG 100      27.557  51.937  35.235  1.00  0.00           C
ATOM   2341 5C31 POPEG 100      26.067  51.747  34.895  1.00  0.00           C
ATOM   2344 6C31 POPEG 100      25.157  51.777  36.125  1.00  0.00           C
ATOM   2348  NH3 POPEH 101      56.747  51.827  15.135  1.00  0.00           N
ATOM   2352  C12 POPEH 101      55.537  52.657  14.765  1.00  0.00           C
ATOM   2355  C11 POPEH 101      54.977  53.447  15.975  1.00  0.00           C
ATOM   2358  P   POPEH 101      54.047  51.197  17.165  1.00  0.00           P
ATOM   2359  O13 POPEH 101      53.357  50.897  18.435  1.00  0.00           O
ATOM   2360  O14 POPEH 101      53.467  50.637  15.915  1.00  0.00           O
ATOM   2361  O11 POPEH 101      55.507  50.607  17.255  1.00  0.00           O
ATOM   2362  O12 POPEH 101      54.327  52.717  17.005  1.00  0.00           O
ATOM   2363  C1  POPEH 101      56.347  51.157  18.275  1.00  0.00           C
ATOM   2366  C2  POPEH 101      57.577  50.257  18.545  1.00  0.00           C
ATOM   2368  O21 POPEH 101      57.287  49.207  19.495  1.00  0.00           O
ATOM   2369  C21 POPEH 101      57.127  49.547  20.765  1.00  0.00           C
ATOM   2370  O22 POPEH 101      57.047  50.677  21.205  1.00  0.00           O
ATOM   2371  C22 POPEH 101      57.057  48.267  21.605  1.00  0.00           C
ATOM   2374  C3  POPEH 101      58.827  51.117  18.875  1.00  0.00           C
ATOM   2377  O31 POPEH 101      59.957  50.307  19.255  1.00  0.00           O
ATOM   2378  C31 POPEH 101      61.057  50.417  18.525  1.00  0.00           C
ATOM   2379  O32 POPEH 101      61.197  51.137  17.545  1.00  0.00           O
ATOM   2380  C32 POPEH 101      62.137  49.517  19.115  1.00  0.00           C
ATOM   2383  C23 POPEH 101      57.637  48.487  23.015  1.00  0.00           C
ATOM   2386  C24 POPEH 101      57.517  47.257  23.925  1.00  0.00           C
ATOM   2389  C25 POPEH 101      58.207  47.477  25.275  1.00  0.00           C
ATOM   2392  C26 POPEH 101      57.967  46.327  26.275  1.00  0.00           C
ATOM   2395  C27 POPEH 101      58.777  46.507  27.575  1.00  0.00           C
ATOM   2398  C28 POPEH 101      58.807  45.267  28.485  1.00  0.00           C
ATOM   2401  C29 POPEH 101      57.587  45.077  29.355  1.00  0.00           C
ATOM   2403 0C21 POPEH 101      57.577  44.927  30.695  1.00  0.00           C
ATOM   2405 1C21 POPEH 101      58.777  44.947  31.615  1.00  0.00           C
ATOM   2408 2C21 POPEH 101      59.407  43.557  31.845  1.00  0.00           C
ATOM   2411 3C21 POPEH 101      60.507  43.597  32.925  1.00  0.00           C
ATOM   2414 4C21 POPEH 101      61.267  42.277  33.085  1.00  0.00           C
ATOM   2417 5C21 POPEH 101      60.487  41.147  33.785  1.00  0.00           C
ATOM   2420 6C21 POPEH 101      60.277  41.357  35.295  1.00  0.00           C
ATOM   2423 7C21 POPEH 101      59.747  40.087  35.985  1.00  0.00           C
ATOM   2426 8C21 POPEH 101      59.437  40.297  37.475  1.00  0.00           C
ATOM   2430  C33 POPEH 101      62.027  49.307  20.655  1.00  0.00           C
ATOM   2433  C34 POPEH 101      63.047  48.277  21.185  1.00  0.00           C
ATOM   2436  C35 POPEH 101      63.467  48.517  22.635  1.00  0.00           C
ATOM   2439  C36 POPEH 101      62.397  48.287  23.715  1.00  0.00           C
ATOM   2442  C37 POPEH 101      62.967  48.567  25.115  1.00  0.00           C
ATOM   2445  C38 POPEH 101      62.037  48.127  26.255  1.00  0.00           C
ATOM   2448  C39 POPEH 101      62.597  48.457  27.655  1.00  0.00           C
ATOM   2451 0C31 POPEH 101      62.547  49.957  27.985  1.00  0.00           C
ATOM   2454 1C31 POPEH 101      63.047  50.287  29.395  1.00  0.00           C
ATOM   2457 2C31 POPEH 101      62.667  51.717  29.815  1.00  0.00           C
ATOM   2460 3C31 POPEH 101      63.187  52.127  31.195  1.00  0.00           C
ATOM   2463 4C31 POPEH 101      64.697  52.387  31.235  1.00  0.00           C
ATOM   2466 5C31 POPEH 101      65.177  52.917  32.585  1.00  0.00           C
ATOM   2469 6C31 POPEH 101      66.657  53.297  32.605  1.00  0.00           C
ATOM   2473  NH3 POPEI 102      26.857 117.547  18.625  1.00  0.00           N
ATOM   2477  C12 POPEI 102      25.357 117.567  18.795  1.00  0.00           C
ATOM   2480  C11 POPEI 102      24.887 116.507  19.815  1.00  0.00           C
ATOM   2483  P   POPEI 102      22.457 115.697  19.235  1.00  0.00           P
ATOM   2484  O13 POPEI 102      21.107 115.667  19.835  1.00  0.00           O
ATOM   2485  O14 POPEI 102      22.517 115.997  17.795  1.00  0.00           O
ATOM   2486  O11 POPEI 102      23.087 114.267  19.475  1.00  0.00           O
ATOM   2487  O12 POPEI 102      23.477 116.617  20.025  1.00  0.00           O
ATOM   2488  C1  POPEI 102      22.387 113.227  20.195  1.00  0.00           C
ATOM   2491  C2  POPEI 102      22.847 113.077  21.675  1.00  0.00           C
ATOM   2493  O21 POPEI 102      22.107 111.987  22.265  1.00  0.00           O
ATOM   2494  C21 POPEI 102      22.867 110.977  22.635  1.00  0.00           C
ATOM   2495  O22 POPEI 102      24.067 110.877  22.395  1.00  0.00           O
ATOM   2496  C22 POPEI 102      22.057 110.007  23.495  1.00  0.00           C
ATOM   2499  C3  POPEI 102      22.637 114.337  22.525  1.00  0.00           C
ATOM   2502  O31 POPEI 102      22.747 114.067  23.945  1.00  0.00           O
ATOM   2503  C31 POPEI 102      23.937 114.087  24.495  1.00  0.00           C
ATOM   2504  O32 POPEI 102      25.017 114.237  23.945  1.00  0.00           O
ATOM   2505  C32 POPEI 102      23.727 113.867  26.005  1.00  0.00           C
ATOM   2508  C23 POPEI 102      22.677 109.797  24.905  1.00  0.00           C
ATOM   2511  C24 POPEI 102      21.657 109.677  26.045  1.00  0.00           C
ATOM   2514  C25 POPEI 102      22.347 109.697  27.415  1.00  0.00           C
ATOM   2517  C26 POPEI 102      21.487 110.367  28.495  1.00  0.00           C
ATOM   2520  C27 POPEI 102      22.267 110.627  29.795  1.00  0.00           C
ATOM   2523  C28 POPEI 102      21.487 111.537  30.755  1.00  0.00           C
ATOM   2526  C29 POPEI 102      22.327 112.007  31.915  1.00  0.00           C
ATOM   2528 0C21 POPEI 102      22.067 111.887  33.225  1.00  0.00           C
ATOM   2530 1C21 POPEI 102      20.867 111.237  33.865  1.00  0.00           C
ATOM   2533 2C21 POPEI 102      21.317 110.217  34.925  1.00  0.00           C
ATOM   2536 3C21 POPEI 102      20.157 109.707  35.775  1.00  0.00           C
ATOM   2539 4C21 POPEI 102      20.537 108.557  36.725  1.00  0.00           C
ATOM   2542 5C21 POPEI 102      21.697 108.877  37.685  1.00  0.00           C
ATOM   2545 6C21 POPEI 102      22.097 107.657  38.525  1.00  0.00           C
ATOM   2548 7C21 POPEI 102      23.237 107.977  39.485  1.00  0.00           C
ATOM   2551 8C21 POPEI 102      23.587 106.827  40.425  1.00  0.00           C
ATOM   2555  C33 POPEI 102      25.017 113.857  26.865  1.00  0.00           C
ATOM   2558  C34 POPEI 102      25.957 112.687  26.535  1.00  0.00           C
ATOM   2561  C35 POPEI 102      26.957 112.277  27.635  1.00  0.00           C
ATOM   2564  C36 POPEI 102      27.787 113.417  28.245  1.00  0.00           C
ATOM   2567  C37 POPEI 102      28.617 112.927  29.445  1.00  0.00           C
ATOM   2570  C38 POPEI 102      29.377 114.047  30.165  1.00  0.00           C
ATOM   2573  C39 POPEI 102      30.137 113.487  31.375  1.00  0.00           C
ATOM   2576 0C31 POPEI 102      30.437 114.507  32.485  1.00  0.00           C
ATOM   2579 1C31 POPEI 102      31.077 113.807  33.685  1.00  0.00           C
ATOM   2582 2C31 POPEI 102      31.147 114.647  34.965  1.00  0.00           C
ATOM   2585 3C31 POPEI 102      31.727 113.817  36.125  1.00  0.00           C
ATOM   2588 4C31 POPEI 102      31.767 114.557  37.465  1.00  0.00           C
ATOM   2591 5C31 POPEI 102      32.367 113.717  38.595  1.00  0.00           C
ATOM   2594 6C31 POPEI 102      32.207 114.327  39.985  1.00  0.00           C
ATOM   2598  NH3 POPEJ 103      26.937  82.007  61.215  1.00  0.00           N
ATOM   2602  C12 POPEJ 103      27.747  83.257  61.435  1.00  0.00           C
ATOM   2605  C11 POPEJ 103      26.867  84.517  61.275  1.00  0.00           C
ATOM   2608  P   POPEJ 103      28.537  86.267  60.295  1.00  0.00           P
ATOM   2609  O13 POPEJ 103      28.517  87.747  60.275  1.00  0.00           O
ATOM   2610  O14 POPEJ 103      29.827  85.557  60.365  1.00  0.00           O
ATOM   2611  O11 POPEJ 103      27.717  85.737  59.055  1.00  0.00           O
ATOM   2612  O12 POPEJ 103      27.597  85.737  61.465  1.00  0.00           O
ATOM   2613  C1  POPEJ 103      28.057  86.127  57.735  1.00  0.00           C
ATOM   2616  C2  POPEJ 103      26.887  85.887  56.745  1.00  0.00           C
ATOM   2618  O21 POPEJ 103      27.027  86.917  55.755  1.00  0.00           O
ATOM   2619  C21 POPEJ 103      26.877  86.577  54.495  1.00  0.00           C
ATOM   2620  O22 POPEJ 103      26.267  85.627  54.045  1.00  0.00           O
ATOM   2621  C22 POPEJ 103      27.697  87.587  53.685  1.00  0.00           C
ATOM   2624  C3  POPEJ 103      25.497  85.967  57.435  1.00  0.00           C
ATOM   2627  O31 POPEJ 103      24.467  85.617  56.505  1.00  0.00           O
ATOM   2628  C31 POPEJ 103      23.227  85.927  56.805  1.00  0.00           C
ATOM   2629  O32 POPEJ 103      22.857  86.607  57.755  1.00  0.00           O
ATOM   2630  C32 POPEJ 103      22.287  85.297  55.785  1.00  0.00           C
ATOM   2633  C23 POPEJ 103      27.757  87.217  52.205  1.00  0.00           C
ATOM   2636  C24 POPEJ 103      28.647  88.167  51.405  1.00  0.00           C
ATOM   2639  C25 POPEJ 103      28.057  89.567  51.245  1.00  0.00           C
ATOM   2642  C26 POPEJ 103      28.857  90.417  50.245  1.00  0.00           C
ATOM   2645  C27 POPEJ 103      28.117  91.687  49.825  1.00  0.00           C
ATOM   2648  C28 POPEJ 103      28.717  92.377  48.585  1.00  0.00           C
ATOM   2651  C29 POPEJ 103      30.007  93.117  48.835  1.00  0.00           C
ATOM   2653 0C21 POPEJ 103      31.087  93.137  48.025  1.00  0.00           C
ATOM   2655 1C21 POPEJ 103      31.267  92.387  46.725  1.00  0.00           C
ATOM   2658 2C21 POPEJ 103      30.867  93.157  45.455  1.00  0.00           C
ATOM   2661 3C21 POPEJ 103      29.347  93.367  45.315  1.00  0.00           C
ATOM   2664 4C21 POPEJ 103      28.937  93.887  43.925  1.00  0.00           C
ATOM   2667 5C21 POPEJ 103      27.407  94.007  43.755  1.00  0.00           C
ATOM   2670 6C21 POPEJ 103      26.767  95.157  44.535  1.00  0.00           C
ATOM   2673 7C21 POPEJ 103      25.237  95.137  44.475  1.00  0.00           C
ATOM   2676 8C21 POPEJ 103      24.587  96.337  45.165  1.00  0.00           C
ATOM   2680  C33 POPEJ 103      22.897  85.257  54.365  1.00  0.00           C
ATOM   2683  C34 POPEJ 103      21.947  84.677  53.315  1.00  0.00           C
ATOM   2686  C35 POPEJ 103      21.037  85.747  52.685  1.00  0.00           C
ATOM   2689  C36 POPEJ 103      20.067  85.157  51.655  1.00  0.00           C
ATOM   2692  C37 POPEJ 103      19.277  86.187  50.845  1.00  0.00           C
ATOM   2695  C38 POPEJ 103      18.347  85.507  49.825  1.00  0.00           C
ATOM   2698  C39 POPEJ 103      17.477  86.487  49.025  1.00  0.00           C
ATOM   2701 0C31 POPEJ 103      18.297  87.417  48.125  1.00  0.00           C
ATOM   2704 1C31 POPEJ 103      17.457  88.517  47.485  1.00  0.00           C
ATOM   2707 2C31 POPEJ 103      18.267  89.397  46.525  1.00  0.00           C
ATOM   2710 3C31 POPEJ 103      18.467  88.757  45.135  1.00  0.00           C
ATOM   2713 4C31 POPEJ 103      17.187  88.717  44.285  1.00  0.00           C
ATOM   2716 5C31 POPEJ 103      16.647  90.127  43.965  1.00  0.00           C
ATOM   2719 6C31 POPEJ 103      15.447  90.157  43.025  1.00  0.00           C
ATOM   2723  NH3 POPEK 104     102.697 113.187  17.975  1.00  0.00           N
ATOM   2727  C12 POPEK 104     101.757 112.187  17.335  1.00  0.00           C
ATOM   2730  C11 POPEK 104     100.797 111.577  18.365  1.00  0.00           C
ATOM   2733  P   POPEK 104      98.487 110.647  17.515  1.00  0.00           P
ATOM   2734  O13 POPEK 104      98.147 112.067  17.325  1.00  0.00           O
ATOM   2735  O14 POPEK 104      98.087 109.717  16.445  1.00  0.00           O
ATOM   2736  O11 POPEK 104      97.837 110.197  18.905  1.00  0.00           O
ATOM   2737  O12 POPEK 104     100.047 110.537  17.735  1.00  0.00           O
ATOM   2738  C1  POPEK 104      98.587 109.497  19.905  1.00  0.00           C
ATOM   2741  C2  POPEK 104      98.847 110.377  21.145  1.00  0.00           C
ATOM   2743  O21 POPEK 104      99.937 109.867  21.935  1.00  0.00           O
ATOM   2744  C21 POPEK 104      99.737 108.807  22.695  1.00  0.00           C
ATOM   2745  O22 POPEK 104      98.777 108.057  22.655  1.00  0.00           O
ATOM   2746  C22 POPEK 104     100.877 108.707  23.695  1.00  0.00           C
ATOM   2749  C3  POPEK 104      97.527 110.607  21.945  1.00  0.00           C
ATOM   2752  O31 POPEK 104      97.797 111.327  23.165  1.00  0.00           O
ATOM   2753  C31 POPEK 104      96.767 111.997  23.645  1.00  0.00           C
ATOM   2754  O32 POPEK 104      95.647 112.027  23.165  1.00  0.00           O
ATOM   2755  C32 POPEK 104      97.247 112.817  24.835  1.00  0.00           C
ATOM   2758  C23 POPEK 104     100.357 108.427  25.125  1.00  0.00           C
ATOM   2761  C24 POPEK 104      99.327 109.457  25.615  1.00  0.00           C
ATOM   2764  C25 POPEK 104      99.027 109.277  27.105  1.00  0.00           C
ATOM   2767  C26 POPEK 104      97.597 109.687  27.515  1.00  0.00           C
ATOM   2770  C27 POPEK 104      97.357 109.437  29.015  1.00  0.00           C
ATOM   2773  C28 POPEK 104      95.947 108.907  29.355  1.00  0.00           C
ATOM   2776  C29 POPEK 104      94.857 109.947  29.335  1.00  0.00           C
ATOM   2778 0C21 POPEK 104      94.547 110.787  30.335  1.00  0.00           C
ATOM   2780 1C21 POPEK 104      95.267 110.907  31.655  1.00  0.00           C
ATOM   2783 2C21 POPEK 104      94.447 110.527  32.905  1.00  0.00           C
ATOM   2786 3C21 POPEK 104      93.267 111.467  33.195  1.00  0.00           C
ATOM   2789 4C21 POPEK 104      92.797 111.417  34.655  1.00  0.00           C
ATOM   2792 5C21 POPEK 104      93.627 112.307  35.595  1.00  0.00           C
ATOM   2795 6C21 POPEK 104      93.177 112.217  37.065  1.00  0.00           C
ATOM   2798 7C21 POPEK 104      94.007 113.117  37.985  1.00  0.00           C
ATOM   2801 8C21 POPEK 104      93.817 112.817  39.475  1.00  0.00           C
ATOM   2805  C33 POPEK 104      96.087 113.317  25.715  1.00  0.00           C
ATOM   2808  C34 POPEK 104      96.627 114.137  26.895  1.00  0.00           C
ATOM   2811  C35 POPEK 104      95.587 114.417  27.975  1.00  0.00           C
ATOM   2814  C36 POPEK 104      96.237 115.157  29.155  1.00  0.00           C
ATOM   2817  C37 POPEK 104      95.337 115.297  30.385  1.00  0.00           C
ATOM   2820  C38 POPEK 104      96.017 116.177  31.455  1.00  0.00           C
ATOM   2823  C39 POPEK 104      95.647 115.827  32.905  1.00  0.00           C
ATOM   2826 0C31 POPEK 104      94.157 115.977  33.235  1.00  0.00           C
ATOM   2829 1C31 POPEK 104      93.947 116.307  34.715  1.00  0.00           C
ATOM   2832 2C31 POPEK 104      92.477 116.337  35.145  1.00  0.00           C
ATOM   2835 3C31 POPEK 104      92.277 117.087  36.465  1.00  0.00           C
ATOM   2838 4C31 POPEK 104      90.837 117.017  36.985  1.00  0.00           C
ATOM   2841 5C31 POPEK 104      90.637 117.867  38.255  1.00  0.00           C
ATOM   2844 6C31 POPEK 104      89.237 117.737  38.855  1.00  0.00           C
ATOM   2848  NH3 POPEL 105      43.557  30.317  19.325  1.00  0.00           N
ATOM   2852  C12 POPEL 105      42.947  30.317  17.945  1.00  0.00           C
ATOM   2855  C11 POPEL 105      42.137  31.597  17.705  1.00  0.00           C
ATOM   2858  P   POPEL 105      39.607  31.247  18.415  1.00  0.00           P
ATOM   2859  O13 POPEL 105      39.207  31.507  17.005  1.00  0.00           O
ATOM   2860  O14 POPEL 105      39.457  29.877  18.925  1.00  0.00           O
ATOM   2861  O11 POPEL 105      38.817  32.257  19.355  1.00  0.00           O
ATOM   2862  O12 POPEL 105      41.097  31.747  18.675  1.00  0.00           O
ATOM   2863  C1  POPEL 105      38.997  32.057  20.765  1.00  0.00           C
ATOM   2866  C2  POPEL 105      38.087  32.967  21.615  1.00  0.00           C
ATOM   2868  O21 POPEL 105      38.327  32.587  22.975  1.00  0.00           O
ATOM   2869  C21 POPEL 105      38.407  33.567  23.865  1.00  0.00           C
ATOM   2870  O22 POPEL 105      38.137  34.737  23.695  1.00  0.00           O
ATOM   2871  C22 POPEL 105      39.017  32.987  25.145  1.00  0.00           C
ATOM   2874  C3  POPEL 105      36.597  32.747  21.235  1.00  0.00           C
ATOM   2877  O31 POPEL 105      35.747  33.657  21.955  1.00  0.00           O
ATOM   2878  C31 POPEL 105      34.457  33.347  21.895  1.00  0.00           C
ATOM   2879  O32 POPEL 105      33.977  32.417  21.285  1.00  0.00           O
ATOM   2880  C32 POPEL 105      33.667  34.397  22.675  1.00  0.00           C
ATOM   2883  C23 POPEL 105      39.457  34.077  26.135  1.00  0.00           C
ATOM   2886  C24 POPEL 105      38.317  34.577  27.035  1.00  0.00           C
ATOM   2889  C25 POPEL 105      38.727  35.807  27.855  1.00  0.00           C
ATOM   2892  C26 POPEL 105      37.627  36.477  28.675  1.00  0.00           C
ATOM   2895  C27 POPEL 105      37.577  35.937  30.115  1.00  0.00           C
ATOM   2898  C28 POPEL 105      36.647  36.747  31.045  1.00  0.00           C
ATOM   2901  C29 POPEL 105      37.297  38.057  31.435  1.00  0.00           C
ATOM   2903 0C21 POPEL 105      37.187  38.707  32.605  1.00  0.00           C
ATOM   2905 1C21 POPEL 105      36.337  38.297  33.785  1.00  0.00           C
ATOM   2908 2C21 POPEL 105      37.137  38.227  35.095  1.00  0.00           C
ATOM   2911 3C21 POPEL 105      38.107  37.037  35.155  1.00  0.00           C
ATOM   2914 4C21 POPEL 105      38.487  36.667  36.595  1.00  0.00           C
ATOM   2917 5C21 POPEL 105      39.487  37.617  37.265  1.00  0.00           C
ATOM   2920 6C21 POPEL 105      40.947  37.177  37.085  1.00  0.00           C
ATOM   2923 7C21 POPEL 105      41.927  38.017  37.915  1.00  0.00           C
ATOM   2926 8C21 POPEL 105      43.367  37.497  37.845  1.00  0.00           C
ATOM   2930  C33 POPEL 105      32.787  33.827  23.815  1.00  0.00           C
ATOM   2933  C34 POPEL 105      31.797  34.887  24.295  1.00  0.00           C
ATOM   2936  C35 POPEL 105      31.067  34.557  25.605  1.00  0.00           C
ATOM   2939  C36 POPEL 105      31.937  34.637  26.875  1.00  0.00           C
ATOM   2942  C37 POPEL 105      31.077  34.567  28.145  1.00  0.00           C
ATOM   2945  C38 POPEL 105      31.887  34.437  29.445  1.00  0.00           C
ATOM   2948  C39 POPEL 105      30.987  34.437  30.685  1.00  0.00           C
ATOM   2951 0C31 POPEL 105      31.757  34.097  31.975  1.00  0.00           C
ATOM   2954 1C31 POPEL 105      30.897  34.147  33.245  1.00  0.00           C
ATOM   2957 2C31 POPEL 105      30.517  35.577  33.665  1.00  0.00           C
ATOM   2960 3C31 POPEL 105      29.577  35.617  34.875  1.00  0.00           C
ATOM   2963 4C31 POPEL 105      30.257  35.307  36.205  1.00  0.00           C
ATOM   2966 5C31 POPEL 105      29.267  35.297  37.375  1.00  0.00           C
ATOM   2969 6C31 POPEL 105      29.927  35.097  38.745  1.00  0.00           C
ATOM   2973  NH3 POPEM 106      29.967  72.987  19.055  1.00  0.00           N
ATOM   2977  C12 POPEM 106      29.187  74.167  18.545  1.00  0.00           C
ATOM   2980  C11 POPEM 106      28.097  74.587  19.545  1.00  0.00           C
ATOM   2983  P   POPEM 106      26.087  73.617  20.945  1.00  0.00           P
ATOM   2984  O13 POPEM 106      24.767  73.547  20.245  1.00  0.00           O
ATOM   2985  O14 POPEM 106      26.327  72.647  22.045  1.00  0.00           O
ATOM   2986  O11 POPEM 106      26.247  75.087  21.525  1.00  0.00           O
ATOM   2987  O12 POPEM 106      27.237  73.477  19.845  1.00  0.00           O
ATOM   2988  C1  POPEM 106      25.117  75.987  21.585  1.00  0.00           C
ATOM   2991  C2  POPEM 106      25.147  76.877  22.875  1.00  0.00           C
ATOM   2993  O21 POPEM 106      25.437  76.157  24.095  1.00  0.00           O
ATOM   2994  C21 POPEM 106      24.647  75.147  24.415  1.00  0.00           C
ATOM   2995  O22 POPEM 106      23.707  74.717  23.785  1.00  0.00           O
ATOM   2996  C22 POPEM 106      25.117  74.577  25.765  1.00  0.00           C
ATOM   2999  C3  POPEM 106      23.867  77.757  23.065  1.00  0.00           C
ATOM   3002  O31 POPEM 106      23.787  78.377  24.365  1.00  0.00           O
ATOM   3003  C31 POPEM 106      24.757  79.237  24.645  1.00  0.00           C
ATOM   3004  O32 POPEM 106      25.567  79.687  23.855  1.00  0.00           O
ATOM   3005  C32 POPEM 106      24.747  79.517  26.135  1.00  0.00           C
ATOM   3008  C23 POPEM 106      24.127  73.527  26.315  1.00  0.00           C
ATOM   3011  C24 POPEM 106      24.677  72.737  27.515  1.00  0.00           C
ATOM   3014  C25 POPEM 106      24.547  73.447  28.865  1.00  0.00           C
ATOM   3017  C26 POPEM 106      25.137  72.577  29.985  1.00  0.00           C
ATOM   3020  C27 POPEM 106      24.817  73.017  31.425  1.00  0.00           C
ATOM   3023  C28 POPEM 106      25.637  72.257  32.495  1.00  0.00           C
ATOM   3026  C29 POPEM 106      25.567  70.747  32.365  1.00  0.00           C
ATOM   3028 0C21 POPEM 106      25.527  69.827  33.345  1.00  0.00           C
ATOM   3030 1C21 POPEM 106      25.577  70.017  34.835  1.00  0.00           C
ATOM   3033 2C21 POPEM 106      26.667  69.137  35.485  1.00  0.00           C
ATOM   3036 3C21 POPEM 106      26.217  68.467  36.795  1.00  0.00           C
ATOM   3039 4C21 POPEM 106      27.167  67.347  37.255  1.00  0.00           C
ATOM   3042 5C21 POPEM 106      26.567  66.407  38.315  1.00  0.00           C
ATOM   3045 6C21 POPEM 106      26.287  67.117  39.645  1.00  0.00           C
ATOM   3048 7C21 POPEM 106      25.807  66.187  40.775  1.00  0.00           C
ATOM   3051 8C21 POPEM 106      25.527  66.937  42.085  1.00  0.00           C
ATOM   3055  C33 POPEM 106      26.107  80.107  26.585  1.00  0.00           C
ATOM   3058  C34 POPEM 106      26.227  80.247  28.105  1.00  0.00           C
ATOM   3061  C35 POPEM 106      25.237  81.267  28.695  1.00  0.00           C
ATOM   3064  C36 POPEM 106      25.547  81.537  30.165  1.00  0.00           C
ATOM   3067  C37 POPEM 106      24.557  82.527  30.805  1.00  0.00           C
ATOM   3070  C38 POPEM 106      24.987  82.987  32.205  1.00  0.00           C
ATOM   3073  C39 POPEM 106      25.097  81.837  33.215  1.00  0.00           C
ATOM   3076 0C31 POPEM 106      25.427  82.337  34.625  1.00  0.00           C
ATOM   3079 1C31 POPEM 106      25.597  81.197  35.645  1.00  0.00           C
ATOM   3082 2C31 POPEM 106      26.047  81.727  37.015  1.00  0.00           C
ATOM   3085 3C31 POPEM 106      26.297  80.617  38.045  1.00  0.00           C
ATOM   3088 4C31 POPEM 106      25.007  79.997  38.605  1.00  0.00           C
ATOM   3091 5C31 POPEM 106      25.277  79.087  39.805  1.00  0.00           C
ATOM   3094 6C31 POPEM 106      23.997  78.517  40.435  1.00  0.00           C
ATOM   3098  NH3 POPEN 107      41.257  34.427  60.105  1.00  0.00           N
ATOM   3102  C12 POPEN 107      40.667  35.717  60.565  1.00  0.00           C
ATOM   3105  C11 POPEN 107      41.737  36.457  61.385  1.00  0.00           C
ATOM   3108  P   POPEN 107      42.827  38.347  59.945  1.00  0.00           P
ATOM   3109  O13 POPEN 107      41.897  39.177  60.725  1.00  0.00           O
ATOM   3110  O14 POPEN 107      44.227  38.827  59.835  1.00  0.00           O
ATOM   3111  O11 POPEN 107      42.287  38.147  58.465  1.00  0.00           O
ATOM   3112  O12 POPEN 107      42.817  36.877  60.535  1.00  0.00           O
ATOM   3113  C1  POPEN 107      41.217  38.967  57.995  1.00  0.00           C
ATOM   3116  C2  POPEN 107      40.827  38.587  56.535  1.00  0.00           C
ATOM   3118  O21 POPEN 107      41.627  39.197  55.495  1.00  0.00           O
ATOM   3119  C21 POPEN 107      41.467  40.497  55.275  1.00  0.00           C
ATOM   3120  O22 POPEN 107      41.377  41.357  56.125  1.00  0.00           O
ATOM   3121  C22 POPEN 107      41.377  40.727  53.765  1.00  0.00           C
ATOM   3124  C3  POPEN 107      39.307  38.787  56.235  1.00  0.00           C
ATOM   3127  O31 POPEN 107      38.977  38.537  54.845  1.00  0.00           O
ATOM   3128  C31 POPEN 107      39.087  37.267  54.455  1.00  0.00           C
ATOM   3129  O32 POPEN 107      39.227  36.317  55.195  1.00  0.00           O
ATOM   3130  C32 POPEN 107      39.177  37.267  52.915  1.00  0.00           C
ATOM   3133  C23 POPEN 107      40.647  42.047  53.385  1.00  0.00           C
ATOM   3136  C24 POPEN 107      40.267  42.107  51.895  1.00  0.00           C
ATOM   3139  C25 POPEN 107      41.467  41.917  50.965  1.00  0.00           C
ATOM   3142  C26 POPEN 107      41.277  42.457  49.535  1.00  0.00           C
ATOM   3145  C27 POPEN 107      42.597  42.467  48.745  1.00  0.00           C
ATOM   3148  C28 POPEN 107      42.497  43.077  47.325  1.00  0.00           C
ATOM   3151  C29 POPEN 107      41.737  42.217  46.345  1.00  0.00           C
ATOM   3153 0C21 POPEN 107      42.197  41.747  45.165  1.00  0.00           C
ATOM   3155 1C21 POPEN 107      43.567  41.977  44.575  1.00  0.00           C
ATOM   3158 2C21 POPEN 107      44.607  40.987  45.125  1.00  0.00           C
ATOM   3161 3C21 POPEN 107      45.927  40.947  44.325  1.00  0.00           C
ATOM   3164 4C21 POPEN 107      46.727  42.257  44.345  1.00  0.00           C
ATOM   3167 5C21 POPEN 107      48.127  42.067  43.735  1.00  0.00           C
ATOM   3170 6C21 POPEN 107      48.987  43.337  43.765  1.00  0.00           C
ATOM   3173 7C21 POPEN 107      50.427  43.047  43.315  1.00  0.00           C
ATOM   3176 8C21 POPEN 107      51.377  44.237  43.465  1.00  0.00           C
ATOM   3180  C33 POPEN 107      38.137  36.377  52.195  1.00  0.00           C
ATOM   3183  C34 POPEN 107      38.427  36.237  50.695  1.00  0.00           C
ATOM   3186  C35 POPEN 107      37.307  35.497  49.945  1.00  0.00           C
ATOM   3189  C36 POPEN 107      37.587  35.307  48.445  1.00  0.00           C
ATOM   3192  C37 POPEN 107      36.447  34.537  47.755  1.00  0.00           C
ATOM   3195  C38 POPEN 107      36.597  34.407  46.225  1.00  0.00           C
ATOM   3198  C39 POPEN 107      37.837  33.627  45.775  1.00  0.00           C
ATOM   3201 0C31 POPEN 107      37.727  33.197  44.305  1.00  0.00           C
ATOM   3204 1C31 POPEN 107      39.057  32.727  43.695  1.00  0.00           C
ATOM   3207 2C31 POPEN 107      38.917  32.167  42.275  1.00  0.00           C
ATOM   3210 3C31 POPEN 107      38.337  33.157  41.255  1.00  0.00           C
ATOM   3213 4C31 POPEN 107      38.317  32.587  39.825  1.00  0.00           C
ATOM   3216 5C31 POPEN 107      37.747  33.587  38.805  1.00  0.00           C
ATOM   3219 6C31 POPEN 107      37.637  33.027  37.385  1.00  0.00           C
ATOM   3223  NH3 POPEO 108       2.737 103.957  62.085  1.00  0.00           N
ATOM   3227  C12 POPEO 108       2.037 102.647  62.355  1.00  0.00           C
ATOM   3230  C11 POPEO 108       2.977 101.637  63.035  1.00  0.00           C
ATOM   3233  P   POPEO 108       1.867  99.247  62.805  1.00  0.00           P
ATOM   3234  O13 POPEO 108       2.817  98.147  63.075  1.00  0.00           O
ATOM   3235  O14 POPEO 108       0.413  98.957  62.985  1.00  0.00           O
ATOM   3236  O11 POPEO 108       2.157  99.757  61.325  1.00  0.00           O
ATOM   3237  O12 POPEO 108       2.257 100.557  63.615  1.00  0.00           O
ATOM   3238  C1  POPEO 108       1.717  99.077  60.165  1.00  0.00           C
ATOM   3241  C2  POPEO 108       1.847 100.017  58.935  1.00  0.00           C
ATOM   3243  O21 POPEO 108       1.047  99.437  57.885  1.00  0.00           O
ATOM   3244  C21 POPEO 108       0.937 100.067  56.735  1.00  0.00           C
ATOM   3245  O22 POPEO 108       1.757 100.807  56.225  1.00  0.00           O
ATOM   3246  C22 POPEO 108      -0.387  99.757  56.045  1.00  0.00           C
ATOM   3249  C3  POPEO 108       3.347 100.327  58.595  1.00  0.00           C
ATOM   3252  O31 POPEO 108       3.517 101.617  57.945  1.00  0.00           O
ATOM   3253  C31 POPEO 108       4.717 101.777  57.385  1.00  0.00           C
ATOM   3254  O32 POPEO 108       5.707 101.127  57.675  1.00  0.00           O
ATOM   3255  C32 POPEO 108       4.667 102.877  56.325  1.00  0.00           C
ATOM   3258  C23 POPEO 108      -0.157  99.077  54.675  1.00  0.00           C
ATOM   3261  C24 POPEO 108      -1.467  98.777  53.935  1.00  0.00           C
ATOM   3264  C25 POPEO 108      -1.897  99.927  53.015  1.00  0.00           C
ATOM   3267  C26 POPEO 108      -1.087 100.007  51.725  1.00  0.00           C
ATOM   3270  C27 POPEO 108      -1.527 101.177  50.835  1.00  0.00           C
ATOM   3273  C28 POPEO 108      -0.667 101.367  49.565  1.00  0.00           C
ATOM   3276  C29 POPEO 108      -0.977 100.357  48.485  1.00  0.00           C
ATOM   3278 0C21 POPEO 108      -0.687 100.477  47.175  1.00  0.00           C
ATOM   3280 1C21 POPEO 108       0.053 101.617  46.535  1.00  0.00           C
ATOM   3283 2C21 POPEO 108       1.117 101.127  45.525  1.00  0.00           C
ATOM   3286 3C21 POPEO 108       2.297 100.397  46.185  1.00  0.00           C
ATOM   3289 4C21 POPEO 108       3.387  99.967  45.185  1.00  0.00           C
ATOM   3292 5C21 POPEO 108       2.927  98.847  44.225  1.00  0.00           C
ATOM   3295 6C21 POPEO 108       4.017  98.497  43.205  1.00  0.00           C
ATOM   3298 7C21 POPEO 108       3.577  97.377  42.255  1.00  0.00           C
ATOM   3301 8C21 POPEO 108       4.667  97.027  41.235  1.00  0.00           C
ATOM   3305  C33 POPEO 108       5.407 102.487  55.025  1.00  0.00           C
ATOM   3308  C34 POPEO 108       4.997 103.377  53.845  1.00  0.00           C
ATOM   3311  C35 POPEO 108       5.517 102.937  52.455  1.00  0.00           C
ATOM   3314  C36 POPEO 108       4.887 101.617  51.975  1.00  0.00           C
ATOM   3317  C37 POPEO 108       5.137 101.297  50.495  1.00  0.00           C
ATOM   3320  C38 POPEO 108       4.697  99.887  50.075  1.00  0.00           C
ATOM   3323  C39 POPEO 108       3.227  99.537  50.375  1.00  0.00           C
ATOM   3326 0C31 POPEO 108       2.787  98.227  49.705  1.00  0.00           C
ATOM   3329 1C31 POPEO 108       1.357  97.777  50.065  1.00  0.00           C
ATOM   3332 2C31 POPEO 108       0.877  96.537  49.295  1.00  0.00           C
ATOM   3335 3C31 POPEO 108       0.537  96.777  47.815  1.00  0.00           C
ATOM   3338 4C31 POPEO 108       0.707  95.517  46.955  1.00  0.00           C
ATOM   3341 5C31 POPEO 108       0.343  95.737  45.485  1.00  0.00           C
ATOM   3344 6C31 POPEO 108       0.697  94.557  44.585  1.00  0.00           C
ATOM   3348  NH3 POPEP 109      98.167  22.887  17.555  1.00  0.00           N
ATOM   3352  C12 POPEP 109      97.777  24.327  17.725  1.00  0.00           C
ATOM   3355  C11 POPEP 109      99.017  25.107  18.155  1.00  0.00           C
ATOM   3358  P   POPEP 109      99.037  27.427  19.335  1.00  0.00           P
ATOM   3359  O13 POPEP 109      98.787  28.817  18.925  1.00  0.00           O
ATOM   3360  O14 POPEP 109      98.307  26.887  20.495  1.00  0.00           O
ATOM   3361  O11 POPEP 109     100.587  27.137  19.455  1.00  0.00           O
ATOM   3362  O12 POPEP 109      98.707  26.497  18.105  1.00  0.00           O
ATOM   3363  C1  POPEP 109     101.407  27.637  20.505  1.00  0.00           C
ATOM   3366  C2  POPEP 109     101.777  26.517  21.505  1.00  0.00           C
ATOM   3368  O21 POPEP 109     102.707  27.037  22.475  1.00  0.00           O
ATOM   3369  C21 POPEP 109     102.137  27.487  23.575  1.00  0.00           C
ATOM   3370  O22 POPEP 109     101.077  28.077  23.655  1.00  0.00           O
ATOM   3371  C22 POPEP 109     102.987  26.967  24.745  1.00  0.00           C
ATOM   3374  C3  POPEP 109     102.467  25.277  20.855  1.00  0.00           C
ATOM   3377  O31 POPEP 109     103.357  24.577  21.765  1.00  0.00           O
ATOM   3378  C31 POPEP 109     102.747  23.857  22.695  1.00  0.00           C
ATOM   3379  O32 POPEP 109     101.547  23.707  22.795  1.00  0.00           O
ATOM   3380  C32 POPEP 109     103.747  23.417  23.765  1.00  0.00           C
ATOM   3383  C23 POPEP 109     102.477  27.307  26.155  1.00  0.00           C
ATOM   3386  C24 POPEP 109     103.047  26.337  27.215  1.00  0.00           C
ATOM   3389  C25 POPEP 109     102.187  25.087  27.435  1.00  0.00           C
ATOM   3392  C26 POPEP 109     102.667  24.187  28.595  1.00  0.00           C
ATOM   3395  C27 POPEP 109     101.767  22.947  28.755  1.00  0.00           C
ATOM   3398  C28 POPEP 109     102.147  22.007  29.925  1.00  0.00           C
ATOM   3401  C29 POPEP 109     101.747  22.537  31.275  1.00  0.00           C
ATOM   3403 0C21 POPEP 109     102.417  22.377  32.435  1.00  0.00           C
ATOM   3405 1C21 POPEP 109     103.697  21.597  32.605  1.00  0.00           C
ATOM   3408 2C21 POPEP 109     103.817  20.857  33.955  1.00  0.00           C
ATOM   3411 3C21 POPEP 109     102.887  19.637  34.085  1.00  0.00           C
ATOM   3414 4C21 POPEP 109     103.177  18.777  35.335  1.00  0.00           C
ATOM   3417 5C21 POPEP 109     102.777  19.437  36.665  1.00  0.00           C
ATOM   3420 6C21 POPEP 109     101.267  19.437  36.925  1.00  0.00           C
ATOM   3423 7C21 POPEP 109     100.947  20.157  38.245  1.00  0.00           C
ATOM   3426 8C21 POPEP 109      99.457  20.197  38.595  1.00  0.00           C
ATOM   3430  C33 POPEP 109     103.847  21.897  24.015  1.00  0.00           C
ATOM   3433  C34 POPEP 109     104.607  21.607  25.315  1.00  0.00           C
ATOM   3436  C35 POPEP 109     104.647  20.127  25.685  1.00  0.00           C
ATOM   3439  C36 POPEP 109     105.227  19.897  27.085  1.00  0.00           C
ATOM   3442  C37 POPEP 109     105.187  18.427  27.505  1.00  0.00           C
ATOM   3445  C38 POPEP 109     105.677  18.187  28.945  1.00  0.00           C
ATOM   3448  C39 POPEP 109     104.687  18.637  30.045  1.00  0.00           C
ATOM   3451 0C31 POPEP 109     103.407  17.787  30.145  1.00  0.00           C
ATOM   3454 1C31 POPEP 109     103.647  16.367  30.695  1.00  0.00           C
ATOM   3457 2C31 POPEP 109     102.407  15.467  30.605  1.00  0.00           C
ATOM   3460 3C31 POPEP 109     101.277  15.827  31.575  1.00  0.00           C
ATOM   3463 4C31 POPEP 109     101.597  15.507  33.045  1.00  0.00           C
ATOM   3466 5C31 POPEP 109     100.377  15.647  33.965  1.00  0.00           C
ATOM   3469 6C31 POPEP 109     100.607  15.167  35.395  1.00  0.00           C
ATOM   3473  NH3 POPEQ 110      42.177  56.767  60.105  1.00  0.00           N
ATOM   3477  C12 POPEQ 110      43.657  56.987  59.875  1.00  0.00           C
ATOM   3480  C11 POPEQ 110      44.557  55.767  60.165  1.00  0.00           C
ATOM   3483  P   POPEQ 110      46.827  55.427  58.865  1.00  0.00           P
ATOM   3484  O13 POPEQ 110      47.907  56.307  58.365  1.00  0.00           O
ATOM   3485  O14 POPEQ 110      47.227  54.097  59.395  1.00  0.00           O
ATOM   3486  O11 POPEQ 110      45.837  55.247  57.655  1.00  0.00           O
ATOM   3487  O12 POPEQ 110      45.907  56.157  59.935  1.00  0.00           O
ATOM   3488  C1  POPEQ 110      45.387  53.967  57.225  1.00  0.00           C
ATOM   3491  C2  POPEQ 110      46.127  53.527  55.935  1.00  0.00           C
ATOM   3493  O21 POPEQ 110      45.347  52.597  55.165  1.00  0.00           O
ATOM   3494  C21 POPEQ 110      45.127  51.387  55.655  1.00  0.00           C
ATOM   3495  O22 POPEQ 110      45.377  51.007  56.795  1.00  0.00           O
ATOM   3496  C22 POPEQ 110      44.407  50.547  54.605  1.00  0.00           C
ATOM   3499  C3  POPEQ 110      47.577  53.047  56.215  1.00  0.00           C
ATOM   3502  O31 POPEQ 110      48.337  52.947  54.995  1.00  0.00           O
ATOM   3503  C31 POPEQ 110      49.597  52.607  55.235  1.00  0.00           C
ATOM   3504  O32 POPEQ 110      50.157  52.737  56.315  1.00  0.00           O
ATOM   3505  C32 POPEQ 110      50.257  52.177  53.925  1.00  0.00           C
ATOM   3508  C23 POPEQ 110      42.907  50.367  54.895  1.00  0.00           C
ATOM   3511  C24 POPEQ 110      42.267  49.287  54.005  1.00  0.00           C
ATOM   3514  C25 POPEQ 110      40.777  49.077  54.315  1.00  0.00           C
ATOM   3517  C26 POPEQ 110      40.187  47.867  53.595  1.00  0.00           C
ATOM   3520  C27 POPEQ 110      38.727  47.577  53.995  1.00  0.00           C
ATOM   3523  C28 POPEQ 110      38.177  46.367  53.205  1.00  0.00           C
ATOM   3526  C29 POPEQ 110      36.717  46.057  53.385  1.00  0.00           C
ATOM   3528 0C21 POPEQ 110      36.167  44.877  53.715  1.00  0.00           C
ATOM   3530 1C21 POPEQ 110      36.887  43.577  54.015  1.00  0.00           C
ATOM   3533 2C21 POPEQ 110      35.937  42.367  53.935  1.00  0.00           C
ATOM   3536 3C21 POPEQ 110      36.637  41.027  54.265  1.00  0.00           C
ATOM   3539 4C21 POPEQ 110      35.727  39.797  54.115  1.00  0.00           C
ATOM   3542 5C21 POPEQ 110      34.937  39.447  55.395  1.00  0.00           C
ATOM   3545 6C21 POPEQ 110      34.117  38.147  55.275  1.00  0.00           C
ATOM   3548 7C21 POPEQ 110      33.587  37.667  56.645  1.00  0.00           C
ATOM   3551 8C21 POPEQ 110      32.867  36.317  56.585  1.00  0.00           C
ATOM   3555  C33 POPEQ 110      51.217  53.257  53.395  1.00  0.00           C
ATOM   3558  C34 POPEQ 110      51.237  53.287  51.865  1.00  0.00           C
ATOM   3561  C35 POPEQ 110      52.167  54.387  51.375  1.00  0.00           C
ATOM   3564  C36 POPEQ 110      51.887  54.767  49.925  1.00  0.00           C
ATOM   3567  C37 POPEQ 110      52.897  55.777  49.385  1.00  0.00           C
ATOM   3570  C38 POPEQ 110      52.537  56.197  47.965  1.00  0.00           C
ATOM   3573  C39 POPEQ 110      53.607  57.087  47.325  1.00  0.00           C
ATOM   3576 0C31 POPEQ 110      53.277  57.397  45.865  1.00  0.00           C
ATOM   3579 1C31 POPEQ 110      54.447  58.037  45.125  1.00  0.00           C
ATOM   3582 2C31 POPEQ 110      54.207  58.157  43.615  1.00  0.00           C
ATOM   3585 3C31 POPEQ 110      53.167  59.227  43.275  1.00  0.00           C
ATOM   3588 4C31 POPEQ 110      52.977  59.377  41.765  1.00  0.00           C
ATOM   3591 5C31 POPEQ 110      52.107  60.577  41.395  1.00  0.00           C
ATOM   3594 6C31 POPEQ 110      52.007  60.767  39.885  1.00  0.00           C
ATOM   3598  NH3 POPER 111      70.687  29.347  62.935  1.00  0.00           N
ATOM   3602  C12 POPER 111      70.777  29.677  64.395  1.00  0.00           C
ATOM   3605  C11 POPER 111      69.387  29.877  65.005  1.00  0.00           C
ATOM   3608  P   POPER 111      67.227  31.117  64.265  1.00  0.00           P
ATOM   3609  O13 POPER 111      66.527  30.457  65.385  1.00  0.00           O
ATOM   3610  O14 POPER 111      66.817  32.477  63.855  1.00  0.00           O
ATOM   3611  O11 POPER 111      67.177  30.137  63.015  1.00  0.00           O
ATOM   3612  O12 POPER 111      68.797  31.077  64.475  1.00  0.00           O
ATOM   3613  C1  POPER 111      67.767  30.527  61.765  1.00  0.00           C
ATOM   3616  C2  POPER 111      66.727  31.207  60.835  1.00  0.00           C
ATOM   3618  O21 POPER 111      65.587  30.317  60.755  1.00  0.00           O
ATOM   3619  C21 POPER 111      64.427  30.917  60.515  1.00  0.00           C
ATOM   3620  O22 POPER 111      64.287  32.097  60.245  1.00  0.00           O
ATOM   3621  C22 POPER 111      63.267  29.937  60.645  1.00  0.00           C
ATOM   3624  C3  POPER 111      67.367  31.507  59.445  1.00  0.00           C
ATOM   3627  O31 POPER 111      66.577  32.437  58.685  1.00  0.00           O
ATOM   3628  C31 POPER 111      66.877  33.717  58.835  1.00  0.00           C
ATOM   3629  O32 POPER 111      67.837  34.167  59.435  1.00  0.00           O
ATOM   3630  C32 POPER 111      65.797  34.547  58.115  1.00  0.00           C
ATOM   3633  C23 POPER 111      62.697  29.577  59.265  1.00  0.00           C
ATOM   3636  C24 POPER 111      63.477  28.477  58.535  1.00  0.00           C
ATOM   3639  C25 POPER 111      64.667  28.987  57.705  1.00  0.00           C
ATOM   3642  C26 POPER 111      65.177  27.857  56.795  1.00  0.00           C
ATOM   3645  C27 POPER 111      66.217  28.267  55.745  1.00  0.00           C
ATOM   3648  C28 POPER 111      66.517  27.077  54.815  1.00  0.00           C
ATOM   3651  C29 POPER 111      67.307  27.427  53.575  1.00  0.00           C
ATOM   3653 0C21 POPER 111      66.937  27.207  52.295  1.00  0.00           C
ATOM   3655 1C21 POPER 111      65.667  26.527  51.815  1.00  0.00           C
ATOM   3658 2C21 POPER 111      65.917  25.437  50.745  1.00  0.00           C
ATOM   3661 3C21 POPER 111      66.287  26.007  49.365  1.00  0.00           C
ATOM   3664 4C21 POPER 111      66.217  24.957  48.235  1.00  0.00           C
ATOM   3667 5C21 POPER 111      67.307  23.867  48.285  1.00  0.00           C
ATOM   3670 6C21 POPER 111      68.727  24.427  48.065  1.00  0.00           C
ATOM   3673 7C21 POPER 111      69.797  23.347  47.915  1.00  0.00           C
ATOM   3676 8C21 POPER 111      71.207  23.947  47.895  1.00  0.00           C
ATOM   3680  C33 POPER 111      66.227  35.107  56.735  1.00  0.00           C
ATOM   3683  C34 POPER 111      65.017  35.597  55.925  1.00  0.00           C
ATOM   3686  C35 POPER 111      65.387  36.377  54.645  1.00  0.00           C
ATOM   3689  C36 POPER 111      66.437  35.647  53.785  1.00  0.00           C
ATOM   3692  C37 POPER 111      66.507  36.137  52.335  1.00  0.00           C
ATOM   3695  C38 POPER 111      67.687  35.497  51.585  1.00  0.00           C
ATOM   3698  C39 POPER 111      67.567  35.467  50.055  1.00  0.00           C
ATOM   3701 0C31 POPER 111      67.537  36.857  49.395  1.00  0.00           C
ATOM   3704 1C31 POPER 111      67.357  36.757  47.875  1.00  0.00           C
ATOM   3707 2C31 POPER 111      66.917  38.067  47.225  1.00  0.00           C
ATOM   3710 3C31 POPER 111      68.027  38.867  46.525  1.00  0.00           C
ATOM   3713 4C31 POPER 111      68.437  38.327  45.145  1.00  0.00           C
ATOM   3716 5C31 POPER 111      69.197  39.387  44.325  1.00  0.00           C
ATOM   3719 6C31 POPER 111      69.597  38.927  42.925  1.00  0.00           C
ATOM   3723  NH3 POPES 112      16.787  80.127  19.075  1.00  0.00           N
ATOM   3727  C12 POPES 112      15.587  80.817  19.675  1.00  0.00           C
ATOM   3730  C11 POPES 112      15.777  82.337  19.855  1.00  0.00           C
ATOM   3733  P   POPES 112      18.167  83.217  20.555  1.00  0.00           P
ATOM   3734  O13 POPES 112      18.107  84.697  20.485  1.00  0.00           O
ATOM   3735  O14 POPES 112      18.737  82.567  19.365  1.00  0.00           O
ATOM   3736  O11 POPES 112      19.007  82.747  21.795  1.00  0.00           O
ATOM   3737  O12 POPES 112      16.747  82.607  20.865  1.00  0.00           O
ATOM   3738  C1  POPES 112      19.967  83.587  22.435  1.00  0.00           C
ATOM   3741  C2  POPES 112      19.637  83.777  23.935  1.00  0.00           C
ATOM   3743  O21 POPES 112      20.647  83.097  24.705  1.00  0.00           O
ATOM   3744  C21 POPES 112      20.897  83.467  25.955  1.00  0.00           C
ATOM   3745  O22 POPES 112      21.157  82.677  26.845  1.00  0.00           O
ATOM   3746  C22 POPES 112      20.947  84.987  26.145  1.00  0.00           C
ATOM   3749  C3  POPES 112      18.217  83.247  24.315  1.00  0.00           C
ATOM   3752  O31 POPES 112      17.917  83.507  25.705  1.00  0.00           O
ATOM   3753  C31 POPES 112      16.857  82.847  26.135  1.00  0.00           C
ATOM   3754  O32 POPES 112      16.037  82.277  25.445  1.00  0.00           O
ATOM   3755  C32 POPES 112      16.777  82.907  27.655  1.00  0.00           C
ATOM   3758  C23 POPES 112      21.877  85.397  27.305  1.00  0.00           C
ATOM   3761  C24 POPES 112      21.797  86.897  27.585  1.00  0.00           C
ATOM   3764  C25 POPES 112      22.687  87.357  28.755  1.00  0.00           C
ATOM   3767  C26 POPES 112      24.187  87.317  28.445  1.00  0.00           C
ATOM   3770  C27 POPES 112      25.047  88.027  29.505  1.00  0.00           C
ATOM   3773  C28 POPES 112      26.477  88.307  29.015  1.00  0.00           C
ATOM   3776  C29 POPES 112      27.377  88.897  30.085  1.00  0.00           C
ATOM   3778 0C21 POPES 112      28.377  89.777  29.895  1.00  0.00           C
ATOM   3780 1C21 POPES 112      28.817  90.337  28.565  1.00  0.00           C
ATOM   3783 2C21 POPES 112      29.897  91.447  28.645  1.00  0.00           C
ATOM   3786 3C21 POPES 112      29.377  92.867  28.935  1.00  0.00           C
ATOM   3789 4C21 POPES 112      28.557  93.017  30.215  1.00  0.00           C
ATOM   3792 5C21 POPES 112      28.407  94.477  30.665  1.00  0.00           C
ATOM   3795 6C21 POPES 112      27.447  94.637  31.845  1.00  0.00           C
ATOM   3798 7C21 POPES 112      27.487  96.037  32.465  1.00  0.00           C
ATOM   3801 8C21 POPES 112      26.467  96.227  33.595  1.00  0.00           C
ATOM   3805  C33 POPES 112      18.157  83.077  28.345  1.00  0.00           C
ATOM   3808  C34 POPES 112      18.177  82.537  29.775  1.00  0.00           C
ATOM   3811  C35 POPES 112      17.167  83.167  30.735  1.00  0.00           C
ATOM   3814  C36 POPES 112      17.397  84.657  31.035  1.00  0.00           C
ATOM   3817  C37 POPES 112      16.607  85.087  32.285  1.00  0.00           C
ATOM   3820  C38 POPES 112      16.957  86.507  32.735  1.00  0.00           C
ATOM   3823  C39 POPES 112      16.297  86.917  34.055  1.00  0.00           C
ATOM   3826 0C31 POPES 112      16.917  86.247  35.295  1.00  0.00           C
ATOM   3829 1C31 POPES 112      16.227  86.707  36.595  1.00  0.00           C
ATOM   3832 2C31 POPES 112      16.747  85.987  37.855  1.00  0.00           C
ATOM   3835 3C31 POPES 112      15.967  86.387  39.115  1.00  0.00           C
ATOM   3838 4C31 POPES 112      16.437  85.637  40.375  1.00  0.00           C
ATOM   3841 5C31 POPES 112      15.627  85.997  41.625  1.00  0.00           C
ATOM   3844 6C31 POPES 112      16.037  85.227  42.875  1.00  0.00           C
ATOM   3848  NH3 POPET 113      47.207  69.307  57.855  1.00  0.00           N
ATOM   3852  C12 POPET 113      48.597  69.817  58.135  1.00  0.00           C
ATOM   3855  C11 POPET 113      49.667  68.727  57.925  1.00  0.00           C
ATOM   3858  P   POPET 113      52.237  68.277  58.305  1.00  0.00           P
ATOM   3859  O13 POPET 113      53.017  68.737  59.465  1.00  0.00           O
ATOM   3860  O14 POPET 113      51.807  66.857  58.315  1.00  0.00           O
ATOM   3861  O11 POPET 113      53.087  68.577  57.025  1.00  0.00           O
ATOM   3862  O12 POPET 113      50.987  69.257  58.145  1.00  0.00           O
ATOM   3863  C1  POPET 113      52.587  68.417  55.705  1.00  0.00           C
ATOM   3866  C2  POPET 113      53.657  67.707  54.845  1.00  0.00           C
ATOM   3868  O21 POPET 113      53.087  67.247  53.615  1.00  0.00           O
ATOM   3869  C21 POPET 113      52.687  68.197  52.785  1.00  0.00           C
ATOM   3870  O22 POPET 113      52.737  69.397  52.985  1.00  0.00           O
ATOM   3871  C22 POPET 113      52.117  67.517  51.545  1.00  0.00           C
ATOM   3874  C3  POPET 113      54.247  66.477  55.595  1.00  0.00           C
ATOM   3877  O31 POPET 113      54.947  65.577  54.705  1.00  0.00           O
ATOM   3878  C31 POPET 113      56.227  65.827  54.525  1.00  0.00           C
ATOM   3879  O32 POPET 113      56.877  66.697  55.105  1.00  0.00           O
ATOM   3880  C32 POPET 113      56.807  64.827  53.535  1.00  0.00           C
ATOM   3883  C23 POPET 113      51.847  68.507  50.405  1.00  0.00           C
ATOM   3886  C24 POPET 113      53.137  68.957  49.695  1.00  0.00           C
ATOM   3889  C25 POPET 113      52.827  69.917  48.545  1.00  0.00           C
ATOM   3892  C26 POPET 113      54.077  70.257  47.725  1.00  0.00           C
ATOM   3895  C27 POPET 113      53.777  71.197  46.545  1.00  0.00           C
ATOM   3898  C28 POPET 113      54.997  71.347  45.625  1.00  0.00           C
ATOM   3901  C29 POPET 113      54.867  72.457  44.615  1.00  0.00           C
ATOM   3903 0C21 POPET 113      54.827  72.347  43.275  1.00  0.00           C
ATOM   3905 1C21 POPET 113      54.827  71.077  42.445  1.00  0.00           C
ATOM   3908 2C21 POPET 113      56.207  70.717  41.855  1.00  0.00           C
ATOM   3911 3C21 POPET 113      57.107  69.907  42.805  1.00  0.00           C
ATOM   3914 4C21 POPET 113      57.087  68.387  42.565  1.00  0.00           C
ATOM   3917 5C21 POPET 113      55.717  67.717  42.715  1.00  0.00           C
ATOM   3920 6C21 POPET 113      55.847  66.177  42.725  1.00  0.00           C
ATOM   3923 7C21 POPET 113      54.487  65.467  42.715  1.00  0.00           C
ATOM   3926 8C21 POPET 113      54.577  63.977  43.065  1.00  0.00           C
ATOM   3930  C33 POPET 113      57.757  65.437  52.485  1.00  0.00           C
ATOM   3933  C34 POPET 113      57.027  66.247  51.395  1.00  0.00           C
ATOM   3936  C35 POPET 113      57.517  65.967  49.965  1.00  0.00           C
ATOM   3939  C36 POPET 113      57.247  67.107  48.975  1.00  0.00           C
ATOM   3942  C37 POPET 113      57.887  66.867  47.595  1.00  0.00           C
ATOM   3945  C38 POPET 113      57.427  67.847  46.505  1.00  0.00           C
ATOM   3948  C39 POPET 113      58.107  69.227  46.535  1.00  0.00           C
ATOM   3951 0C31 POPET 113      59.387  69.327  45.685  1.00  0.00           C
ATOM   3954 1C31 POPET 113      59.857  70.777  45.525  1.00  0.00           C
ATOM   3957 2C31 POPET 113      61.107  70.967  44.655  1.00  0.00           C
ATOM   3960 3C31 POPET 113      60.807  70.887  43.145  1.00  0.00           C
ATOM   3963 4C31 POPET 113      61.917  71.457  42.255  1.00  0.00           C
ATOM   3966 5C31 POPET 113      61.497  71.497  40.775  1.00  0.00           C
ATOM   3969 6C31 POPET 113      62.477  72.257  39.885  1.00  0.00           C
ATOM   3973  NH3 POPEU 114      63.697 125.267  17.595  1.00  0.00           N
ATOM   3977  C12 POPEU 114      64.367 124.277  18.515  1.00  0.00           C
ATOM   3980  C11 POPEU 114      65.567 123.537  17.905  1.00  0.00           C
ATOM   3983  P   POPEU 114      65.997 121.137  18.965  1.00  0.00           P
ATOM   3984  O13 POPEU 114      67.317 120.477  18.915  1.00  0.00           O
ATOM   3985  O14 POPEU 114      65.047 120.707  17.905  1.00  0.00           O
ATOM   3986  O11 POPEU 114      65.267 120.867  20.335  1.00  0.00           O
ATOM   3987  O12 POPEU 114      66.177 122.717  18.905  1.00  0.00           O
ATOM   3988  C1  POPEU 114      65.137 119.547  20.895  1.00  0.00           C
ATOM   3991  C2  POPEU 114      66.357 119.127  21.745  1.00  0.00           C
ATOM   3993  O21 POPEU 114      66.047 117.887  22.425  1.00  0.00           O
ATOM   3994  C21 POPEU 114      67.087 117.197  22.865  1.00  0.00           C
ATOM   3995  O22 POPEU 114      68.257 117.447  22.655  1.00  0.00           O
ATOM   3996  C22 POPEU 114      66.587 116.077  23.785  1.00  0.00           C
ATOM   3999  C3  POPEU 114      66.667 120.267  22.755  1.00  0.00           C
ATOM   4002  O31 POPEU 114      68.037 120.227  23.205  1.00  0.00           O
ATOM   4003  C31 POPEU 114      68.217 119.987  24.475  1.00  0.00           C
ATOM   4004  O32 POPEU 114      67.357 119.877  25.335  1.00  0.00           O
ATOM   4005  C32 POPEU 114      69.727 119.877  24.755  1.00  0.00           C
ATOM   4008  C23 POPEU 114      66.907 116.367  25.265  1.00  0.00           C
ATOM   4011  C24 POPEU 114      66.377 115.277  26.205  1.00  0.00           C
ATOM   4014  C25 POPEU 114      66.437 115.717  27.675  1.00  0.00           C
ATOM   4017  C26 POPEU 114      67.807 115.557  28.345  1.00  0.00           C
ATOM   4020  C27 POPEU 114      67.787 116.097  29.785  1.00  0.00           C
ATOM   4023  C28 POPEU 114      68.927 115.557  30.665  1.00  0.00           C
ATOM   4026  C29 POPEU 114      70.257 116.147  30.295  1.00  0.00           C
ATOM   4028 0C21 POPEU 114      71.387 116.067  31.015  1.00  0.00           C
ATOM   4030 1C21 POPEU 114      71.577 115.387  32.345  1.00  0.00           C
ATOM   4033 2C21 POPEU 114      72.137 113.947  32.225  1.00  0.00           C
ATOM   4036 3C21 POPEU 114      72.787 113.457  33.535  1.00  0.00           C
ATOM   4039 4C21 POPEU 114      73.367 112.037  33.415  1.00  0.00           C
ATOM   4042 5C21 POPEU 114      74.187 111.577  34.625  1.00  0.00           C
ATOM   4045 6C21 POPEU 114      73.337 111.067  35.795  1.00  0.00           C
ATOM   4048 7C21 POPEU 114      74.207 110.517  36.945  1.00  0.00           C
ATOM   4051 8C21 POPEU 114      73.397 109.827  38.055  1.00  0.00           C
ATOM   4055  C33 POPEU 114      70.147 118.447  25.155  1.00  0.00           C
ATOM   4058  C34 POPEU 114      71.667 118.187  25.065  1.00  0.00           C
ATOM   4061  C35 POPEU 114      72.517 119.237  25.775  1.00  0.00           C
ATOM   4064  C36 POPEU 114      72.187 119.367  27.275  1.00  0.00           C
ATOM   4067  C37 POPEU 114      73.007 120.487  27.915  1.00  0.00           C
ATOM   4070  C38 POPEU 114      72.587 120.827  29.355  1.00  0.00           C
ATOM   4073  C39 POPEU 114      72.877 119.697  30.345  1.00  0.00           C
ATOM   4076 0C31 POPEU 114      72.667 120.147  31.795  1.00  0.00           C
ATOM   4079 1C31 POPEU 114      73.007 119.037  32.795  1.00  0.00           C
ATOM   4082 2C31 POPEU 114      72.727 119.387  34.265  1.00  0.00           C
ATOM   4085 3C31 POPEU 114      73.907 120.017  35.035  1.00  0.00           C
ATOM   4088 4C31 POPEU 114      74.247 121.467  34.635  1.00  0.00           C
ATOM   4091 5C31 POPEU 114      75.387 122.057  35.475  1.00  0.00           C
ATOM   4094 6C31 POPEU 114      75.717 123.507  35.115  1.00  0.00           C
ATOM   4098  NH3 POPEV 115      20.887  24.277  63.295  1.00  0.00           N
ATOM   4102  C12 POPEV 115      19.777  23.567  64.025  1.00  0.00           C
ATOM   4105  C11 POPEV 115      19.937  22.057  63.945  1.00  0.00           C
ATOM   4108  P   POPEV 115      17.497  21.047  64.205  1.00  0.00           P
ATOM   4109  O13 POPEV 115      17.297  19.607  64.385  1.00  0.00           O
ATOM   4110  O14 POPEV 115      16.447  21.897  64.835  1.00  0.00           O
ATOM   4111  O11 POPEV 115      17.567  21.467  62.685  1.00  0.00           O
ATOM   4112  O12 POPEV 115      18.947  21.417  64.755  1.00  0.00           O
ATOM   4113  C1  POPEV 115      17.917  20.567  61.635  1.00  0.00           C
ATOM   4116  C2  POPEV 115      16.777  20.457  60.615  1.00  0.00           C
ATOM   4118  O21 POPEV 115      17.377  20.237  59.315  1.00  0.00           O
ATOM   4119  C21 POPEV 115      16.787  19.297  58.605  1.00  0.00           C
ATOM   4120  O22 POPEV 115      15.877  18.567  58.955  1.00  0.00           O
ATOM   4121  C22 POPEV 115      17.337  19.377  57.175  1.00  0.00           C
ATOM   4124  C3  POPEV 115      15.927  21.767  60.565  1.00  0.00           C
ATOM   4127  O31 POPEV 115      14.947  21.737  59.505  1.00  0.00           O
ATOM   4128  C31 POPEV 115      15.057  22.687  58.575  1.00  0.00           C
ATOM   4129  O32 POPEV 115      15.737  23.687  58.645  1.00  0.00           O
ATOM   4130  C32 POPEV 115      14.237  22.287  57.355  1.00  0.00           C
ATOM   4133  C23 POPEV 115      16.917  18.147  56.335  1.00  0.00           C
ATOM   4136  C24 POPEV 115      17.107  18.387  54.835  1.00  0.00           C
ATOM   4139  C25 POPEV 115      16.807  17.137  53.995  1.00  0.00           C
ATOM   4142  C26 POPEV 115      16.927  17.377  52.485  1.00  0.00           C
ATOM   4145  C27 POPEV 115      16.637  16.087  51.705  1.00  0.00           C
ATOM   4148  C28 POPEV 115      16.807  16.207  50.185  1.00  0.00           C
ATOM   4151  C29 POPEV 115      15.677  16.967  49.535  1.00  0.00           C
ATOM   4153 0C21 POPEV 115      15.627  17.307  48.235  1.00  0.00           C
ATOM   4155 1C21 POPEV 115      16.687  17.007  47.205  1.00  0.00           C
ATOM   4158 2C21 POPEV 115      17.467  18.287  46.845  1.00  0.00           C
ATOM   4161 3C21 POPEV 115      16.627  19.307  46.045  1.00  0.00           C
ATOM   4164 4C21 POPEV 115      17.377  20.627  45.785  1.00  0.00           C
ATOM   4167 5C21 POPEV 115      16.527  21.657  45.025  1.00  0.00           C
ATOM   4170 6C21 POPEV 115      16.037  21.187  43.645  1.00  0.00           C
ATOM   4173 7C21 POPEV 115      15.177  22.217  42.915  1.00  0.00           C
ATOM   4176 8C21 POPEV 115      14.777  21.727  41.525  1.00  0.00           C
ATOM   4180  C33 POPEV 115      14.717  23.077  56.115  1.00  0.00           C
ATOM   4183  C34 POPEV 115      14.297  22.447  54.785  1.00  0.00           C
ATOM   4186  C35 POPEV 115      14.757  23.287  53.585  1.00  0.00           C
ATOM   4189  C36 POPEV 115      14.557  22.567  52.245  1.00  0.00           C
ATOM   4192  C37 POPEV 115      15.117  23.347  51.045  1.00  0.00           C
ATOM   4195  C38 POPEV 115      15.197  22.497  49.765  1.00  0.00           C
ATOM   4198  C39 POPEV 115      16.217  21.347  49.795  1.00  0.00           C
ATOM   4201 0C31 POPEV 115      17.677  21.827  49.905  1.00  0.00           C
ATOM   4204 1C31 POPEV 115      18.677  20.657  50.005  1.00  0.00           C
ATOM   4207 2C31 POPEV 115      20.147  21.077  50.095  1.00  0.00           C
ATOM   4210 3C31 POPEV 115      20.907  20.877  48.775  1.00  0.00           C
ATOM   4213 4C31 POPEV 115      20.597  21.947  47.725  1.00  0.00           C
ATOM   4216 5C31 POPEV 115      21.277  21.677  46.385  1.00  0.00           C
ATOM   4219 6C31 POPEV 115      21.017  22.767  45.365  1.00  0.00           C
ATOM   4223  NH3 POPEW 116      37.587 100.887  60.715  1.00  0.00           N
ATOM   4227  C12 POPEW 116      38.377  99.607  60.615  1.00  0.00           C
ATOM   4230  C11 POPEW 116      38.207  98.947  59.245  1.00  0.00           C
ATOM   4233  P   POPEW 116      39.087  99.277  56.805  1.00  0.00           P
ATOM   4234  O13 POPEW 116      39.857 100.317  56.075  1.00  0.00           O
ATOM   4235  O14 POPEW 116      39.587  97.897  56.765  1.00  0.00           O
ATOM   4236  O11 POPEW 116      37.587  99.257  56.335  1.00  0.00           O
ATOM   4237  O12 POPEW 116      38.897  99.747  58.295  1.00  0.00           O
ATOM   4238  C1  POPEW 116      37.237  99.097  54.965  1.00  0.00           C
ATOM   4241  C2  POPEW 116      37.007  97.617  54.555  1.00  0.00           C
ATOM   4243  O21 POPEW 116      36.297  97.617  53.305  1.00  0.00           O
ATOM   4244  C21 POPEW 116      36.687  96.727  52.415  1.00  0.00           C
ATOM   4245  O22 POPEW 116      37.697  96.057  52.445  1.00  0.00           O
ATOM   4246  C22 POPEW 116      35.617  96.637  51.315  1.00  0.00           C
ATOM   4249  C3  POPEW 116      36.197  96.827  55.625  1.00  0.00           C
ATOM   4252  O31 POPEW 116      35.417  95.777  55.025  1.00  0.00           O
ATOM   4253  C31 POPEW 116      34.267  95.517  55.615  1.00  0.00           C
ATOM   4254  O32 POPEW 116      33.887  95.987  56.685  1.00  0.00           O
ATOM   4255  C32 POPEW 116      33.507  94.467  54.795  1.00  0.00           C
ATOM   4258  C23 POPEW 116      36.177  96.277  49.935  1.00  0.00           C
ATOM   4261  C24 POPEW 116      35.067  95.997  48.915  1.00  0.00           C
ATOM   4264  C25 POPEW 116      35.657  95.667  47.535  1.00  0.00           C
ATOM   4267  C26 POPEW 116      34.637  95.047  46.585  1.00  0.00           C
ATOM   4270  C27 POPEW 116      35.277  94.637  45.245  1.00  0.00           C
ATOM   4273  C28 POPEW 116      34.337  93.757  44.415  1.00  0.00           C
ATOM   4276  C29 POPEW 116      34.947  93.347  43.095  1.00  0.00           C
ATOM   4278 0C21 POPEW 116      34.327  93.317  41.905  1.00  0.00           C
ATOM   4280 1C21 POPEW 116      32.867  93.627  41.645  1.00  0.00           C
ATOM   4283 2C21 POPEW 116      32.637  94.977  40.935  1.00  0.00           C
ATOM   4286 3C21 POPEW 116      32.987  96.197  41.805  1.00  0.00           C
ATOM   4289 4C21 POPEW 116      32.617  97.527  41.125  1.00  0.00           C
ATOM   4292 5C21 POPEW 116      31.687  98.397  41.975  1.00  0.00           C
ATOM   4295 6C21 POPEW 116      31.157  99.597  41.185  1.00  0.00           C
ATOM   4298 7C21 POPEW 116      30.097 100.427  41.915  1.00  0.00           C
ATOM   4301 8C21 POPEW 116      29.667 101.637  41.105  1.00  0.00           C
ATOM   4305  C33 POPEW 116      32.227  94.967  54.085  1.00  0.00           C
ATOM   4308  C34 POPEW 116      32.497  95.607  52.715  1.00  0.00           C
ATOM   4311  C35 POPEW 116      31.217  95.977  51.945  1.00  0.00           C
ATOM   4314  C36 POPEW 116      31.537  96.487  50.535  1.00  0.00           C
ATOM   4317  C37 POPEW 116      30.297  96.957  49.755  1.00  0.00           C
ATOM   4320  C38 POPEW 116      30.647  97.427  48.335  1.00  0.00           C
ATOM   4323  C39 POPEW 116      31.357  98.797  48.285  1.00  0.00           C
ATOM   4326 0C31 POPEW 116      31.787  99.187  46.865  1.00  0.00           C
ATOM   4329 1C31 POPEW 116      32.207 100.657  46.755  1.00  0.00           C
ATOM   4332 2C31 POPEW 116      32.587 101.027  45.305  1.00  0.00           C
ATOM   4335 3C31 POPEW 116      32.697 102.537  45.065  1.00  0.00           C
ATOM   4338 4C31 POPEW 116      32.927 102.867  43.575  1.00  0.00           C
ATOM   4341 5C31 POPEW 116      32.997 104.377  43.305  1.00  0.00           C
ATOM   4344 6C31 POPEW 116      33.177 104.727  41.825  1.00  0.00           C
ATOM   4348  NH3 POPEX 117      19.627  60.867  63.655  1.00  0.00           N
ATOM   4352  C12 POPEX 117      21.077  61.027  64.035  1.00  0.00           C
ATOM   4355  C11 POPEX 117      21.297  62.127  65.095  1.00  0.00           C
ATOM   4358  P   POPEX 117      23.057  63.957  64.295  1.00  0.00           P
ATOM   4359  O13 POPEX 117      23.077  65.147  65.165  1.00  0.00           O
ATOM   4360  O14 POPEX 117      24.287  63.737  63.505  1.00  0.00           O
ATOM   4361  O11 POPEX 117      21.847  64.107  63.295  1.00  0.00           O
ATOM   4362  O12 POPEX 117      22.647  62.617  65.055  1.00  0.00           O
ATOM   4363  C1  POPEX 117      21.717  65.287  62.495  1.00  0.00           C
ATOM   4366  C2  POPEX 117      21.417  64.947  61.015  1.00  0.00           C
ATOM   4368  O21 POPEX 117      19.997  64.657  60.895  1.00  0.00           O
ATOM   4369  C21 POPEX 117      19.477  65.067  59.755  1.00  0.00           C
ATOM   4370  O22 POPEX 117      20.097  65.557  58.825  1.00  0.00           O
ATOM   4371  C22 POPEX 117      17.977  64.807  59.725  1.00  0.00           C
ATOM   4374  C3  POPEX 117      22.317  63.777  60.505  1.00  0.00           C
ATOM   4377  O31 POPEX 117      21.777  63.007  59.425  1.00  0.00           O
ATOM   4378  C31 POPEX 117      20.987  61.987  59.755  1.00  0.00           C
ATOM   4379  O32 POPEX 117      20.447  61.807  60.835  1.00  0.00           O
ATOM   4380  C32 POPEX 117      20.937  61.007  58.595  1.00  0.00           C
ATOM   4383  C23 POPEX 117      17.347  65.257  58.385  1.00  0.00           C
ATOM   4386  C24 POPEX 117      15.847  64.937  58.315  1.00  0.00           C
ATOM   4389  C25 POPEX 117      15.187  65.407  57.015  1.00  0.00           C
ATOM   4392  C26 POPEX 117      15.617  64.617  55.765  1.00  0.00           C
ATOM   4395  C27 POPEX 117      16.127  65.517  54.635  1.00  0.00           C
ATOM   4398  C28 POPEX 117      16.667  64.727  53.425  1.00  0.00           C
ATOM   4401  C29 POPEX 117      15.597  64.077  52.595  1.00  0.00           C
ATOM   4403 0C21 POPEX 117      15.677  63.817  51.275  1.00  0.00           C
ATOM   4405 1C21 POPEX 117      16.877  64.087  50.395  1.00  0.00           C
ATOM   4408 2C21 POPEX 117      16.697  65.327  49.505  1.00  0.00           C
ATOM   4411 3C21 POPEX 117      15.607  65.177  48.435  1.00  0.00           C
ATOM   4414 4C21 POPEX 117      15.547  66.387  47.485  1.00  0.00           C
ATOM   4417 5C21 POPEX 117      14.527  66.227  46.355  1.00  0.00           C
ATOM   4420 6C21 POPEX 117      13.057  66.427  46.795  1.00  0.00           C
ATOM   4423 7C21 POPEX 117      12.707  67.887  47.105  1.00  0.00           C
ATOM   4426 8C21 POPEX 117      11.227  68.077  47.435  1.00  0.00           C
ATOM   4430  C33 POPEX 117      22.227  60.147  58.555  1.00  0.00           C
ATOM   4433  C34 POPEX 117      22.477  59.507  57.185  1.00  0.00           C
ATOM   4436  C35 POPEX 117      22.177  58.007  57.135  1.00  0.00           C
ATOM   4439  C36 POPEX 117      22.367  57.467  55.715  1.00  0.00           C
ATOM   4442  C37 POPEX 117      22.147  55.957  55.575  1.00  0.00           C
ATOM   4445  C38 POPEX 117      22.407  55.447  54.145  1.00  0.00           C
ATOM   4448  C39 POPEX 117      21.457  56.027  53.075  1.00  0.00           C
ATOM   4451 0C31 POPEX 117      19.987  55.637  53.275  1.00  0.00           C
ATOM   4454 1C31 POPEX 117      19.087  56.307  52.235  1.00  0.00           C
ATOM   4457 2C31 POPEX 117      17.617  55.887  52.315  1.00  0.00           C
ATOM   4460 3C31 POPEX 117      16.777  56.527  51.195  1.00  0.00           C
ATOM   4463 4C31 POPEX 117      16.587  58.047  51.335  1.00  0.00           C
ATOM   4466 5C31 POPEX 117      15.937  58.657  50.095  1.00  0.00           C
ATOM   4469 6C31 POPEX 117      15.417  60.087  50.305  1.00  0.00           C
ATOM   4473  NH3 POPEY 118      54.297  78.087  14.815  1.00  0.00           N
ATOM   4477  C12 POPEY 118      54.487  76.817  15.605  1.00  0.00           C
ATOM   4480  C11 POPEY 118      55.197  75.707  14.835  1.00  0.00           C
ATOM   4483  P   POPEY 118      56.107  73.357  15.025  1.00  0.00           P
ATOM   4484  O13 POPEY 118      55.237  72.547  14.155  1.00  0.00           O
ATOM   4485  O14 POPEY 118      57.447  73.837  14.605  1.00  0.00           O
ATOM   4486  O11 POPEY 118      56.337  72.467  16.305  1.00  0.00           O
ATOM   4487  O12 POPEY 118      55.247  74.537  15.675  1.00  0.00           O
ATOM   4488  C1  POPEY 118      57.467  71.567  16.175  1.00  0.00           C
ATOM   4491  C2  POPEY 118      57.187  70.247  16.905  1.00  0.00           C
ATOM   4493  O21 POPEY 118      56.667  70.467  18.235  1.00  0.00           O
ATOM   4494  C21 POPEY 118      57.517  70.897  19.145  1.00  0.00           C
ATOM   4495  O22 POPEY 118      58.537  71.527  18.965  1.00  0.00           O
ATOM   4496  C22 POPEY 118      56.957  70.457  20.495  1.00  0.00           C
ATOM   4499  C3  POPEY 118      58.397  69.257  16.875  1.00  0.00           C
ATOM   4502  O31 POPEY 118      57.967  68.057  17.515  1.00  0.00           O
ATOM   4503  C31 POPEY 118      58.907  67.267  17.985  1.00  0.00           C
ATOM   4504  O32 POPEY 118      60.097  67.517  18.015  1.00  0.00           O
ATOM   4505  C32 POPEY 118      58.237  66.037  18.595  1.00  0.00           C
ATOM   4508  C23 POPEY 118      58.097  70.087  21.445  1.00  0.00           C
ATOM   4511  C24 POPEY 118      57.647  69.237  22.635  1.00  0.00           C
ATOM   4514  C25 POPEY 118      58.827  68.907  23.545  1.00  0.00           C
ATOM   4517  C26 POPEY 118      58.497  67.897  24.655  1.00  0.00           C
ATOM   4520  C27 POPEY 118      59.677  67.787  25.625  1.00  0.00           C
ATOM   4523  C28 POPEY 118      59.507  66.697  26.695  1.00  0.00           C
ATOM   4526  C29 POPEY 118      60.567  66.877  27.765  1.00  0.00           C
ATOM   4528 0C21 POPEY 118      60.487  66.417  29.025  1.00  0.00           C
ATOM   4530 1C21 POPEY 118      59.407  65.537  29.585  1.00  0.00           C
ATOM   4533 2C21 POPEY 118      60.027  64.337  30.325  1.00  0.00           C
ATOM   4536 3C21 POPEY 118      60.737  64.677  31.645  1.00  0.00           C
ATOM   4539 4C21 POPEY 118      59.827  65.317  32.705  1.00  0.00           C
ATOM   4542 5C21 POPEY 118      60.607  65.657  33.965  1.00  0.00           C
ATOM   4545 6C21 POPEY 118      59.747  66.217  35.105  1.00  0.00           C
ATOM   4548 7C21 POPEY 118      60.637  66.787  36.215  1.00  0.00           C
ATOM   4551 8C21 POPEY 118      59.887  67.317  37.415  1.00  0.00           C
ATOM   4555  C33 POPEY 118      59.057  65.457  19.775  1.00  0.00           C
ATOM   4558  C34 POPEY 118      58.497  64.127  20.295  1.00  0.00           C
ATOM   4561  C35 POPEY 118      59.297  63.607  21.505  1.00  0.00           C
ATOM   4564  C36 POPEY 118      58.637  62.377  22.145  1.00  0.00           C
ATOM   4567  C37 POPEY 118      59.447  61.787  23.315  1.00  0.00           C
ATOM   4570  C38 POPEY 118      58.667  60.677  24.025  1.00  0.00           C
ATOM   4573  C39 POPEY 118      59.497  59.957  25.095  1.00  0.00           C
ATOM   4576 0C31 POPEY 118      58.677  59.007  25.975  1.00  0.00           C
ATOM   4579 1C31 POPEY 118      59.587  58.087  26.805  1.00  0.00           C
ATOM   4582 2C31 POPEY 118      58.857  57.327  27.915  1.00  0.00           C
ATOM   4585 3C31 POPEY 118      59.817  56.407  28.685  1.00  0.00           C
ATOM   4588 4C31 POPEY 118      59.107  55.547  29.745  1.00  0.00           C
ATOM   4591 5C31 POPEY 118      60.077  54.677  30.545  1.00  0.00           C
ATOM   4594 6C31 POPEY 118      59.397  53.757  31.555  1.00  0.00           C
ATOM   4598  NH3 POPEZ 119      40.487  14.717  21.425  1.00  0.00           N
ATOM   4602  C12 POPEZ 119      40.947  15.777  20.455  1.00  0.00           C
ATOM   4605  C11 POPEZ 119      41.767  16.897  21.155  1.00  0.00           C
ATOM   4608  P   POPEZ 119      40.057  18.177  22.665  1.00  0.00           P
ATOM   4609  O13 POPEZ 119      38.747  17.567  22.335  1.00  0.00           O
ATOM   4610  O14 POPEZ 119      40.817  17.587  23.775  1.00  0.00           O
ATOM   4611  O11 POPEZ 119      39.837  19.737  22.885  1.00  0.00           O
ATOM   4612  O12 POPEZ 119      40.997  18.087  21.375  1.00  0.00           O
ATOM   4613  C1  POPEZ 119      40.337  20.427  24.035  1.00  0.00           C
ATOM   4616  C2  POPEZ 119      39.247  21.287  24.745  1.00  0.00           C
ATOM   4618  O21 POPEZ 119      39.707  21.607  26.085  1.00  0.00           O
ATOM   4619  C21 POPEZ 119      40.607  22.587  26.145  1.00  0.00           C
ATOM   4620  O22 POPEZ 119      40.937  23.317  25.235  1.00  0.00           O
ATOM   4621  C22 POPEZ 119      41.117  22.707  27.585  1.00  0.00           C
ATOM   4624  C3  POPEZ 119      37.887  20.517  24.815  1.00  0.00           C
ATOM   4627  O31 POPEZ 119      36.787  21.237  25.445  1.00  0.00           O
ATOM   4628  C31 POPEZ 119      36.597  20.977  26.755  1.00  0.00           C
ATOM   4629  O32 POPEZ 119      37.127  20.067  27.345  1.00  0.00           O
ATOM   4630  C32 POPEZ 119      35.617  21.967  27.405  1.00  0.00           C
ATOM   4633  C23 POPEZ 119      40.947  24.107  28.225  1.00  0.00           C
ATOM   4636  C24 POPEZ 119      41.417  24.077  29.685  1.00  0.00           C
ATOM   4639  C25 POPEZ 119      41.167  25.347  30.505  1.00  0.00           C
ATOM   4642  C26 POPEZ 119      41.517  25.087  31.985  1.00  0.00           C
ATOM   4645  C27 POPEZ 119      41.437  26.307  32.925  1.00  0.00           C
ATOM   4648  C28 POPEZ 119      42.067  26.047  34.315  1.00  0.00           C
ATOM   4651  C29 POPEZ 119      41.447  24.897  35.055  1.00  0.00           C
ATOM   4653 0C21 POPEZ 119      41.087  24.847  36.355  1.00  0.00           C
ATOM   4655 1C21 POPEZ 119      41.257  25.947  37.375  1.00  0.00           C
ATOM   4658 2C21 POPEZ 119      41.037  25.447  38.825  1.00  0.00           C
ATOM   4661 3C21 POPEZ 119      42.157  24.547  39.375  1.00  0.00           C
ATOM   4664 4C21 POPEZ 119      41.767  23.767  40.645  1.00  0.00           C
ATOM   4667 5C21 POPEZ 119      41.157  24.617  41.775  1.00  0.00           C
ATOM   4670 6C21 POPEZ 119      40.737  23.807  43.015  1.00  0.00           C
ATOM   4673 7C21 POPEZ 119      41.897  23.247  43.835  1.00  0.00           C
ATOM   4676 8C21 POPEZ 119      41.437  22.527  45.115  1.00  0.00           C
ATOM   4680  C33 POPEZ 119      35.857  22.147  28.935  1.00  0.00           C
ATOM   4683  C34 POPEZ 119      37.287  22.547  29.345  1.00  0.00           C
ATOM   4686  C35 POPEZ 119      37.447  22.967  30.825  1.00  0.00           C
ATOM   4689  C36 POPEZ 119      37.037  24.427  31.095  1.00  0.00           C
ATOM   4692  C37 POPEZ 119      37.337  24.937  32.505  1.00  0.00           C
ATOM   4695  C38 POPEZ 119      37.347  26.477  32.545  1.00  0.00           C
ATOM   4698  C39 POPEZ 119      37.687  27.077  33.915  1.00  0.00           C
ATOM   4701 0C31 POPEZ 119      38.057  28.567  33.805  1.00  0.00           C
ATOM   4704 1C31 POPEZ 119      38.717  29.127  35.075  1.00  0.00           C
ATOM   4707 2C31 POPEZ 119      39.327  30.527  34.855  1.00  0.00           C
ATOM   4710 3C31 POPEZ 119      40.437  30.917  35.845  1.00  0.00           C
ATOM   4713 4C31 POPEZ 119      41.637  29.967  35.795  1.00  0.00           C
ATOM   4716 5C31 POPEZ 119      42.887  30.527  36.495  1.00  0.00           C
ATOM   4719 6C31 POPEZ 119      44.017  29.497  36.615  1.00  0.00           C
ATOM   4723  NH3 POPEa 120      99.857  83.587  59.765  1.00  0.00           N
ATOM   4727  C12 POPEa 120      99.397  85.017  59.795  1.00  0.00           C
ATOM   4730  C11 POPEa 120     100.227  85.877  60.755  1.00  0.00           C
ATOM   4733  P   POPEa 120     100.677  88.397  61.285  1.00  0.00           P
ATOM   4734  O13 POPEa 120      99.737  89.537  61.415  1.00  0.00           O
ATOM   4735  O14 POPEa 120     101.317  87.867  62.495  1.00  0.00           O
ATOM   4736  O11 POPEa 120     101.787  88.847  60.285  1.00  0.00           O
ATOM   4737  O12 POPEa 120      99.887  87.237  60.555  1.00  0.00           O
ATOM   4738  C1  POPEa 120     102.147  88.247  59.055  1.00  0.00           C
ATOM   4741  C2  POPEa 120     102.317  89.377  58.015  1.00  0.00           C
ATOM   4743  O21 POPEa 120     102.617  88.847  56.715  1.00  0.00           O
ATOM   4744  C21 POPEa 120     103.817  88.297  56.555  1.00  0.00           C
ATOM   4745  O22 POPEa 120     104.637  88.077  57.425  1.00  0.00           O
ATOM   4746  C22 POPEa 120     104.037  87.997  55.065  1.00  0.00           C
ATOM   4749  C3  POPEa 120     103.327  90.477  58.495  1.00  0.00           C
ATOM   4752  O31 POPEa 120     103.487  91.527  57.515  1.00  0.00           O
ATOM   4753  C31 POPEa 120     102.447  92.357  57.485  1.00  0.00           C
ATOM   4754  O32 POPEa 120     101.497  92.327  58.255  1.00  0.00           O
ATOM   4755  C32 POPEa 120     102.597  93.327  56.325  1.00  0.00           C
ATOM   4758  C23 POPEa 120     105.487  87.557  54.775  1.00  0.00           C
ATOM   4761  C24 POPEa 120     105.817  87.497  53.275  1.00  0.00           C
ATOM   4764  C25 POPEa 120     107.297  87.167  53.025  1.00  0.00           C
ATOM   4767  C26 POPEa 120     107.747  87.287  51.555  1.00  0.00           C
ATOM   4770  C27 POPEa 120     109.187  86.797  51.355  1.00  0.00           C
ATOM   4773  C28 POPEa 120     109.747  86.927  49.925  1.00  0.00           C
ATOM   4776  C29 POPEa 120     110.087  88.347  49.545  1.00  0.00           C
ATOM   4778 0C21 POPEa 120     110.347  88.767  48.295  1.00  0.00           C
ATOM   4780 1C21 POPEa 120     110.347  87.897  47.055  1.00  0.00           C
ATOM   4783 2C21 POPEa 120     109.067  88.077  46.215  1.00  0.00           C
ATOM   4786 3C21 POPEa 120     108.927  89.457  45.565  1.00  0.00           C
ATOM   4789 4C21 POPEa 120     107.577  89.617  44.845  1.00  0.00           C
ATOM   4792 5C21 POPEa 120     107.397  90.967  44.145  1.00  0.00           C
ATOM   4795 6C21 POPEa 120     107.487  92.187  45.075  1.00  0.00           C
ATOM   4798 7C21 POPEa 120     106.977  93.467  44.405  1.00  0.00           C
ATOM   4801 8C21 POPEa 120     107.097  94.727  45.265  1.00  0.00           C
ATOM   4805  C33 POPEa 120     102.167  92.697  54.985  1.00  0.00           C
ATOM   4808  C34 POPEa 120     101.767  93.757  53.945  1.00  0.00           C
ATOM   4811  C35 POPEa 120     101.047  93.127  52.745  1.00  0.00           C
ATOM   4814  C36 POPEa 120     100.007  94.047  52.075  1.00  0.00           C
ATOM   4817  C37 POPEa 120      98.937  93.227  51.335  1.00  0.00           C
ATOM   4820  C38 POPEa 120      97.657  94.017  51.005  1.00  0.00           C
ATOM   4823  C39 POPEa 120      96.487  93.087  50.655  1.00  0.00           C
ATOM   4826 0C31 POPEa 120      95.147  93.807  50.355  1.00  0.00           C
ATOM   4829 1C31 POPEa 120      94.397  94.297  51.605  1.00  0.00           C
ATOM   4832 2C31 POPEa 120      92.867  94.207  51.465  1.00  0.00           C
ATOM   4835 3C31 POPEa 120      92.017  94.587  52.695  1.00  0.00           C
ATOM   4838 4C31 POPEa 120      92.087  96.047  53.175  1.00  0.00           C
ATOM   4841 5C31 POPEa 120      90.937  96.417  54.125  1.00  0.00           C
ATOM   4844 6C31 POPEa 120      90.937  97.877  54.595  1.00  0.00           C
ATOM   4848  NH3 POPEb 121      36.257  11.867  61.895  1.00  0.00           N
ATOM   4852  C12 POPEb 121      35.287  12.847  61.305  1.00  0.00           C
ATOM   4855  C11 POPEb 121      35.017  12.587  59.815  1.00  0.00           C
ATOM   4858  P   POPEb 121      33.097  13.127  58.085  1.00  0.00           P
ATOM   4859  O13 POPEb 121      31.867  13.927  58.185  1.00  0.00           O
ATOM   4860  O14 POPEb 121      33.987  13.367  56.935  1.00  0.00           O
ATOM   4861  O11 POPEb 121      32.757  11.577  58.205  1.00  0.00           O
ATOM   4862  O12 POPEb 121      33.947  13.417  59.395  1.00  0.00           O
ATOM   4863  C1  POPEb 121      32.747  10.737  57.055  1.00  0.00           C
ATOM   4866  C2  POPEb 121      31.377  10.767  56.335  1.00  0.00           C
ATOM   4868  O21 POPEb 121      30.807   9.447  56.205  1.00  0.00           O
ATOM   4869  C21 POPEb 121      31.357   8.647  55.295  1.00  0.00           C
ATOM   4870  O22 POPEb 121      32.487   8.737  54.845  1.00  0.00           O
ATOM   4871  C22 POPEb 121      30.297   7.657  54.825  1.00  0.00           C
ATOM   4874  C3  POPEb 121      31.417  11.527  54.975  1.00  0.00           C
ATOM   4877  O31 POPEb 121      30.127  11.437  54.345  1.00  0.00           O
ATOM   4878  C31 POPEb 121      30.067  10.937  53.125  1.00  0.00           C
ATOM   4879  O32 POPEb 121      31.017  10.697  52.395  1.00  0.00           O
ATOM   4880  C32 POPEb 121      28.607  10.637  52.795  1.00  0.00           C
ATOM   4883  C23 POPEb 121      30.497   7.237  53.345  1.00  0.00           C
ATOM   4886  C24 POPEb 121      29.247   6.627  52.685  1.00  0.00           C
ATOM   4889  C25 POPEb 121      29.567   5.877  51.385  1.00  0.00           C
ATOM   4892  C26 POPEb 121      28.367   5.123  50.785  1.00  0.00           C
ATOM   4895  C27 POPEb 121      28.767   3.783  50.145  1.00  0.00           C
ATOM   4898  C28 POPEb 121      27.587   2.953  49.625  1.00  0.00           C
ATOM   4901  C29 POPEb 121      28.047   1.573  49.235  1.00  0.00           C
ATOM   4903 0C21 POPEb 121      27.287   0.583  48.725  1.00  0.00           C
ATOM   4905 1C21 POPEb 121      25.807   0.633  48.435  1.00  0.00           C
ATOM   4908 2C21 POPEb 121      25.447   0.203  46.995  1.00  0.00           C
ATOM   4911 3C21 POPEb 121      25.847  -1.247  46.675  1.00  0.00           C
ATOM   4914 4C21 POPEb 121      25.367  -1.747  45.295  1.00  0.00           C
ATOM   4917 5C21 POPEb 121      23.877  -2.127  45.255  1.00  0.00           C
ATOM   4920 6C21 POPEb 121      23.507  -2.797  43.925  1.00  0.00           C
ATOM   4923 7C21 POPEb 121      22.067  -3.327  43.875  1.00  0.00           C
ATOM   4926 8C21 POPEb 121      21.707  -3.947  42.525  1.00  0.00           C
ATOM   4930  C33 POPEb 121      28.337  10.227  51.325  1.00  0.00           C
ATOM   4933  C34 POPEb 121      28.307  11.437  50.375  1.00  0.00           C
ATOM   4936  C35 POPEb 121      27.837  11.057  48.965  1.00  0.00           C
ATOM   4939  C36 POPEb 121      27.487  12.247  48.065  1.00  0.00           C
ATOM   4942  C37 POPEb 121      26.677  11.807  46.825  1.00  0.00           C
ATOM   4945  C38 POPEb 121      26.067  12.957  46.015  1.00  0.00           C
ATOM   4948  C39 POPEb 121      27.077  13.797  45.215  1.00  0.00           C
ATOM   4951 0C31 POPEb 121      26.387  14.837  44.325  1.00  0.00           C
ATOM   4954 1C31 POPEb 121      27.297  15.397  43.215  1.00  0.00           C
ATOM   4957 2C31 POPEb 121      26.507  16.147  42.135  1.00  0.00           C
ATOM   4960 3C31 POPEb 121      27.357  16.537  40.925  1.00  0.00           C
ATOM   4963 4C31 POPEb 121      26.517  17.057  39.755  1.00  0.00           C
ATOM   4966 5C31 POPEb 121      27.377  17.477  38.545  1.00  0.00           C
ATOM   4969 6C31 POPEb 121      26.547  17.927  37.345  1.00  0.00           C
ATOM   4973  NH3 POPEc 122      42.257 121.297  20.095  1.00  0.00           N
ATOM   4977  C12 POPEc 122      43.057 122.527  19.765  1.00  0.00           C
ATOM   4980  C11 POPEc 122      44.547 122.227  19.525  1.00  0.00           C
ATOM   4983  P   POPEc 122      46.597 123.127  18.245  1.00  0.00           P
ATOM   4984  O13 POPEc 122      46.717 121.807  17.585  1.00  0.00           O
ATOM   4985  O14 POPEc 122      47.017 124.317  17.465  1.00  0.00           O
ATOM   4986  O11 POPEc 122      47.307 123.107  19.645  1.00  0.00           O
ATOM   4987  O12 POPEc 122      45.087 123.267  18.705  1.00  0.00           O
ATOM   4988  C1  POPEc 122      48.677 123.437  19.855  1.00  0.00           C
ATOM   4991  C2  POPEc 122      49.487 122.197  20.335  1.00  0.00           C
ATOM   4993  O21 POPEc 122      48.817 121.547  21.425  1.00  0.00           O
ATOM   4994  C21 POPEc 122      48.847 122.087  22.625  1.00  0.00           C
ATOM   4995  O22 POPEc 122      49.357 123.137  22.955  1.00  0.00           O
ATOM   4996  C22 POPEc 122      48.147 121.097  23.575  1.00  0.00           C
ATOM   4999  C3  POPEc 122      50.987 122.537  20.625  1.00  0.00           C
ATOM   5002  O31 POPEc 122      51.657 121.437  21.275  1.00  0.00           O
ATOM   5003  C31 POPEc 122      52.927 121.717  21.555  1.00  0.00           C
ATOM   5004  O32 POPEc 122      53.527 122.697  21.155  1.00  0.00           O
ATOM   5005  C32 POPEc 122      53.537 120.637  22.435  1.00  0.00           C
ATOM   5008  C23 POPEc 122      48.257 121.507  25.065  1.00  0.00           C
ATOM   5011  C24 POPEc 122      47.527 120.537  26.015  1.00  0.00           C
ATOM   5014  C25 POPEc 122      47.427 121.067  27.455  1.00  0.00           C
ATOM   5017  C26 POPEc 122      46.617 120.147  28.385  1.00  0.00           C
ATOM   5020  C27 POPEc 122      45.937 120.917  29.525  1.00  0.00           C
ATOM   5023  C28 POPEc 122      44.987 120.057  30.385  1.00  0.00           C
ATOM   5026  C29 POPEc 122      45.677 119.267  31.465  1.00  0.00           C
ATOM   5028 0C21 POPEc 122      45.727 119.577  32.775  1.00  0.00           C
ATOM   5030 1C21 POPEc 122      45.127 120.797  33.435  1.00  0.00           C
ATOM   5033 2C21 POPEc 122      43.977 120.457  34.405  1.00  0.00           C
ATOM   5036 3C21 POPEc 122      43.467 121.697  35.155  1.00  0.00           C
ATOM   5039 4C21 POPEc 122      42.507 121.377  36.315  1.00  0.00           C
ATOM   5042 5C21 POPEc 122      42.097 122.637  37.085  1.00  0.00           C
ATOM   5045 6C21 POPEc 122      41.217 122.397  38.325  1.00  0.00           C
ATOM   5048 7C21 POPEc 122      41.097 123.677  39.165  1.00  0.00           C
ATOM   5051 8C21 POPEc 122      40.197 123.547  40.385  1.00  0.00           C
ATOM   5055  C33 POPEc 122      53.947 121.197  23.825  1.00  0.00           C
ATOM   5058  C34 POPEc 122      52.747 121.777  24.575  1.00  0.00           C
ATOM   5061  C35 POPEc 122      53.047 122.167  26.035  1.00  0.00           C
ATOM   5064  C36 POPEc 122      51.847 122.877  26.665  1.00  0.00           C
ATOM   5067  C37 POPEc 122      51.907 122.947  28.185  1.00  0.00           C
ATOM   5070  C38 POPEc 122      50.727 123.687  28.825  1.00  0.00           C
ATOM   5073  C39 POPEc 122      50.817 123.777  30.365  1.00  0.00           C
ATOM   5076 0C31 POPEc 122      50.517 122.447  31.075  1.00  0.00           C
ATOM   5079 1C31 POPEc 122      51.237 122.317  32.425  1.00  0.00           C
ATOM   5082 2C31 POPEc 122      51.017 120.957  33.095  1.00  0.00           C
ATOM   5085 3C31 POPEc 122      52.117 120.597  34.115  1.00  0.00           C
ATOM   5088 4C31 POPEc 122      52.437 121.727  35.105  1.00  0.00           C
ATOM   5091 5C31 POPEc 122      53.457 121.317  36.175  1.00  0.00           C
ATOM   5094 6C31 POPEc 122      53.747 122.437  37.175  1.00  0.00           C
ATOM   5098  NH3 POPEd 123      37.967  78.247  16.355  1.00  0.00           N
ATOM   5102  C12 POPEd 123      36.997  77.117  16.605  1.00  0.00           C
ATOM   5105  C11 POPEd 123      36.497  77.027  18.055  1.00  0.00           C
ATOM   5108  P   POPEd 123      34.037  76.067  18.225  1.00  0.00           P
ATOM   5109  O13 POPEd 123      33.557  76.547  16.915  1.00  0.00           O
ATOM   5110  O14 POPEd 123      33.487  74.777  18.695  1.00  0.00           O
ATOM   5111  O11 POPEd 123      33.807  77.167  19.335  1.00  0.00           O
ATOM   5112  O12 POPEd 123      35.617  75.907  18.175  1.00  0.00           O
ATOM   5113  C1  POPEd 123      33.977  76.837  20.725  1.00  0.00           C
ATOM   5116  C2  POPEd 123      32.767  77.317  21.565  1.00  0.00           C
ATOM   5118  O21 POPEd 123      32.777  76.557  22.785  1.00  0.00           O
ATOM   5119  C21 POPEd 123      33.087  77.217  23.885  1.00  0.00           C
ATOM   5120  O22 POPEd 123      33.317  78.407  23.955  1.00  0.00           O
ATOM   5121  C22 POPEd 123      32.967  76.277  25.095  1.00  0.00           C
ATOM   5124  C3  POPEd 123      31.397  77.077  20.865  1.00  0.00           C
ATOM   5127  O31 POPEd 123      30.307  77.527  21.705  1.00  0.00           O
ATOM   5128  C31 POPEd 123      29.977  78.797  21.585  1.00  0.00           C
ATOM   5129  O32 POPEd 123      30.287  79.537  20.665  1.00  0.00           O
ATOM   5130  C32 POPEd 123      29.217  79.257  22.835  1.00  0.00           C
ATOM   5133  C23 POPEd 123      34.337  75.847  25.635  1.00  0.00           C
ATOM   5136  C24 POPEd 123      34.287  74.997  26.915  1.00  0.00           C
ATOM   5139  C25 POPEd 123      33.637  75.677  28.145  1.00  0.00           C
ATOM   5142  C26 POPEd 123      33.977  74.907  29.435  1.00  0.00           C
ATOM   5145  C27 POPEd 123      33.827  75.767  30.705  1.00  0.00           C
ATOM   5148  C28 POPEd 123      34.357  75.037  31.955  1.00  0.00           C
ATOM   5151  C29 POPEd 123      34.467  75.977  33.125  1.00  0.00           C
ATOM   5153 0C21 POPEd 123      33.957  75.797  34.355  1.00  0.00           C
ATOM   5155 1C21 POPEd 123      33.177  74.597  34.825  1.00  0.00           C
ATOM   5158 2C21 POPEd 123      33.227  74.407  36.355  1.00  0.00           C
ATOM   5161 3C21 POPEd 123      34.577  73.927  36.895  1.00  0.00           C
ATOM   5164 4C21 POPEd 123      34.527  73.767  38.425  1.00  0.00           C
ATOM   5167 5C21 POPEd 123      35.727  73.017  39.015  1.00  0.00           C
ATOM   5170 6C21 POPEd 123      37.067  73.727  38.825  1.00  0.00           C
ATOM   5173 7C21 POPEd 123      38.137  73.057  39.685  1.00  0.00           C
ATOM   5176 8C21 POPEd 123      39.517  73.677  39.525  1.00  0.00           C
ATOM   5180  C33 POPEd 123      29.777  80.617  23.315  1.00  0.00           C
ATOM   5183  C34 POPEd 123      29.467  80.937  24.785  1.00  0.00           C
ATOM   5186  C35 POPEd 123      30.107  79.977  25.795  1.00  0.00           C
ATOM   5189  C36 POPEd 123      30.517  80.727  27.065  1.00  0.00           C
ATOM   5192  C37 POPEd 123      31.077  79.817  28.145  1.00  0.00           C
ATOM   5195  C38 POPEd 123      32.047  80.567  29.065  1.00  0.00           C
ATOM   5198  C39 POPEd 123      32.427  79.797  30.325  1.00  0.00           C
ATOM   5201 0C31 POPEd 123      31.297  79.767  31.365  1.00  0.00           C
ATOM   5204 1C31 POPEd 123      31.697  79.037  32.655  1.00  0.00           C
ATOM   5207 2C31 POPEd 123      30.487  78.797  33.565  1.00  0.00           C
ATOM   5210 3C31 POPEd 123      30.837  78.197  34.935  1.00  0.00           C
ATOM   5213 4C31 POPEd 123      31.557  79.187  35.865  1.00  0.00           C
ATOM   5216 5C31 POPEd 123      31.827  78.597  37.255  1.00  0.00           C
ATOM   5219 6C31 POPEd 123      32.447  79.597  38.225  1.00  0.00           C
ATOM   5223  NH3 POPEe 124      94.687 120.707  17.325  1.00  0.00           N
ATOM   5227  C12 POPEe 124      96.097 120.627  17.805  1.00  0.00           C
ATOM   5230  C11 POPEe 124      96.877 121.837  17.265  1.00  0.00           C
ATOM   5233  P   POPEe 124      99.227 120.677  17.065  1.00  0.00           P
ATOM   5234  O13 POPEe 124      98.647 120.117  15.825  1.00  0.00           O
ATOM   5235  O14 POPEe 124     100.587 121.287  17.025  1.00  0.00           O
ATOM   5236  O11 POPEe 124      99.117 119.617  18.245  1.00  0.00           O
ATOM   5237  O12 POPEe 124      98.247 121.797  17.615  1.00  0.00           O
ATOM   5238  C1  POPEe 124      99.067 120.127  19.585  1.00  0.00           C
ATOM   5241  C2  POPEe 124      99.757 119.167  20.585  1.00  0.00           C
ATOM   5243  O21 POPEe 124     100.137 119.897  21.775  1.00  0.00           O
ATOM   5244  C21 POPEe 124      99.157 120.277  22.555  1.00  0.00           C
ATOM   5245  O22 POPEe 124      97.977 120.007  22.405  1.00  0.00           O
ATOM   5246  C22 POPEe 124      99.737 121.047  23.735  1.00  0.00           C
ATOM   5249  C3  POPEe 124     101.007 118.517  19.935  1.00  0.00           C
ATOM   5252  O31 POPEe 124     102.037 118.167  20.885  1.00  0.00           O
ATOM   5253  C31 POPEe 124     102.827 119.207  21.165  1.00  0.00           C
ATOM   5254  O32 POPEe 124     102.807 120.277  20.585  1.00  0.00           O
ATOM   5255  C32 POPEe 124     103.697 118.917  22.395  1.00  0.00           C
ATOM   5258  C23 POPEe 124      99.287 120.437  25.075  1.00  0.00           C
ATOM   5261  C24 POPEe 124     100.157 120.917  26.245  1.00  0.00           C
ATOM   5264  C25 POPEe 124     100.007 122.407  26.555  1.00  0.00           C
ATOM   5267  C26 POPEe 124     101.077 122.887  27.535  1.00  0.00           C
ATOM   5270  C27 POPEe 124     100.717 124.187  28.255  1.00  0.00           C
ATOM   5273  C28 POPEe 124     101.847 124.767  29.135  1.00  0.00           C
ATOM   5276  C29 POPEe 124     102.277 123.827  30.225  1.00  0.00           C
ATOM   5278 0C21 POPEe 124     102.447 124.087  31.535  1.00  0.00           C
ATOM   5280 1C21 POPEe 124     102.277 125.417  32.245  1.00  0.00           C
ATOM   5283 2C21 POPEe 124     103.167 126.547  31.705  1.00  0.00           C
ATOM   5286 3C21 POPEe 124     103.567 127.567  32.785  1.00  0.00           C
ATOM   5289 4C21 POPEe 124     104.727 127.067  33.655  1.00  0.00           C
ATOM   5292 5C21 POPEe 124     105.057 128.007  34.815  1.00  0.00           C
ATOM   5295 6C21 POPEe 124     106.377 127.637  35.515  1.00  0.00           C
ATOM   5298 7C21 POPEe 124     106.597 128.457  36.795  1.00  0.00           C
ATOM   5301 8C21 POPEe 124     107.967 128.237  37.445  1.00  0.00           C
ATOM   5305  C33 POPEe 124     103.367 119.797  23.635  1.00  0.00           C
ATOM   5308  C34 POPEe 124     104.417 119.737  24.765  1.00  0.00           C
ATOM   5311  C35 POPEe 124     104.327 120.957  25.695  1.00  0.00           C
ATOM   5314  C36 POPEe 124     105.037 120.817  27.045  1.00  0.00           C
ATOM   5317  C37 POPEe 124     104.927 122.107  27.875  1.00  0.00           C
ATOM   5320  C38 POPEe 124     105.547 122.037  29.285  1.00  0.00           C
ATOM   5323  C39 POPEe 124     104.837 121.047  30.225  1.00  0.00           C
ATOM   5326 0C31 POPEe 124     105.217 121.297  31.685  1.00  0.00           C
ATOM   5329 1C31 POPEe 124     104.517 120.367  32.665  1.00  0.00           C
ATOM   5332 2C31 POPEe 124     104.597 120.887  34.105  1.00  0.00           C
ATOM   5335 3C31 POPEe 124     106.007 120.817  34.715  1.00  0.00           C
ATOM   5338 4C31 POPEe 124     106.167 121.797  35.885  1.00  0.00           C
ATOM   5341 5C31 POPEe 124     107.537 121.727  36.565  1.00  0.00           C
ATOM   5344 6C31 POPEe 124     107.717 122.767  37.675  1.00  0.00           C
ATOM   5348  NH3 POPEf 125      81.917 136.231  18.865  1.00  0.00           N
ATOM   5352  C12 POPEf 125      81.027 135.121  18.345  1.00  0.00           C
ATOM   5355  C11 POPEf 125      81.847 134.187  17.465  1.00  0.00           C
ATOM   5358  P   POPEf 125      81.667 131.717  16.775  1.00  0.00           P
ATOM   5359  O13 POPEf 125      80.807 130.817  15.985  1.00  0.00           O
ATOM   5360  O14 POPEf 125      83.117 131.767  16.445  1.00  0.00           O
ATOM   5361  O11 POPEf 125      81.547 131.327  18.295  1.00  0.00           O
ATOM   5362  O12 POPEf 125      81.047 133.177  16.825  1.00  0.00           O
ATOM   5363  C1  POPEf 125      82.127 130.067  18.645  1.00  0.00           C
ATOM   5366  C2  POPEf 125      81.777 129.697  20.095  1.00  0.00           C
ATOM   5368  O21 POPEf 125      81.677 128.257  20.155  1.00  0.00           O
ATOM   5369  C21 POPEf 125      82.017 127.717  21.325  1.00  0.00           C
ATOM   5370  O22 POPEf 125      82.567 128.327  22.235  1.00  0.00           O
ATOM   5371  C22 POPEf 125      81.547 126.277  21.345  1.00  0.00           C
ATOM   5374  C3  POPEf 125      80.417 130.317  20.495  1.00  0.00           C
ATOM   5377  O31 POPEf 125      80.137 130.117  21.885  1.00  0.00           O
ATOM   5378  C31 POPEf 125      80.637 131.047  22.685  1.00  0.00           C
ATOM   5379  O32 POPEf 125      81.137 132.107  22.335  1.00  0.00           O
ATOM   5380  C32 POPEf 125      80.477 130.587  24.125  1.00  0.00           C
ATOM   5383  C23 POPEf 125      81.807 125.457  22.625  1.00  0.00           C
ATOM   5386  C24 POPEf 125      80.777 125.697  23.735  1.00  0.00           C
ATOM   5389  C25 POPEf 125      80.617 124.457  24.635  1.00  0.00           C
ATOM   5392  C26 POPEf 125      81.887 124.087  25.425  1.00  0.00           C
ATOM   5395  C27 POPEf 125      81.667 122.787  26.225  1.00  0.00           C
ATOM   5398  C28 POPEf 125      82.787 122.467  27.235  1.00  0.00           C
ATOM   5401  C29 POPEf 125      82.377 121.307  28.095  1.00  0.00           C
ATOM   5403 0C21 POPEf 125      83.167 120.397  28.685  1.00  0.00           C
ATOM   5405 1C21 POPEf 125      84.677 120.337  28.675  1.00  0.00           C
ATOM   5408 2C21 POPEf 125      85.207 120.127  30.115  1.00  0.00           C
ATOM   5411 3C21 POPEf 125      86.707 119.787  30.145  1.00  0.00           C
ATOM   5414 4C21 POPEf 125      87.187 119.327  31.535  1.00  0.00           C
ATOM   5417 5C21 POPEf 125      87.337 120.437  32.575  1.00  0.00           C
ATOM   5420 6C21 POPEf 125      87.817 119.867  33.915  1.00  0.00           C
ATOM   5423 7C21 POPEf 125      88.087 120.917  34.995  1.00  0.00           C
ATOM   5426 8C21 POPEf 125      88.457 120.277  36.325  1.00  0.00           C
ATOM   5430  C33 POPEf 125      81.597 131.127  25.035  1.00  0.00           C
ATOM   5433  C34 POPEf 125      81.407 130.637  26.475  1.00  0.00           C
ATOM   5436  C35 POPEf 125      82.647 130.837  27.335  1.00  0.00           C
ATOM   5439  C36 POPEf 125      82.917 132.297  27.715  1.00  0.00           C
ATOM   5442  C37 POPEf 125      84.027 132.377  28.765  1.00  0.00           C
ATOM   5445  C38 POPEf 125      84.417 133.807  29.155  1.00  0.00           C
ATOM   5448  C39 POPEf 125      84.847 133.887  30.625  1.00  0.00           C
ATOM   5451 0C31 POPEf 125      83.637 133.927  31.565  1.00  0.00           C
ATOM   5454 1C31 POPEf 125      83.977 133.717  33.045  1.00  0.00           C
ATOM   5457 2C31 POPEf 125      82.777 134.027  33.965  1.00  0.00           C
ATOM   5460 3C31 POPEf 125      81.627 133.007  33.875  1.00  0.00           C
ATOM   5463 4C31 POPEf 125      81.627 131.987  35.025  1.00  0.00           C
ATOM   5466 5C31 POPEf 125      80.427 131.027  34.975  1.00  0.00           C
ATOM   5469 6C31 POPEf 125      80.417 130.017  36.125  1.00  0.00           C
ATOM   5473  NH3 POPEg 126      59.157  67.307  58.555  1.00  0.00           N
ATOM   5477  C12 POPEg 126      58.207  67.557  59.685  1.00  0.00           C
ATOM   5480  C11 POPEg 126      57.687  66.217  60.215  1.00  0.00           C
ATOM   5483  P   POPEg 126      56.497  64.077  59.365  1.00  0.00           P
ATOM   5484  O13 POPEg 126      56.137  63.867  60.785  1.00  0.00           O
ATOM   5485  O14 POPEg 126      55.457  63.767  58.375  1.00  0.00           O
ATOM   5486  O11 POPEg 126      57.877  63.367  59.035  1.00  0.00           O
ATOM   5487  O12 POPEg 126      56.957  65.567  59.165  1.00  0.00           O
ATOM   5488  C1  POPEg 126      58.747  63.887  58.015  1.00  0.00           C
ATOM   5491  C2  POPEg 126      59.487  62.737  57.275  1.00  0.00           C
ATOM   5493  O21 POPEg 126      60.337  63.097  56.175  1.00  0.00           O
ATOM   5494  C21 POPEg 126      60.677  64.307  55.785  1.00  0.00           C
ATOM   5495  O22 POPEg 126      60.277  65.357  56.245  1.00  0.00           O
ATOM   5496  C22 POPEg 126      61.587  64.157  54.535  1.00  0.00           C
ATOM   5499  C3  POPEg 126      58.477  61.677  56.755  1.00  0.00           C
ATOM   5502  O31 POPEg 126      59.107  60.407  56.515  1.00  0.00           O
ATOM   5503  C31 POPEg 126      59.427  59.897  55.325  1.00  0.00           C
ATOM   5504  O32 POPEg 126      59.797  58.737  55.205  1.00  0.00           O
ATOM   5505  C32 POPEg 126      59.317  60.847  54.115  1.00  0.00           C
ATOM   5508  C23 POPEg 126      61.837  65.467  53.745  1.00  0.00           C
ATOM   5511  C24 POPEg 126      62.337  65.237  52.315  1.00  0.00           C
ATOM   5514  C25 POPEg 126      63.807  64.837  52.145  1.00  0.00           C
ATOM   5517  C26 POPEg 126      64.697  66.047  51.815  1.00  0.00           C
ATOM   5520  C27 POPEg 126      66.137  65.637  51.465  1.00  0.00           C
ATOM   5523  C28 POPEg 126      66.887  66.667  50.585  1.00  0.00           C
ATOM   5526  C29 POPEg 126      66.397  66.597  49.165  1.00  0.00           C
ATOM   5528 0C21 POPEg 126      67.047  66.137  48.075  1.00  0.00           C
ATOM   5530 1C21 POPEg 126      68.457  65.577  48.035  1.00  0.00           C
ATOM   5533 2C21 POPEg 126      68.817  64.897  46.695  1.00  0.00           C
ATOM   5536 3C21 POPEg 126      68.167  63.507  46.565  1.00  0.00           C
ATOM   5539 4C21 POPEg 126      68.457  62.817  45.235  1.00  0.00           C
ATOM   5542 5C21 POPEg 126      67.467  63.207  44.145  1.00  0.00           C
ATOM   5545 6C21 POPEg 126      67.687  62.447  42.835  1.00  0.00           C
ATOM   5548 7C21 POPEg 126      66.497  62.567  41.885  1.00  0.00           C
ATOM   5551 8C21 POPEg 126      66.707  61.797  40.585  1.00  0.00           C
ATOM   5555  C33 POPEg 126      60.397  60.487  53.065  1.00  0.00           C
ATOM   5558  C34 POPEg 126      60.477  61.347  51.795  1.00  0.00           C
ATOM   5561  C35 POPEg 126      61.487  60.787  50.775  1.00  0.00           C
ATOM   5564  C36 POPEg 126      61.027  59.487  50.095  1.00  0.00           C
ATOM   5567  C37 POPEg 126      61.987  58.937  49.025  1.00  0.00           C
ATOM   5570  C38 POPEg 126      61.517  57.567  48.505  1.00  0.00           C
ATOM   5573  C39 POPEg 126      62.367  56.917  47.385  1.00  0.00           C
ATOM   5576 0C31 POPEg 126      63.737  56.377  47.835  1.00  0.00           C
ATOM   5579 1C31 POPEg 126      64.377  55.427  46.815  1.00  0.00           C
ATOM   5582 2C31 POPEg 126      65.897  55.227  47.005  1.00  0.00           C
ATOM   5585 3C31 POPEg 126      66.307  54.427  48.255  1.00  0.00           C
ATOM   5588 4C31 POPEg 126      67.817  54.167  48.275  1.00  0.00           C
ATOM   5591 5C31 POPEg 126      68.297  53.307  49.465  1.00  0.00           C
ATOM   5594 6C31 POPEg 126      69.807  53.087  49.445  1.00  0.00           C
ATOM   5598  NH3 POPEh 127      11.357  73.187  61.545  1.00  0.00           N
ATOM   5602  C12 POPEh 127       9.947  72.977  62.025  1.00  0.00           C
ATOM   5605  C11 POPEh 127       9.077  74.217  61.775  1.00  0.00           C
ATOM   5608  P   POPEh 127      10.087  76.547  62.555  1.00  0.00           P
ATOM   5609  O13 POPEh 127      10.487  77.097  63.865  1.00  0.00           O
ATOM   5610  O14 POPEh 127      11.197  76.367  61.585  1.00  0.00           O
ATOM   5611  O11 POPEh 127       9.037  77.547  61.955  1.00  0.00           O
ATOM   5612  O12 POPEh 127       9.337  75.197  62.765  1.00  0.00           O
ATOM   5613  C1  POPEh 127       7.967  77.267  61.065  1.00  0.00           C
ATOM   5616  C2  POPEh 127       8.287  77.737  59.615  1.00  0.00           C
ATOM   5618  O21 POPEh 127       7.127  78.357  59.025  1.00  0.00           O
ATOM   5619  C21 POPEh 127       6.427  77.797  58.055  1.00  0.00           C
ATOM   5620  O22 POPEh 127       6.327  76.597  57.815  1.00  0.00           O
ATOM   5621  C22 POPEh 127       5.877  78.937  57.185  1.00  0.00           C
ATOM   5624  C3  POPEh 127       9.007  76.637  58.795  1.00  0.00           C
ATOM   5627  O31 POPEh 127       9.077  76.967  57.395  1.00  0.00           O
ATOM   5628  C31 POPEh 127       9.467  75.937  56.655  1.00  0.00           C
ATOM   5629  O32 POPEh 127      10.047  74.957  57.085  1.00  0.00           O
ATOM   5630  C32 POPEh 127       9.007  76.147  55.215  1.00  0.00           C
ATOM   5633  C23 POPEh 127       6.567  79.047  55.795  1.00  0.00           C
ATOM   5636  C24 POPEh 127       6.227  80.357  55.065  1.00  0.00           C
ATOM   5639  C25 POPEh 127       6.977  80.567  53.745  1.00  0.00           C
ATOM   5642  C26 POPEh 127       6.427  79.767  52.545  1.00  0.00           C
ATOM   5645  C27 POPEh 127       7.267  79.987  51.275  1.00  0.00           C
ATOM   5648  C28 POPEh 127       6.687  79.337  49.995  1.00  0.00           C
ATOM   5651  C29 POPEh 127       5.477  80.067  49.465  1.00  0.00           C
ATOM   5653 0C21 POPEh 127       5.367  80.717  48.285  1.00  0.00           C
ATOM   5655 1C21 POPEh 127       6.407  80.837  47.205  1.00  0.00           C
ATOM   5658 2C21 POPEh 127       5.807  80.777  45.785  1.00  0.00           C
ATOM   5661 3C21 POPEh 127       6.887  80.887  44.695  1.00  0.00           C
ATOM   5664 4C21 POPEh 127       6.357  80.657  43.275  1.00  0.00           C
ATOM   5667 5C21 POPEh 127       7.487  80.647  42.245  1.00  0.00           C
ATOM   5670 6C21 POPEh 127       7.017  80.307  40.825  1.00  0.00           C
ATOM   5673 7C21 POPEh 127       8.137  80.357  39.775  1.00  0.00           C
ATOM   5676 8C21 POPEh 127       7.867  79.477  38.555  1.00  0.00           C
ATOM   5680  C33 POPEh 127       9.797  75.307  54.185  1.00  0.00           C
ATOM   5683  C34 POPEh 127       8.927  74.627  53.115  1.00  0.00           C
ATOM   5686  C35 POPEh 127       8.147  73.437  53.665  1.00  0.00           C
ATOM   5689  C36 POPEh 127       6.637  73.707  53.795  1.00  0.00           C
ATOM   5692  C37 POPEh 127       5.897  72.547  54.465  1.00  0.00           C
ATOM   5695  C38 POPEh 127       4.517  72.947  54.995  1.00  0.00           C
ATOM   5698  C39 POPEh 127       3.827  71.807  55.755  1.00  0.00           C
ATOM   5701 0C31 POPEh 127       3.207  70.747  54.835  1.00  0.00           C
ATOM   5704 1C31 POPEh 127       2.927  69.427  55.555  1.00  0.00           C
ATOM   5707 2C31 POPEh 127       2.337  68.357  54.615  1.00  0.00           C
ATOM   5710 3C31 POPEh 127       0.827  68.507  54.365  1.00  0.00           C
ATOM   5713 4C31 POPEh 127      -0.037  68.077  55.565  1.00  0.00           C
ATOM   5716 5C31 POPEh 127      -1.527  68.037  55.225  1.00  0.00           C
ATOM   5719 6C31 POPEh 127      -2.417  67.677  56.415  1.00  0.00           C
ATOM   5723  NH3 POPEi 128     100.907  -0.787  14.705  1.00  0.00           N
ATOM   5727  C12 POPEi 128      99.907  -0.127  15.645  1.00  0.00           C
ATOM   5730  C11 POPEi 128      98.717  -1.067  15.965  1.00  0.00           C
ATOM   5733  P   POPEi 128      96.587   0.433  16.345  1.00  0.00           P
ATOM   5734  O13 POPEi 128      97.207   1.533  15.585  1.00  0.00           O
ATOM   5735  O14 POPEi 128      95.527  -0.377  15.695  1.00  0.00           O
ATOM   5736  O11 POPEi 128      95.957   1.043  17.645  1.00  0.00           O
ATOM   5737  O12 POPEi 128      97.747  -0.517  16.865  1.00  0.00           O
ATOM   5738  C1  POPEi 128      95.477   0.273  18.735  1.00  0.00           C
ATOM   5741  C2  POPEi 128      96.427   0.443  19.935  1.00  0.00           C
ATOM   5743  O21 POPEi 128      95.827  -0.207  21.065  1.00  0.00           O
ATOM   5744  C21 POPEi 128      96.677  -0.497  22.015  1.00  0.00           C
ATOM   5745  O22 POPEi 128      97.897  -0.457  21.915  1.00  0.00           O
ATOM   5746  C22 POPEi 128      95.957  -0.807  23.295  1.00  0.00           C
ATOM   5749  C3  POPEi 128      96.687   1.973  20.175  1.00  0.00           C
ATOM   5752  O31 POPEi 128      97.347   2.303  21.425  1.00  0.00           O
ATOM   5753  C31 POPEi 128      96.567   2.793  22.385  1.00  0.00           C
ATOM   5754  O32 POPEi 128      95.357   2.893  22.325  1.00  0.00           O
ATOM   5755  C32 POPEi 128      97.417   3.223  23.585  1.00  0.00           C
ATOM   5758  C23 POPEi 128      97.007  -1.147  24.365  1.00  0.00           C
ATOM   5761  C24 POPEi 128      96.407  -1.147  25.765  1.00  0.00           C
ATOM   5764  C25 POPEi 128      97.417  -1.597  26.825  1.00  0.00           C
ATOM   5767  C26 POPEi 128      96.787  -1.807  28.215  1.00  0.00           C
ATOM   5770  C27 POPEi 128      97.787  -2.447  29.175  1.00  0.00           C
ATOM   5773  C28 POPEi 128      97.167  -2.757  30.555  1.00  0.00           C
ATOM   5776  C29 POPEi 128      98.027  -3.747  31.305  1.00  0.00           C
ATOM   5778 0C21 POPEi 128      98.417  -3.677  32.585  1.00  0.00           C
ATOM   5780 1C21 POPEi 128      98.077  -2.607  33.595  1.00  0.00           C
ATOM   5783 2C21 POPEi 128      97.847  -3.247  34.975  1.00  0.00           C
ATOM   5786 3C21 POPEi 128      97.777  -2.217  36.105  1.00  0.00           C
ATOM   5789 4C21 POPEi 128      97.817  -2.887  37.495  1.00  0.00           C
ATOM   5792 5C21 POPEi 128      98.057  -1.887  38.635  1.00  0.00           C
ATOM   5795 6C21 POPEi 128      98.307  -2.577  39.985  1.00  0.00           C
ATOM   5798 7C21 POPEi 128      98.677  -1.557  41.085  1.00  0.00           C
ATOM   5801 8C21 POPEi 128      98.987  -2.197  42.445  1.00  0.00           C
ATOM   5805  C33 POPEi 128      97.037   2.483  24.885  1.00  0.00           C
ATOM   5808  C34 POPEi 128      97.317   3.343  26.125  1.00  0.00           C
ATOM   5811  C35 POPEi 128      97.267   2.553  27.435  1.00  0.00           C
ATOM   5814  C36 POPEi 128      97.797   3.373  28.615  1.00  0.00           C
ATOM   5817  C37 POPEi 128      97.607   2.693  29.985  1.00  0.00           C
ATOM   5820  C38 POPEi 128      98.317   1.333  30.135  1.00  0.00           C
ATOM   5823  C39 POPEi 128      99.847   1.403  30.235  1.00  0.00           C
ATOM   5826 0C31 POPEi 128     100.347   2.043  31.545  1.00  0.00           C
ATOM   5829 1C31 POPEi 128     101.807   1.683  31.845  1.00  0.00           C
ATOM   5832 2C31 POPEi 128     102.337   2.243  33.175  1.00  0.00           C
ATOM   5835 3C31 POPEi 128     101.547   1.783  34.415  1.00  0.00           C
ATOM   5838 4C31 POPEi 128     102.207   2.153  35.745  1.00  0.00           C
ATOM   5841 5C31 POPEi 128     101.357   1.763  36.965  1.00  0.00           C
ATOM   5844 6C31 POPEi 128     102.027   2.063  38.305  1.00  0.00           C
ATOM   5848  NH3 POPEj 129      35.957  18.597  22.595  1.00  0.00           N
ATOM   5852  C12 POPEj 129      34.967  19.437  21.845  1.00  0.00           C
ATOM   5855  C11 POPEj 129      35.197  20.927  22.045  1.00  0.00           C
ATOM   5858  P   POPEj 129      35.117  22.857  20.275  1.00  0.00           P
ATOM   5859  O13 POPEj 129      36.467  22.567  19.695  1.00  0.00           O
ATOM   5860  O14 POPEj 129      34.067  23.327  19.335  1.00  0.00           O
ATOM   5861  O11 POPEj 129      35.287  23.797  21.515  1.00  0.00           O
ATOM   5862  O12 POPEj 129      34.547  21.567  20.955  1.00  0.00           O
ATOM   5863  C1  POPEj 129      35.257  25.217  21.405  1.00  0.00           C
ATOM   5866  C2  POPEj 129      35.577  25.887  22.765  1.00  0.00           C
ATOM   5868  O21 POPEj 129      34.587  25.447  23.725  1.00  0.00           O
ATOM   5869  C21 POPEj 129      34.937  25.637  24.975  1.00  0.00           C
ATOM   5870  O22 POPEj 129      36.067  25.917  25.355  1.00  0.00           O
ATOM   5871  C22 POPEj 129      33.697  25.607  25.865  1.00  0.00           C
ATOM   5874  C3  POPEj 129      35.567  27.447  22.655  1.00  0.00           C
ATOM   5877  O31 POPEj 129      36.047  28.117  23.855  1.00  0.00           O
ATOM   5878  C31 POPEj 129      35.517  29.327  24.015  1.00  0.00           C
ATOM   5879  O32 POPEj 129      34.997  29.977  23.125  1.00  0.00           O
ATOM   5880  C32 POPEj 129      35.637  29.767  25.485  1.00  0.00           C
ATOM   5883  C23 POPEj 129      34.077  25.927  27.325  1.00  0.00           C
ATOM   5886  C24 POPEj 129      32.907  26.397  28.205  1.00  0.00           C
ATOM   5889  C25 POPEj 129      33.307  26.367  29.685  1.00  0.00           C
ATOM   5892  C26 POPEj 129      32.137  26.697  30.625  1.00  0.00           C
ATOM   5895  C27 POPEj 129      32.407  26.277  32.075  1.00  0.00           C
ATOM   5898  C28 POPEj 129      33.357  27.207  32.835  1.00  0.00           C
ATOM   5901  C29 POPEj 129      33.747  26.607  34.165  1.00  0.00           C
ATOM   5903 0C21 POPEj 129      33.507  27.097  35.395  1.00  0.00           C
ATOM   5905 1C21 POPEj 129      32.837  28.397  35.765  1.00  0.00           C
ATOM   5908 2C21 POPEj 129      33.737  29.277  36.655  1.00  0.00           C
ATOM   5911 3C21 POPEj 129      33.977  28.707  38.065  1.00  0.00           C
ATOM   5914 4C21 POPEj 129      35.457  28.737  38.515  1.00  0.00           C
ATOM   5917 5C21 POPEj 129      36.367  27.767  37.755  1.00  0.00           C
ATOM   5920 6C21 POPEj 129      36.277  26.307  38.235  1.00  0.00           C
ATOM   5923 7C21 POPEj 129      37.247  25.397  37.465  1.00  0.00           C
ATOM   5926 8C21 POPEj 129      37.387  23.997  38.055  1.00  0.00           C
ATOM   5930  C33 POPEj 129      34.297  30.337  25.995  1.00  0.00           C
ATOM   5933  C34 POPEj 129      34.397  31.087  27.335  1.00  0.00           C
ATOM   5936  C35 POPEj 129      34.887  30.237  28.515  1.00  0.00           C
ATOM   5939  C36 POPEj 129      34.587  30.917  29.865  1.00  0.00           C
ATOM   5942  C37 POPEj 129      35.137  30.127  31.055  1.00  0.00           C
ATOM   5945  C38 POPEj 129      34.627  30.627  32.425  1.00  0.00           C
ATOM   5948  C39 POPEj 129      35.037  32.067  32.785  1.00  0.00           C
ATOM   5951 0C31 POPEj 129      34.547  32.457  34.185  1.00  0.00           C
ATOM   5954 1C31 POPEj 129      34.797  33.937  34.515  1.00  0.00           C
ATOM   5957 2C31 POPEj 129      34.247  34.327  35.895  1.00  0.00           C
ATOM   5960 3C31 POPEj 129      34.447  35.817  36.215  1.00  0.00           C
ATOM   5963 4C31 POPEj 129      33.917  36.177  37.605  1.00  0.00           C
ATOM   5966 5C31 POPEj 129      33.977  37.677  37.945  1.00  0.00           C
ATOM   5969 6C31 POPEj 129      33.317  37.997  39.295  1.00  0.00           C
ATOM   5973  NH3 POPEk 130      98.947  31.757  57.005  1.00  0.00           N
ATOM   5977  C12 POPEk 130      99.307  31.647  55.545  1.00  0.00           C
ATOM   5980  C11 POPEk 130     100.817  31.457  55.305  1.00  0.00           C
ATOM   5983  P   POPEk 130     102.427  31.647  57.355  1.00  0.00           P
ATOM   5984  O13 POPEk 130     103.227  32.757  57.915  1.00  0.00           O
ATOM   5985  O14 POPEk 130     101.467  30.967  58.255  1.00  0.00           O
ATOM   5986  O11 POPEk 130     103.357  30.597  56.615  1.00  0.00           O
ATOM   5987  O12 POPEk 130     101.597  32.277  56.185  1.00  0.00           O
ATOM   5988  C1  POPEk 130     104.767  30.797  56.605  1.00  0.00           C
ATOM   5991  C2  POPEk 130     105.257  31.937  55.635  1.00  0.00           C
ATOM   5993  O21 POPEk 130     104.407  32.097  54.475  1.00  0.00           O
ATOM   5994  C21 POPEk 130     104.377  31.087  53.645  1.00  0.00           C
ATOM   5995  O22 POPEk 130     104.927  30.017  53.805  1.00  0.00           O
ATOM   5996  C22 POPEk 130     103.587  31.457  52.375  1.00  0.00           C
ATOM   5999  C3  POPEk 130     106.787  31.747  55.295  1.00  0.00           C
ATOM   6002  O31 POPEk 130     107.157  32.237  53.985  1.00  0.00           O
ATOM   6003  C31 POPEk 130     107.617  31.327  53.125  1.00  0.00           C
ATOM   6004  O32 POPEk 130     107.737  30.137  53.345  1.00  0.00           O
ATOM   6005  C32 POPEk 130     107.777  32.037  51.785  1.00  0.00           C
ATOM   6008  C23 POPEk 130     103.807  30.457  51.205  1.00  0.00           C
ATOM   6011  C24 POPEk 130     102.967  30.797  49.955  1.00  0.00           C
ATOM   6014  C25 POPEk 130     103.027  29.747  48.845  1.00  0.00           C
ATOM   6017  C26 POPEk 130     101.977  29.987  47.745  1.00  0.00           C
ATOM   6020  C27 POPEk 130     101.877  28.817  46.735  1.00  0.00           C
ATOM   6023  C28 POPEk 130     100.717  28.977  45.735  1.00  0.00           C
ATOM   6026  C29 POPEk 130     100.387  27.677  45.025  1.00  0.00           C
ATOM   6028 0C21 POPEk 130     100.437  27.437  43.695  1.00  0.00           C
ATOM   6030 1C21 POPEk 130     100.857  28.397  42.615  1.00  0.00           C
ATOM   6033 2C21 POPEk 130     101.597  27.697  41.455  1.00  0.00           C
ATOM   6036 3C21 POPEk 130     100.677  26.867  40.545  1.00  0.00           C
ATOM   6039 4C21 POPEk 130     101.407  26.047  39.475  1.00  0.00           C
ATOM   6042 5C21 POPEk 130     102.167  26.837  38.405  1.00  0.00           C
ATOM   6045 6C21 POPEk 130     102.887  25.897  37.425  1.00  0.00           C
ATOM   6048 7C21 POPEk 130     103.587  26.647  36.275  1.00  0.00           C
ATOM   6051 8C21 POPEk 130     104.347  25.737  35.315  1.00  0.00           C
ATOM   6055  C33 POPEk 130     107.877  31.077  50.575  1.00  0.00           C
ATOM   6058  C34 POPEk 130     107.407  31.787  49.305  1.00  0.00           C
ATOM   6061  C35 POPEk 130     107.597  30.977  48.015  1.00  0.00           C
ATOM   6064  C36 POPEk 130     107.177  31.817  46.795  1.00  0.00           C
ATOM   6067  C37 POPEk 130     107.667  31.277  45.445  1.00  0.00           C
ATOM   6070  C38 POPEk 130     107.507  32.357  44.355  1.00  0.00           C
ATOM   6073  C39 POPEk 130     108.057  31.967  42.975  1.00  0.00           C
ATOM   6076 0C31 POPEk 130     107.257  30.857  42.285  1.00  0.00           C
ATOM   6079 1C31 POPEk 130     107.507  30.807  40.765  1.00  0.00           C
ATOM   6082 2C31 POPEk 130     106.777  29.647  40.075  1.00  0.00           C
ATOM   6085 3C31 POPEk 130     106.767  29.727  38.545  1.00  0.00           C
ATOM   6088 4C31 POPEk 130     108.157  29.867  37.915  1.00  0.00           C
ATOM   6091 5C31 POPEk 130     108.127  29.717  36.385  1.00  0.00           C
ATOM   6094 6C31 POPEk 130     109.477  29.987  35.715  1.00  0.00           C
ATOM   6098  NH3 POPEl 131      31.887 104.997  14.495  1.00  0.00           N
ATOM   6102  C12 POPEl 131      32.897 106.017  14.955  1.00  0.00           C
ATOM   6105  C11 POPEl 131      32.357 107.457  14.765  1.00  0.00           C
ATOM   6108  P   POPEl 131      30.907 107.867  16.935  1.00  0.00           P
ATOM   6109  O13 POPEl 131      29.507 107.527  17.235  1.00  0.00           O
ATOM   6110  O14 POPEl 131      32.027 107.177  17.605  1.00  0.00           O
ATOM   6111  O11 POPEl 131      31.167 109.407  17.155  1.00  0.00           O
ATOM   6112  O12 POPEl 131      31.087 107.657  15.385  1.00  0.00           O
ATOM   6113  C1  POPEl 131      31.127 109.827  18.525  1.00  0.00           C
ATOM   6116  C2  POPEl 131      30.637 111.297  18.665  1.00  0.00           C
ATOM   6118  O21 POPEl 131      31.187 112.007  19.805  1.00  0.00           O
ATOM   6119  C21 POPEl 131      31.387 111.397  20.955  1.00  0.00           C
ATOM   6120  O22 POPEl 131      31.177 110.227  21.215  1.00  0.00           O
ATOM   6121  C22 POPEl 131      31.927 112.357  21.995  1.00  0.00           C
ATOM   6124  C3  POPEl 131      29.077 111.407  18.605  1.00  0.00           C
ATOM   6127  O31 POPEl 131      28.407 110.717  19.705  1.00  0.00           O
ATOM   6128  C31 POPEl 131      28.257 111.497  20.785  1.00  0.00           C
ATOM   6129  O32 POPEl 131      28.567 112.677  20.845  1.00  0.00           O
ATOM   6130  C32 POPEl 131      27.747 110.667  21.965  1.00  0.00           C
ATOM   6133  C23 POPEl 131      31.757 111.717  23.395  1.00  0.00           C
ATOM   6136  C24 POPEl 131      32.317 112.517  24.565  1.00  0.00           C
ATOM   6139  C25 POPEl 131      33.837 112.577  24.595  1.00  0.00           C
ATOM   6142  C26 POPEl 131      34.317 113.327  25.845  1.00  0.00           C
ATOM   6145  C27 POPEl 131      35.837 113.387  25.945  1.00  0.00           C
ATOM   6148  C28 POPEl 131      36.277 114.077  27.245  1.00  0.00           C
ATOM   6151  C29 POPEl 131      37.777 114.177  27.305  1.00  0.00           C
ATOM   6153 0C21 POPEl 131      38.557 113.857  28.355  1.00  0.00           C
ATOM   6155 1C21 POPEl 131      38.057 113.407  29.705  1.00  0.00           C
ATOM   6158 2C21 POPEl 131      39.207 113.217  30.715  1.00  0.00           C
ATOM   6161 3C21 POPEl 131      39.937 114.527  31.085  1.00  0.00           C
ATOM   6164 4C21 POPEl 131      41.367 114.627  30.535  1.00  0.00           C
ATOM   6167 5C21 POPEl 131      42.347 113.667  31.215  1.00  0.00           C
ATOM   6170 6C21 POPEl 131      43.757 113.687  30.595  1.00  0.00           C
ATOM   6173 7C21 POPEl 131      44.697 112.717  31.325  1.00  0.00           C
ATOM   6176 8C21 POPEl 131      46.037 112.527  30.625  1.00  0.00           C
ATOM   6180  C33 POPEl 131      27.697 111.487  23.285  1.00  0.00           C
ATOM   6183  C34 POPEl 131      28.247 110.727  24.505  1.00  0.00           C
ATOM   6186  C35 POPEl 131      27.357 109.557  24.945  1.00  0.00           C
ATOM   6189  C36 POPEl 131      27.917 108.727  26.105  1.00  0.00           C
ATOM   6192  C37 POPEl 131      26.817 107.987  26.885  1.00  0.00           C
ATOM   6195  C38 POPEl 131      27.387 107.107  28.005  1.00  0.00           C
ATOM   6198  C39 POPEl 131      26.367 106.587  29.035  1.00  0.00           C
ATOM   6201 0C31 POPEl 131      25.207 105.747  28.475  1.00  0.00           C
ATOM   6204 1C31 POPEl 131      24.267 105.307  29.605  1.00  0.00           C
ATOM   6207 2C31 POPEl 131      22.987 104.597  29.135  1.00  0.00           C
ATOM   6210 3C31 POPEl 131      23.207 103.137  28.715  1.00  0.00           C
ATOM   6213 4C31 POPEl 131      21.887 102.487  28.285  1.00  0.00           C
ATOM   6216 5C31 POPEl 131      22.037 101.107  27.645  1.00  0.00           C
ATOM   6219 6C31 POPEl 131      20.697 100.447  27.285  1.00  0.00           C
ATOM   6223  NH3 POPEm 132      52.917  16.317  59.755  1.00  0.00           N
ATOM   6227  C12 POPEm 132      52.887  17.347  58.665  1.00  0.00           C
ATOM   6230  C11 POPEm 132      54.277  17.827  58.225  1.00  0.00           C
ATOM   6233  P   POPEm 132      56.447  16.327  58.075  1.00  0.00           P
ATOM   6234  O13 POPEm 132      57.487  17.057  57.305  1.00  0.00           O
ATOM   6235  O14 POPEm 132      56.457  16.457  59.545  1.00  0.00           O
ATOM   6236  O11 POPEm 132      56.427  14.787  57.685  1.00  0.00           O
ATOM   6237  O12 POPEm 132      55.017  16.797  57.575  1.00  0.00           O
ATOM   6238  C1  POPEm 132      55.947  14.347  56.405  1.00  0.00           C
ATOM   6241  C2  POPEm 132      56.907  14.707  55.245  1.00  0.00           C
ATOM   6243  O21 POPEm 132      56.437  14.207  53.995  1.00  0.00           O
ATOM   6244  C21 POPEm 132      56.417  12.917  53.765  1.00  0.00           C
ATOM   6245  O22 POPEm 132      56.457  12.017  54.575  1.00  0.00           O
ATOM   6246  C22 POPEm 132      56.247  12.707  52.255  1.00  0.00           C
ATOM   6249  C3  POPEm 132      58.397  14.337  55.495  1.00  0.00           C
ATOM   6252  O31 POPEm 132      59.177  14.867  54.395  1.00  0.00           O
ATOM   6253  C31 POPEm 132      60.357  14.297  54.205  1.00  0.00           C
ATOM   6254  O32 POPEm 132      60.807  13.367  54.845  1.00  0.00           O
ATOM   6255  C32 POPEm 132      61.097  14.987  53.065  1.00  0.00           C
ATOM   6258  C23 POPEm 132      57.517  12.057  51.665  1.00  0.00           C
ATOM   6261  C24 POPEm 132      57.427  11.717  50.175  1.00  0.00           C
ATOM   6264  C25 POPEm 132      57.267  12.927  49.245  1.00  0.00           C
ATOM   6267  C26 POPEm 132      57.447  12.527  47.775  1.00  0.00           C
ATOM   6270  C27 POPEm 132      57.067  13.637  46.795  1.00  0.00           C
ATOM   6273  C28 POPEm 132      57.287  13.197  45.335  1.00  0.00           C
ATOM   6276  C29 POPEm 132      56.607  14.117  44.345  1.00  0.00           C
ATOM   6278 0C21 POPEm 132      57.167  15.147  43.705  1.00  0.00           C
ATOM   6280 1C21 POPEm 132      58.587  15.627  43.845  1.00  0.00           C
ATOM   6283 2C21 POPEm 132      58.957  16.627  42.735  1.00  0.00           C
ATOM   6286 3C21 POPEm 132      58.177  17.947  42.815  1.00  0.00           C
ATOM   6289 4C21 POPEm 132      57.637  18.407  41.445  1.00  0.00           C
ATOM   6292 5C21 POPEm 132      58.727  18.887  40.475  1.00  0.00           C
ATOM   6295 6C21 POPEm 132      59.297  20.257  40.855  1.00  0.00           C
ATOM   6298 7C21 POPEm 132      60.277  20.817  39.825  1.00  0.00           C
ATOM   6301 8C21 POPEm 132      60.807  22.197  40.205  1.00  0.00           C
ATOM   6305  C33 POPEm 132      60.727  14.377  51.695  1.00  0.00           C
ATOM   6308  C34 POPEm 132      61.637  14.877  50.565  1.00  0.00           C
ATOM   6311  C35 POPEm 132      61.427  16.357  50.205  1.00  0.00           C
ATOM   6314  C36 POPEm 132      60.177  16.587  49.345  1.00  0.00           C
ATOM   6317  C37 POPEm 132      60.107  18.027  48.785  1.00  0.00           C
ATOM   6320  C38 POPEm 132      59.157  18.157  47.585  1.00  0.00           C
ATOM   6323  C39 POPEm 132      57.667  18.017  47.945  1.00  0.00           C
ATOM   6326 0C31 POPEm 132      56.777  17.967  46.705  1.00  0.00           C
ATOM   6329 1C31 POPEm 132      55.287  17.947  47.055  1.00  0.00           C
ATOM   6332 2C31 POPEm 132      54.357  17.807  45.845  1.00  0.00           C
ATOM   6335 3C31 POPEm 132      54.537  18.937  44.825  1.00  0.00           C
ATOM   6338 4C31 POPEm 132      53.357  19.057  43.845  1.00  0.00           C
ATOM   6341 5C31 POPEm 132      53.547  20.187  42.835  1.00  0.00           C
ATOM   6344 6C31 POPEm 132      52.267  20.507  42.075  1.00  0.00           C
ATOM   6348  NH3 POPEn 133      71.697  71.877  18.445  1.00  0.00           N
ATOM   6352  C12 POPEn 133      72.687  71.537  17.355  1.00  0.00           C
ATOM   6355  C11 POPEn 133      71.997  70.847  16.175  1.00  0.00           C
ATOM   6358  P   POPEn 133      71.057  68.517  16.915  1.00  0.00           P
ATOM   6359  O13 POPEn 133      69.757  68.957  16.375  1.00  0.00           O
ATOM   6360  O14 POPEn 133      71.457  67.107  16.715  1.00  0.00           O
ATOM   6361  O11 POPEn 133      71.137  68.867  18.445  1.00  0.00           O
ATOM   6362  O12 POPEn 133      72.157  69.437  16.275  1.00  0.00           O
ATOM   6363  C1  POPEn 133      70.397  67.997  19.325  1.00  0.00           C
ATOM   6366  C2  POPEn 133      69.727  68.817  20.435  1.00  0.00           C
ATOM   6368  O21 POPEn 133      70.627  68.967  21.545  1.00  0.00           O
ATOM   6369  C21 POPEn 133      71.077  70.187  21.785  1.00  0.00           C
ATOM   6370  O22 POPEn 133      71.347  71.037  20.955  1.00  0.00           O
ATOM   6371  C22 POPEn 133      71.217  70.357  23.305  1.00  0.00           C
ATOM   6374  C3  POPEn 133      68.457  68.107  20.975  1.00  0.00           C
ATOM   6377  O31 POPEn 133      68.037  68.757  22.185  1.00  0.00           O
ATOM   6378  C31 POPEn 133      67.197  69.777  22.055  1.00  0.00           C
ATOM   6379  O32 POPEn 133      66.537  70.017  21.055  1.00  0.00           O
ATOM   6380  C32 POPEn 133      67.247  70.577  23.345  1.00  0.00           C
ATOM   6383  C23 POPEn 133      72.547  69.807  23.865  1.00  0.00           C
ATOM   6386  C24 POPEn 133      72.697  70.037  25.375  1.00  0.00           C
ATOM   6389  C25 POPEn 133      73.197  71.447  25.725  1.00  0.00           C
ATOM   6392  C26 POPEn 133      73.247  71.677  27.235  1.00  0.00           C
ATOM   6395  C27 POPEn 133      73.777  73.077  27.615  1.00  0.00           C
ATOM   6398  C28 POPEn 133      73.377  73.537  29.025  1.00  0.00           C
ATOM   6401  C29 POPEn 133      73.977  72.717  30.145  1.00  0.00           C
ATOM   6403 0C21 POPEn 133      74.057  73.097  31.435  1.00  0.00           C
ATOM   6405 1C21 POPEn 133      73.567  74.407  32.005  1.00  0.00           C
ATOM   6408 2C21 POPEn 133      74.457  74.947  33.145  1.00  0.00           C
ATOM   6411 3C21 POPEn 133      74.367  74.107  34.425  1.00  0.00           C
ATOM   6414 4C21 POPEn 133      74.807  74.867  35.685  1.00  0.00           C
ATOM   6417 5C21 POPEn 133      76.327  75.007  35.875  1.00  0.00           C
ATOM   6420 6C21 POPEn 133      77.037  73.727  36.345  1.00  0.00           C
ATOM   6423 7C21 POPEn 133      78.487  73.997  36.785  1.00  0.00           C
ATOM   6426 8C21 POPEn 133      79.197  72.787  37.395  1.00  0.00           C
ATOM   6430  C33 POPEn 133      66.357  69.937  24.445  1.00  0.00           C
ATOM   6433  C34 POPEn 133      66.547  70.607  25.805  1.00  0.00           C
ATOM   6436  C35 POPEn 133      68.007  70.567  26.245  1.00  0.00           C
ATOM   6439  C36 POPEn 133      68.177  70.777  27.745  1.00  0.00           C
ATOM   6442  C37 POPEn 133      69.657  70.797  28.135  1.00  0.00           C
ATOM   6445  C38 POPEn 133      69.877  70.517  29.625  1.00  0.00           C
ATOM   6448  C39 POPEn 133      69.197  71.527  30.555  1.00  0.00           C
ATOM   6451 0C31 POPEn 133      69.317  71.087  32.015  1.00  0.00           C
ATOM   6454 1C31 POPEn 133      68.547  71.987  32.985  1.00  0.00           C
ATOM   6457 2C31 POPEn 133      68.627  71.447  34.415  1.00  0.00           C
ATOM   6460 3C31 POPEn 133      67.757  72.217  35.415  1.00  0.00           C
ATOM   6463 4C31 POPEn 133      68.057  73.717  35.435  1.00  0.00           C
ATOM   6466 5C31 POPEn 133      67.487  74.397  36.675  1.00  0.00           C
ATOM   6469 6C31 POPEn 133      67.667  75.917  36.655  1.00  0.00           C
ATOM   6473  NH3 POPEo 134      63.227  17.327  18.795  1.00  0.00           N
ATOM   6477  C12 POPEo 134      62.637  15.947  18.755  1.00  0.00           C
ATOM   6480  C11 POPEo 134      63.517  14.977  19.565  1.00  0.00           C
ATOM   6483  P   POPEo 134      63.637  12.517  20.395  1.00  0.00           P
ATOM   6484  O13 POPEo 134      62.867  11.297  20.085  1.00  0.00           O
ATOM   6485  O14 POPEo 134      65.117  12.617  20.205  1.00  0.00           O
ATOM   6486  O11 POPEo 134      63.267  12.957  21.885  1.00  0.00           O
ATOM   6487  O12 POPEo 134      62.937  13.677  19.555  1.00  0.00           O
ATOM   6488  C1  POPEo 134      63.437  11.917  22.865  1.00  0.00           C
ATOM   6491  C2  POPEo 134      62.957  12.367  24.275  1.00  0.00           C
ATOM   6493  O21 POPEo 134      63.667  11.667  25.325  1.00  0.00           O
ATOM   6494  C21 POPEo 134      63.387  10.377  25.485  1.00  0.00           C
ATOM   6495  O22 POPEo 134      62.527   9.737  24.925  1.00  0.00           O
ATOM   6496  C22 POPEo 134      64.417   9.757  26.445  1.00  0.00           C
ATOM   6499  C3  POPEo 134      61.397  12.337  24.355  1.00  0.00           C
ATOM   6502  O31 POPEo 134      60.887  12.467  25.695  1.00  0.00           O
ATOM   6503  C31 POPEo 134      59.557  12.537  25.715  1.00  0.00           C
ATOM   6504  O32 POPEo 134      58.837  12.657  24.745  1.00  0.00           O
ATOM   6505  C32 POPEo 134      59.037  12.327  27.135  1.00  0.00           C
ATOM   6508  C23 POPEo 134      63.847   8.557  27.245  1.00  0.00           C
ATOM   6511  C24 POPEo 134      63.277   8.947  28.615  1.00  0.00           C
ATOM   6514  C25 POPEo 134      61.957   9.727  28.555  1.00  0.00           C
ATOM   6517  C26 POPEo 134      61.407  10.037  29.955  1.00  0.00           C
ATOM   6520  C27 POPEo 134      62.147  11.197  30.645  1.00  0.00           C
ATOM   6523  C28 POPEo 134      61.867  11.297  32.155  1.00  0.00           C
ATOM   6526  C29 POPEo 134      62.737  10.357  32.955  1.00  0.00           C
ATOM   6528 0C21 POPEo 134      63.567  10.707  33.965  1.00  0.00           C
ATOM   6530 1C21 POPEo 134      63.747  12.097  34.515  1.00  0.00           C
ATOM   6533 2C21 POPEo 134      65.027  12.277  35.355  1.00  0.00           C
ATOM   6536 3C21 POPEo 134      65.067  11.427  36.645  1.00  0.00           C
ATOM   6539 4C21 POPEo 134      66.187  10.377  36.655  1.00  0.00           C
ATOM   6542 5C21 POPEo 134      66.157   9.507  37.915  1.00  0.00           C
ATOM   6545 6C21 POPEo 134      67.327   8.517  38.015  1.00  0.00           C
ATOM   6548 7C21 POPEo 134      67.237   7.657  39.275  1.00  0.00           C
ATOM   6551 8C21 POPEo 134      68.457   6.747  39.495  1.00  0.00           C
ATOM   6555  C33 POPEo 134      59.547  13.307  28.225  1.00  0.00           C
ATOM   6558  C34 POPEo 134      58.607  13.237  29.435  1.00  0.00           C
ATOM   6561  C35 POPEo 134      59.147  13.837  30.745  1.00  0.00           C
ATOM   6564  C36 POPEo 134      58.097  13.727  31.865  1.00  0.00           C
ATOM   6567  C37 POPEo 134      58.687  13.727  33.285  1.00  0.00           C
ATOM   6570  C38 POPEo 134      57.577  13.647  34.345  1.00  0.00           C
ATOM   6573  C39 POPEo 134      58.087  13.257  35.735  1.00  0.00           C
ATOM   6576 0C31 POPEo 134      57.057  13.507  36.845  1.00  0.00           C
ATOM   6579 1C31 POPEo 134      57.307  12.647  38.085  1.00  0.00           C
ATOM   6582 2C31 POPEo 134      56.777  13.247  39.395  1.00  0.00           C
ATOM   6585 3C31 POPEo 134      55.307  13.697  39.375  1.00  0.00           C
ATOM   6588 4C31 POPEo 134      54.857  14.127  40.775  1.00  0.00           C
ATOM   6591 5C31 POPEo 134      53.477  14.787  40.825  1.00  0.00           C
ATOM   6594 6C31 POPEo 134      53.067  15.157  42.255  1.00  0.00           C
ATOM   6598  NH3 POPEp 135     132.371  62.497  20.685  1.00  0.00           N
ATOM   6602  C12 POPEp 135     131.291  61.737  21.405  1.00  0.00           C
ATOM   6605  C11 POPEp 135     129.881  62.147  20.955  1.00  0.00           C
ATOM   6608  P   POPEp 135     127.687  61.807  22.395  1.00  0.00           P
ATOM   6609  O13 POPEp 135     127.317  63.107  21.795  1.00  0.00           O
ATOM   6610  O14 POPEp 135     126.637  60.757  22.375  1.00  0.00           O
ATOM   6611  O11 POPEp 135     128.267  61.987  23.855  1.00  0.00           O
ATOM   6612  O12 POPEp 135     128.917  61.277  21.555  1.00  0.00           O
ATOM   6613  C1  POPEp 135     128.807  63.227  24.325  1.00  0.00           C
ATOM   6616  C2  POPEp 135     127.747  64.057  25.105  1.00  0.00           C
ATOM   6618  O21 POPEp 135     128.377  64.957  26.045  1.00  0.00           O
ATOM   6619  C21 POPEp 135     128.887  66.047  25.495  1.00  0.00           C
ATOM   6620  O22 POPEp 135     128.947  66.277  24.295  1.00  0.00           O
ATOM   6621  C22 POPEp 135     129.277  67.057  26.585  1.00  0.00           C
ATOM   6624  C3  POPEp 135     126.757  63.147  25.885  1.00  0.00           C
ATOM   6627  O31 POPEp 135     125.887  63.937  26.735  1.00  0.00           O
ATOM   6628  C31 POPEp 135     126.347  64.127  27.975  1.00  0.00           C
ATOM   6629  O32 POPEp 135     127.307  63.577  28.475  1.00  0.00           O
ATOM   6630  C32 POPEp 135     125.467  65.157  28.675  1.00  0.00           C
ATOM   6633  C23 POPEp 135     129.941  66.507  27.875  1.00  0.00           C
ATOM   6636  C24 POPEp 135     130.541  67.657  28.705  1.00  0.00           C
ATOM   6639  C25 POPEp 135     131.041  67.277  30.115  1.00  0.00           C
ATOM   6642  C26 POPEp 135     130.231  67.947  31.245  1.00  0.00           C
ATOM   6645  C27 POPEp 135     131.001  68.107  32.565  1.00  0.00           C
ATOM   6648  C28 POPEp 135     130.191  68.907  33.615  1.00  0.00           C
ATOM   6651  C29 POPEp 135     130.971  69.197  34.875  1.00  0.00           C
ATOM   6653 0C21 POPEp 135     130.541  69.087  36.145  1.00  0.00           C
ATOM   6655 1C21 POPEp 135     129.167  68.667  36.615  1.00  0.00           C
ATOM   6658 2C21 POPEp 135     128.397  69.797  37.325  1.00  0.00           C
ATOM   6661 3C21 POPEp 135     127.057  69.317  37.905  1.00  0.00           C
ATOM   6664 4C21 POPEp 135     126.277  70.427  38.615  1.00  0.00           C
ATOM   6667 5C21 POPEp 135     125.517  69.947  39.865  1.00  0.00           C
ATOM   6670 6C21 POPEp 135     124.487  68.837  39.625  1.00  0.00           C
ATOM   6673 7C21 POPEp 135     123.847  68.357  40.935  1.00  0.00           C
ATOM   6676 8C21 POPEp 135     122.827  67.237  40.755  1.00  0.00           C
ATOM   6680  C33 POPEp 135     126.107  65.597  30.005  1.00  0.00           C
ATOM   6683  C34 POPEp 135     125.307  66.697  30.705  1.00  0.00           C
ATOM   6686  C35 POPEp 135     125.927  67.147  32.025  1.00  0.00           C
ATOM   6689  C36 POPEp 135     126.067  65.997  33.025  1.00  0.00           C
ATOM   6692  C37 POPEp 135     126.277  66.467  34.465  1.00  0.00           C
ATOM   6695  C38 POPEp 135     126.467  65.307  35.445  1.00  0.00           C
ATOM   6698  C39 POPEp 135     126.207  65.717  36.895  1.00  0.00           C
ATOM   6701 0C31 POPEp 135     126.607  64.657  37.915  1.00  0.00           C
ATOM   6704 1C31 POPEp 135     126.147  65.017  39.325  1.00  0.00           C
ATOM   6707 2C31 POPEp 135     126.907  64.287  40.435  1.00  0.00           C
ATOM   6710 3C31 POPEp 135     128.327  64.837  40.635  1.00  0.00           C
ATOM   6713 4C31 POPEp 135     129.047  64.237  41.855  1.00  0.00           C
ATOM   6716 5C31 POPEp 135     130.431  64.867  42.065  1.00  0.00           C
ATOM   6719 6C31 POPEp 135     131.171  64.317  43.285  1.00  0.00           C
ATOM   6723  NH3 POPEq 136      19.207  63.307  20.895  1.00  0.00           N
ATOM   6727  C12 POPEq 136      18.677  62.527  19.715  1.00  0.00           C
ATOM   6730  C11 POPEq 136      19.727  61.817  18.835  1.00  0.00           C
ATOM   6733  P   POPEq 136      21.607  60.037  18.855  1.00  0.00           P
ATOM   6734  O13 POPEq 136      20.807  59.177  17.965  1.00  0.00           O
ATOM   6735  O14 POPEq 136      22.777  60.757  18.315  1.00  0.00           O
ATOM   6736  O11 POPEq 136      22.027  59.217  20.155  1.00  0.00           O
ATOM   6737  O12 POPEq 136      20.667  61.087  19.605  1.00  0.00           O
ATOM   6738  C1  POPEq 136      22.607  59.917  21.265  1.00  0.00           C
ATOM   6741  C2  POPEq 136      22.187  59.317  22.625  1.00  0.00           C
ATOM   6743  O21 POPEq 136      22.657  60.247  23.625  1.00  0.00           O
ATOM   6744  C21 POPEq 136      22.037  60.267  24.775  1.00  0.00           C
ATOM   6745  O22 POPEq 136      21.047  59.617  25.095  1.00  0.00           O
ATOM   6746  C22 POPEq 136      22.727  61.247  25.725  1.00  0.00           C
ATOM   6749  C3  POPEq 136      22.737  57.857  22.825  1.00  0.00           C
ATOM   6752  O31 POPEq 136      22.387  57.257  24.105  1.00  0.00           O
ATOM   6753  C31 POPEq 136      23.307  57.447  25.055  1.00  0.00           C
ATOM   6754  O32 POPEq 136      24.387  57.957  24.875  1.00  0.00           O
ATOM   6755  C32 POPEq 136      22.767  57.117  26.455  1.00  0.00           C
ATOM   6758  C23 POPEq 136      22.217  61.067  27.185  1.00  0.00           C
ATOM   6761  C24 POPEq 136      22.607  62.177  28.175  1.00  0.00           C
ATOM   6764  C25 POPEq 136      22.067  61.867  29.575  1.00  0.00           C
ATOM   6767  C26 POPEq 136      22.357  62.957  30.615  1.00  0.00           C
ATOM   6770  C27 POPEq 136      22.117  62.457  32.055  1.00  0.00           C
ATOM   6773  C28 POPEq 136      22.377  63.537  33.125  1.00  0.00           C
ATOM   6776  C29 POPEq 136      22.377  62.927  34.505  1.00  0.00           C
ATOM   6778 0C21 POPEq 136      22.677  63.547  35.665  1.00  0.00           C
ATOM   6780 1C21 POPEq 136      22.997  64.997  35.915  1.00  0.00           C
ATOM   6783 2C21 POPEq 136      22.287  65.427  37.215  1.00  0.00           C
ATOM   6786 3C21 POPEq 136      22.577  66.877  37.615  1.00  0.00           C
ATOM   6789 4C21 POPEq 136      21.977  67.227  38.985  1.00  0.00           C
ATOM   6792 5C21 POPEq 136      22.337  68.647  39.435  1.00  0.00           C
ATOM   6795 6C21 POPEq 136      21.977  68.937  40.895  1.00  0.00           C
ATOM   6798 7C21 POPEq 136      22.447  70.317  41.345  1.00  0.00           C
ATOM   6801 8C21 POPEq 136      22.267  70.567  42.845  1.00  0.00           C
ATOM   6805  C33 POPEq 136      23.767  57.557  27.555  1.00  0.00           C
ATOM   6808  C34 POPEq 136      23.167  57.657  28.965  1.00  0.00           C
ATOM   6811  C35 POPEq 136      24.227  58.037  30.015  1.00  0.00           C
ATOM   6814  C36 POPEq 136      23.667  58.147  31.435  1.00  0.00           C
ATOM   6817  C37 POPEq 136      24.707  58.597  32.485  1.00  0.00           C
ATOM   6820  C38 POPEq 136      24.077  58.787  33.875  1.00  0.00           C
ATOM   6823  C39 POPEq 136      25.047  59.177  35.005  1.00  0.00           C
ATOM   6826 0C31 POPEq 136      25.557  60.627  34.945  1.00  0.00           C
ATOM   6829 1C31 POPEq 136      26.957  60.747  34.345  1.00  0.00           C
ATOM   6832 2C31 POPEq 136      27.487  62.197  34.305  1.00  0.00           C
ATOM   6835 3C31 POPEq 136      26.617  63.157  33.485  1.00  0.00           C
ATOM   6838 4C31 POPEq 136      27.337  64.467  33.135  1.00  0.00           C
ATOM   6841 5C31 POPEq 136      26.477  65.417  32.305  1.00  0.00           C
ATOM   6844 6C31 POPEq 136      27.197  66.727  31.945  1.00  0.00           C
ATOM   6848  NH3 POPEr 137      -2.927  79.127  18.025  1.00  0.00           N
ATOM   6852  C12 POPEr 137      -1.547  79.297  17.445  1.00  0.00           C
ATOM   6855  C11 POPEr 137      -0.577  78.277  18.045  1.00  0.00           C
ATOM   6858  P   POPEr 137       1.717  79.657  18.285  1.00  0.00           P
ATOM   6859  O13 POPEr 137       2.917  79.037  18.885  1.00  0.00           O
ATOM   6860  O14 POPEr 137       1.817  80.547  17.105  1.00  0.00           O
ATOM   6861  O11 POPEr 137       0.867  80.437  19.355  1.00  0.00           O
ATOM   6862  O12 POPEr 137       0.787  78.517  17.785  1.00  0.00           O
ATOM   6863  C1  POPEr 137       0.567  80.037  20.685  1.00  0.00           C
ATOM   6866  C2  POPEr 137       1.757  79.597  21.595  1.00  0.00           C
ATOM   6868  O21 POPEr 137       1.277  79.207  22.885  1.00  0.00           O
ATOM   6869  C21 POPEr 137       0.857  80.167  23.685  1.00  0.00           C
ATOM   6870  O22 POPEr 137       0.597  81.317  23.385  1.00  0.00           O
ATOM   6871  C22 POPEr 137       0.967  79.637  25.125  1.00  0.00           C
ATOM   6874  C3  POPEr 137       2.947  80.597  21.715  1.00  0.00           C
ATOM   6877  O31 POPEr 137       3.837  80.137  22.745  1.00  0.00           O
ATOM   6878  C31 POPEr 137       4.447  81.087  23.445  1.00  0.00           C
ATOM   6879  O32 POPEr 137       4.367  82.277  23.205  1.00  0.00           O
ATOM   6880  C32 POPEr 137       5.187  80.477  24.625  1.00  0.00           C
ATOM   6883  C23 POPEr 137       1.097  80.777  26.165  1.00  0.00           C
ATOM   6886  C24 POPEr 137       1.797  80.337  27.465  1.00  0.00           C
ATOM   6889  C25 POPEr 137       0.967  79.407  28.365  1.00  0.00           C
ATOM   6892  C26 POPEr 137       1.667  79.157  29.705  1.00  0.00           C
ATOM   6895  C27 POPEr 137       0.827  78.357  30.715  1.00  0.00           C
ATOM   6898  C28 POPEr 137       1.567  78.177  32.055  1.00  0.00           C
ATOM   6901  C29 POPEr 137       0.747  77.557  33.155  1.00  0.00           C
ATOM   6903 0C21 POPEr 137       1.177  77.387  34.425  1.00  0.00           C
ATOM   6905 1C21 POPEr 137       2.547  77.757  34.955  1.00  0.00           C
ATOM   6908 2C21 POPEr 137       2.567  78.597  36.255  1.00  0.00           C
ATOM   6911 3C21 POPEr 137       2.517  77.767  37.545  1.00  0.00           C
ATOM   6914 4C21 POPEr 137       2.967  78.577  38.765  1.00  0.00           C
ATOM   6917 5C21 POPEr 137       3.147  77.737  40.045  1.00  0.00           C
ATOM   6920 6C21 POPEr 137       1.857  77.567  40.865  1.00  0.00           C
ATOM   6923 7C21 POPEr 137       2.097  76.847  42.195  1.00  0.00           C
ATOM   6926 8C21 POPEr 137       0.837  76.727  43.065  1.00  0.00           C
ATOM   6930  C33 POPEr 137       5.387  81.447  25.805  1.00  0.00           C
ATOM   6933  C34 POPEr 137       5.707  80.737  27.135  1.00  0.00           C
ATOM   6936  C35 POPEr 137       5.817  81.737  28.285  1.00  0.00           C
ATOM   6939  C36 POPEr 137       5.547  81.177  29.685  1.00  0.00           C
ATOM   6942  C37 POPEr 137       5.597  82.307  30.715  1.00  0.00           C
ATOM   6945  C38 POPEr 137       5.267  81.907  32.165  1.00  0.00           C
ATOM   6948  C39 POPEr 137       3.767  81.727  32.445  1.00  0.00           C
ATOM   6951 0C31 POPEr 137       3.437  81.917  33.935  1.00  0.00           C
ATOM   6954 1C31 POPEr 137       1.937  81.827  34.255  1.00  0.00           C
ATOM   6957 2C31 POPEr 137       1.637  82.267  35.695  1.00  0.00           C
ATOM   6960 3C31 POPEr 137       0.173  82.037  36.115  1.00  0.00           C
ATOM   6963 4C31 POPEr 137      -0.097  82.507  37.545  1.00  0.00           C
ATOM   6966 5C31 POPEr 137      -1.497  82.127  38.065  1.00  0.00           C
ATOM   6969 6C31 POPEr 137      -1.777  82.657  39.465  1.00  0.00           C
ATOM   6973  NH3 POPEs 138      -6.537  80.987  60.215  1.00  0.00           N
ATOM   6977  C12 POPEs 138      -5.727  81.777  61.215  1.00  0.00           C
ATOM   6980  C11 POPEs 138      -5.187  80.877  62.335  1.00  0.00           C
ATOM   6983  P   POPEs 138      -3.047  82.167  62.995  1.00  0.00           P
ATOM   6984  O13 POPEs 138      -2.067  81.497  63.855  1.00  0.00           O
ATOM   6985  O14 POPEs 138      -3.187  83.627  63.165  1.00  0.00           O
ATOM   6986  O11 POPEs 138      -2.837  81.787  61.465  1.00  0.00           O
ATOM   6987  O12 POPEs 138      -4.497  81.637  63.335  1.00  0.00           O
ATOM   6988  C1  POPEs 138      -1.857  82.467  60.685  1.00  0.00           C
ATOM   6991  C2  POPEs 138      -1.037  81.477  59.825  1.00  0.00           C
ATOM   6993  O21 POPEs 138      -0.017  82.217  59.135  1.00  0.00           O
ATOM   6994  C21 POPEs 138      -0.317  82.867  58.045  1.00  0.00           C
ATOM   6995  O22 POPEs 138      -1.427  83.157  57.635  1.00  0.00           O
ATOM   6996  C22 POPEs 138       1.027  83.307  57.435  1.00  0.00           C
ATOM   6999  C3  POPEs 138      -1.917  80.577  58.885  1.00  0.00           C
ATOM   7002  O31 POPEs 138      -1.257  80.227  57.645  1.00  0.00           O
ATOM   7003  C31 POPEs 138      -0.737  78.997  57.535  1.00  0.00           C
ATOM   7004  O32 POPEs 138      -0.857  78.107  58.355  1.00  0.00           O
ATOM   7005  C32 POPEs 138      -0.047  78.927  56.165  1.00  0.00           C
ATOM   7008  C23 POPEs 138       1.157  82.997  55.925  1.00  0.00           C
ATOM   7011  C24 POPEs 138       2.507  83.477  55.355  1.00  0.00           C
ATOM   7014  C25 POPEs 138       2.447  83.817  53.865  1.00  0.00           C
ATOM   7017  C26 POPEs 138       2.147  82.597  52.985  1.00  0.00           C
ATOM   7020  C27 POPEs 138       1.927  82.987  51.515  1.00  0.00           C
ATOM   7023  C28 POPEs 138       1.647  81.787  50.585  1.00  0.00           C
ATOM   7026  C29 POPEs 138       0.363  81.067  50.945  1.00  0.00           C
ATOM   7028 0C21 POPEs 138      -0.787  81.037  50.225  1.00  0.00           C
ATOM   7030 1C21 POPEs 138      -1.057  81.657  48.885  1.00  0.00           C
ATOM   7033 2C21 POPEs 138      -2.077  80.817  48.075  1.00  0.00           C
ATOM   7036 3C21 POPEs 138      -1.577  79.407  47.725  1.00  0.00           C
ATOM   7039 4C21 POPEs 138      -2.577  78.627  46.855  1.00  0.00           C
ATOM   7042 5C21 POPEs 138      -1.997  77.327  46.275  1.00  0.00           C
ATOM   7045 6C21 POPEs 138      -1.667  76.257  47.325  1.00  0.00           C
ATOM   7048 7C21 POPEs 138      -0.957  75.037  46.715  1.00  0.00           C
ATOM   7051 8C21 POPEs 138      -0.687  73.927  47.735  1.00  0.00           C
ATOM   7055  C33 POPEs 138       0.533  77.537  55.785  1.00  0.00           C
ATOM   7058  C34 POPEs 138       2.067  77.417  55.925  1.00  0.00           C
ATOM   7061  C35 POPEs 138       2.907  78.427  55.135  1.00  0.00           C
ATOM   7064  C36 POPEs 138       2.517  78.657  53.665  1.00  0.00           C
ATOM   7067  C37 POPEs 138       2.837  77.467  52.745  1.00  0.00           C
ATOM   7070  C38 POPEs 138       1.707  77.177  51.745  1.00  0.00           C
ATOM   7073  C39 POPEs 138       2.177  76.667  50.365  1.00  0.00           C
ATOM   7076 0C31 POPEs 138       3.167  75.487  50.405  1.00  0.00           C
ATOM   7079 1C31 POPEs 138       3.057  74.607  49.155  1.00  0.00           C
ATOM   7082 2C31 POPEs 138       4.317  73.787  48.815  1.00  0.00           C
ATOM   7085 3C31 POPEs 138       4.927  73.037  50.015  1.00  0.00           C
ATOM   7088 4C31 POPEs 138       5.887  71.917  49.565  1.00  0.00           C
ATOM   7091 5C31 POPEs 138       6.667  71.287  50.715  1.00  0.00           C
ATOM   7094 6C31 POPEs 138       7.567  70.137  50.275  1.00  0.00           C
ATOM   7098  NH3 POPEt 139     127.317  52.977  20.495  1.00  0.00           N
ATOM   7102  C12 POPEt 139     126.307  52.627  21.545  1.00  0.00           C
ATOM   7105  C11 POPEt 139     124.937  52.517  20.885  1.00  0.00           C
ATOM   7108  P   POPEt 139     123.157  51.157  22.255  1.00  0.00           P
ATOM   7109  O13 POPEt 139     121.887  51.577  22.875  1.00  0.00           O
ATOM   7110  O14 POPEt 139     123.047  50.297  21.045  1.00  0.00           O
ATOM   7111  O11 POPEt 139     124.167  50.517  23.275  1.00  0.00           O
ATOM   7112  O12 POPEt 139     123.947  52.457  21.905  1.00  0.00           O
ATOM   7113  C1  POPEt 139     123.777  49.607  24.305  1.00  0.00           C
ATOM   7116  C2  POPEt 139     123.387  50.337  25.625  1.00  0.00           C
ATOM   7118  O21 POPEt 139     124.167  49.857  26.735  1.00  0.00           O
ATOM   7119  C21 POPEt 139     123.987  48.617  27.135  1.00  0.00           C
ATOM   7120  O22 POPEt 139     123.237  47.787  26.645  1.00  0.00           O
ATOM   7121  C22 POPEt 139     124.827  48.367  28.395  1.00  0.00           C
ATOM   7124  C3  POPEt 139     121.837  50.317  25.885  1.00  0.00           C
ATOM   7127  O31 POPEt 139     121.487  50.637  27.255  1.00  0.00           O
ATOM   7128  C31 POPEt 139     120.587  49.827  27.785  1.00  0.00           C
ATOM   7129  O32 POPEt 139     119.977  48.947  27.215  1.00  0.00           O
ATOM   7130  C32 POPEt 139     120.497  50.037  29.295  1.00  0.00           C
ATOM   7133  C23 POPEt 139     123.977  48.117  29.675  1.00  0.00           C
ATOM   7136  C24 POPEt 139     124.827  48.157  30.955  1.00  0.00           C
ATOM   7139  C25 POPEt 139     124.207  47.397  32.135  1.00  0.00           C
ATOM   7142  C26 POPEt 139     125.097  47.347  33.385  1.00  0.00           C
ATOM   7145  C27 POPEt 139     124.717  46.177  34.315  1.00  0.00           C
ATOM   7148  C28 POPEt 139     125.677  45.977  35.505  1.00  0.00           C
ATOM   7151  C29 POPEt 139     125.617  47.117  36.475  1.00  0.00           C
ATOM   7153 0C21 POPEt 139     126.647  47.937  36.775  1.00  0.00           C
ATOM   7155 1C21 POPEt 139     128.037  47.817  36.215  1.00  0.00           C
ATOM   7158 2C21 POPEt 139     129.037  48.647  37.025  1.00  0.00           C
ATOM   7161 3C21 POPEt 139     129.197  48.157  38.475  1.00  0.00           C
ATOM   7164 4C21 POPEt 139     130.011  49.117  39.345  1.00  0.00           C
ATOM   7167 5C21 POPEt 139     129.347  50.497  39.445  1.00  0.00           C
ATOM   7170 6C21 POPEt 139     130.031  51.367  40.475  1.00  0.00           C
ATOM   7173 7C21 POPEt 139     129.447  52.777  40.465  1.00  0.00           C
ATOM   7176 8C21 POPEt 139     130.021  53.587  41.605  1.00  0.00           C
ATOM   7180  C33 POPEt 139     120.217  48.647  29.905  1.00  0.00           C
ATOM   7183  C34 POPEt 139     120.187  48.607  31.425  1.00  0.00           C
ATOM   7186  C35 POPEt 139     120.117  47.147  31.885  1.00  0.00           C
ATOM   7189  C36 POPEt 139     119.737  46.967  33.355  1.00  0.00           C
ATOM   7192  C37 POPEt 139     120.797  47.487  34.335  1.00  0.00           C
ATOM   7195  C38 POPEt 139     120.437  47.327  35.815  1.00  0.00           C
ATOM   7198  C39 POPEt 139     119.897  45.937  36.205  1.00  0.00           C
ATOM   7201 0C31 POPEt 139     120.887  44.787  35.995  1.00  0.00           C
ATOM   7204 1C31 POPEt 139     120.167  43.427  35.955  1.00  0.00           C
ATOM   7207 2C31 POPEt 139     121.097  42.217  35.775  1.00  0.00           C
ATOM   7210 3C31 POPEt 139     122.047  41.957  36.955  1.00  0.00           C
ATOM   7213 4C31 POPEt 139     121.337  41.827  38.305  1.00  0.00           C
ATOM   7216 5C31 POPEt 139     122.267  41.417  39.455  1.00  0.00           C
ATOM   7219 6C31 POPEt 139     122.167  42.357  40.665  1.00  0.00           C
ATOM   7223  NH3 POPEu 140      46.217 119.117  16.975  1.00  0.00           N
ATOM   7227  C12 POPEu 140      46.097 118.297  18.225  1.00  0.00           C
ATOM   7230  C11 POPEu 140      47.117 118.717  19.295  1.00  0.00           C
ATOM   7233  P   POPEu 140      47.677 116.357  20.225  1.00  0.00           P
ATOM   7234  O13 POPEu 140      46.587 115.387  20.535  1.00  0.00           O
ATOM   7235  O14 POPEu 140      48.297 116.257  18.885  1.00  0.00           O
ATOM   7236  O11 POPEu 140      48.817 116.327  21.345  1.00  0.00           O
ATOM   7237  O12 POPEu 140      47.067 117.807  20.395  1.00  0.00           O
ATOM   7238  C1  POPEu 140      49.557 115.147  21.635  1.00  0.00           C
ATOM   7241  C2  POPEu 140      48.717 114.197  22.535  1.00  0.00           C
ATOM   7243  O21 POPEu 140      49.147 114.177  23.905  1.00  0.00           O
ATOM   7244  C21 POPEu 140      50.317 113.627  24.205  1.00  0.00           C
ATOM   7245  O22 POPEu 140      51.187 113.317  23.405  1.00  0.00           O
ATOM   7246  C22 POPEu 140      50.417 113.497  25.715  1.00  0.00           C
ATOM   7249  C3  POPEu 140      48.507 112.787  21.915  1.00  0.00           C
ATOM   7252  O31 POPEu 140      47.227 112.257  22.315  1.00  0.00           O
ATOM   7253  C31 POPEu 140      47.247 111.577  23.455  1.00  0.00           C
ATOM   7254  O32 POPEu 140      48.207 111.437  24.185  1.00  0.00           O
ATOM   7255  C32 POPEu 140      45.857 111.017  23.715  1.00  0.00           C
ATOM   7258  C23 POPEu 140      51.297 112.297  26.135  1.00  0.00           C
ATOM   7261  C24 POPEu 140      51.167 111.917  27.615  1.00  0.00           C
ATOM   7264  C25 POPEu 140      52.017 112.807  28.535  1.00  0.00           C
ATOM   7267  C26 POPEu 140      52.167 112.267  29.965  1.00  0.00           C
ATOM   7270  C27 POPEu 140      50.897 112.427  30.805  1.00  0.00           C
ATOM   7273  C28 POPEu 140      51.017 111.737  32.175  1.00  0.00           C
ATOM   7276  C29 POPEu 140      49.787 111.987  33.005  1.00  0.00           C
ATOM   7278 0C21 POPEu 140      49.347 111.227  34.025  1.00  0.00           C
ATOM   7280 1C21 POPEu 140      49.997 109.987  34.595  1.00  0.00           C
ATOM   7283 2C21 POPEu 140      50.747 110.297  35.905  1.00  0.00           C
ATOM   7286 3C21 POPEu 140      50.927 109.067  36.815  1.00  0.00           C
ATOM   7289 4C21 POPEu 140      51.687 109.427  38.105  1.00  0.00           C
ATOM   7292 5C21 POPEu 140      51.707 108.307  39.155  1.00  0.00           C
ATOM   7295 6C21 POPEu 140      52.317 106.997  38.665  1.00  0.00           C
ATOM   7298 7C21 POPEu 140      52.707 106.067  39.825  1.00  0.00           C
ATOM   7301 8C21 POPEu 140      53.197 104.687  39.365  1.00  0.00           C
ATOM   7305  C33 POPEu 140      45.297 111.587  25.035  1.00  0.00           C
ATOM   7308  C34 POPEu 140      43.817 111.257  25.265  1.00  0.00           C
ATOM   7311  C35 POPEu 140      43.427 111.547  26.725  1.00  0.00           C
ATOM   7314  C36 POPEu 140      42.267 110.687  27.235  1.00  0.00           C
ATOM   7317  C37 POPEu 140      42.357 110.427  28.755  1.00  0.00           C
ATOM   7320  C38 POPEu 140      41.277 109.457  29.255  1.00  0.00           C
ATOM   7323  C39 POPEu 140      41.567 108.927  30.665  1.00  0.00           C
ATOM   7326 0C31 POPEu 140      40.537 107.897  31.135  1.00  0.00           C
ATOM   7329 1C31 POPEu 140      40.857 107.347  32.535  1.00  0.00           C
ATOM   7332 2C31 POPEu 140      39.777 106.387  33.065  1.00  0.00           C
ATOM   7335 3C31 POPEu 140      39.997 105.957  34.525  1.00  0.00           C
ATOM   7338 4C31 POPEu 140      41.117 104.917  34.695  1.00  0.00           C
ATOM   7341 5C31 POPEu 140      41.517 104.747  36.175  1.00  0.00           C
ATOM   7344 6C31 POPEu 140      42.587 103.687  36.415  1.00  0.00           C
ATOM   7348  NH3 POPEv 141     116.487  90.037  59.515  1.00  0.00           N
ATOM   7352  C12 POPEv 141     116.197  90.907  60.695  1.00  0.00           C
ATOM   7355  C11 POPEv 141     116.747  90.327  62.015  1.00  0.00           C
ATOM   7358  P   POPEv 141     118.037  92.407  63.005  1.00  0.00           P
ATOM   7359  O13 POPEv 141     116.717  92.747  63.605  1.00  0.00           O
ATOM   7360  O14 POPEv 141     119.227  92.627  63.855  1.00  0.00           O
ATOM   7361  O11 POPEv 141     118.277  93.247  61.685  1.00  0.00           O
ATOM   7362  O12 POPEv 141     117.977  90.927  62.425  1.00  0.00           O
ATOM   7363  C1  POPEv 141     119.447  92.947  60.895  1.00  0.00           C
ATOM   7366  C2  POPEv 141     119.147  93.027  59.365  1.00  0.00           C
ATOM   7368  O21 POPEv 141     120.347  93.237  58.605  1.00  0.00           O
ATOM   7369  C21 POPEv 141     121.197  92.227  58.585  1.00  0.00           C
ATOM   7370  O22 POPEv 141     121.097  91.187  59.195  1.00  0.00           O
ATOM   7371  C22 POPEv 141     122.347  92.567  57.645  1.00  0.00           C
ATOM   7374  C3  POPEv 141     118.167  94.207  59.115  1.00  0.00           C
ATOM   7377  O31 POPEv 141     118.267  94.777  57.795  1.00  0.00           O
ATOM   7378  C31 POPEv 141     117.407  94.267  56.925  1.00  0.00           C
ATOM   7379  O32 POPEv 141     116.667  93.317  57.145  1.00  0.00           O
ATOM   7380  C32 POPEv 141     117.517  95.007  55.615  1.00  0.00           C
ATOM   7383  C23 POPEv 141     122.057  92.057  56.215  1.00  0.00           C
ATOM   7386  C24 POPEv 141     123.277  91.357  55.605  1.00  0.00           C
ATOM   7389  C25 POPEv 141     123.577  90.017  56.295  1.00  0.00           C
ATOM   7392  C26 POPEv 141     124.707  89.267  55.605  1.00  0.00           C
ATOM   7395  C27 POPEv 141     124.937  87.857  56.185  1.00  0.00           C
ATOM   7398  C28 POPEv 141     126.187  87.167  55.605  1.00  0.00           C
ATOM   7401  C29 POPEv 141     126.007  86.897  54.125  1.00  0.00           C
ATOM   7403 0C21 POPEv 141     126.457  85.847  53.425  1.00  0.00           C
ATOM   7405 1C21 POPEv 141     127.227  84.667  53.955  1.00  0.00           C
ATOM   7408 2C21 POPEv 141     126.347  83.417  53.825  1.00  0.00           C
ATOM   7411 3C21 POPEv 141     127.027  82.157  54.375  1.00  0.00           C
ATOM   7414 4C21 POPEv 141     126.117  80.917  54.325  1.00  0.00           C
ATOM   7417 5C21 POPEv 141     126.197  80.197  52.975  1.00  0.00           C
ATOM   7420 6C21 POPEv 141     125.277  78.977  52.895  1.00  0.00           C
ATOM   7423 7C21 POPEv 141     125.417  78.257  51.545  1.00  0.00           C
ATOM   7426 8C21 POPEv 141     124.457  77.077  51.365  1.00  0.00           C
ATOM   7430  C33 POPEv 141     116.207  94.877  54.835  1.00  0.00           C
ATOM   7433  C34 POPEv 141     116.247  95.617  53.505  1.00  0.00           C
ATOM   7436  C35 POPEv 141     115.027  95.257  52.645  1.00  0.00           C
ATOM   7439  C36 POPEv 141     115.197  95.567  51.165  1.00  0.00           C
ATOM   7442  C37 POPEv 141     114.047  94.907  50.395  1.00  0.00           C
ATOM   7445  C38 POPEv 141     114.307  94.667  48.915  1.00  0.00           C
ATOM   7448  C39 POPEv 141     114.577  95.917  48.095  1.00  0.00           C
ATOM   7451 0C31 POPEv 141     114.907  95.497  46.665  1.00  0.00           C
ATOM   7454 1C31 POPEv 141     115.037  96.697  45.735  1.00  0.00           C
ATOM   7457 2C31 POPEv 141     115.767  96.327  44.445  1.00  0.00           C
ATOM   7460 3C31 POPEv 141     116.007  97.557  43.555  1.00  0.00           C
ATOM   7463 4C31 POPEv 141     114.697  98.087  42.955  1.00  0.00           C
ATOM   7466 5C31 POPEv 141     114.927  99.267  42.005  1.00  0.00           C
ATOM   7469 6C31 POPEv 141     113.647  99.697  41.295  1.00  0.00           C
ATOM   7473  NH3 POPEw 142      61.657  56.547  55.345  1.00  0.00           N
ATOM   7477  C12 POPEw 142      62.017  56.807  56.775  1.00  0.00           C
ATOM   7480  C11 POPEw 142      62.987  55.707  57.265  1.00  0.00           C
ATOM   7483  P   POPEw 142      61.507  53.597  57.585  1.00  0.00           P
ATOM   7484  O13 POPEw 142      62.057  53.107  58.875  1.00  0.00           O
ATOM   7485  O14 POPEw 142      60.297  54.437  57.595  1.00  0.00           O
ATOM   7486  O11 POPEw 142      61.207  52.397  56.625  1.00  0.00           O
ATOM   7487  O12 POPEw 142      62.607  54.407  56.805  1.00  0.00           O
ATOM   7488  C1  POPEw 142      60.587  52.627  55.345  1.00  0.00           C
ATOM   7491  C2  POPEw 142      61.477  52.127  54.185  1.00  0.00           C
ATOM   7493  O21 POPEw 142      60.577  51.827  53.105  1.00  0.00           O
ATOM   7494  C21 POPEw 142      60.947  52.217  51.905  1.00  0.00           C
ATOM   7495  O22 POPEw 142      61.977  52.807  51.615  1.00  0.00           O
ATOM   7496  C22 POPEw 142      59.827  51.837  50.935  1.00  0.00           C
ATOM   7499  C3  POPEw 142      62.237  50.857  54.635  1.00  0.00           C
ATOM   7502  O31 POPEw 142      62.567  49.927  53.585  1.00  0.00           O
ATOM   7503  C31 POPEw 142      63.617  50.147  52.855  1.00  0.00           C
ATOM   7504  O32 POPEw 142      64.297  51.157  52.805  1.00  0.00           O
ATOM   7505  C32 POPEw 142      63.857  48.867  52.065  1.00  0.00           C
ATOM   7508  C23 POPEw 142      60.277  52.007  49.475  1.00  0.00           C
ATOM   7511  C24 POPEw 142      59.107  51.837  48.485  1.00  0.00           C
ATOM   7514  C25 POPEw 142      59.567  52.007  47.035  1.00  0.00           C
ATOM   7517  C26 POPEw 142      60.277  50.757  46.495  1.00  0.00           C
ATOM   7520  C27 POPEw 142      59.317  49.707  45.925  1.00  0.00           C
ATOM   7523  C28 POPEw 142      59.987  48.357  45.595  1.00  0.00           C
ATOM   7526  C29 POPEw 142      61.267  48.487  44.825  1.00  0.00           C
ATOM   7528 0C21 POPEw 142      61.417  48.537  43.485  1.00  0.00           C
ATOM   7530 1C21 POPEw 142      60.317  48.467  42.455  1.00  0.00           C
ATOM   7533 2C21 POPEw 142      60.917  48.227  41.055  1.00  0.00           C
ATOM   7536 3C21 POPEw 142      59.887  48.317  39.925  1.00  0.00           C
ATOM   7539 4C21 POPEw 142      60.547  48.167  38.545  1.00  0.00           C
ATOM   7542 5C21 POPEw 142      59.587  48.377  37.365  1.00  0.00           C
ATOM   7545 6C21 POPEw 142      60.237  48.017  36.015  1.00  0.00           C
ATOM   7548 7C21 POPEw 142      59.267  48.167  34.845  1.00  0.00           C
ATOM   7551 8C21 POPEw 142      59.937  48.067  33.475  1.00  0.00           C
ATOM   7555  C33 POPEw 142      64.667  49.127  50.795  1.00  0.00           C
ATOM   7558  C34 POPEw 142      63.857  49.797  49.685  1.00  0.00           C
ATOM   7561  C35 POPEw 142      64.727  50.187  48.485  1.00  0.00           C
ATOM   7564  C36 POPEw 142      63.887  50.797  47.365  1.00  0.00           C
ATOM   7567  C37 POPEw 142      64.717  51.257  46.155  1.00  0.00           C
ATOM   7570  C38 POPEw 142      63.797  51.597  44.985  1.00  0.00           C
ATOM   7573  C39 POPEw 142      64.517  52.177  43.765  1.00  0.00           C
ATOM   7576 0C31 POPEw 142      63.547  52.317  42.585  1.00  0.00           C
ATOM   7579 1C31 POPEw 142      64.077  53.207  41.455  1.00  0.00           C
ATOM   7582 2C31 POPEw 142      63.027  53.477  40.385  1.00  0.00           C
ATOM   7585 3C31 POPEw 142      62.737  52.297  39.435  1.00  0.00           C
ATOM   7588 4C31 POPEw 142      63.847  52.097  38.385  1.00  0.00           C
ATOM   7591 5C31 POPEw 142      63.387  51.207  37.225  1.00  0.00           C
ATOM   7594 6C31 POPEw 142      64.427  51.097  36.105  1.00  0.00           C
ATOM   7598  NH3 POPEx 143       2.857  11.367  58.575  1.00  0.00           N
ATOM   7602  C12 POPEx 143       3.317  12.377  59.595  1.00  0.00           C
ATOM   7605  C11 POPEx 143       3.577  13.757  58.975  1.00  0.00           C
ATOM   7608  P   POPEx 143       5.617  14.787  60.335  1.00  0.00           P
ATOM   7609  O13 POPEx 143       5.797  16.137  60.935  1.00  0.00           O
ATOM   7610  O14 POPEx 143       5.977  13.617  61.155  1.00  0.00           O
ATOM   7611  O11 POPEx 143       6.287  14.697  58.925  1.00  0.00           O
ATOM   7612  O12 POPEx 143       4.097  14.667  59.955  1.00  0.00           O
ATOM   7613  C1  POPEx 143       6.997  15.757  58.315  1.00  0.00           C
ATOM   7616  C2  POPEx 143       6.777  15.787  56.795  1.00  0.00           C
ATOM   7618  O21 POPEx 143       7.607  16.847  56.315  1.00  0.00           O
ATOM   7619  C21 POPEx 143       7.597  17.117  55.025  1.00  0.00           C
ATOM   7620  O22 POPEx 143       7.347  16.327  54.135  1.00  0.00           O
ATOM   7621  C22 POPEx 143       7.807  18.617  54.865  1.00  0.00           C
ATOM   7624  C3  POPEx 143       5.267  16.027  56.485  1.00  0.00           C
ATOM   7627  O31 POPEx 143       4.847  15.277  55.335  1.00  0.00           O
ATOM   7628  C31 POPEx 143       4.267  15.937  54.355  1.00  0.00           C
ATOM   7629  O32 POPEx 143       3.867  17.087  54.395  1.00  0.00           O
ATOM   7630  C32 POPEx 143       4.257  14.987  53.155  1.00  0.00           C
ATOM   7633  C23 POPEx 143       8.617  19.067  53.625  1.00  0.00           C
ATOM   7636  C24 POPEx 143       8.307  20.537  53.305  1.00  0.00           C
ATOM   7639  C25 POPEx 143       9.237  21.187  52.275  1.00  0.00           C
ATOM   7642  C26 POPEx 143       8.717  22.577  51.915  1.00  0.00           C
ATOM   7645  C27 POPEx 143       9.717  23.497  51.215  1.00  0.00           C
ATOM   7648  C28 POPEx 143       9.137  24.927  51.125  1.00  0.00           C
ATOM   7651  C29 POPEx 143       9.907  25.847  50.215  1.00  0.00           C
ATOM   7653 0C21 POPEx 143       9.477  26.377  49.045  1.00  0.00           C
ATOM   7655 1C21 POPEx 143       8.127  26.147  48.415  1.00  0.00           C
ATOM   7658 2C21 POPEx 143       7.577  27.367  47.635  1.00  0.00           C
ATOM   7661 3C21 POPEx 143       6.247  27.017  46.965  1.00  0.00           C
ATOM   7664 4C21 POPEx 143       5.687  28.107  46.055  1.00  0.00           C
ATOM   7667 5C21 POPEx 143       4.757  27.547  44.955  1.00  0.00           C
ATOM   7670 6C21 POPEx 143       3.537  26.777  45.495  1.00  0.00           C
ATOM   7673 7C21 POPEx 143       2.817  25.977  44.395  1.00  0.00           C
ATOM   7676 8C21 POPEx 143       1.647  25.147  44.935  1.00  0.00           C
ATOM   7680  C33 POPEx 143       3.597  15.557  51.885  1.00  0.00           C
ATOM   7683  C34 POPEx 143       2.087  15.427  51.935  1.00  0.00           C
ATOM   7686  C35 POPEx 143       1.417  15.797  50.615  1.00  0.00           C
ATOM   7689  C36 POPEx 143      -0.057  15.377  50.595  1.00  0.00           C
ATOM   7692  C37 POPEx 143      -0.737  15.837  49.305  1.00  0.00           C
ATOM   7695  C38 POPEx 143      -0.097  15.277  48.045  1.00  0.00           C
ATOM   7698  C39 POPEx 143      -0.897  15.667  46.815  1.00  0.00           C
ATOM   7701 0C31 POPEx 143      -0.287  15.147  45.505  1.00  0.00           C
ATOM   7704 1C31 POPEx 143      -1.097  15.677  44.325  1.00  0.00           C
ATOM   7707 2C31 POPEx 143      -0.807  14.957  43.005  1.00  0.00           C
ATOM   7710 3C31 POPEx 143      -1.797  15.377  41.915  1.00  0.00           C
ATOM   7713 4C31 POPEx 143      -3.217  14.827  42.115  1.00  0.00           C
ATOM   7716 5C31 POPEx 143      -4.207  15.277  41.035  1.00  0.00           C
ATOM   7719 6C31 POPEx 143      -5.657  14.987  41.395  1.00  0.00           C
ATOM   7723  NH3 POPEy 144      44.797 115.897  61.145  1.00  0.00           N
ATOM   7727  C12 POPEy 144      43.827 115.057  61.925  1.00  0.00           C
ATOM   7730  C11 POPEy 144      43.547 113.717  61.215  1.00  0.00           C
ATOM   7733  P   POPEy 144      41.177 113.477  62.275  1.00  0.00           P
ATOM   7734  O13 POPEy 144      40.197 112.377  62.425  1.00  0.00           O
ATOM   7735  O14 POPEy 144      41.357 114.397  63.415  1.00  0.00           O
ATOM   7736  O11 POPEy 144      40.807 114.297  60.985  1.00  0.00           O
ATOM   7737  O12 POPEy 144      42.587 112.897  61.885  1.00  0.00           O
ATOM   7738  C1  POPEy 144      40.527 113.587  59.775  1.00  0.00           C
ATOM   7741  C2  POPEy 144      40.107 114.567  58.655  1.00  0.00           C
ATOM   7743  O21 POPEy 144      40.647 114.137  57.385  1.00  0.00           O
ATOM   7744  C21 POPEy 144      39.947 113.157  56.835  1.00  0.00           C
ATOM   7745  O22 POPEy 144      38.977 112.617  57.355  1.00  0.00           O
ATOM   7746  C22 POPEy 144      40.457 112.877  55.425  1.00  0.00           C
ATOM   7749  C3  POPEy 144      40.627 115.987  58.935  1.00  0.00           C
ATOM   7752  O31 POPEy 144      40.067 116.867  57.955  1.00  0.00           O
ATOM   7753  C31 POPEy 144      40.807 117.907  57.645  1.00  0.00           C
ATOM   7754  O32 POPEy 144      41.867 118.207  58.185  1.00  0.00           O
ATOM   7755  C32 POPEy 144      40.087 118.657  56.535  1.00  0.00           C
ATOM   7758  C23 POPEy 144      39.297 112.567  54.435  1.00  0.00           C
ATOM   7761  C24 POPEy 144      39.777 112.577  52.975  1.00  0.00           C
ATOM   7764  C25 POPEy 144      38.657 112.307  51.955  1.00  0.00           C
ATOM   7767  C26 POPEy 144      39.117 112.477  50.495  1.00  0.00           C
ATOM   7770  C27 POPEy 144      38.077 111.987  49.485  1.00  0.00           C
ATOM   7773  C28 POPEy 144      38.547 112.087  48.015  1.00  0.00           C
ATOM   7776  C29 POPEy 144      38.377 113.467  47.435  1.00  0.00           C
ATOM   7778 0C21 POPEy 144      37.347 113.897  46.675  1.00  0.00           C
ATOM   7780 1C21 POPEy 144      36.137 113.087  46.245  1.00  0.00           C
ATOM   7783 2C21 POPEy 144      35.877 113.127  44.725  1.00  0.00           C
ATOM   7786 3C21 POPEy 144      35.097 114.377  44.285  1.00  0.00           C
ATOM   7789 4C21 POPEy 144      34.897 114.457  42.765  1.00  0.00           C
ATOM   7792 5C21 POPEy 144      36.157 114.927  42.025  1.00  0.00           C
ATOM   7795 6C21 POPEy 144      35.967 115.077  40.505  1.00  0.00           C
ATOM   7798 7C21 POPEy 144      37.237 115.617  39.825  1.00  0.00           C
ATOM   7801 8C21 POPEy 144      37.097 115.817  38.315  1.00  0.00           C
ATOM   7805  C33 POPEy 144      40.997 119.407  55.545  1.00  0.00           C
ATOM   7808  C34 POPEy 144      40.137 119.917  54.385  1.00  0.00           C
ATOM   7811  C35 POPEy 144      40.907 120.667  53.295  1.00  0.00           C
ATOM   7814  C36 POPEy 144      39.987 120.827  52.075  1.00  0.00           C
ATOM   7817  C37 POPEy 144      40.607 121.507  50.855  1.00  0.00           C
ATOM   7820  C38 POPEy 144      39.647 121.457  49.665  1.00  0.00           C
ATOM   7823  C39 POPEy 144      40.307 121.877  48.355  1.00  0.00           C
ATOM   7826 0C31 POPEy 144      39.357 121.727  47.175  1.00  0.00           C
ATOM   7829 1C31 POPEy 144      40.037 122.027  45.835  1.00  0.00           C
ATOM   7832 2C31 POPEy 144      39.037 122.017  44.675  1.00  0.00           C
ATOM   7835 3C31 POPEy 144      38.217 120.717  44.555  1.00  0.00           C
ATOM   7838 4C31 POPEy 144      39.077 119.477  44.265  1.00  0.00           C
ATOM   7841 5C31 POPEy 144      38.277 118.307  43.675  1.00  0.00           C
ATOM   7844 6C31 POPEy 144      39.157 117.097  43.355  1.00  0.00           C
ATOM   7848  NH3 POPEz 145      42.967   5.333  63.515  1.00  0.00           N
ATOM   7852  C12 POPEz 145      43.467   6.687  63.935  1.00  0.00           C
ATOM   7855  C11 POPEz 145      44.877   6.587  64.545  1.00  0.00           C
ATOM   7858  P   POPEz 145      46.587   6.337  62.545  1.00  0.00           P
ATOM   7859  O13 POPEz 145      45.697   7.247  61.805  1.00  0.00           O
ATOM   7860  O14 POPEz 145      47.847   6.887  63.075  1.00  0.00           O
ATOM   7861  O11 POPEz 145      46.827   4.983  61.795  1.00  0.00           O
ATOM   7862  O12 POPEz 145      45.737   5.747  63.765  1.00  0.00           O
ATOM   7863  C1  POPEz 145      46.307   4.683  60.495  1.00  0.00           C
ATOM   7866  C2  POPEz 145      47.407   4.923  59.435  1.00  0.00           C
ATOM   7868  O21 POPEz 145      47.387   6.227  58.825  1.00  0.00           O
ATOM   7869  C21 POPEz 145      46.357   6.627  58.095  1.00  0.00           C
ATOM   7870  O22 POPEz 145      45.257   6.117  58.025  1.00  0.00           O
ATOM   7871  C22 POPEz 145      46.837   7.777  57.195  1.00  0.00           C
ATOM   7874  C3  POPEz 145      47.597   3.763  58.405  1.00  0.00           C
ATOM   7877  O31 POPEz 145      46.577   3.653  57.395  1.00  0.00           O
ATOM   7878  C31 POPEz 145      46.917   4.133  56.185  1.00  0.00           C
ATOM   7879  O32 POPEz 145      48.007   4.573  55.895  1.00  0.00           O
ATOM   7880  C32 POPEz 145      45.667   4.093  55.285  1.00  0.00           C
ATOM   7883  C23 POPEz 145      46.467   7.587  55.715  1.00  0.00           C
ATOM   7886  C24 POPEz 145      47.437   8.277  54.745  1.00  0.00           C
ATOM   7889  C25 POPEz 145      47.217   9.787  54.675  1.00  0.00           C
ATOM   7892  C26 POPEz 145      47.957  10.407  53.485  1.00  0.00           C
ATOM   7895  C27 POPEz 145      47.477  11.827  53.165  1.00  0.00           C
ATOM   7898  C28 POPEz 145      48.017  12.347  51.815  1.00  0.00           C
ATOM   7901  C29 POPEz 145      47.407  11.607  50.655  1.00  0.00           C
ATOM   7903 0C21 POPEz 145      47.227  12.067  49.405  1.00  0.00           C
ATOM   7905 1C21 POPEz 145      47.677  13.417  48.895  1.00  0.00           C
ATOM   7908 2C21 POPEz 145      46.527  14.417  48.755  1.00  0.00           C
ATOM   7911 3C21 POPEz 145      46.947  15.637  47.925  1.00  0.00           C
ATOM   7914 4C21 POPEz 145      45.977  16.827  47.945  1.00  0.00           C
ATOM   7917 5C21 POPEz 145      44.517  16.477  47.605  1.00  0.00           C
ATOM   7920 6C21 POPEz 145      43.657  17.737  47.445  1.00  0.00           C
ATOM   7923 7C21 POPEz 145      42.147  17.477  47.515  1.00  0.00           C
ATOM   7926 8C21 POPEz 145      41.327  18.757  47.355  1.00  0.00           C
ATOM   7930  C33 POPEz 145      45.977   4.203  53.775  1.00  0.00           C
ATOM   7933  C34 POPEz 145      46.317   2.863  53.095  1.00  0.00           C
ATOM   7936  C35 POPEz 145      46.617   3.053  51.605  1.00  0.00           C
ATOM   7939  C36 POPEz 145      46.487   1.773  50.775  1.00  0.00           C
ATOM   7942  C37 POPEz 145      47.057   1.913  49.355  1.00  0.00           C
ATOM   7945  C38 POPEz 145      46.747   0.683  48.485  1.00  0.00           C
ATOM   7948  C39 POPEz 145      47.707   0.483  47.295  1.00  0.00           C
ATOM   7951 0C31 POPEz 145      47.657   1.593  46.225  1.00  0.00           C
ATOM   7954 1C31 POPEz 145      48.607   1.283  45.055  1.00  0.00           C
ATOM   7957 2C31 POPEz 145      48.637   2.423  44.025  1.00  0.00           C
ATOM   7960 3C31 POPEz 145      49.657   2.233  42.895  1.00  0.00           C
ATOM   7963 4C31 POPEz 145      51.077   2.613  43.335  1.00  0.00           C
ATOM   7966 5C31 POPEz 145      52.107   2.513  42.205  1.00  0.00           C
ATOM   7969 6C31 POPEz 145      53.507   2.953  42.635  1.00  0.00           C
ATOM   7973  NH3 POPE0 146     110.557  51.517  18.735  1.00  0.00           N
ATOM   7977  C12 POPE0 146     109.707  50.297  18.965  1.00  0.00           C
ATOM   7980  C11 POPE0 146     108.797  50.017  17.775  1.00  0.00           C
ATOM   7983  P   POPE0 146     106.347  49.127  17.695  1.00  0.00           P
ATOM   7984  O13 POPE0 146     106.367  49.237  16.225  1.00  0.00           O
ATOM   7985  O14 POPE0 146     105.627  47.967  18.245  1.00  0.00           O
ATOM   7986  O11 POPE0 146     105.757  50.437  18.335  1.00  0.00           O
ATOM   7987  O12 POPE0 146     107.817  49.087  18.205  1.00  0.00           O
ATOM   7988  C1  POPE0 146     105.867  50.637  19.755  1.00  0.00           C
ATOM   7991  C2  POPE0 146     104.477  50.617  20.455  1.00  0.00           C
ATOM   7993  O21 POPE0 146     104.567  51.347  21.685  1.00  0.00           O
ATOM   7994  C21 POPE0 146     104.517  52.667  21.575  1.00  0.00           C
ATOM   7995  O22 POPE0 146     104.567  53.327  20.545  1.00  0.00           O
ATOM   7996  C22 POPE0 146     104.357  53.287  22.975  1.00  0.00           C
ATOM   7999  C3  POPE0 146     103.997  49.147  20.705  1.00  0.00           C
ATOM   8002  O31 POPE0 146     102.717  49.007  21.355  1.00  0.00           O
ATOM   8003  C31 POPE0 146     102.557  48.657  22.645  1.00  0.00           C
ATOM   8004  O32 POPE0 146     101.467  48.477  23.145  1.00  0.00           O
ATOM   8005  C32 POPE0 146     103.857  48.457  23.435  1.00  0.00           C
ATOM   8008  C23 POPE0 146     103.967  54.787  22.935  1.00  0.00           C
ATOM   8011  C24 POPE0 146     103.227  55.217  24.205  1.00  0.00           C
ATOM   8014  C25 POPE0 146     103.967  54.967  25.535  1.00  0.00           C
ATOM   8017  C26 POPE0 146     103.467  53.747  26.335  1.00  0.00           C
ATOM   8020  C27 POPE0 146     103.947  53.767  27.795  1.00  0.00           C
ATOM   8023  C28 POPE0 146     103.077  52.927  28.755  1.00  0.00           C
ATOM   8026  C29 POPE0 146     101.767  53.597  29.125  1.00  0.00           C
ATOM   8028 0C21 POPE0 146     101.367  53.977  30.355  1.00  0.00           C
ATOM   8030 1C21 POPE0 146     102.127  53.827  31.655  1.00  0.00           C
ATOM   8033 2C21 POPE0 146     102.897  55.107  32.015  1.00  0.00           C
ATOM   8036 3C21 POPE0 146     102.017  56.297  32.415  1.00  0.00           C
ATOM   8039 4C21 POPE0 146     102.827  57.597  32.545  1.00  0.00           C
ATOM   8042 5C21 POPE0 146     102.037  58.757  33.165  1.00  0.00           C
ATOM   8045 6C21 POPE0 146     102.857  60.047  33.195  1.00  0.00           C
ATOM   8048 7C21 POPE0 146     102.277  61.157  34.085  1.00  0.00           C
ATOM   8051 8C21 POPE0 146     100.927  61.697  33.615  1.00  0.00           C
ATOM   8055  C33 POPE0 146     103.607  48.227  24.945  1.00  0.00           C
ATOM   8058  C34 POPE0 146     103.577  49.537  25.745  1.00  0.00           C
ATOM   8061  C35 POPE0 146     103.917  49.347  27.225  1.00  0.00           C
ATOM   8064  C36 POPE0 146     102.737  48.817  28.055  1.00  0.00           C
ATOM   8067  C37 POPE0 146     103.167  48.447  29.485  1.00  0.00           C
ATOM   8070  C38 POPE0 146     101.997  48.017  30.395  1.00  0.00           C
ATOM   8073  C39 POPE0 146     102.497  47.497  31.745  1.00  0.00           C
ATOM   8076 0C31 POPE0 146     101.397  47.177  32.765  1.00  0.00           C
ATOM   8079 1C31 POPE0 146     101.987  46.567  34.055  1.00  0.00           C
ATOM   8082 2C31 POPE0 146     100.937  46.287  35.135  1.00  0.00           C
ATOM   8085 3C31 POPE0 146     100.647  47.487  36.055  1.00  0.00           C
ATOM   8088 4C31 POPE0 146     101.707  47.667  37.155  1.00  0.00           C
ATOM   8091 5C31 POPE0 146     101.477  48.947  37.975  1.00  0.00           C
ATOM   8094 6C31 POPE0 146     102.477  49.107  39.125  1.00  0.00           C
ATOM   8098  NH3 POPE1 147      92.567  67.347  18.025  1.00  0.00           N
ATOM   8102  C12 POPE1 147      92.317  66.087  18.815  1.00  0.00           C
ATOM   8105  C11 POPE1 147      90.907  65.507  18.535  1.00  0.00           C
ATOM   8108  P   POPE1 147      91.257  62.927  18.905  1.00  0.00           P
ATOM   8109  O13 POPE1 147      90.257  61.847  19.005  1.00  0.00           O
ATOM   8110  O14 POPE1 147      91.927  63.117  17.605  1.00  0.00           O
ATOM   8111  O11 POPE1 147      92.347  62.737  20.055  1.00  0.00           O
ATOM   8112  O12 POPE1 147      90.637  64.327  19.305  1.00  0.00           O
ATOM   8113  C1  POPE1 147      92.067  61.937  21.235  1.00  0.00           C
ATOM   8116  C2  POPE1 147      91.847  62.727  22.555  1.00  0.00           C
ATOM   8118  O21 POPE1 147      91.137  61.847  23.445  1.00  0.00           O
ATOM   8119  C21 POPE1 147      91.717  61.617  24.625  1.00  0.00           C
ATOM   8120  O22 POPE1 147      92.767  62.077  25.005  1.00  0.00           O
ATOM   8121  C22 POPE1 147      90.787  60.727  25.465  1.00  0.00           C
ATOM   8124  C3  POPE1 147      90.977  63.977  22.295  1.00  0.00           C
ATOM   8127  O31 POPE1 147      90.367  64.597  23.445  1.00  0.00           O
ATOM   8128  C31 POPE1 147      91.177  65.197  24.305  1.00  0.00           C
ATOM   8129  O32 POPE1 147      92.387  65.147  24.295  1.00  0.00           O
ATOM   8130  C32 POPE1 147      90.317  66.067  25.225  1.00  0.00           C
ATOM   8133  C23 POPE1 147      91.527  59.617  26.235  1.00  0.00           C
ATOM   8136  C24 POPE1 147      90.617  58.867  27.225  1.00  0.00           C
ATOM   8139  C25 POPE1 147      90.007  59.797  28.285  1.00  0.00           C
ATOM   8142  C26 POPE1 147      89.447  59.057  29.515  1.00  0.00           C
ATOM   8145  C27 POPE1 147      89.097  60.007  30.675  1.00  0.00           C
ATOM   8148  C28 POPE1 147      88.737  59.297  31.995  1.00  0.00           C
ATOM   8151  C29 POPE1 147      89.927  58.597  32.605  1.00  0.00           C
ATOM   8153 0C21 POPE1 147      90.517  58.877  33.785  1.00  0.00           C
ATOM   8155 1C21 POPE1 147      90.087  59.917  34.795  1.00  0.00           C
ATOM   8158 2C21 POPE1 147      90.517  59.567  36.225  1.00  0.00           C
ATOM   8161 3C21 POPE1 147      89.747  58.377  36.835  1.00  0.00           C
ATOM   8164 4C21 POPE1 147      90.407  57.857  38.125  1.00  0.00           C
ATOM   8167 5C21 POPE1 147      89.577  56.807  38.885  1.00  0.00           C
ATOM   8170 6C21 POPE1 147      88.627  57.417  39.925  1.00  0.00           C
ATOM   8173 7C21 POPE1 147      87.817  56.357  40.675  1.00  0.00           C
ATOM   8176 8C21 POPE1 147      86.957  56.917  41.805  1.00  0.00           C
ATOM   8180  C33 POPE1 147      91.117  66.907  26.255  1.00  0.00           C
ATOM   8183  C34 POPE1 147      90.347  68.177  26.655  1.00  0.00           C
ATOM   8186  C35 POPE1 147      90.607  69.357  25.695  1.00  0.00           C
ATOM   8189  C36 POPE1 147      91.907  70.087  26.055  1.00  0.00           C
ATOM   8192  C37 POPE1 147      92.547  70.857  24.895  1.00  0.00           C
ATOM   8195  C38 POPE1 147      93.857  71.537  25.305  1.00  0.00           C
ATOM   8198  C39 POPE1 147      93.707  72.797  26.175  1.00  0.00           C
ATOM   8201 0C31 POPE1 147      93.167  73.997  25.385  1.00  0.00           C
ATOM   8204 1C31 POPE1 147      93.277  75.337  26.135  1.00  0.00           C
ATOM   8207 2C31 POPE1 147      92.727  76.487  25.275  1.00  0.00           C
ATOM   8210 3C31 POPE1 147      93.087  77.877  25.805  1.00  0.00           C
ATOM   8213 4C31 POPE1 147      92.537  78.987  24.895  1.00  0.00           C
ATOM   8216 5C31 POPE1 147      92.907  80.397  25.385  1.00  0.00           C
ATOM   8219 6C31 POPE1 147      92.287  81.507  24.525  1.00  0.00           C
ATOM   8223  NH3 POPE2 148      91.957  56.187  62.795  1.00  0.00           N
ATOM   8227  C12 POPE2 148      90.667  56.937  62.695  1.00  0.00           C
ATOM   8230  C11 POPE2 148      89.497  55.957  62.505  1.00  0.00           C
ATOM   8233  P   POPE2 148      89.897  55.197  60.045  1.00  0.00           P
ATOM   8234  O13 POPE2 148      88.977  56.317  59.705  1.00  0.00           O
ATOM   8235  O14 POPE2 148      91.347  55.327  59.765  1.00  0.00           O
ATOM   8236  O11 POPE2 148      89.397  53.847  59.375  1.00  0.00           O
ATOM   8237  O12 POPE2 148      89.797  54.917  61.585  1.00  0.00           O
ATOM   8238  C1  POPE2 148      89.187  53.937  57.955  1.00  0.00           C
ATOM   8241  C2  POPE2 148      88.567  52.657  57.295  1.00  0.00           C
ATOM   8243  O21 POPE2 148      89.047  52.487  55.945  1.00  0.00           O
ATOM   8244  C21 POPE2 148      88.897  53.467  55.085  1.00  0.00           C
ATOM   8245  O22 POPE2 148      88.467  54.587  55.315  1.00  0.00           O
ATOM   8246  C22 POPE2 148      89.497  53.087  53.745  1.00  0.00           C
ATOM   8249  C3  POPE2 148      86.997  52.637  57.355  1.00  0.00           C
ATOM   8252  O31 POPE2 148      86.387  51.827  56.325  1.00  0.00           O
ATOM   8253  C31 POPE2 148      86.377  50.507  56.525  1.00  0.00           C
ATOM   8254  O32 POPE2 148      86.667  49.967  57.565  1.00  0.00           O
ATOM   8255  C32 POPE2 148      85.927  49.817  55.235  1.00  0.00           C
ATOM   8258  C23 POPE2 148      88.807  53.857  52.605  1.00  0.00           C
ATOM   8261  C24 POPE2 148      89.567  53.787  51.275  1.00  0.00           C
ATOM   8264  C25 POPE2 148      88.677  54.247  50.125  1.00  0.00           C
ATOM   8267  C26 POPE2 148      89.367  54.197  48.765  1.00  0.00           C
ATOM   8270  C27 POPE2 148      88.327  54.127  47.645  1.00  0.00           C
ATOM   8273  C28 POPE2 148      88.927  54.057  46.235  1.00  0.00           C
ATOM   8276  C29 POPE2 148      89.617  55.337  45.815  1.00  0.00           C
ATOM   8278 0C21 POPE2 148      90.327  55.437  44.685  1.00  0.00           C
ATOM   8280 1C21 POPE2 148      90.497  54.297  43.715  1.00  0.00           C
ATOM   8283 2C21 POPE2 148      91.217  54.707  42.415  1.00  0.00           C
ATOM   8286 3C21 POPE2 148      91.107  53.597  41.355  1.00  0.00           C
ATOM   8289 4C21 POPE2 148      92.147  53.727  40.235  1.00  0.00           C
ATOM   8292 5C21 POPE2 148      91.997  52.667  39.125  1.00  0.00           C
ATOM   8295 6C21 POPE2 148      91.977  51.217  39.635  1.00  0.00           C
ATOM   8298 7C21 POPE2 148      92.157  50.187  38.515  1.00  0.00           C
ATOM   8301 8C21 POPE2 148      92.107  48.737  39.015  1.00  0.00           C
ATOM   8305  C33 POPE2 148      86.567  50.457  53.985  1.00  0.00           C
ATOM   8308  C34 POPE2 148      86.487  49.567  52.745  1.00  0.00           C
ATOM   8311  C35 POPE2 148      86.997  50.287  51.485  1.00  0.00           C
ATOM   8314  C36 POPE2 148      86.917  49.407  50.235  1.00  0.00           C
ATOM   8317  C37 POPE2 148      87.597  50.027  49.005  1.00  0.00           C
ATOM   8320  C38 POPE2 148      87.217  49.347  47.685  1.00  0.00           C
ATOM   8323  C39 POPE2 148      87.527  47.847  47.655  1.00  0.00           C
ATOM   8326 0C31 POPE2 148      86.937  47.117  46.435  1.00  0.00           C
ATOM   8329 1C31 POPE2 148      86.237  45.817  46.855  1.00  0.00           C
ATOM   8332 2C31 POPE2 148      85.557  45.047  45.715  1.00  0.00           C
ATOM   8335 3C31 POPE2 148      86.507  44.557  44.615  1.00  0.00           C
ATOM   8338 4C31 POPE2 148      85.787  43.627  43.635  1.00  0.00           C
ATOM   8341 5C31 POPE2 148      86.707  43.087  42.535  1.00  0.00           C
ATOM   8344 6C31 POPE2 148      85.987  42.097  41.625  1.00  0.00           C
ATOM   8348  NH3 POPE3 149     112.767 124.027  60.815  1.00  0.00           N
ATOM   8352  C12 POPE3 149     114.197 124.437  61.025  1.00  0.00           C
ATOM   8355  C11 POPE3 149     114.727 124.037  62.405  1.00  0.00           C
ATOM   8358  P   POPE3 149     117.307 123.447  62.695  1.00  0.00           P
ATOM   8359  O13 POPE3 149     118.067 123.787  63.905  1.00  0.00           O
ATOM   8360  O14 POPE3 149     116.857 122.047  62.535  1.00  0.00           O
ATOM   8361  O11 POPE3 149     118.237 123.777  61.455  1.00  0.00           O
ATOM   8362  O12 POPE3 149     116.087 124.437  62.505  1.00  0.00           O
ATOM   8363  C1  POPE3 149     117.707 123.887  60.145  1.00  0.00           C
ATOM   8366  C2  POPE3 149     118.777 124.497  59.195  1.00  0.00           C
ATOM   8368  O21 POPE3 149     118.247 124.927  57.935  1.00  0.00           O
ATOM   8369  C21 POPE3 149     117.597 124.057  57.185  1.00  0.00           C
ATOM   8370  O22 POPE3 149     117.447 122.867  57.395  1.00  0.00           O
ATOM   8371  C22 POPE3 149     117.007 124.797  55.985  1.00  0.00           C
ATOM   8374  C3  POPE3 149     119.997 123.557  59.025  1.00  0.00           C
ATOM   8377  O31 POPE3 149     121.207 124.277  58.685  1.00  0.00           O
ATOM   8378  C31 POPE3 149     121.457 124.417  57.385  1.00  0.00           C
ATOM   8379  O32 POPE3 149     120.677 124.137  56.485  1.00  0.00           O
ATOM   8380  C32 POPE3 149     122.877 124.997  57.255  1.00  0.00           C
ATOM   8383  C23 POPE3 149     115.897 123.947  55.335  1.00  0.00           C
ATOM   8386  C24 POPE3 149     115.277 124.547  54.065  1.00  0.00           C
ATOM   8389  C25 POPE3 149     114.037 123.727  53.665  1.00  0.00           C
ATOM   8392  C26 POPE3 149     113.857 123.557  52.145  1.00  0.00           C
ATOM   8395  C27 POPE3 149     112.537 122.857  51.825  1.00  0.00           C
ATOM   8398  C28 POPE3 149     112.487 122.247  50.415  1.00  0.00           C
ATOM   8401  C29 POPE3 149     111.087 121.817  50.045  1.00  0.00           C
ATOM   8403 0C21 POPE3 149     110.557 120.577  50.125  1.00  0.00           C
ATOM   8405 1C21 POPE3 149     111.237 119.327  50.625  1.00  0.00           C
ATOM   8408 2C21 POPE3 149     111.497 118.297  49.515  1.00  0.00           C
ATOM   8411 3C21 POPE3 149     112.537 118.727  48.465  1.00  0.00           C
ATOM   8414 4C21 POPE3 149     112.737 117.657  47.375  1.00  0.00           C
ATOM   8417 5C21 POPE3 149     114.137 117.017  47.355  1.00  0.00           C
ATOM   8420 6C21 POPE3 149     115.147 117.797  46.505  1.00  0.00           C
ATOM   8423 7C21 POPE3 149     116.467 117.037  46.315  1.00  0.00           C
ATOM   8426 8C21 POPE3 149     117.467 117.727  45.375  1.00  0.00           C
ATOM   8430  C33 POPE3 149     123.527 124.827  55.855  1.00  0.00           C
ATOM   8433  C34 POPE3 149     124.957 125.407  55.855  1.00  0.00           C
ATOM   8436  C35 POPE3 149     125.627 125.447  54.475  1.00  0.00           C
ATOM   8439  C36 POPE3 149     126.937 126.267  54.515  1.00  0.00           C
ATOM   8442  C37 POPE3 149     127.617 126.457  53.145  1.00  0.00           C
ATOM   8445  C38 POPE3 149     128.337 125.187  52.665  1.00  0.00           C
ATOM   8448  C39 POPE3 149     129.397 125.447  51.585  1.00  0.00           C
ATOM   8451 0C31 POPE3 149     128.817 125.867  50.225  1.00  0.00           C
ATOM   8454 1C31 POPE3 149     129.861 125.847  49.105  1.00  0.00           C
ATOM   8457 2C31 POPE3 149     129.237 125.827  47.705  1.00  0.00           C
ATOM   8460 3C31 POPE3 149     130.251 125.457  46.615  1.00  0.00           C
ATOM   8463 4C31 POPE3 149     131.041 126.657  46.085  1.00  0.00           C
ATOM   8466 5C31 POPE3 149     131.951 126.287  44.915  1.00  0.00           C
ATOM   8469 6C31 POPE3 149     132.721 127.487  44.355  1.00  0.00           C
ATOM   8473  NH3 POPE4 150      17.017  -2.887  60.335  1.00  0.00           N
ATOM   8477  C12 POPE4 150      16.157  -1.947  61.165  1.00  0.00           C
ATOM   8480  C11 POPE4 150      14.667  -2.117  60.805  1.00  0.00           C
ATOM   8483  P   POPE4 150      12.257  -1.477  61.425  1.00  0.00           P
ATOM   8484  O13 POPE4 150      12.077  -2.917  61.695  1.00  0.00           O
ATOM   8485  O14 POPE4 150      11.417  -0.537  62.195  1.00  0.00           O
ATOM   8486  O11 POPE4 150      12.027  -1.237  59.885  1.00  0.00           O
ATOM   8487  O12 POPE4 150      13.827  -1.187  61.535  1.00  0.00           O
ATOM   8488  C1  POPE4 150      11.987   0.133  59.475  1.00  0.00           C
ATOM   8491  C2  POPE4 150      11.717   0.203  57.985  1.00  0.00           C
ATOM   8493  O21 POPE4 150      11.497   1.593  57.635  1.00  0.00           O
ATOM   8494  C21 POPE4 150      12.067   1.933  56.485  1.00  0.00           C
ATOM   8495  O22 POPE4 150      12.747   1.203  55.795  1.00  0.00           O
ATOM   8496  C22 POPE4 150      11.707   3.343  56.085  1.00  0.00           C
ATOM   8499  C3  POPE4 150      10.457  -0.637  57.655  1.00  0.00           C
ATOM   8502  O31 POPE4 150      10.087  -0.517  56.265  1.00  0.00           O
ATOM   8503  C31 POPE4 150      10.767  -1.327  55.465  1.00  0.00           C
ATOM   8504  O32 POPE4 150      11.587  -2.157  55.805  1.00  0.00           O
ATOM   8505  C32 POPE4 150      10.407  -0.997  54.015  1.00  0.00           C
ATOM   8508  C23 POPE4 150      10.337   3.313  55.375  1.00  0.00           C
ATOM   8511  C24 POPE4 150      10.057   4.563  54.545  1.00  0.00           C
ATOM   8514  C25 POPE4 150      11.147   4.853  53.505  1.00  0.00           C
ATOM   8517  C26 POPE4 150      10.597   5.123  52.105  1.00  0.00           C
ATOM   8520  C27 POPE4 150      11.717   5.403  51.095  1.00  0.00           C
ATOM   8523  C28 POPE4 150      11.207   5.907  49.735  1.00  0.00           C
ATOM   8526  C29 POPE4 150      10.447   4.853  48.955  1.00  0.00           C
ATOM   8528 0C21 POPE4 150      10.427   4.763  47.615  1.00  0.00           C
ATOM   8530 1C21 POPE4 150      11.087   5.727  46.665  1.00  0.00           C
ATOM   8533 2C21 POPE4 150      10.397   5.787  45.295  1.00  0.00           C
ATOM   8536 3C21 POPE4 150      10.737   4.603  44.385  1.00  0.00           C
ATOM   8539 4C21 POPE4 150       9.967   4.663  43.055  1.00  0.00           C
ATOM   8542 5C21 POPE4 150      10.707   4.013  41.865  1.00  0.00           C
ATOM   8545 6C21 POPE4 150      11.977   4.793  41.455  1.00  0.00           C
ATOM   8548 7C21 POPE4 150      12.427   4.493  40.025  1.00  0.00           C
ATOM   8551 8C21 POPE4 150      13.627   5.323  39.585  1.00  0.00           C
ATOM   8555  C33 POPE4 150      10.167  -2.247  53.135  1.00  0.00           C
ATOM   8558  C34 POPE4 150      10.717  -2.097  51.715  1.00  0.00           C
ATOM   8561  C35 POPE4 150      10.067  -1.007  50.855  1.00  0.00           C
ATOM   8564  C36 POPE4 150      10.727  -0.977  49.475  1.00  0.00           C
ATOM   8567  C37 POPE4 150      10.137   0.053  48.505  1.00  0.00           C
ATOM   8570  C38 POPE4 150      10.977   0.153  47.225  1.00  0.00           C
ATOM   8573  C39 POPE4 150      10.357   1.033  46.125  1.00  0.00           C
ATOM   8576 0C31 POPE4 150       9.237   0.313  45.375  1.00  0.00           C
ATOM   8579 1C31 POPE4 150       8.687   1.113  44.185  1.00  0.00           C
ATOM   8582 2C31 POPE4 150       7.637   0.333  43.375  1.00  0.00           C
ATOM   8585 3C31 POPE4 150       8.277  -0.727  42.475  1.00  0.00           C
ATOM   8588 4C31 POPE4 150       7.267  -1.687  41.805  1.00  0.00           C
ATOM   8591 5C31 POPE4 150       7.987  -2.767  40.975  1.00  0.00           C
ATOM   8594 6C31 POPE4 150       7.077  -3.827  40.355  1.00  0.00           C
ATOM   8598  NH3 POPE5 151      81.017  81.737  61.035  1.00  0.00           N
ATOM   8602  C12 POPE5 151      81.557  82.777  60.095  1.00  0.00           C
ATOM   8605  C11 POPE5 151      83.067  82.577  59.925  1.00  0.00           C
ATOM   8608  P   POPE5 151      84.517  81.327  61.765  1.00  0.00           P
ATOM   8609  O13 POPE5 151      85.697  81.737  62.555  1.00  0.00           O
ATOM   8610  O14 POPE5 151      83.497  80.477  62.435  1.00  0.00           O
ATOM   8611  O11 POPE5 151      85.077  80.607  60.465  1.00  0.00           O
ATOM   8612  O12 POPE5 151      83.727  82.567  61.195  1.00  0.00           O
ATOM   8613  C1  POPE5 151      86.077  81.397  59.775  1.00  0.00           C
ATOM   8616  C2  POPE5 151      86.397  80.787  58.405  1.00  0.00           C
ATOM   8618  O21 POPE5 151      87.587  81.407  57.875  1.00  0.00           O
ATOM   8619  C21 POPE5 151      87.487  82.617  57.345  1.00  0.00           C
ATOM   8620  O22 POPE5 151      86.487  83.307  57.275  1.00  0.00           O
ATOM   8621  C22 POPE5 151      88.857  83.057  56.885  1.00  0.00           C
ATOM   8624  C3  POPE5 151      85.117  80.837  57.525  1.00  0.00           C
ATOM   8627  O31 POPE5 151      85.297  80.227  56.225  1.00  0.00           O
ATOM   8628  C31 POPE5 151      84.127  80.187  55.595  1.00  0.00           C
ATOM   8629  O32 POPE5 151      83.097  80.707  55.975  1.00  0.00           O
ATOM   8630  C32 POPE5 151      84.237  79.317  54.355  1.00  0.00           C
ATOM   8633  C23 POPE5 151      88.767  84.157  55.815  1.00  0.00           C
ATOM   8636  C24 POPE5 151      90.117  84.817  55.575  1.00  0.00           C
ATOM   8639  C25 POPE5 151      90.027  85.907  54.505  1.00  0.00           C
ATOM   8642  C26 POPE5 151      90.117  85.377  53.075  1.00  0.00           C
ATOM   8645  C27 POPE5 151      90.177  86.547  52.085  1.00  0.00           C
ATOM   8648  C28 POPE5 151      90.917  86.217  50.795  1.00  0.00           C
ATOM   8651  C29 POPE5 151      90.217  85.207  49.925  1.00  0.00           C
ATOM   8653 0C21 POPE5 151      90.497  85.027  48.625  1.00  0.00           C
ATOM   8655 1C21 POPE5 151      91.597  85.787  47.925  1.00  0.00           C
ATOM   8658 2C21 POPE5 151      92.367  84.957  46.875  1.00  0.00           C
ATOM   8661 3C21 POPE5 151      93.557  85.767  46.355  1.00  0.00           C
ATOM   8664 4C21 POPE5 151      94.587  84.917  45.605  1.00  0.00           C
ATOM   8667 5C21 POPE5 151      95.867  85.697  45.275  1.00  0.00           C
ATOM   8670 6C21 POPE5 151      96.657  86.137  46.525  1.00  0.00           C
ATOM   8673 7C21 POPE5 151      97.957  86.867  46.175  1.00  0.00           C
ATOM   8676 8C21 POPE5 151      98.757  87.317  47.405  1.00  0.00           C
ATOM   8680  C33 POPE5 151      83.237  79.787  53.275  1.00  0.00           C
ATOM   8683  C34 POPE5 151      83.457  79.077  51.935  1.00  0.00           C
ATOM   8686  C35 POPE5 151      82.817  79.857  50.785  1.00  0.00           C
ATOM   8689  C36 POPE5 151      83.347  79.377  49.425  1.00  0.00           C
ATOM   8692  C37 POPE5 151      82.937  80.297  48.275  1.00  0.00           C
ATOM   8695  C38 POPE5 151      83.767  80.047  47.015  1.00  0.00           C
ATOM   8698  C39 POPE5 151      83.427  81.037  45.905  1.00  0.00           C
ATOM   8701 0C31 POPE5 151      84.417  81.007  44.735  1.00  0.00           C
ATOM   8704 1C31 POPE5 151      84.247  82.217  43.815  1.00  0.00           C
ATOM   8707 2C31 POPE5 151      85.277  82.277  42.695  1.00  0.00           C
ATOM   8710 3C31 POPE5 151      85.737  83.707  42.435  1.00  0.00           C
ATOM   8713 4C31 POPE5 151      86.747  83.817  41.295  1.00  0.00           C
ATOM   8716 5C31 POPE5 151      87.277  85.247  41.145  1.00  0.00           C
ATOM   8719 6C31 POPE5 151      88.207  85.397  39.955  1.00  0.00           C
ATOM   8723  NH3 POPE6 152      50.127  29.577  19.805  1.00  0.00           N
ATOM   8727  C12 POPE6 152      49.417  30.887  20.025  1.00  0.00           C
ATOM   8730  C11 POPE6 152      48.147  30.647  20.855  1.00  0.00           C
ATOM   8733  P   POPE6 152      46.717  32.747  20.315  1.00  0.00           P
ATOM   8734  O13 POPE6 152      47.597  33.377  19.295  1.00  0.00           O
ATOM   8735  O14 POPE6 152      45.657  31.857  19.795  1.00  0.00           O
ATOM   8736  O11 POPE6 152      46.077  33.867  21.225  1.00  0.00           O
ATOM   8737  O12 POPE6 152      47.587  31.887  21.295  1.00  0.00           O
ATOM   8738  C1  POPE6 152      46.757  35.057  21.645  1.00  0.00           C
ATOM   8741  C2  POPE6 152      47.607  34.857  22.945  1.00  0.00           C
ATOM   8743  O21 POPE6 152      47.137  35.677  24.035  1.00  0.00           O
ATOM   8744  C21 POPE6 152      47.347  36.997  23.985  1.00  0.00           C
ATOM   8745  O22 POPE6 152      47.967  37.587  23.125  1.00  0.00           O
ATOM   8746  C22 POPE6 152      46.617  37.687  25.165  1.00  0.00           C
ATOM   8749  C3  POPE6 152      49.147  34.937  22.685  1.00  0.00           C
ATOM   8752  O31 POPE6 152      49.927  34.557  23.835  1.00  0.00           O
ATOM   8753  C31 POPE6 152      50.087  33.237  23.935  1.00  0.00           C
ATOM   8754  O32 POPE6 152      49.607  32.417  23.185  1.00  0.00           O
ATOM   8755  C32 POPE6 152      50.967  32.867  25.115  1.00  0.00           C
ATOM   8758  C23 POPE6 152      47.287  39.017  25.605  1.00  0.00           C
ATOM   8761  C24 POPE6 152      46.417  39.907  26.515  1.00  0.00           C
ATOM   8764  C25 POPE6 152      46.077  39.317  27.895  1.00  0.00           C
ATOM   8767  C26 POPE6 152      47.217  39.407  28.915  1.00  0.00           C
ATOM   8770  C27 POPE6 152      46.777  38.827  30.275  1.00  0.00           C
ATOM   8773  C28 POPE6 152      47.867  38.907  31.355  1.00  0.00           C
ATOM   8776  C29 POPE6 152      48.057  40.307  31.885  1.00  0.00           C
ATOM   8778 0C21 POPE6 152      47.957  40.717  33.165  1.00  0.00           C
ATOM   8780 1C21 POPE6 152      47.667  39.857  34.375  1.00  0.00           C
ATOM   8783 2C21 POPE6 152      48.557  40.177  35.595  1.00  0.00           C
ATOM   8786 3C21 POPE6 152      48.417  41.627  36.095  1.00  0.00           C
ATOM   8789 4C21 POPE6 152      48.917  41.857  37.535  1.00  0.00           C
ATOM   8792 5C21 POPE6 152      50.427  41.627  37.715  1.00  0.00           C
ATOM   8795 6C21 POPE6 152      50.887  41.887  39.155  1.00  0.00           C
ATOM   8798 7C21 POPE6 152      52.397  41.647  39.335  1.00  0.00           C
ATOM   8801 8C21 POPE6 152      52.947  42.137  40.685  1.00  0.00           C
ATOM   8805  C33 POPE6 152      51.957  33.937  25.615  1.00  0.00           C
ATOM   8808  C34 POPE6 152      52.577  33.507  26.945  1.00  0.00           C
ATOM   8811  C35 POPE6 152      53.437  34.597  27.595  1.00  0.00           C
ATOM   8814  C36 POPE6 152      54.017  34.077  28.915  1.00  0.00           C
ATOM   8817  C37 POPE6 152      55.077  34.977  29.565  1.00  0.00           C
ATOM   8820  C38 POPE6 152      56.237  34.117  30.115  1.00  0.00           C
ATOM   8823  C39 POPE6 152      57.107  34.837  31.145  1.00  0.00           C
ATOM   8826 0C31 POPE6 152      56.417  34.947  32.515  1.00  0.00           C
ATOM   8829 1C31 POPE6 152      57.367  35.467  33.605  1.00  0.00           C
ATOM   8832 2C31 POPE6 152      56.717  35.587  34.995  1.00  0.00           C
ATOM   8835 3C31 POPE6 152      56.157  34.257  35.525  1.00  0.00           C
ATOM   8838 4C31 POPE6 152      55.807  34.317  37.025  1.00  0.00           C
ATOM   8841 5C31 POPE6 152      55.197  33.007  37.545  1.00  0.00           C
ATOM   8844 6C31 POPE6 152      55.047  32.957  39.065  1.00  0.00           C
ATOM   8848  NH3 POPE7 153     121.467  94.057  63.545  1.00  0.00           N
ATOM   8852  C12 POPE7 153     122.597  93.237  62.985  1.00  0.00           C
ATOM   8855  C11 POPE7 153     123.057  92.197  64.005  1.00  0.00           C
ATOM   8858  P   POPE7 153     124.927  90.417  64.295  1.00  0.00           P
ATOM   8859  O13 POPE7 153     124.677  90.597  65.755  1.00  0.00           O
ATOM   8860  O14 POPE7 153     124.467  89.147  63.705  1.00  0.00           O
ATOM   8861  O11 POPE7 153     126.477  90.637  63.975  1.00  0.00           O
ATOM   8862  O12 POPE7 153     124.287  91.647  63.535  1.00  0.00           O
ATOM   8863  C1  POPE7 153     127.007  90.187  62.705  1.00  0.00           C
ATOM   8866  C2  POPE7 153     127.827  91.297  61.975  1.00  0.00           C
ATOM   8868  O21 POPE7 153     126.927  92.187  61.275  1.00  0.00           O
ATOM   8869  C21 POPE7 153     127.407  93.377  61.005  1.00  0.00           C
ATOM   8870  O22 POPE7 153     128.567  93.737  61.215  1.00  0.00           O
ATOM   8871  C22 POPE7 153     126.287  94.247  60.415  1.00  0.00           C
ATOM   8874  C3  POPE7 153     128.947  90.727  61.025  1.00  0.00           C
ATOM   8877  O31 POPE7 153     128.497  90.397  59.685  1.00  0.00           O
ATOM   8878  C31 POPE7 153     129.407  90.607  58.735  1.00  0.00           C
ATOM   8879  O32 POPE7 153     130.511  91.097  58.915  1.00  0.00           O
ATOM   8880  C32 POPE7 153     128.877  90.237  57.345  1.00  0.00           C
ATOM   8883  C23 POPE7 153     126.547  94.857  59.005  1.00  0.00           C
ATOM   8886  C24 POPE7 153     125.277  94.887  58.135  1.00  0.00           C
ATOM   8889  C25 POPE7 153     125.377  95.637  56.795  1.00  0.00           C
ATOM   8892  C26 POPE7 153     126.177  94.947  55.665  1.00  0.00           C
ATOM   8895  C27 POPE7 153     125.767  95.507  54.285  1.00  0.00           C
ATOM   8898  C28 POPE7 153     126.717  95.127  53.135  1.00  0.00           C
ATOM   8901  C29 POPE7 153     126.207  95.627  51.795  1.00  0.00           C
ATOM   8903 0C21 POPE7 153     125.867  94.847  50.745  1.00  0.00           C
ATOM   8905 1C21 POPE7 153     125.967  93.347  50.745  1.00  0.00           C
ATOM   8908 2C21 POPE7 153     125.637  92.637  49.415  1.00  0.00           C
ATOM   8911 3C21 POPE7 153     124.137  92.567  49.105  1.00  0.00           C
ATOM   8914 4C21 POPE7 153     123.857  91.627  47.925  1.00  0.00           C
ATOM   8917 5C21 POPE7 153     122.387  91.607  47.485  1.00  0.00           C
ATOM   8920 6C21 POPE7 153     122.157  90.737  46.235  1.00  0.00           C
ATOM   8923 7C21 POPE7 153     120.677  90.607  45.865  1.00  0.00           C
ATOM   8926 8C21 POPE7 153     120.427  89.707  44.645  1.00  0.00           C
ATOM   8930  C33 POPE7 153     129.307  91.317  56.325  1.00  0.00           C
ATOM   8933  C34 POPE7 153     128.447  91.387  55.045  1.00  0.00           C
ATOM   8936  C35 POPE7 153     129.307  91.637  53.795  1.00  0.00           C
ATOM   8939  C36 POPE7 153     129.961  93.017  53.785  1.00  0.00           C
ATOM   8942  C37 POPE7 153     131.081  93.187  52.755  1.00  0.00           C
ATOM   8945  C38 POPE7 153     131.701  94.587  52.825  1.00  0.00           C
ATOM   8948  C39 POPE7 153     133.111  94.717  52.215  1.00  0.00           C
ATOM   8951 0C31 POPE7 153     133.171  94.427  50.705  1.00  0.00           C
ATOM   8954 1C31 POPE7 153     134.611  94.417  50.175  1.00  0.00           C
ATOM   8957 2C31 POPE7 153     135.261  95.807  50.025  1.00  0.00           C
ATOM   8960 3C31 POPE7 153     135.091  96.437  48.635  1.00  0.00           C
ATOM   8963 4C31 POPE7 153     135.891  95.727  47.535  1.00  0.00           C
ATOM   8966 5C31 POPE7 153     135.891  96.477  46.205  1.00  0.00           C
ATOM   8969 6C31 POPE7 153     136.701  95.767  45.115  1.00  0.00           C
ATOM   8973  NH3 POPE8 154      81.417 108.167  16.725  1.00  0.00           N
ATOM   8977  C12 POPE8 154      80.807 109.347  17.435  1.00  0.00           C
ATOM   8980  C11 POPE8 154      79.977 108.967  18.665  1.00  0.00           C
ATOM   8983  P   POPE8 154      77.827 110.457  19.185  1.00  0.00           P
ATOM   8984  O13 POPE8 154      77.567 111.907  19.275  1.00  0.00           O
ATOM   8985  O14 POPE8 154      77.137 109.767  18.065  1.00  0.00           O
ATOM   8986  O11 POPE8 154      77.367 109.797  20.545  1.00  0.00           O
ATOM   8987  O12 POPE8 154      79.377 110.157  19.185  1.00  0.00           O
ATOM   8988  C1  POPE8 154      76.127 110.187  21.145  1.00  0.00           C
ATOM   8991  C2  POPE8 154      76.367 110.807  22.545  1.00  0.00           C
ATOM   8993  O21 POPE8 154      75.057 110.997  23.115  1.00  0.00           O
ATOM   8994  C21 POPE8 154      74.727 110.737  24.385  1.00  0.00           C
ATOM   8995  O22 POPE8 154      73.647 111.027  24.885  1.00  0.00           O
ATOM   8996  C22 POPE8 154      75.787 109.927  25.145  1.00  0.00           C
ATOM   8999  C3  POPE8 154      77.167 112.147  22.485  1.00  0.00           C
ATOM   9002  O31 POPE8 154      76.967 113.007  23.625  1.00  0.00           O
ATOM   9003  C31 POPE8 154      77.717 113.017  24.725  1.00  0.00           C
ATOM   9004  O32 POPE8 154      77.417 113.647  25.735  1.00  0.00           O
ATOM   9005  C32 POPE8 154      78.987 112.157  24.665  1.00  0.00           C
ATOM   9008  C23 POPE8 154      75.437 109.497  26.595  1.00  0.00           C
ATOM   9011  C24 POPE8 154      76.667 108.817  27.225  1.00  0.00           C
ATOM   9014  C25 POPE8 154      76.597 108.317  28.675  1.00  0.00           C
ATOM   9017  C26 POPE8 154      75.407 107.407  29.015  1.00  0.00           C
ATOM   9020  C27 POPE8 154      75.557 106.727  30.385  1.00  0.00           C
ATOM   9023  C28 POPE8 154      74.947 107.477  31.595  1.00  0.00           C
ATOM   9026  C29 POPE8 154      75.547 108.817  31.955  1.00  0.00           C
ATOM   9028 0C21 POPE8 154      76.717 109.037  32.575  1.00  0.00           C
ATOM   9030 1C21 POPE8 154      77.697 107.977  33.045  1.00  0.00           C
ATOM   9033 2C21 POPE8 154      78.587 108.437  34.215  1.00  0.00           C
ATOM   9036 3C21 POPE8 154      79.627 109.507  33.825  1.00  0.00           C
ATOM   9039 4C21 POPE8 154      79.387 110.887  34.465  1.00  0.00           C
ATOM   9042 5C21 POPE8 154      80.017 111.047  35.865  1.00  0.00           C
ATOM   9045 6C21 POPE8 154      81.547 111.117  35.885  1.00  0.00           C
ATOM   9048 7C21 POPE8 154      82.087 111.427  37.295  1.00  0.00           C
ATOM   9051 8C21 POPE8 154      83.607 111.627  37.335  1.00  0.00           C
ATOM   9055  C33 POPE8 154      79.587 112.007  26.075  1.00  0.00           C
ATOM   9058  C34 POPE8 154      80.877 111.177  26.175  1.00  0.00           C
ATOM   9061  C35 POPE8 154      82.097 111.907  25.595  1.00  0.00           C
ATOM   9064  C36 POPE8 154      83.417 111.187  25.855  1.00  0.00           C
ATOM   9067  C37 POPE8 154      84.647 112.007  25.425  1.00  0.00           C
ATOM   9070  C38 POPE8 154      85.977 111.417  25.935  1.00  0.00           C
ATOM   9073  C39 POPE8 154      86.167 111.577  27.435  1.00  0.00           C
ATOM   9076 0C31 POPE8 154      87.297 110.687  27.965  1.00  0.00           C
ATOM   9079 1C31 POPE8 154      87.197 110.497  29.485  1.00  0.00           C
ATOM   9082 2C31 POPE8 154      88.177 109.457  30.005  1.00  0.00           C
ATOM   9085 3C31 POPE8 154      88.027 109.227  31.505  1.00  0.00           C
ATOM   9088 4C31 POPE8 154      88.907 108.067  31.975  1.00  0.00           C
ATOM   9091 5C31 POPE8 154      88.817 107.807  33.485  1.00  0.00           C
ATOM   9094 6C31 POPE8 154      89.497 106.507  33.885  1.00  0.00           C
ATOM   9098  NH3 POPE9 155     113.567  45.727  61.875  1.00  0.00           N
ATOM   9102  C12 POPE9 155     114.527  45.087  62.845  1.00  0.00           C
ATOM   9105  C11 POPE9 155     115.957  45.017  62.285  1.00  0.00           C
ATOM   9108  P   POPE9 155     117.887  45.357  64.075  1.00  0.00           P
ATOM   9109  O13 POPE9 155     117.117  46.267  64.955  1.00  0.00           O
ATOM   9110  O14 POPE9 155     118.887  44.457  64.675  1.00  0.00           O
ATOM   9111  O11 POPE9 155     118.637  46.217  62.985  1.00  0.00           O
ATOM   9112  O12 POPE9 155     116.857  44.487  63.245  1.00  0.00           O
ATOM   9113  C1  POPE9 155     118.527  47.637  62.975  1.00  0.00           C
ATOM   9116  C2  POPE9 155     119.187  48.217  61.705  1.00  0.00           C
ATOM   9118  O21 POPE9 155     118.917  49.627  61.695  1.00  0.00           O
ATOM   9119  C21 POPE9 155     119.587  50.347  60.815  1.00  0.00           C
ATOM   9120  O22 POPE9 155     120.397  49.927  60.015  1.00  0.00           O
ATOM   9121  C22 POPE9 155     119.157  51.797  60.895  1.00  0.00           C
ATOM   9124  C3  POPE9 155     118.617  47.537  60.425  1.00  0.00           C
ATOM   9127  O31 POPE9 155     119.667  47.217  59.495  1.00  0.00           O
ATOM   9128  C31 POPE9 155     119.507  47.197  58.185  1.00  0.00           C
ATOM   9129  O32 POPE9 155     120.317  46.727  57.405  1.00  0.00           O
ATOM   9130  C32 POPE9 155     118.177  47.737  57.695  1.00  0.00           C
ATOM   9133  C23 POPE9 155     119.657  52.587  59.675  1.00  0.00           C
ATOM   9136  C24 POPE9 155     119.027  53.977  59.615  1.00  0.00           C
ATOM   9139  C25 POPE9 155     119.527  54.837  58.435  1.00  0.00           C
ATOM   9142  C26 POPE9 155     119.417  54.147  57.075  1.00  0.00           C
ATOM   9145  C27 POPE9 155     119.777  55.067  55.915  1.00  0.00           C
ATOM   9148  C28 POPE9 155     119.907  54.317  54.575  1.00  0.00           C
ATOM   9151  C29 POPE9 155     120.617  55.137  53.535  1.00  0.00           C
ATOM   9153 0C21 POPE9 155     120.197  55.377  52.275  1.00  0.00           C
ATOM   9155 1C21 POPE9 155     118.917  54.877  51.675  1.00  0.00           C
ATOM   9158 2C21 POPE9 155     118.617  55.547  50.315  1.00  0.00           C
ATOM   9161 3C21 POPE9 155     118.357  57.057  50.415  1.00  0.00           C
ATOM   9164 4C21 POPE9 155     117.927  57.647  49.055  1.00  0.00           C
ATOM   9167 5C21 POPE9 155     117.737  59.167  49.055  1.00  0.00           C
ATOM   9170 6C21 POPE9 155     116.637  59.657  50.005  1.00  0.00           C
ATOM   9173 7C21 POPE9 155     116.317  61.147  49.835  1.00  0.00           C
ATOM   9176 8C21 POPE9 155     115.187  61.627  50.745  1.00  0.00           C
ATOM   9180  C33 POPE9 155     118.047  47.577  56.155  1.00  0.00           C
ATOM   9183  C34 POPE9 155     116.857  48.347  55.575  1.00  0.00           C
ATOM   9186  C35 POPE9 155     117.047  49.867  55.655  1.00  0.00           C
ATOM   9189  C36 POPE9 155     115.737  50.617  55.415  1.00  0.00           C
ATOM   9192  C37 POPE9 155     115.817  52.057  55.925  1.00  0.00           C
ATOM   9195  C38 POPE9 155     114.447  52.727  55.985  1.00  0.00           C
ATOM   9198  C39 POPE9 155     113.827  52.997  54.615  1.00  0.00           C
ATOM   9201 0C31 POPE9 155     114.737  53.817  53.685  1.00  0.00           C
ATOM   9204 1C31 POPE9 155     114.057  54.187  52.365  1.00  0.00           C
ATOM   9207 2C31 POPE9 155     115.057  54.757  51.355  1.00  0.00           C
ATOM   9210 3C31 POPE9 155     114.417  55.077  50.005  1.00  0.00           C
ATOM   9213 4C31 POPE9 155     113.687  56.427  49.975  1.00  0.00           C
ATOM   9216 5C31 POPE9 155     113.147  56.767  48.585  1.00  0.00           C
ATOM   9219 6C31 POPE9 155     112.857  58.257  48.395  1.00  0.00           C
ATOM   9223  NH3 POPE  156     106.127  99.137  60.075  1.00  0.00           N
ATOM   9227  C12 POPE  156     106.427  99.977  61.285  1.00  0.00           C
ATOM   9230  C11 POPE  156     106.157 101.457  61.025  1.00  0.00           C
ATOM   9233  P   POPE  156     105.987 103.667  62.435  1.00  0.00           P
ATOM   9234  O13 POPE  156     104.557 103.677  62.805  1.00  0.00           O
ATOM   9235  O14 POPE  156     106.957 104.247  63.385  1.00  0.00           O
ATOM   9236  O11 POPE  156     106.177 104.367  61.005  1.00  0.00           O
ATOM   9237  O12 POPE  156     106.457 102.187  62.205  1.00  0.00           O
ATOM   9238  C1  POPE  156     104.997 104.567  60.205  1.00  0.00           C
ATOM   9241  C2  POPE  156     105.297 104.567  58.685  1.00  0.00           C
ATOM   9243  O21 POPE  156     104.037 104.487  58.015  1.00  0.00           O
ATOM   9244  C21 POPE  156     104.047 105.077  56.835  1.00  0.00           C
ATOM   9245  O22 POPE  156     104.957 105.757  56.395  1.00  0.00           O
ATOM   9246  C22 POPE  156     102.757 104.817  56.075  1.00  0.00           C
ATOM   9249  C3  POPE  156     106.147 103.317  58.305  1.00  0.00           C
ATOM   9252  O31 POPE  156     106.297 103.127  56.885  1.00  0.00           O
ATOM   9253  C31 POPE  156     106.267 101.877  56.475  1.00  0.00           C
ATOM   9254  O32 POPE  156     106.237 100.887  57.195  1.00  0.00           O
ATOM   9255  C32 POPE  156     106.217 101.857  54.945  1.00  0.00           C
ATOM   9258  C23 POPE  156     102.427 106.017  55.165  1.00  0.00           C
ATOM   9261  C24 POPE  156     101.107 105.807  54.425  1.00  0.00           C
ATOM   9264  C25 POPE  156     100.657 107.047  53.655  1.00  0.00           C
ATOM   9267  C26 POPE  156      99.287 106.897  52.985  1.00  0.00           C
ATOM   9270  C27 POPE  156      98.887 108.177  52.225  1.00  0.00           C
ATOM   9273  C28 POPE  156      97.487 108.117  51.605  1.00  0.00           C
ATOM   9276  C29 POPE  156      97.407 107.017  50.585  1.00  0.00           C
ATOM   9278 0C21 POPE  156      96.257 106.487  50.125  1.00  0.00           C
ATOM   9280 1C21 POPE  156      94.877 106.907  50.535  1.00  0.00           C
ATOM   9283 2C21 POPE  156      94.287 107.897  49.515  1.00  0.00           C
ATOM   9286 3C21 POPE  156      92.767 108.017  49.665  1.00  0.00           C
ATOM   9289 4C21 POPE  156      92.097 108.687  48.455  1.00  0.00           C
ATOM   9292 5C21 POPE  156      90.677 108.147  48.255  1.00  0.00           C
ATOM   9295 6C21 POPE  156      90.077 108.487  46.885  1.00  0.00           C
ATOM   9298 7C21 POPE  156      88.847 107.617  46.585  1.00  0.00           C
ATOM   9301 8C21 POPE  156      88.257 107.817  45.185  1.00  0.00           C
ATOM   9305  C33 POPE  156     104.857 101.287  54.505  1.00  0.00           C
ATOM   9308  C34 POPE  156     104.527 101.277  53.005  1.00  0.00           C
ATOM   9311  C35 POPE  156     104.517 102.657  52.355  1.00  0.00           C
ATOM   9314  C36 POPE  156     103.707 102.667  51.055  1.00  0.00           C
ATOM   9317  C37 POPE  156     104.047 103.877  50.175  1.00  0.00           C
ATOM   9320  C38 POPE  156     103.227 103.937  48.875  1.00  0.00           C
ATOM   9323  C39 POPE  156     102.017 104.857  48.965  1.00  0.00           C
ATOM   9326 0C31 POPE  156     101.377 105.097  47.585  1.00  0.00           C
ATOM   9329 1C31 POPE  156     100.357 106.237  47.585  1.00  0.00           C
ATOM   9332 2C31 POPE  156      99.987 106.697  46.165  1.00  0.00           C
ATOM   9335 3C31 POPE  156      99.137 107.967  46.155  1.00  0.00           C
ATOM   9338 4C31 POPE  156      97.677 107.717  46.545  1.00  0.00           C
ATOM   9341 5C31 POPE  156      96.867 109.007  46.715  1.00  0.00           C
ATOM   9344 6C31 POPE  156      97.227 109.797  47.985  1.00  0.00           C
ATOM   9348  NH3 POPE  157      34.867  12.497  20.155  1.00  0.00           N
ATOM   9352  C12 POPE  157      34.527  13.307  21.385  1.00  0.00           C
ATOM   9355  C11 POPE  157      33.067  13.807  21.305  1.00  0.00           C
ATOM   9358  P   POPE  157      33.247  16.247  22.225  1.00  0.00           P
ATOM   9359  O13 POPE  157      34.637  16.367  22.715  1.00  0.00           O
ATOM   9360  O14 POPE  157      32.967  16.787  20.875  1.00  0.00           O
ATOM   9361  O11 POPE  157      32.327  17.007  23.245  1.00  0.00           O
ATOM   9362  O12 POPE  157      32.767  14.747  22.345  1.00  0.00           O
ATOM   9363  C1  POPE  157      31.127  17.637  22.785  1.00  0.00           C
ATOM   9366  C2  POPE  157      30.307  18.197  23.975  1.00  0.00           C
ATOM   9368  O21 POPE  157      30.107  17.217  25.005  1.00  0.00           O
ATOM   9369  C21 POPE  157      29.367  16.157  24.735  1.00  0.00           C
ATOM   9370  O22 POPE  157      28.857  15.897  23.655  1.00  0.00           O
ATOM   9371  C22 POPE  157      29.227  15.317  26.015  1.00  0.00           C
ATOM   9374  C3  POPE  157      28.977  18.877  23.535  1.00  0.00           C
ATOM   9377  O31 POPE  157      28.017  19.017  24.595  1.00  0.00           O
ATOM   9378  C31 POPE  157      28.087  19.917  25.585  1.00  0.00           C
ATOM   9379  O32 POPE  157      27.257  19.977  26.485  1.00  0.00           O
ATOM   9380  C32 POPE  157      29.247  20.907  25.525  1.00  0.00           C
ATOM   9383  C23 POPE  157      29.477  16.187  27.275  1.00  0.00           C
ATOM   9386  C24 POPE  157      29.157  15.507  28.605  1.00  0.00           C
ATOM   9389  C25 POPE  157      29.637  16.317  29.815  1.00  0.00           C
ATOM   9392  C26 POPE  157      29.107  17.757  29.895  1.00  0.00           C
ATOM   9395  C27 POPE  157      29.717  18.517  31.085  1.00  0.00           C
ATOM   9398  C28 POPE  157      29.097  19.907  31.345  1.00  0.00           C
ATOM   9401  C29 POPE  157      27.687  19.767  31.855  1.00  0.00           C
ATOM   9403 0C21 POPE  157      27.027  20.587  32.685  1.00  0.00           C
ATOM   9405 1C21 POPE  157      27.547  21.837  33.325  1.00  0.00           C
ATOM   9408 2C21 POPE  157      27.647  21.617  34.835  1.00  0.00           C
ATOM   9411 3C21 POPE  157      28.187  22.837  35.585  1.00  0.00           C
ATOM   9414 4C21 POPE  157      28.197  22.667  37.105  1.00  0.00           C
ATOM   9417 5C21 POPE  157      26.807  22.387  37.695  1.00  0.00           C
ATOM   9420 6C21 POPE  157      26.677  22.737  39.185  1.00  0.00           C
ATOM   9423 7C21 POPE  157      26.517  24.237  39.425  1.00  0.00           C
ATOM   9426 8C21 POPE  157      26.357  24.637  40.895  1.00  0.00           C
ATOM   9430  C33 POPE  157      30.137  20.877  26.785  1.00  0.00           C
ATOM   9433  C34 POPE  157      31.177  21.997  26.725  1.00  0.00           C
ATOM   9436  C35 POPE  157      31.297  22.777  28.035  1.00  0.00           C
ATOM   9439  C36 POPE  157      31.847  21.957  29.205  1.00  0.00           C
ATOM   9442  C37 POPE  157      31.627  22.687  30.535  1.00  0.00           C
ATOM   9445  C38 POPE  157      32.357  22.007  31.695  1.00  0.00           C
ATOM   9448  C39 POPE  157      31.987  22.597  33.055  1.00  0.00           C
ATOM   9451 0C31 POPE  157      33.147  22.537  34.065  1.00  0.00           C
ATOM   9454 1C31 POPE  157      32.727  23.107  35.425  1.00  0.00           C
ATOM   9457 2C31 POPE  157      33.867  23.177  36.455  1.00  0.00           C
ATOM   9460 3C31 POPE  157      33.377  23.247  37.905  1.00  0.00           C
ATOM   9463 4C31 POPE  157      32.227  24.217  38.175  1.00  0.00           C
ATOM   9466 5C31 POPE  157      31.827  24.187  39.655  1.00  0.00           C
ATOM   9469 6C31 POPE  157      30.597  25.037  39.955  1.00  0.00           C
ATOM   9473  NH3 POPE  158      94.857 106.917  17.035  1.00  0.00           N
ATOM   9477  C12 POPE  158      95.187 107.767  15.845  1.00  0.00           C
ATOM   9480  C11 POPE  158      94.077 107.637  14.805  1.00  0.00           C
ATOM   9483  P   POPE  158      91.627 108.207  14.415  1.00  0.00           P
ATOM   9484  O13 POPE  158      91.827 109.317  13.465  1.00  0.00           O
ATOM   9485  O14 POPE  158      91.297 106.877  13.885  1.00  0.00           O
ATOM   9486  O11 POPE  158      90.467 108.617  15.405  1.00  0.00           O
ATOM   9487  O12 POPE  158      92.877 108.137  15.365  1.00  0.00           O
ATOM   9488  C1  POPE  158      90.627 108.657  16.815  1.00  0.00           C
ATOM   9491  C2  POPE  158      89.847 107.537  17.555  1.00  0.00           C
ATOM   9493  O21 POPE  158      90.257 107.497  18.935  1.00  0.00           O
ATOM   9494  C21 POPE  158      91.497 107.107  19.235  1.00  0.00           C
ATOM   9495  O22 POPE  158      92.357 106.757  18.455  1.00  0.00           O
ATOM   9496  C22 POPE  158      91.727 107.427  20.725  1.00  0.00           C
ATOM   9499  C3  POPE  158      89.887 106.137  16.865  1.00  0.00           C
ATOM   9502  O31 POPE  158      89.397 105.067  17.705  1.00  0.00           O
ATOM   9503  C31 POPE  158      88.077 105.017  17.895  1.00  0.00           C
ATOM   9504  O32 POPE  158      87.267 105.757  17.395  1.00  0.00           O
ATOM   9505  C32 POPE  158      87.757 103.857  18.845  1.00  0.00           C
ATOM   9508  C23 POPE  158      93.087 106.997  21.305  1.00  0.00           C
ATOM   9511  C24 POPE  158      93.027 105.667  22.085  1.00  0.00           C
ATOM   9514  C25 POPE  158      91.977 105.647  23.215  1.00  0.00           C
ATOM   9517  C26 POPE  158      92.247 104.577  24.285  1.00  0.00           C
ATOM   9520  C27 POPE  158      91.287 104.667  25.485  1.00  0.00           C
ATOM   9523  C28 POPE  158      91.867 105.087  26.835  1.00  0.00           C
ATOM   9526  C29 POPE  158      92.957 104.197  27.345  1.00  0.00           C
ATOM   9528 0C21 POPE  158      93.697 104.497  28.425  1.00  0.00           C
ATOM   9530 1C21 POPE  158      93.457 105.707  29.285  1.00  0.00           C
ATOM   9533 2C21 POPE  158      93.827 105.457  30.745  1.00  0.00           C
ATOM   9536 3C21 POPE  158      93.387 106.607  31.645  1.00  0.00           C
ATOM   9539 4C21 POPE  158      93.617 106.317  33.135  1.00  0.00           C
ATOM   9542 5C21 POPE  158      95.067 106.537  33.585  1.00  0.00           C
ATOM   9545 6C21 POPE  158      95.257 106.177  35.065  1.00  0.00           C
ATOM   9548 7C21 POPE  158      96.607 106.627  35.625  1.00  0.00           C
ATOM   9551 8C21 POPE  158      96.857 106.187  37.065  1.00  0.00           C
ATOM   9555  C33 POPE  158      87.237 104.347  20.205  1.00  0.00           C
ATOM   9558  C34 POPE  158      87.177 103.257  21.285  1.00  0.00           C
ATOM   9561  C35 POPE  158      86.407 103.737  22.515  1.00  0.00           C
ATOM   9564  C36 POPE  158      86.647 102.897  23.785  1.00  0.00           C
ATOM   9567  C37 POPE  158      85.507 101.937  24.095  1.00  0.00           C
ATOM   9570  C38 POPE  158      85.747 101.117  25.355  1.00  0.00           C
ATOM   9573  C39 POPE  158      84.517 100.287  25.755  1.00  0.00           C
ATOM   9576 0C31 POPE  158      83.967  99.417  24.615  1.00  0.00           C
ATOM   9579 1C31 POPE  158      83.157  98.227  25.135  1.00  0.00           C
ATOM   9582 2C31 POPE  158      82.347  97.517  24.045  1.00  0.00           C
ATOM   9585 3C31 POPE  158      81.787  96.167  24.505  1.00  0.00           C
ATOM   9588 4C31 POPE  158      81.017  96.237  25.835  1.00  0.00           C
ATOM   9591 5C31 POPE  158      80.467  94.877  26.265  1.00  0.00           C
ATOM   9594 6C31 POPE  158      79.747  94.917  27.615  1.00  0.00           C
ATOM   9598  NH3 POPE  159      30.797   9.437  59.635  1.00  0.00           N
ATOM   9602  C12 POPE  159      31.027   8.747  60.965  1.00  0.00           C
ATOM   9605  C11 POPE  159      32.237   7.777  60.935  1.00  0.00           C
ATOM   9608  P   POPE  159      34.617   8.517  61.715  1.00  0.00           P
ATOM   9609  O13 POPE  159      34.307   9.607  62.665  1.00  0.00           O
ATOM   9610  O14 POPE  159      34.887   7.157  62.225  1.00  0.00           O
ATOM   9611  O11 POPE  159      35.897   9.037  60.905  1.00  0.00           O
ATOM   9612  O12 POPE  159      33.457   8.477  60.655  1.00  0.00           O
ATOM   9613  C1  POPE  159      36.307   8.307  59.755  1.00  0.00           C
ATOM   9616  C2  POPE  159      35.657   8.887  58.475  1.00  0.00           C
ATOM   9618  O21 POPE  159      35.277   7.837  57.575  1.00  0.00           O
ATOM   9619  C21 POPE  159      36.237   7.317  56.835  1.00  0.00           C
ATOM   9620  O22 POPE  159      37.427   7.497  56.965  1.00  0.00           O
ATOM   9621  C22 POPE  159      35.607   6.527  55.695  1.00  0.00           C
ATOM   9624  C3  POPE  159      36.487  10.037  57.825  1.00  0.00           C
ATOM   9627  O31 POPE  159      35.877  10.427  56.585  1.00  0.00           O
ATOM   9628  C31 POPE  159      36.707  10.767  55.625  1.00  0.00           C
ATOM   9629  O32 POPE  159      37.897  11.017  55.775  1.00  0.00           O
ATOM   9630  C32 POPE  159      35.997  10.657  54.275  1.00  0.00           C
ATOM   9633  C23 POPE  159      36.447   6.737  54.425  1.00  0.00           C
ATOM   9636  C24 POPE  159      35.737   6.247  53.165  1.00  0.00           C
ATOM   9639  C25 POPE  159      36.067   7.097  51.925  1.00  0.00           C
ATOM   9642  C26 POPE  159      37.547   7.097  51.525  1.00  0.00           C
ATOM   9645  C27 POPE  159      37.747   7.867  50.215  1.00  0.00           C
ATOM   9648  C28 POPE  159      39.157   7.787  49.615  1.00  0.00           C
ATOM   9651  C29 POPE  159      39.167   8.367  48.225  1.00  0.00           C
ATOM   9653 0C21 POPE  159      40.037   9.257  47.715  1.00  0.00           C
ATOM   9655 1C21 POPE  159      41.227   9.867  48.415  1.00  0.00           C
ATOM   9658 2C21 POPE  159      42.547   9.337  47.845  1.00  0.00           C
ATOM   9661 3C21 POPE  159      42.847   9.817  46.415  1.00  0.00           C
ATOM   9664 4C21 POPE  159      44.297   9.517  46.015  1.00  0.00           C
ATOM   9667 5C21 POPE  159      44.607   9.947  44.585  1.00  0.00           C
ATOM   9670 6C21 POPE  159      46.107  10.137  44.315  1.00  0.00           C
ATOM   9673 7C21 POPE  159      46.367  10.797  42.955  1.00  0.00           C
ATOM   9676 8C21 POPE  159      47.847  11.097  42.695  1.00  0.00           C
ATOM   9680  C33 POPE  159      35.227  11.937  53.875  1.00  0.00           C
ATOM   9683  C34 POPE  159      34.357  11.697  52.635  1.00  0.00           C
ATOM   9686  C35 POPE  159      35.177  11.417  51.365  1.00  0.00           C
ATOM   9689  C36 POPE  159      34.317  11.017  50.155  1.00  0.00           C
ATOM   9692  C37 POPE  159      35.097  10.087  49.205  1.00  0.00           C
ATOM   9695  C38 POPE  159      34.317   9.587  47.985  1.00  0.00           C
ATOM   9698  C39 POPE  159      35.237   8.847  47.005  1.00  0.00           C
ATOM   9701 0C31 POPE  159      34.477   8.137  45.885  1.00  0.00           C
ATOM   9704 1C31 POPE  159      35.397   7.367  44.915  1.00  0.00           C
ATOM   9707 2C31 POPE  159      35.767   8.137  43.635  1.00  0.00           C
ATOM   9710 3C31 POPE  159      36.477   9.477  43.885  1.00  0.00           C
ATOM   9713 4C31 POPE  159      36.977  10.117  42.585  1.00  0.00           C
ATOM   9716 5C31 POPE  159      37.747  11.417  42.815  1.00  0.00           C
ATOM   9719 6C31 POPE  159      38.307  12.027  41.525  1.00  0.00           C
ATOM   9723  NH3 POPE  160     114.277  80.477  59.765  1.00  0.00           N
ATOM   9727  C12 POPE  160     113.227  79.457  59.445  1.00  0.00           C
ATOM   9730  C11 POPE  160     113.817  78.057  59.605  1.00  0.00           C
ATOM   9733  P   POPE  160     116.267  77.597  58.815  1.00  0.00           P
ATOM   9734  O13 POPE  160     116.527  77.277  60.235  1.00  0.00           O
ATOM   9735  O14 POPE  160     116.857  76.737  57.775  1.00  0.00           O
ATOM   9736  O11 POPE  160     116.737  79.107  58.605  1.00  0.00           O
ATOM   9737  O12 POPE  160     114.727  77.767  58.535  1.00  0.00           O
ATOM   9738  C1  POPE  160     117.677  79.437  57.575  1.00  0.00           C
ATOM   9741  C2  POPE  160     116.987  79.677  56.205  1.00  0.00           C
ATOM   9743  O21 POPE  160     117.907  80.387  55.365  1.00  0.00           O
ATOM   9744  C21 POPE  160     117.697  80.487  54.045  1.00  0.00           C
ATOM   9745  O22 POPE  160     117.997  81.477  53.395  1.00  0.00           O
ATOM   9746  C22 POPE  160     117.217  79.187  53.395  1.00  0.00           C
ATOM   9749  C3  POPE  160     115.657  80.467  56.415  1.00  0.00           C
ATOM   9752  O31 POPE  160     115.137  80.997  55.195  1.00  0.00           O
ATOM   9753  C31 POPE  160     114.017  80.517  54.685  1.00  0.00           C
ATOM   9754  O32 POPE  160     113.377  79.557  55.085  1.00  0.00           O
ATOM   9755  C32 POPE  160     113.707  81.387  53.475  1.00  0.00           C
ATOM   9758  C23 POPE  160     117.427  79.207  51.855  1.00  0.00           C
ATOM   9761  C24 POPE  160     117.247  77.837  51.185  1.00  0.00           C
ATOM   9764  C25 POPE  160     117.687  77.827  49.705  1.00  0.00           C
ATOM   9767  C26 POPE  160     116.707  78.527  48.745  1.00  0.00           C
ATOM   9770  C27 POPE  160     117.297  78.647  47.335  1.00  0.00           C
ATOM   9773  C28 POPE  160     116.307  79.077  46.235  1.00  0.00           C
ATOM   9776  C29 POPE  160     115.787  80.487  46.385  1.00  0.00           C
ATOM   9778 0C21 POPE  160     116.377  81.597  45.895  1.00  0.00           C
ATOM   9780 1C21 POPE  160     117.707  81.647  45.175  1.00  0.00           C
ATOM   9783 2C21 POPE  160     117.587  81.567  43.635  1.00  0.00           C
ATOM   9786 3C21 POPE  160     118.967  81.517  42.965  1.00  0.00           C
ATOM   9789 4C21 POPE  160     118.877  81.307  41.445  1.00  0.00           C
ATOM   9792 5C21 POPE  160     120.237  81.097  40.775  1.00  0.00           C
ATOM   9795 6C21 POPE  160     121.177  82.307  40.855  1.00  0.00           C
ATOM   9798 7C21 POPE  160     122.457  82.097  40.045  1.00  0.00           C
ATOM   9801 8C21 POPE  160     123.337  83.347  39.945  1.00  0.00           C
ATOM   9805  C33 POPE  160     112.237  81.307  53.035  1.00  0.00           C
ATOM   9808  C34 POPE  160     111.887  82.467  52.095  1.00  0.00           C
ATOM   9811  C35 POPE  160     112.467  82.287  50.695  1.00  0.00           C
ATOM   9814  C36 POPE  160     112.357  83.567  49.855  1.00  0.00           C
ATOM   9817  C37 POPE  160     112.767  83.337  48.395  1.00  0.00           C
ATOM   9820  C38 POPE  160     112.717  84.627  47.565  1.00  0.00           C
ATOM   9823  C39 POPE  160     112.067  84.437  46.195  1.00  0.00           C
ATOM   9826 0C31 POPE  160     112.837  83.527  45.235  1.00  0.00           C
ATOM   9829 1C31 POPE  160     112.047  83.307  43.935  1.00  0.00           C
ATOM   9832 2C31 POPE  160     112.817  82.577  42.835  1.00  0.00           C
ATOM   9835 3C31 POPE  160     111.947  82.257  41.605  1.00  0.00           C
ATOM   9838 4C31 POPE  160     111.227  83.497  41.035  1.00  0.00           C
ATOM   9841 5C31 POPE  160     110.547  83.257  39.675  1.00  0.00           C
ATOM   9844 6C31 POPE  160     109.897  84.517  39.105  1.00  0.00           C
ATOM   9848  NH3 POPE  161       8.227  50.257  23.765  1.00  0.00           N
ATOM   9852  C12 POPE  161       9.137  51.437  23.745  1.00  0.00           C
ATOM   9855  C11 POPE  161       8.327  52.637  23.285  1.00  0.00           C
ATOM   9858  P   POPE  161       8.487  55.157  22.915  1.00  0.00           P
ATOM   9859  O13 POPE  161       9.507  56.177  22.625  1.00  0.00           O
ATOM   9860  O14 POPE  161       7.427  54.937  21.915  1.00  0.00           O
ATOM   9861  O11 POPE  161       7.727  55.627  24.205  1.00  0.00           O
ATOM   9862  O12 POPE  161       9.147  53.797  23.345  1.00  0.00           O
ATOM   9863  C1  POPE  161       8.197  55.407  25.525  1.00  0.00           C
ATOM   9866  C2  POPE  161       9.077  56.567  26.075  1.00  0.00           C
ATOM   9868  O21 POPE  161       8.967  56.467  27.505  1.00  0.00           O
ATOM   9869  C21 POPE  161       9.917  57.087  28.175  1.00  0.00           C
ATOM   9870  O22 POPE  161      10.837  57.727  27.725  1.00  0.00           O
ATOM   9871  C22 POPE  161       9.597  56.937  29.685  1.00  0.00           C
ATOM   9874  C3  POPE  161       8.607  57.967  25.575  1.00  0.00           C
ATOM   9877  O31 POPE  161       9.717  58.787  25.185  1.00  0.00           O
ATOM   9878  C31 POPE  161       9.997  59.997  25.675  1.00  0.00           C
ATOM   9879  O32 POPE  161      11.017  60.617  25.415  1.00  0.00           O
ATOM   9880  C32 POPE  161       8.937  60.557  26.625  1.00  0.00           C
ATOM   9883  C23 POPE  161       9.087  58.257  30.295  1.00  0.00           C
ATOM   9886  C24 POPE  161       8.657  58.137  31.775  1.00  0.00           C
ATOM   9889  C25 POPE  161       8.397  59.517  32.375  1.00  0.00           C
ATOM   9892  C26 POPE  161       7.577  59.497  33.665  1.00  0.00           C
ATOM   9895  C27 POPE  161       7.417  60.907  34.275  1.00  0.00           C
ATOM   9898  C28 POPE  161       6.277  61.017  35.305  1.00  0.00           C
ATOM   9901  C29 POPE  161       6.447  60.097  36.485  1.00  0.00           C
ATOM   9903 0C21 POPE  161       5.567  59.957  37.495  1.00  0.00           C
ATOM   9905 1C21 POPE  161       4.267  60.707  37.665  1.00  0.00           C
ATOM   9908 2C21 POPE  161       4.107  61.267  39.095  1.00  0.00           C
ATOM   9911 3C21 POPE  161       5.107  62.377  39.435  1.00  0.00           C
ATOM   9914 4C21 POPE  161       4.977  62.897  40.885  1.00  0.00           C
ATOM   9917 5C21 POPE  161       5.507  61.897  41.915  1.00  0.00           C
ATOM   9920 6C21 POPE  161       5.707  62.527  43.305  1.00  0.00           C
ATOM   9923 7C21 POPE  161       6.537  61.637  44.235  1.00  0.00           C
ATOM   9926 8C21 POPE  161       6.887  62.307  45.565  1.00  0.00           C
ATOM   9930  C33 POPE  161       9.197  62.057  26.945  1.00  0.00           C
ATOM   9933  C34 POPE  161       8.247  62.617  28.015  1.00  0.00           C
ATOM   9936  C35 POPE  161       8.637  62.267  29.455  1.00  0.00           C
ATOM   9939  C36 POPE  161       9.877  63.027  29.965  1.00  0.00           C
ATOM   9942  C37 POPE  161      10.137  62.787  31.455  1.00  0.00           C
ATOM   9945  C38 POPE  161      11.307  63.607  32.015  1.00  0.00           C
ATOM   9948  C39 POPE  161      11.387  63.487  33.545  1.00  0.00           C
ATOM   9951 0C31 POPE  161      12.547  64.277  34.165  1.00  0.00           C
ATOM   9954 1C31 POPE  161      12.387  64.377  35.685  1.00  0.00           C
ATOM   9957 2C31 POPE  161      13.537  65.127  36.385  1.00  0.00           C
ATOM   9960 3C31 POPE  161      13.177  65.547  37.825  1.00  0.00           C
ATOM   9963 4C31 POPE  161      12.547  64.437  38.675  1.00  0.00           C
ATOM   9966 5C31 POPE  161      12.137  64.957  40.065  1.00  0.00           C
ATOM   9969 6C31 POPE  161      11.347  63.937  40.895  1.00  0.00           C
ATOM   9973  NH3 POPE  162      33.797  58.247  60.505  1.00  0.00           N
ATOM   9977  C12 POPE  162      35.227  58.037  60.055  1.00  0.00           C
ATOM   9980  C11 POPE  162      36.267  58.267  61.195  1.00  0.00           C
ATOM   9983  P   POPE  162      38.387  56.747  60.625  1.00  0.00           P
ATOM   9984  O13 POPE  162      37.447  55.617  60.775  1.00  0.00           O
ATOM   9985  O14 POPE  162      39.617  56.767  61.445  1.00  0.00           O
ATOM   9986  O11 POPE  162      38.857  56.847  59.115  1.00  0.00           O
ATOM   9987  O12 POPE  162      37.627  58.127  60.765  1.00  0.00           O
ATOM   9988  C1  POPE  162      37.947  57.057  58.025  1.00  0.00           C
ATOM   9991  C2  POPE  162      37.797  58.567  57.645  1.00  0.00           C
ATOM   9993  O21 POPE  162      36.837  58.897  56.625  1.00  0.00           O
ATOM   9994  C21 POPE  162      36.197  58.047  55.855  1.00  0.00           C
ATOM   9995  O22 POPE  162      36.247  56.827  55.885  1.00  0.00           O
ATOM   9996  C22 POPE  162      35.347  58.847  54.865  1.00  0.00           C
ATOM   9999  C3  POPE  162      39.157  59.207  57.275  1.00  0.00           C
ATOM  10002  O31 POPE  162      39.807  58.517  56.185  1.00  0.00           O
ATOM  10003  C31 POPE  162      39.527  58.907  54.945  1.00  0.00           C
ATOM  10004  O32 POPE  162      38.787  59.807  54.605  1.00  0.00           O
ATOM  10005  C32 POPE  162      40.317  58.007  53.995  1.00  0.00           C
ATOM  10008  C23 POPE  162      35.147  58.107  53.525  1.00  0.00           C
ATOM  10011  C24 POPE  162      34.227  58.887  52.565  1.00  0.00           C
ATOM  10014  C25 POPE  162      33.777  58.107  51.315  1.00  0.00           C
ATOM  10017  C26 POPE  162      34.897  57.897  50.305  1.00  0.00           C
ATOM  10020  C27 POPE  162      34.427  57.347  48.945  1.00  0.00           C
ATOM  10023  C28 POPE  162      35.527  57.367  47.855  1.00  0.00           C
ATOM  10026  C29 POPE  162      36.647  56.377  48.085  1.00  0.00           C
ATOM  10028 0C21 POPE  162      37.037  55.407  47.235  1.00  0.00           C
ATOM  10030 1C21 POPE  162      36.447  55.137  45.875  1.00  0.00           C
ATOM  10033 2C21 POPE  162      37.377  54.457  44.855  1.00  0.00           C
ATOM  10036 3C21 POPE  162      37.807  53.037  45.245  1.00  0.00           C
ATOM  10039 4C21 POPE  162      38.417  52.247  44.075  1.00  0.00           C
ATOM  10042 5C21 POPE  162      37.357  51.607  43.155  1.00  0.00           C
ATOM  10045 6C21 POPE  162      36.967  50.177  43.575  1.00  0.00           C
ATOM  10048 7C21 POPE  162      35.767  49.607  42.815  1.00  0.00           C
ATOM  10051 8C21 POPE  162      35.847  49.747  41.285  1.00  0.00           C
ATOM  10055  C33 POPE  162      39.887  58.117  52.515  1.00  0.00           C
ATOM  10058  C34 POPE  162      40.547  57.017  51.675  1.00  0.00           C
ATOM  10061  C35 POPE  162      40.287  57.097  50.165  1.00  0.00           C
ATOM  10064  C36 POPE  162      41.227  58.067  49.425  1.00  0.00           C
ATOM  10067  C37 POPE  162      40.807  58.267  47.955  1.00  0.00           C
ATOM  10070  C38 POPE  162      41.937  58.797  47.065  1.00  0.00           C
ATOM  10073  C39 POPE  162      42.987  57.717  46.715  1.00  0.00           C
ATOM  10076 0C31 POPE  162      44.427  58.097  47.095  1.00  0.00           C
ATOM  10079 1C31 POPE  162      45.467  57.137  46.495  1.00  0.00           C
ATOM  10082 2C31 POPE  162      46.917  57.597  46.745  1.00  0.00           C
ATOM  10085 3C31 POPE  162      47.967  56.887  45.875  1.00  0.00           C
ATOM  10088 4C31 POPE  162      47.877  57.287  44.395  1.00  0.00           C
ATOM  10091 5C31 POPE  162      48.997  56.687  43.535  1.00  0.00           C
ATOM  10094 6C31 POPE  162      48.907  57.117  42.065  1.00  0.00           C
ATOM  10098  NH3 POPE  163      67.257 105.887  59.895  1.00  0.00           N
ATOM  10102  C12 POPE  163      66.397 105.737  61.115  1.00  0.00           C
ATOM  10105  C11 POPE  163      64.917 106.037  60.835  1.00  0.00           C
ATOM  10108  P   POPE  163      63.437 104.817  59.025  1.00  0.00           P
ATOM  10109  O13 POPE  163      63.227 103.407  58.645  1.00  0.00           O
ATOM  10110  O14 POPE  163      62.247 105.687  59.035  1.00  0.00           O
ATOM  10111  O11 POPE  163      64.537 105.357  58.045  1.00  0.00           O
ATOM  10112  O12 POPE  163      64.237 104.867  60.385  1.00  0.00           O
ATOM  10113  C1  POPE  163      64.427 106.497  57.185  1.00  0.00           C
ATOM  10116  C2  POPE  163      64.117 106.047  55.725  1.00  0.00           C
ATOM  10118  O21 POPE  163      64.677 106.987  54.785  1.00  0.00           O
ATOM  10119  C21 POPE  163      65.247 106.477  53.695  1.00  0.00           C
ATOM  10120  O22 POPE  163      65.657 105.337  53.575  1.00  0.00           O
ATOM  10121  C22 POPE  163      65.117 107.507  52.565  1.00  0.00           C
ATOM  10124  C3  POPE  163      62.597 105.967  55.515  1.00  0.00           C
ATOM  10127  O31 POPE  163      62.237 105.857  54.125  1.00  0.00           O
ATOM  10128  C31 POPE  163      62.107 104.637  53.665  1.00  0.00           C
ATOM  10129  O32 POPE  163      62.397 103.607  54.255  1.00  0.00           O
ATOM  10130  C32 POPE  163      61.357 104.687  52.335  1.00  0.00           C
ATOM  10133  C23 POPE  163      66.127 107.367  51.395  1.00  0.00           C
ATOM  10136  C24 POPE  163      67.467 108.017  51.725  1.00  0.00           C
ATOM  10139  C25 POPE  163      68.387 108.287  50.515  1.00  0.00           C
ATOM  10142  C26 POPE  163      67.877 109.417  49.605  1.00  0.00           C
ATOM  10145  C27 POPE  163      68.847 109.747  48.455  1.00  0.00           C
ATOM  10148  C28 POPE  163      68.427 110.967  47.605  1.00  0.00           C
ATOM  10151  C29 POPE  163      67.077 110.827  46.965  1.00  0.00           C
ATOM  10153 0C21 POPE  163      66.827 110.377  45.715  1.00  0.00           C
ATOM  10155 1C21 POPE  163      67.847 109.857  44.735  1.00  0.00           C
ATOM  10158 2C21 POPE  163      67.357 108.627  43.935  1.00  0.00           C
ATOM  10161 3C21 POPE  163      66.277 108.977  42.895  1.00  0.00           C
ATOM  10164 4C21 POPE  163      65.767 107.767  42.085  1.00  0.00           C
ATOM  10167 5C21 POPE  163      66.817 107.037  41.235  1.00  0.00           C
ATOM  10170 6C21 POPE  163      67.587 107.967  40.285  1.00  0.00           C
ATOM  10173 7C21 POPE  163      68.447 107.217  39.255  1.00  0.00           C
ATOM  10176 8C21 POPE  163      69.397 108.127  38.475  1.00  0.00           C
ATOM  10180  C33 POPE  163      62.187 105.347  51.215  1.00  0.00           C
ATOM  10183  C34 POPE  163      61.507 105.187  49.855  1.00  0.00           C
ATOM  10186  C35 POPE  163      60.327 106.147  49.635  1.00  0.00           C
ATOM  10189  C36 POPE  163      59.787 106.067  48.195  1.00  0.00           C
ATOM  10192  C37 POPE  163      58.977 107.307  47.785  1.00  0.00           C
ATOM  10195  C38 POPE  163      58.657 107.337  46.275  1.00  0.00           C
ATOM  10198  C39 POPE  163      57.517 106.387  45.885  1.00  0.00           C
ATOM  10201 0C31 POPE  163      57.217 106.367  44.385  1.00  0.00           C
ATOM  10204 1C31 POPE  163      55.967 105.527  44.065  1.00  0.00           C
ATOM  10207 2C31 POPE  163      55.597 105.467  42.575  1.00  0.00           C
ATOM  10210 3C31 POPE  163      56.677 104.847  41.665  1.00  0.00           C
ATOM  10213 4C31 POPE  163      57.017 103.387  41.995  1.00  0.00           C
ATOM  10216 5C31 POPE  163      58.127 102.847  41.095  1.00  0.00           C
ATOM  10219 6C31 POPE  163      58.517 101.397  41.415  1.00  0.00           C
ATOM  10223  NH3 POPE  164       3.467  43.147  20.695  1.00  0.00           N
ATOM  10227  C12 POPE  164       3.397  41.657  20.835  1.00  0.00           C
ATOM  10230  C11 POPE  164       4.367  40.947  19.865  1.00  0.00           C
ATOM  10233  P   POPE  164       3.427  38.517  20.275  1.00  0.00           P
ATOM  10234  O13 POPE  164       3.987  37.187  20.535  1.00  0.00           O
ATOM  10235  O14 POPE  164       2.537  38.627  19.095  1.00  0.00           O
ATOM  10236  O11 POPE  164       2.627  39.017  21.535  1.00  0.00           O
ATOM  10237  O12 POPE  164       4.597  39.567  20.175  1.00  0.00           O
ATOM  10238  C1  POPE  164       2.207  38.197  22.615  1.00  0.00           C
ATOM  10241  C2  POPE  164       2.837  38.627  23.975  1.00  0.00           C
ATOM  10243  O21 POPE  164       1.837  39.157  24.845  1.00  0.00           O
ATOM  10244  C21 POPE  164       1.217  38.477  25.825  1.00  0.00           C
ATOM  10245  O22 POPE  164       0.537  39.047  26.665  1.00  0.00           O
ATOM  10246  C22 POPE  164       1.397  36.957  25.765  1.00  0.00           C
ATOM  10249  C3  POPE  164       3.977  39.687  23.875  1.00  0.00           C
ATOM  10252  O31 POPE  164       5.037  39.377  24.775  1.00  0.00           O
ATOM  10253  C31 POPE  164       5.287  39.927  25.965  1.00  0.00           C
ATOM  10254  O32 POPE  164       6.327  39.717  26.555  1.00  0.00           O
ATOM  10255  C32 POPE  164       4.197  40.837  26.505  1.00  0.00           C
ATOM  10258  C23 POPE  164       0.887  36.207  27.025  1.00  0.00           C
ATOM  10261  C24 POPE  164       1.977  35.997  28.085  1.00  0.00           C
ATOM  10264  C25 POPE  164       2.277  37.207  28.975  1.00  0.00           C
ATOM  10267  C26 POPE  164       1.377  37.277  30.215  1.00  0.00           C
ATOM  10270  C27 POPE  164       1.707  38.437  31.165  1.00  0.00           C
ATOM  10273  C28 POPE  164       1.207  38.167  32.595  1.00  0.00           C
ATOM  10276  C29 POPE  164       1.307  39.357  33.525  1.00  0.00           C
ATOM  10278 0C21 POPE  164       0.727  39.437  34.735  1.00  0.00           C
ATOM  10280 1C21 POPE  164      -0.107  38.357  35.385  1.00  0.00           C
ATOM  10283 2C21 POPE  164       0.473  37.887  36.735  1.00  0.00           C
ATOM  10286 3C21 POPE  164       0.263  38.867  37.905  1.00  0.00           C
ATOM  10289 4C21 POPE  164       0.777  38.257  39.225  1.00  0.00           C
ATOM  10292 5C21 POPE  164       0.443  39.097  40.465  1.00  0.00           C
ATOM  10295 6C21 POPE  164       0.907  38.427  41.775  1.00  0.00           C
ATOM  10298 7C21 POPE  164       0.747  39.317  43.015  1.00  0.00           C
ATOM  10301 8C21 POPE  164       1.357  38.757  44.295  1.00  0.00           C
ATOM  10305  C33 POPE  164       4.577  41.327  27.915  1.00  0.00           C
ATOM  10308  C34 POPE  164       3.457  42.127  28.585  1.00  0.00           C
ATOM  10311  C35 POPE  164       3.687  42.337  30.095  1.00  0.00           C
ATOM  10314  C36 POPE  164       4.967  43.107  30.415  1.00  0.00           C
ATOM  10317  C37 POPE  164       5.087  43.427  31.905  1.00  0.00           C
ATOM  10320  C38 POPE  164       6.357  44.227  32.245  1.00  0.00           C
ATOM  10323  C39 POPE  164       6.557  44.417  33.755  1.00  0.00           C
ATOM  10326 0C31 POPE  164       5.627  45.467  34.365  1.00  0.00           C
ATOM  10329 1C31 POPE  164       5.777  45.577  35.895  1.00  0.00           C
ATOM  10332 2C31 POPE  164       4.917  46.717  36.465  1.00  0.00           C
ATOM  10335 3C31 POPE  164       4.717  46.687  37.985  1.00  0.00           C
ATOM  10338 4C31 POPE  164       3.777  45.557  38.445  1.00  0.00           C
ATOM  10341 5C31 POPE  164       3.287  45.717  39.885  1.00  0.00           C
ATOM  10344 6C31 POPE  164       2.217  44.687  40.265  1.00  0.00           C
ATOM  10348  NH3 POPE  165      47.277  90.107  16.985  1.00  0.00           N
ATOM  10352  C12 POPE  165      47.347  88.687  16.505  1.00  0.00           C
ATOM  10355  C11 POPE  165      48.767  88.147  16.675  1.00  0.00           C
ATOM  10358  P   POPE  165      50.887  89.727  16.355  1.00  0.00           P
ATOM  10359  O13 POPE  165      52.087  89.447  15.555  1.00  0.00           O
ATOM  10360  O14 POPE  165      50.437  91.137  16.395  1.00  0.00           O
ATOM  10361  O11 POPE  165      51.117  89.257  17.845  1.00  0.00           O
ATOM  10362  O12 POPE  165      49.657  88.877  15.835  1.00  0.00           O
ATOM  10363  C1  POPE  165      51.767  88.037  18.225  1.00  0.00           C
ATOM  10366  C2  POPE  165      51.587  87.697  19.745  1.00  0.00           C
ATOM  10368  O21 POPE  165      50.227  87.357  19.995  1.00  0.00           O
ATOM  10369  C21 POPE  165      49.757  86.807  21.135  1.00  0.00           C
ATOM  10370  O22 POPE  165      48.547  86.707  21.325  1.00  0.00           O
ATOM  10371  C22 POPE  165      50.767  86.257  22.145  1.00  0.00           C
ATOM  10374  C3  POPE  165      52.107  88.837  20.665  1.00  0.00           C
ATOM  10377  O31 POPE  165      53.397  88.437  21.145  1.00  0.00           O
ATOM  10378  C31 POPE  165      53.897  89.147  22.145  1.00  0.00           C
ATOM  10379  O32 POPE  165      53.337  90.067  22.695  1.00  0.00           O
ATOM  10380  C32 POPE  165      55.277  88.607  22.495  1.00  0.00           C
ATOM  10383  C23 POPE  165      49.957  85.617  23.305  1.00  0.00           C
ATOM  10386  C24 POPE  165      50.777  85.177  24.525  1.00  0.00           C
ATOM  10389  C25 POPE  165      49.897  84.937  25.765  1.00  0.00           C
ATOM  10392  C26 POPE  165      49.297  86.227  26.345  1.00  0.00           C
ATOM  10395  C27 POPE  165      48.437  86.007  27.605  1.00  0.00           C
ATOM  10398  C28 POPE  165      47.927  87.347  28.165  1.00  0.00           C
ATOM  10401  C29 POPE  165      47.017  87.207  29.355  1.00  0.00           C
ATOM  10403 0C21 POPE  165      45.977  88.027  29.645  1.00  0.00           C
ATOM  10405 1C21 POPE  165      45.557  89.237  28.845  1.00  0.00           C
ATOM  10408 2C21 POPE  165      46.557  90.417  28.885  1.00  0.00           C
ATOM  10411 3C21 POPE  165      46.757  91.027  30.275  1.00  0.00           C
ATOM  10414 4C21 POPE  165      47.787  92.167  30.235  1.00  0.00           C
ATOM  10417 5C21 POPE  165      48.007  92.867  31.585  1.00  0.00           C
ATOM  10420 6C21 POPE  165      48.897  92.097  32.565  1.00  0.00           C
ATOM  10423 7C21 POPE  165      49.437  92.997  33.685  1.00  0.00           C
ATOM  10426 8C21 POPE  165      50.527  92.347  34.525  1.00  0.00           C
ATOM  10430  C33 POPE  165      55.367  87.957  23.905  1.00  0.00           C
ATOM  10433  C34 POPE  165      56.717  87.237  24.075  1.00  0.00           C
ATOM  10436  C35 POPE  165      56.977  86.777  25.515  1.00  0.00           C
ATOM  10439  C36 POPE  165      58.467  86.657  25.845  1.00  0.00           C
ATOM  10442  C37 POPE  165      58.727  86.477  27.345  1.00  0.00           C
ATOM  10445  C38 POPE  165      60.197  86.747  27.685  1.00  0.00           C
ATOM  10448  C39 POPE  165      60.447  86.927  29.185  1.00  0.00           C
ATOM  10451 0C31 POPE  165      61.727  87.737  29.415  1.00  0.00           C
ATOM  10454 1C31 POPE  165      61.967  88.087  30.895  1.00  0.00           C
ATOM  10457 2C31 POPE  165      63.237  88.927  31.105  1.00  0.00           C
ATOM  10460 3C31 POPE  165      63.337  90.197  30.245  1.00  0.00           C
ATOM  10463 4C31 POPE  165      62.167  91.167  30.445  1.00  0.00           C
ATOM  10466 5C31 POPE  165      62.347  92.477  29.665  1.00  0.00           C
ATOM  10469 6C31 POPE  165      61.267  93.507  29.985  1.00  0.00           C
ATOM  10473  NH3 POPE  166      66.127  41.627  17.295  1.00  0.00           N
ATOM  10477  C12 POPE  166      67.107  42.647  17.805  1.00  0.00           C
ATOM  10480  C11 POPE  166      68.437  42.517  17.055  1.00  0.00           C
ATOM  10483  P   POPE  166      70.847  43.447  16.965  1.00  0.00           P
ATOM  10484  O13 POPE  166      71.207  42.037  16.685  1.00  0.00           O
ATOM  10485  O14 POPE  166      71.017  44.447  15.895  1.00  0.00           O
ATOM  10486  O11 POPE  166      71.657  43.967  18.225  1.00  0.00           O
ATOM  10487  O12 POPE  166      69.357  43.517  17.505  1.00  0.00           O
ATOM  10488  C1  POPE  166      72.117  42.957  19.125  1.00  0.00           C
ATOM  10491  C2  POPE  166      72.607  43.577  20.455  1.00  0.00           C
ATOM  10493  O21 POPE  166      71.517  44.127  21.205  1.00  0.00           O
ATOM  10494  C21 POPE  166      70.957  43.287  22.025  1.00  0.00           C
ATOM  10495  O22 POPE  166      71.047  42.067  21.965  1.00  0.00           O
ATOM  10496  C22 POPE  166      70.387  44.047  23.225  1.00  0.00           C
ATOM  10499  C3  POPE  166      73.627  44.717  20.285  1.00  0.00           C
ATOM  10502  O31 POPE  166      74.277  44.897  21.555  1.00  0.00           O
ATOM  10503  C31 POPE  166      74.527  46.147  21.905  1.00  0.00           C
ATOM  10504  O32 POPE  166      74.427  47.117  21.185  1.00  0.00           O
ATOM  10505  C32 POPE  166      75.067  46.157  23.335  1.00  0.00           C
ATOM  10508  C23 POPE  166      71.467  44.927  23.905  1.00  0.00           C
ATOM  10511  C24 POPE  166      71.027  45.557  25.235  1.00  0.00           C
ATOM  10514  C25 POPE  166      71.077  44.577  26.415  1.00  0.00           C
ATOM  10517  C26 POPE  166      70.817  45.267  27.755  1.00  0.00           C
ATOM  10520  C27 POPE  166      70.967  44.307  28.945  1.00  0.00           C
ATOM  10523  C28 POPE  166      70.657  44.947  30.315  1.00  0.00           C
ATOM  10526  C29 POPE  166      71.697  45.967  30.705  1.00  0.00           C
ATOM  10528 0C21 POPE  166      72.407  46.007  31.845  1.00  0.00           C
ATOM  10530 1C21 POPE  166      72.297  45.077  33.035  1.00  0.00           C
ATOM  10533 2C21 POPE  166      73.477  44.087  33.125  1.00  0.00           C
ATOM  10536 3C21 POPE  166      73.547  43.337  34.465  1.00  0.00           C
ATOM  10539 4C21 POPE  166      74.787  42.447  34.575  1.00  0.00           C
ATOM  10542 5C21 POPE  166      74.937  41.757  35.945  1.00  0.00           C
ATOM  10545 6C21 POPE  166      76.297  41.047  36.095  1.00  0.00           C
ATOM  10548 7C21 POPE  166      76.387  40.167  37.355  1.00  0.00           C
ATOM  10551 8C21 POPE  166      77.757  39.507  37.535  1.00  0.00           C
ATOM  10555  C33 POPE  166      75.517  47.577  23.765  1.00  0.00           C
ATOM  10558  C34 POPE  166      76.377  47.577  25.025  1.00  0.00           C
ATOM  10561  C35 POPE  166      75.627  47.097  26.275  1.00  0.00           C
ATOM  10564  C36 POPE  166      76.587  46.977  27.455  1.00  0.00           C
ATOM  10567  C37 POPE  166      75.977  46.487  28.775  1.00  0.00           C
ATOM  10570  C38 POPE  166      77.047  46.347  29.865  1.00  0.00           C
ATOM  10573  C39 POPE  166      76.527  46.017  31.265  1.00  0.00           C
ATOM  10576 0C31 POPE  166      77.677  46.057  32.295  1.00  0.00           C
ATOM  10579 1C31 POPE  166      77.157  45.897  33.725  1.00  0.00           C
ATOM  10582 2C31 POPE  166      78.267  45.977  34.785  1.00  0.00           C
ATOM  10585 3C31 POPE  166      77.757  45.657  36.205  1.00  0.00           C
ATOM  10588 4C31 POPE  166      76.677  46.617  36.715  1.00  0.00           C
ATOM  10591 5C31 POPE  166      76.187  46.217  38.115  1.00  0.00           C
ATOM  10594 6C31 POPE  166      75.077  47.127  38.665  1.00  0.00           C
ATOM  10598  NH3 POPE  167      20.387  84.597  18.225  1.00  0.00           N
ATOM  10602  C12 POPE  167      19.257  85.407  17.645  1.00  0.00           C
ATOM  10605  C11 POPE  167      19.717  86.257  16.445  1.00  0.00           C
ATOM  10608  P   POPE  167      20.257  88.667  17.365  1.00  0.00           P
ATOM  10609  O13 POPE  167      21.137  89.377  16.425  1.00  0.00           O
ATOM  10610  O14 POPE  167      19.367  89.497  18.205  1.00  0.00           O
ATOM  10611  O11 POPE  167      21.127  87.797  18.335  1.00  0.00           O
ATOM  10612  O12 POPE  167      19.327  87.617  16.615  1.00  0.00           O
ATOM  10613  C1  POPE  167      21.987  88.417  19.295  1.00  0.00           C
ATOM  10616  C2  POPE  167      21.327  88.457  20.695  1.00  0.00           C
ATOM  10618  O21 POPE  167      22.357  88.867  21.615  1.00  0.00           O
ATOM  10619  C21 POPE  167      21.947  89.387  22.765  1.00  0.00           C
ATOM  10620  O22 POPE  167      20.837  89.857  22.955  1.00  0.00           O
ATOM  10621  C22 POPE  167      23.067  89.257  23.795  1.00  0.00           C
ATOM  10624  C3  POPE  167      20.767  87.057  21.085  1.00  0.00           C
ATOM  10627  O31 POPE  167      21.777  86.037  20.945  1.00  0.00           O
ATOM  10628  C31 POPE  167      22.547  85.887  22.025  1.00  0.00           C
ATOM  10629  O32 POPE  167      22.277  86.307  23.135  1.00  0.00           O
ATOM  10630  C32 POPE  167      23.847  85.167  21.645  1.00  0.00           C
ATOM  10633  C23 POPE  167      23.367  90.547  24.595  1.00  0.00           C
ATOM  10636  C24 POPE  167      24.517  90.347  25.595  1.00  0.00           C
ATOM  10639  C25 POPE  167      24.917  91.597  26.385  1.00  0.00           C
ATOM  10642  C26 POPE  167      23.827  92.147  27.315  1.00  0.00           C
ATOM  10645  C27 POPE  167      24.407  93.087  28.385  1.00  0.00           C
ATOM  10648  C28 POPE  167      23.347  93.887  29.165  1.00  0.00           C
ATOM  10651  C29 POPE  167      22.347  92.997  29.855  1.00  0.00           C
ATOM  10653 0C21 POPE  167      22.357  92.627  31.145  1.00  0.00           C
ATOM  10655 1C21 POPE  167      23.367  93.047  32.185  1.00  0.00           C
ATOM  10658 2C21 POPE  167      22.787  92.937  33.605  1.00  0.00           C
ATOM  10661 3C21 POPE  167      23.767  93.447  34.655  1.00  0.00           C
ATOM  10664 4C21 POPE  167      23.227  93.347  36.085  1.00  0.00           C
ATOM  10667 5C21 POPE  167      24.177  93.937  37.135  1.00  0.00           C
ATOM  10670 6C21 POPE  167      25.517  93.207  37.205  1.00  0.00           C
ATOM  10673 7C21 POPE  167      26.427  93.737  38.325  1.00  0.00           C
ATOM  10676 8C21 POPE  167      27.807  93.077  38.335  1.00  0.00           C
ATOM  10680  C33 POPE  167      25.047  85.607  22.515  1.00  0.00           C
ATOM  10683  C34 POPE  167      25.047  84.967  23.905  1.00  0.00           C
ATOM  10686  C35 POPE  167      26.117  85.547  24.855  1.00  0.00           C
ATOM  10689  C36 POPE  167      26.257  84.717  26.135  1.00  0.00           C
ATOM  10692  C37 POPE  167      27.587  84.917  26.875  1.00  0.00           C
ATOM  10695  C38 POPE  167      27.787  83.867  27.965  1.00  0.00           C
ATOM  10698  C39 POPE  167      29.087  84.017  28.785  1.00  0.00           C
ATOM  10701 0C31 POPE  167      29.057  85.217  29.735  1.00  0.00           C
ATOM  10704 1C31 POPE  167      30.237  85.227  30.715  1.00  0.00           C
ATOM  10707 2C31 POPE  167      30.287  86.477  31.615  1.00  0.00           C
ATOM  10710 3C31 POPE  167      29.127  86.597  32.615  1.00  0.00           C
ATOM  10713 4C31 POPE  167      29.217  85.627  33.805  1.00  0.00           C
ATOM  10716 5C31 POPE  167      28.047  85.767  34.785  1.00  0.00           C
ATOM  10719 6C31 POPE  167      28.187  84.907  36.045  1.00  0.00           C
ATOM  10723  NH3 POPE  168      91.697  37.477  17.855  1.00  0.00           N
ATOM  10727  C12 POPE  168      92.057  36.557  16.715  1.00  0.00           C
ATOM  10730  C11 POPE  168      90.977  35.537  16.325  1.00  0.00           C
ATOM  10733  P   POPE  168      92.387  33.297  16.365  1.00  0.00           P
ATOM  10734  O13 POPE  168      92.257  32.017  15.635  1.00  0.00           O
ATOM  10735  O14 POPE  168      93.747  33.807  16.645  1.00  0.00           O
ATOM  10736  O11 POPE  168      91.547  33.177  17.705  1.00  0.00           O
ATOM  10737  O12 POPE  168      91.567  34.437  15.605  1.00  0.00           O
ATOM  10738  C1  POPE  168      90.217  32.617  17.585  1.00  0.00           C
ATOM  10741  C2  POPE  168      89.307  32.857  18.835  1.00  0.00           C
ATOM  10743  O21 POPE  168      89.987  32.397  19.995  1.00  0.00           O
ATOM  10744  C21 POPE  168      90.847  33.237  20.525  1.00  0.00           C
ATOM  10745  O22 POPE  168      90.897  34.437  20.335  1.00  0.00           O
ATOM  10746  C22 POPE  168      91.727  32.427  21.465  1.00  0.00           C
ATOM  10749  C3  POPE  168      87.957  32.077  18.775  1.00  0.00           C
ATOM  10752  O31 POPE  168      87.157  32.357  19.955  1.00  0.00           O
ATOM  10753  C31 POPE  168      87.247  31.487  20.965  1.00  0.00           C
ATOM  10754  O32 POPE  168      87.827  30.407  20.925  1.00  0.00           O
ATOM  10755  C32 POPE  168      86.447  32.007  22.155  1.00  0.00           C
ATOM  10758  C23 POPE  168      92.197  33.187  22.725  1.00  0.00           C
ATOM  10761  C24 POPE  168      92.807  32.177  23.715  1.00  0.00           C
ATOM  10764  C25 POPE  168      93.327  32.757  25.035  1.00  0.00           C
ATOM  10767  C26 POPE  168      93.697  31.617  25.985  1.00  0.00           C
ATOM  10770  C27 POPE  168      94.357  32.037  27.315  1.00  0.00           C
ATOM  10773  C28 POPE  168      94.437  30.917  28.385  1.00  0.00           C
ATOM  10776  C29 POPE  168      95.067  29.657  27.845  1.00  0.00           C
ATOM  10778 0C21 POPE  168      95.917  28.837  28.475  1.00  0.00           C
ATOM  10780 1C21 POPE  168      96.387  28.957  29.905  1.00  0.00           C
ATOM  10783 2C21 POPE  168      97.047  27.637  30.305  1.00  0.00           C
ATOM  10786 3C21 POPE  168      97.537  27.587  31.765  1.00  0.00           C
ATOM  10789 4C21 POPE  168      98.127  26.217  32.095  1.00  0.00           C
ATOM  10792 5C21 POPE  168      98.677  26.117  33.525  1.00  0.00           C
ATOM  10795 6C21 POPE  168      98.987  24.667  33.915  1.00  0.00           C
ATOM  10798 7C21 POPE  168      99.617  24.547  35.305  1.00  0.00           C
ATOM  10801 8C21 POPE  168      99.677  23.117  35.825  1.00  0.00           C
ATOM  10805  C33 POPE  168      87.167  31.937  23.525  1.00  0.00           C
ATOM  10808  C34 POPE  168      86.407  32.607  24.685  1.00  0.00           C
ATOM  10811  C35 POPE  168      87.247  32.687  25.975  1.00  0.00           C
ATOM  10814  C36 POPE  168      87.717  31.337  26.545  1.00  0.00           C
ATOM  10817  C37 POPE  168      88.477  31.497  27.875  1.00  0.00           C
ATOM  10820  C38 POPE  168      88.887  30.177  28.525  1.00  0.00           C
ATOM  10823  C39 POPE  168      89.437  30.347  29.945  1.00  0.00           C
ATOM  10826 0C31 POPE  168      88.327  30.397  31.005  1.00  0.00           C
ATOM  10829 1C31 POPE  168      88.817  30.877  32.375  1.00  0.00           C
ATOM  10832 2C31 POPE  168      87.697  30.927  33.415  1.00  0.00           C
ATOM  10835 3C31 POPE  168      87.937  31.977  34.515  1.00  0.00           C
ATOM  10838 4C31 POPE  168      89.177  31.727  35.375  1.00  0.00           C
ATOM  10841 5C31 POPE  168      89.407  32.857  36.405  1.00  0.00           C
ATOM  10844 6C31 POPE  168      90.627  32.637  37.305  1.00  0.00           C
ATOM  10848  NH3 POPE  169      59.507  86.987  60.895  1.00  0.00           N
ATOM  10852  C12 POPE  169      60.227  86.807  59.595  1.00  0.00           C
ATOM  10855  C11 POPE  169      59.227  86.417  58.485  1.00  0.00           C
ATOM  10858  P   POPE  169      57.637  88.487  58.215  1.00  0.00           P
ATOM  10859  O13 POPE  169      57.847  88.627  59.675  1.00  0.00           O
ATOM  10860  O14 POPE  169      56.327  88.027  57.735  1.00  0.00           O
ATOM  10861  O11 POPE  169      58.007  89.857  57.505  1.00  0.00           O
ATOM  10862  O12 POPE  169      58.777  87.517  57.695  1.00  0.00           O
ATOM  10863  C1  POPE  169      58.577  89.907  56.195  1.00  0.00           C
ATOM  10866  C2  POPE  169      57.507  89.787  55.075  1.00  0.00           C
ATOM  10868  O21 POPE  169      58.167  89.987  53.795  1.00  0.00           O
ATOM  10869  C21 POPE  169      57.587  89.367  52.785  1.00  0.00           C
ATOM  10870  O22 POPE  169      56.757  88.477  52.875  1.00  0.00           O
ATOM  10871  C22 POPE  169      58.087  89.947  51.455  1.00  0.00           C
ATOM  10874  C3  POPE  169      56.347  90.817  55.295  1.00  0.00           C
ATOM  10877  O31 POPE  169      56.037  91.597  54.115  1.00  0.00           O
ATOM  10878  C31 POPE  169      56.597  92.807  54.075  1.00  0.00           C
ATOM  10879  O32 POPE  169      57.307  93.277  54.935  1.00  0.00           O
ATOM  10880  C32 POPE  169      56.187  93.507  52.765  1.00  0.00           C
ATOM  10883  C23 POPE  169      57.037  89.787  50.325  1.00  0.00           C
ATOM  10886  C24 POPE  169      57.577  90.347  49.005  1.00  0.00           C
ATOM  10889  C25 POPE  169      56.627  90.287  47.805  1.00  0.00           C
ATOM  10892  C26 POPE  169      57.217  91.087  46.625  1.00  0.00           C
ATOM  10895  C27 POPE  169      56.317  91.067  45.385  1.00  0.00           C
ATOM  10898  C28 POPE  169      56.867  91.957  44.265  1.00  0.00           C
ATOM  10901  C29 POPE  169      55.887  92.107  43.125  1.00  0.00           C
ATOM  10903 0C21 POPE  169      56.087  92.877  42.045  1.00  0.00           C
ATOM  10905 1C21 POPE  169      57.337  93.677  41.745  1.00  0.00           C
ATOM  10908 2C21 POPE  169      57.977  93.267  40.405  1.00  0.00           C
ATOM  10911 3C21 POPE  169      58.597  91.857  40.395  1.00  0.00           C
ATOM  10914 4C21 POPE  169      59.147  91.487  39.015  1.00  0.00           C
ATOM  10917 5C21 POPE  169      59.927  90.167  39.015  1.00  0.00           C
ATOM  10920 6C21 POPE  169      60.467  89.817  37.615  1.00  0.00           C
ATOM  10923 7C21 POPE  169      61.347  88.557  37.625  1.00  0.00           C
ATOM  10926 8C21 POPE  169      61.927  88.207  36.245  1.00  0.00           C
ATOM  10930  C33 POPE  169      56.927  94.837  52.515  1.00  0.00           C
ATOM  10933  C34 POPE  169      58.387  94.647  52.085  1.00  0.00           C
ATOM  10936  C35 POPE  169      58.557  94.227  50.625  1.00  0.00           C
ATOM  10939  C36 POPE  169      58.527  95.417  49.655  1.00  0.00           C
ATOM  10942  C37 POPE  169      58.977  95.037  48.245  1.00  0.00           C
ATOM  10945  C38 POPE  169      59.317  96.257  47.375  1.00  0.00           C
ATOM  10948  C39 POPE  169      59.437  95.907  45.895  1.00  0.00           C
ATOM  10951 0C31 POPE  169      59.947  97.077  45.045  1.00  0.00           C
ATOM  10954 1C31 POPE  169      59.717  96.867  43.545  1.00  0.00           C
ATOM  10957 2C31 POPE  169      60.407  97.947  42.695  1.00  0.00           C
ATOM  10960 3C31 POPE  169      59.777  98.137  41.295  1.00  0.00           C
ATOM  10963 4C31 POPE  169      59.757  96.887  40.405  1.00  0.00           C
ATOM  10966 5C31 POPE  169      59.217  97.207  39.005  1.00  0.00           C
ATOM  10969 6C31 POPE  169      59.147  96.007  38.055  1.00  0.00           C
ATOM  10973  NH3 POPE  170      68.717  88.477  63.065  1.00  0.00           N
ATOM  10977  C12 POPE  170      68.247  89.917  63.085  1.00  0.00           C
ATOM  10980  C11 POPE  170      66.767  90.057  62.705  1.00  0.00           C
ATOM  10983  P   POPE  170      64.997  91.907  62.215  1.00  0.00           P
ATOM  10984  O13 POPE  170      63.967  91.467  63.185  1.00  0.00           O
ATOM  10985  O14 POPE  170      65.047  93.327  61.795  1.00  0.00           O
ATOM  10986  O11 POPE  170      64.767  91.027  60.905  1.00  0.00           O
ATOM  10987  O12 POPE  170      66.447  91.437  62.655  1.00  0.00           O
ATOM  10988  C1  POPE  170      65.457  91.377  59.705  1.00  0.00           C
ATOM  10991  C2  POPE  170      64.487  91.537  58.495  1.00  0.00           C
ATOM  10993  O21 POPE  170      65.217  91.497  57.265  1.00  0.00           O
ATOM  10994  C21 POPE  170      66.217  92.347  57.105  1.00  0.00           C
ATOM  10995  O22 POPE  170      66.477  93.327  57.785  1.00  0.00           O
ATOM  10996  C22 POPE  170      67.127  91.697  56.055  1.00  0.00           C
ATOM  10999  C3  POPE  170      63.477  92.717  58.575  1.00  0.00           C
ATOM  11002  O31 POPE  170      62.567  92.657  57.445  1.00  0.00           O
ATOM  11003  C31 POPE  170      62.997  93.317  56.365  1.00  0.00           C
ATOM  11004  O32 POPE  170      63.867  94.157  56.365  1.00  0.00           O
ATOM  11005  C32 POPE  170      62.337  92.737  55.115  1.00  0.00           C
ATOM  11008  C23 POPE  170      68.437  92.447  55.745  1.00  0.00           C
ATOM  11011  C24 POPE  170      68.427  93.197  54.405  1.00  0.00           C
ATOM  11014  C25 POPE  170      67.167  93.977  54.005  1.00  0.00           C
ATOM  11017  C26 POPE  170      67.497  94.927  52.835  1.00  0.00           C
ATOM  11020  C27 POPE  170      66.277  95.607  52.205  1.00  0.00           C
ATOM  11023  C28 POPE  170      66.617  96.537  51.025  1.00  0.00           C
ATOM  11026  C29 POPE  170      67.257  95.827  49.855  1.00  0.00           C
ATOM  11028 0C21 POPE  170      66.887  95.867  48.565  1.00  0.00           C
ATOM  11030 1C21 POPE  170      65.727  96.637  47.965  1.00  0.00           C
ATOM  11033 2C21 POPE  170      66.017  98.127  47.695  1.00  0.00           C
ATOM  11036 3C21 POPE  170      67.337  98.407  46.955  1.00  0.00           C
ATOM  11039 4C21 POPE  170      67.467  99.877  46.545  1.00  0.00           C
ATOM  11042 5C21 POPE  170      67.087 100.117  45.075  1.00  0.00           C
ATOM  11045 6C21 POPE  170      67.257 101.587  44.665  1.00  0.00           C
ATOM  11048 7C21 POPE  170      67.107 101.797  43.155  1.00  0.00           C
ATOM  11051 8C21 POPE  170      67.187 103.277  42.755  1.00  0.00           C
ATOM  11055  C33 POPE  170      62.827  93.527  53.885  1.00  0.00           C
ATOM  11058  C34 POPE  170      62.297  93.037  52.535  1.00  0.00           C
ATOM  11061  C35 POPE  170      63.187  93.567  51.405  1.00  0.00           C
ATOM  11064  C36 POPE  170      62.717  93.197  49.995  1.00  0.00           C
ATOM  11067  C37 POPE  170      63.587  93.877  48.915  1.00  0.00           C
ATOM  11070  C38 POPE  170      62.977  93.837  47.505  1.00  0.00           C
ATOM  11073  C39 POPE  170      63.017  92.447  46.855  1.00  0.00           C
ATOM  11076 0C31 POPE  170      62.317  92.427  45.495  1.00  0.00           C
ATOM  11079 1C31 POPE  170      62.347  91.047  44.825  1.00  0.00           C
ATOM  11082 2C31 POPE  170      61.817  91.077  43.385  1.00  0.00           C
ATOM  11085 3C31 POPE  170      61.917  89.717  42.675  1.00  0.00           C
ATOM  11088 4C31 POPE  170      60.577  88.967  42.535  1.00  0.00           C
ATOM  11091 5C31 POPE  170      59.937  88.547  43.865  1.00  0.00           C
ATOM  11094 6C31 POPE  170      58.637  87.767  43.685  1.00  0.00           C
ATOM  11098  NH3 POPE  171      71.187  15.447  59.315  1.00  0.00           N
ATOM  11102  C12 POPE  171      71.487  13.977  59.445  1.00  0.00           C
ATOM  11105  C11 POPE  171      71.227  13.457  60.865  1.00  0.00           C
ATOM  11108  P   POPE  171      69.247  11.707  60.795  1.00  0.00           P
ATOM  11109  O13 POPE  171      69.077  10.317  61.285  1.00  0.00           O
ATOM  11110  O14 POPE  171      68.367  12.627  61.535  1.00  0.00           O
ATOM  11111  O11 POPE  171      68.947  11.807  59.255  1.00  0.00           O
ATOM  11112  O12 POPE  171      70.767  12.107  60.885  1.00  0.00           O
ATOM  11113  C1  POPE  171      68.347  10.767  58.485  1.00  0.00           C
ATOM  11116  C2  POPE  171      69.347  10.047  57.535  1.00  0.00           C
ATOM  11118  O21 POPE  171      68.557   9.117  56.765  1.00  0.00           O
ATOM  11119  C21 POPE  171      68.927   8.937  55.505  1.00  0.00           C
ATOM  11120  O22 POPE  171      69.877   9.477  54.955  1.00  0.00           O
ATOM  11121  C22 POPE  171      67.977   7.927  54.875  1.00  0.00           C
ATOM  11124  C3  POPE  171      70.477   9.297  58.315  1.00  0.00           C
ATOM  11127  O31 POPE  171      71.517   8.837  57.435  1.00  0.00           O
ATOM  11128  C31 POPE  171      71.427   7.577  57.005  1.00  0.00           C
ATOM  11129  O32 POPE  171      70.567   6.777  57.295  1.00  0.00           O
ATOM  11130  C32 POPE  171      72.617   7.317  56.095  1.00  0.00           C
ATOM  11133  C23 POPE  171      68.477   7.337  53.535  1.00  0.00           C
ATOM  11136  C24 POPE  171      67.407   6.437  52.895  1.00  0.00           C
ATOM  11139  C25 POPE  171      67.897   5.643  51.665  1.00  0.00           C
ATOM  11142  C26 POPE  171      68.157   6.497  50.415  1.00  0.00           C
ATOM  11145  C27 POPE  171      68.437   5.593  49.195  1.00  0.00           C
ATOM  11148  C28 POPE  171      68.907   6.337  47.925  1.00  0.00           C
ATOM  11151  C29 POPE  171      69.337   5.313  46.895  1.00  0.00           C
ATOM  11153 0C21 POPE  171      69.177   5.333  45.565  1.00  0.00           C
ATOM  11155 1C21 POPE  171      68.547   6.397  44.705  1.00  0.00           C
ATOM  11158 2C21 POPE  171      69.607   7.197  43.915  1.00  0.00           C
ATOM  11161 3C21 POPE  171      70.467   6.347  42.965  1.00  0.00           C
ATOM  11164 4C21 POPE  171      71.597   7.157  42.325  1.00  0.00           C
ATOM  11167 5C21 POPE  171      72.577   6.287  41.525  1.00  0.00           C
ATOM  11170 6C21 POPE  171      73.887   7.027  41.195  1.00  0.00           C
ATOM  11173 7C21 POPE  171      74.917   6.127  40.495  1.00  0.00           C
ATOM  11176 8C21 POPE  171      76.287   6.797  40.335  1.00  0.00           C
ATOM  11180  C33 POPE  171      72.527   5.967  55.365  1.00  0.00           C
ATOM  11183  C34 POPE  171      73.707   5.807  54.425  1.00  0.00           C
ATOM  11186  C35 POPE  171      73.777   4.413  53.815  1.00  0.00           C
ATOM  11189  C36 POPE  171      74.647   4.393  52.565  1.00  0.00           C
ATOM  11192  C37 POPE  171      74.747   3.003  51.975  1.00  0.00           C
ATOM  11195  C38 POPE  171      75.367   3.003  50.575  1.00  0.00           C
ATOM  11198  C39 POPE  171      76.287   1.803  50.355  1.00  0.00           C
ATOM  11201 0C31 POPE  171      76.747   1.683  48.905  1.00  0.00           C
ATOM  11204 1C31 POPE  171      77.607   0.433  48.705  1.00  0.00           C
ATOM  11207 2C31 POPE  171      77.967   0.193  47.245  1.00  0.00           C
ATOM  11210 3C31 POPE  171      78.977   1.203  46.695  1.00  0.00           C
ATOM  11213 4C31 POPE  171      79.627   0.723  45.395  1.00  0.00           C
ATOM  11216 5C31 POPE  171      80.867   1.553  45.035  1.00  0.00           C
ATOM  11219 6C31 POPE  171      81.567   1.033  43.785  1.00  0.00           C
ATOM  11223  NH3 POPE  172     125.967  40.177  19.285  1.00  0.00           N
ATOM  11227  C12 POPE  172     126.887  41.347  19.535  1.00  0.00           C
ATOM  11230  C11 POPE  172     128.287  40.927  20.025  1.00  0.00           C
ATOM  11233  P   POPE  172     128.807  42.767  21.835  1.00  0.00           P
ATOM  11234  O13 POPE  172     130.091  42.677  22.555  1.00  0.00           O
ATOM  11235  O14 POPE  172     128.257  44.107  21.555  1.00  0.00           O
ATOM  11236  O11 POPE  172     127.697  41.837  22.495  1.00  0.00           O
ATOM  11237  O12 POPE  172     129.057  42.057  20.445  1.00  0.00           O
ATOM  11238  C1  POPE  172     128.017  41.067  23.655  1.00  0.00           C
ATOM  11241  C2  POPE  172     126.897  40.027  23.945  1.00  0.00           C
ATOM  11243  O21 POPE  172     126.697  40.077  25.355  1.00  0.00           O
ATOM  11244  C21 POPE  172     126.617  39.077  26.175  1.00  0.00           C
ATOM  11245  O22 POPE  172     126.697  37.887  25.945  1.00  0.00           O
ATOM  11246  C22 POPE  172     126.467  39.647  27.585  1.00  0.00           C
ATOM  11249  C3  POPE  172     127.217  38.667  23.265  1.00  0.00           C
ATOM  11252  O31 POPE  172     126.107  37.747  23.325  1.00  0.00           O
ATOM  11253  C31 POPE  172     126.537  36.487  23.175  1.00  0.00           C
ATOM  11254  O32 POPE  172     127.637  36.197  22.735  1.00  0.00           O
ATOM  11255  C32 POPE  172     125.557  35.497  23.785  1.00  0.00           C
ATOM  11258  C23 POPE  172     126.657  38.567  28.675  1.00  0.00           C
ATOM  11261  C24 POPE  172     126.847  39.107  30.095  1.00  0.00           C
ATOM  11264  C25 POPE  172     126.747  38.017  31.185  1.00  0.00           C
ATOM  11267  C26 POPE  172     125.387  37.307  31.195  1.00  0.00           C
ATOM  11270  C27 POPE  172     125.147  36.467  32.455  1.00  0.00           C
ATOM  11273  C28 POPE  172     123.747  35.827  32.475  1.00  0.00           C
ATOM  11276  C29 POPE  172     123.597  34.717  31.465  1.00  0.00           C
ATOM  11278 0C21 POPE  172     122.597  33.817  31.415  1.00  0.00           C
ATOM  11280 1C21 POPE  172     121.387  33.777  32.305  1.00  0.00           C
ATOM  11283 2C21 POPE  172     121.637  33.187  33.705  1.00  0.00           C
ATOM  11286 3C21 POPE  172     120.337  32.957  34.485  1.00  0.00           C
ATOM  11289 4C21 POPE  172     120.587  32.647  35.965  1.00  0.00           C
ATOM  11292 5C21 POPE  172     119.307  32.447  36.795  1.00  0.00           C
ATOM  11295 6C21 POPE  172     118.547  31.157  36.465  1.00  0.00           C
ATOM  11298 7C21 POPE  172     117.297  30.957  37.335  1.00  0.00           C
ATOM  11301 8C21 POPE  172     116.577  29.627  37.055  1.00  0.00           C
ATOM  11305  C33 POPE  172     126.257  34.167  24.155  1.00  0.00           C
ATOM  11308  C34 POPE  172     125.297  33.187  24.825  1.00  0.00           C
ATOM  11311  C35 POPE  172     125.237  33.307  26.355  1.00  0.00           C
ATOM  11314  C36 POPE  172     126.407  32.607  27.065  1.00  0.00           C
ATOM  11317  C37 POPE  172     126.177  32.367  28.565  1.00  0.00           C
ATOM  11320  C38 POPE  172     127.437  31.837  29.285  1.00  0.00           C
ATOM  11323  C39 POPE  172     127.197  31.337  30.725  1.00  0.00           C
ATOM  11326 0C31 POPE  172     126.657  32.417  31.675  1.00  0.00           C
ATOM  11329 1C31 POPE  172     126.667  31.977  33.145  1.00  0.00           C
ATOM  11332 2C31 POPE  172     126.017  33.027  34.075  1.00  0.00           C
ATOM  11335 3C31 POPE  172     126.237  32.767  35.575  1.00  0.00           C
ATOM  11338 4C31 POPE  172     125.697  31.417  36.065  1.00  0.00           C
ATOM  11341 5C31 POPE  172     125.817  31.297  37.595  1.00  0.00           C
ATOM  11344 6C31 POPE  172     125.417  29.937  38.155  1.00  0.00           C
ATOM  11348  NH3 POPE  173      68.787  20.437  58.925  1.00  0.00           N
ATOM  11352  C12 POPE  173      70.147  20.637  59.545  1.00  0.00           C
ATOM  11355  C11 POPE  173      71.107  19.467  59.305  1.00  0.00           C
ATOM  11358  P   POPE  173      73.387  18.587  60.335  1.00  0.00           P
ATOM  11359  O13 POPE  173      74.337  19.117  61.335  1.00  0.00           O
ATOM  11360  O14 POPE  173      72.637  17.337  60.615  1.00  0.00           O
ATOM  11361  O11 POPE  173      74.187  18.357  58.995  1.00  0.00           O
ATOM  11362  O12 POPE  173      72.357  19.737  59.955  1.00  0.00           O
ATOM  11363  C1  POPE  173      73.557  17.977  57.765  1.00  0.00           C
ATOM  11366  C2  POPE  173      74.507  17.067  56.925  1.00  0.00           C
ATOM  11368  O21 POPE  173      73.927  16.647  55.675  1.00  0.00           O
ATOM  11369  C21 POPE  173      72.957  15.757  55.675  1.00  0.00           C
ATOM  11370  O22 POPE  173      72.307  15.377  56.645  1.00  0.00           O
ATOM  11371  C22 POPE  173      72.767  15.227  54.235  1.00  0.00           C
ATOM  11374  C3  POPE  173      75.097  15.887  57.755  1.00  0.00           C
ATOM  11377  O31 POPE  173      75.827  14.987  56.895  1.00  0.00           O
ATOM  11378  C31 POPE  173      75.417  13.727  56.875  1.00  0.00           C
ATOM  11379  O32 POPE  173      74.497  13.267  57.535  1.00  0.00           O
ATOM  11380  C32 POPE  173      76.137  12.987  55.755  1.00  0.00           C
ATOM  11383  C23 POPE  173      72.267  13.767  54.175  1.00  0.00           C
ATOM  11386  C24 POPE  173      72.097  13.247  52.735  1.00  0.00           C
ATOM  11389  C25 POPE  173      71.727  11.747  52.665  1.00  0.00           C
ATOM  11392  C26 POPE  173      71.517  11.277  51.215  1.00  0.00           C
ATOM  11395  C27 POPE  173      71.097   9.797  51.085  1.00  0.00           C
ATOM  11398  C28 POPE  173      72.257   8.817  51.335  1.00  0.00           C
ATOM  11401  C29 POPE  173      71.847   7.377  51.125  1.00  0.00           C
ATOM  11403 0C21 POPE  173      72.317   6.497  50.215  1.00  0.00           C
ATOM  11405 1C21 POPE  173      73.387   6.717  49.165  1.00  0.00           C
ATOM  11408 2C21 POPE  173      72.987   6.187  47.765  1.00  0.00           C
ATOM  11411 3C21 POPE  173      72.897   4.653  47.685  1.00  0.00           C
ATOM  11414 4C21 POPE  173      74.137   3.973  47.075  1.00  0.00           C
ATOM  11417 5C21 POPE  173      74.257   4.193  45.555  1.00  0.00           C
ATOM  11420 6C21 POPE  173      75.267   3.253  44.905  1.00  0.00           C
ATOM  11423 7C21 POPE  173      75.397   3.493  43.395  1.00  0.00           C
ATOM  11426 8C21 POPE  173      76.377   2.543  42.705  1.00  0.00           C
ATOM  11430  C33 POPE  173      75.677  11.517  55.635  1.00  0.00           C
ATOM  11433  C34 POPE  173      76.427  10.707  54.565  1.00  0.00           C
ATOM  11436  C35 POPE  173      77.937  10.697  54.765  1.00  0.00           C
ATOM  11439  C36 POPE  173      78.687   9.817  53.765  1.00  0.00           C
ATOM  11442  C37 POPE  173      80.197   9.767  53.995  1.00  0.00           C
ATOM  11445  C38 POPE  173      80.947   9.107  52.815  1.00  0.00           C
ATOM  11448  C39 POPE  173      81.137  10.077  51.635  1.00  0.00           C
ATOM  11451 0C31 POPE  173      81.797   9.417  50.425  1.00  0.00           C
ATOM  11454 1C31 POPE  173      82.127  10.417  49.305  1.00  0.00           C
ATOM  11457 2C31 POPE  173      82.777   9.757  48.095  1.00  0.00           C
ATOM  11460 3C31 POPE  173      83.047  10.737  46.945  1.00  0.00           C
ATOM  11463 4C31 POPE  173      83.647  10.057  45.715  1.00  0.00           C
ATOM  11466 5C31 POPE  173      84.107  11.047  44.645  1.00  0.00           C
ATOM  11469 6C31 POPE  173      84.677  10.357  43.395  1.00  0.00           C
ATOM  11473  NH3 POPE  174      63.907 101.527  19.995  1.00  0.00           N
ATOM  11477  C12 POPE  174      62.537 101.437  19.365  1.00  0.00           C
ATOM  11480  C11 POPE  174      62.347 102.427  18.195  1.00  0.00           C
ATOM  11483  P   POPE  174      59.757 102.887  18.245  1.00  0.00           P
ATOM  11484  O13 POPE  174      58.967 103.677  17.265  1.00  0.00           O
ATOM  11485  O14 POPE  174      59.047 101.877  19.035  1.00  0.00           O
ATOM  11486  O11 POPE  174      60.367 103.917  19.255  1.00  0.00           O
ATOM  11487  O12 POPE  174      61.067 102.257  17.585  1.00  0.00           O
ATOM  11488  C1  POPE  174      59.697 105.157  19.485  1.00  0.00           C
ATOM  11491  C2  POPE  174      60.387 105.847  20.655  1.00  0.00           C
ATOM  11493  O21 POPE  174      59.577 106.977  20.985  1.00  0.00           O
ATOM  11494  C21 POPE  174      59.667 107.317  22.265  1.00  0.00           C
ATOM  11495  O22 POPE  174      60.357 106.757  23.105  1.00  0.00           O
ATOM  11496  C22 POPE  174      58.777 108.527  22.515  1.00  0.00           C
ATOM  11499  C3  POPE  174      61.837 106.257  20.295  1.00  0.00           C
ATOM  11502  O31 POPE  174      62.657 106.537  21.445  1.00  0.00           O
ATOM  11503  C31 POPE  174      63.067 105.447  22.085  1.00  0.00           C
ATOM  11504  O32 POPE  174      63.137 104.327  21.575  1.00  0.00           O
ATOM  11505  C32 POPE  174      63.447 105.827  23.525  1.00  0.00           C
ATOM  11508  C23 POPE  174      59.117 109.157  23.885  1.00  0.00           C
ATOM  11511  C24 POPE  174      58.387 110.477  24.135  1.00  0.00           C
ATOM  11514  C25 POPE  174      58.657 110.977  25.555  1.00  0.00           C
ATOM  11517  C26 POPE  174      57.757 112.147  25.945  1.00  0.00           C
ATOM  11520  C27 POPE  174      58.017 112.607  27.385  1.00  0.00           C
ATOM  11523  C28 POPE  174      56.887 113.467  27.965  1.00  0.00           C
ATOM  11526  C29 POPE  174      56.817 114.837  27.345  1.00  0.00           C
ATOM  11528 0C21 POPE  174      56.657 115.987  28.015  1.00  0.00           C
ATOM  11530 1C21 POPE  174      56.447 116.137  29.505  1.00  0.00           C
ATOM  11533 2C21 POPE  174      57.717 116.427  30.295  1.00  0.00           C
ATOM  11536 3C21 POPE  174      58.377 117.757  29.975  1.00  0.00           C
ATOM  11539 4C21 POPE  174      59.677 117.887  30.775  1.00  0.00           C
ATOM  11542 5C21 POPE  174      60.317 119.277  30.725  1.00  0.00           C
ATOM  11545 6C21 POPE  174      61.797 119.217  31.155  1.00  0.00           C
ATOM  11548 7C21 POPE  174      62.047 118.727  32.585  1.00  0.00           C
ATOM  11551 8C21 POPE  174      63.537 118.697  32.935  1.00  0.00           C
ATOM  11555  C33 POPE  174      62.777 104.967  24.635  1.00  0.00           C
ATOM  11558  C34 POPE  174      63.277 105.327  26.055  1.00  0.00           C
ATOM  11561  C35 POPE  174      62.327 104.817  27.155  1.00  0.00           C
ATOM  11564  C36 POPE  174      62.947 104.807  28.565  1.00  0.00           C
ATOM  11567  C37 POPE  174      61.937 104.377  29.645  1.00  0.00           C
ATOM  11570  C38 POPE  174      62.597 103.867  30.935  1.00  0.00           C
ATOM  11573  C39 POPE  174      63.347 104.947  31.715  1.00  0.00           C
ATOM  11576 0C31 POPE  174      64.227 104.367  32.835  1.00  0.00           C
ATOM  11579 1C31 POPE  174      64.937 105.487  33.605  1.00  0.00           C
ATOM  11582 2C31 POPE  174      66.097 105.027  34.505  1.00  0.00           C
ATOM  11585 3C31 POPE  174      65.677 104.077  35.625  1.00  0.00           C
ATOM  11588 4C31 POPE  174      66.817 103.937  36.645  1.00  0.00           C
ATOM  11591 5C31 POPE  174      66.547 102.907  37.745  1.00  0.00           C
ATOM  11594 6C31 POPE  174      67.617 102.917  38.835  1.00  0.00           C
ATOM  11598  NH3 POPE  175     106.137  27.317  55.605  1.00  0.00           N
ATOM  11602  C12 POPE  175     107.557  26.897  55.465  1.00  0.00           C
ATOM  11605  C11 POPE  175     108.407  27.967  56.135  1.00  0.00           C
ATOM  11608  P   POPE  175     110.747  28.627  56.795  1.00  0.00           P
ATOM  11609  O13 POPE  175     110.207  29.987  56.585  1.00  0.00           O
ATOM  11610  O14 POPE  175     111.087  28.217  58.175  1.00  0.00           O
ATOM  11611  O11 POPE  175     112.007  28.467  55.865  1.00  0.00           O
ATOM  11612  O12 POPE  175     109.777  27.567  56.135  1.00  0.00           O
ATOM  11613  C1  POPE  175     113.297  28.667  56.445  1.00  0.00           C
ATOM  11616  C2  POPE  175     114.427  28.087  55.575  1.00  0.00           C
ATOM  11618  O21 POPE  175     115.067  29.077  54.755  1.00  0.00           O
ATOM  11619  C21 POPE  175     114.457  29.517  53.675  1.00  0.00           C
ATOM  11620  O22 POPE  175     113.257  29.477  53.445  1.00  0.00           O
ATOM  11621  C22 POPE  175     115.527  29.987  52.675  1.00  0.00           C
ATOM  11624  C3  POPE  175     113.937  26.817  54.825  1.00  0.00           C
ATOM  11627  O31 POPE  175     114.927  26.327  53.895  1.00  0.00           O
ATOM  11628  C31 POPE  175     114.957  25.007  53.765  1.00  0.00           C
ATOM  11629  O32 POPE  175     114.327  24.207  54.435  1.00  0.00           O
ATOM  11630  C32 POPE  175     115.897  24.687  52.615  1.00  0.00           C
ATOM  11633  C23 POPE  175     116.797  29.097  52.695  1.00  0.00           C
ATOM  11636  C24 POPE  175     117.887  29.477  51.675  1.00  0.00           C
ATOM  11639  C25 POPE  175     117.467  29.397  50.195  1.00  0.00           C
ATOM  11642  C26 POPE  175     117.157  27.987  49.675  1.00  0.00           C
ATOM  11645  C27 POPE  175     116.497  28.027  48.295  1.00  0.00           C
ATOM  11648  C28 POPE  175     115.947  26.667  47.805  1.00  0.00           C
ATOM  11651  C29 POPE  175     116.987  25.707  47.275  1.00  0.00           C
ATOM  11653 0C21 POPE  175     117.497  25.717  46.025  1.00  0.00           C
ATOM  11655 1C21 POPE  175     117.207  26.737  44.955  1.00  0.00           C
ATOM  11658 2C21 POPE  175     118.457  27.167  44.145  1.00  0.00           C
ATOM  11661 3C21 POPE  175     119.587  27.787  44.985  1.00  0.00           C
ATOM  11664 4C21 POPE  175     120.947  27.917  44.265  1.00  0.00           C
ATOM  11667 5C21 POPE  175     121.107  29.157  43.355  1.00  0.00           C
ATOM  11670 6C21 POPE  175     120.567  28.947  41.945  1.00  0.00           C
ATOM  11673 7C21 POPE  175     120.927  30.047  40.945  1.00  0.00           C
ATOM  11676 8C21 POPE  175     120.397  29.767  39.535  1.00  0.00           C
ATOM  11680  C33 POPE  175     115.837  23.237  52.125  1.00  0.00           C
ATOM  11683  C34 POPE  175     116.097  23.167  50.625  1.00  0.00           C
ATOM  11686  C35 POPE  175     116.297  21.737  50.145  1.00  0.00           C
ATOM  11689  C36 POPE  175     116.407  21.647  48.625  1.00  0.00           C
ATOM  11692  C37 POPE  175     116.597  20.197  48.145  1.00  0.00           C
ATOM  11695  C38 POPE  175     116.847  20.107  46.635  1.00  0.00           C
ATOM  11698  C39 POPE  175     115.657  20.577  45.785  1.00  0.00           C
ATOM  11701 0C31 POPE  175     116.067  21.027  44.385  1.00  0.00           C
ATOM  11704 1C31 POPE  175     114.967  21.857  43.695  1.00  0.00           C
ATOM  11707 2C31 POPE  175     115.487  22.587  42.455  1.00  0.00           C
ATOM  11710 3C31 POPE  175     114.407  23.467  41.795  1.00  0.00           C
ATOM  11713 4C31 POPE  175     114.887  24.067  40.465  1.00  0.00           C
ATOM  11716 5C31 POPE  175     113.807  24.917  39.805  1.00  0.00           C
ATOM  11719 6C31 POPE  175     114.277  25.647  38.545  1.00  0.00           C
ATOM  11723  NH3 POPE  176      45.537  40.307  57.935  1.00  0.00           N
ATOM  11727  C12 POPE  176      46.087  41.557  58.565  1.00  0.00           C
ATOM  11730  C11 POPE  176      45.007  42.397  59.245  1.00  0.00           C
ATOM  11733  P   POPE  176      45.217  44.977  58.665  1.00  0.00           P
ATOM  11734  O13 POPE  176      43.957  45.557  59.165  1.00  0.00           O
ATOM  11735  O14 POPE  176      46.457  45.787  58.605  1.00  0.00           O
ATOM  11736  O11 POPE  176      44.967  44.247  57.285  1.00  0.00           O
ATOM  11737  O12 POPE  176      45.497  43.707  59.585  1.00  0.00           O
ATOM  11738  C1  POPE  176      44.307  44.857  56.185  1.00  0.00           C
ATOM  11741  C2  POPE  176      44.657  44.097  54.875  1.00  0.00           C
ATOM  11743  O21 POPE  176      43.697  44.317  53.815  1.00  0.00           O
ATOM  11744  C21 POPE  176      43.877  45.457  53.155  1.00  0.00           C
ATOM  11745  O22 POPE  176      44.437  46.447  53.585  1.00  0.00           O
ATOM  11746  C22 POPE  176      43.417  45.237  51.715  1.00  0.00           C
ATOM  11749  C3  POPE  176      44.747  42.567  55.185  1.00  0.00           C
ATOM  11752  O31 POPE  176      44.657  41.667  54.065  1.00  0.00           O
ATOM  11753  C31 POPE  176      45.677  41.717  53.215  1.00  0.00           C
ATOM  11754  O32 POPE  176      46.517  42.587  53.145  1.00  0.00           O
ATOM  11755  C32 POPE  176      45.527  40.517  52.255  1.00  0.00           C
ATOM  11758  C23 POPE  176      42.847  46.507  51.055  1.00  0.00           C
ATOM  11761  C24 POPE  176      43.927  47.517  50.685  1.00  0.00           C
ATOM  11764  C25 POPE  176      43.347  48.657  49.855  1.00  0.00           C
ATOM  11767  C26 POPE  176      44.427  49.537  49.215  1.00  0.00           C
ATOM  11770  C27 POPE  176      45.277  50.327  50.225  1.00  0.00           C
ATOM  11773  C28 POPE  176      46.627  50.807  49.655  1.00  0.00           C
ATOM  11776  C29 POPE  176      46.497  51.787  48.525  1.00  0.00           C
ATOM  11778 0C21 POPE  176      47.517  52.507  48.035  1.00  0.00           C
ATOM  11780 1C21 POPE  176      48.947  52.417  48.485  1.00  0.00           C
ATOM  11783 2C21 POPE  176      49.917  52.147  47.315  1.00  0.00           C
ATOM  11786 3C21 POPE  176      49.977  53.307  46.315  1.00  0.00           C
ATOM  11789 4C21 POPE  176      51.057  53.147  45.235  1.00  0.00           C
ATOM  11792 5C21 POPE  176      50.687  52.097  44.175  1.00  0.00           C
ATOM  11795 6C21 POPE  176      51.657  52.117  42.985  1.00  0.00           C
ATOM  11798 7C21 POPE  176      51.247  51.167  41.855  1.00  0.00           C
ATOM  11801 8C21 POPE  176      52.187  51.217  40.645  1.00  0.00           C
ATOM  11805  C33 POPE  176      46.807  40.177  51.445  1.00  0.00           C
ATOM  11808  C34 POPE  176      46.907  40.847  50.055  1.00  0.00           C
ATOM  11811  C35 POPE  176      46.647  42.357  50.075  1.00  0.00           C
ATOM  11814  C36 POPE  176      46.967  43.077  48.755  1.00  0.00           C
ATOM  11817  C37 POPE  176      46.097  44.327  48.565  1.00  0.00           C
ATOM  11820  C38 POPE  176      46.557  45.257  47.425  1.00  0.00           C
ATOM  11823  C39 POPE  176      45.407  46.167  46.965  1.00  0.00           C
ATOM  11826 0C31 POPE  176      45.877  47.357  46.115  1.00  0.00           C
ATOM  11829 1C31 POPE  176      44.707  48.147  45.515  1.00  0.00           C
ATOM  11832 2C31 POPE  176      44.857  49.667  45.655  1.00  0.00           C
ATOM  11835 3C31 POPE  176      46.057  50.287  44.935  1.00  0.00           C
ATOM  11838 4C31 POPE  176      45.817  50.427  43.445  1.00  0.00           C
ATOM  11841 5C31 POPE  176      46.967  51.177  42.765  1.00  0.00           C
ATOM  11844 6C31 POPE  176      46.677  51.437  41.295  1.00  0.00           C
ATOM  11848  NH3 POPE  177      94.377  87.957  15.935  1.00  0.00           N
ATOM  11852  C12 POPE  177      93.467  88.937  15.225  1.00  0.00           C
ATOM  11855  C11 POPE  177      92.107  88.257  14.965  1.00  0.00           C
ATOM  11858  P   POPE  177      90.257  90.097  14.925  1.00  0.00           P
ATOM  11859  O13 POPE  177      91.197  91.027  15.595  1.00  0.00           O
ATOM  11860  O14 POPE  177      89.307  90.627  13.935  1.00  0.00           O
ATOM  11861  O11 POPE  177      89.507  89.197  16.005  1.00  0.00           O
ATOM  11862  O12 POPE  177      91.197  89.047  14.195  1.00  0.00           O
ATOM  11863  C1  POPE  177      89.507  89.637  17.375  1.00  0.00           C
ATOM  11866  C2  POPE  177      89.057  88.517  18.365  1.00  0.00           C
ATOM  11868  O21 POPE  177      89.767  88.707  19.625  1.00  0.00           O
ATOM  11869  C21 POPE  177      89.017  89.227  20.585  1.00  0.00           C
ATOM  11870  O22 POPE  177      87.937  89.757  20.425  1.00  0.00           O
ATOM  11871  C22 POPE  177      89.667  88.977  21.945  1.00  0.00           C
ATOM  11874  C3  POPE  177      89.397  87.097  17.825  1.00  0.00           C
ATOM  11877  O31 POPE  177      89.727  86.137  18.855  1.00  0.00           O
ATOM  11878  C31 POPE  177      88.697  85.607  19.485  1.00  0.00           C
ATOM  11879  O32 POPE  177      87.527  85.707  19.125  1.00  0.00           O
ATOM  11880  C32 POPE  177      89.197  84.877  20.725  1.00  0.00           C
ATOM  11883  C23 POPE  177      88.707  89.377  23.085  1.00  0.00           C
ATOM  11886  C24 POPE  177      89.167  88.837  24.445  1.00  0.00           C
ATOM  11889  C25 POPE  177      88.177  89.217  25.555  1.00  0.00           C
ATOM  11892  C26 POPE  177      88.177  88.227  26.725  1.00  0.00           C
ATOM  11895  C27 POPE  177      87.017  88.487  27.695  1.00  0.00           C
ATOM  11898  C28 POPE  177      86.957  87.497  28.875  1.00  0.00           C
ATOM  11901  C29 POPE  177      88.037  87.757  29.895  1.00  0.00           C
ATOM  11903 0C21 POPE  177      87.847  87.817  31.235  1.00  0.00           C
ATOM  11905 1C21 POPE  177      86.537  87.557  31.925  1.00  0.00           C
ATOM  11908 2C21 POPE  177      86.687  87.117  33.385  1.00  0.00           C
ATOM  11911 3C21 POPE  177      87.167  88.227  34.335  1.00  0.00           C
ATOM  11914 4C21 POPE  177      86.757  87.947  35.785  1.00  0.00           C
ATOM  11917 5C21 POPE  177      87.347  88.947  36.805  1.00  0.00           C
ATOM  11920 6C21 POPE  177      86.787  88.737  38.225  1.00  0.00           C
ATOM  11923 7C21 POPE  177      87.617  89.457  39.295  1.00  0.00           C
ATOM  11926 8C21 POPE  177      87.057  89.317  40.715  1.00  0.00           C
ATOM  11930  C33 POPE  177      88.097  84.487  21.735  1.00  0.00           C
ATOM  11933  C34 POPE  177      88.677  83.837  22.995  1.00  0.00           C
ATOM  11936  C35 POPE  177      87.597  83.347  23.965  1.00  0.00           C
ATOM  11939  C36 POPE  177      88.177  82.687  25.225  1.00  0.00           C
ATOM  11942  C37 POPE  177      88.717  83.697  26.245  1.00  0.00           C
ATOM  11945  C38 POPE  177      89.437  83.037  27.425  1.00  0.00           C
ATOM  11948  C39 POPE  177      89.597  83.997  28.615  1.00  0.00           C
ATOM  11951 0C31 POPE  177      88.577  83.707  29.735  1.00  0.00           C
ATOM  11954 1C31 POPE  177      88.987  82.517  30.605  1.00  0.00           C
ATOM  11957 2C31 POPE  177      87.797  81.887  31.355  1.00  0.00           C
ATOM  11960 3C31 POPE  177      87.107  82.827  32.355  1.00  0.00           C
ATOM  11963 4C31 POPE  177      87.887  83.037  33.655  1.00  0.00           C
ATOM  11966 5C31 POPE  177      86.967  83.417  34.815  1.00  0.00           C
ATOM  11969 6C31 POPE  177      87.717  83.597  36.135  1.00  0.00           C
ATOM  11973  NH3 POPE  178      20.157 123.847  20.285  1.00  0.00           N
ATOM  11977  C12 POPE  178      20.337 122.357  20.085  1.00  0.00           C
ATOM  11980  C11 POPE  178      19.427 121.477  20.985  1.00  0.00           C
ATOM  11983  P   POPE  178      18.867 118.987  21.585  1.00  0.00           P
ATOM  11984  O13 POPE  178      19.357 117.617  21.345  1.00  0.00           O
ATOM  11985  O14 POPE  178      17.427 119.197  21.405  1.00  0.00           O
ATOM  11986  O11 POPE  178      19.307 119.377  23.055  1.00  0.00           O
ATOM  11987  O12 POPE  178      19.687 120.077  20.755  1.00  0.00           O
ATOM  11988  C1  POPE  178      18.787 118.627  24.155  1.00  0.00           C
ATOM  11991  C2  POPE  178      19.777 118.637  25.355  1.00  0.00           C
ATOM  11993  O21 POPE  178      19.307 117.607  26.255  1.00  0.00           O
ATOM  11994  C21 POPE  178      20.227 116.957  26.965  1.00  0.00           C
ATOM  11995  O22 POPE  178      21.427 117.197  27.015  1.00  0.00           O
ATOM  11996  C22 POPE  178      19.507 115.857  27.735  1.00  0.00           C
ATOM  11999  C3  POPE  178      19.857 120.027  26.025  1.00  0.00           C
ATOM  12002  O31 POPE  178      20.347 119.907  27.375  1.00  0.00           O
ATOM  12003  C31 POPE  178      21.617 120.217  27.595  1.00  0.00           C
ATOM  12004  O32 POPE  178      22.337 120.847  26.835  1.00  0.00           O
ATOM  12005  C32 POPE  178      22.037 119.617  28.935  1.00  0.00           C
ATOM  12008  C23 POPE  178      20.347 115.187  28.855  1.00  0.00           C
ATOM  12011  C24 POPE  178      20.517 116.087  30.085  1.00  0.00           C
ATOM  12014  C25 POPE  178      21.007 115.307  31.305  1.00  0.00           C
ATOM  12017  C26 POPE  178      21.187 116.197  32.545  1.00  0.00           C
ATOM  12020  C27 POPE  178      21.527 115.367  33.795  1.00  0.00           C
ATOM  12023  C28 POPE  178      21.987 116.217  34.995  1.00  0.00           C
ATOM  12026  C29 POPE  178      20.817 116.897  35.665  1.00  0.00           C
ATOM  12028 0C21 POPE  178      20.687 117.147  36.975  1.00  0.00           C
ATOM  12030 1C21 POPE  178      21.727 116.917  38.055  1.00  0.00           C
ATOM  12033 2C21 POPE  178      21.697 118.077  39.055  1.00  0.00           C
ATOM  12036 3C21 POPE  178      22.847 118.037  40.085  1.00  0.00           C
ATOM  12039 4C21 POPE  178      22.707 119.177  41.105  1.00  0.00           C
ATOM  12042 5C21 POPE  178      23.957 119.437  41.945  1.00  0.00           C
ATOM  12045 6C21 POPE  178      24.377 118.277  42.865  1.00  0.00           C
ATOM  12048 7C21 POPE  178      25.497 118.717  43.825  1.00  0.00           C
ATOM  12051 8C21 POPE  178      26.047 117.597  44.705  1.00  0.00           C
ATOM  12055  C33 POPE  178      22.477 120.657  29.995  1.00  0.00           C
ATOM  12058  C34 POPE  178      22.797 119.967  31.325  1.00  0.00           C
ATOM  12061  C35 POPE  178      22.967 120.947  32.495  1.00  0.00           C
ATOM  12064  C36 POPE  178      23.347 120.227  33.795  1.00  0.00           C
ATOM  12067  C37 POPE  178      23.057 121.087  35.035  1.00  0.00           C
ATOM  12070  C38 POPE  178      23.397 120.407  36.385  1.00  0.00           C
ATOM  12073  C39 POPE  178      24.857 120.587  36.845  1.00  0.00           C
ATOM  12076 0C31 POPE  178      25.807 119.467  36.395  1.00  0.00           C
ATOM  12079 1C31 POPE  178      25.747 118.267  37.345  1.00  0.00           C
ATOM  12082 2C31 POPE  178      26.697 117.117  36.985  1.00  0.00           C
ATOM  12085 3C31 POPE  178      26.777 116.097  38.125  1.00  0.00           C
ATOM  12088 4C31 POPE  178      27.567 114.837  37.765  1.00  0.00           C
ATOM  12091 5C31 POPE  178      27.867 113.967  38.995  1.00  0.00           C
ATOM  12094 6C31 POPE  178      28.557 112.647  38.665  1.00  0.00           C
ATOM  12098  NH3 POPE  179      16.697  19.007  18.825  1.00  0.00           N
ATOM  12102  C12 POPE  179      17.137  17.567  18.875  1.00  0.00           C
ATOM  12105  C11 POPE  179      15.917  16.667  18.655  1.00  0.00           C
ATOM  12108  P   POPE  179      13.457  16.387  19.435  1.00  0.00           P
ATOM  12109  O13 POPE  179      12.627  17.097  18.435  1.00  0.00           O
ATOM  12110  O14 POPE  179      13.607  14.937  19.305  1.00  0.00           O
ATOM  12111  O11 POPE  179      12.817  16.667  20.845  1.00  0.00           O
ATOM  12112  O12 POPE  179      14.887  17.047  19.575  1.00  0.00           O
ATOM  12113  C1  POPE  179      13.337  17.747  21.615  1.00  0.00           C
ATOM  12116  C2  POPE  179      12.587  17.847  22.965  1.00  0.00           C
ATOM  12118  O21 POPE  179      12.957  16.687  23.755  1.00  0.00           O
ATOM  12119  C21 POPE  179      12.957  16.927  25.055  1.00  0.00           C
ATOM  12120  O22 POPE  179      12.667  17.987  25.585  1.00  0.00           O
ATOM  12121  C22 POPE  179      13.427  15.697  25.815  1.00  0.00           C
ATOM  12124  C3  POPE  179      11.047  17.947  22.765  1.00  0.00           C
ATOM  12127  O31 POPE  179      10.427  18.207  24.025  1.00  0.00           O
ATOM  12128  C31 POPE  179       9.297  17.607  24.335  1.00  0.00           C
ATOM  12129  O32 POPE  179       8.387  17.297  23.595  1.00  0.00           O
ATOM  12130  C32 POPE  179       9.457  17.227  25.815  1.00  0.00           C
ATOM  12133  C23 POPE  179      13.817  16.067  27.275  1.00  0.00           C
ATOM  12136  C24 POPE  179      14.627  14.977  27.985  1.00  0.00           C
ATOM  12139  C25 POPE  179      15.357  15.497  29.235  1.00  0.00           C
ATOM  12142  C26 POPE  179      14.467  15.707  30.465  1.00  0.00           C
ATOM  12145  C27 POPE  179      14.657  14.607  31.515  1.00  0.00           C
ATOM  12148  C28 POPE  179      13.887  14.897  32.805  1.00  0.00           C
ATOM  12151  C29 POPE  179      14.217  13.887  33.875  1.00  0.00           C
ATOM  12153 0C21 POPE  179      14.977  14.087  34.975  1.00  0.00           C
ATOM  12155 1C21 POPE  179      15.687  15.347  35.385  1.00  0.00           C
ATOM  12158 2C21 POPE  179      17.187  15.127  35.665  1.00  0.00           C
ATOM  12161 3C21 POPE  179      17.467  14.417  37.005  1.00  0.00           C
ATOM  12164 4C21 POPE  179      18.967  14.217  37.275  1.00  0.00           C
ATOM  12167 5C21 POPE  179      19.327  14.407  38.755  1.00  0.00           C
ATOM  12170 6C21 POPE  179      20.837  14.347  39.045  1.00  0.00           C
ATOM  12173 7C21 POPE  179      21.227  15.197  40.275  1.00  0.00           C
ATOM  12176 8C21 POPE  179      22.727  15.217  40.575  1.00  0.00           C
ATOM  12180  C33 POPE  179       8.187  16.817  26.565  1.00  0.00           C
ATOM  12183  C34 POPE  179       8.487  15.737  27.615  1.00  0.00           C
ATOM  12186  C35 POPE  179       9.687  15.997  28.535  1.00  0.00           C
ATOM  12189  C36 POPE  179       9.567  17.277  29.375  1.00  0.00           C
ATOM  12192  C37 POPE  179      10.807  17.477  30.255  1.00  0.00           C
ATOM  12195  C38 POPE  179      10.647  18.597  31.295  1.00  0.00           C
ATOM  12198  C39 POPE  179       9.537  18.297  32.305  1.00  0.00           C
ATOM  12201 0C31 POPE  179       9.687  19.067  33.615  1.00  0.00           C
ATOM  12204 1C31 POPE  179       8.777  18.497  34.715  1.00  0.00           C
ATOM  12207 2C31 POPE  179       9.267  18.847  36.115  1.00  0.00           C
ATOM  12210 3C31 POPE  179       8.517  18.087  37.225  1.00  0.00           C
ATOM  12213 4C31 POPE  179       9.307  18.117  38.535  1.00  0.00           C
ATOM  12216 5C31 POPE  179       8.677  17.267  39.655  1.00  0.00           C
ATOM  12219 6C31 POPE  179       9.507  17.267  40.935  1.00  0.00           C
ATOM  12223  NH3 POPE  180      13.527  13.297  21.345  1.00  0.00           N
ATOM  12227  C12 POPE  180      14.337  13.417  22.605  1.00  0.00           C
ATOM  12230  C11 POPE  180      13.867  12.377  23.635  1.00  0.00           C
ATOM  12233  P   POPE  180      15.677  10.477  23.745  1.00  0.00           P
ATOM  12234  O13 POPE  180      14.617   9.487  23.435  1.00  0.00           O
ATOM  12235  O14 POPE  180      16.497  10.807  22.565  1.00  0.00           O
ATOM  12236  O11 POPE  180      16.577   9.937  24.905  1.00  0.00           O
ATOM  12237  O12 POPE  180      14.987  11.787  24.315  1.00  0.00           O
ATOM  12238  C1  POPE  180      17.267   8.687  24.795  1.00  0.00           C
ATOM  12241  C2  POPE  180      16.847   7.777  25.985  1.00  0.00           C
ATOM  12243  O21 POPE  180      17.897   6.867  26.385  1.00  0.00           O
ATOM  12244  C21 POPE  180      18.827   7.477  27.115  1.00  0.00           C
ATOM  12245  O22 POPE  180      18.987   8.677  27.195  1.00  0.00           O
ATOM  12246  C22 POPE  180      19.627   6.467  27.945  1.00  0.00           C
ATOM  12249  C3  POPE  180      15.537   6.997  25.695  1.00  0.00           C
ATOM  12252  O31 POPE  180      15.207   6.157  26.825  1.00  0.00           O
ATOM  12253  C31 POPE  180      14.537   5.053  26.515  1.00  0.00           C
ATOM  12254  O32 POPE  180      14.057   4.803  25.415  1.00  0.00           O
ATOM  12255  C32 POPE  180      14.467   4.143  27.735  1.00  0.00           C
ATOM  12258  C23 POPE  180      19.857   6.957  29.395  1.00  0.00           C
ATOM  12261  C24 POPE  180      18.967   6.277  30.435  1.00  0.00           C
ATOM  12264  C25 POPE  180      18.987   7.007  31.785  1.00  0.00           C
ATOM  12267  C26 POPE  180      20.347   7.127  32.485  1.00  0.00           C
ATOM  12270  C27 POPE  180      20.187   7.717  33.895  1.00  0.00           C
ATOM  12273  C28 POPE  180      21.507   7.867  34.685  1.00  0.00           C
ATOM  12276  C29 POPE  180      22.407   8.917  34.095  1.00  0.00           C
ATOM  12278 0C21 POPE  180      22.857  10.047  34.685  1.00  0.00           C
ATOM  12280 1C21 POPE  180      22.577  10.527  36.085  1.00  0.00           C
ATOM  12283 2C21 POPE  180      23.857  10.987  36.815  1.00  0.00           C
ATOM  12286 3C21 POPE  180      23.537  11.687  38.145  1.00  0.00           C
ATOM  12289 4C21 POPE  180      24.727  12.417  38.785  1.00  0.00           C
ATOM  12292 5C21 POPE  180      25.817  11.497  39.345  1.00  0.00           C
ATOM  12295 6C21 POPE  180      26.927  12.287  40.055  1.00  0.00           C
ATOM  12298 7C21 POPE  180      27.987  11.367  40.685  1.00  0.00           C
ATOM  12301 8C21 POPE  180      29.227  12.057  41.245  1.00  0.00           C
ATOM  12305  C33 POPE  180      15.177   2.813  27.445  1.00  0.00           C
ATOM  12308  C34 POPE  180      15.057   1.803  28.585  1.00  0.00           C
ATOM  12311  C35 POPE  180      16.237   0.813  28.615  1.00  0.00           C
ATOM  12314  C36 POPE  180      16.497   0.113  27.265  1.00  0.00           C
ATOM  12317  C37 POPE  180      17.827  -0.647  27.265  1.00  0.00           C
ATOM  12320  C38 POPE  180      18.187  -1.247  25.895  1.00  0.00           C
ATOM  12323  C39 POPE  180      17.337  -2.437  25.425  1.00  0.00           C
ATOM  12326 0C31 POPE  180      17.777  -3.797  25.995  1.00  0.00           C
ATOM  12329 1C31 POPE  180      17.227  -4.167  27.385  1.00  0.00           C
ATOM  12332 2C31 POPE  180      18.227  -4.997  28.205  1.00  0.00           C
ATOM  12335 3C31 POPE  180      17.607  -5.627  29.465  1.00  0.00           C
ATOM  12338 4C31 POPE  180      18.537  -6.677  30.105  1.00  0.00           C
ATOM  12341 5C31 POPE  180      17.807  -7.567  31.125  1.00  0.00           C
ATOM  12344 6C31 POPE  180      18.707  -8.647  31.715  1.00  0.00           C
ATOM  12348  NH3 POPE  181      58.497 120.687  60.065  1.00  0.00           N
ATOM  12352  C12 POPE  181      57.557 119.857  59.245  1.00  0.00           C
ATOM  12355  C11 POPE  181      56.117 120.207  59.585  1.00  0.00           C
ATOM  12358  P   POPE  181      55.477 119.027  61.865  1.00  0.00           P
ATOM  12359  O13 POPE  181      54.807 119.507  63.115  1.00  0.00           O
ATOM  12360  O14 POPE  181      56.567 118.037  62.045  1.00  0.00           O
ATOM  12361  O11 POPE  181      54.417 118.407  60.895  1.00  0.00           O
ATOM  12362  O12 POPE  181      55.957 120.267  61.005  1.00  0.00           O
ATOM  12363  C1  POPE  181      53.127 117.917  61.245  1.00  0.00           C
ATOM  12366  C2  POPE  181      52.087 118.147  60.115  1.00  0.00           C
ATOM  12368  O21 POPE  181      52.487 117.417  58.925  1.00  0.00           O
ATOM  12369  C21 POPE  181      51.487 117.087  58.095  1.00  0.00           C
ATOM  12370  O22 POPE  181      50.317 117.357  58.285  1.00  0.00           O
ATOM  12371  C22 POPE  181      52.027 116.327  56.885  1.00  0.00           C
ATOM  12374  C3  POPE  181      51.917 119.687  59.905  1.00  0.00           C
ATOM  12377  O31 POPE  181      51.127 120.067  58.745  1.00  0.00           O
ATOM  12378  C31 POPE  181      51.867 120.277  57.655  1.00  0.00           C
ATOM  12379  O32 POPE  181      53.087 120.187  57.615  1.00  0.00           O
ATOM  12380  C32 POPE  181      51.007 120.677  56.465  1.00  0.00           C
ATOM  12383  C23 POPE  181      51.007 116.287  55.715  1.00  0.00           C
ATOM  12386  C24 POPE  181      51.357 115.217  54.675  1.00  0.00           C
ATOM  12389  C25 POPE  181      50.247 114.987  53.625  1.00  0.00           C
ATOM  12392  C26 POPE  181      50.297 115.967  52.435  1.00  0.00           C
ATOM  12395  C27 POPE  181      49.267 115.627  51.335  1.00  0.00           C
ATOM  12398  C28 POPE  181      49.027 116.717  50.265  1.00  0.00           C
ATOM  12401  C29 POPE  181      50.167 116.937  49.305  1.00  0.00           C
ATOM  12403 0C21 POPE  181      50.087 117.117  47.965  1.00  0.00           C
ATOM  12405 1C21 POPE  181      48.827 117.137  47.125  1.00  0.00           C
ATOM  12408 2C21 POPE  181      48.637 118.417  46.275  1.00  0.00           C
ATOM  12411 3C21 POPE  181      49.437 118.437  44.965  1.00  0.00           C
ATOM  12414 4C21 POPE  181      48.907 119.467  43.955  1.00  0.00           C
ATOM  12417 5C21 POPE  181      49.087 120.937  44.355  1.00  0.00           C
ATOM  12420 6C21 POPE  181      50.547 121.407  44.265  1.00  0.00           C
ATOM  12423 7C21 POPE  181      50.727 122.897  44.585  1.00  0.00           C
ATOM  12426 8C21 POPE  181      52.147 123.397  44.365  1.00  0.00           C
ATOM  12430  C33 POPE  181      51.917 121.207  55.335  1.00  0.00           C
ATOM  12433  C34 POPE  181      51.167 121.857  54.165  1.00  0.00           C
ATOM  12436  C35 POPE  181      50.457 120.837  53.275  1.00  0.00           C
ATOM  12439  C36 POPE  181      49.847 121.507  52.045  1.00  0.00           C
ATOM  12442  C37 POPE  181      49.007 120.507  51.235  1.00  0.00           C
ATOM  12445  C38 POPE  181      48.287 121.157  50.055  1.00  0.00           C
ATOM  12448  C39 POPE  181      47.227 120.227  49.465  1.00  0.00           C
ATOM  12451 0C31 POPE  181      46.437 120.897  48.335  1.00  0.00           C
ATOM  12454 1C31 POPE  181      45.417 119.947  47.705  1.00  0.00           C
ATOM  12457 2C31 POPE  181      44.637 120.617  46.565  1.00  0.00           C
ATOM  12460 3C31 POPE  181      43.857 119.647  45.675  1.00  0.00           C
ATOM  12463 4C31 POPE  181      44.767 118.617  45.005  1.00  0.00           C
ATOM  12466 5C31 POPE  181      44.107 117.847  43.865  1.00  0.00           C
ATOM  12469 6C31 POPE  181      45.047 116.817  43.245  1.00  0.00           C
ATOM  12473  NH3 POPE  182      18.127  37.907  19.805  1.00  0.00           N
ATOM  12477  C12 POPE  182      19.457  37.327  20.225  1.00  0.00           C
ATOM  12480  C11 POPE  182      19.737  36.007  19.495  1.00  0.00           C
ATOM  12483  P   POPE  182      22.227  35.117  19.715  1.00  0.00           P
ATOM  12484  O13 POPE  182      22.297  34.037  18.705  1.00  0.00           O
ATOM  12485  O14 POPE  182      22.797  36.457  19.435  1.00  0.00           O
ATOM  12486  O11 POPE  182      22.957  34.657  21.025  1.00  0.00           O
ATOM  12487  O12 POPE  182      20.737  35.297  20.195  1.00  0.00           O
ATOM  12488  C1  POPE  182      22.417  33.727  21.965  1.00  0.00           C
[truncated: 1,696,221 more chars]
