# Supplementary material for: Characterizing Membrane Association and Periplasmic Transfer of Bacterial Lipoproteins through Molecular Dynamics Simulations
Source: Structure. 2020 Apr 7;28(4):475–487.e3. doi: 10.1016/j.str.2020.01.012 (PMC7139219; doi:10.1016/j.str.2020.01.012)
Supplement: Data S2. Final Coordinates from Simulations (A–L), Related to Figure 3 [file mmc4.zip › A-L/BAME-3-atomistic.pdb]

TITLE     Protein
REMARK    THIS IS A SIMULATION BOX
CRYST1  129.175  129.175  108.749  90.00  90.00  90.00 P 1           1
MODEL        1
ATOM      1  N   CYSTA   1      67.767  75.217  66.244  1.00  0.00           N
ATOM      3  CA  CYSTA   1      67.907  75.519  67.685  1.00  0.00           C
ATOM      5  C   CYSTA   1      66.416  75.737  68.616  1.00  0.00           C
ATOM      6  O   CYSTA   1      66.426  76.699  69.384  1.00  0.00           O
ATOM      7  CB  CYSTA   1      69.516  76.247  67.965  1.00  0.00           C
ATOM     10  SG  CYSTA   1      71.007  76.997  66.685  1.00  0.00           S
ATOM     11  C1  CYSTA   1      73.066  77.317  66.675  1.00  0.00           C
ATOM     14  CA1 CYSTA   1      68.086  76.067  65.225  1.00  0.00           C
ATOM     15  OA1 CYSTA   1      68.316  77.237  65.465  1.00  0.00           O
ATOM     16  CA2 CYSTA   1      68.076  75.637  63.756  1.00  0.00           C
ATOM     19  C11 CYSTA   1      74.166  78.347  65.806  1.00  0.00           C
ATOM     21  O11 CYSTA   1      74.286  78.277  64.346  1.00  0.00           O
ATOM     22  CX1 CYSTA   1      75.376  78.019  63.576  1.00  0.00           C
ATOM     23  OX1 CYSTA   1      76.236  77.207  63.815  1.00  0.00           O
ATOM     24  CX2 CYSTA   1      75.416  79.048  62.365  1.00  0.00           C
ATOM     27  C12 CYSTA   1      75.667  78.627  66.314  1.00  0.00           C
ATOM     30  O12 CYSTA   1      76.396  79.698  65.545  1.00  0.00           O
ATOM     31  CD1 CYSTA   1      77.666  79.427  65.094  1.00  0.00           C
ATOM     32  OD1 CYSTA   1      78.266  78.409  65.365  1.00  0.00           O
ATOM     33  CD2 CYSTA   1      78.356  80.569  64.275  1.00  0.00           C
ATOM     36  CA3 CYSTA   1      69.376  75.817  62.874  1.00  0.00           C
ATOM     39  CA4 CYSTA   1      69.098  75.948  61.336  1.00  0.00           C
ATOM     42  CA5 CYSTA   1      70.207  76.307  60.275  1.00  0.00           C
ATOM     45  CA6 CYSTA   1      71.376  75.328  59.974  1.00  0.00           C
ATOM     48  CA7 CYSTA   1      72.566  75.927  59.175  1.00  0.00           C
ATOM     51  CA8 CYSTA   1      72.946  75.167  57.874  1.00  0.00           C
ATOM     54  CA9 CYSTA   1      74.176  75.729  57.095  1.00  0.00           C
ATOM     57 0CA1 CYSTA   1      74.227  75.228  55.625  1.00  0.00           C
ATOM     60 1CA1 CYSTA   1      75.367  75.787  54.756  1.00  0.00           C
ATOM     63 2CA1 CYSTA   1      75.146  75.477  53.255  1.00  0.00           C
ATOM     66 3CA1 CYSTA   1      76.106  76.177  52.266  1.00  0.00           C
ATOM     69 4CA1 CYSTA   1      77.496  75.527  52.145  1.00  0.00           C
ATOM     72 5CA1 CYSTA   1      78.437  76.317  51.224  1.00  0.00           C
ATOM     75 6CA1 CYSTA   1      79.826  75.699  51.076  1.00  0.00           C
ATOM     79  CD3 CYSTA   1      78.536  80.438  62.715  1.00  0.00           C
ATOM     82  CD4 CYSTA   1      79.937  80.709  62.095  1.00  0.00           C
ATOM     85  CD5 CYSTA   1      80.026  80.408  60.564  1.00  0.00           C
ATOM     88  CD6 CYSTA   1      80.306  81.588  59.595  1.00  0.00           C
ATOM     91  CD7 CYSTA   1      80.536  81.138  58.134  1.00  0.00           C
ATOM     94  CD8 CYSTA   1      81.017  82.257  57.186  1.00  0.00           C
ATOM     97  CD9 CYSTA   1      81.318  81.819  55.736  1.00  0.00           C
ATOM    100 0CD1 CYSTA   1      80.096  81.749  54.795  1.00  0.00           C
ATOM    103 1CD1 CYSTA   1      80.476  81.178  53.414  1.00  0.00           C
ATOM    106 2CD1 CYSTA   1      79.336  81.178  52.384  1.00  0.00           C
ATOM    109 3CD1 CYSTA   1      79.666  80.298  51.165  1.00  0.00           C
ATOM    112 4CD1 CYSTA   1      78.617  80.368  50.035  1.00  0.00           C
ATOM    115 5CD1 CYSTA   1      78.916  81.479  49.025  1.00  0.00           C
ATOM    118 6CD1 CYSTA   1      77.867  81.598  47.915  1.00  0.00           C
ATOM    122  CX3 CYSTA   1      76.016  78.677  60.936  1.00  0.00           C
ATOM    125  CX4 CYSTA   1      76.246  79.917  60.006  1.00  0.00           C
ATOM    128  CX5 CYSTA   1      76.686  79.727  58.506  1.00  0.00           C
ATOM    131  CX6 CYSTA   1      75.556  79.707  57.436  1.00  0.00           C
ATOM    134  CX7 CYSTA   1      75.916  80.357  56.056  1.00  0.00           C
ATOM    137  CX8 CYSTA   1      74.776  80.247  54.995  1.00  0.00           C
ATOM    140  CX9 CYSTA   1      74.876  81.247  53.844  1.00  0.00           C
ATOM    142 0CX1 CYSTA   1      74.586  81.077  52.535  1.00  0.00           C
ATOM    144 1CX1 CYSTA   1      74.087  79.857  51.795  1.00  0.00           C
ATOM    147 2CX1 CYSTA   1      75.016  79.497  50.615  1.00  0.00           C
ATOM    150 3CX1 CYSTA   1      74.456  78.438  49.655  1.00  0.00           C
ATOM    153 4CX1 CYSTA   1      75.496  78.048  48.586  1.00  0.00           C
ATOM    156 5CX1 CYSTA   1      74.956  77.148  47.454  1.00  0.00           C
ATOM    159 6CX1 CYSTA   1      74.586  75.717  47.865  1.00  0.00           C
ATOM    162 7CX1 CYSTA   1      75.797  74.828  48.134  1.00  0.00           C
ATOM    165 8CX1 CYSTA   1      75.416  73.387  48.455  1.00  0.00           C
ATOM    169  N   SER A   2      65.087  74.997  68.686  1.00  0.00           N
ATOM    171  CA  SER A   2      64.036  74.887  69.936  1.00  0.00           C
ATOM    173  CB  SER A   2      64.846  74.048  70.995  1.00  0.00           C
ATOM    176  OG  SER A   2      65.496  72.908  70.414  1.00  0.00           O
ATOM    178  C   SER A   2      62.346  74.659  70.545  1.00  0.00           C
ATOM    179  O   SER A   2      62.286  75.067  71.695  1.00  0.00           O
ATOM    180  N   GLY A   3      60.986  74.137  70.185  1.00  0.00           N
ATOM    182  CA  GLY A   3      59.576  74.129  71.086  1.00  0.00           C
ATOM    185  C   GLY A   3      57.926  74.087  70.564  1.00  0.00           C
ATOM    186  O   GLY A   3      57.826  74.199  69.346  1.00  0.00           O
ATOM    187  N   ASN A   4      56.536  73.967  71.146  1.00  0.00           N
ATOM    189  CA  ASN A   4      55.436  73.887  72.336  1.00  0.00           C
ATOM    191  CB  ASN A   4      54.646  72.438  72.506  1.00  0.00           C
ATOM    194  CG  ASN A   4      54.926  71.018  73.156  1.00  0.00           C
ATOM    195  OD1 ASN A   4      56.076  70.677  73.384  1.00  0.00           O
ATOM    196  ND2 ASN A   4      53.866  70.268  73.545  1.00  0.00           N
ATOM    199  C   ASN A   4      53.996  74.787  72.506  1.00  0.00           C
ATOM    200  O   ASN A   4      54.086  76.008  72.615  1.00  0.00           O
ATOM    201  N   THR A   5      52.686  74.177  72.664  1.00  0.00           N
ATOM    203  CA  THR A   5      51.196  74.467  73.156  1.00  0.00           C
ATOM    205  CB  THR A   5      50.776  73.637  74.435  1.00  0.00           C
ATOM    207  OG1 THR A   5      51.556  74.008  75.554  1.00  0.00           O
ATOM    209  CG2 THR A   5      49.336  73.607  75.024  1.00  0.00           C
ATOM    213  C   THR A   5      50.196  75.699  72.774  1.00  0.00           C
ATOM    214  O   THR A   5      50.536  76.467  71.895  1.00  0.00           O
ATOM    215  N   LEU A   6      48.916  75.847  73.345  1.00  0.00           N
ATOM    217  CA  LEU A   6      47.586  76.268  72.755  1.00  0.00           C
ATOM    219  CB  LEU A   6      46.486  75.118  72.826  1.00  0.00           C
ATOM    222  CG  LEU A   6      45.486  74.988  74.035  1.00  0.00           C
ATOM    224  CD1 LEU A   6      45.166  73.518  74.365  1.00  0.00           C
ATOM    228  CD2 LEU A   6      44.106  75.637  73.785  1.00  0.00           C
ATOM    232  C   LEU A   6      46.917  77.527  73.355  1.00  0.00           C
ATOM    233  O   LEU A   6      47.126  77.817  74.535  1.00  0.00           O
ATOM    234  N   GLU A   7      46.076  78.269  72.555  1.00  0.00           N
ATOM    236  CA  GLU A   7      45.416  79.578  72.795  1.00  0.00           C
ATOM    238  CB  GLU A   7      43.856  79.567  73.045  1.00  0.00           C
ATOM    241  CG  GLU A   7      43.036  80.238  71.916  1.00  0.00           C
ATOM    244  CD  GLU A   7      43.157  79.438  70.624  1.00  0.00           C
ATOM    245  OE1 GLU A   7      44.106  79.678  69.844  1.00  0.00           O
ATOM    246  OE2 GLU A   7      42.346  78.479  70.484  1.00  0.00           O
ATOM    247  C   GLU A   7      46.126  80.639  73.604  1.00  0.00           C
ATOM    248  O   GLU A   7      47.346  80.658  73.794  1.00  0.00           O
ATOM    249  N   ARG A   8      45.346  81.628  74.086  1.00  0.00           N
ATOM    251  CA  ARG A   8      45.696  82.479  75.195  1.00  0.00           C
ATOM    253  CB  ARG A   8      45.236  83.939  74.965  1.00  0.00           C
ATOM    256  CG  ARG A   8      45.646  84.568  73.616  1.00  0.00           C
ATOM    259  CD  ARG A   8      47.146  84.599  73.325  1.00  0.00           C
ATOM    262  NE  ARG A   8      47.376  85.499  72.145  1.00  0.00           N
ATOM    264  CZ  ARG A   8      48.586  85.739  71.655  1.00  0.00           C
ATOM    265  NH1 ARG A   8      49.606  84.928  71.925  1.00  0.00           N
ATOM    268  NH2 ARG A   8      48.806  86.828  70.954  1.00  0.00           N
ATOM    271  C   ARG A   8      45.007  81.968  76.465  1.00  0.00           C
ATOM    272  O   ARG A   8      43.776  82.008  76.604  1.00  0.00           O
ATOM    273  N   VAL A   9      45.826  81.508  77.435  1.00  0.00           N
ATOM    275  CA  VAL A   9      45.436  81.208  78.796  1.00  0.00           C
ATOM    277  CB  VAL A   9      45.136  79.727  79.035  1.00  0.00           C
ATOM    279  CG1 VAL A   9      43.826  79.357  78.334  1.00  0.00           C
ATOM    283  CG2 VAL A   9      46.296  78.878  78.506  1.00  0.00           C
ATOM    287  C   VAL A   9      46.546  81.618  79.745  1.00  0.00           C
ATOM    288  O   VAL A   9      47.696  81.788  79.365  1.00  0.00           O
ATOM    289  N   VAL A  10      46.226  81.819  81.014  1.00  0.00           N
ATOM    291  CA  VAL A  10      47.146  82.118  82.095  1.00  0.00           C
ATOM    293  CB  VAL A  10      47.316  83.607  82.365  1.00  0.00           C
ATOM    295  CG1 VAL A  10      48.516  84.098  81.535  1.00  0.00           C
ATOM    299  CG2 VAL A  10      46.007  84.368  82.064  1.00  0.00           C
ATOM    303  C   VAL A  10      46.556  81.479  83.314  1.00  0.00           C
ATOM    304  O   VAL A  10      45.346  81.278  83.365  1.00  0.00           O
ATOM    305  N   TYR A  11      47.326  81.048  84.326  1.00  0.00           N
ATOM    307  CA  TYR A  11      48.746  81.229  84.555  1.00  0.00           C
ATOM    309  CB  TYR A  11      48.956  82.178  85.785  1.00  0.00           C
ATOM    312  CG  TYR A  11      50.176  81.908  86.646  1.00  0.00           C
ATOM    313  CD1 TYR A  11      51.446  82.348  86.266  1.00  0.00           C
ATOM    315  CE1 TYR A  11      52.556  82.099  87.076  1.00  0.00           C
ATOM    317  CZ  TYR A  11      52.406  81.418  88.285  1.00  0.00           C
ATOM    318  OH  TYR A  11      53.566  81.188  89.055  1.00  0.00           O
ATOM    320  CD2 TYR A  11      50.036  81.178  87.845  1.00  0.00           C
ATOM    322  CE2 TYR A  11      51.146  80.958  88.675  1.00  0.00           C
ATOM    324  C   TYR A  11      49.376  79.857  84.755  1.00  0.00           C
ATOM    325  O   TYR A  11      48.706  78.887  85.116  1.00  0.00           O
ATOM    326  N   ARG A  12      50.696  79.748  84.555  1.00  0.00           N
ATOM    328  CA  ARG A  12      51.436  78.659  85.135  1.00  0.00           C
ATOM    330  CB  ARG A  12      51.616  77.497  84.146  1.00  0.00           C
ATOM    333  CG  ARG A  12      50.386  76.598  84.015  1.00  0.00           C
ATOM    336  CD  ARG A  12      50.736  75.239  83.424  1.00  0.00           C
ATOM    339  NE  ARG A  12      51.187  75.438  82.015  1.00  0.00           N
ATOM    341  CZ  ARG A  12      52.426  75.699  81.604  1.00  0.00           C
ATOM    342  NH1 ARG A  12      53.507  75.717  82.365  1.00  0.00           N
ATOM    345  NH2 ARG A  12      52.507  75.948  80.314  1.00  0.00           N
ATOM    348  C   ARG A  12      52.826  79.067  85.565  1.00  0.00           C
ATOM    349  O   ARG A  12      53.456  79.877  84.876  1.00  0.00           O
ATOM    350  N   PRO A  13      53.336  78.527  86.686  1.00  0.00           N
ATOM    351  CD  PRO A  13      52.706  77.427  87.444  1.00  0.00           C
ATOM    354  CA  PRO A  13      54.766  78.537  86.945  1.00  0.00           C
ATOM    356  CB  PRO A  13      54.856  77.938  88.355  1.00  0.00           C
ATOM    359  CG  PRO A  13      53.816  76.828  88.314  1.00  0.00           C
ATOM    362  C   PRO A  13      55.546  77.688  85.965  1.00  0.00           C
ATOM    363  O   PRO A  13      54.976  76.898  85.195  1.00  0.00           O
ATOM    364  N   ASP A  14      56.876  77.857  85.995  1.00  0.00           N
ATOM    366  CA  ASP A  14      57.836  77.049  85.305  1.00  0.00           C
ATOM    368  CB  ASP A  14      59.236  77.707  85.345  1.00  0.00           C
ATOM    371  CG  ASP A  14      59.266  79.188  84.944  1.00  0.00           C
ATOM    372  OD1 ASP A  14      58.236  79.707  84.445  1.00  0.00           O
ATOM    373  OD2 ASP A  14      60.346  79.807  85.096  1.00  0.00           O
ATOM    374  C   ASP A  14      57.836  75.597  85.845  1.00  0.00           C
ATOM    375  O   ASP A  14      57.636  75.348  87.024  1.00  0.00           O
ATOM    376  N   ILE A  15      58.046  74.597  84.965  1.00  0.00           N
ATOM    378  CA  ILE A  15      58.227  73.199  85.326  1.00  0.00           C
ATOM    380  CB  ILE A  15      57.026  72.357  84.865  1.00  0.00           C
ATOM    382  CG2 ILE A  15      57.286  70.847  85.075  1.00  0.00           C
ATOM    386  CG1 ILE A  15      55.736  72.879  85.545  1.00  0.00           C
ATOM    389  CD  ILE A  15      54.466  72.128  85.135  1.00  0.00           C
ATOM    393  C   ILE A  15      59.477  72.637  84.664  1.00  0.00           C
ATOM    394  O   ILE A  15      59.496  72.258  83.495  1.00  0.00           O
ATOM    395  N   ASN A  16      60.576  72.508  85.425  1.00  0.00           N
ATOM    397  CA  ASN A  16      61.806  71.898  84.925  1.00  0.00           C
ATOM    399  CB  ASN A  16      63.097  72.497  85.536  1.00  0.00           C
ATOM    402  CG  ASN A  16      63.297  73.878  84.965  1.00  0.00           C
ATOM    403  OD1 ASN A  16      62.746  74.238  83.936  1.00  0.00           O
ATOM    404  ND2 ASN A  16      64.087  74.729  85.656  1.00  0.00           N
ATOM    407  C   ASN A  16      61.806  70.408  85.186  1.00  0.00           C
ATOM    408  O   ASN A  16      61.216  69.927  86.165  1.00  0.00           O
ATOM    409  N   GLN A  17      62.426  69.648  84.286  1.00  0.00           N
ATOM    411  CA  GLN A  17      62.446  68.217  84.305  1.00  0.00           C
ATOM    413  CB  GLN A  17      61.226  67.658  83.524  1.00  0.00           C
ATOM    416  CG  GLN A  17      59.896  67.658  84.315  1.00  0.00           C
ATOM    419  CD  GLN A  17      59.896  66.559  85.364  1.00  0.00           C
ATOM    420  OE1 GLN A  17      60.126  65.398  85.005  1.00  0.00           O
ATOM    421  NE2 GLN A  17      59.606  66.868  86.646  1.00  0.00           N
ATOM    424  C   GLN A  17      63.746  67.739  83.685  1.00  0.00           C
ATOM    425  O   GLN A  17      64.306  68.368  82.796  1.00  0.00           O
ATOM    426  N   GLY A  18      64.266  66.587  84.146  1.00  0.00           N
ATOM    428  CA  GLY A  18      65.496  66.027  83.626  1.00  0.00           C
ATOM    431  C   GLY A  18      66.786  66.667  84.085  1.00  0.00           C
ATOM    432  O   GLY A  18      66.856  67.637  84.826  1.00  0.00           O
ATOM    433  N   ASN A  19      67.876  66.067  83.605  1.00  0.00           N
ATOM    435  CA  ASN A  19      69.236  66.489  83.825  1.00  0.00           C
ATOM    437  CB  ASN A  19      70.267  65.537  83.165  1.00  0.00           C
ATOM    440  CG  ASN A  19      70.087  64.118  83.675  1.00  0.00           C
ATOM    441  OD1 ASN A  19      70.736  63.717  84.634  1.00  0.00           O
ATOM    442  ND2 ASN A  19      69.246  63.297  83.004  1.00  0.00           N
ATOM    445  C   ASN A  19      69.496  67.898  83.335  1.00  0.00           C
ATOM    446  O   ASN A  19      69.046  68.299  82.255  1.00  0.00           O
ATOM    447  N   TYR A  20      70.267  68.707  84.095  1.00  0.00           N
ATOM    449  CA  TYR A  20      70.687  69.988  83.586  1.00  0.00           C
ATOM    451  CB  TYR A  20      70.946  71.018  84.715  1.00  0.00           C
ATOM    454  CG  TYR A  20      71.166  72.409  84.165  1.00  0.00           C
ATOM    455  CD1 TYR A  20      72.447  72.879  83.834  1.00  0.00           C
ATOM    457  CE1 TYR A  20      72.636  74.177  83.365  1.00  0.00           C
ATOM    459  CZ  TYR A  20      71.546  75.037  83.205  1.00  0.00           C
ATOM    460  OH  TYR A  20      71.766  76.347  82.756  1.00  0.00           O
ATOM    462  CD2 TYR A  20      70.076  73.277  83.986  1.00  0.00           C
ATOM    464  CE2 TYR A  20      70.256  74.589  83.505  1.00  0.00           C
ATOM    466  C   TYR A  20      71.946  69.787  82.765  1.00  0.00           C
ATOM    467  O   TYR A  20      72.986  69.378  83.285  1.00  0.00           O
ATOM    468  N   LEU A  21      71.937  70.107  81.465  1.00  0.00           N
ATOM    470  CA  LEU A  21      73.146  70.049  80.685  1.00  0.00           C
ATOM    472  CB  LEU A  21      73.227  68.807  79.756  1.00  0.00           C
ATOM    475  CG  LEU A  21      71.937  68.287  79.085  1.00  0.00           C
ATOM    477  CD1 LEU A  21      71.536  69.148  77.885  1.00  0.00           C
ATOM    481  CD2 LEU A  21      72.136  66.828  78.634  1.00  0.00           C
ATOM    485  C   LEU A  21      73.437  71.378  80.016  1.00  0.00           C
ATOM    486  O   LEU A  21      72.546  72.067  79.535  1.00  0.00           O
ATOM    487  N   THR A  22      74.706  71.798  80.035  1.00  0.00           N
ATOM    489  CA  THR A  22      75.176  72.917  79.245  1.00  0.00           C
ATOM    491  CB  THR A  22      76.176  73.847  79.965  1.00  0.00           C
ATOM    493  OG1 THR A  22      77.536  73.717  79.576  1.00  0.00           O
ATOM    495  CG2 THR A  22      76.136  73.659  81.486  1.00  0.00           C
ATOM    499  C   THR A  22      75.706  72.307  77.975  1.00  0.00           C
ATOM    500  O   THR A  22      76.236  71.197  77.995  1.00  0.00           O
ATOM    501  N   ALA A  23      75.516  72.977  76.835  1.00  0.00           N
ATOM    503  CA  ALA A  23      76.016  72.527  75.565  1.00  0.00           C
ATOM    505  CB  ALA A  23      75.466  73.479  74.506  1.00  0.00           C
ATOM    509  C   ALA A  23      77.556  72.409  75.505  1.00  0.00           C
ATOM    510  O   ALA A  23      78.136  71.508  74.925  1.00  0.00           O
ATOM    511  N   ASN A  24      78.286  73.308  76.204  1.00  0.00           N
ATOM    513  CA  ASN A  24      79.706  73.148  76.475  1.00  0.00           C
ATOM    515  CB  ASN A  24      80.246  74.398  77.235  1.00  0.00           C
ATOM    518  CG  ASN A  24      81.598  74.199  77.925  1.00  0.00           C
ATOM    519  OD1 ASN A  24      81.786  74.479  79.115  1.00  0.00           O
ATOM    520  ND2 ASN A  24      82.576  73.677  77.165  1.00  0.00           N
ATOM    523  C   ASN A  24      80.007  71.847  77.215  1.00  0.00           C
ATOM    524  O   ASN A  24      80.937  71.127  76.885  1.00  0.00           O
ATOM    525  N   ASP A  25      79.206  71.508  78.215  1.00  0.00           N
ATOM    527  CA  ASP A  25      79.437  70.337  79.006  1.00  0.00           C
ATOM    529  CB  ASP A  25      78.706  70.548  80.345  1.00  0.00           C
ATOM    532  CG  ASP A  25      79.596  71.037  81.486  1.00  0.00           C
ATOM    533  OD1 ASP A  25      80.816  70.777  81.474  1.00  0.00           O
ATOM    534  OD2 ASP A  25      78.996  71.368  82.546  1.00  0.00           O
ATOM    535  C   ASP A  25      78.996  69.027  78.334  1.00  0.00           C
ATOM    536  O   ASP A  25      79.437  67.967  78.796  1.00  0.00           O
ATOM    537  N   VAL A  26      78.167  69.048  77.264  1.00  0.00           N
ATOM    539  CA  VAL A  26      77.926  67.917  76.375  1.00  0.00           C
ATOM    541  CB  VAL A  26      76.576  68.048  75.656  1.00  0.00           C
ATOM    543  CG1 VAL A  26      76.346  66.938  74.616  1.00  0.00           C
ATOM    547  CG2 VAL A  26      75.456  68.008  76.715  1.00  0.00           C
ATOM    551  C   VAL A  26      79.087  67.728  75.405  1.00  0.00           C
ATOM    552  O   VAL A  26      79.367  66.637  74.925  1.00  0.00           O
ATOM    553  N   SER A  27      79.896  68.777  75.204  1.00  0.00           N
ATOM    555  CA  SER A  27      80.996  68.828  74.234  1.00  0.00           C
ATOM    557  CB  SER A  27      81.186  70.328  73.875  1.00  0.00           C
ATOM    560  OG  SER A  27      81.856  70.567  72.646  1.00  0.00           O
ATOM    562  C   SER A  27      82.276  68.287  74.855  1.00  0.00           C
ATOM    563  O   SER A  27      83.367  68.277  74.275  1.00  0.00           O
ATOM    564  N   LYS A  28      82.177  67.777  76.105  1.00  0.00           N
ATOM    566  CA  LYS A  28      83.286  67.198  76.835  1.00  0.00           C
ATOM    568  CB  LYS A  28      83.157  67.518  78.355  1.00  0.00           C
ATOM    571  CG  LYS A  28      83.257  69.018  78.665  1.00  0.00           C
ATOM    574  CD  LYS A  28      82.986  69.378  80.135  1.00  0.00           C
ATOM    577  CE  LYS A  28      83.987  68.857  81.175  1.00  0.00           C
ATOM    580  NZ  LYS A  28      83.727  69.487  82.495  1.00  0.00           N
ATOM    584  C   LYS A  28      83.346  65.677  76.685  1.00  0.00           C
ATOM    585  O   LYS A  28      84.387  65.067  76.955  1.00  0.00           O
ATOM    586  N   ILE A  29      82.236  65.049  76.245  1.00  0.00           N
ATOM    588  CA  ILE A  29      82.156  63.618  76.035  1.00  0.00           C
ATOM    590  CB  ILE A  29      80.716  63.097  75.965  1.00  0.00           C
ATOM    592  CG2 ILE A  29      79.986  63.457  77.285  1.00  0.00           C
ATOM    596  CG1 ILE A  29      79.937  63.627  74.744  1.00  0.00           C
ATOM    599  CD  ILE A  29      79.746  62.558  73.674  1.00  0.00           C
ATOM    603  C   ILE A  29      82.966  63.217  74.806  1.00  0.00           C
ATOM    604  O   ILE A  29      83.117  63.988  73.865  1.00  0.00           O
ATOM    605  N   ARG A  30      83.526  61.987  74.785  1.00  0.00           N
ATOM    607  CA  ARG A  30      84.127  61.427  73.594  1.00  0.00           C
ATOM    609  CB  ARG A  30      85.666  61.657  73.465  1.00  0.00           C
ATOM    612  CG  ARG A  30      86.137  63.087  73.075  1.00  0.00           C
ATOM    615  CD  ARG A  30      86.277  64.087  74.225  1.00  0.00           C
ATOM    618  NE  ARG A  30      87.226  65.167  73.774  1.00  0.00           N
ATOM    620  CZ  ARG A  30      87.776  66.027  74.616  1.00  0.00           C
ATOM    621  NH1 ARG A  30      87.346  66.118  75.854  1.00  0.00           N
ATOM    624  NH2 ARG A  30      88.818  66.758  74.255  1.00  0.00           N
ATOM    627  C   ARG A  30      83.806  59.947  73.556  1.00  0.00           C
ATOM    628  O   ARG A  30      83.417  59.357  74.564  1.00  0.00           O
ATOM    629  N   VAL A  31      83.958  59.287  72.384  1.00  0.00           N
ATOM    631  CA  VAL A  31      84.016  57.837  72.274  1.00  0.00           C
ATOM    633  CB  VAL A  31      83.958  57.299  70.845  1.00  0.00           C
ATOM    635  CG1 VAL A  31      83.678  55.778  70.866  1.00  0.00           C
ATOM    639  CG2 VAL A  31      82.848  57.987  70.035  1.00  0.00           C
ATOM    643  C   VAL A  31      85.257  57.287  72.975  1.00  0.00           C
ATOM    644  O   VAL A  31      86.337  57.857  72.885  1.00  0.00           O
ATOM    645  N   GLY A  32      85.117  56.177  73.725  1.00  0.00           N
ATOM    647  CA  GLY A  32      86.216  55.557  74.476  1.00  0.00           C
ATOM    650  C   GLY A  32      86.096  55.787  75.936  1.00  0.00           C
ATOM    651  O   GLY A  32      86.826  55.197  76.725  1.00  0.00           O
ATOM    652  N   MET A  33      85.146  56.637  76.355  1.00  0.00           N
ATOM    654  CA  MET A  33      84.896  56.898  77.756  1.00  0.00           C
ATOM    656  CB  MET A  33      83.818  57.987  77.945  1.00  0.00           C
ATOM    659  CG  MET A  33      84.286  59.417  77.605  1.00  0.00           C
ATOM    662  SD  MET A  33      85.348  60.177  78.875  1.00  0.00           S
ATOM    663  CE  MET A  33      85.047  61.847  78.205  1.00  0.00           C
ATOM    667  C   MET A  33      84.496  55.657  78.545  1.00  0.00           C
ATOM    668  O   MET A  33      83.606  54.909  78.135  1.00  0.00           O
ATOM    669  N   THR A  34      85.106  55.438  79.725  1.00  0.00           N
ATOM    671  CA  THR A  34      84.486  54.707  80.835  1.00  0.00           C
ATOM    673  CB  THR A  34      85.416  54.337  82.006  1.00  0.00           C
ATOM    675  OG1 THR A  34      84.796  53.517  82.995  1.00  0.00           O
ATOM    677  CG2 THR A  34      85.917  55.569  82.765  1.00  0.00           C
ATOM    681  C   THR A  34      83.277  55.438  81.366  1.00  0.00           C
ATOM    682  O   THR A  34      83.257  56.667  81.525  1.00  0.00           O
ATOM    683  N   GLN A  35      82.216  54.677  81.695  1.00  0.00           N
ATOM    685  CA  GLN A  35      80.937  55.127  82.186  1.00  0.00           C
ATOM    687  CB  GLN A  35      80.096  53.847  82.395  1.00  0.00           C
ATOM    690  CG  GLN A  35      78.636  54.097  82.796  1.00  0.00           C
ATOM    693  CD  GLN A  35      77.876  52.777  82.796  1.00  0.00           C
ATOM    694  OE1 GLN A  35      77.056  52.488  81.926  1.00  0.00           O
ATOM    695  NE2 GLN A  35      78.176  51.907  83.785  1.00  0.00           N
ATOM    698  C   GLN A  35      81.007  55.927  83.465  1.00  0.00           C
ATOM    699  O   GLN A  35      80.246  56.857  83.715  1.00  0.00           O
ATOM    700  N   GLN A  36      82.036  55.627  84.286  1.00  0.00           N
ATOM    702  CA  GLN A  36      82.387  56.408  85.445  1.00  0.00           C
ATOM    704  CB  GLN A  36      83.567  55.708  86.185  1.00  0.00           C
ATOM    707  CG  GLN A  36      84.106  56.398  87.454  1.00  0.00           C
ATOM    710  CD  GLN A  36      84.966  57.637  87.164  1.00  0.00           C
ATOM    711  OE1 GLN A  36      84.586  58.778  87.415  1.00  0.00           O
ATOM    712  NE2 GLN A  36      86.166  57.409  86.585  1.00  0.00           N
ATOM    715  C   GLN A  36      82.696  57.868  85.105  1.00  0.00           C
ATOM    716  O   GLN A  36      82.226  58.799  85.765  1.00  0.00           O
ATOM    717  N   GLN A  37      83.456  58.127  84.025  1.00  0.00           N
ATOM    719  CA  GLN A  37      83.856  59.477  83.645  1.00  0.00           C
ATOM    721  CB  GLN A  37      85.136  59.449  82.765  1.00  0.00           C
ATOM    724  CG  GLN A  37      86.406  59.008  83.554  1.00  0.00           C
ATOM    727  CD  GLN A  37      87.667  58.967  82.686  1.00  0.00           C
ATOM    728  OE1 GLN A  37      87.708  59.347  81.515  1.00  0.00           O
ATOM    729  NE2 GLN A  37      88.776  58.479  83.274  1.00  0.00           N
ATOM    732  C   GLN A  37      82.746  60.277  82.954  1.00  0.00           C
ATOM    733  O   GLN A  37      82.757  61.508  82.915  1.00  0.00           O
ATOM    734  N   VAL A  38      81.706  59.598  82.425  1.00  0.00           N
ATOM    736  CA  VAL A  38      80.456  60.238  81.975  1.00  0.00           C
ATOM    738  CB  VAL A  38      79.566  59.237  81.245  1.00  0.00           C
ATOM    740  CG1 VAL A  38      78.236  59.868  80.826  1.00  0.00           C
ATOM    744  CG2 VAL A  38      80.257  58.758  79.965  1.00  0.00           C
ATOM    748  C   VAL A  38      79.746  60.937  83.106  1.00  0.00           C
ATOM    749  O   VAL A  38      79.326  62.098  82.995  1.00  0.00           O
ATOM    750  N   ALA A  39      79.676  60.277  84.275  1.00  0.00           N
ATOM    752  CA  ALA A  39      78.957  60.747  85.436  1.00  0.00           C
ATOM    754  CB  ALA A  39      78.736  59.557  86.375  1.00  0.00           C
ATOM    758  C   ALA A  39      79.676  61.837  86.215  1.00  0.00           C
ATOM    759  O   ALA A  39      79.098  62.479  87.085  1.00  0.00           O
ATOM    760  N   TYR A  40      80.986  62.028  85.945  1.00  0.00           N
ATOM    762  CA  TYR A  40      81.826  63.037  86.546  1.00  0.00           C
ATOM    764  CB  TYR A  40      83.297  62.847  86.076  1.00  0.00           C
ATOM    767  CG  TYR A  40      84.247  63.908  86.585  1.00  0.00           C
ATOM    768  CD1 TYR A  40      84.516  63.988  87.954  1.00  0.00           C
ATOM    770  CE1 TYR A  40      85.426  64.938  88.445  1.00  0.00           C
ATOM    772  CZ  TYR A  40      86.087  65.799  87.565  1.00  0.00           C
ATOM    773  OH  TYR A  40      87.066  66.658  88.065  1.00  0.00           O
ATOM    775  CD2 TYR A  40      84.887  64.807  85.705  1.00  0.00           C
ATOM    777  CE2 TYR A  40      85.816  65.737  86.185  1.00  0.00           C
ATOM    779  C   TYR A  40      81.376  64.467  86.235  1.00  0.00           C
ATOM    780  O   TYR A  40      81.367  65.337  87.095  1.00  0.00           O
ATOM    781  N   ALA A  41      81.026  64.729  84.965  1.00  0.00           N
ATOM    783  CA  ALA A  41      80.816  66.078  84.496  1.00  0.00           C
ATOM    785  CB  ALA A  41      81.816  66.357  83.355  1.00  0.00           C
ATOM    789  C   ALA A  41      79.417  66.317  83.965  1.00  0.00           C
ATOM    790  O   ALA A  41      78.996  67.467  83.855  1.00  0.00           O
ATOM    791  N   LEU A  42      78.646  65.287  83.586  1.00  0.00           N
ATOM    793  CA  LEU A  42      77.257  65.457  83.195  1.00  0.00           C
ATOM    795  CB  LEU A  42      76.867  64.457  82.085  1.00  0.00           C
ATOM    798  CG  LEU A  42      77.507  64.667  80.695  1.00  0.00           C
ATOM    800  CD1 LEU A  42      76.966  63.618  79.725  1.00  0.00           C
ATOM    804  CD2 LEU A  42      77.196  66.057  80.135  1.00  0.00           C
ATOM    808  C   LEU A  42      76.356  65.207  84.375  1.00  0.00           C
ATOM    809  O   LEU A  42      75.146  65.438  84.335  1.00  0.00           O
ATOM    810  N   GLY A  43      76.966  64.747  85.485  1.00  0.00           N
ATOM    812  CA  GLY A  43      76.266  64.217  86.635  1.00  0.00           C
ATOM    815  C   GLY A  43      75.776  62.837  86.415  1.00  0.00           C
ATOM    816  O   GLY A  43      75.867  62.238  85.345  1.00  0.00           O
ATOM    817  N   THR A  44      75.197  62.287  87.485  1.00  0.00           N
ATOM    819  CA  THR A  44      74.496  61.028  87.415  1.00  0.00           C
ATOM    821  CB  THR A  44      74.087  60.457  88.755  1.00  0.00           C
ATOM    823  OG1 THR A  44      73.446  61.457  89.524  1.00  0.00           O
ATOM    825  CG2 THR A  44      75.348  60.058  89.524  1.00  0.00           C
ATOM    829  C   THR A  44      73.236  61.238  86.595  1.00  0.00           C
ATOM    830  O   THR A  44      72.587  62.278  86.725  1.00  0.00           O
ATOM    831  N   PRO A  45      72.856  60.328  85.756  1.00  0.00           N
ATOM    832  CD  PRO A  45      73.736  59.277  85.265  1.00  0.00           C
ATOM    835  CA  PRO A  45      71.676  60.537  84.935  1.00  0.00           C
ATOM    837  CB  PRO A  45      71.937  59.637  83.726  1.00  0.00           C
ATOM    840  CG  PRO A  45      72.907  58.567  84.235  1.00  0.00           C
ATOM    843  C   PRO A  45      70.436  60.177  85.725  1.00  0.00           C
ATOM    844  O   PRO A  45      70.477  59.287  86.576  1.00  0.00           O
ATOM    845  N   LEU A  46      69.316  60.887  85.485  1.00  0.00           N
ATOM    847  CA  LEU A  46      68.047  60.688  86.185  1.00  0.00           C
ATOM    849  CB  LEU A  46      67.336  62.057  86.415  1.00  0.00           C
ATOM    852  CG  LEU A  46      67.776  62.808  87.695  1.00  0.00           C
ATOM    854  CD1 LEU A  46      69.227  63.307  87.645  1.00  0.00           C
ATOM    858  CD2 LEU A  46      66.836  63.988  88.036  1.00  0.00           C
ATOM    862  C   LEU A  46      67.096  59.729  85.475  1.00  0.00           C
ATOM    863  O   LEU A  46      66.016  59.449  85.985  1.00  0.00           O
ATOM    864  N   MET A  47      67.486  59.167  84.305  1.00  0.00           N
ATOM    866  CA  MET A  47      66.736  58.139  83.594  1.00  0.00           C
ATOM    868  CB  MET A  47      65.916  58.729  82.425  1.00  0.00           C
ATOM    871  CG  MET A  47      64.716  59.577  82.864  1.00  0.00           C
ATOM    874  SD  MET A  47      63.696  60.148  81.474  1.00  0.00           S
ATOM    875  CE  MET A  47      62.836  58.567  81.185  1.00  0.00           C
ATOM    879  C   MET A  47      67.707  57.127  83.004  1.00  0.00           C
ATOM    880  O   MET A  47      68.376  57.409  82.015  1.00  0.00           O
ATOM    881  N   SER A  48      67.806  55.909  83.576  1.00  0.00           N
ATOM    883  CA  SER A  48      68.606  54.837  83.004  1.00  0.00           C
ATOM    885  CB  SER A  48      69.516  54.017  84.006  1.00  0.00           C
ATOM    888  OG  SER A  48      69.166  54.118  85.385  1.00  0.00           O
ATOM    890  C   SER A  48      67.727  53.978  82.134  1.00  0.00           C
ATOM    891  O   SER A  48      66.566  54.298  81.906  1.00  0.00           O
ATOM    892  N   ASP A  49      68.266  52.877  81.564  1.00  0.00           N
ATOM    894  CA  ASP A  49      67.496  52.057  80.665  1.00  0.00           C
ATOM    896  CB  ASP A  49      68.306  51.847  79.355  1.00  0.00           C
ATOM    899  CG  ASP A  49      67.416  51.408  78.205  1.00  0.00           C
ATOM    900  OD1 ASP A  49      66.197  51.217  78.445  1.00  0.00           O
ATOM    901  OD2 ASP A  49      67.936  51.247  77.064  1.00  0.00           O
ATOM    902  C   ASP A  49      67.096  50.737  81.305  1.00  0.00           C
ATOM    903  O   ASP A  49      67.896  49.827  81.546  1.00  0.00           O
ATOM    904  N   PRO A  50      65.806  50.597  81.595  1.00  0.00           N
ATOM    905  CD  PRO A  50      65.136  51.508  82.516  1.00  0.00           C
ATOM    908  CA  PRO A  50      65.126  49.319  81.515  1.00  0.00           C
ATOM    910  CB  PRO A  50      64.096  49.368  82.665  1.00  0.00           C
ATOM    913  CG  PRO A  50      64.486  50.578  83.524  1.00  0.00           C
ATOM    916  C   PRO A  50      64.486  49.157  80.145  1.00  0.00           C
ATOM    917  O   PRO A  50      63.796  50.049  79.646  1.00  0.00           O
ATOM    918  N   PHE A  51      64.626  47.997  79.476  1.00  0.00           N
ATOM    920  CA  PHE A  51      64.746  46.688  80.096  1.00  0.00           C
ATOM    922  CB  PHE A  51      63.386  45.918  79.954  1.00  0.00           C
ATOM    925  CG  PHE A  51      62.206  46.857  80.125  1.00  0.00           C
ATOM    926  CD1 PHE A  51      61.777  47.238  81.395  1.00  0.00           C
ATOM    928  CE1 PHE A  51      60.667  48.078  81.576  1.00  0.00           C
ATOM    930  CZ  PHE A  51      60.007  48.587  80.454  1.00  0.00           C
ATOM    932  CD2 PHE A  51      61.546  47.397  79.006  1.00  0.00           C
ATOM    934  CE2 PHE A  51      60.476  48.297  79.175  1.00  0.00           C
ATOM    936  C   PHE A  51      65.856  45.867  79.435  1.00  0.00           C
ATOM    937  O   PHE A  51      65.757  45.517  78.264  1.00  0.00           O
ATOM    938  N   GLY A  52      66.896  45.487  80.205  1.00  0.00           N
ATOM    940  CA  GLY A  52      67.867  44.467  79.795  1.00  0.00           C
ATOM    943  C   GLY A  52      68.957  44.909  78.866  1.00  0.00           C
ATOM    944  O   GLY A  52      69.676  44.078  78.296  1.00  0.00           O
ATOM    945  N   THR A  53      69.117  46.217  78.695  1.00  0.00           N
ATOM    947  CA  THR A  53      70.106  46.847  77.835  1.00  0.00           C
ATOM    949  CB  THR A  53      69.507  47.458  76.555  1.00  0.00           C
ATOM    951  OG1 THR A  53      68.376  48.278  76.844  1.00  0.00           O
ATOM    953  CG2 THR A  53      68.977  46.317  75.675  1.00  0.00           C
ATOM    957  C   THR A  53      70.797  47.917  78.656  1.00  0.00           C
ATOM    958  O   THR A  53      70.426  48.167  79.805  1.00  0.00           O
ATOM    959  N   ASN A  54      71.867  48.537  78.135  1.00  0.00           N
ATOM    961  CA  ASN A  54      72.486  49.659  78.814  1.00  0.00           C
ATOM    963  CB  ASN A  54      73.896  49.247  79.295  1.00  0.00           C
ATOM    966  CG  ASN A  54      74.536  50.287  80.224  1.00  0.00           C
ATOM    967  OD1 ASN A  54      73.986  51.328  80.565  1.00  0.00           O
ATOM    968  ND2 ASN A  54      75.766  49.947  80.676  1.00  0.00           N
ATOM    971  C   ASN A  54      72.526  50.887  77.925  1.00  0.00           C
ATOM    972  O   ASN A  54      73.376  50.997  77.035  1.00  0.00           O
ATOM    973  N   THR A  55      71.676  51.889  78.234  1.00  0.00           N
ATOM    975  CA  THR A  55      71.867  53.257  77.805  1.00  0.00           C
ATOM    977  CB  THR A  55      70.937  53.729  76.675  1.00  0.00           C
ATOM    979  OG1 THR A  55      69.617  53.978  77.124  1.00  0.00           O
ATOM    981  CG2 THR A  55      70.856  52.658  75.575  1.00  0.00           C
ATOM    985  C   THR A  55      71.696  54.157  79.024  1.00  0.00           C
ATOM    986  O   THR A  55      71.096  53.787  80.046  1.00  0.00           O
ATOM    987  N   TRP A  56      72.236  55.387  78.965  1.00  0.00           N
ATOM    989  CA  TRP A  56      72.026  56.447  79.915  1.00  0.00           C
ATOM    991  CB  TRP A  56      73.367  56.987  80.525  1.00  0.00           C
ATOM    994  CG  TRP A  56      74.036  56.118  81.555  1.00  0.00           C
ATOM    995  CD1 TRP A  56      73.656  54.868  81.965  1.00  0.00           C
ATOM    997  NE1 TRP A  56      74.386  54.497  83.065  1.00  0.00           N
ATOM    999  CE2 TRP A  56      75.267  55.467  83.374  1.00  0.00           C
ATOM   1000  CD2 TRP A  56      75.116  56.497  82.425  1.00  0.00           C
ATOM   1001  CE3 TRP A  56      75.946  57.618  82.516  1.00  0.00           C
ATOM   1003  CZ3 TRP A  56      76.867  57.688  83.554  1.00  0.00           C
ATOM   1005  CZ2 TRP A  56      76.146  55.548  84.435  1.00  0.00           C
ATOM   1007  CH2 TRP A  56      76.956  56.677  84.515  1.00  0.00           C
ATOM   1009  C   TRP A  56      71.316  57.597  79.215  1.00  0.00           C
ATOM   1010  O   TRP A  56      71.876  58.237  78.326  1.00  0.00           O
ATOM   1011  N   PHE A  57      70.076  57.887  79.624  1.00  0.00           N
ATOM   1013  CA  PHE A  57      69.316  58.988  79.085  1.00  0.00           C
ATOM   1015  CB  PHE A  57      67.796  58.729  79.024  1.00  0.00           C
ATOM   1018  CG  PHE A  57      67.496  57.518  78.194  1.00  0.00           C
ATOM   1019  CD1 PHE A  57      67.226  57.648  76.825  1.00  0.00           C
ATOM   1021  CE1 PHE A  57      66.836  56.527  76.064  1.00  0.00           C
ATOM   1023  CZ  PHE A  57      66.706  55.277  76.685  1.00  0.00           C
ATOM   1025  CD2 PHE A  57      67.336  56.258  78.805  1.00  0.00           C
ATOM   1027  CE2 PHE A  57      66.946  55.148  78.054  1.00  0.00           C
ATOM   1029  C   PHE A  57      69.566  60.247  79.884  1.00  0.00           C
ATOM   1030  O   PHE A  57      69.196  60.398  81.054  1.00  0.00           O
ATOM   1031  N   TYR A  58      70.176  61.229  79.195  1.00  0.00           N
ATOM   1033  CA  TYR A  58      70.256  62.588  79.646  1.00  0.00           C
ATOM   1035  CB  TYR A  58      71.666  63.199  79.495  1.00  0.00           C
ATOM   1038  CG  TYR A  58      72.666  62.549  80.405  1.00  0.00           C
ATOM   1039  CD1 TYR A  58      73.396  61.427  79.985  1.00  0.00           C
ATOM   1041  CE1 TYR A  58      74.407  60.887  80.805  1.00  0.00           C
ATOM   1043  CZ  TYR A  58      74.696  61.478  82.046  1.00  0.00           C
ATOM   1044  OH  TYR A  58      75.716  60.957  82.854  1.00  0.00           O
ATOM   1046  CD2 TYR A  58      72.956  63.118  81.665  1.00  0.00           C
ATOM   1048  CE2 TYR A  58      73.947  62.567  82.485  1.00  0.00           C
ATOM   1050  C   TYR A  58      69.246  63.377  78.866  1.00  0.00           C
ATOM   1051  O   TYR A  58      69.407  63.697  77.686  1.00  0.00           O
ATOM   1052  N   VAL A  59      68.136  63.729  79.525  1.00  0.00           N
ATOM   1054  CA  VAL A  59      67.096  64.558  78.954  1.00  0.00           C
ATOM   1056  CB  VAL A  59      65.716  63.917  79.085  1.00  0.00           C
ATOM   1058  CG1 VAL A  59      65.396  63.479  80.536  1.00  0.00           C
ATOM   1062  CG2 VAL A  59      64.636  64.857  78.524  1.00  0.00           C
ATOM   1066  C   VAL A  59      67.176  65.887  79.655  1.00  0.00           C
ATOM   1067  O   VAL A  59      67.326  65.917  80.865  1.00  0.00           O
ATOM   1068  N   PHE A  60      67.106  66.987  78.895  1.00  0.00           N
ATOM   1070  CA  PHE A  60      66.986  68.339  79.415  1.00  0.00           C
ATOM   1072  CB  PHE A  60      68.007  69.247  78.675  1.00  0.00           C
ATOM   1075  CG  PHE A  60      67.946  70.688  79.094  1.00  0.00           C
ATOM   1076  CD1 PHE A  60      68.596  71.098  80.265  1.00  0.00           C
ATOM   1078  CE1 PHE A  60      68.576  72.438  80.665  1.00  0.00           C
ATOM   1080  CZ  PHE A  60      67.916  73.378  79.884  1.00  0.00           C
ATOM   1082  CD2 PHE A  60      67.286  71.648  78.305  1.00  0.00           C
ATOM   1084  CE2 PHE A  60      67.257  72.988  78.715  1.00  0.00           C
ATOM   1086  C   PHE A  60      65.576  68.729  79.064  1.00  0.00           C
ATOM   1087  O   PHE A  60      65.156  68.467  77.945  1.00  0.00           O
ATOM   1088  N   ARG A  61      64.786  69.307  79.985  1.00  0.00           N
ATOM   1090  CA  ARG A  61      63.437  69.707  79.686  1.00  0.00           C
ATOM   1092  CB  ARG A  61      62.456  68.527  79.855  1.00  0.00           C
ATOM   1095  CG  ARG A  61      61.016  68.857  79.415  1.00  0.00           C
ATOM   1098  CD  ARG A  61      60.066  67.667  79.584  1.00  0.00           C
ATOM   1101  NE  ARG A  61      58.757  68.067  78.975  1.00  0.00           N
ATOM   1103  CZ  ARG A  61      58.376  67.768  77.745  1.00  0.00           C
ATOM   1104  NH1 ARG A  61      59.126  67.118  76.885  1.00  0.00           N
ATOM   1107  NH2 ARG A  61      57.166  68.089  77.344  1.00  0.00           N
ATOM   1110  C   ARG A  61      63.016  70.878  80.565  1.00  0.00           C
ATOM   1111  O   ARG A  61      63.186  70.857  81.786  1.00  0.00           O
ATOM   1112  N   GLN A  62      62.416  71.917  79.976  1.00  0.00           N
ATOM   1114  CA  GLN A  62      61.977  73.097  80.685  1.00  0.00           C
ATOM   1116  CB  GLN A  62      62.936  74.277  80.405  1.00  0.00           C
ATOM   1119  CG  GLN A  62      64.416  73.957  80.734  1.00  0.00           C
ATOM   1122  CD  GLN A  62      65.286  75.207  80.634  1.00  0.00           C
ATOM   1123  OE1 GLN A  62      65.696  75.729  79.584  1.00  0.00           O
ATOM   1124  NE2 GLN A  62      65.657  75.717  81.835  1.00  0.00           N
ATOM   1127  C   GLN A  62      60.626  73.467  80.135  1.00  0.00           C
ATOM   1128  O   GLN A  62      60.436  73.457  78.925  1.00  0.00           O
ATOM   1129  N   GLN A  63      59.626  73.817  80.975  1.00  0.00           N
ATOM   1131  CA  GLN A  63      58.386  74.368  80.475  1.00  0.00           C
ATOM   1133  CB  GLN A  63      57.226  73.378  80.756  1.00  0.00           C
ATOM   1136  CG  GLN A  63      55.906  73.817  80.084  1.00  0.00           C
ATOM   1139  CD  GLN A  63      54.766  72.837  80.364  1.00  0.00           C
ATOM   1140  OE1 GLN A  63      54.286  72.717  81.495  1.00  0.00           O
ATOM   1141  NE2 GLN A  63      54.306  72.128  79.315  1.00  0.00           N
ATOM   1144  C   GLN A  63      58.046  75.699  81.156  1.00  0.00           C
ATOM   1145  O   GLN A  63      57.507  75.667  82.264  1.00  0.00           O
ATOM   1146  N   PRO A  64      58.256  76.878  80.565  1.00  0.00           N
ATOM   1147  CD  PRO A  64      59.166  77.067  79.435  1.00  0.00           C
ATOM   1150  CA  PRO A  64      58.186  78.097  81.366  1.00  0.00           C
ATOM   1152  CB  PRO A  64      59.536  78.799  81.115  1.00  0.00           C
ATOM   1155  CG  PRO A  64      60.206  78.078  79.925  1.00  0.00           C
ATOM   1158  C   PRO A  64      57.006  78.938  80.914  1.00  0.00           C
ATOM   1159  O   PRO A  64      56.816  79.177  79.725  1.00  0.00           O
ATOM   1160  N   GLY A  65      56.176  79.409  81.875  1.00  0.00           N
ATOM   1162  CA  GLY A  65      55.216  80.508  81.704  1.00  0.00           C
ATOM   1165  C   GLY A  65      54.286  80.538  80.504  1.00  0.00           C
ATOM   1166  O   GLY A  65      53.946  81.609  79.995  1.00  0.00           O
ATOM   1167  N   HIS A  66      53.876  79.357  79.995  1.00  0.00           N
ATOM   1169  CA  HIS A  66      53.027  79.229  78.814  1.00  0.00           C
ATOM   1171  CB  HIS A  66      51.616  79.877  78.954  1.00  0.00           C
ATOM   1174  ND1 HIS A  66      50.476  79.578  81.215  1.00  0.00           N
ATOM   1175  CG  HIS A  66      50.676  79.167  79.896  1.00  0.00           C
ATOM   1176  CE1 HIS A  66      49.456  78.868  81.635  1.00  0.00           C
ATOM   1178  NE2 HIS A  66      48.986  78.027  80.695  1.00  0.00           N
ATOM   1180  CD2 HIS A  66      49.746  78.237  79.564  1.00  0.00           C
ATOM   1182  C   HIS A  66      53.716  79.667  77.524  1.00  0.00           C
ATOM   1183  O   HIS A  66      53.066  79.818  76.495  1.00  0.00           O
ATOM   1184  N   GLU A  67      55.046  79.857  77.524  1.00  0.00           N
ATOM   1186  CA  GLU A  67      55.797  80.247  76.346  1.00  0.00           C
ATOM   1188  CB  GLU A  67      57.236  80.718  76.715  1.00  0.00           C
ATOM   1191  CG  GLU A  67      57.246  81.959  77.665  1.00  0.00           C
ATOM   1194  CD  GLU A  67      58.626  82.388  78.165  1.00  0.00           C
ATOM   1195  OE1 GLU A  67      59.466  82.829  77.344  1.00  0.00           O
ATOM   1196  OE2 GLU A  67      58.846  82.397  79.415  1.00  0.00           O
ATOM   1197  C   GLU A  67      55.846  79.129  75.326  1.00  0.00           C
ATOM   1198  O   GLU A  67      55.716  79.339  74.115  1.00  0.00           O
ATOM   1199  N   GLY A  68      55.996  77.898  75.834  1.00  0.00           N
ATOM   1201  CA  GLY A  68      56.306  76.717  75.064  1.00  0.00           C
ATOM   1204  C   GLY A  68      57.036  75.777  75.965  1.00  0.00           C
ATOM   1205  O   GLY A  68      56.816  75.757  77.174  1.00  0.00           O
ATOM   1206  N   VAL A  69      57.896  74.927  75.414  1.00  0.00           N
ATOM   1208  CA  VAL A  69      58.706  73.997  76.175  1.00  0.00           C
ATOM   1210  CB  VAL A  69      58.227  72.527  76.126  1.00  0.00           C
ATOM   1212  CG1 VAL A  69      58.316  71.857  77.505  1.00  0.00           C
ATOM   1216  CG2 VAL A  69      56.766  72.467  75.675  1.00  0.00           C
ATOM   1220  C   VAL A  69      60.046  74.118  75.495  1.00  0.00           C
ATOM   1221  O   VAL A  69      60.106  74.549  74.344  1.00  0.00           O
ATOM   1222  N   THR A  70      61.136  73.717  76.185  1.00  0.00           N
ATOM   1224  CA  THR A  70      62.416  73.448  75.545  1.00  0.00           C
ATOM   1226  CB  THR A  70      63.437  74.558  75.645  1.00  0.00           C
ATOM   1228  OG1 THR A  70      63.856  74.768  76.984  1.00  0.00           O
ATOM   1230  CG2 THR A  70      62.836  75.868  75.075  1.00  0.00           C
ATOM   1234  C   THR A  70      62.966  72.128  76.086  1.00  0.00           C
ATOM   1235  O   THR A  70      62.936  71.857  77.285  1.00  0.00           O
ATOM   1236  N   GLN A  71      63.426  71.238  75.215  1.00  0.00           N
ATOM   1238  CA  GLN A  71      63.996  69.967  75.575  1.00  0.00           C
ATOM   1240  CB  GLN A  71      62.956  68.807  75.715  1.00  0.00           C
ATOM   1243  CG  GLN A  71      63.466  67.357  75.505  1.00  0.00           C
ATOM   1246  CD  GLN A  71      62.416  66.277  75.845  1.00  0.00           C
ATOM   1247  OE1 GLN A  71      61.806  66.207  76.906  1.00  0.00           O
ATOM   1248  NE2 GLN A  71      62.206  65.337  74.896  1.00  0.00           N
ATOM   1251  C   GLN A  71      65.036  69.618  74.555  1.00  0.00           C
ATOM   1252  O   GLN A  71      64.816  69.817  73.366  1.00  0.00           O
ATOM   1253  N   GLN A  72      66.156  69.037  74.985  1.00  0.00           N
ATOM   1255  CA  GLN A  72      67.007  68.299  74.086  1.00  0.00           C
ATOM   1257  CB  GLN A  72      68.306  69.027  73.725  1.00  0.00           C
ATOM   1260  CG  GLN A  72      69.098  69.507  74.965  1.00  0.00           C
ATOM   1263  CD  GLN A  72      70.526  69.828  74.576  1.00  0.00           C
ATOM   1264  OE1 GLN A  72      71.176  69.078  73.844  1.00  0.00           O
ATOM   1265  NE2 GLN A  72      71.046  70.948  75.096  1.00  0.00           N
ATOM   1268  C   GLN A  72      67.326  66.967  74.725  1.00  0.00           C
ATOM   1269  O   GLN A  72      67.296  66.817  75.945  1.00  0.00           O
ATOM   1270  N   THR A  73      67.616  65.938  73.905  1.00  0.00           N
ATOM   1272  CA  THR A  73      67.856  64.607  74.455  1.00  0.00           C
ATOM   1274  CB  THR A  73      66.696  63.577  74.365  1.00  0.00           C
ATOM   1276  OG1 THR A  73      66.847  62.497  73.454  1.00  0.00           O
ATOM   1278  CG2 THR A  73      65.456  64.307  73.905  1.00  0.00           C
ATOM   1282  C   THR A  73      69.146  64.098  73.914  1.00  0.00           C
ATOM   1283  O   THR A  73      69.477  64.227  72.734  1.00  0.00           O
ATOM   1284  N   LEU A  74      69.906  63.517  74.836  1.00  0.00           N
ATOM   1286  CA  LEU A  74      71.176  62.898  74.604  1.00  0.00           C
ATOM   1288  CB  LEU A  74      72.226  63.747  75.344  1.00  0.00           C
ATOM   1291  CG  LEU A  74      73.656  63.188  75.344  1.00  0.00           C
ATOM   1293  CD1 LEU A  74      74.196  63.148  73.914  1.00  0.00           C
ATOM   1297  CD2 LEU A  74      74.566  64.027  76.255  1.00  0.00           C
ATOM   1301  C   LEU A  74      71.046  61.527  75.215  1.00  0.00           C
ATOM   1302  O   LEU A  74      70.776  61.387  76.415  1.00  0.00           O
ATOM   1303  N   THR A  75      71.206  60.467  74.415  1.00  0.00           N
ATOM   1305  CA  THR A  75      71.176  59.107  74.906  1.00  0.00           C
ATOM   1307  CB  THR A  75      69.906  58.348  74.514  1.00  0.00           C
ATOM   1309  OG1 THR A  75      69.906  56.987  74.915  1.00  0.00           O
ATOM   1311  CG2 THR A  75      69.636  58.398  73.005  1.00  0.00           C
ATOM   1315  C   THR A  75      72.476  58.457  74.495  1.00  0.00           C
ATOM   1316  O   THR A  75      73.026  58.717  73.426  1.00  0.00           O
ATOM   1317  N   LEU A  76      73.076  57.707  75.425  1.00  0.00           N
ATOM   1319  CA  LEU A  76      74.417  57.168  75.285  1.00  0.00           C
ATOM   1321  CB  LEU A  76      75.396  57.738  76.366  1.00  0.00           C
ATOM   1324  CG  LEU A  76      75.316  59.247  76.664  1.00  0.00           C
ATOM   1326  CD1 LEU A  76      76.316  59.589  77.785  1.00  0.00           C
ATOM   1330  CD2 LEU A  76      75.606  60.127  75.445  1.00  0.00           C
ATOM   1334  C   LEU A  76      74.356  55.657  75.465  1.00  0.00           C
ATOM   1335  O   LEU A  76      73.986  55.188  76.545  1.00  0.00           O
ATOM   1336  N   THR A  77      74.706  54.848  74.435  1.00  0.00           N
ATOM   1338  CA  THR A  77      74.736  53.377  74.564  1.00  0.00           C
ATOM   1340  CB  THR A  77      74.547  52.558  73.275  1.00  0.00           C
ATOM   1342  OG1 THR A  77      73.386  52.977  72.586  1.00  0.00           O
ATOM   1344  CG2 THR A  77      74.276  51.067  73.576  1.00  0.00           C
ATOM   1348  C   THR A  77      76.076  52.927  75.105  1.00  0.00           C
ATOM   1349  O   THR A  77      77.126  53.387  74.665  1.00  0.00           O
ATOM   1350  N   PHE A  78      76.086  51.967  76.045  1.00  0.00           N
ATOM   1352  CA  PHE A  78      77.296  51.368  76.576  1.00  0.00           C
ATOM   1354  CB  PHE A  78      77.416  51.527  78.105  1.00  0.00           C
ATOM   1357  CG  PHE A  78      77.456  52.977  78.495  1.00  0.00           C
ATOM   1358  CD1 PHE A  78      76.276  53.747  78.555  1.00  0.00           C
ATOM   1360  CE1 PHE A  78      76.326  55.097  78.945  1.00  0.00           C
ATOM   1362  CZ  PHE A  78      77.536  55.667  79.335  1.00  0.00           C
ATOM   1364  CD2 PHE A  78      78.656  53.558  78.906  1.00  0.00           C
ATOM   1366  CE2 PHE A  78      78.687  54.888  79.326  1.00  0.00           C
ATOM   1368  C   PHE A  78      77.326  49.897  76.245  1.00  0.00           C
ATOM   1369  O   PHE A  78      76.306  49.247  76.045  1.00  0.00           O
ATOM   1370  N   ASN A  79      78.546  49.347  76.134  1.00  0.00           N
ATOM   1372  CA  ASN A  79      78.786  47.917  76.086  1.00  0.00           C
ATOM   1374  CB  ASN A  79      79.996  47.588  75.165  1.00  0.00           C
ATOM   1377  CG  ASN A  79      81.347  48.078  75.705  1.00  0.00           C
ATOM   1378  OD1 ASN A  79      81.557  48.307  76.895  1.00  0.00           O
ATOM   1379  ND2 ASN A  79      82.326  48.227  74.785  1.00  0.00           N
ATOM   1382  C   ASN A  79      78.926  47.317  77.476  1.00  0.00           C
ATOM   1383  O   ASN A  79      78.957  47.997  78.495  1.00  0.00           O
ATOM   1384  N   SER A  80      79.076  45.979  77.516  1.00  0.00           N
ATOM   1386  CA  SER A  80      79.146  45.148  78.704  1.00  0.00           C
ATOM   1388  CB  SER A  80      79.006  43.668  78.256  1.00  0.00           C
ATOM   1391  OG  SER A  80      79.906  43.367  77.186  1.00  0.00           O
ATOM   1393  C   SER A  80      80.386  45.377  79.576  1.00  0.00           C
ATOM   1394  O   SER A  80      80.516  44.877  80.695  1.00  0.00           O
ATOM   1395  N   SER A  81      81.337  46.188  79.064  1.00  0.00           N
ATOM   1397  CA  SER A  81      82.576  46.618  79.704  1.00  0.00           C
ATOM   1399  CB  SER A  81      83.697  46.677  78.626  1.00  0.00           C
ATOM   1402  OG  SER A  81      85.016  46.828  79.146  1.00  0.00           O
ATOM   1404  C   SER A  81      82.447  48.017  80.275  1.00  0.00           C
ATOM   1405  O   SER A  81      83.367  48.528  80.914  1.00  0.00           O
ATOM   1406  N   GLY A  82      81.297  48.697  80.105  1.00  0.00           N
ATOM   1408  CA  GLY A  82      81.057  50.028  80.645  1.00  0.00           C
ATOM   1411  C   GLY A  82      81.776  51.098  79.896  1.00  0.00           C
ATOM   1412  O   GLY A  82      82.196  52.098  80.466  1.00  0.00           O
ATOM   1413  N   VAL A  83      81.916  50.877  78.586  1.00  0.00           N
ATOM   1415  CA  VAL A  83      82.496  51.819  77.665  1.00  0.00           C
ATOM   1417  CB  VAL A  83      83.686  51.217  76.935  1.00  0.00           C
ATOM   1419  CG1 VAL A  83      84.486  52.348  76.255  1.00  0.00           C
ATOM   1423  CG2 VAL A  83      84.576  50.467  77.945  1.00  0.00           C
ATOM   1427  C   VAL A  83      81.406  52.187  76.675  1.00  0.00           C
ATOM   1428  O   VAL A  83      80.646  51.317  76.226  1.00  0.00           O
ATOM   1429  N   LEU A  84      81.227  53.479  76.346  1.00  0.00           N
ATOM   1431  CA  LEU A  84      80.176  53.857  75.405  1.00  0.00           C
ATOM   1433  CB  LEU A  84      79.676  55.317  75.565  1.00  0.00           C
ATOM   1436  CG  LEU A  84      80.696  56.457  75.344  1.00  0.00           C
ATOM   1438  CD1 LEU A  84      80.867  56.758  73.844  1.00  0.00           C
ATOM   1442  CD2 LEU A  84      80.208  57.728  76.064  1.00  0.00           C
ATOM   1446  C   LEU A  84      80.476  53.467  73.965  1.00  0.00           C
ATOM   1447  O   LEU A  84      81.576  53.647  73.446  1.00  0.00           O
ATOM   1448  N   THR A  85      79.466  52.907  73.264  1.00  0.00           N
ATOM   1450  CA  THR A  85      79.606  52.497  71.874  1.00  0.00           C
ATOM   1452  CB  THR A  85      78.906  51.177  71.545  1.00  0.00           C
ATOM   1454  OG1 THR A  85      77.516  51.168  71.855  1.00  0.00           O
ATOM   1456  CG2 THR A  85      79.536  50.088  72.404  1.00  0.00           C
ATOM   1460  C   THR A  85      79.066  53.577  70.965  1.00  0.00           C
ATOM   1461  O   THR A  85      79.486  53.747  69.826  1.00  0.00           O
ATOM   1462  N   ASN A  86      78.106  54.377  71.475  1.00  0.00           N
ATOM   1464  CA  ASN A  86      77.316  55.217  70.615  1.00  0.00           C
ATOM   1466  CB  ASN A  86      76.106  54.417  70.076  1.00  0.00           C
ATOM   1469  CG  ASN A  86      75.286  55.228  69.094  1.00  0.00           C
ATOM   1470  OD1 ASN A  86      74.246  55.778  69.455  1.00  0.00           O
ATOM   1471  ND2 ASN A  86      75.776  55.407  67.855  1.00  0.00           N
ATOM   1474  C   ASN A  86      76.886  56.497  71.305  1.00  0.00           C
ATOM   1475  O   ASN A  86      76.666  56.527  72.516  1.00  0.00           O
ATOM   1476  N   ILE A  87      76.766  57.578  70.515  1.00  0.00           N
ATOM   1478  CA  ILE A  87      76.296  58.857  70.995  1.00  0.00           C
ATOM   1480  CB  ILE A  87      77.396  59.909  71.045  1.00  0.00           C
ATOM   1482  CG2 ILE A  87      76.806  61.147  71.725  1.00  0.00           C
ATOM   1486  CG1 ILE A  87      78.706  59.438  71.745  1.00  0.00           C
ATOM   1489  CD  ILE A  87      78.546  59.197  73.245  1.00  0.00           C
ATOM   1493  C   ILE A  87      75.256  59.347  70.006  1.00  0.00           C
ATOM   1494  O   ILE A  87      75.606  59.627  68.855  1.00  0.00           O
ATOM   1495  N   ASP A  88      73.996  59.507  70.445  1.00  0.00           N
ATOM   1497  CA  ASP A  88      72.916  60.078  69.686  1.00  0.00           C
ATOM   1499  CB  ASP A  88      71.776  59.027  69.505  1.00  0.00           C
ATOM   1502  CG  ASP A  88      70.516  59.519  68.785  1.00  0.00           C
ATOM   1503  OD1 ASP A  88      70.456  60.708  68.395  1.00  0.00           O
ATOM   1504  OD2 ASP A  88      69.576  58.688  68.646  1.00  0.00           O
ATOM   1505  C   ASP A  88      72.486  61.347  70.405  1.00  0.00           C
ATOM   1506  O   ASP A  88      72.257  61.368  71.615  1.00  0.00           O
ATOM   1507  N   ASN A  89      72.396  62.467  69.665  1.00  0.00           N
ATOM   1509  CA  ASN A  89      71.886  63.717  70.164  1.00  0.00           C
ATOM   1511  CB  ASN A  89      72.996  64.799  70.326  1.00  0.00           C
ATOM   1514  CG  ASN A  89      72.406  66.107  70.855  1.00  0.00           C
ATOM   1515  OD1 ASN A  89      72.026  66.979  70.076  1.00  0.00           O
ATOM   1516  ND2 ASN A  89      72.266  66.217  72.186  1.00  0.00           N
ATOM   1519  C   ASN A  89      70.806  64.167  69.204  1.00  0.00           C
ATOM   1520  O   ASN A  89      71.007  64.217  67.995  1.00  0.00           O
ATOM   1521  N   LYS A  90      69.626  64.519  69.745  1.00  0.00           N
ATOM   1523  CA  LYS A  90      68.566  65.078  68.935  1.00  0.00           C
ATOM   1525  CB  LYS A  90      67.496  64.008  68.545  1.00  0.00           C
ATOM   1528  CG  LYS A  90      66.816  63.257  69.704  1.00  0.00           C
ATOM   1531  CD  LYS A  90      66.166  61.927  69.255  1.00  0.00           C
ATOM   1534  CE  LYS A  90      65.716  61.007  70.405  1.00  0.00           C
ATOM   1537  NZ  LYS A  90      64.776  61.737  71.274  1.00  0.00           N
ATOM   1541  C   LYS A  90      67.956  66.277  69.645  1.00  0.00           C
ATOM   1542  O   LYS A  90      67.316  66.098  70.694  1.00  0.00           O
ATOM   1543  N   PRO A  91      68.097  67.508  69.135  1.00  0.00           N
ATOM   1544  CD  PRO A  91      69.236  67.868  68.275  1.00  0.00           C
ATOM   1547  CA  PRO A  91      67.626  68.667  69.884  1.00  0.00           C
ATOM   1549  CB  PRO A  91      68.356  69.857  69.204  1.00  0.00           C
ATOM   1552  CG  PRO A  91      69.666  69.247  68.735  1.00  0.00           C
ATOM   1555  C   PRO A  91      66.117  68.878  69.904  1.00  0.00           C
ATOM   1556  O   PRO A  91      65.507  68.588  70.926  1.00  0.00           O
ATOM   1557  N   ALA A  92      65.466  69.357  68.826  1.00  0.00           N
ATOM   1559  CA  ALA A  92      64.286  70.197  69.016  1.00  0.00           C
ATOM   1561  CB  ALA A  92      64.316  71.317  67.954  1.00  0.00           C
ATOM   1565  C   ALA A  92      62.906  69.537  68.975  1.00  0.00           C
ATOM   1566  O   ALA A  92      61.886  70.228  68.914  1.00  0.00           O
ATOM   1567  N   LEU A  93      62.836  68.199  69.035  1.00  0.00           N
ATOM   1569  CA  LEU A  93      61.626  67.417  68.774  1.00  0.00           C
ATOM   1571  CB  LEU A  93      60.536  67.557  69.884  1.00  0.00           C
ATOM   1574  CG  LEU A  93      61.026  67.037  71.235  1.00  0.00           C
ATOM   1576  CD1 LEU A  93      61.496  68.148  72.186  1.00  0.00           C
ATOM   1580  CD2 LEU A  93      59.976  66.148  71.906  1.00  0.00           C
ATOM   1584  C   LEU A  93      60.996  67.588  67.396  1.00  0.00           C
ATOM   1585  O   LEU A  93      61.636  68.048  66.445  1.00  0.00           O
ATOM   1586  N   SER A  94      59.726  67.188  67.256  1.00  0.00           N
ATOM   1588  CA  SER A  94      58.846  67.677  66.235  1.00  0.00           C
ATOM   1590  CB  SER A  94      58.826  66.707  65.016  1.00  0.00           C
ATOM   1593  OG  SER A  94      58.216  67.247  63.844  1.00  0.00           O
ATOM   1595  C   SER A  94      57.446  67.848  66.906  1.00  0.00           C
ATOM   1596  OT1 SER A  94      57.206  67.207  67.975  1.00  0.00           O
ATOM   1597  OT2 SER A  94      56.616  68.648  66.414  1.00  0.00           O
ATOM   1598  NH3 POPEB  95     118.958  48.307  75.236  1.00  0.00           N
ATOM   1602  C12 POPEB  95     119.226  46.938  75.826  1.00  0.00           C
ATOM   1605  C11 POPEB  95     120.536  46.328  75.295  1.00  0.00           C
ATOM   1608  P   POPEB  95     122.226  44.377  75.775  1.00  0.00           P
ATOM   1609  O13 POPEB  95     123.376  45.277  75.575  1.00  0.00           O
ATOM   1610  O14 POPEB  95     122.366  43.188  76.655  1.00  0.00           O
ATOM   1611  O11 POPEB  95     121.776  43.828  74.355  1.00  0.00           O
ATOM   1612  O12 POPEB  95     120.897  45.188  76.086  1.00  0.00           O
ATOM   1613  C1  POPEB  95     122.776  43.339  73.465  1.00  0.00           C
ATOM   1616  C2  POPEB  95     123.216  44.389  72.415  1.00  0.00           C
ATOM   1618  O21 POPEB  95     123.176  43.817  71.104  1.00  0.00           O
ATOM   1619  C21 POPEB  95     123.987  42.817  70.825  1.00  0.00           C
ATOM   1620  O22 POPEB  95     124.647  42.159  71.624  1.00  0.00           O
ATOM   1621  C22 POPEB  95     123.996  42.677  69.304  1.00  0.00           C
ATOM   1624  C3  POPEB  95     124.598  45.078  72.675  1.00  0.00           C
ATOM   1627  O31 POPEB  95     125.237  45.578  71.484  1.00  0.00           O
ATOM   1628  C31 POPEB  95     124.716  46.637  70.905  1.00  0.00           C
ATOM   1629  O32 POPEB  95     123.657  47.187  71.204  1.00  0.00           O
ATOM   1630  C32 POPEB  95     125.646  47.117  69.795  1.00  0.00           C
ATOM   1633  C23 POPEB  95     122.796  43.307  68.545  1.00  0.00           C
ATOM   1636  C24 POPEB  95     123.076  43.348  67.046  1.00  0.00           C
ATOM   1639  C25 POPEB  95     121.846  43.668  66.186  1.00  0.00           C
ATOM   1642  C26 POPEB  95     122.028  44.897  65.274  1.00  0.00           C
ATOM   1645  C27 POPEB  95     120.886  45.028  64.265  1.00  0.00           C
ATOM   1648  C28 POPEB  95     120.856  46.368  63.506  1.00  0.00           C
ATOM   1651  C29 POPEB  95     122.196  46.819  62.995  1.00  0.00           C
ATOM   1653 0C21 POPEB  95     122.687  46.697  61.754  1.00  0.00           C
ATOM   1655 1C21 POPEB  95     122.036  45.997  60.575  1.00  0.00           C
ATOM   1658 2C21 POPEB  95     123.106  45.277  59.735  1.00  0.00           C
ATOM   1661 3C21 POPEB  95     122.536  44.438  58.586  1.00  0.00           C
ATOM   1664 4C21 POPEB  95     123.636  43.787  57.745  1.00  0.00           C
ATOM   1667 5C21 POPEB  95     123.116  42.758  56.735  1.00  0.00           C
ATOM   1670 6C21 POPEB  95     124.257  42.107  55.926  1.00  0.00           C
ATOM   1673 7C21 POPEB  95     123.756  41.138  54.844  1.00  0.00           C
ATOM   1676 8C21 POPEB  95     124.886  40.427  54.105  1.00  0.00           C
ATOM   1680  C33 POPEB  95     125.187  46.707  68.384  1.00  0.00           C
ATOM   1683  C34 POPEB  95     125.926  47.497  67.295  1.00  0.00           C
ATOM   1686  C35 POPEB  95     125.436  47.168  65.876  1.00  0.00           C
ATOM   1689  C36 POPEB  95     125.546  48.367  64.915  1.00  0.00           C
ATOM   1692  C37 POPEB  95     126.977  48.627  64.406  1.00  0.00           C
ATOM   1695  C38 POPEB  95     127.056  49.958  63.665  1.00  0.00           C
ATOM   1698  C39 POPEB  95     128.296  50.078  62.755  1.00  0.00           C
ATOM   1701 0C31 POPEB  95     127.986  50.817  61.445  1.00  0.00           C
ATOM   1704 1C31 POPEB  95     127.226  49.918  60.466  1.00  0.00           C
ATOM   1707 2C31 POPEB  95     126.907  50.607  59.124  1.00  0.00           C
ATOM   1710 3C31 POPEB  95     126.516  49.607  58.025  1.00  0.00           C
ATOM   1713 4C31 POPEB  95     125.068  49.097  58.115  1.00  0.00           C
ATOM   1716 5C31 POPEB  95     124.746  48.078  57.014  1.00  0.00           C
ATOM   1719 6C31 POPEB  95     123.257  47.787  56.835  1.00  0.00           C
ATOM   1723  NH3 POPEC  96      27.726 118.148  23.314  1.00  0.00           N
ATOM   1727  C12 POPEC  96      27.196 116.798  22.924  1.00  0.00           C
ATOM   1730  C11 POPEC  96      27.676 115.718  23.896  1.00  0.00           C
ATOM   1733  P   POPEC  96      27.616 113.178  24.326  1.00  0.00           P
ATOM   1734  O13 POPEC  96      26.926 111.968  23.844  1.00  0.00           O
ATOM   1735  O14 POPEC  96      29.096 113.128  24.426  1.00  0.00           O
ATOM   1736  O11 POPEC  96      27.026 113.559  25.746  1.00  0.00           O
ATOM   1737  O12 POPEC  96      27.176 114.447  23.475  1.00  0.00           O
ATOM   1738  C1  POPEC  96      27.036 112.528  26.744  1.00  0.00           C
ATOM   1741  C2  POPEC  96      26.026 112.859  27.864  1.00  0.00           C
ATOM   1743  O21 POPEC  96      25.696 111.628  28.514  1.00  0.00           O
ATOM   1744  C21 POPEC  96      26.116 111.497  29.745  1.00  0.00           C
ATOM   1745  O22 POPEC  96      26.956 112.188  30.294  1.00  0.00           O
ATOM   1746  C22 POPEC  96      25.316 110.378  30.385  1.00  0.00           C
ATOM   1749  C3  POPEC  96      24.696 113.449  27.334  1.00  0.00           C
ATOM   1752  O31 POPEC  96      23.696 113.467  28.395  1.00  0.00           O
ATOM   1753  C31 POPEC  96      23.776 114.497  29.235  1.00  0.00           C
ATOM   1754  O32 POPEC  96      24.316 115.557  28.995  1.00  0.00           O
ATOM   1755  C32 POPEC  96      23.086 114.098  30.545  1.00  0.00           C
ATOM   1758  C23 POPEC  96      24.976 110.628  31.865  1.00  0.00           C
ATOM   1761  C24 POPEC  96      24.496 109.347  32.545  1.00  0.00           C
ATOM   1764  C25 POPEC  96      24.416 109.468  34.064  1.00  0.00           C
ATOM   1767  C26 POPEC  96      23.256 110.368  34.505  1.00  0.00           C
ATOM   1770  C27 POPEC  96      22.966 110.247  36.006  1.00  0.00           C
ATOM   1773  C28 POPEC  96      21.616 110.898  36.354  1.00  0.00           C
ATOM   1776  C29 POPEC  96      21.116 110.557  37.724  1.00  0.00           C
ATOM   1778 0C21 POPEC  96      21.536 111.107  38.886  1.00  0.00           C
ATOM   1780 1C21 POPEC  96      22.576 112.188  39.035  1.00  0.00           C
ATOM   1783 2C21 POPEC  96      22.316 113.097  40.266  1.00  0.00           C
ATOM   1786 3C21 POPEC  96      22.366 112.327  41.596  1.00  0.00           C
ATOM   1789 4C21 POPEC  96      22.456 113.228  42.836  1.00  0.00           C
ATOM   1792 5C21 POPEC  96      21.126 113.778  43.365  1.00  0.00           C
ATOM   1795 6C21 POPEC  96      21.356 114.548  44.676  1.00  0.00           C
ATOM   1798 7C21 POPEC  96      20.066 114.857  45.455  1.00  0.00           C
ATOM   1801 8C21 POPEC  96      20.326 115.639  46.745  1.00  0.00           C
ATOM   1805  C33 POPEC  96      22.896 115.247  31.565  1.00  0.00           C
ATOM   1808  C34 POPEC  96      22.636 114.699  32.975  1.00  0.00           C
ATOM   1811  C35 POPEC  96      22.156 115.758  33.965  1.00  0.00           C
ATOM   1814  C36 POPEC  96      21.886 115.198  35.375  1.00  0.00           C
ATOM   1817  C37 POPEC  96      21.126 116.188  36.265  1.00  0.00           C
ATOM   1820  C38 POPEC  96      21.136 115.798  37.755  1.00  0.00           C
ATOM   1823  C39 POPEC  96      20.466 116.868  38.634  1.00  0.00           C
ATOM   1826 0C31 POPEC  96      20.626 116.609  40.146  1.00  0.00           C
ATOM   1829 1C31 POPEC  96      20.056 117.758  40.985  1.00  0.00           C
ATOM   1832 2C31 POPEC  96      20.016 117.479  42.494  1.00  0.00           C
ATOM   1835 3C31 POPEC  96      19.376 118.647  43.265  1.00  0.00           C
ATOM   1838 4C31 POPEC  96      19.256 118.438  44.775  1.00  0.00           C
ATOM   1841 5C31 POPEC  96      18.506 119.587  45.465  1.00  0.00           C
ATOM   1844 6C31 POPEC  96      18.476 119.497  46.996  1.00  0.00           C
ATOM   1848  NH3 POPED  97      88.067  83.097  26.396  1.00  0.00           N
ATOM   1852  C12 POPED  97      89.466  83.349  25.895  1.00  0.00           C
ATOM   1855  C11 POPED  97      90.026  84.699  26.375  1.00  0.00           C
ATOM   1858  P   POPED  97      92.636  84.347  26.495  1.00  0.00           P
ATOM   1859  O13 POPED  97      93.397  83.577  25.485  1.00  0.00           O
ATOM   1860  O14 POPED  97      93.297  85.438  27.235  1.00  0.00           O
ATOM   1861  O11 POPED  97      92.016  83.309  27.475  1.00  0.00           O
ATOM   1862  O12 POPED  97      91.318  84.928  25.806  1.00  0.00           O
ATOM   1863  C1  POPED  97      92.356  83.209  28.836  1.00  0.00           C
ATOM   1866  C2  POPED  97      91.627  81.968  29.366  1.00  0.00           C
ATOM   1868  O21 POPED  97      91.936  81.788  30.754  1.00  0.00           O
ATOM   1869  C21 POPED  97      91.286  82.649  31.536  1.00  0.00           C
ATOM   1870  O22 POPED  97      90.426  83.428  31.175  1.00  0.00           O
ATOM   1871  C22 POPED  97      91.776  82.458  32.965  1.00  0.00           C
ATOM   1874  C3  POPED  97      91.996  80.709  28.545  1.00  0.00           C
ATOM   1877  O31 POPED  97      91.116  79.597  28.825  1.00  0.00           O
ATOM   1878  C31 POPED  97      89.907  79.698  28.295  1.00  0.00           C
ATOM   1879  O32 POPED  97      89.516  80.628  27.594  1.00  0.00           O
ATOM   1880  C32 POPED  97      89.046  78.518  28.725  1.00  0.00           C
ATOM   1883  C23 POPED  97      90.976  83.318  33.974  1.00  0.00           C
ATOM   1886  C24 POPED  97      90.996  82.649  35.346  1.00  0.00           C
ATOM   1889  C25 POPED  97      90.097  83.268  36.404  1.00  0.00           C
ATOM   1892  C26 POPED  97      88.606  82.967  36.195  1.00  0.00           C
ATOM   1895  C27 POPED  97      87.656  83.769  37.105  1.00  0.00           C
ATOM   1898  C28 POPED  97      87.896  83.607  38.625  1.00  0.00           C
ATOM   1901  C29 POPED  97      89.007  84.497  39.146  1.00  0.00           C
ATOM   1903 0C21 POPED  97      88.896  85.569  39.936  1.00  0.00           C
ATOM   1905 1C21 POPED  97      87.636  86.117  40.526  1.00  0.00           C
ATOM   1908 2C21 POPED  97      87.826  86.497  42.015  1.00  0.00           C
ATOM   1911 3C21 POPED  97      88.266  85.329  42.916  1.00  0.00           C
ATOM   1914 4C21 POPED  97      88.336  85.779  44.384  1.00  0.00           C
ATOM   1917 5C21 POPED  97      88.937  84.748  45.355  1.00  0.00           C
ATOM   1920 6C21 POPED  97      88.007  83.607  45.785  1.00  0.00           C
ATOM   1923 7C21 POPED  97      88.727  82.607  46.694  1.00  0.00           C
ATOM   1926 8C21 POPED  97      87.807  81.567  47.345  1.00  0.00           C
ATOM   1930  C33 POPED  97      87.536  78.758  28.454  1.00  0.00           C
ATOM   1933  C34 POPED  97      86.716  78.927  29.745  1.00  0.00           C
ATOM   1936  C35 POPED  97      86.956  80.228  30.525  1.00  0.00           C
ATOM   1939  C36 POPED  97      86.466  80.148  31.985  1.00  0.00           C
ATOM   1942  C37 POPED  97      86.907  81.339  32.855  1.00  0.00           C
ATOM   1945  C38 POPED  97      86.146  82.649  32.565  1.00  0.00           C
ATOM   1948  C39 POPED  97      84.736  82.698  33.176  1.00  0.00           C
ATOM   1951 0C31 POPED  97      84.736  83.069  34.665  1.00  0.00           C
ATOM   1954 1C31 POPED  97      83.376  82.878  35.335  1.00  0.00           C
ATOM   1957 2C31 POPED  97      83.326  83.328  36.805  1.00  0.00           C
ATOM   1960 3C31 POPED  97      82.916  84.788  37.035  1.00  0.00           C
ATOM   1963 4C31 POPED  97      84.076  85.739  37.336  1.00  0.00           C
ATOM   1966 5C31 POPED  97      83.538  87.158  37.566  1.00  0.00           C
ATOM   1969 6C31 POPED  97      84.566  88.279  37.604  1.00  0.00           C
ATOM   1973  NH3 POPEE  98       5.302  90.009  26.194  1.00  0.00           N
ATOM   1977  C12 POPEE  98       4.502  91.098  25.546  1.00  0.00           C
ATOM   1980  C11 POPEE  98       3.292  91.497  26.404  1.00  0.00           C
ATOM   1983  P   POPEE  98       2.022  89.198  26.175  1.00  0.00           P
ATOM   1984  O13 POPEE  98       0.702  88.948  26.775  1.00  0.00           O
ATOM   1985  O14 POPEE  98       2.382  88.598  24.875  1.00  0.00           O
ATOM   1986  O11 POPEE  98       3.182  88.909  27.225  1.00  0.00           O
ATOM   1987  O12 POPEE  98       2.122  90.768  26.035  1.00  0.00           O
ATOM   1988  C1  POPEE  98       2.902  88.178  28.416  1.00  0.00           C
ATOM   1991  C2  POPEE  98       2.601  89.118  29.605  1.00  0.00           C
ATOM   1993  O21 POPEE  98       3.702  89.207  30.525  1.00  0.00           O
ATOM   1994  C21 POPEE  98       4.032  88.128  31.215  1.00  0.00           C
ATOM   1995  O22 POPEE  98       3.652  86.989  31.024  1.00  0.00           O
ATOM   1996  C22 POPEE  98       4.902  88.538  32.395  1.00  0.00           C
ATOM   1999  C3  POPEE  98       1.242  88.787  30.305  1.00  0.00           C
ATOM   2002  O31 POPEE  98       0.881  89.827  31.235  1.00  0.00           O
ATOM   2003  C31 POPEE  98       0.282  90.879  30.665  1.00  0.00           C
ATOM   2004  O32 POPEE  98      -0.118  90.938  29.515  1.00  0.00           O
ATOM   2005  C32 POPEE  98       0.151  92.048  31.655  1.00  0.00           C
ATOM   2008  C23 POPEE  98       4.222  89.599  33.275  1.00  0.00           C
ATOM   2011  C24 POPEE  98       4.852  89.708  34.675  1.00  0.00           C
ATOM   2014  C25 POPEE  98       4.321  90.949  35.405  1.00  0.00           C
ATOM   2017  C26 POPEE  98       4.172  90.779  36.926  1.00  0.00           C
ATOM   2020  C27 POPEE  98       3.091  91.717  37.465  1.00  0.00           C
ATOM   2023  C28 POPEE  98       2.702  91.469  38.935  1.00  0.00           C
ATOM   2026  C29 POPEE  98       3.781  91.908  39.884  1.00  0.00           C
ATOM   2028 0C21 POPEE  98       3.892  91.518  41.174  1.00  0.00           C
ATOM   2030 1C21 POPEE  98       2.992  90.548  41.895  1.00  0.00           C
ATOM   2033 2C21 POPEE  98       3.801  89.717  42.905  1.00  0.00           C
ATOM   2036 3C21 POPEE  98       2.942  88.729  43.704  1.00  0.00           C
ATOM   2039 4C21 POPEE  98       3.801  87.887  44.645  1.00  0.00           C
ATOM   2042 5C21 POPEE  98       3.032  86.819  45.425  1.00  0.00           C
ATOM   2045 6C21 POPEE  98       3.982  85.818  46.086  1.00  0.00           C
ATOM   2048 7C21 POPEE  98       3.261  84.777  46.954  1.00  0.00           C
ATOM   2051 8C21 POPEE  98       4.161  83.629  47.415  1.00  0.00           C
ATOM   2055  C33 POPEE  98       1.292  92.169  32.705  1.00  0.00           C
ATOM   2058  C34 POPEE  98       0.802  92.738  34.044  1.00  0.00           C
ATOM   2061  C35 POPEE  98       0.022  91.717  34.884  1.00  0.00           C
ATOM   2064  C36 POPEE  98      -0.498  92.309  36.204  1.00  0.00           C
ATOM   2067  C37 POPEE  98      -0.948  91.217  37.196  1.00  0.00           C
ATOM   2070  C38 POPEE  98      -1.359  91.777  38.576  1.00  0.00           C
ATOM   2073  C39 POPEE  98      -2.849  91.588  38.904  1.00  0.00           C
ATOM   2076 0C31 POPEE  98      -3.798  92.428  38.035  1.00  0.00           C
ATOM   2079 1C31 POPEE  98      -5.279  92.029  38.145  1.00  0.00           C
ATOM   2082 2C31 POPEE  98      -6.118  92.859  39.134  1.00  0.00           C
ATOM   2085 3C31 POPEE  98      -5.808  92.637  40.625  1.00  0.00           C
ATOM   2088 4C31 POPEE  98      -6.328  91.299  41.165  1.00  0.00           C
ATOM   2091 5C31 POPEE  98      -5.898  91.027  42.614  1.00  0.00           C
ATOM   2094 6C31 POPEE  98      -6.409  89.699  43.176  1.00  0.00           C
ATOM   2098  NH3 POPEF  99      80.696  23.667  23.535  1.00  0.00           N
ATOM   2102  C12 POPEF  99      82.076  24.257  23.495  1.00  0.00           C
ATOM   2105  C11 POPEF  99      82.576  24.607  24.904  1.00  0.00           C
ATOM   2108  P   POPEF  99      83.867  26.877  25.024  1.00  0.00           P
ATOM   2109  O13 POPEF  99      85.276  27.308  24.895  1.00  0.00           O
ATOM   2110  O14 POPEF  99      82.877  27.547  24.166  1.00  0.00           O
ATOM   2111  O11 POPEF  99      83.406  27.017  26.525  1.00  0.00           O
ATOM   2112  O12 POPEF  99      83.806  25.317  24.785  1.00  0.00           O
ATOM   2113  C1  POPEF  99      83.876  26.127  27.535  1.00  0.00           C
ATOM   2116  C2  POPEF  99      84.236  26.927  28.836  1.00  0.00           C
ATOM   2118  O21 POPEF  99      83.777  26.267  30.024  1.00  0.00           O
ATOM   2119  C21 POPEF  99      82.466  26.148  30.175  1.00  0.00           C
ATOM   2120  O22 POPEF  99      81.617  26.527  29.385  1.00  0.00           O
ATOM   2121  C22 POPEF  99      82.147  25.407  31.466  1.00  0.00           C
ATOM   2124  C3  POPEF  99      83.826  28.427  28.774  1.00  0.00           C
ATOM   2127  O31 POPEF  99      83.977  29.087  30.045  1.00  0.00           O
ATOM   2128  C31 POPEF  99      85.246  29.297  30.395  1.00  0.00           C
ATOM   2129  O32 POPEF  99      86.216  29.127  29.675  1.00  0.00           O
ATOM   2130  C32 POPEF  99      85.316  29.687  31.875  1.00  0.00           C
ATOM   2133  C23 POPEF  99      80.616  25.377  31.685  1.00  0.00           C
ATOM   2136  C24 POPEF  99      80.208  24.517  32.885  1.00  0.00           C
ATOM   2139  C25 POPEF  99      78.716  24.697  33.235  1.00  0.00           C
ATOM   2142  C26 POPEF  99      78.386  24.117  34.616  1.00  0.00           C
ATOM   2145  C27 POPEF  99      76.986  24.487  35.115  1.00  0.00           C
ATOM   2148  C28 POPEF  99      76.867  24.417  36.655  1.00  0.00           C
ATOM   2151  C29 POPEF  99      77.096  23.047  37.245  1.00  0.00           C
ATOM   2153 0C21 POPEF  99      76.496  22.537  38.334  1.00  0.00           C
ATOM   2155 1C21 POPEF  99      75.446  23.237  39.166  1.00  0.00           C
ATOM   2158 2C21 POPEF  99      74.356  22.347  39.785  1.00  0.00           C
ATOM   2161 3C21 POPEF  99      74.687  21.827  41.195  1.00  0.00           C
ATOM   2164 4C21 POPEF  99      73.426  21.607  42.035  1.00  0.00           C
ATOM   2167 5C21 POPEF  99      73.706  21.207  43.485  1.00  0.00           C
ATOM   2170 6C21 POPEF  99      72.476  21.397  44.395  1.00  0.00           C
ATOM   2173 7C21 POPEF  99      72.666  20.818  45.795  1.00  0.00           C
ATOM   2176 8C21 POPEF  99      71.447  20.997  46.705  1.00  0.00           C
ATOM   2180  C33 POPEF  99      84.477  28.767  32.794  1.00  0.00           C
ATOM   2183  C34 POPEF  99      84.887  28.857  34.275  1.00  0.00           C
ATOM   2186  C35 POPEF  99      84.416  27.647  35.115  1.00  0.00           C
ATOM   2189  C36 POPEF  99      82.926  27.627  35.465  1.00  0.00           C
ATOM   2192  C37 POPEF  99      82.516  26.257  36.035  1.00  0.00           C
ATOM   2195  C38 POPEF  99      81.096  26.187  36.615  1.00  0.00           C
ATOM   2198  C39 POPEF  99      80.956  26.917  37.954  1.00  0.00           C
ATOM   2201 0C31 POPEF  99      79.716  26.497  38.756  1.00  0.00           C
ATOM   2204 1C31 POPEF  99      79.746  27.077  40.184  1.00  0.00           C
ATOM   2207 2C31 POPEF  99      78.646  26.547  41.125  1.00  0.00           C
ATOM   2210 3C31 POPEF  99      78.837  25.067  41.504  1.00  0.00           C
ATOM   2213 4C31 POPEF  99      78.076  24.707  42.795  1.00  0.00           C
ATOM   2216 5C31 POPEF  99      78.306  23.248  43.236  1.00  0.00           C
ATOM   2219 6C31 POPEF  99      77.697  22.918  44.594  1.00  0.00           C
ATOM   2223  NH3 POPEG 100      71.757  14.847  21.385  1.00  0.00           N
ATOM   2227  C12 POPEG 100      73.086  14.487  22.025  1.00  0.00           C
ATOM   2230  C11 POPEG 100      73.257  12.967  22.194  1.00  0.00           C
ATOM   2233  P   POPEG 100      72.096  10.807  21.336  1.00  0.00           P
ATOM   2234  O13 POPEG 100      70.766  10.197  21.255  1.00  0.00           O
ATOM   2235  O14 POPEG 100      72.886  10.907  20.094  1.00  0.00           O
ATOM   2236  O11 POPEG 100      72.907  10.037  22.475  1.00  0.00           O
ATOM   2237  O12 POPEG 100      72.016  12.267  21.985  1.00  0.00           O
ATOM   2238  C1  POPEG 100      72.356  10.057  23.805  1.00  0.00           C
ATOM   2241  C2  POPEG 100      72.307   8.627  24.395  1.00  0.00           C
ATOM   2243  O21 POPEG 100      71.706   8.687  25.705  1.00  0.00           O
ATOM   2244  C21 POPEG 100      70.446   8.337  25.835  1.00  0.00           C
ATOM   2245  O22 POPEG 100      69.766   7.767  25.005  1.00  0.00           O
ATOM   2246  C22 POPEG 100      69.916   8.987  27.134  1.00  0.00           C
ATOM   2249  C3  POPEG 100      73.757   8.097  24.525  1.00  0.00           C
ATOM   2252  O31 POPEG 100      74.426   8.817  25.586  1.00  0.00           O
ATOM   2253  C31 POPEG 100      74.896   8.017  26.525  1.00  0.00           C
ATOM   2254  O32 POPEG 100      75.267   6.867  26.336  1.00  0.00           O
ATOM   2255  C32 POPEG 100      74.876   8.707  27.895  1.00  0.00           C
ATOM   2258  C23 POPEG 100      68.676   8.297  27.775  1.00  0.00           C
ATOM   2261  C24 POPEG 100      69.046   7.147  28.715  1.00  0.00           C
ATOM   2264  C25 POPEG 100      67.826   6.397  29.275  1.00  0.00           C
ATOM   2267  C26 POPEG 100      68.196   5.257  30.234  1.00  0.00           C
ATOM   2270  C27 POPEG 100      66.966   4.437  30.665  1.00  0.00           C
ATOM   2273  C28 POPEG 100      67.266   3.337  31.695  1.00  0.00           C
ATOM   2276  C29 POPEG 100      67.507   3.917  33.065  1.00  0.00           C
ATOM   2278 0C21 POPEG 100      67.606   3.217  34.205  1.00  0.00           C
ATOM   2280 1C21 POPEG 100      67.496   1.717  34.365  1.00  0.00           C
ATOM   2283 2C21 POPEG 100      66.477   1.307  35.435  1.00  0.00           C
ATOM   2286 3C21 POPEG 100      66.856   1.727  36.865  1.00  0.00           C
ATOM   2289 4C21 POPEG 100      65.966   1.037  37.916  1.00  0.00           C
ATOM   2292 5C21 POPEG 100      66.406   1.327  39.365  1.00  0.00           C
ATOM   2295 6C21 POPEG 100      65.676   0.437  40.374  1.00  0.00           C
ATOM   2298 7C21 POPEG 100      66.136   0.677  41.825  1.00  0.00           C
ATOM   2301 8C21 POPEG 100      65.426  -0.203  42.846  1.00  0.00           C
ATOM   2305  C33 POPEG 100      73.776   8.137  28.825  1.00  0.00           C
ATOM   2308  C34 POPEG 100      73.676   8.857  30.175  1.00  0.00           C
ATOM   2311  C35 POPEG 100      74.876   8.587  31.095  1.00  0.00           C
ATOM   2314  C36 POPEG 100      74.586   8.847  32.586  1.00  0.00           C
ATOM   2317  C37 POPEG 100      75.867   8.927  33.416  1.00  0.00           C
ATOM   2320  C38 POPEG 100      75.646   9.247  34.905  1.00  0.00           C
ATOM   2323  C39 POPEG 100      75.156   8.057  35.746  1.00  0.00           C
ATOM   2326 0C31 POPEG 100      75.236   8.357  37.245  1.00  0.00           C
ATOM   2329 1C31 POPEG 100      74.796   7.187  38.135  1.00  0.00           C
ATOM   2332 2C31 POPEG 100      74.856   7.527  39.634  1.00  0.00           C
ATOM   2335 3C31 POPEG 100      74.227   6.467  40.545  1.00  0.00           C
ATOM   2338 4C31 POPEG 100      75.227   5.497  41.186  1.00  0.00           C
ATOM   2341 5C31 POPEG 100      74.536   4.437  42.056  1.00  0.00           C
ATOM   2344 6C31 POPEG 100      75.496   3.647  42.944  1.00  0.00           C
ATOM   2348  NH3 POPEH 101      63.716 113.379  27.025  1.00  0.00           N
ATOM   2352  C12 POPEH 101      62.726 112.388  26.466  1.00  0.00           C
ATOM   2355  C11 POPEH 101      61.266 112.878  26.495  1.00  0.00           C
ATOM   2358  P   POPEH 101      59.826 110.678  26.765  1.00  0.00           P
ATOM   2359  O13 POPEH 101      58.367 110.628  26.585  1.00  0.00           O
ATOM   2360  O14 POPEH 101      60.516 109.408  26.445  1.00  0.00           O
ATOM   2361  O11 POPEH 101      60.286 111.059  28.215  1.00  0.00           O
ATOM   2362  O12 POPEH 101      60.406 111.889  25.916  1.00  0.00           O
ATOM   2363  C1  POPEH 101      59.336 111.159  29.275  1.00  0.00           C
ATOM   2366  C2  POPEH 101      60.066 111.458  30.595  1.00  0.00           C
ATOM   2368  O21 POPEH 101      59.136 111.838  31.645  1.00  0.00           O
ATOM   2369  C21 POPEH 101      58.437 110.788  32.104  1.00  0.00           C
ATOM   2370  O22 POPEH 101      58.486 109.669  31.655  1.00  0.00           O
ATOM   2371  C22 POPEH 101      57.706 111.129  33.384  1.00  0.00           C
ATOM   2374  C3  POPEH 101      61.126 112.579  30.364  1.00  0.00           C
ATOM   2377  O31 POPEH 101      61.816 112.938  31.576  1.00  0.00           O
ATOM   2378  C31 POPEH 101      62.856 113.747  31.355  1.00  0.00           C
ATOM   2379  O32 POPEH 101      63.367 113.948  30.265  1.00  0.00           O
ATOM   2380  C32 POPEH 101      63.286 114.347  32.705  1.00  0.00           C
ATOM   2383  C23 POPEH 101      58.276 110.198  34.486  1.00  0.00           C
ATOM   2386  C24 POPEH 101      58.016 110.669  35.915  1.00  0.00           C
ATOM   2389  C25 POPEH 101      58.626 109.717  36.944  1.00  0.00           C
ATOM   2392  C26 POPEH 101      58.896 110.408  38.296  1.00  0.00           C
ATOM   2395  C27 POPEH 101      59.896 109.618  39.146  1.00  0.00           C
ATOM   2398  C28 POPEH 101      60.676 110.518  40.125  1.00  0.00           C
ATOM   2401  C29 POPEH 101      61.777 109.739  40.795  1.00  0.00           C
ATOM   2403 0C21 POPEH 101      62.266 109.949  42.035  1.00  0.00           C
ATOM   2405 1C21 POPEH 101      61.836 111.048  42.965  1.00  0.00           C
ATOM   2408 2C21 POPEH 101      61.516 110.569  44.395  1.00  0.00           C
ATOM   2411 3C21 POPEH 101      60.256 109.699  44.475  1.00  0.00           C
ATOM   2414 4C21 POPEH 101      59.746 109.497  45.905  1.00  0.00           C
ATOM   2417 5C21 POPEH 101      60.816 108.958  46.865  1.00  0.00           C
ATOM   2420 6C21 POPEH 101      60.236 108.659  48.255  1.00  0.00           C
ATOM   2423 7C21 POPEH 101      61.257 108.018  49.194  1.00  0.00           C
ATOM   2426 8C21 POPEH 101      60.626 107.558  50.514  1.00  0.00           C
ATOM   2430  C33 POPEH 101      63.297 115.887  32.625  1.00  0.00           C
ATOM   2433  C34 POPEH 101      63.586 116.588  33.945  1.00  0.00           C
ATOM   2436  C35 POPEH 101      63.426 118.097  33.755  1.00  0.00           C
ATOM   2439  C36 POPEH 101      63.726 118.958  34.985  1.00  0.00           C
ATOM   2442  C37 POPEH 101      63.456 120.438  34.665  1.00  0.00           C
ATOM   2445  C38 POPEH 101      63.596 121.399  35.855  1.00  0.00           C
ATOM   2448  C39 POPEH 101      65.007 121.989  36.025  1.00  0.00           C
ATOM   2451 0C31 POPEH 101      65.896 121.147  36.944  1.00  0.00           C
ATOM   2454 1C31 POPEH 101      67.286 121.758  37.095  1.00  0.00           C
ATOM   2457 2C31 POPEH 101      68.176 120.989  38.065  1.00  0.00           C
ATOM   2460 3C31 POPEH 101      69.596 121.539  38.084  1.00  0.00           C
ATOM   2463 4C31 POPEH 101      70.507 120.728  39.005  1.00  0.00           C
ATOM   2466 5C31 POPEH 101      71.886 121.357  39.166  1.00  0.00           C
ATOM   2469 6C31 POPEH 101      72.786 120.597  40.135  1.00  0.00           C
ATOM   2473  NH3 POPEI 102     101.186  97.758  26.355  1.00  0.00           N
ATOM   2477  C12 POPEI 102      99.856  97.099  26.596  1.00  0.00           C
ATOM   2480  C11 POPEI 102      99.046  96.908  25.294  1.00  0.00           C
ATOM   2483  P   POPEI 102      96.636  96.889  26.305  1.00  0.00           P
ATOM   2484  O13 POPEI 102      95.486  95.949  26.295  1.00  0.00           O
ATOM   2485  O14 POPEI 102      96.446  98.239  25.746  1.00  0.00           O
ATOM   2486  O11 POPEI 102      97.196  96.947  27.775  1.00  0.00           O
ATOM   2487  O12 POPEI 102      97.807  96.217  25.525  1.00  0.00           O
ATOM   2488  C1  POPEI 102      96.426  97.409  28.896  1.00  0.00           C
ATOM   2491  C2  POPEI 102      96.326  96.348  30.035  1.00  0.00           C
ATOM   2493  O21 POPEI 102      96.466  96.968  31.325  1.00  0.00           O
ATOM   2494  C21 POPEI 102      95.497  97.777  31.735  1.00  0.00           C
ATOM   2495  O22 POPEI 102      94.407  97.887  31.205  1.00  0.00           O
ATOM   2496  C22 POPEI 102      95.937  98.527  33.005  1.00  0.00           C
ATOM   2499  C3  POPEI 102      97.386  95.198  29.865  1.00  0.00           C
ATOM   2502  O31 POPEI 102      97.206  94.109  30.795  1.00  0.00           O
ATOM   2503  C31 POPEI 102      96.286  93.218  30.435  1.00  0.00           C
ATOM   2504  O32 POPEI 102      95.497  93.358  29.515  1.00  0.00           O
ATOM   2505  C32 POPEI 102      96.286  92.048  31.425  1.00  0.00           C
ATOM   2508  C23 POPEI 102      95.016  99.699  33.454  1.00  0.00           C
ATOM   2511  C24 POPEI 102      95.237 100.149  34.915  1.00  0.00           C
ATOM   2514  C25 POPEI 102      94.536 101.488  35.206  1.00  0.00           C
ATOM   2517  C26 POPEI 102      94.466 101.889  36.694  1.00  0.00           C
ATOM   2520  C27 POPEI 102      93.666 103.188  36.906  1.00  0.00           C
ATOM   2523  C28 POPEI 102      94.317 104.188  37.875  1.00  0.00           C
ATOM   2526  C29 POPEI 102      94.426 103.678  39.285  1.00  0.00           C
ATOM   2528 0C21 POPEI 102      93.686 104.088  40.336  1.00  0.00           C
ATOM   2530 1C21 POPEI 102      92.587 105.118  40.275  1.00  0.00           C
ATOM   2533 2C21 POPEI 102      91.887 105.268  41.635  1.00  0.00           C
ATOM   2536 3C21 POPEI 102      91.057 104.039  42.045  1.00  0.00           C
ATOM   2539 4C21 POPEI 102      90.416 104.188  43.426  1.00  0.00           C
ATOM   2542 5C21 POPEI 102      91.496 104.217  44.515  1.00  0.00           C
ATOM   2545 6C21 POPEI 102      90.946 104.137  45.935  1.00  0.00           C
ATOM   2548 7C21 POPEI 102      92.098 104.018  46.945  1.00  0.00           C
ATOM   2551 8C21 POPEI 102      91.598 104.008  48.376  1.00  0.00           C
ATOM   2555  C33 POPEI 102      97.597  91.938  32.244  1.00  0.00           C
ATOM   2558  C34 POPEI 102      97.547  90.798  33.275  1.00  0.00           C
ATOM   2561  C35 POPEI 102      98.876  90.678  34.035  1.00  0.00           C
ATOM   2564  C36 POPEI 102      99.996  90.058  33.176  1.00  0.00           C
ATOM   2567  C37 POPEI 102     101.186  89.518  33.984  1.00  0.00           C
ATOM   2570  C38 POPEI 102     101.038  88.048  34.416  1.00  0.00           C
ATOM   2573  C39 POPEI 102      99.977  87.777  35.505  1.00  0.00           C
ATOM   2576 0C31 POPEI 102     100.246  88.498  36.825  1.00  0.00           C
ATOM   2579 1C31 POPEI 102      99.226  88.118  37.905  1.00  0.00           C
ATOM   2582 2C31 POPEI 102      99.507  88.799  39.255  1.00  0.00           C
ATOM   2585 3C31 POPEI 102      98.626  88.239  40.385  1.00  0.00           C
ATOM   2588 4C31 POPEI 102      98.987  88.778  41.776  1.00  0.00           C
ATOM   2591 5C31 POPEI 102      98.166  88.107  42.885  1.00  0.00           C
ATOM   2594 6C31 POPEI 102      98.116  88.887  44.194  1.00  0.00           C
ATOM   2598  NH3 POPEJ 103      33.566  12.417  68.665  1.00  0.00           N
ATOM   2602  C12 POPEJ 103      32.596  11.307  68.345  1.00  0.00           C
ATOM   2605  C11 POPEJ 103      32.376  10.307  69.505  1.00  0.00           C
ATOM   2608  P   POPEJ 103      30.976   8.417  68.334  1.00  0.00           P
ATOM   2609  O13 POPEJ 103      32.156   7.527  68.366  1.00  0.00           O
ATOM   2610  O14 POPEJ 103      29.626   7.827  68.524  1.00  0.00           O
ATOM   2611  O11 POPEJ 103      30.996   9.187  66.955  1.00  0.00           O
ATOM   2612  O12 POPEJ 103      31.136   9.587  69.384  1.00  0.00           O
ATOM   2613  C1  POPEJ 103      31.446   8.407  65.825  1.00  0.00           C
ATOM   2616  C2  POPEJ 103      30.776   8.857  64.495  1.00  0.00           C
ATOM   2618  O21 POPEJ 103      30.456   7.737  63.646  1.00  0.00           O
ATOM   2619  C21 POPEJ 103      31.336   6.767  63.454  1.00  0.00           C
ATOM   2620  O22 POPEJ 103      32.466   6.707  63.896  1.00  0.00           O
ATOM   2621  C22 POPEJ 103      30.646   5.687  62.605  1.00  0.00           C
ATOM   2624  C3  POPEJ 103      31.576   9.957  63.745  1.00  0.00           C
ATOM   2627  O31 POPEJ 103      30.856  10.437  62.576  1.00  0.00           O
ATOM   2628  C31 POPEJ 103      29.996  11.437  62.855  1.00  0.00           C
ATOM   2629  O32 POPEJ 103      29.836  11.917  63.965  1.00  0.00           O
ATOM   2630  C32 POPEJ 103      29.316  11.917  61.576  1.00  0.00           C
ATOM   2633  C23 POPEJ 103      31.606   4.727  61.865  1.00  0.00           C
ATOM   2636  C24 POPEJ 103      32.246   5.427  60.666  1.00  0.00           C
ATOM   2639  C25 POPEJ 103      33.316   4.627  59.915  1.00  0.00           C
ATOM   2642  C26 POPEJ 103      34.687   4.697  60.606  1.00  0.00           C
ATOM   2645  C27 POPEJ 103      35.856   4.547  59.634  1.00  0.00           C
ATOM   2648  C28 POPEJ 103      37.236   4.837  60.275  1.00  0.00           C
ATOM   2651  C29 POPEJ 103      37.606   4.037  61.495  1.00  0.00           C
ATOM   2653 0C21 POPEJ 103      38.836   4.027  62.046  1.00  0.00           C
ATOM   2655 1C21 POPEJ 103      39.986   4.867  61.544  1.00  0.00           C
ATOM   2658 2C21 POPEJ 103      40.876   4.117  60.545  1.00  0.00           C
ATOM   2661 3C21 POPEJ 103      41.876   3.167  61.215  1.00  0.00           C
ATOM   2664 4C21 POPEJ 103      42.816   2.497  60.205  1.00  0.00           C
ATOM   2667 5C21 POPEJ 103      43.976   1.727  60.834  1.00  0.00           C
ATOM   2670 6C21 POPEJ 103      43.576   0.377  61.435  1.00  0.00           C
ATOM   2673 7C21 POPEJ 103      44.806  -0.473  61.795  1.00  0.00           C
ATOM   2676 8C21 POPEJ 103      44.477  -1.858  62.355  1.00  0.00           C
ATOM   2680  C33 POPEJ 103      30.106  11.757  60.266  1.00  0.00           C
ATOM   2683  C34 POPEJ 103      31.356  12.637  60.195  1.00  0.00           C
ATOM   2686  C35 POPEJ 103      32.176  12.427  58.914  1.00  0.00           C
ATOM   2689  C36 POPEJ 103      31.376  12.607  57.615  1.00  0.00           C
ATOM   2692  C37 POPEJ 103      30.766  13.997  57.404  1.00  0.00           C
ATOM   2695  C38 POPEJ 103      29.976  14.057  56.094  1.00  0.00           C
ATOM   2698  C39 POPEJ 103      29.376  15.427  55.755  1.00  0.00           C
ATOM   2701 0C31 POPEJ 103      30.456  16.447  55.374  1.00  0.00           C
ATOM   2704 1C31 POPEJ 103      29.886  17.807  54.936  1.00  0.00           C
ATOM   2707 2C31 POPEJ 103      30.916  18.667  54.185  1.00  0.00           C
ATOM   2710 3C31 POPEJ 103      32.126  19.047  55.044  1.00  0.00           C
ATOM   2713 4C31 POPEJ 103      33.176  19.857  54.265  1.00  0.00           C
ATOM   2716 5C31 POPEJ 103      34.516  19.947  55.006  1.00  0.00           C
ATOM   2719 6C31 POPEJ 103      35.566  20.727  54.216  1.00  0.00           C
ATOM   2723  NH3 POPEK 104      39.516  78.978  25.555  1.00  0.00           N
ATOM   2727  C12 POPEK 104      40.576  77.908  25.606  1.00  0.00           C
ATOM   2730  C11 POPEK 104      41.886  78.398  26.235  1.00  0.00           C
ATOM   2733  P   POPEK 104      41.286  80.217  28.025  1.00  0.00           P
ATOM   2734  O13 POPEK 104      41.426  81.089  26.836  1.00  0.00           O
ATOM   2735  O14 POPEK 104      39.936  80.137  28.636  1.00  0.00           O
ATOM   2736  O11 POPEK 104      42.367  80.508  29.135  1.00  0.00           O
ATOM   2737  O12 POPEK 104      41.676  78.747  27.605  1.00  0.00           O
ATOM   2738  C1  POPEK 104      42.346  81.658  29.985  1.00  0.00           C
ATOM   2741  C2  POPEK 104      41.456  81.458  31.235  1.00  0.00           C
ATOM   2743  O21 POPEK 104      41.876  82.388  32.244  1.00  0.00           O
ATOM   2744  C21 POPEK 104      40.937  82.789  33.086  1.00  0.00           C
ATOM   2745  O22 POPEK 104      39.736  82.677  32.945  1.00  0.00           O
ATOM   2746  C22 POPEK 104      41.586  83.387  34.325  1.00  0.00           C
ATOM   2749  C3  POPEK 104      41.636  80.018  31.765  1.00  0.00           C
ATOM   2752  O31 POPEK 104      40.896  79.798  32.985  1.00  0.00           O
ATOM   2753  C31 POPEK 104      41.586  79.347  34.015  1.00  0.00           C
ATOM   2754  O32 POPEK 104      42.786  79.129  34.035  1.00  0.00           O
ATOM   2755  C32 POPEK 104      40.646  79.247  35.215  1.00  0.00           C
ATOM   2758  C23 POPEK 104      42.187  84.798  34.105  1.00  0.00           C
ATOM   2761  C24 POPEK 104      42.586  85.417  35.444  1.00  0.00           C
ATOM   2764  C25 POPEK 104      43.526  86.618  35.355  1.00  0.00           C
ATOM   2767  C26 POPEK 104      43.757  87.199  36.755  1.00  0.00           C
ATOM   2770  C27 POPEK 104      44.956  88.148  36.885  1.00  0.00           C
ATOM   2773  C28 POPEK 104      45.026  88.839  38.275  1.00  0.00           C
ATOM   2776  C29 POPEK 104      45.146  87.868  39.426  1.00  0.00           C
ATOM   2778 0C21 POPEK 104      45.996  87.967  40.455  1.00  0.00           C
ATOM   2780 1C21 POPEK 104      46.996  89.067  40.685  1.00  0.00           C
ATOM   2783 2C21 POPEK 104      47.716  88.848  42.024  1.00  0.00           C
ATOM   2786 3C21 POPEK 104      48.916  89.777  42.215  1.00  0.00           C
ATOM   2789 4C21 POPEK 104      49.536  89.568  43.595  1.00  0.00           C
ATOM   2792 5C21 POPEK 104      50.736  90.467  43.855  1.00  0.00           C
ATOM   2795 6C21 POPEK 104      51.246  90.338  45.285  1.00  0.00           C
ATOM   2798 7C21 POPEK 104      52.426  91.259  45.564  1.00  0.00           C
ATOM   2801 8C21 POPEK 104      52.746  91.348  47.056  1.00  0.00           C
ATOM   2805  C33 POPEK 104      41.146  78.229  36.256  1.00  0.00           C
ATOM   2808  C34 POPEK 104      40.286  78.177  37.524  1.00  0.00           C
ATOM   2811  C35 POPEK 104      40.066  79.527  38.226  1.00  0.00           C
ATOM   2814  C36 POPEK 104      41.346  80.298  38.564  1.00  0.00           C
ATOM   2817  C37 POPEK 104      41.096  81.788  38.875  1.00  0.00           C
ATOM   2820  C38 POPEK 104      42.416  82.537  39.146  1.00  0.00           C
ATOM   2823  C39 POPEK 104      42.306  84.058  38.994  1.00  0.00           C
ATOM   2826 0C31 POPEK 104      41.326  84.739  39.965  1.00  0.00           C
ATOM   2829 1C31 POPEK 104      41.187  86.238  39.665  1.00  0.00           C
ATOM   2832 2C31 POPEK 104      39.906  86.868  40.224  1.00  0.00           C
ATOM   2835 3C31 POPEK 104      39.856  86.947  41.764  1.00  0.00           C
ATOM   2838 4C31 POPEK 104      38.566  87.628  42.256  1.00  0.00           C
ATOM   2841 5C31 POPEK 104      38.446  87.649  43.785  1.00  0.00           C
ATOM   2844 6C31 POPEK 104      37.176  88.337  44.264  1.00  0.00           C
ATOM   2848  NH3 POPEL 105      35.676  21.247  27.805  1.00  0.00           N
ATOM   2852  C12 POPEL 105      36.876  20.558  27.204  1.00  0.00           C
ATOM   2855  C11 POPEL 105      37.636  19.767  28.285  1.00  0.00           C
ATOM   2858  P   POPEL 105      39.036  17.587  28.314  1.00  0.00           P
ATOM   2859  O13 POPEL 105      37.816  16.967  28.875  1.00  0.00           O
ATOM   2860  O14 POPEL 105      39.746  16.757  27.305  1.00  0.00           O
ATOM   2861  O11 POPEL 105      40.036  17.978  29.485  1.00  0.00           O
ATOM   2862  O12 POPEL 105      38.646  18.967  27.654  1.00  0.00           O
ATOM   2863  C1  POPEL 105      40.216  17.117  30.625  1.00  0.00           C
ATOM   2866  C2  POPEL 105      39.996  17.857  31.985  1.00  0.00           C
ATOM   2868  O21 POPEL 105      40.286  16.957  33.076  1.00  0.00           O
ATOM   2869  C21 POPEL 105      40.536  17.567  34.215  1.00  0.00           C
ATOM   2870  O22 POPEL 105      40.797  18.757  34.325  1.00  0.00           O
ATOM   2871  C22 POPEL 105      40.396  16.597  35.405  1.00  0.00           C
ATOM   2874  C3  POPEL 105      38.526  18.337  32.104  1.00  0.00           C
ATOM   2877  O31 POPEL 105      38.296  19.247  33.205  1.00  0.00           O
ATOM   2878  C31 POPEL 105      38.776  20.467  32.945  1.00  0.00           C
ATOM   2879  O32 POPEL 105      39.256  20.818  31.875  1.00  0.00           O
ATOM   2880  C32 POPEL 105      38.646  21.367  34.175  1.00  0.00           C
ATOM   2883  C23 POPEL 105      39.836  17.327  36.646  1.00  0.00           C
ATOM   2886  C24 POPEL 105      39.816  16.497  37.935  1.00  0.00           C
ATOM   2889  C25 POPEL 105      39.516  17.377  39.155  1.00  0.00           C
ATOM   2892  C26 POPEL 105      39.626  16.657  40.514  1.00  0.00           C
ATOM   2895  C27 POPEL 105      41.066  16.317  40.946  1.00  0.00           C
ATOM   2898  C28 POPEL 105      41.187  14.947  41.655  1.00  0.00           C
ATOM   2901  C29 POPEL 105      40.406  14.887  42.944  1.00  0.00           C
ATOM   2903 0C21 POPEL 105      40.766  14.237  44.065  1.00  0.00           C
ATOM   2905 1C21 POPEL 105      41.996  13.388  44.255  1.00  0.00           C
ATOM   2908 2C21 POPEL 105      43.196  14.207  44.766  1.00  0.00           C
ATOM   2911 3C21 POPEL 105      44.396  13.317  45.094  1.00  0.00           C
ATOM   2914 4C21 POPEL 105      45.696  14.097  45.346  1.00  0.00           C
ATOM   2917 5C21 POPEL 105      45.576  15.187  46.414  1.00  0.00           C
ATOM   2920 6C21 POPEL 105      46.936  15.697  46.884  1.00  0.00           C
ATOM   2923 7C21 POPEL 105      46.826  16.897  47.845  1.00  0.00           C
ATOM   2926 8C21 POPEL 105      48.167  17.277  48.475  1.00  0.00           C
ATOM   2930  C33 POPEL 105      38.126  22.767  33.795  1.00  0.00           C
ATOM   2933  C34 POPEL 105      38.676  23.887  34.675  1.00  0.00           C
ATOM   2936  C35 POPEL 105      38.046  23.957  36.064  1.00  0.00           C
ATOM   2939  C36 POPEL 105      38.676  25.107  36.875  1.00  0.00           C
ATOM   2942  C37 POPEL 105      37.886  25.507  38.115  1.00  0.00           C
ATOM   2945  C38 POPEL 105      38.496  26.747  38.785  1.00  0.00           C
ATOM   2948  C39 POPEL 105      39.886  26.527  39.406  1.00  0.00           C
ATOM   2951 0C31 POPEL 105      39.796  25.877  40.785  1.00  0.00           C
ATOM   2954 1C31 POPEL 105      39.526  26.907  41.895  1.00  0.00           C
ATOM   2957 2C31 POPEL 105      38.986  26.277  43.195  1.00  0.00           C
ATOM   2960 3C31 POPEL 105      39.836  25.107  43.695  1.00  0.00           C
ATOM   2963 4C31 POPEL 105      39.336  24.557  45.035  1.00  0.00           C
ATOM   2966 5C31 POPEL 105      39.687  23.087  45.234  1.00  0.00           C
ATOM   2969 6C31 POPEL 105      39.236  22.537  46.586  1.00  0.00           C
ATOM   2973  NH3 POPEM 106      12.496  42.618  26.045  1.00  0.00           N
ATOM   2977  C12 POPEM 106      13.476  43.627  25.555  1.00  0.00           C
ATOM   2980  C11 POPEM 106      12.856  45.018  25.725  1.00  0.00           C
ATOM   2983  P   POPEM 106      12.146  46.697  27.565  1.00  0.00           P
ATOM   2984  O13 POPEM 106      13.156  47.677  27.115  1.00  0.00           O
ATOM   2985  O14 POPEM 106      10.736  46.958  27.194  1.00  0.00           O
ATOM   2986  O11 POPEM 106      12.226  46.677  29.125  1.00  0.00           O
ATOM   2987  O12 POPEM 106      12.546  45.238  27.105  1.00  0.00           O
ATOM   2988  C1  POPEM 106      12.146  45.497  29.904  1.00  0.00           C
ATOM   2991  C2  POPEM 106      11.096  45.769  30.995  1.00  0.00           C
ATOM   2993  O21 POPEM 106      11.246  44.837  32.064  1.00  0.00           O
ATOM   2994  C21 POPEM 106      12.206  45.167  32.905  1.00  0.00           C
ATOM   2995  O22 POPEM 106      13.116  45.957  32.686  1.00  0.00           O
ATOM   2996  C22 POPEM 106      11.906  44.547  34.266  1.00  0.00           C
ATOM   2999  C3  POPEM 106       9.666  45.778  30.385  1.00  0.00           C
ATOM   3002  O31 POPEM 106       8.696  44.979  31.086  1.00  0.00           O
ATOM   3003  C31 POPEM 106       8.236  45.467  32.224  1.00  0.00           C
ATOM   3004  O32 POPEM 106       8.556  46.527  32.734  1.00  0.00           O
ATOM   3005  C32 POPEM 106       7.191  44.477  32.734  1.00  0.00           C
ATOM   3008  C23 POPEM 106      12.466  45.467  35.365  1.00  0.00           C
ATOM   3011  C24 POPEM 106      11.856  45.217  36.745  1.00  0.00           C
ATOM   3014  C25 POPEM 106      10.486  45.877  36.944  1.00  0.00           C
ATOM   3017  C26 POPEM 106      10.226  46.268  38.415  1.00  0.00           C
ATOM   3020  C27 POPEM 106      10.926  47.567  38.826  1.00  0.00           C
ATOM   3023  C28 POPEM 106      11.026  47.767  40.355  1.00  0.00           C
ATOM   3026  C29 POPEM 106       9.736  48.199  40.985  1.00  0.00           C
ATOM   3028 0C21 POPEM 106       9.546  48.457  42.295  1.00  0.00           C
ATOM   3030 1C21 POPEM 106      10.576  48.339  43.395  1.00  0.00           C
ATOM   3033 2C21 POPEM 106      10.046  47.418  44.515  1.00  0.00           C
ATOM   3036 3C21 POPEM 106      10.996  47.267  45.715  1.00  0.00           C
ATOM   3039 4C21 POPEM 106      10.476  46.159  46.655  1.00  0.00           C
ATOM   3042 5C21 POPEM 106      11.406  45.787  47.826  1.00  0.00           C
ATOM   3045 6C21 POPEM 106      12.396  44.659  47.494  1.00  0.00           C
ATOM   3048 7C21 POPEM 106      13.016  44.027  48.756  1.00  0.00           C
ATOM   3051 8C21 POPEM 106      13.836  42.767  48.475  1.00  0.00           C
ATOM   3055  C33 POPEM 106       6.291  44.988  33.875  1.00  0.00           C
ATOM   3058  C34 POPEM 106       5.281  43.917  34.315  1.00  0.00           C
ATOM   3061  C35 POPEM 106       4.411  44.357  35.495  1.00  0.00           C
ATOM   3064  C36 POPEM 106       5.241  44.738  36.735  1.00  0.00           C
ATOM   3067  C37 POPEM 106       4.391  44.988  37.985  1.00  0.00           C
ATOM   3070  C38 POPEM 106       5.241  45.557  39.125  1.00  0.00           C
ATOM   3073  C39 POPEM 106       4.471  45.677  40.435  1.00  0.00           C
ATOM   3076 0C31 POPEM 106       5.331  46.287  41.565  1.00  0.00           C
ATOM   3079 1C31 POPEM 106       4.841  45.857  42.955  1.00  0.00           C
ATOM   3082 2C31 POPEM 106       5.621  46.527  44.096  1.00  0.00           C
ATOM   3085 3C31 POPEM 106       5.311  45.877  45.455  1.00  0.00           C
ATOM   3088 4C31 POPEM 106       6.421  44.938  45.935  1.00  0.00           C
ATOM   3091 5C31 POPEM 106       6.051  44.188  47.225  1.00  0.00           C
ATOM   3094 6C31 POPEM 106       7.161  43.247  47.724  1.00  0.00           C
ATOM   3098  NH3 POPEN 107      52.036  37.598  66.664  1.00  0.00           N
ATOM   3102  C12 POPEN 107      52.216  37.828  65.195  1.00  0.00           C
ATOM   3105  C11 POPEN 107      52.486  36.517  64.435  1.00  0.00           C
ATOM   3108  P   POPEN 107      51.486  34.227  65.164  1.00  0.00           P
ATOM   3109  O13 POPEN 107      52.406  34.308  66.326  1.00  0.00           O
ATOM   3110  O14 POPEN 107      50.116  33.758  65.425  1.00  0.00           O
ATOM   3111  O11 POPEN 107      52.117  33.337  64.016  1.00  0.00           O
ATOM   3112  O12 POPEN 107      51.356  35.657  64.505  1.00  0.00           O
ATOM   3113  C1  POPEN 107      51.496  33.267  62.734  1.00  0.00           C
ATOM   3116  C2  POPEN 107      51.556  31.817  62.155  1.00  0.00           C
ATOM   3118  O21 POPEN 107      51.636  31.957  60.726  1.00  0.00           O
ATOM   3119  C21 POPEN 107      52.346  30.997  60.146  1.00  0.00           C
ATOM   3120  O22 POPEN 107      52.906  30.077  60.705  1.00  0.00           O
ATOM   3121  C22 POPEN 107      52.367  31.247  58.634  1.00  0.00           C
ATOM   3124  C3  POPEN 107      50.346  30.907  62.586  1.00  0.00           C
ATOM   3127  O31 POPEN 107      49.826  30.097  61.495  1.00  0.00           O
ATOM   3128  C31 POPEN 107      49.456  28.837  61.775  1.00  0.00           C
ATOM   3129  O32 POPEN 107      49.506  28.307  62.864  1.00  0.00           O
ATOM   3130  C32 POPEN 107      48.976  28.117  60.504  1.00  0.00           C
ATOM   3133  C23 POPEN 107      53.786  31.117  58.055  1.00  0.00           C
ATOM   3136  C24 POPEN 107      53.766  31.087  56.525  1.00  0.00           C
ATOM   3139  C25 POPEN 107      55.166  31.257  55.936  1.00  0.00           C
ATOM   3142  C26 POPEN 107      55.236  30.997  54.426  1.00  0.00           C
ATOM   3145  C27 POPEN 107      56.616  31.347  53.844  1.00  0.00           C
ATOM   3148  C28 POPEN 107      56.977  30.597  52.555  1.00  0.00           C
ATOM   3151  C29 POPEN 107      57.146  29.127  52.826  1.00  0.00           C
ATOM   3153 0C21 POPEN 107      56.756  28.117  52.035  1.00  0.00           C
ATOM   3155 1C21 POPEN 107      56.156  28.217  50.666  1.00  0.00           C
ATOM   3158 2C21 POPEN 107      56.176  26.837  49.985  1.00  0.00           C
ATOM   3161 3C21 POPEN 107      55.086  25.897  50.526  1.00  0.00           C
ATOM   3164 4C21 POPEN 107      55.236  24.437  50.076  1.00  0.00           C
ATOM   3167 5C21 POPEN 107      55.886  23.517  51.125  1.00  0.00           C
ATOM   3170 6C21 POPEN 107      55.056  23.348  52.404  1.00  0.00           C
ATOM   3173 7C21 POPEN 107      55.686  22.337  53.376  1.00  0.00           C
ATOM   3176 8C21 POPEN 107      55.036  22.357  54.766  1.00  0.00           C
ATOM   3180  C33 POPEN 107      48.916  28.978  59.225  1.00  0.00           C
ATOM   3183  C34 POPEN 107      48.356  28.187  58.045  1.00  0.00           C
ATOM   3186  C35 POPEN 107      48.976  28.578  56.695  1.00  0.00           C
ATOM   3189  C36 POPEN 107      47.966  28.517  55.536  1.00  0.00           C
ATOM   3192  C37 POPEN 107      48.636  28.418  54.155  1.00  0.00           C
ATOM   3195  C38 POPEN 107      47.606  28.497  53.026  1.00  0.00           C
ATOM   3198  C39 POPEN 107      48.186  28.157  51.646  1.00  0.00           C
ATOM   3201 0C31 POPEN 107      47.136  28.287  50.526  1.00  0.00           C
ATOM   3204 1C31 POPEN 107      47.696  28.007  49.124  1.00  0.00           C
ATOM   3207 2C31 POPEN 107      47.216  26.687  48.485  1.00  0.00           C
ATOM   3210 3C31 POPEN 107      45.686  26.627  48.356  1.00  0.00           C
ATOM   3213 4C31 POPEN 107      45.176  25.627  47.305  1.00  0.00           C
ATOM   3216 5C31 POPEN 107      43.646  25.627  47.266  1.00  0.00           C
ATOM   3219 6C31 POPEN 107      42.986  24.828  46.134  1.00  0.00           C
ATOM   3223  NH3 POPEO 108      35.436  40.937  68.715  1.00  0.00           N
ATOM   3227  C12 POPEO 108      33.976  40.569  68.744  1.00  0.00           C
ATOM   3230  C11 POPEO 108      33.776  39.197  69.416  1.00  0.00           C
ATOM   3233  P   POPEO 108      31.256  39.267  70.164  1.00  0.00           P
ATOM   3234  O13 POPEO 108      31.246  38.618  71.495  1.00  0.00           O
ATOM   3235  O14 POPEO 108      31.316  40.737  70.175  1.00  0.00           O
ATOM   3236  O11 POPEO 108      29.966  38.857  69.355  1.00  0.00           O
ATOM   3237  O12 POPEO 108      32.436  38.717  69.265  1.00  0.00           O
ATOM   3238  C1  POPEO 108      29.906  37.707  68.506  1.00  0.00           C
ATOM   3241  C2  POPEO 108      29.896  38.028  66.986  1.00  0.00           C
ATOM   3243  O21 POPEO 108      31.186  37.808  66.384  1.00  0.00           O
ATOM   3244  C21 POPEO 108      31.396  36.548  66.076  1.00  0.00           C
ATOM   3245  O22 POPEO 108      30.746  35.597  66.465  1.00  0.00           O
ATOM   3246  C22 POPEO 108      32.606  36.447  65.146  1.00  0.00           C
ATOM   3249  C3  POPEO 108      29.436  39.458  66.646  1.00  0.00           C
ATOM   3252  O31 POPEO 108      29.476  39.577  65.204  1.00  0.00           O
ATOM   3253  C31 POPEO 108      28.616  40.427  64.686  1.00  0.00           C
ATOM   3254  O32 POPEO 108      28.016  41.299  65.285  1.00  0.00           O
ATOM   3255  C32 POPEO 108      28.576  40.167  63.166  1.00  0.00           C
ATOM   3258  C23 POPEO 108      32.556  35.168  64.285  1.00  0.00           C
ATOM   3261  C24 POPEO 108      33.667  35.117  63.226  1.00  0.00           C
ATOM   3264  C25 POPEO 108      33.566  33.867  62.355  1.00  0.00           C
ATOM   3267  C26 POPEO 108      34.696  33.767  61.315  1.00  0.00           C
ATOM   3270  C27 POPEO 108      34.366  32.747  60.224  1.00  0.00           C
ATOM   3273  C28 POPEO 108      35.556  32.398  59.314  1.00  0.00           C
ATOM   3276  C29 POPEO 108      35.166  31.408  58.255  1.00  0.00           C
ATOM   3278 0C21 POPEO 108      35.976  30.988  57.266  1.00  0.00           C
ATOM   3280 1C21 POPEO 108      37.406  31.427  57.064  1.00  0.00           C
ATOM   3283 2C21 POPEO 108      38.386  30.267  57.266  1.00  0.00           C
ATOM   3286 3C21 POPEO 108      38.286  29.138  56.215  1.00  0.00           C
ATOM   3289 4C21 POPEO 108      39.396  28.087  56.404  1.00  0.00           C
ATOM   3292 5C21 POPEO 108      39.376  27.537  57.836  1.00  0.00           C
ATOM   3295 6C21 POPEO 108      40.386  26.447  58.176  1.00  0.00           C
ATOM   3298 7C21 POPEO 108      40.246  26.087  59.655  1.00  0.00           C
ATOM   3301 8C21 POPEO 108      41.196  24.997  60.105  1.00  0.00           C
ATOM   3305  C33 POPEO 108      27.436  40.887  62.415  1.00  0.00           C
ATOM   3308  C34 POPEO 108      27.226  40.337  60.985  1.00  0.00           C
ATOM   3311  C35 POPEO 108      28.426  40.537  60.035  1.00  0.00           C
ATOM   3314  C36 POPEO 108      28.176  40.008  58.615  1.00  0.00           C
ATOM   3317  C37 POPEO 108      29.246  40.447  57.586  1.00  0.00           C
ATOM   3320  C38 POPEO 108      29.146  39.668  56.266  1.00  0.00           C
ATOM   3323  C39 POPEO 108      29.736  40.377  55.035  1.00  0.00           C
ATOM   3326 0C31 POPEO 108      31.256  40.287  54.836  1.00  0.00           C
ATOM   3329 1C31 POPEO 108      31.676  41.098  53.595  1.00  0.00           C
ATOM   3332 2C31 POPEO 108      33.136  41.587  53.545  1.00  0.00           C
ATOM   3335 3C31 POPEO 108      34.196  40.557  53.134  1.00  0.00           C
ATOM   3338 4C31 POPEO 108      35.586  41.217  53.176  1.00  0.00           C
ATOM   3341 5C31 POPEO 108      36.736  40.287  52.766  1.00  0.00           C
ATOM   3344 6C31 POPEO 108      38.116  40.947  52.905  1.00  0.00           C
ATOM   3348  NH3 POPEP 109      44.547  55.817  27.186  1.00  0.00           N
ATOM   3352  C12 POPEP 109      44.556  55.839  25.694  1.00  0.00           C
ATOM   3355  C11 POPEP 109      44.846  54.458  25.105  1.00  0.00           C
ATOM   3358  P   POPEP 109      42.846  52.738  25.256  1.00  0.00           P
ATOM   3359  O13 POPEP 109      41.896  53.199  26.285  1.00  0.00           O
ATOM   3360  O14 POPEP 109      42.176  51.987  24.166  1.00  0.00           O
ATOM   3361  O11 POPEP 109      43.936  51.877  25.985  1.00  0.00           O
ATOM   3362  O12 POPEP 109      43.636  53.917  24.615  1.00  0.00           O
ATOM   3363  C1  POPEP 109      43.586  51.017  27.074  1.00  0.00           C
ATOM   3366  C2  POPEP 109      44.006  51.578  28.454  1.00  0.00           C
ATOM   3368  O21 POPEP 109      44.036  50.467  29.366  1.00  0.00           O
ATOM   3369  C21 POPEP 109      42.966  50.167  30.065  1.00  0.00           C
ATOM   3370  O22 POPEP 109      41.806  50.497  29.865  1.00  0.00           O
ATOM   3371  C22 POPEP 109      43.486  49.477  31.315  1.00  0.00           C
ATOM   3374  C3  POPEP 109      43.227  52.828  29.006  1.00  0.00           C
ATOM   3377  O31 POPEP 109      43.437  52.997  30.435  1.00  0.00           O
ATOM   3378  C31 POPEP 109      43.186  54.217  30.916  1.00  0.00           C
ATOM   3379  O32 POPEP 109      42.896  55.197  30.234  1.00  0.00           O
ATOM   3380  C32 POPEP 109      43.206  54.157  32.454  1.00  0.00           C
ATOM   3383  C23 POPEP 109      42.507  49.347  32.485  1.00  0.00           C
ATOM   3386  C24 POPEP 109      43.246  48.967  33.774  1.00  0.00           C
ATOM   3389  C25 POPEP 109      43.826  50.177  34.525  1.00  0.00           C
ATOM   3392  C26 POPEP 109      44.667  49.757  35.736  1.00  0.00           C
ATOM   3395  C27 POPEP 109      44.896  50.887  36.735  1.00  0.00           C
ATOM   3398  C28 POPEP 109      45.806  50.477  37.905  1.00  0.00           C
ATOM   3401  C29 POPEP 109      45.777  51.508  39.015  1.00  0.00           C
ATOM   3403 0C21 POPEP 109      46.556  51.527  40.105  1.00  0.00           C
ATOM   3405 1C21 POPEP 109      47.656  50.548  40.455  1.00  0.00           C
ATOM   3408 2C21 POPEP 109      49.026  51.238  40.625  1.00  0.00           C
ATOM   3411 3C21 POPEP 109      49.026  52.308  41.735  1.00  0.00           C
ATOM   3414 4C21 POPEP 109      50.416  52.898  42.015  1.00  0.00           C
ATOM   3417 5C21 POPEP 109      50.376  54.087  42.985  1.00  0.00           C
ATOM   3420 6C21 POPEP 109      49.876  53.729  44.395  1.00  0.00           C
ATOM   3423 7C21 POPEP 109      49.796  54.947  45.326  1.00  0.00           C
ATOM   3426 8C21 POPEP 109      49.366  54.607  46.745  1.00  0.00           C
ATOM   3430  C33 POPEP 109      43.516  55.487  33.194  1.00  0.00           C
ATOM   3433  C34 POPEP 109      44.896  55.607  33.875  1.00  0.00           C
ATOM   3436  C35 POPEP 109      45.797  56.707  33.295  1.00  0.00           C
ATOM   3439  C36 POPEP 109      46.926  57.127  34.245  1.00  0.00           C
ATOM   3442  C37 POPEP 109      47.826  58.217  33.645  1.00  0.00           C
ATOM   3445  C38 POPEP 109      49.086  57.667  32.965  1.00  0.00           C
ATOM   3448  C39 POPEP 109      50.216  57.267  33.924  1.00  0.00           C
ATOM   3451 0C31 POPEP 109      51.376  56.587  33.194  1.00  0.00           C
ATOM   3454 1C31 POPEP 109      52.636  56.478  34.076  1.00  0.00           C
ATOM   3457 2C31 POPEP 109      53.866  55.877  33.365  1.00  0.00           C
ATOM   3460 3C31 POPEP 109      54.666  54.868  34.215  1.00  0.00           C
ATOM   3463 4C31 POPEP 109      55.396  55.467  35.435  1.00  0.00           C
ATOM   3466 5C31 POPEP 109      56.187  54.407  36.215  1.00  0.00           C
ATOM   3469 6C31 POPEP 109      56.686  54.909  37.576  1.00  0.00           C
ATOM   3473  NH3 POPEQ 110      60.066 108.048  68.696  1.00  0.00           N
ATOM   3477  C12 POPEQ 110      60.816 106.758  68.896  1.00  0.00           C
ATOM   3480  C11 POPEQ 110      60.376 106.089  70.195  1.00  0.00           C
ATOM   3483  P   POPEQ 110      57.746 105.998  70.055  1.00  0.00           P
ATOM   3484  O13 POPEQ 110      56.676 104.997  70.185  1.00  0.00           O
ATOM   3485  O14 POPEQ 110      57.786 107.118  71.024  1.00  0.00           O
ATOM   3486  O11 POPEQ 110      57.646 106.698  68.634  1.00  0.00           O
ATOM   3487  O12 POPEQ 110      59.176 105.329  70.006  1.00  0.00           O
ATOM   3488  C1  POPEQ 110      56.406 106.667  67.914  1.00  0.00           C
ATOM   3491  C2  POPEQ 110      56.007 108.048  67.295  1.00  0.00           C
ATOM   3493  O21 POPEQ 110      56.446 108.209  65.936  1.00  0.00           O
ATOM   3494  C21 POPEQ 110      57.736 108.209  65.694  1.00  0.00           C
ATOM   3495  O22 POPEQ 110      58.646 108.038  66.484  1.00  0.00           O
ATOM   3496  C22 POPEQ 110      57.956 108.498  64.215  1.00  0.00           C
ATOM   3499  C3  POPEQ 110      56.316 109.298  68.185  1.00  0.00           C
ATOM   3502  O31 POPEQ 110      55.496 110.448  67.814  1.00  0.00           O
ATOM   3503  C31 POPEQ 110      56.026 111.318  66.955  1.00  0.00           C
ATOM   3504  O32 POPEQ 110      57.136 111.238  66.475  1.00  0.00           O
ATOM   3505  C32 POPEQ 110      55.026 112.467  66.755  1.00  0.00           C
ATOM   3508  C23 POPEQ 110      59.446 108.787  63.935  1.00  0.00           C
ATOM   3511  C24 POPEQ 110      59.687 109.328  62.535  1.00  0.00           C
ATOM   3514  C25 POPEQ 110      61.166 109.618  62.235  1.00  0.00           C
ATOM   3517  C26 POPEQ 110      61.926 108.398  61.705  1.00  0.00           C
ATOM   3520  C27 POPEQ 110      63.276 108.808  61.126  1.00  0.00           C
ATOM   3523  C28 POPEQ 110      64.046 107.689  60.405  1.00  0.00           C
ATOM   3526  C29 POPEQ 110      65.326 108.178  59.756  1.00  0.00           C
ATOM   3528 0C21 POPEQ 110      66.076 107.479  58.896  1.00  0.00           C
ATOM   3530 1C21 POPEQ 110      65.806 106.068  58.405  1.00  0.00           C
ATOM   3533 2C21 POPEQ 110      65.646 105.977  56.875  1.00  0.00           C
ATOM   3536 3C21 POPEQ 110      66.946 106.188  56.076  1.00  0.00           C
ATOM   3539 4C21 POPEQ 110      66.876 105.538  54.686  1.00  0.00           C
ATOM   3542 5C21 POPEQ 110      68.126 105.739  53.815  1.00  0.00           C
ATOM   3545 6C21 POPEQ 110      68.036 104.897  52.524  1.00  0.00           C
ATOM   3548 7C21 POPEQ 110      69.106 105.219  51.484  1.00  0.00           C
ATOM   3551 8C21 POPEQ 110      69.017 104.307  50.254  1.00  0.00           C
ATOM   3555  C33 POPEQ 110      54.846 112.887  65.274  1.00  0.00           C
ATOM   3558  C34 POPEQ 110      53.507 112.479  64.645  1.00  0.00           C
ATOM   3561  C35 POPEQ 110      53.536 112.417  63.106  1.00  0.00           C
ATOM   3564  C36 POPEQ 110      53.936 113.738  62.446  1.00  0.00           C
ATOM   3567  C37 POPEQ 110      54.277 113.577  60.946  1.00  0.00           C
ATOM   3570  C38 POPEQ 110      55.076 114.769  60.385  1.00  0.00           C
ATOM   3573  C39 POPEQ 110      54.316 115.739  59.486  1.00  0.00           C
ATOM   3576 0C31 POPEQ 110      53.016 116.318  60.076  1.00  0.00           C
ATOM   3579 1C31 POPEQ 110      51.756 115.709  59.444  1.00  0.00           C
ATOM   3582 2C31 POPEQ 110      50.466 116.469  59.766  1.00  0.00           C
ATOM   3585 3C31 POPEQ 110      49.396 116.308  58.665  1.00  0.00           C
ATOM   3588 4C31 POPEQ 110      48.136 117.118  58.965  1.00  0.00           C
ATOM   3591 5C31 POPEQ 110      47.016 116.947  57.934  1.00  0.00           C
ATOM   3594 6C31 POPEQ 110      45.856 117.929  58.125  1.00  0.00           C
ATOM   3598  NH3 POPER 111      59.757  37.688  66.855  1.00  0.00           N
ATOM   3602  C12 POPER 111      60.886  38.657  66.655  1.00  0.00           C
ATOM   3605  C11 POPER 111      60.906  39.318  65.274  1.00  0.00           C
ATOM   3608  P   POPER 111      63.406  40.058  64.844  1.00  0.00           P
ATOM   3609  O13 POPER 111      64.166  41.317  64.884  1.00  0.00           O
ATOM   3610  O14 POPER 111      63.926  38.938  65.666  1.00  0.00           O
ATOM   3611  O11 POPER 111      63.297  39.518  63.366  1.00  0.00           O
ATOM   3612  O12 POPER 111      61.907  40.337  65.285  1.00  0.00           O
ATOM   3613  C1  POPER 111      63.876  40.188  62.246  1.00  0.00           C
ATOM   3616  C2  POPER 111      65.426  39.997  62.165  1.00  0.00           C
ATOM   3618  O21 POPER 111      66.106  41.197  61.814  1.00  0.00           O
ATOM   3619  C21 POPER 111      65.946  41.949  60.736  1.00  0.00           C
ATOM   3620  O22 POPER 111      66.536  43.017  60.585  1.00  0.00           O
ATOM   3621  C22 POPER 111      64.996  41.427  59.645  1.00  0.00           C
ATOM   3624  C3  POPER 111      65.916  38.747  61.355  1.00  0.00           C
ATOM   3627  O31 POPER 111      67.286  38.927  60.895  1.00  0.00           O
ATOM   3628  C31 POPER 111      67.526  38.657  59.606  1.00  0.00           C
ATOM   3629  O32 POPER 111      66.736  38.148  58.826  1.00  0.00           O
ATOM   3630  C32 POPER 111      68.957  39.067  59.265  1.00  0.00           C
ATOM   3633  C23 POPER 111      65.267  42.117  58.285  1.00  0.00           C
ATOM   3636  C24 POPER 111      64.346  41.597  57.186  1.00  0.00           C
ATOM   3639  C25 POPER 111      65.076  41.398  55.845  1.00  0.00           C
ATOM   3642  C26 POPER 111      65.576  42.688  55.175  1.00  0.00           C
ATOM   3645  C27 POPER 111      66.477  42.377  53.965  1.00  0.00           C
ATOM   3648  C28 POPER 111      66.296  43.357  52.785  1.00  0.00           C
ATOM   3651  C29 POPER 111      64.986  43.127  52.056  1.00  0.00           C
ATOM   3653 0C21 POPER 111      64.796  42.278  51.025  1.00  0.00           C
ATOM   3655 1C21 POPER 111      65.846  41.398  50.385  1.00  0.00           C
ATOM   3658 2C21 POPER 111      65.956  41.587  48.855  1.00  0.00           C
ATOM   3661 3C21 POPER 111      67.257  40.979  48.295  1.00  0.00           C
ATOM   3664 4C21 POPER 111      67.187  40.747  46.776  1.00  0.00           C
ATOM   3667 5C21 POPER 111      66.477  39.427  46.446  1.00  0.00           C
ATOM   3670 6C21 POPER 111      66.126  39.287  44.965  1.00  0.00           C
ATOM   3673 7C21 POPER 111      65.306  38.028  44.696  1.00  0.00           C
ATOM   3676 8C21 POPER 111      64.816  37.918  43.255  1.00  0.00           C
ATOM   3680  C33 POPER 111      69.117  39.417  57.766  1.00  0.00           C
ATOM   3683  C34 POPER 111      70.496  39.988  57.415  1.00  0.00           C
ATOM   3686  C35 POPER 111      70.516  40.848  56.134  1.00  0.00           C
ATOM   3689  C36 POPER 111      70.186  40.097  54.836  1.00  0.00           C
ATOM   3692  C37 POPER 111      70.316  40.997  53.595  1.00  0.00           C
ATOM   3695  C38 POPER 111      70.136  40.238  52.266  1.00  0.00           C
ATOM   3698  C39 POPER 111      69.906  41.159  51.045  1.00  0.00           C
ATOM   3701 0C31 POPER 111      70.946  42.267  50.865  1.00  0.00           C
ATOM   3704 1C31 POPER 111      70.687  43.127  49.615  1.00  0.00           C
ATOM   3707 2C31 POPER 111      71.657  44.307  49.486  1.00  0.00           C
ATOM   3710 3C31 POPER 111      71.026  45.587  48.914  1.00  0.00           C
ATOM   3713 4C31 POPER 111      70.566  45.487  47.454  1.00  0.00           C
ATOM   3716 5C31 POPER 111      69.996  46.819  46.945  1.00  0.00           C
ATOM   3719 6C31 POPER 111      69.456  46.758  45.514  1.00  0.00           C
ATOM   3723  NH3 POPES 112      21.036 132.843  25.665  1.00  0.00           N
ATOM   3727  C12 POPES 112      19.556 133.163  25.525  1.00  0.00           C
ATOM   3730  C11 POPES 112      18.786 132.043  24.805  1.00  0.00           C
ATOM   3733  P   POPES 112      16.556 130.753  24.666  1.00  0.00           P
ATOM   3734  O13 POPES 112      15.196 130.704  25.265  1.00  0.00           O
ATOM   3735  O14 POPES 112      16.676 130.863  23.195  1.00  0.00           O
ATOM   3736  O11 POPES 112      17.406 129.543  25.234  1.00  0.00           O
ATOM   3737  O12 POPES 112      17.456 131.913  25.305  1.00  0.00           O
ATOM   3738  C1  POPES 112      16.766 128.402  25.835  1.00  0.00           C
ATOM   3741  C2  POPES 112      16.196 128.652  27.274  1.00  0.00           C
ATOM   3743  O21 POPES 112      17.016 127.937  28.235  1.00  0.00           O
ATOM   3744  C21 POPES 112      17.226 128.594  29.375  1.00  0.00           C
ATOM   3745  O22 POPES 112      16.696 129.643  29.704  1.00  0.00           O
ATOM   3746  C22 POPES 112      18.276 127.867  30.216  1.00  0.00           C
ATOM   3749  C3  POPES 112      14.686 128.262  27.404  1.00  0.00           C
ATOM   3752  O31 POPES 112      13.976 129.182  28.265  1.00  0.00           O
ATOM   3753  C31 POPES 112      13.886 128.822  29.556  1.00  0.00           C
ATOM   3754  O32 POPES 112      14.126 127.717  30.005  1.00  0.00           O
ATOM   3755  C32 POPES 112      13.536 130.052  30.385  1.00  0.00           C
ATOM   3758  C23 POPES 112      17.856 127.668  31.685  1.00  0.00           C
ATOM   3761  C24 POPES 112      18.986 127.067  32.535  1.00  0.00           C
ATOM   3764  C25 POPES 112      18.586 126.838  34.006  1.00  0.00           C
ATOM   3767  C26 POPES 112      19.526 127.517  35.006  1.00  0.00           C
ATOM   3770  C27 POPES 112      20.976 126.997  35.006  1.00  0.00           C
ATOM   3773  C28 POPES 112      21.836 127.668  36.095  1.00  0.00           C
ATOM   3776  C29 POPES 112      23.266 127.197  36.086  1.00  0.00           C
ATOM   3778 0C21 POPES 112      23.996 126.787  37.134  1.00  0.00           C
ATOM   3780 1C21 POPES 112      23.576 126.677  38.576  1.00  0.00           C
ATOM   3783 2C21 POPES 112      24.076 125.357  39.204  1.00  0.00           C
ATOM   3786 3C21 POPES 112      23.356 124.107  38.674  1.00  0.00           C
ATOM   3789 4C21 POPES 112      23.736 122.857  39.465  1.00  0.00           C
ATOM   3792 5C21 POPES 112      22.996 121.588  39.035  1.00  0.00           C
ATOM   3795 6C21 POPES 112      23.726 120.847  37.905  1.00  0.00           C
ATOM   3798 7C21 POPES 112      23.176 119.447  37.654  1.00  0.00           C
ATOM   3801 8C21 POPES 112      24.036 118.667  36.666  1.00  0.00           C
ATOM   3805  C33 POPES 112      12.936 129.704  31.765  1.00  0.00           C
ATOM   3808  C34 POPES 112      12.766 130.954  32.635  1.00  0.00           C
ATOM   3811  C35 POPES 112      11.656 130.852  33.694  1.00  0.00           C
ATOM   3814  C36 POPES 112      11.856 129.732  34.715  1.00  0.00           C
ATOM   3817  C37 POPES 112      10.666 129.672  35.676  1.00  0.00           C
ATOM   3820  C38 POPES 112      10.766 128.542  36.694  1.00  0.00           C
ATOM   3823  C39 POPES 112       9.896 128.842  37.916  1.00  0.00           C
ATOM   3826 0C31 POPES 112       9.826 127.687  38.915  1.00  0.00           C
ATOM   3829 1C31 POPES 112       8.866 127.997  40.076  1.00  0.00           C
ATOM   3832 2C31 POPES 112       9.406 129.042  41.055  1.00  0.00           C
ATOM   3835 3C31 POPES 112       8.476 129.284  42.256  1.00  0.00           C
ATOM   3838 4C31 POPES 112       7.141 129.942  41.875  1.00  0.00           C
ATOM   3841 5C31 POPES 112       6.281 130.242  43.096  1.00  0.00           C
ATOM   3844 6C31 POPES 112       4.881 130.762  42.766  1.00  0.00           C
ATOM   3848  NH3 POPET 113     118.227 115.037  68.054  1.00  0.00           N
ATOM   3852  C12 POPET 113     119.477 115.597  67.424  1.00  0.00           C
ATOM   3855  C11 POPET 113     119.776 117.059  67.804  1.00  0.00           C
ATOM   3858  P   POPET 113     122.276 117.859  67.935  1.00  0.00           P
ATOM   3859  O13 POPET 113     122.356 119.328  68.015  1.00  0.00           O
ATOM   3860  O14 POPET 113     122.346 117.068  69.175  1.00  0.00           O
ATOM   3861  O11 POPET 113     123.397 117.388  66.925  1.00  0.00           O
ATOM   3862  O12 POPET 113     120.966 117.479  67.126  1.00  0.00           O
ATOM   3863  C1  POPET 113     123.456 116.019  66.484  1.00  0.00           C
ATOM   3866  C2  POPET 113     123.486 115.949  64.946  1.00  0.00           C
ATOM   3868  O21 POPET 113     123.406 114.559  64.556  1.00  0.00           O
ATOM   3869  C21 POPET 113     122.696 114.357  63.454  1.00  0.00           C
ATOM   3870  O22 POPET 113     122.216 115.238  62.755  1.00  0.00           O
ATOM   3871  C22 POPET 113     122.447 112.868  63.215  1.00  0.00           C
ATOM   3874  C3  POPET 113     124.766 116.628  64.374  1.00  0.00           C
ATOM   3877  O31 POPET 113     124.757 116.728  62.934  1.00  0.00           O
ATOM   3878  C31 POPET 113     124.197 117.817  62.436  1.00  0.00           C
ATOM   3879  O32 POPET 113     123.666 118.708  63.096  1.00  0.00           O
ATOM   3880  C32 POPET 113     124.376 117.829  60.905  1.00  0.00           C
ATOM   3883  C23 POPET 113     121.236 112.698  62.274  1.00  0.00           C
ATOM   3886  C24 POPET 113     120.626 111.299  62.295  1.00  0.00           C
ATOM   3889  C25 POPET 113     119.247 111.287  61.624  1.00  0.00           C
ATOM   3892  C26 POPET 113     118.546 109.917  61.684  1.00  0.00           C
ATOM   3895  C27 POPET 113     117.266 109.897  60.845  1.00  0.00           C
ATOM   3898  C28 POPET 113     116.526 108.538  60.895  1.00  0.00           C
ATOM   3901  C29 POPET 113     116.227 108.018  59.514  1.00  0.00           C
ATOM   3903 0C21 POPET 113     115.036 107.948  58.885  1.00  0.00           C
ATOM   3905 1C21 POPET 113     113.678 108.309  59.416  1.00  0.00           C
ATOM   3908 2C21 POPET 113     112.617 107.257  58.995  1.00  0.00           C
ATOM   3911 3C21 POPET 113     111.356 107.878  58.376  1.00  0.00           C
ATOM   3914 4C21 POPET 113     110.367 106.788  57.925  1.00  0.00           C
ATOM   3917 5C21 POPET 113     109.098 107.339  57.256  1.00  0.00           C
ATOM   3920 6C21 POPET 113     109.296 107.738  55.785  1.00  0.00           C
ATOM   3923 7C21 POPET 113     107.976 108.178  55.135  1.00  0.00           C
ATOM   3926 8C21 POPET 113     108.126 108.688  53.695  1.00  0.00           C
ATOM   3930  C33 POPET 113     123.106 118.158  60.076  1.00  0.00           C
ATOM   3933  C34 POPET 113     122.266 116.919  59.704  1.00  0.00           C
ATOM   3936  C35 POPET 113     122.636 116.308  58.345  1.00  0.00           C
ATOM   3939  C36 POPET 113     121.636 115.219  57.905  1.00  0.00           C
ATOM   3942  C37 POPET 113     122.016 114.548  56.576  1.00  0.00           C
ATOM   3945  C38 POPET 113     121.038 113.438  56.186  1.00  0.00           C
ATOM   3948  C39 POPET 113     121.396 112.668  54.904  1.00  0.00           C
ATOM   3951 0C31 POPET 113     121.516 113.568  53.665  1.00  0.00           C
ATOM   3954 1C31 POPET 113     121.437 112.817  52.314  1.00  0.00           C
ATOM   3957 2C31 POPET 113     120.087 112.137  52.024  1.00  0.00           C
ATOM   3960 3C31 POPET 113     118.876 113.097  52.085  1.00  0.00           C
ATOM   3963 4C31 POPET 113     117.556 112.467  51.624  1.00  0.00           C
ATOM   3966 5C31 POPET 113     116.386 113.458  51.694  1.00  0.00           C
ATOM   3969 6C31 POPET 113     115.076 112.887  51.134  1.00  0.00           C
ATOM   3973  NH3 POPEU 114      20.546  51.098  27.685  1.00  0.00           N
ATOM   3977  C12 POPEU 114      21.476  52.207  27.316  1.00  0.00           C
ATOM   3980  C11 POPEU 114      22.316  51.889  26.076  1.00  0.00           C
ATOM   3983  P   POPEU 114      24.816  52.607  26.445  1.00  0.00           P
ATOM   3984  O13 POPEU 114      25.306  51.347  25.865  1.00  0.00           O
ATOM   3985  O14 POPEU 114      25.606  53.808  26.084  1.00  0.00           O
ATOM   3986  O11 POPEU 114      24.676  52.497  28.015  1.00  0.00           O
ATOM   3987  O12 POPEU 114      23.346  52.847  25.944  1.00  0.00           O
ATOM   3988  C1  POPEU 114      25.136  51.357  28.725  1.00  0.00           C
ATOM   3991  C2  POPEU 114      24.846  51.537  30.245  1.00  0.00           C
ATOM   3993  O21 POPEU 114      24.976  50.308  30.965  1.00  0.00           O
ATOM   3994  C21 POPEU 114      26.156  50.127  31.555  1.00  0.00           C
ATOM   3995  O22 POPEU 114      27.226  50.497  31.115  1.00  0.00           O
ATOM   3996  C22 POPEU 114      25.926  49.398  32.875  1.00  0.00           C
ATOM   3999  C3  POPEU 114      23.406  52.057  30.505  1.00  0.00           C
ATOM   4002  O31 POPEU 114      23.056  52.337  31.875  1.00  0.00           O
ATOM   4003  C31 POPEU 114      23.856  53.217  32.475  1.00  0.00           C
ATOM   4004  O32 POPEU 114      25.036  53.057  32.705  1.00  0.00           O
ATOM   4005  C32 POPEU 114      23.086  54.497  32.705  1.00  0.00           C
ATOM   4008  C23 POPEU 114      26.886  49.888  33.974  1.00  0.00           C
ATOM   4011  C24 POPEU 114      26.316  49.677  35.384  1.00  0.00           C
ATOM   4014  C25 POPEU 114      27.286  50.107  36.485  1.00  0.00           C
ATOM   4017  C26 POPEU 114      26.736  49.868  37.896  1.00  0.00           C
ATOM   4020  C27 POPEU 114      27.716  50.328  38.974  1.00  0.00           C
ATOM   4023  C28 POPEU 114      27.206  50.088  40.416  1.00  0.00           C
ATOM   4026  C29 POPEU 114      27.246  48.647  40.856  1.00  0.00           C
ATOM   4028 0C21 POPEU 114      26.816  48.217  42.056  1.00  0.00           C
ATOM   4030 1C21 POPEU 114      26.196  49.067  43.125  1.00  0.00           C
ATOM   4033 2C21 POPEU 114      27.146  49.407  44.285  1.00  0.00           C
ATOM   4036 3C21 POPEU 114      28.296  50.357  43.896  1.00  0.00           C
ATOM   4039 4C21 POPEU 114      29.316  50.597  45.015  1.00  0.00           C
ATOM   4042 5C21 POPEU 114      28.796  51.497  46.154  1.00  0.00           C
ATOM   4045 6C21 POPEU 114      29.816  51.567  47.305  1.00  0.00           C
ATOM   4048 7C21 POPEU 114      29.366  52.438  48.485  1.00  0.00           C
ATOM   4051 8C21 POPEU 114      30.346  52.368  49.655  1.00  0.00           C
ATOM   4055  C33 POPEU 114      23.966  55.639  33.235  1.00  0.00           C
ATOM   4058  C34 POPEU 114      24.576  56.497  32.126  1.00  0.00           C
ATOM   4061  C35 POPEU 114      25.146  57.808  32.674  1.00  0.00           C
ATOM   4064  C36 POPEU 114      24.056  58.808  33.065  1.00  0.00           C
ATOM   4067  C37 POPEU 114      24.586  59.938  33.965  1.00  0.00           C
ATOM   4070  C38 POPEU 114      23.506  60.918  34.426  1.00  0.00           C
ATOM   4073  C39 POPEU 114      24.006  61.958  35.435  1.00  0.00           C
ATOM   4076 0C31 POPEU 114      24.406  61.387  36.795  1.00  0.00           C
ATOM   4079 1C31 POPEU 114      24.656  62.497  37.826  1.00  0.00           C
ATOM   4082 2C31 POPEU 114      24.816  61.997  39.255  1.00  0.00           C
ATOM   4085 3C31 POPEU 114      24.726  63.139  40.275  1.00  0.00           C
ATOM   4088 4C31 POPEU 114      24.686  62.648  41.725  1.00  0.00           C
ATOM   4091 5C31 POPEU 114      24.296  63.768  42.705  1.00  0.00           C
ATOM   4094 6C31 POPEU 114      24.216  63.297  44.155  1.00  0.00           C
ATOM   4098  NH3 POPEV 115      43.926  48.427  66.955  1.00  0.00           N
ATOM   4102  C12 POPEV 115      44.306  49.337  68.105  1.00  0.00           C
ATOM   4105  C11 POPEV 115      44.996  48.549  69.234  1.00  0.00           C
ATOM   4108  P   POPEV 115      47.516  47.798  69.546  1.00  0.00           P
ATOM   4109  O13 POPEV 115      47.306  47.997  70.985  1.00  0.00           O
ATOM   4110  O14 POPEV 115      48.276  46.587  69.146  1.00  0.00           O
ATOM   4111  O11 POPEV 115      48.356  48.988  68.965  1.00  0.00           O
ATOM   4112  O12 POPEV 115      46.146  47.837  68.756  1.00  0.00           O
ATOM   4113  C1  POPEV 115      48.297  49.519  67.646  1.00  0.00           C
ATOM   4116  C2  POPEV 115      48.656  48.488  66.524  1.00  0.00           C
ATOM   4118  O21 POPEV 115      49.526  49.118  65.564  1.00  0.00           O
ATOM   4119  C21 POPEV 115      50.266  48.257  64.876  1.00  0.00           C
ATOM   4120  O22 POPEV 115      50.506  47.117  65.195  1.00  0.00           O
ATOM   4121  C22 POPEV 115      50.606  48.887  63.524  1.00  0.00           C
ATOM   4124  C3  POPEV 115      47.367  48.037  65.814  1.00  0.00           C
ATOM   4127  O31 POPEV 115      47.576  47.019  64.814  1.00  0.00           O
ATOM   4128  C31 POPEV 115      46.416  46.508  64.416  1.00  0.00           C
ATOM   4129  O32 POPEV 115      45.336  46.758  64.924  1.00  0.00           O
ATOM   4130  C32 POPEV 115      46.596  45.757  63.106  1.00  0.00           C
ATOM   4133  C23 POPEV 115      49.486  48.577  62.506  1.00  0.00           C
ATOM   4136  C24 POPEV 115      49.886  48.799  61.045  1.00  0.00           C
ATOM   4139  C25 POPEV 115      49.477  50.167  60.485  1.00  0.00           C
ATOM   4142  C26 POPEV 115      49.846  50.287  59.005  1.00  0.00           C
ATOM   4145  C27 POPEV 115      49.096  51.417  58.275  1.00  0.00           C
ATOM   4148  C28 POPEV 115      49.296  51.328  56.754  1.00  0.00           C
ATOM   4151  C29 POPEV 115      48.766  52.518  55.996  1.00  0.00           C
ATOM   4153 0C21 POPEV 115      47.476  52.747  55.666  1.00  0.00           C
ATOM   4155 1C21 POPEV 115      46.286  51.868  55.985  1.00  0.00           C
ATOM   4158 2C21 POPEV 115      45.536  51.398  54.725  1.00  0.00           C
ATOM   4161 3C21 POPEV 115      44.116  50.918  55.055  1.00  0.00           C
ATOM   4164 4C21 POPEV 115      43.336  50.427  53.826  1.00  0.00           C
ATOM   4167 5C21 POPEV 115      41.866  50.137  54.155  1.00  0.00           C
ATOM   4170 6C21 POPEV 115      41.126  49.449  53.005  1.00  0.00           C
ATOM   4173 7C21 POPEV 115      39.626  49.237  53.306  1.00  0.00           C
ATOM   4176 8C21 POPEV 115      38.886  48.507  52.185  1.00  0.00           C
ATOM   4180  C33 POPEV 115      45.816  46.457  61.965  1.00  0.00           C
ATOM   4183  C34 POPEV 115      46.466  46.177  60.615  1.00  0.00           C
ATOM   4186  C35 POPEV 115      45.696  46.667  59.384  1.00  0.00           C
ATOM   4189  C36 POPEV 115      46.526  46.438  58.106  1.00  0.00           C
ATOM   4192  C37 POPEV 115      45.727  46.497  56.795  1.00  0.00           C
ATOM   4195  C38 POPEV 115      45.096  45.158  56.396  1.00  0.00           C
ATOM   4198  C39 POPEV 115      46.096  44.097  55.905  1.00  0.00           C
ATOM   4201 0C31 POPEV 115      45.406  42.758  55.606  1.00  0.00           C
ATOM   4204 1C31 POPEV 115      46.366  41.688  55.065  1.00  0.00           C
ATOM   4207 2C31 POPEV 115      46.086  41.268  53.616  1.00  0.00           C
ATOM   4210 3C31 POPEV 115      46.526  42.308  52.576  1.00  0.00           C
ATOM   4213 4C31 POPEV 115      45.956  42.047  51.174  1.00  0.00           C
ATOM   4216 5C31 POPEV 115      46.476  43.057  50.135  1.00  0.00           C
ATOM   4219 6C31 POPEV 115      45.716  43.057  48.805  1.00  0.00           C
ATOM   4223  NH3 POPEW 116      37.936  97.227  67.984  1.00  0.00           N
ATOM   4227  C12 POPEW 116      36.576  97.758  67.655  1.00  0.00           C
ATOM   4230  C11 POPEW 116      35.526  96.637  67.734  1.00  0.00           C
ATOM   4233  P   POPEW 116      36.376  94.207  67.256  1.00  0.00           P
ATOM   4234  O13 POPEW 116      37.846  94.357  67.176  1.00  0.00           O
ATOM   4235  O14 POPEW 116      35.736  93.918  68.556  1.00  0.00           O
ATOM   4236  O11 POPEW 116      35.826  93.169  66.165  1.00  0.00           O
ATOM   4237  O12 POPEW 116      35.806  95.597  66.795  1.00  0.00           O
ATOM   4238  C1  POPEW 116      35.126  93.577  64.994  1.00  0.00           C
ATOM   4241  C2  POPEW 116      33.856  92.719  64.665  1.00  0.00           C
ATOM   4243  O21 POPEW 116      32.886  93.519  63.984  1.00  0.00           O
ATOM   4244  C21 POPEW 116      33.196  93.659  62.705  1.00  0.00           C
ATOM   4245  O22 POPEW 116      34.186  93.188  62.155  1.00  0.00           O
ATOM   4246  C22 POPEW 116      32.036  94.378  62.025  1.00  0.00           C
ATOM   4249  C3  POPEW 116      33.216  92.008  65.884  1.00  0.00           C
ATOM   4252  O31 POPEW 116      31.866  91.579  65.596  1.00  0.00           O
ATOM   4253  C31 POPEW 116      31.716  90.438  64.915  1.00  0.00           C
ATOM   4254  O32 POPEW 116      32.636  89.757  64.486  1.00  0.00           O
ATOM   4255  C32 POPEW 116      30.216  90.177  64.814  1.00  0.00           C
ATOM   4258  C23 POPEW 116      32.257  94.658  60.525  1.00  0.00           C
ATOM   4261  C24 POPEW 116      30.916  94.788  59.795  1.00  0.00           C
ATOM   4264  C25 POPEW 116      31.056  95.177  58.314  1.00  0.00           C
ATOM   4267  C26 POPEW 116      29.926  94.608  57.454  1.00  0.00           C
ATOM   4270  C27 POPEW 116      29.686  95.417  56.175  1.00  0.00           C
ATOM   4273  C28 POPEW 116      28.496  94.917  55.326  1.00  0.00           C
ATOM   4276  C29 POPEW 116      28.856  93.887  54.286  1.00  0.00           C
ATOM   4278 0C21 POPEW 116      28.136  93.589  53.185  1.00  0.00           C
ATOM   4280 1C21 POPEW 116      26.816  94.217  52.804  1.00  0.00           C
ATOM   4283 2C21 POPEW 116      26.506  94.158  51.285  1.00  0.00           C
ATOM   4286 3C21 POPEW 116      27.456  95.028  50.444  1.00  0.00           C
ATOM   4289 4C21 POPEW 116      27.126  95.068  48.946  1.00  0.00           C
ATOM   4292 5C21 POPEW 116      26.476  96.387  48.485  1.00  0.00           C
ATOM   4295 6C21 POPEW 116      26.856  96.749  47.035  1.00  0.00           C
ATOM   4298 7C21 POPEW 116      26.096  97.978  46.504  1.00  0.00           C
ATOM   4301 8C21 POPEW 116      26.336  98.258  45.015  1.00  0.00           C
ATOM   4305  C33 POPEW 116      29.836  89.027  63.865  1.00  0.00           C
ATOM   4308  C34 POPEW 116      28.306  88.848  63.766  1.00  0.00           C
ATOM   4311  C35 POPEW 116      27.616  89.958  62.966  1.00  0.00           C
ATOM   4314  C36 POPEW 116      27.916  89.879  61.465  1.00  0.00           C
ATOM   4317  C37 POPEW 116      27.166  90.938  60.666  1.00  0.00           C
ATOM   4320  C38 POPEW 116      26.956  90.557  59.195  1.00  0.00           C
ATOM   4323  C39 POPEW 116      28.216  90.508  58.314  1.00  0.00           C
ATOM   4326 0C31 POPEW 116      27.826  90.118  56.884  1.00  0.00           C
ATOM   4329 1C31 POPEW 116      28.976  90.068  55.876  1.00  0.00           C
ATOM   4332 2C31 POPEW 116      28.476  89.529  54.535  1.00  0.00           C
ATOM   4335 3C31 POPEW 116      29.496  89.637  53.395  1.00  0.00           C
ATOM   4338 4C31 POPEW 116      29.006  88.887  52.145  1.00  0.00           C
ATOM   4341 5C31 POPEW 116      29.696  89.338  50.856  1.00  0.00           C
ATOM   4344 6C31 POPEW 116      29.276  88.498  49.645  1.00  0.00           C
ATOM   4348  NH3 POPEX 117      31.916  74.519  70.634  1.00  0.00           N
ATOM   4352  C12 POPEX 117      32.496  73.308  71.314  1.00  0.00           C
ATOM   4355  C11 POPEX 117      33.566  72.597  70.475  1.00  0.00           C
ATOM   4358  P   POPEX 117      35.436  70.769  70.946  1.00  0.00           P
ATOM   4359  O13 POPEX 117      36.416  71.167  71.965  1.00  0.00           O
ATOM   4360  O14 POPEX 117      35.256  69.307  70.866  1.00  0.00           O
ATOM   4361  O11 POPEX 117      35.966  71.299  69.546  1.00  0.00           O
ATOM   4362  O12 POPEX 117      34.036  71.467  71.196  1.00  0.00           O
ATOM   4363  C1  POPEX 117      35.846  70.398  68.426  1.00  0.00           C
ATOM   4366  C2  POPEX 117      36.246  71.137  67.126  1.00  0.00           C
ATOM   4368  O21 POPEX 117      36.116  70.337  65.936  1.00  0.00           O
ATOM   4369  C21 POPEX 117      37.016  69.368  65.764  1.00  0.00           C
ATOM   4370  O22 POPEX 117      37.246  68.479  66.545  1.00  0.00           O
ATOM   4371  C22 POPEX 117      37.786  69.688  64.476  1.00  0.00           C
ATOM   4374  C3  POPEX 117      37.646  71.787  67.235  1.00  0.00           C
ATOM   4377  O31 POPEX 117      38.126  72.188  65.946  1.00  0.00           O
ATOM   4378  C31 POPEX 117      39.056  73.137  65.954  1.00  0.00           C
ATOM   4379  O32 POPEX 117      39.316  73.838  66.916  1.00  0.00           O
ATOM   4380  C32 POPEX 117      39.826  73.067  64.634  1.00  0.00           C
ATOM   4383  C23 POPEX 117      37.866  68.588  63.405  1.00  0.00           C
ATOM   4386  C24 POPEX 117      38.776  69.087  62.274  1.00  0.00           C
ATOM   4389  C25 POPEX 117      38.486  68.487  60.905  1.00  0.00           C
ATOM   4392  C26 POPEX 117      39.066  67.078  60.705  1.00  0.00           C
ATOM   4395  C27 POPEX 117      38.396  66.307  59.556  1.00  0.00           C
ATOM   4398  C28 POPEX 117      38.836  66.699  58.125  1.00  0.00           C
ATOM   4401  C29 POPEX 117      38.266  67.997  57.605  1.00  0.00           C
ATOM   4403 0C21 POPEX 117      37.546  68.188  56.474  1.00  0.00           C
ATOM   4405 1C21 POPEX 117      37.136  67.148  55.475  1.00  0.00           C
ATOM   4408 2C21 POPEX 117      38.286  66.607  54.595  1.00  0.00           C
ATOM   4411 3C21 POPEX 117      39.106  67.688  53.864  1.00  0.00           C
ATOM   4414 4C21 POPEX 117      40.076  67.078  52.845  1.00  0.00           C
ATOM   4417 5C21 POPEX 117      41.086  68.078  52.256  1.00  0.00           C
ATOM   4420 6C21 POPEX 117      41.996  68.717  53.314  1.00  0.00           C
ATOM   4423 7C21 POPEX 117      43.326  69.217  52.745  1.00  0.00           C
ATOM   4426 8C21 POPEX 117      44.286  69.729  53.826  1.00  0.00           C
ATOM   4430  C33 POPEX 117      39.796  74.357  63.766  1.00  0.00           C
ATOM   4433  C34 POPEX 117      40.326  74.059  62.355  1.00  0.00           C
ATOM   4436  C35 POPEX 117      40.426  75.247  61.385  1.00  0.00           C
ATOM   4439  C36 POPEX 117      40.867  74.817  59.974  1.00  0.00           C
ATOM   4442  C37 POPEX 117      41.306  75.967  59.044  1.00  0.00           C
ATOM   4445  C38 POPEX 117      41.836  75.467  57.695  1.00  0.00           C
ATOM   4448  C39 POPEX 117      42.426  76.578  56.795  1.00  0.00           C
ATOM   4451 0C31 POPEX 117      43.796  77.137  57.246  1.00  0.00           C
ATOM   4454 1C31 POPEX 117      44.336  78.199  56.274  1.00  0.00           C
ATOM   4457 2C31 POPEX 117      45.847  78.508  56.396  1.00  0.00           C
ATOM   4460 3C31 POPEX 117      46.216  79.628  57.384  1.00  0.00           C
ATOM   4463 4C31 POPEX 117      46.007  81.068  56.875  1.00  0.00           C
ATOM   4466 5C31 POPEX 117      46.257  82.108  57.975  1.00  0.00           C
ATOM   4469 6C31 POPEX 117      46.196  83.568  57.495  1.00  0.00           C
ATOM   4473  NH3 POPEY 118     122.266   9.427  26.674  1.00  0.00           N
ATOM   4477  C12 POPEY 118     123.336   8.587  26.055  1.00  0.00           C
ATOM   4480  C11 POPEY 118     124.706   9.117  26.495  1.00  0.00           C
ATOM   4483  P   POPEY 118     126.126  11.227  26.915  1.00  0.00           P
ATOM   4484  O13 POPEY 118     127.176  10.187  26.965  1.00  0.00           O
ATOM   4485  O14 POPEY 118     126.446  12.447  26.136  1.00  0.00           O
ATOM   4486  O11 POPEY 118     125.716  11.717  28.376  1.00  0.00           O
ATOM   4487  O12 POPEY 118     124.796  10.547  26.315  1.00  0.00           O
ATOM   4488  C1  POPEY 118     125.036  10.847  29.285  1.00  0.00           C
ATOM   4491  C2  POPEY 118     124.837  11.447  30.715  1.00  0.00           C
ATOM   4493  O21 POPEY 118     123.977  10.567  31.435  1.00  0.00           O
ATOM   4494  C21 POPEY 118     124.466   9.937  32.485  1.00  0.00           C
ATOM   4495  O22 POPEY 118     125.626   9.947  32.855  1.00  0.00           O
ATOM   4496  C22 POPEY 118     123.266   9.287  33.194  1.00  0.00           C
ATOM   4499  C3  POPEY 118     124.166  12.857  30.725  1.00  0.00           C
ATOM   4502  O31 POPEY 118     123.166  12.997  31.765  1.00  0.00           O
ATOM   4503  C31 POPEY 118     123.616  13.397  32.955  1.00  0.00           C
ATOM   4504  O32 POPEY 118     124.766  13.727  33.194  1.00  0.00           O
ATOM   4505  C32 POPEY 118     122.428  13.367  33.936  1.00  0.00           C
ATOM   4508  C23 POPEY 118     123.596   8.017  34.006  1.00  0.00           C
ATOM   4511  C24 POPEY 118     124.296   8.277  35.346  1.00  0.00           C
ATOM   4514  C25 POPEY 118     123.636   9.367  36.195  1.00  0.00           C
ATOM   4517  C26 POPEY 118     124.197   9.397  37.625  1.00  0.00           C
ATOM   4520  C27 POPEY 118     123.958  10.747  38.314  1.00  0.00           C
ATOM   4523  C28 POPEY 118     124.598  10.807  39.715  1.00  0.00           C
ATOM   4526  C29 POPEY 118     124.936  12.227  40.065  1.00  0.00           C
ATOM   4528 0C21 POPEY 118     124.676  12.907  41.195  1.00  0.00           C
ATOM   4530 1C21 POPEY 118     123.996  12.387  42.436  1.00  0.00           C
ATOM   4533 2C21 POPEY 118     122.807  13.267  42.846  1.00  0.00           C
ATOM   4536 3C21 POPEY 118     122.366  12.987  44.295  1.00  0.00           C
ATOM   4539 4C21 POPEY 118     121.236  13.917  44.746  1.00  0.00           C
ATOM   4542 5C21 POPEY 118     121.026  13.927  46.265  1.00  0.00           C
ATOM   4545 6C21 POPEY 118     122.156  14.638  47.024  1.00  0.00           C
ATOM   4548 7C21 POPEY 118     121.706  15.127  48.405  1.00  0.00           C
ATOM   4551 8C21 POPEY 118     122.816  15.817  49.215  1.00  0.00           C
ATOM   4555  C33 POPEY 118     122.807  13.497  35.435  1.00  0.00           C
ATOM   4558  C34 POPEY 118     121.598  13.847  36.326  1.00  0.00           C
ATOM   4561  C35 POPEY 118     121.996  14.377  37.715  1.00  0.00           C
ATOM   4564  C36 POPEY 118     120.797  14.737  38.595  1.00  0.00           C
ATOM   4567  C37 POPEY 118     121.216  15.457  39.895  1.00  0.00           C
ATOM   4570  C38 POPEY 118     120.068  15.607  40.914  1.00  0.00           C
ATOM   4573  C39 POPEY 118     120.416  16.578  42.056  1.00  0.00           C
ATOM   4576 0C31 POPEY 118     119.356  16.617  43.176  1.00  0.00           C
ATOM   4579 1C31 POPEY 118     119.788  17.517  44.346  1.00  0.00           C
ATOM   4582 2C31 POPEY 118     118.946  17.287  45.625  1.00  0.00           C
ATOM   4585 3C31 POPEY 118     119.507  18.037  46.846  1.00  0.00           C
ATOM   4588 4C31 POPEY 118     119.117  19.517  46.895  1.00  0.00           C
ATOM   4591 5C31 POPEY 118     119.837  20.277  48.014  1.00  0.00           C
ATOM   4594 6C31 POPEY 118     119.286  21.687  48.274  1.00  0.00           C
ATOM   4598  NH3 POPEZ 119     104.807  41.127  30.395  1.00  0.00           N
ATOM   4602  C12 POPEZ 119     105.546  41.408  29.114  1.00  0.00           C
ATOM   4605  C11 POPEZ 119     106.966  40.778  29.104  1.00  0.00           C
ATOM   4608  P   POPEZ 119     109.337  41.118  30.175  1.00  0.00           P
ATOM   4609  O13 POPEZ 119     109.866  41.697  28.935  1.00  0.00           O
ATOM   4610  O14 POPEZ 119     109.876  41.777  31.385  1.00  0.00           O
ATOM   4611  O11 POPEZ 119     109.676  39.577  30.175  1.00  0.00           O
ATOM   4612  O12 POPEZ 119     107.757  41.197  30.224  1.00  0.00           O
ATOM   4613  C1  POPEZ 119     108.958  38.567  30.876  1.00  0.00           C
ATOM   4616  C2  POPEZ 119     109.977  37.617  31.576  1.00  0.00           C
ATOM   4618  O21 POPEZ 119     109.346  36.717  32.505  1.00  0.00           O
ATOM   4619  C21 POPEZ 119     108.818  37.217  33.605  1.00  0.00           C
ATOM   4620  O22 POPEZ 119     108.776  38.387  33.924  1.00  0.00           O
ATOM   4621  C22 POPEZ 119     108.236  36.097  34.486  1.00  0.00           C
ATOM   4624  C3  POPEZ 119     111.136  38.457  32.186  1.00  0.00           C
ATOM   4627  O31 POPEZ 119     112.056  37.688  32.965  1.00  0.00           O
ATOM   4628  C31 POPEZ 119     113.137  37.229  32.355  1.00  0.00           C
ATOM   4629  O32 POPEZ 119     113.326  37.168  31.145  1.00  0.00           O
ATOM   4630  C32 POPEZ 119     114.176  36.877  33.404  1.00  0.00           C
ATOM   4633  C23 POPEZ 119     108.418  36.508  35.965  1.00  0.00           C
ATOM   4636  C24 POPEZ 119     107.696  35.677  37.035  1.00  0.00           C
ATOM   4639  C25 POPEZ 119     107.786  36.427  38.376  1.00  0.00           C
ATOM   4642  C26 POPEZ 119     107.168  35.697  39.564  1.00  0.00           C
ATOM   4645  C27 POPEZ 119     106.806  36.688  40.685  1.00  0.00           C
ATOM   4648  C28 POPEZ 119     106.297  36.067  42.005  1.00  0.00           C
ATOM   4651  C29 POPEZ 119     107.326  35.328  42.804  1.00  0.00           C
ATOM   4653 0C21 POPEZ 119     107.687  35.618  44.076  1.00  0.00           C
ATOM   4655 1C21 POPEZ 119     107.136  36.767  44.875  1.00  0.00           C
ATOM   4658 2C21 POPEZ 119     107.708  36.857  46.294  1.00  0.00           C
ATOM   4661 3C21 POPEZ 119     109.226  37.078  46.336  1.00  0.00           C
ATOM   4664 4C21 POPEZ 119     109.736  37.467  47.724  1.00  0.00           C
ATOM   4667 5C21 POPEZ 119     111.256  37.648  47.745  1.00  0.00           C
ATOM   4670 6C21 POPEZ 119     111.786  38.188  49.076  1.00  0.00           C
ATOM   4673 7C21 POPEZ 119     111.856  37.127  50.184  1.00  0.00           C
ATOM   4676 8C21 POPEZ 119     112.246  37.688  51.554  1.00  0.00           C
ATOM   4680  C33 POPEZ 119     113.697  35.828  34.444  1.00  0.00           C
ATOM   4683  C34 POPEZ 119     114.326  36.107  35.814  1.00  0.00           C
ATOM   4686  C35 POPEZ 119     113.476  37.047  36.685  1.00  0.00           C
ATOM   4689  C36 POPEZ 119     114.296  37.907  37.665  1.00  0.00           C
ATOM   4692  C37 POPEZ 119     114.916  37.168  38.865  1.00  0.00           C
ATOM   4695  C38 POPEZ 119     115.867  38.077  39.645  1.00  0.00           C
ATOM   4698  C39 POPEZ 119     116.516  37.458  40.895  1.00  0.00           C
ATOM   4701 0C31 POPEZ 119     115.716  37.707  42.176  1.00  0.00           C
ATOM   4704 1C31 POPEZ 119     116.546  37.537  43.455  1.00  0.00           C
ATOM   4707 2C31 POPEZ 119     115.727  37.787  44.735  1.00  0.00           C
ATOM   4710 3C31 POPEZ 119     116.576  37.898  46.016  1.00  0.00           C
ATOM   4713 4C31 POPEZ 119     117.477  36.677  46.274  1.00  0.00           C
ATOM   4716 5C31 POPEZ 119     118.336  36.808  47.544  1.00  0.00           C
ATOM   4719 6C31 POPEZ 119     119.267  35.618  47.795  1.00  0.00           C
ATOM   4723  NH3 POPEa 120      53.876   5.467  70.195  1.00  0.00           N
ATOM   4727  C12 POPEa 120      53.136   6.597  70.866  1.00  0.00           C
ATOM   4730  C11 POPEa 120      51.876   6.077  71.576  1.00  0.00           C
ATOM   4733  P   POPEa 120      50.616   3.947  70.545  1.00  0.00           P
ATOM   4734  O13 POPEa 120      51.016   3.257  71.795  1.00  0.00           O
ATOM   4735  O14 POPEa 120      49.246   3.767  70.035  1.00  0.00           O
ATOM   4736  O11 POPEa 120      51.676   3.607  69.395  1.00  0.00           O
ATOM   4737  O12 POPEa 120      50.966   5.477  70.645  1.00  0.00           O
ATOM   4738  C1  POPEa 120      51.146   2.987  68.194  1.00  0.00           C
ATOM   4741  C2  POPEa 120      50.616   3.947  67.075  1.00  0.00           C
ATOM   4743  O21 POPEa 120      51.516   3.887  65.954  1.00  0.00           O
ATOM   4744  C21 POPEa 120      51.156   3.897  64.665  1.00  0.00           C
ATOM   4745  O22 POPEa 120      51.946   4.187  63.774  1.00  0.00           O
ATOM   4746  C22 POPEa 120      49.676   3.577  64.365  1.00  0.00           C
ATOM   4749  C3  POPEa 120      50.446   5.447  67.494  1.00  0.00           C
ATOM   4752  O31 POPEa 120      50.506   6.357  66.375  1.00  0.00           O
ATOM   4753  C31 POPEa 120      49.376   6.777  65.866  1.00  0.00           C
ATOM   4754  O32 POPEa 120      48.256   6.487  66.256  1.00  0.00           O
ATOM   4755  C32 POPEa 120      49.696   7.607  64.626  1.00  0.00           C
ATOM   4758  C23 POPEa 120      49.246   3.867  62.896  1.00  0.00           C
ATOM   4761  C24 POPEa 120      47.776   3.487  62.594  1.00  0.00           C
ATOM   4764  C25 POPEa 120      47.117   4.227  61.414  1.00  0.00           C
ATOM   4767  C26 POPEa 120      47.616   3.857  60.016  1.00  0.00           C
ATOM   4770  C27 POPEa 120      46.816   4.627  58.935  1.00  0.00           C
ATOM   4773  C28 POPEa 120      47.306   4.447  57.485  1.00  0.00           C
ATOM   4776  C29 POPEa 120      47.246   3.027  57.005  1.00  0.00           C
ATOM   4778 0C21 POPEa 120      46.316   2.467  56.204  1.00  0.00           C
ATOM   4780 1C21 POPEa 120      45.096   3.157  55.645  1.00  0.00           C
ATOM   4783 2C21 POPEa 120      43.816   2.307  55.796  1.00  0.00           C
ATOM   4786 3C21 POPEa 120      42.656   2.867  54.954  1.00  0.00           C
ATOM   4789 4C21 POPEa 120      41.416   1.967  54.985  1.00  0.00           C
ATOM   4792 5C21 POPEa 120      40.416   2.267  53.844  1.00  0.00           C
ATOM   4795 6C21 POPEa 120      39.616   3.557  54.065  1.00  0.00           C
ATOM   4798 7C21 POPEa 120      38.536   3.787  53.005  1.00  0.00           C
ATOM   4801 8C21 POPEa 120      37.676   5.017  53.314  1.00  0.00           C
ATOM   4805  C33 POPEa 120      48.526   7.657  63.626  1.00  0.00           C
ATOM   4808  C34 POPEa 120      48.876   8.567  62.436  1.00  0.00           C
ATOM   4811  C35 POPEa 120      47.766   8.707  61.385  1.00  0.00           C
ATOM   4814  C36 POPEa 120      48.286   9.367  60.094  1.00  0.00           C
ATOM   4817  C37 POPEa 120      47.236   9.477  58.974  1.00  0.00           C
ATOM   4820  C38 POPEa 120      46.646  10.877  58.756  1.00  0.00           C
ATOM   4823  C39 POPEa 120      45.706  11.397  59.865  1.00  0.00           C
ATOM   4826 0C31 POPEa 120      45.016  12.707  59.435  1.00  0.00           C
ATOM   4829 1C31 POPEa 120      43.926  13.237  60.364  1.00  0.00           C
ATOM   4832 2C31 POPEa 120      42.486  12.757  60.076  1.00  0.00           C
ATOM   4835 3C31 POPEa 120      42.306  11.227  60.086  1.00  0.00           C
ATOM   4838 4C31 POPEa 120      40.836  10.817  59.915  1.00  0.00           C
ATOM   4841 5C31 POPEa 120      40.636   9.297  59.954  1.00  0.00           C
ATOM   4844 6C31 POPEa 120      39.186   8.877  59.704  1.00  0.00           C
ATOM   4848  NH3 POPEb 121      27.316   8.097  67.306  1.00  0.00           N
ATOM   4852  C12 POPEb 121      27.346   6.777  66.615  1.00  0.00           C
ATOM   4855  C11 POPEb 121      26.436   6.807  65.396  1.00  0.00           C
ATOM   4858  P   POPEb 121      25.386   4.477  64.826  1.00  0.00           P
ATOM   4859  O13 POPEb 121      25.556   3.587  66.006  1.00  0.00           O
ATOM   4860  O14 POPEb 121      24.086   5.177  64.876  1.00  0.00           O
ATOM   4861  O11 POPEb 121      25.566   3.707  63.465  1.00  0.00           O
ATOM   4862  O12 POPEb 121      26.546   5.537  64.766  1.00  0.00           O
ATOM   4863  C1  POPEb 121      25.356   4.297  62.165  1.00  0.00           C
ATOM   4866  C2  POPEb 121      26.636   4.957  61.554  1.00  0.00           C
ATOM   4868  O21 POPEb 121      26.226   5.807  60.455  1.00  0.00           O
ATOM   4869  C21 POPEb 121      27.066   6.797  60.154  1.00  0.00           C
ATOM   4870  O22 POPEb 121      28.096   7.057  60.764  1.00  0.00           O
ATOM   4871  C22 POPEb 121      26.506   7.577  58.965  1.00  0.00           C
ATOM   4874  C3  POPEb 121      27.706   3.917  61.086  1.00  0.00           C
ATOM   4877  O31 POPEb 121      27.286   3.197  59.896  1.00  0.00           O
ATOM   4878  C31 POPEb 121      27.856   3.567  58.756  1.00  0.00           C
ATOM   4879  O32 POPEb 121      28.816   4.317  58.634  1.00  0.00           O
ATOM   4880  C32 POPEb 121      27.076   2.967  57.594  1.00  0.00           C
ATOM   4883  C23 POPEb 121      27.476   8.657  58.446  1.00  0.00           C
ATOM   4886  C24 POPEb 121      28.596   8.087  57.565  1.00  0.00           C
ATOM   4889  C25 POPEb 121      29.576   9.177  57.095  1.00  0.00           C
ATOM   4892  C26 POPEb 121      30.176   8.927  55.705  1.00  0.00           C
ATOM   4895  C27 POPEb 121      31.036  10.107  55.224  1.00  0.00           C
ATOM   4898  C28 POPEb 121      31.486   9.967  53.765  1.00  0.00           C
ATOM   4901  C29 POPEb 121      32.076  11.267  53.285  1.00  0.00           C
ATOM   4903 0C21 POPEb 121      33.246  11.437  52.654  1.00  0.00           C
ATOM   4905 1C21 POPEb 121      34.196  10.347  52.225  1.00  0.00           C
ATOM   4908 2C21 POPEb 121      35.116  10.797  51.076  1.00  0.00           C
ATOM   4911 3C21 POPEb 121      36.236  11.737  51.554  1.00  0.00           C
ATOM   4914 4C21 POPEb 121      36.996  12.397  50.396  1.00  0.00           C
ATOM   4917 5C21 POPEb 121      38.106  13.337  50.884  1.00  0.00           C
ATOM   4920 6C21 POPEb 121      38.796  14.047  49.725  1.00  0.00           C
ATOM   4923 7C21 POPEb 121      39.726  15.177  50.154  1.00  0.00           C
ATOM   4926 8C21 POPEb 121      40.306  15.937  48.965  1.00  0.00           C
ATOM   4930  C33 POPEb 121      27.596   3.387  56.204  1.00  0.00           C
ATOM   4933  C34 POPEb 121      26.486   3.327  55.146  1.00  0.00           C
ATOM   4936  C35 POPEb 121      26.936   3.777  53.744  1.00  0.00           C
ATOM   4939  C36 POPEb 121      27.756   2.717  53.005  1.00  0.00           C
ATOM   4942  C37 POPEb 121      28.226   3.207  51.635  1.00  0.00           C
ATOM   4945  C38 POPEb 121      29.036   2.147  50.865  1.00  0.00           C
ATOM   4948  C39 POPEb 121      28.186   0.967  50.374  1.00  0.00           C
ATOM   4951 0C31 POPEb 121      27.246   1.357  49.245  1.00  0.00           C
ATOM   4954 1C31 POPEb 121      26.426   0.167  48.774  1.00  0.00           C
ATOM   4957 2C31 POPEb 121      25.416   0.537  47.684  1.00  0.00           C
ATOM   4960 3C31 POPEb 121      24.776  -0.753  47.196  1.00  0.00           C
ATOM   4963 4C31 POPEb 121      23.746  -0.653  46.086  1.00  0.00           C
ATOM   4966 5C31 POPEb 121      23.176  -2.048  45.876  1.00  0.00           C
ATOM   4969 6C31 POPEb 121      22.276  -2.128  44.664  1.00  0.00           C
ATOM   4973  NH3 POPEc 122      34.516  32.727  27.565  1.00  0.00           N
ATOM   4977  C12 POPEc 122      34.246  31.297  27.955  1.00  0.00           C
ATOM   4980  C11 POPEc 122      34.636  30.297  26.836  1.00  0.00           C
ATOM   4983  P   POPEc 122      37.257  29.977  26.885  1.00  0.00           P
ATOM   4984  O13 POPEc 122      37.576  28.677  26.266  1.00  0.00           O
ATOM   4985  O14 POPEc 122      38.306  31.017  26.856  1.00  0.00           O
ATOM   4986  O11 POPEc 122      36.836  29.738  28.365  1.00  0.00           O
ATOM   4987  O12 POPEc 122      35.916  30.577  26.255  1.00  0.00           O
ATOM   4988  C1  POPEc 122      37.876  29.857  29.336  1.00  0.00           C
ATOM   4991  C2  POPEc 122      37.366  29.447  30.735  1.00  0.00           C
ATOM   4993  O21 POPEc 122      38.437  29.187  31.645  1.00  0.00           O
ATOM   4994  C21 POPEc 122      39.476  29.967  31.775  1.00  0.00           C
ATOM   4995  O22 POPEc 122      39.936  30.748  30.954  1.00  0.00           O
ATOM   4996  C22 POPEc 122      40.076  29.717  33.155  1.00  0.00           C
ATOM   4999  C3  POPEc 122      36.446  28.187  30.694  1.00  0.00           C
ATOM   5002  O31 POPEc 122      35.446  28.097  31.735  1.00  0.00           O
ATOM   5003  C31 POPEc 122      35.856  27.807  32.955  1.00  0.00           C
ATOM   5004  O32 POPEc 122      36.996  27.667  33.345  1.00  0.00           O
ATOM   5005  C32 POPEc 122      34.626  27.627  33.844  1.00  0.00           C
ATOM   5008  C23 POPEc 122      41.266  30.667  33.376  1.00  0.00           C
ATOM   5011  C24 POPEc 122      41.806  30.687  34.806  1.00  0.00           C
ATOM   5014  C25 POPEc 122      40.946  31.547  35.726  1.00  0.00           C
ATOM   5017  C26 POPEc 122      41.616  31.827  37.064  1.00  0.00           C
ATOM   5020  C27 POPEc 122      41.046  33.097  37.715  1.00  0.00           C
ATOM   5023  C28 POPEc 122      41.276  33.157  39.225  1.00  0.00           C
ATOM   5026  C29 POPEc 122      42.726  33.188  39.595  1.00  0.00           C
ATOM   5028 0C21 POPEc 122      43.316  34.097  40.385  1.00  0.00           C
ATOM   5030 1C21 POPEc 122      42.606  35.227  41.086  1.00  0.00           C
ATOM   5033 2C21 POPEc 122      43.326  35.688  42.366  1.00  0.00           C
ATOM   5036 3C21 POPEc 122      43.286  34.687  43.516  1.00  0.00           C
ATOM   5039 4C21 POPEc 122      44.066  35.258  44.715  1.00  0.00           C
ATOM   5042 5C21 POPEc 122      44.506  34.188  45.704  1.00  0.00           C
ATOM   5045 6C21 POPEc 122      43.347  33.587  46.495  1.00  0.00           C
ATOM   5048 7C21 POPEc 122      43.786  32.347  47.275  1.00  0.00           C
ATOM   5051 8C21 POPEc 122      42.726  31.837  48.236  1.00  0.00           C
ATOM   5055  C33 POPEc 122      34.976  27.147  35.276  1.00  0.00           C
ATOM   5058  C34 POPEc 122      33.766  26.747  36.134  1.00  0.00           C
ATOM   5061  C35 POPEc 122      32.586  27.737  36.095  1.00  0.00           C
ATOM   5064  C36 POPEc 122      31.266  27.127  36.605  1.00  0.00           C
ATOM   5067  C37 POPEc 122      30.076  28.087  36.445  1.00  0.00           C
ATOM   5070  C38 POPEc 122      29.536  28.617  37.776  1.00  0.00           C
ATOM   5073  C39 POPEc 122      30.586  29.377  38.595  1.00  0.00           C
ATOM   5076 0C31 POPEc 122      30.076  29.787  39.975  1.00  0.00           C
ATOM   5079 1C31 POPEc 122      31.226  30.297  40.844  1.00  0.00           C
ATOM   5082 2C31 POPEc 122      30.826  30.707  42.275  1.00  0.00           C
ATOM   5085 3C31 POPEc 122      31.186  29.647  43.325  1.00  0.00           C
ATOM   5088 4C31 POPEc 122      30.196  28.478  43.426  1.00  0.00           C
ATOM   5091 5C31 POPEc 122      30.706  27.387  44.375  1.00  0.00           C
ATOM   5094 6C31 POPEc 122      29.636  26.377  44.795  1.00  0.00           C
ATOM   5098  NH3 POPEd 123      21.536  27.157  25.094  1.00  0.00           N
ATOM   5102  C12 POPEd 123      21.386  27.317  23.595  1.00  0.00           C
ATOM   5105  C11 POPEd 123      20.516  28.537  23.246  1.00  0.00           C
ATOM   5108  P   POPEd 123      21.826  30.787  23.774  1.00  0.00           P
ATOM   5109  O13 POPEd 123      23.036  30.228  23.116  1.00  0.00           O
ATOM   5110  O14 POPEd 123      21.126  31.857  23.035  1.00  0.00           O
ATOM   5111  O11 POPEd 123      22.186  31.308  25.234  1.00  0.00           O
ATOM   5112  O12 POPEd 123      20.816  29.647  24.085  1.00  0.00           O
ATOM   5113  C1  POPEd 123      22.066  30.447  26.396  1.00  0.00           C
ATOM   5116  C2  POPEd 123      22.306  31.257  27.705  1.00  0.00           C
ATOM   5118  O21 POPEd 123      22.006  30.507  28.914  1.00  0.00           O
ATOM   5119  C21 POPEd 123      22.946  29.627  29.265  1.00  0.00           C
ATOM   5120  O22 POPEd 123      23.866  29.277  28.555  1.00  0.00           O
ATOM   5121  C22 POPEd 123      22.786  29.197  30.746  1.00  0.00           C
ATOM   5124  C3  POPEd 123      21.426  32.547  27.646  1.00  0.00           C
ATOM   5127  O31 POPEd 123      21.166  33.157  28.935  1.00  0.00           O
ATOM   5128  C31 POPEd 123      19.976  32.817  29.465  1.00  0.00           C
ATOM   5129  O32 POPEd 123      19.136  32.138  28.914  1.00  0.00           O
ATOM   5130  C32 POPEd 123      19.826  33.497  30.824  1.00  0.00           C
ATOM   5133  C23 POPEd 123      24.106  28.637  31.365  1.00  0.00           C
ATOM   5136  C24 POPEd 123      24.236  28.747  32.895  1.00  0.00           C
ATOM   5139  C25 POPEd 123      23.866  27.477  33.685  1.00  0.00           C
ATOM   5142  C26 POPEd 123      24.336  27.507  35.154  1.00  0.00           C
ATOM   5145  C27 POPEd 123      24.016  26.217  35.925  1.00  0.00           C
ATOM   5148  C28 POPEd 123      24.586  26.177  37.354  1.00  0.00           C
ATOM   5151  C29 POPEd 123      23.826  27.087  38.306  1.00  0.00           C
ATOM   5153 0C21 POPEd 123      23.046  26.707  39.334  1.00  0.00           C
ATOM   5155 1C21 POPEd 123      22.716  25.307  39.766  1.00  0.00           C
ATOM   5158 2C21 POPEd 123      23.406  24.907  41.095  1.00  0.00           C
ATOM   5161 3C21 POPEd 123      22.696  25.407  42.366  1.00  0.00           C
ATOM   5164 4C21 POPEd 123      23.266  24.717  43.604  1.00  0.00           C
ATOM   5167 5C21 POPEd 123      22.426  24.847  44.884  1.00  0.00           C
ATOM   5170 6C21 POPEd 123      22.766  23.707  45.844  1.00  0.00           C
ATOM   5173 7C21 POPEd 123      22.186  23.837  47.256  1.00  0.00           C
ATOM   5176 8C21 POPEd 123      22.526  22.617  48.125  1.00  0.00           C
ATOM   5180  C33 POPEd 123      18.346  33.697  31.235  1.00  0.00           C
ATOM   5183  C34 POPEd 123      18.196  34.799  32.305  1.00  0.00           C
ATOM   5186  C35 POPEd 123      16.816  34.817  32.965  1.00  0.00           C
ATOM   5189  C36 POPEd 123      15.716  35.438  32.095  1.00  0.00           C
ATOM   5192  C37 POPEd 123      15.756  36.987  32.014  1.00  0.00           C
ATOM   5195  C38 POPEd 123      14.756  37.697  32.945  1.00  0.00           C
ATOM   5198  C39 POPEd 123      14.996  37.447  34.435  1.00  0.00           C
ATOM   5201 0C31 POPEd 123      13.876  37.997  35.326  1.00  0.00           C
ATOM   5204 1C31 POPEd 123      13.956  37.417  36.745  1.00  0.00           C
ATOM   5207 2C31 POPEd 123      12.746  37.787  37.625  1.00  0.00           C
ATOM   5210 3C31 POPEd 123      12.726  37.027  38.965  1.00  0.00           C
ATOM   5213 4C31 POPEd 123      13.986  37.238  39.826  1.00  0.00           C
ATOM   5216 5C31 POPEd 123      15.066  36.157  39.675  1.00  0.00           C
ATOM   5219 6C31 POPEd 123      16.326  36.477  40.475  1.00  0.00           C
ATOM   5223  NH3 POPEe 124      21.186 122.637  25.535  1.00  0.00           N
ATOM   5227  C12 POPEe 124      22.086 122.078  24.465  1.00  0.00           C
ATOM   5230  C11 POPEe 124      23.566 121.989  24.886  1.00  0.00           C
ATOM   5233  P   POPEe 124      24.576 119.949  23.535  1.00  0.00           P
ATOM   5234  O13 POPEe 124      23.246 119.298  23.495  1.00  0.00           O
ATOM   5235  O14 POPEe 124      25.516 119.717  22.416  1.00  0.00           O
ATOM   5236  O11 POPEe 124      25.406 119.508  24.834  1.00  0.00           O
ATOM   5237  O12 POPEe 124      24.416 121.508  23.825  1.00  0.00           O
ATOM   5238  C1  POPEe 124      26.426 120.387  25.364  1.00  0.00           C
ATOM   5241  C2  POPEe 124      26.956 119.928  26.755  1.00  0.00           C
ATOM   5243  O21 POPEe 124      28.016 120.849  27.105  1.00  0.00           O
ATOM   5244  C21 POPEe 124      28.186 121.048  28.416  1.00  0.00           C
ATOM   5245  O22 POPEe 124      27.586 120.478  29.305  1.00  0.00           O
ATOM   5246  C22 POPEe 124      29.226 122.158  28.645  1.00  0.00           C
ATOM   5249  C3  POPEe 124      27.436 118.449  26.705  1.00  0.00           C
ATOM   5252  O31 POPEe 124      27.306 117.758  27.965  1.00  0.00           O
ATOM   5253  C31 POPEe 124      28.426 117.339  28.555  1.00  0.00           C
ATOM   5254  O32 POPEe 124      29.556 117.519  28.135  1.00  0.00           O
ATOM   5255  C32 POPEe 124      28.066 116.567  29.826  1.00  0.00           C
ATOM   5258  C23 POPEe 124      29.006 122.878  30.005  1.00  0.00           C
ATOM   5261  C24 POPEe 124      29.986 124.027  30.265  1.00  0.00           C
ATOM   5264  C25 POPEe 124      29.666 124.777  31.576  1.00  0.00           C
ATOM   5267  C26 POPEe 124      30.596 125.977  31.826  1.00  0.00           C
ATOM   5270  C27 POPEe 124      30.156 126.857  33.005  1.00  0.00           C
ATOM   5273  C28 POPEe 124      31.076 128.083  33.205  1.00  0.00           C
ATOM   5276  C29 POPEe 124      31.556 128.284  34.626  1.00  0.00           C
ATOM   5278 0C21 POPEe 124      31.166 129.242  35.485  1.00  0.00           C
ATOM   5280 1C21 POPEe 124      30.156 130.313  35.195  1.00  0.00           C
ATOM   5283 2C21 POPEe 124      30.206 131.544  36.125  1.00  0.00           C
ATOM   5286 3C21 POPEe 124      29.996 131.264  37.625  1.00  0.00           C
ATOM   5289 4C21 POPEe 124      30.036 132.523  38.516  1.00  0.00           C
ATOM   5292 5C21 POPEe 124      29.836 132.242  40.006  1.00  0.00           C
ATOM   5295 6C21 POPEe 124      30.316 133.414  40.876  1.00  0.00           C
ATOM   5298 7C21 POPEe 124      30.096 133.204  42.384  1.00  0.00           C
ATOM   5301 8C21 POPEe 124      30.886 134.223  43.225  1.00  0.00           C
ATOM   5305  C33 POPEe 124      29.266 116.479  30.795  1.00  0.00           C
ATOM   5308  C34 POPEe 124      29.006 115.578  32.014  1.00  0.00           C
ATOM   5311  C35 POPEe 124      28.016 116.159  33.045  1.00  0.00           C
ATOM   5314  C36 POPEe 124      27.766 115.159  34.185  1.00  0.00           C
ATOM   5317  C37 POPEe 124      26.566 115.508  35.086  1.00  0.00           C
ATOM   5320  C38 POPEe 124      26.036 114.338  35.925  1.00  0.00           C
ATOM   5323  C39 POPEe 124      27.116 113.589  36.725  1.00  0.00           C
ATOM   5326 0C31 POPEe 124      26.626 112.239  37.294  1.00  0.00           C
ATOM   5329 1C31 POPEe 124      26.776 112.148  38.816  1.00  0.00           C
ATOM   5332 2C31 POPEe 124      26.506 110.739  39.355  1.00  0.00           C
ATOM   5335 3C31 POPEe 124      26.566 110.709  40.895  1.00  0.00           C
ATOM   5338 4C31 POPEe 124      26.196 109.338  41.474  1.00  0.00           C
ATOM   5341 5C31 POPEe 124      26.116 109.347  43.005  1.00  0.00           C
ATOM   5344 6C31 POPEe 124      25.666 108.018  43.595  1.00  0.00           C
ATOM   5348  NH3 POPEf 125      35.856  48.457  24.985  1.00  0.00           N
ATOM   5352  C12 POPEf 125      35.246  47.098  25.024  1.00  0.00           C
ATOM   5355  C11 POPEf 125      35.746  46.278  26.206  1.00  0.00           C
ATOM   5358  P   POPEf 125      35.836  43.787  26.885  1.00  0.00           P
ATOM   5359  O13 POPEf 125      34.886  42.677  26.726  1.00  0.00           O
ATOM   5360  O14 POPEf 125      37.266  43.558  26.576  1.00  0.00           O
ATOM   5361  O11 POPEf 125      35.706  44.389  28.355  1.00  0.00           O
ATOM   5362  O12 POPEf 125      35.306  44.958  25.975  1.00  0.00           O
ATOM   5363  C1  POPEf 125      36.816  44.717  29.185  1.00  0.00           C
ATOM   5366  C2  POPEf 125      37.206  43.558  30.146  1.00  0.00           C
ATOM   5368  O21 POPEf 125      38.196  44.017  31.095  1.00  0.00           O
ATOM   5369  C21 POPEf 125      37.736  44.528  32.224  1.00  0.00           C
ATOM   5370  O22 POPEf 125      36.576  44.598  32.575  1.00  0.00           O
ATOM   5371  C22 POPEf 125      38.916  45.107  33.005  1.00  0.00           C
ATOM   5374  C3  POPEf 125      37.786  42.357  29.345  1.00  0.00           C
ATOM   5377  O31 POPEf 125      38.316  41.299  30.154  1.00  0.00           O
ATOM   5378  C31 POPEf 125      37.366  40.569  30.735  1.00  0.00           C
ATOM   5379  O32 POPEf 125      36.167  40.708  30.625  1.00  0.00           O
ATOM   5380  C32 POPEf 125      38.016  39.477  31.596  1.00  0.00           C
ATOM   5383  C23 POPEf 125      38.536  45.967  34.225  1.00  0.00           C
ATOM   5386  C24 POPEf 125      38.236  45.197  35.514  1.00  0.00           C
ATOM   5389  C25 POPEf 125      38.096  46.177  36.685  1.00  0.00           C
ATOM   5392  C26 POPEf 125      37.926  45.517  38.065  1.00  0.00           C
ATOM   5395  C27 POPEf 125      37.646  46.567  39.146  1.00  0.00           C
ATOM   5398  C28 POPEf 125      37.636  46.028  40.584  1.00  0.00           C
ATOM   5401  C29 POPEf 125      39.016  45.727  41.116  1.00  0.00           C
ATOM   5403 0C21 POPEf 125      39.757  46.497  41.926  1.00  0.00           C
ATOM   5405 1C21 POPEf 125      39.386  47.857  42.474  1.00  0.00           C
ATOM   5408 2C21 POPEf 125      40.136  48.257  43.765  1.00  0.00           C
ATOM   5411 3C21 POPEf 125      39.326  48.069  45.055  1.00  0.00           C
ATOM   5414 4C21 POPEf 125      38.246  49.148  45.266  1.00  0.00           C
ATOM   5417 5C21 POPEf 125      37.536  49.017  46.624  1.00  0.00           C
ATOM   5420 6C21 POPEf 125      36.706  50.267  46.965  1.00  0.00           C
ATOM   5423 7C21 POPEf 125      36.036  50.177  48.344  1.00  0.00           C
ATOM   5426 8C21 POPEf 125      35.066  51.328  48.625  1.00  0.00           C
ATOM   5430  C33 POPEf 125      37.566  39.567  33.076  1.00  0.00           C
ATOM   5433  C34 POPEf 125      38.496  40.417  33.955  1.00  0.00           C
ATOM   5436  C35 POPEf 125      38.006  40.497  35.405  1.00  0.00           C
ATOM   5439  C36 POPEf 125      39.036  40.988  36.435  1.00  0.00           C
ATOM   5442  C37 POPEf 125      38.456  40.877  37.846  1.00  0.00           C
ATOM   5445  C38 POPEf 125      39.336  41.347  39.015  1.00  0.00           C
ATOM   5448  C39 POPEf 125      38.566  41.107  40.326  1.00  0.00           C
ATOM   5451 0C31 POPEf 125      39.276  41.438  41.646  1.00  0.00           C
ATOM   5454 1C31 POPEf 125      38.396  40.988  42.826  1.00  0.00           C
ATOM   5457 2C31 POPEf 125      38.996  41.229  44.215  1.00  0.00           C
ATOM   5460 3C31 POPEf 125      39.246  42.707  44.545  1.00  0.00           C
ATOM   5463 4C31 POPEf 125      39.576  42.927  46.025  1.00  0.00           C
ATOM   5466 5C31 POPEf 125      40.117  44.337  46.285  1.00  0.00           C
ATOM   5469 6C31 POPEf 125      40.326  44.659  47.766  1.00  0.00           C
ATOM   5473  NH3 POPEg 126      64.276 117.558  70.385  1.00  0.00           N
ATOM   5477  C12 POPEg 126      64.656 117.649  71.855  1.00  0.00           C
ATOM   5480  C11 POPEg 126      65.757 118.688  72.186  1.00  0.00           C
ATOM   5483  P   POPEg 126      67.626 118.328  70.396  1.00  0.00           P
ATOM   5484  O13 POPEg 126      69.098 118.178  70.355  1.00  0.00           O
ATOM   5485  O14 POPEg 126      66.806 117.379  69.595  1.00  0.00           O
ATOM   5486  O11 POPEg 126      67.166 119.769  69.975  1.00  0.00           O
ATOM   5487  O12 POPEg 126      67.076 118.247  71.865  1.00  0.00           O
ATOM   5488  C1  POPEg 126      67.386 120.219  68.634  1.00  0.00           C
ATOM   5491  C2  POPEg 126      66.276 119.788  67.655  1.00  0.00           C
ATOM   5493  O21 POPEg 126      66.907 119.757  66.365  1.00  0.00           O
ATOM   5494  C21 POPEg 126      66.486 118.857  65.505  1.00  0.00           C
ATOM   5495  O22 POPEg 126      65.466 118.197  65.585  1.00  0.00           O
ATOM   5496  C22 POPEg 126      67.507 118.848  64.365  1.00  0.00           C
ATOM   5499  C3  POPEg 126      65.087 120.798  67.704  1.00  0.00           C
ATOM   5502  O31 POPEg 126      64.056 120.478  66.755  1.00  0.00           O
ATOM   5503  C31 POPEg 126      63.236 119.489  67.116  1.00  0.00           C
ATOM   5504  O32 POPEg 126      63.206 118.979  68.226  1.00  0.00           O
ATOM   5505  C32 POPEg 126      62.416 119.058  65.895  1.00  0.00           C
ATOM   5508  C23 POPEg 126      67.047 118.088  63.096  1.00  0.00           C
ATOM   5511  C24 POPEg 126      68.047 117.018  62.685  1.00  0.00           C
ATOM   5514  C25 POPEg 126      67.716 116.409  61.315  1.00  0.00           C
ATOM   5517  C26 POPEg 126      68.126 117.327  60.146  1.00  0.00           C
ATOM   5520  C27 POPEg 126      67.626 116.777  58.805  1.00  0.00           C
ATOM   5523  C28 POPEg 126      67.996 117.668  57.605  1.00  0.00           C
ATOM   5526  C29 POPEg 126      69.407 117.428  57.134  1.00  0.00           C
ATOM   5528 0C21 POPEg 126      69.807 117.298  55.856  1.00  0.00           C
ATOM   5530 1C21 POPEg 126      68.936 117.417  54.616  1.00  0.00           C
ATOM   5533 2C21 POPEg 126      68.706 116.068  53.885  1.00  0.00           C
ATOM   5536 3C21 POPEg 126      70.007 115.398  53.414  1.00  0.00           C
ATOM   5539 4C21 POPEg 126      69.807 114.217  52.465  1.00  0.00           C
ATOM   5542 5C21 POPEg 126      69.157 114.599  51.125  1.00  0.00           C
ATOM   5545 6C21 POPEg 126      69.306 113.507  50.055  1.00  0.00           C
ATOM   5548 7C21 POPEg 126      68.426 113.769  48.826  1.00  0.00           C
ATOM   5551 8C21 POPEg 126      68.856 112.967  47.594  1.00  0.00           C
ATOM   5555  C33 POPEg 126      60.896 119.298  66.016  1.00  0.00           C
ATOM   5558  C34 POPEg 126      60.166 118.868  64.735  1.00  0.00           C
ATOM   5561  C35 POPEg 126      60.446 119.757  63.516  1.00  0.00           C
ATOM   5564  C36 POPEg 126      59.946 119.118  62.215  1.00  0.00           C
ATOM   5567  C37 POPEg 126      60.076 120.028  60.985  1.00  0.00           C
ATOM   5570  C38 POPEg 126      61.526 120.429  60.625  1.00  0.00           C
ATOM   5573  C39 POPEg 126      61.626 121.129  59.265  1.00  0.00           C
ATOM   5576 0C31 POPEg 126      61.016 122.537  59.225  1.00  0.00           C
ATOM   5579 1C31 POPEg 126      61.257 123.247  57.874  1.00  0.00           C
ATOM   5582 2C31 POPEg 126      60.306 124.428  57.635  1.00  0.00           C
ATOM   5585 3C31 POPEg 126      60.646 125.289  56.404  1.00  0.00           C
ATOM   5588 4C31 POPEg 126      60.776 124.489  55.105  1.00  0.00           C
ATOM   5591 5C31 POPEg 126      60.836 125.408  53.875  1.00  0.00           C
ATOM   5594 6C31 POPEg 126      61.016 124.669  52.555  1.00  0.00           C
ATOM   5598  NH3 POPEh 127      41.386  85.639  67.855  1.00  0.00           N
ATOM   5602  C12 POPEh 127      40.517  86.857  68.005  1.00  0.00           C
ATOM   5605  C11 POPEh 127      39.016  86.549  67.836  1.00  0.00           C
ATOM   5608  P   POPEh 127      38.346  84.188  68.805  1.00  0.00           P
ATOM   5609  O13 POPEh 127      38.906  83.519  69.994  1.00  0.00           O
ATOM   5610  O14 POPEh 127      36.956  83.887  68.384  1.00  0.00           O
ATOM   5611  O11 POPEh 127      39.296  83.878  67.564  1.00  0.00           O
ATOM   5612  O12 POPEh 127      38.526  85.768  68.925  1.00  0.00           O
ATOM   5613  C1  POPEh 127      39.646  82.519  67.245  1.00  0.00           C
ATOM   5616  C2  POPEh 127      39.816  82.288  65.715  1.00  0.00           C
ATOM   5618  O21 POPEh 127      40.526  83.398  65.115  1.00  0.00           O
ATOM   5619  C21 POPEh 127      41.296  83.057  64.076  1.00  0.00           C
ATOM   5620  O22 POPEh 127      41.596  81.928  63.735  1.00  0.00           O
ATOM   5621  C22 POPEh 127      41.656  84.328  63.325  1.00  0.00           C
ATOM   5624  C3  POPEh 127      38.426  82.188  65.024  1.00  0.00           C
ATOM   5627  O31 POPEh 127      38.546  82.048  63.586  1.00  0.00           O
ATOM   5628  C31 POPEh 127      38.046  83.008  62.815  1.00  0.00           C
ATOM   5629  O32 POPEh 127      37.486  84.018  63.215  1.00  0.00           O
ATOM   5630  C32 POPEh 127      38.336  82.719  61.344  1.00  0.00           C
ATOM   5633  C23 POPEh 127      43.126  84.338  62.864  1.00  0.00           C
ATOM   5636  C24 POPEh 127      43.507  85.669  62.215  1.00  0.00           C
ATOM   5639  C25 POPEh 127      43.136  85.697  60.736  1.00  0.00           C
ATOM   5642  C26 POPEh 127      43.186  87.099  60.125  1.00  0.00           C
ATOM   5645  C27 POPEh 127      43.796  87.059  58.715  1.00  0.00           C
ATOM   5648  C28 POPEh 127      43.687  88.408  57.985  1.00  0.00           C
ATOM   5651  C29 POPEh 127      44.706  88.498  56.875  1.00  0.00           C
ATOM   5653 0C21 POPEh 127      44.486  88.337  55.555  1.00  0.00           C
ATOM   5655 1C21 POPEh 127      43.167  88.069  54.876  1.00  0.00           C
ATOM   5658 2C21 POPEh 127      42.786  89.167  53.864  1.00  0.00           C
ATOM   5661 3C21 POPEh 127      43.596  89.128  52.555  1.00  0.00           C
ATOM   5664 4C21 POPEh 127      43.617  90.457  51.785  1.00  0.00           C
ATOM   5667 5C21 POPEh 127      42.226  90.998  51.404  1.00  0.00           C
ATOM   5670 6C21 POPEh 127      42.296  92.417  50.814  1.00  0.00           C
ATOM   5673 7C21 POPEh 127      40.937  93.139  50.876  1.00  0.00           C
ATOM   5676 8C21 POPEh 127      40.996  94.587  50.385  1.00  0.00           C
ATOM   5680  C33 POPEh 127      37.066  82.257  60.615  1.00  0.00           C
ATOM   5683  C34 POPEh 127      36.976  82.637  59.135  1.00  0.00           C
ATOM   5686  C35 POPEh 127      35.786  81.928  58.485  1.00  0.00           C
ATOM   5689  C36 POPEh 127      35.256  82.598  57.215  1.00  0.00           C
ATOM   5692  C37 POPEh 127      34.266  81.698  56.474  1.00  0.00           C
ATOM   5695  C38 POPEh 127      33.416  82.467  55.455  1.00  0.00           C
ATOM   5698  C39 POPEh 127      32.486  81.598  54.606  1.00  0.00           C
ATOM   5701 0C31 POPEh 127      33.246  80.669  53.634  1.00  0.00           C
ATOM   5704 1C31 POPEh 127      32.356  80.078  52.535  1.00  0.00           C
ATOM   5707 2C31 POPEh 127      33.136  79.177  51.565  1.00  0.00           C
ATOM   5710 3C31 POPEh 127      32.966  77.677  51.865  1.00  0.00           C
ATOM   5713 4C31 POPEh 127      31.776  77.067  51.116  1.00  0.00           C
ATOM   5716 5C31 POPEh 127      31.526  75.597  51.474  1.00  0.00           C
ATOM   5719 6C31 POPEh 127      30.496  74.917  50.575  1.00  0.00           C
ATOM   5723  NH3 POPEi 128      42.846 124.338  27.935  1.00  0.00           N
ATOM   5727  C12 POPEi 128      43.116 123.477  29.125  1.00  0.00           C
ATOM   5730  C11 POPEi 128      44.597 123.048  29.174  1.00  0.00           C
ATOM   5733  P   POPEi 128      45.066 120.508  29.434  1.00  0.00           P
ATOM   5734  O13 POPEi 128      46.356 120.768  30.094  1.00  0.00           O
ATOM   5735  O14 POPEi 128      44.986 119.268  28.615  1.00  0.00           O
ATOM   5736  O11 POPEi 128      43.876 120.588  30.455  1.00  0.00           O
ATOM   5737  O12 POPEi 128      44.766 121.768  28.535  1.00  0.00           O
ATOM   5738  C1  POPEi 128      43.826 119.788  31.625  1.00  0.00           C
ATOM   5741  C2  POPEi 128      44.136 120.648  32.875  1.00  0.00           C
ATOM   5743  O21 POPEi 128      44.126 119.879  34.076  1.00  0.00           O
ATOM   5744  C21 POPEi 128      42.966 119.447  34.556  1.00  0.00           C
ATOM   5745  O22 POPEi 128      41.907 119.447  33.945  1.00  0.00           O
ATOM   5746  C22 POPEi 128      43.086 119.109  36.035  1.00  0.00           C
ATOM   5749  C3  POPEi 128      43.176 121.868  32.945  1.00  0.00           C
ATOM   5752  O31 POPEi 128      43.417 122.689  34.114  1.00  0.00           O
ATOM   5753  C31 POPEi 128      44.306 123.638  33.904  1.00  0.00           C
ATOM   5754  O32 POPEi 128      44.876 123.878  32.855  1.00  0.00           O
ATOM   5755  C32 POPEi 128      44.597 124.347  35.206  1.00  0.00           C
ATOM   5758  C23 POPEi 128      41.956 119.809  36.825  1.00  0.00           C
ATOM   5761  C24 POPEi 128      41.736 119.228  38.226  1.00  0.00           C
ATOM   5764  C25 POPEi 128      40.416 119.727  38.826  1.00  0.00           C
ATOM   5767  C26 POPEi 128      39.966 118.958  40.076  1.00  0.00           C
ATOM   5770  C27 POPEi 128      38.466 119.179  40.365  1.00  0.00           C
ATOM   5773  C28 POPEi 128      37.906 118.197  41.425  1.00  0.00           C
ATOM   5776  C29 POPEi 128      36.396 118.218  41.455  1.00  0.00           C
ATOM   5778 0C21 POPEi 128      35.626 117.878  42.506  1.00  0.00           C
ATOM   5780 1C21 POPEi 128      36.096 117.388  43.855  1.00  0.00           C
ATOM   5783 2C21 POPEi 128      35.586 118.279  45.006  1.00  0.00           C
ATOM   5786 3C21 POPEi 128      36.016 119.748  44.884  1.00  0.00           C
ATOM   5789 4C21 POPEi 128      36.007 120.518  46.215  1.00  0.00           C
ATOM   5792 5C21 POPEi 128      37.096 120.028  47.185  1.00  0.00           C
ATOM   5795 6C21 POPEi 128      37.546 121.077  48.204  1.00  0.00           C
ATOM   5798 7C21 POPEi 128      38.696 120.569  49.086  1.00  0.00           C
ATOM   5801 8C21 POPEi 128      39.306 121.628  50.006  1.00  0.00           C
ATOM   5805  C33 POPEi 128      46.086 124.748  35.195  1.00  0.00           C
ATOM   5808  C34 POPEi 128      46.506 125.368  36.515  1.00  0.00           C
ATOM   5811  C35 POPEi 128      46.806 124.307  37.566  1.00  0.00           C
ATOM   5814  C36 POPEi 128      46.777 124.827  39.005  1.00  0.00           C
ATOM   5817  C37 POPEi 128      47.356 123.747  39.905  1.00  0.00           C
ATOM   5820  C38 POPEi 128      47.027 123.848  41.396  1.00  0.00           C
ATOM   5823  C39 POPEi 128      47.666 122.677  42.164  1.00  0.00           C
ATOM   5826 0C31 POPEi 128      46.986 122.417  43.516  1.00  0.00           C
ATOM   5829 1C31 POPEi 128      47.507 121.147  44.205  1.00  0.00           C
ATOM   5832 2C31 POPEi 128      46.696 120.768  45.465  1.00  0.00           C
ATOM   5835 3C31 POPEi 128      47.316 121.259  46.785  1.00  0.00           C
ATOM   5838 4C31 POPEi 128      47.566 122.768  46.855  1.00  0.00           C
ATOM   5841 5C31 POPEi 128      48.076 123.239  48.225  1.00  0.00           C
ATOM   5844 6C31 POPEi 128      48.376 124.739  48.274  1.00  0.00           C
ATOM   5848  NH3 POPEj 129     113.026  83.667  24.975  1.00  0.00           N
ATOM   5852  C12 POPEj 129     114.356  83.358  25.616  1.00  0.00           C
ATOM   5855  C11 POPEj 129     114.856  84.548  26.445  1.00  0.00           C
ATOM   5858  P   POPEj 129     112.906  85.478  27.885  1.00  0.00           P
ATOM   5859  O13 POPEj 129     113.257  86.898  27.615  1.00  0.00           O
ATOM   5860  O14 POPEj 129     111.846  84.857  27.074  1.00  0.00           O
ATOM   5861  O11 POPEj 129     112.656  85.329  29.434  1.00  0.00           O
ATOM   5862  O12 POPEj 129     114.206  84.629  27.716  1.00  0.00           O
ATOM   5863  C1  POPEj 129     112.176  84.067  29.965  1.00  0.00           C
ATOM   5866  C2  POPEj 129     113.196  83.337  30.884  1.00  0.00           C
ATOM   5868  O21 POPEj 129     113.886  84.277  31.735  1.00  0.00           O
ATOM   5869  C21 POPEj 129     113.157  84.739  32.756  1.00  0.00           C
ATOM   5870  O22 POPEj 129     111.996  84.468  32.965  1.00  0.00           O
ATOM   5871  C22 POPEj 129     114.036  85.597  33.645  1.00  0.00           C
ATOM   5874  C3  POPEj 129     114.247  82.519  30.065  1.00  0.00           C
ATOM   5877  O31 POPEj 129     114.966  81.598  30.895  1.00  0.00           O
ATOM   5878  C31 POPEj 129     115.956  82.137  31.606  1.00  0.00           C
ATOM   5879  O32 POPEj 129     116.458  83.239  31.396  1.00  0.00           O
ATOM   5880  C32 POPEj 129     116.216  81.299  32.864  1.00  0.00           C
ATOM   5883  C23 POPEj 129     113.306  85.938  34.965  1.00  0.00           C
ATOM   5886  C24 POPEj 129     114.166  86.707  35.955  1.00  0.00           C
ATOM   5889  C25 POPEj 129     113.356  87.129  37.186  1.00  0.00           C
ATOM   5892  C26 POPEj 129     114.156  87.868  38.264  1.00  0.00           C
ATOM   5895  C27 POPEj 129     113.216  88.288  39.406  1.00  0.00           C
ATOM   5898  C28 POPEj 129     113.946  88.868  40.625  1.00  0.00           C
ATOM   5901  C29 POPEj 129     112.916  89.408  41.586  1.00  0.00           C
ATOM   5903 0C21 POPEj 129     112.617  88.958  42.826  1.00  0.00           C
ATOM   5905 1C21 POPEj 129     113.236  87.808  43.586  1.00  0.00           C
ATOM   5908 2C21 POPEj 129     112.176  86.838  44.135  1.00  0.00           C
ATOM   5911 3C21 POPEj 129     112.727  85.887  45.215  1.00  0.00           C
ATOM   5914 4C21 POPEj 129     111.646  84.949  45.774  1.00  0.00           C
ATOM   5917 5C21 POPEj 129     112.047  84.198  47.056  1.00  0.00           C
ATOM   5920 6C21 POPEj 129     112.156  85.118  48.285  1.00  0.00           C
ATOM   5923 7C21 POPEj 129     112.126  84.357  49.615  1.00  0.00           C
ATOM   5926 8C21 POPEj 129     112.176  85.299  50.825  1.00  0.00           C
ATOM   5930  C33 POPEj 129     116.318  82.227  34.096  1.00  0.00           C
ATOM   5933  C34 POPEj 129     116.646  81.579  35.454  1.00  0.00           C
ATOM   5936  C35 POPEj 129     116.227  82.497  36.605  1.00  0.00           C
ATOM   5939  C36 POPEj 129     116.786  82.129  37.995  1.00  0.00           C
ATOM   5942  C37 POPEj 129     116.046  82.868  39.115  1.00  0.00           C
ATOM   5945  C38 POPEj 129     116.776  83.097  40.444  1.00  0.00           C
ATOM   5948  C39 POPEj 129     117.997  83.997  40.315  1.00  0.00           C
ATOM   5951 0C31 POPEj 129     118.356  84.658  41.655  1.00  0.00           C
ATOM   5954 1C31 POPEj 129     119.746  85.277  41.565  1.00  0.00           C
ATOM   5957 2C31 POPEj 129     120.237  85.887  42.874  1.00  0.00           C
ATOM   5960 3C31 POPEj 129     120.576  84.839  43.934  1.00  0.00           C
ATOM   5963 4C31 POPEj 129     121.507  85.398  45.015  1.00  0.00           C
ATOM   5966 5C31 POPEj 129     121.907  84.338  46.045  1.00  0.00           C
ATOM   5969 6C31 POPEj 129     123.017  84.798  46.986  1.00  0.00           C
ATOM   5973  NH3 POPEk 130      70.746 120.177  69.185  1.00  0.00           N
ATOM   5977  C12 POPEk 130      72.146 120.578  69.605  1.00  0.00           C
ATOM   5980  C11 POPEk 130      73.236 119.538  69.265  1.00  0.00           C
ATOM   5983  P   POPEk 130      75.556 120.149  68.166  1.00  0.00           P
ATOM   5984  O13 POPEk 130      75.126 121.229  67.256  1.00  0.00           O
ATOM   5985  O14 POPEk 130      76.926 120.277  68.725  1.00  0.00           O
ATOM   5986  O11 POPEk 130      75.376 118.699  67.594  1.00  0.00           O
ATOM   5987  O12 POPEk 130      74.536 120.137  69.395  1.00  0.00           O
ATOM   5988  C1  POPEk 130      75.376 118.398  66.196  1.00  0.00           C
ATOM   5991  C2  POPEk 130      76.617 117.568  65.825  1.00  0.00           C
ATOM   5993  O21 POPEk 130      77.047 117.668  64.455  1.00  0.00           O
ATOM   5994  C21 POPEk 130      76.356 117.708  63.314  1.00  0.00           C
ATOM   5995  O22 POPEk 130      76.867 117.988  62.246  1.00  0.00           O
ATOM   5996  C22 POPEk 130      74.867 117.357  63.415  1.00  0.00           C
ATOM   5999  C3  POPEk 130      76.546 116.107  66.314  1.00  0.00           C
ATOM   6002  O31 POPEk 130      77.856 115.518  66.186  1.00  0.00           O
ATOM   6003  C31 POPEk 130      77.986 114.739  65.105  1.00  0.00           C
ATOM   6004  O32 POPEk 130      77.056 114.268  64.476  1.00  0.00           O
ATOM   6005  C32 POPEk 130      79.456 114.608  64.745  1.00  0.00           C
ATOM   6008  C23 POPEk 130      74.257 117.158  62.005  1.00  0.00           C
ATOM   6011  C24 POPEk 130      72.816 116.648  62.025  1.00  0.00           C
ATOM   6014  C25 POPEk 130      72.206 116.497  60.625  1.00  0.00           C
ATOM   6017  C26 POPEk 130      73.007 115.538  59.746  1.00  0.00           C
ATOM   6020  C27 POPEk 130      72.396 115.308  58.366  1.00  0.00           C
ATOM   6023  C28 POPEk 130      73.276 114.328  57.565  1.00  0.00           C
ATOM   6026  C29 POPEk 130      72.837 114.188  56.134  1.00  0.00           C
ATOM   6028 0C21 POPEk 130      72.907 113.069  55.396  1.00  0.00           C
ATOM   6030 1C21 POPEk 130      73.437 111.717  55.834  1.00  0.00           C
ATOM   6033 2C21 POPEk 130      72.616 110.548  55.255  1.00  0.00           C
ATOM   6036 3C21 POPEk 130      72.867 110.359  53.756  1.00  0.00           C
ATOM   6039 4C21 POPEk 130      71.776 109.538  53.035  1.00  0.00           C
ATOM   6042 5C21 POPEk 130      72.056 109.368  51.525  1.00  0.00           C
ATOM   6045 6C21 POPEk 130      72.376 110.697  50.814  1.00  0.00           C
ATOM   6048 7C21 POPEk 130      72.686 110.538  49.325  1.00  0.00           C
ATOM   6051 8C21 POPEk 130      73.086 111.857  48.654  1.00  0.00           C
ATOM   6055  C33 POPEk 130      79.617 113.969  63.356  1.00  0.00           C
ATOM   6058  C34 POPEk 130      79.098 114.857  62.215  1.00  0.00           C
ATOM   6061  C35 POPEk 130      78.766 114.039  60.965  1.00  0.00           C
ATOM   6064  C36 POPEk 130      78.026 114.827  59.876  1.00  0.00           C
ATOM   6067  C37 POPEk 130      78.776 114.848  58.535  1.00  0.00           C
ATOM   6070  C38 POPEk 130      77.848 115.137  57.355  1.00  0.00           C
ATOM   6073  C39 POPEk 130      78.596 115.149  56.016  1.00  0.00           C
ATOM   6076 0C31 POPEk 130      77.646 115.368  54.826  1.00  0.00           C
ATOM   6079 1C31 POPEk 130      78.396 115.359  53.485  1.00  0.00           C
ATOM   6082 2C31 POPEk 130      77.486 115.709  52.305  1.00  0.00           C
ATOM   6085 3C31 POPEk 130      78.196 115.557  50.946  1.00  0.00           C
ATOM   6088 4C31 POPEk 130      79.407 116.488  50.785  1.00  0.00           C
ATOM   6091 5C31 POPEk 130      79.996 116.409  49.365  1.00  0.00           C
ATOM   6094 6C31 POPEk 130      81.216 117.309  49.175  1.00  0.00           C
ATOM   6098  NH3 POPEl 131      76.276 111.618  25.535  1.00  0.00           N
ATOM   6102  C12 POPEl 131      76.727 110.569  24.556  1.00  0.00           C
ATOM   6105  C11 POPEl 131      75.926 110.688  23.254  1.00  0.00           C
ATOM   6108  P   POPEl 131      73.526 109.748  23.584  1.00  0.00           P
ATOM   6109  O13 POPEl 131      72.307 110.268  24.215  1.00  0.00           O
ATOM   6110  O14 POPEl 131      73.466 109.198  22.215  1.00  0.00           O
ATOM   6111  O11 POPEl 131      74.266 108.778  24.556  1.00  0.00           O
ATOM   6112  O12 POPEl 131      74.547 110.938  23.535  1.00  0.00           O
ATOM   6113  C1  POPEl 131      73.757 107.509  24.925  1.00  0.00           C
ATOM   6116  C2  POPEl 131      73.617 107.348  26.474  1.00  0.00           C
ATOM   6118  O21 POPEl 131      74.666 108.088  27.095  1.00  0.00           O
ATOM   6119  C21 POPEl 131      74.417 108.839  28.125  1.00  0.00           C
ATOM   6120  O22 POPEl 131      73.336 109.027  28.675  1.00  0.00           O
ATOM   6121  C22 POPEl 131      75.766 109.438  28.545  1.00  0.00           C
ATOM   6124  C3  POPEl 131      73.786 105.849  26.836  1.00  0.00           C
ATOM   6127  O31 POPEl 131      73.146 105.478  28.065  1.00  0.00           O
ATOM   6128  C31 POPEl 131      73.896 105.429  29.155  1.00  0.00           C
ATOM   6129  O32 POPEl 131      74.966 105.977  29.296  1.00  0.00           O
ATOM   6130  C32 POPEl 131      73.206 104.508  30.154  1.00  0.00           C
ATOM   6133  C23 POPEl 131      75.676 110.557  29.595  1.00  0.00           C
ATOM   6136  C24 POPEl 131      76.996 111.329  29.675  1.00  0.00           C
ATOM   6139  C25 POPEl 131      76.966 112.449  30.715  1.00  0.00           C
ATOM   6142  C26 POPEl 131      77.196 111.989  32.154  1.00  0.00           C
ATOM   6145  C27 POPEl 131      76.696 113.018  33.176  1.00  0.00           C
ATOM   6148  C28 POPEl 131      76.907 112.579  34.634  1.00  0.00           C
ATOM   6151  C29 POPEl 131      78.306 112.808  35.125  1.00  0.00           C
ATOM   6153 0C21 POPEl 131      78.687 112.698  36.404  1.00  0.00           C
ATOM   6155 1C21 POPEl 131      77.776 112.309  37.545  1.00  0.00           C
ATOM   6158 2C21 POPEl 131      78.076 110.858  37.954  1.00  0.00           C
ATOM   6161 3C21 POPEl 131      77.086 110.268  38.965  1.00  0.00           C
ATOM   6164 4C21 POPEl 131      77.507 108.887  39.465  1.00  0.00           C
ATOM   6167 5C21 POPEl 131      76.477 108.337  40.465  1.00  0.00           C
ATOM   6170 6C21 POPEl 131      76.966 107.087  41.204  1.00  0.00           C
ATOM   6173 7C21 POPEl 131      76.106 106.828  42.445  1.00  0.00           C
ATOM   6176 8C21 POPEl 131      76.486 105.548  43.176  1.00  0.00           C
ATOM   6180  C33 POPEl 131      73.876 104.428  31.555  1.00  0.00           C
ATOM   6183  C34 POPEl 131      72.936 103.667  32.496  1.00  0.00           C
ATOM   6186  C35 POPEl 131      73.456 103.419  33.914  1.00  0.00           C
ATOM   6189  C36 POPEl 131      74.486 102.298  33.995  1.00  0.00           C
ATOM   6192  C37 POPEl 131      74.566 101.628  35.375  1.00  0.00           C
ATOM   6195  C38 POPEl 131      75.826 100.768  35.575  1.00  0.00           C
ATOM   6198  C39 POPEl 131      75.846  99.979  36.885  1.00  0.00           C
ATOM   6201 0C31 POPEl 131      76.066 100.849  38.135  1.00  0.00           C
ATOM   6204 1C31 POPEl 131      76.096 100.058  39.444  1.00  0.00           C
ATOM   6207 2C31 POPEl 131      76.396 100.967  40.645  1.00  0.00           C
ATOM   6210 3C31 POPEl 131      76.466 100.219  41.975  1.00  0.00           C
ATOM   6213 4C31 POPEl 131      77.156 101.059  43.055  1.00  0.00           C
ATOM   6216 5C31 POPEl 131      77.336 100.299  44.375  1.00  0.00           C
ATOM   6219 6C31 POPEl 131      78.007 101.129  45.455  1.00  0.00           C
ATOM   6223  NH3 POPEm 132     110.406 106.738  71.655  1.00  0.00           N
ATOM   6227  C12 POPEm 132     109.576 105.557  72.105  1.00  0.00           C
ATOM   6230  C11 POPEm 132     110.316 104.207  71.884  1.00  0.00           C
ATOM   6233  P   POPEm 132     108.476 102.618  70.785  1.00  0.00           P
ATOM   6234  O13 POPEm 132     108.946 101.357  70.175  1.00  0.00           O
ATOM   6235  O14 POPEm 132     107.086 102.537  71.285  1.00  0.00           O
ATOM   6236  O11 POPEm 132     108.526 103.808  69.725  1.00  0.00           O
ATOM   6237  O12 POPEm 132     109.426 103.097  71.955  1.00  0.00           O
ATOM   6238  C1  POPEm 132     109.337 103.699  68.556  1.00  0.00           C
ATOM   6241  C2  POPEm 132     108.706 104.438  67.344  1.00  0.00           C
ATOM   6243  O21 POPEm 132     109.757 105.128  66.635  1.00  0.00           O
ATOM   6244  C21 POPEm 132     110.466 104.357  65.806  1.00  0.00           C
ATOM   6245  O22 POPEm 132     110.237 103.197  65.554  1.00  0.00           O
ATOM   6246  C22 POPEm 132     111.606 105.189  65.204  1.00  0.00           C
ATOM   6249  C3  POPEm 132     107.617 105.457  67.766  1.00  0.00           C
ATOM   6252  O31 POPEm 132     107.226 106.329  66.664  1.00  0.00           O
ATOM   6253  C31 POPEm 132     106.466 105.758  65.736  1.00  0.00           C
ATOM   6254  O32 POPEm 132     105.906 104.678  65.845  1.00  0.00           O
ATOM   6255  C32 POPEm 132     106.437 106.637  64.486  1.00  0.00           C
ATOM   6258  C23 POPEm 132     111.636 105.128  63.654  1.00  0.00           C
ATOM   6261  C24 POPEm 132     112.667 106.117  63.085  1.00  0.00           C
ATOM   6264  C25 POPEm 132     114.098 105.578  63.004  1.00  0.00           C
ATOM   6267  C26 POPEm 132     114.387 104.809  61.705  1.00  0.00           C
ATOM   6270  C27 POPEm 132     115.897 104.678  61.425  1.00  0.00           C
ATOM   6273  C28 POPEm 132     116.227 104.298  59.965  1.00  0.00           C
ATOM   6276  C29 POPEm 132     117.656 104.648  59.626  1.00  0.00           C
ATOM   6278 0C21 POPEm 132     118.166 104.897  58.405  1.00  0.00           C
ATOM   6280 1C21 POPEm 132     117.436 104.798  57.084  1.00  0.00           C
ATOM   6283 2C21 POPEm 132     117.356 106.098  56.266  1.00  0.00           C
ATOM   6286 3C21 POPEm 132     118.727 106.717  55.926  1.00  0.00           C
ATOM   6289 4C21 POPEm 132     118.678 107.878  54.915  1.00  0.00           C
ATOM   6292 5C21 POPEm 132     118.208 107.449  53.516  1.00  0.00           C
ATOM   6295 6C21 POPEm 132     118.566 108.458  52.415  1.00  0.00           C
ATOM   6298 7C21 POPEm 132     118.186 107.967  51.006  1.00  0.00           C
ATOM   6301 8C21 POPEm 132     118.476 108.948  49.875  1.00  0.00           C
ATOM   6305  C33 POPEm 132     107.456 106.147  63.426  1.00  0.00           C
ATOM   6308  C34 POPEm 132     107.466 106.997  62.134  1.00  0.00           C
ATOM   6311  C35 POPEm 132     106.157 106.919  61.326  1.00  0.00           C
ATOM   6314  C36 POPEm 132     106.326 107.367  59.865  1.00  0.00           C
ATOM   6317  C37 POPEm 132     105.076 107.108  59.025  1.00  0.00           C
ATOM   6320  C38 POPEm 132     105.296 107.227  57.516  1.00  0.00           C
ATOM   6323  C39 POPEm 132     104.036 106.857  56.716  1.00  0.00           C
ATOM   6326 0C31 POPEm 132     104.206 107.029  55.195  1.00  0.00           C
ATOM   6329 1C31 POPEm 132     102.896 106.798  54.426  1.00  0.00           C
ATOM   6332 2C31 POPEm 132     103.046 107.169  52.944  1.00  0.00           C
ATOM   6335 3C31 POPEm 132     101.747 106.989  52.134  1.00  0.00           C
ATOM   6338 4C31 POPEm 132     101.907 107.549  50.715  1.00  0.00           C
ATOM   6341 5C31 POPEm 132     100.716 107.269  49.795  1.00  0.00           C
ATOM   6344 6C31 POPEm 132     101.066 107.467  48.325  1.00  0.00           C
ATOM   6348  NH3 POPEn 133      43.437  26.217  26.344  1.00  0.00           N
ATOM   6352  C12 POPEn 133      42.596  26.917  25.315  1.00  0.00           C
ATOM   6355  C11 POPEn 133      43.306  28.087  24.615  1.00  0.00           C
ATOM   6358  P   POPEn 133      43.586  30.328  25.995  1.00  0.00           P
ATOM   6359  O13 POPEn 133      45.016  30.158  25.684  1.00  0.00           O
ATOM   6360  O14 POPEn 133      42.996  31.677  25.845  1.00  0.00           O
ATOM   6361  O11 POPEn 133      43.286  29.837  27.465  1.00  0.00           O
ATOM   6362  O12 POPEn 133      42.786  29.317  25.094  1.00  0.00           O
ATOM   6363  C1  POPEn 133      44.347  29.957  28.436  1.00  0.00           C
ATOM   6366  C2  POPEn 133      45.056  28.597  28.675  1.00  0.00           C
ATOM   6368  O21 POPEn 133      44.527  28.027  29.875  1.00  0.00           O
ATOM   6369  C21 POPEn 133      43.246  27.677  29.764  1.00  0.00           C
ATOM   6370  O22 POPEn 133      42.696  27.328  28.735  1.00  0.00           O
ATOM   6371  C22 POPEn 133      42.576  27.857  31.125  1.00  0.00           C
ATOM   6374  C3  POPEn 133      46.596  28.747  28.774  1.00  0.00           C
ATOM   6377  O31 POPEn 133      47.286  27.527  28.475  1.00  0.00           O
ATOM   6378  C31 POPEn 133      47.776  26.657  29.366  1.00  0.00           C
ATOM   6379  O32 POPEn 133      48.266  25.597  29.036  1.00  0.00           O
ATOM   6380  C32 POPEn 133      47.566  27.047  30.824  1.00  0.00           C
ATOM   6383  C23 POPEn 133      42.376  26.527  31.856  1.00  0.00           C
ATOM   6386  C24 POPEn 133      43.676  26.007  32.496  1.00  0.00           C
ATOM   6389  C25 POPEn 133      43.516  25.627  33.974  1.00  0.00           C
ATOM   6392  C26 POPEn 133      43.277  26.847  34.884  1.00  0.00           C
ATOM   6395  C27 POPEn 133      43.066  26.417  36.344  1.00  0.00           C
ATOM   6398  C28 POPEn 133      43.746  27.317  37.384  1.00  0.00           C
ATOM   6401  C29 POPEn 133      43.726  26.668  38.756  1.00  0.00           C
ATOM   6403 0C21 POPEn 133      43.417  27.277  39.915  1.00  0.00           C
ATOM   6405 1C21 POPEn 133      43.066  28.737  40.035  1.00  0.00           C
ATOM   6408 2C21 POPEn 133      44.286  29.657  39.814  1.00  0.00           C
ATOM   6411 3C21 POPEn 133      44.906  30.177  41.104  1.00  0.00           C
ATOM   6414 4C21 POPEn 133      46.007  31.217  40.814  1.00  0.00           C
ATOM   6417 5C21 POPEn 133      46.446  31.987  42.064  1.00  0.00           C
ATOM   6420 6C21 POPEn 133      47.106  33.328  41.694  1.00  0.00           C
ATOM   6423 7C21 POPEn 133      47.437  34.207  42.896  1.00  0.00           C
ATOM   6426 8C21 POPEn 133      47.596  35.677  42.524  1.00  0.00           C
ATOM   6430  C33 POPEn 133      48.266  26.017  31.746  1.00  0.00           C
ATOM   6433  C34 POPEn 133      47.916  26.237  33.225  1.00  0.00           C
ATOM   6436  C35 POPEn 133      48.776  25.407  34.205  1.00  0.00           C
ATOM   6439  C36 POPEn 133      50.276  25.677  34.064  1.00  0.00           C
ATOM   6442  C37 POPEn 133      51.096  25.017  35.165  1.00  0.00           C
ATOM   6445  C38 POPEn 133      52.596  25.097  34.884  1.00  0.00           C
ATOM   6448  C39 POPEn 133      53.406  25.707  36.035  1.00  0.00           C
ATOM   6451 0C31 POPEn 133      53.376  24.877  37.314  1.00  0.00           C
ATOM   6454 1C31 POPEn 133      54.336  25.437  38.366  1.00  0.00           C
ATOM   6457 2C31 POPEn 133      54.277  24.668  39.686  1.00  0.00           C
ATOM   6460 3C31 POPEn 133      55.066  25.367  40.785  1.00  0.00           C
ATOM   6463 4C31 POPEn 133      54.916  24.657  42.134  1.00  0.00           C
ATOM   6466 5C31 POPEn 133      55.096  25.627  43.306  1.00  0.00           C
ATOM   6469 6C31 POPEn 133      54.906  24.957  44.664  1.00  0.00           C
ATOM   6473  NH3 POPEo 134       7.041  33.767  27.035  1.00  0.00           N
ATOM   6477  C12 POPEo 134       6.941  32.277  26.796  1.00  0.00           C
ATOM   6480  C11 POPEo 134       8.276  31.697  26.305  1.00  0.00           C
ATOM   6483  P   POPEo 134       8.556  29.197  27.015  1.00  0.00           P
ATOM   6484  O13 POPEo 134       9.916  29.517  27.524  1.00  0.00           O
ATOM   6485  O14 POPEo 134       8.456  27.888  26.336  1.00  0.00           O
ATOM   6486  O11 POPEo 134       7.466  29.347  28.145  1.00  0.00           O
ATOM   6487  O12 POPEo 134       8.136  30.307  25.975  1.00  0.00           O
ATOM   6488  C1  POPEo 134       7.646  28.747  29.444  1.00  0.00           C
ATOM   6491  C2  POPEo 134       7.151  29.687  30.576  1.00  0.00           C
ATOM   6493  O21 POPEo 134       7.606  29.148  31.845  1.00  0.00           O
ATOM   6494  C21 POPEo 134       8.356  29.967  32.555  1.00  0.00           C
ATOM   6495  O22 POPEo 134       8.806  31.037  32.186  1.00  0.00           O
ATOM   6496  C22 POPEo 134       8.586  29.407  33.955  1.00  0.00           C
ATOM   6499  C3  POPEo 134       5.601  29.797  30.586  1.00  0.00           C
ATOM   6502  O31 POPEo 134       5.071  30.277  31.836  1.00  0.00           O
ATOM   6503  C31 POPEo 134       5.301  31.567  32.045  1.00  0.00           C
ATOM   6504  O32 POPEo 134       5.921  32.297  31.285  1.00  0.00           O
ATOM   6505  C32 POPEo 134       4.721  32.007  33.376  1.00  0.00           C
ATOM   6508  C23 POPEo 134       9.456  30.377  34.785  1.00  0.00           C
ATOM   6511  C24 POPEo 134       9.826  29.857  36.186  1.00  0.00           C
ATOM   6514  C25 POPEo 134       8.656  29.707  37.154  1.00  0.00           C
ATOM   6517  C26 POPEo 134       9.126  29.507  38.604  1.00  0.00           C
ATOM   6520  C27 POPEo 134       8.006  29.037  39.535  1.00  0.00           C
ATOM   6523  C28 POPEo 134       8.316  29.247  41.025  1.00  0.00           C
ATOM   6526  C29 POPEo 134       8.076  30.677  41.455  1.00  0.00           C
ATOM   6528 0C21 POPEo 134       8.306  31.177  42.675  1.00  0.00           C
ATOM   6530 1C21 POPEo 134       8.876  30.437  43.864  1.00  0.00           C
ATOM   6533 2C21 POPEo 134      10.166  31.148  44.314  1.00  0.00           C
ATOM   6536 3C21 POPEo 134      10.886  30.477  45.485  1.00  0.00           C
ATOM   6539 4C21 POPEo 134      12.356  30.907  45.584  1.00  0.00           C
ATOM   6542 5C21 POPEo 134      12.566  32.407  45.825  1.00  0.00           C
ATOM   6545 6C21 POPEo 134      13.936  32.898  45.336  1.00  0.00           C
ATOM   6548 7C21 POPEo 134      14.206  34.368  45.676  1.00  0.00           C
ATOM   6551 8C21 POPEo 134      15.546  34.857  45.105  1.00  0.00           C
ATOM   6555  C33 POPEo 134       5.851  32.229  34.416  1.00  0.00           C
ATOM   6558  C34 POPEo 134       5.371  32.087  35.866  1.00  0.00           C
ATOM   6561  C35 POPEo 134       5.051  30.637  36.256  1.00  0.00           C
ATOM   6564  C36 POPEo 134       4.411  30.558  37.646  1.00  0.00           C
ATOM   6567  C37 POPEo 134       3.901  29.157  37.965  1.00  0.00           C
ATOM   6570  C38 POPEo 134       2.721  29.177  38.956  1.00  0.00           C
ATOM   6573  C39 POPEo 134       3.011  29.828  40.315  1.00  0.00           C
ATOM   6576 0C31 POPEo 134       3.721  28.887  41.285  1.00  0.00           C
ATOM   6579 1C31 POPEo 134       3.971  29.557  42.646  1.00  0.00           C
ATOM   6582 2C31 POPEo 134       4.701  28.637  43.634  1.00  0.00           C
ATOM   6585 3C31 POPEo 134       3.911  27.357  43.965  1.00  0.00           C
ATOM   6588 4C31 POPEo 134       4.621  26.497  45.006  1.00  0.00           C
ATOM   6591 5C31 POPEo 134       3.971  25.137  45.266  1.00  0.00           C
ATOM   6594 6C31 POPEo 134       4.811  24.267  46.204  1.00  0.00           C
ATOM   6598  NH3 POPEp 135       7.906  66.887  30.315  1.00  0.00           N
ATOM   6602  C12 POPEp 135       7.976  66.317  28.914  1.00  0.00           C
ATOM   6605  C11 POPEp 135       8.886  65.078  28.774  1.00  0.00           C
ATOM   6608  P   POPEp 135       8.426  62.558  28.106  1.00  0.00           P
ATOM   6609  O13 POPEp 135       7.336  61.777  27.485  1.00  0.00           O
ATOM   6610  O14 POPEp 135       9.826  62.207  27.765  1.00  0.00           O
ATOM   6611  O11 POPEp 135       8.306  62.348  29.675  1.00  0.00           O
ATOM   6612  O12 POPEp 135       8.246  64.118  27.935  1.00  0.00           O
ATOM   6613  C1  POPEp 135       7.216  62.887  30.426  1.00  0.00           C
ATOM   6616  C2  POPEp 135       7.676  63.367  31.836  1.00  0.00           C
ATOM   6618  O21 POPEp 135       7.856  62.229  32.695  1.00  0.00           O
ATOM   6619  C21 POPEp 135       9.006  61.597  32.575  1.00  0.00           C
ATOM   6620  O22 POPEp 135       9.996  61.977  31.985  1.00  0.00           O
ATOM   6621  C22 POPEp 135       8.876  60.217  33.185  1.00  0.00           C
ATOM   6624  C3  POPEp 135       6.631  64.298  32.485  1.00  0.00           C
ATOM   6627  O31 POPEp 135       7.246  65.107  33.506  1.00  0.00           O
ATOM   6628  C31 POPEp 135       6.611  65.137  34.665  1.00  0.00           C
ATOM   6629  O32 POPEp 135       5.521  64.648  34.884  1.00  0.00           O
ATOM   6630  C32 POPEp 135       7.446  65.898  35.685  1.00  0.00           C
ATOM   6633  C23 POPEp 135       8.426  60.238  34.654  1.00  0.00           C
ATOM   6636  C24 POPEp 135       7.736  58.917  35.006  1.00  0.00           C
ATOM   6639  C25 POPEp 135       7.746  58.587  36.505  1.00  0.00           C
ATOM   6642  C26 POPEp 135       9.156  58.227  37.005  1.00  0.00           C
ATOM   6645  C27 POPEp 135       9.126  57.558  38.384  1.00  0.00           C
ATOM   6648  C28 POPEp 135      10.436  56.837  38.744  1.00  0.00           C
ATOM   6651  C29 POPEp 135      11.586  57.798  38.915  1.00  0.00           C
ATOM   6653 0C21 POPEp 135      11.956  58.357  40.086  1.00  0.00           C
ATOM   6655 1C21 POPEp 135      11.266  58.097  41.396  1.00  0.00           C
ATOM   6658 2C21 POPEp 135      11.916  58.838  42.586  1.00  0.00           C
ATOM   6661 3C21 POPEp 135      13.326  58.357  42.944  1.00  0.00           C
ATOM   6664 4C21 POPEp 135      13.896  59.148  44.124  1.00  0.00           C
ATOM   6667 5C21 POPEp 135      15.296  58.677  44.545  1.00  0.00           C
ATOM   6670 6C21 POPEp 135      15.726  59.258  45.895  1.00  0.00           C
ATOM   6673 7C21 POPEp 135      17.116  58.799  46.336  1.00  0.00           C
ATOM   6676 8C21 POPEp 135      17.456  59.197  47.775  1.00  0.00           C
ATOM   6680  C33 POPEp 135       7.466  65.217  37.075  1.00  0.00           C
ATOM   6683  C34 POPEp 135       8.096  66.088  38.185  1.00  0.00           C
ATOM   6686  C35 POPEp 135       9.586  66.347  37.944  1.00  0.00           C
ATOM   6689  C36 POPEp 135      10.386  66.828  39.175  1.00  0.00           C
ATOM   6692  C37 POPEp 135      10.016  68.207  39.724  1.00  0.00           C
ATOM   6695  C38 POPEp 135      10.716  68.508  41.064  1.00  0.00           C
ATOM   6698  C39 POPEp 135      12.246  68.607  40.946  1.00  0.00           C
ATOM   6701 0C31 POPEp 135      12.986  68.378  42.266  1.00  0.00           C
ATOM   6704 1C31 POPEp 135      14.486  68.159  42.024  1.00  0.00           C
ATOM   6707 2C31 POPEp 135      15.276  67.798  43.285  1.00  0.00           C
ATOM   6710 3C31 POPEp 135      15.576  69.027  44.155  1.00  0.00           C
ATOM   6713 4C31 POPEp 135      16.586  68.717  45.266  1.00  0.00           C
ATOM   6716 5C31 POPEp 135      16.916  69.957  46.095  1.00  0.00           C
ATOM   6719 6C31 POPEp 135      18.136  69.787  46.996  1.00  0.00           C
ATOM   6723  NH3 POPEq 136      15.046  92.649  25.326  1.00  0.00           N
ATOM   6727  C12 POPEq 136      15.866  91.889  26.325  1.00  0.00           C
ATOM   6730  C11 POPEq 136      16.216  90.488  25.775  1.00  0.00           C
ATOM   6733  P   POPEq 136      17.106  89.128  27.854  1.00  0.00           P
ATOM   6734  O13 POPEq 136      18.416  88.559  28.235  1.00  0.00           O
ATOM   6735  O14 POPEq 136      15.976  88.188  27.745  1.00  0.00           O
ATOM   6736  O11 POPEq 136      16.746  90.338  28.795  1.00  0.00           O
ATOM   6737  O12 POPEq 136      17.276  89.818  26.455  1.00  0.00           O
ATOM   6738  C1  POPEq 136      17.826  91.229  29.125  1.00  0.00           C
ATOM   6741  C2  POPEq 136      17.226  92.417  29.895  1.00  0.00           C
ATOM   6743  O21 POPEq 136      18.196  93.309  30.475  1.00  0.00           O
ATOM   6744  C21 POPEq 136      19.106  92.848  31.285  1.00  0.00           C
ATOM   6745  O22 POPEq 136      19.196  91.728  31.755  1.00  0.00           O
ATOM   6746  C22 POPEq 136      20.026  94.018  31.655  1.00  0.00           C
ATOM   6749  C3  POPEq 136      16.206  91.908  30.946  1.00  0.00           C
ATOM   6752  O31 POPEq 136      15.616  92.948  31.746  1.00  0.00           O
ATOM   6753  C31 POPEq 136      14.686  93.667  31.145  1.00  0.00           C
ATOM   6754  O32 POPEq 136      14.526  93.787  29.944  1.00  0.00           O
ATOM   6755  C32 POPEq 136      13.776  94.198  32.266  1.00  0.00           C
ATOM   6758  C23 POPEq 136      21.456  93.548  31.996  1.00  0.00           C
ATOM   6761  C24 POPEq 136      22.306  94.618  32.695  1.00  0.00           C
ATOM   6764  C25 POPEq 136      21.806  95.028  34.085  1.00  0.00           C
ATOM   6767  C26 POPEq 136      21.876  93.899  35.136  1.00  0.00           C
ATOM   6770  C27 POPEq 136      22.936  94.109  36.225  1.00  0.00           C
ATOM   6773  C28 POPEq 136      24.356  93.688  35.814  1.00  0.00           C
ATOM   6776  C29 POPEq 136      25.096  94.688  34.975  1.00  0.00           C
ATOM   6778 0C21 POPEq 136      26.386  94.587  34.605  1.00  0.00           C
ATOM   6780 1C21 POPEq 136      27.356  93.489  34.945  1.00  0.00           C
ATOM   6783 2C21 POPEq 136      28.786  93.909  34.525  1.00  0.00           C
ATOM   6786 3C21 POPEq 136      29.346  95.118  35.285  1.00  0.00           C
ATOM   6789 4C21 POPEq 136      30.606  95.739  34.634  1.00  0.00           C
ATOM   6792 5C21 POPEq 136      30.406  96.299  33.215  1.00  0.00           C
ATOM   6795 6C21 POPEq 136      29.306  97.367  33.086  1.00  0.00           C
ATOM   6798 7C21 POPEq 136      29.216  97.948  31.676  1.00  0.00           C
ATOM   6801 8C21 POPEq 136      28.196  99.088  31.585  1.00  0.00           C
ATOM   6805  C33 POPEq 136      14.516  94.788  33.474  1.00  0.00           C
ATOM   6808  C34 POPEq 136      13.606  95.037  34.675  1.00  0.00           C
ATOM   6811  C35 POPEq 136      14.356  95.768  35.796  1.00  0.00           C
ATOM   6814  C36 POPEq 136      13.456  96.077  36.996  1.00  0.00           C
ATOM   6817  C37 POPEq 136      14.206  96.758  38.145  1.00  0.00           C
ATOM   6820  C38 POPEq 136      13.266  96.989  39.325  1.00  0.00           C
ATOM   6823  C39 POPEq 136      13.956  97.438  40.625  1.00  0.00           C
ATOM   6826 0C31 POPEq 136      12.926  97.519  41.755  1.00  0.00           C
ATOM   6829 1C31 POPEq 136      13.486  97.957  43.115  1.00  0.00           C
ATOM   6832 2C31 POPEq 136      12.376  98.239  44.146  1.00  0.00           C
ATOM   6835 3C31 POPEq 136      11.406  97.059  44.305  1.00  0.00           C
ATOM   6838 4C31 POPEq 136      10.296  97.269  45.346  1.00  0.00           C
ATOM   6841 5C31 POPEq 136       9.406  96.027  45.475  1.00  0.00           C
ATOM   6844 6C31 POPEq 136       8.376  96.098  46.615  1.00  0.00           C
ATOM   6848  NH3 POPEr 137      81.826 131.533  28.235  1.00  0.00           N
ATOM   6852  C12 POPEr 137      83.096 131.094  27.586  1.00  0.00           C
ATOM   6855  C11 POPEr 137      84.197 130.802  28.605  1.00  0.00           C
ATOM   6858  P   POPEr 137      86.166 129.133  28.194  1.00  0.00           P
ATOM   6859  O13 POPEr 137      85.276 127.978  27.935  1.00  0.00           O
ATOM   6860  O14 POPEr 137      87.428 129.152  27.425  1.00  0.00           O
ATOM   6861  O11 POPEr 137      86.426 129.163  29.745  1.00  0.00           O
ATOM   6862  O12 POPEr 137      85.377 130.464  27.875  1.00  0.00           O
ATOM   6863  C1  POPEr 137      87.147 128.057  30.315  1.00  0.00           C
ATOM   6866  C2  POPEr 137      87.007 128.038  31.856  1.00  0.00           C
ATOM   6868  O21 POPEr 137      87.926 127.018  32.305  1.00  0.00           O
ATOM   6869  C21 POPEr 137      88.566 127.298  33.424  1.00  0.00           C
ATOM   6870  O22 POPEr 137      88.316 128.232  34.166  1.00  0.00           O
ATOM   6871  C22 POPEr 137      89.636 126.247  33.725  1.00  0.00           C
ATOM   6874  C3  POPEr 137      85.536 127.747  32.274  1.00  0.00           C
ATOM   6877  O31 POPEr 137      85.326 127.967  33.694  1.00  0.00           O
ATOM   6878  C31 POPEr 137      85.307 126.878  34.435  1.00  0.00           C
ATOM   6879  O32 POPEr 137      85.167 125.739  34.025  1.00  0.00           O
ATOM   6880  C32 POPEr 137      85.406 127.239  35.904  1.00  0.00           C
ATOM   6883  C23 POPEr 137      90.406 126.527  35.045  1.00  0.00           C
ATOM   6886  C24 POPEr 137      91.487 125.457  35.295  1.00  0.00           C
ATOM   6889  C25 POPEr 137      92.626 125.837  36.265  1.00  0.00           C
ATOM   6892  C26 POPEr 137      92.176 126.129  37.695  1.00  0.00           C
ATOM   6895  C27 POPEr 137      93.257 125.949  38.774  1.00  0.00           C
ATOM   6898  C28 POPEr 137      92.746 126.378  40.164  1.00  0.00           C
ATOM   6901  C29 POPEr 137      93.566 125.818  41.305  1.00  0.00           C
ATOM   6903 0C21 POPEr 137      94.226 126.497  42.256  1.00  0.00           C
ATOM   6905 1C21 POPEr 137      94.326 127.999  42.404  1.00  0.00           C
ATOM   6908 2C21 POPEr 137      93.336 128.542  43.455  1.00  0.00           C
ATOM   6911 3C21 POPEr 137      93.526 127.988  44.875  1.00  0.00           C
ATOM   6914 4C21 POPEr 137      92.587 128.643  45.895  1.00  0.00           C
ATOM   6917 5C21 POPEr 137      92.848 128.134  47.326  1.00  0.00           C
ATOM   6920 6C21 POPEr 137      91.996 128.853  48.384  1.00  0.00           C
ATOM   6923 7C21 POPEr 137      92.757 129.033  49.705  1.00  0.00           C
ATOM   6926 8C21 POPEr 137      91.966 129.734  50.814  1.00  0.00           C
ATOM   6930  C33 POPEr 137      86.277 126.199  36.634  1.00  0.00           C
ATOM   6933  C34 POPEr 137      86.487 126.497  38.125  1.00  0.00           C
ATOM   6936  C35 POPEr 137      85.266 126.329  39.015  1.00  0.00           C
ATOM   6939  C36 POPEr 137      85.666 126.539  40.485  1.00  0.00           C
ATOM   6942  C37 POPEr 137      84.586 126.048  41.446  1.00  0.00           C
ATOM   6945  C38 POPEr 137      85.076 125.977  42.896  1.00  0.00           C
ATOM   6948  C39 POPEr 137      84.046 125.289  43.794  1.00  0.00           C
ATOM   6951 0C31 POPEr 137      84.636 124.809  45.125  1.00  0.00           C
ATOM   6954 1C31 POPEr 137      84.127 123.408  45.465  1.00  0.00           C
ATOM   6957 2C31 POPEr 137      84.687 122.859  46.785  1.00  0.00           C
ATOM   6960 3C31 POPEr 137      84.197 121.439  47.064  1.00  0.00           C
ATOM   6963 4C31 POPEr 137      84.367 121.027  48.525  1.00  0.00           C
ATOM   6966 5C31 POPEr 137      83.966 119.578  48.805  1.00  0.00           C
ATOM   6969 6C31 POPEr 137      84.057 119.207  50.285  1.00  0.00           C
ATOM   6973  NH3 POPEs 138       5.271  23.177  67.336  1.00  0.00           N
ATOM   6977  C12 POPEs 138       4.522  23.617  66.104  1.00  0.00           C
ATOM   6980  C11 POPEs 138       3.691  24.877  66.396  1.00  0.00           C
ATOM   6983  P   POPEs 138       5.352  26.907  66.146  1.00  0.00           P
ATOM   6984  O13 POPEs 138       6.001  27.918  67.005  1.00  0.00           O
ATOM   6985  O14 POPEs 138       6.231  26.037  65.314  1.00  0.00           O
ATOM   6986  O11 POPEs 138       4.262  27.607  65.245  1.00  0.00           O
ATOM   6987  O12 POPEs 138       4.461  25.918  67.035  1.00  0.00           O
ATOM   6988  C1  POPEs 138       4.142  27.437  63.836  1.00  0.00           C
ATOM   6991  C2  POPEs 138       4.671  28.687  63.045  1.00  0.00           C
ATOM   6993  O21 POPEs 138       5.361  28.287  61.856  1.00  0.00           O
ATOM   6994  C21 POPEs 138       4.592  27.997  60.814  1.00  0.00           C
ATOM   6995  O22 POPEs 138       3.381  27.977  60.814  1.00  0.00           O
ATOM   6996  C22 POPEs 138       5.501  27.728  59.616  1.00  0.00           C
ATOM   6999  C3  POPEs 138       5.691  29.527  63.865  1.00  0.00           C
ATOM   7002  O31 POPEs 138       6.272  30.597  63.096  1.00  0.00           O
ATOM   7003  C31 POPEs 138       5.492  31.677  62.995  1.00  0.00           C
ATOM   7004  O32 POPEs 138       4.371  31.777  63.446  1.00  0.00           O
ATOM   7005  C32 POPEs 138       6.231  32.747  62.225  1.00  0.00           C
ATOM   7008  C23 POPEs 138       5.252  28.657  58.415  1.00  0.00           C
ATOM   7011  C24 POPEs 138       6.041  28.187  57.176  1.00  0.00           C
ATOM   7014  C25 POPEs 138       5.931  29.168  56.006  1.00  0.00           C
ATOM   7017  C26 POPEs 138       7.011  30.247  56.126  1.00  0.00           C
ATOM   7020  C27 POPEs 138       7.122  31.127  54.884  1.00  0.00           C
ATOM   7023  C28 POPEs 138       8.117  32.287  55.065  1.00  0.00           C
ATOM   7026  C29 POPEs 138       7.586  33.367  55.965  1.00  0.00           C
ATOM   7028 0C21 POPEs 138       7.031  34.527  55.564  1.00  0.00           C
ATOM   7030 1C21 POPEs 138       6.821  34.977  54.146  1.00  0.00           C
ATOM   7033 2C21 POPEs 138       5.521  35.777  53.925  1.00  0.00           C
ATOM   7036 3C21 POPEs 138       5.562  36.497  52.576  1.00  0.00           C
ATOM   7039 4C21 POPEs 138       4.301  37.299  52.235  1.00  0.00           C
ATOM   7042 5C21 POPEs 138       4.612  38.418  51.224  1.00  0.00           C
ATOM   7045 6C21 POPEs 138       3.412  38.828  50.365  1.00  0.00           C
ATOM   7048 7C21 POPEs 138       3.781  39.938  49.355  1.00  0.00           C
ATOM   7051 8C21 POPEs 138       2.632  40.328  48.435  1.00  0.00           C
ATOM   7055  C33 POPEs 138       5.392  33.247  61.035  1.00  0.00           C
ATOM   7058  C34 POPEs 138       6.152  34.308  60.224  1.00  0.00           C
ATOM   7061  C35 POPEs 138       5.411  34.747  58.955  1.00  0.00           C
ATOM   7064  C36 POPEs 138       4.222  35.677  59.205  1.00  0.00           C
ATOM   7067  C37 POPEs 138       3.322  35.898  57.985  1.00  0.00           C
ATOM   7070  C38 POPEs 138       2.221  36.947  58.236  1.00  0.00           C
ATOM   7073  C39 POPEs 138       1.052  36.887  57.225  1.00  0.00           C
ATOM   7076 0C31 POPEs 138       1.502  36.697  55.764  1.00  0.00           C
ATOM   7079 1C31 POPEs 138       0.361  36.837  54.746  1.00  0.00           C
ATOM   7082 2C31 POPEs 138       0.722  36.188  53.395  1.00  0.00           C
ATOM   7085 3C31 POPEs 138      -0.008  36.808  52.196  1.00  0.00           C
ATOM   7088 4C31 POPEs 138       0.361  36.127  50.876  1.00  0.00           C
ATOM   7091 5C31 POPEs 138      -0.209  36.868  49.655  1.00  0.00           C
ATOM   7094 6C31 POPEs 138       0.132  36.208  48.314  1.00  0.00           C
ATOM   7098  NH3 POPEt 139     125.156  23.877  27.115  1.00  0.00           N
ATOM   7102  C12 POPEt 139     124.617  22.828  26.185  1.00  0.00           C
ATOM   7105  C11 POPEt 139     123.297  23.318  25.586  1.00  0.00           C
ATOM   7108  P   POPEt 139     121.406  22.127  26.965  1.00  0.00           P
ATOM   7109  O13 POPEt 139     119.977  22.527  27.155  1.00  0.00           O
ATOM   7110  O14 POPEt 139     121.676  21.047  25.975  1.00  0.00           O
ATOM   7111  O11 POPEt 139     122.007  21.747  28.376  1.00  0.00           O
ATOM   7112  O12 POPEt 139     122.266  23.388  26.585  1.00  0.00           O
ATOM   7113  C1  POPEt 139     122.477  20.418  28.636  1.00  0.00           C
ATOM   7116  C2  POPEt 139     122.667  20.167  30.164  1.00  0.00           C
ATOM   7118  O21 POPEt 139     123.876  20.827  30.625  1.00  0.00           O
ATOM   7119  C21 POPEt 139     123.937  21.078  31.934  1.00  0.00           C
ATOM   7120  O22 POPEt 139     123.036  20.877  32.734  1.00  0.00           O
ATOM   7121  C22 POPEt 139     125.307  21.668  32.285  1.00  0.00           C
ATOM   7124  C3  POPEt 139     122.656  18.647  30.496  1.00  0.00           C
ATOM   7127  O31 POPEt 139     121.936  18.397  31.715  1.00  0.00           O
ATOM   7128  C31 POPEt 139     122.436  17.547  32.594  1.00  0.00           C
ATOM   7129  O32 POPEt 139     123.336  16.747  32.375  1.00  0.00           O
ATOM   7130  C32 POPEt 139     121.617  17.657  33.875  1.00  0.00           C
ATOM   7133  C23 POPEt 139     125.377  22.007  33.795  1.00  0.00           C
ATOM   7136  C24 POPEt 139     126.666  22.697  34.255  1.00  0.00           C
ATOM   7139  C25 POPEt 139     126.676  22.867  35.785  1.00  0.00           C
ATOM   7142  C26 POPEt 139     127.976  23.488  36.326  1.00  0.00           C
ATOM   7145  C27 POPEt 139     128.126  23.267  37.846  1.00  0.00           C
ATOM   7148  C28 POPEt 139     129.486  23.767  38.395  1.00  0.00           C
ATOM   7151  C29 POPEt 139     129.676  23.297  39.814  1.00  0.00           C
ATOM   7153 0C21 POPEt 139     130.106  24.027  40.876  1.00  0.00           C
ATOM   7155 1C21 POPEt 139     130.526  25.467  40.856  1.00  0.00           C
ATOM   7158 2C21 POPEt 139     129.516  26.427  41.525  1.00  0.00           C
ATOM   7161 3C21 POPEt 139     129.477  26.317  43.055  1.00  0.00           C
ATOM   7164 4C21 POPEt 139     128.436  27.228  43.735  1.00  0.00           C
ATOM   7167 5C21 POPEt 139     128.656  28.747  43.555  1.00  0.00           C
ATOM   7170 6C21 POPEt 139     127.956  29.337  42.326  1.00  0.00           C
ATOM   7173 7C21 POPEt 139     128.197  30.848  42.164  1.00  0.00           C
ATOM   7176 8C21 POPEt 139     127.687  31.377  40.825  1.00  0.00           C
ATOM   7180  C33 POPEt 139     122.307  17.027  35.086  1.00  0.00           C
ATOM   7183  C34 POPEt 139     123.406  17.917  35.666  1.00  0.00           C
ATOM   7186  C35 POPEt 139     122.916  18.837  36.785  1.00  0.00           C
ATOM   7189  C36 POPEt 139     124.066  19.697  37.306  1.00  0.00           C
ATOM   7192  C37 POPEt 139     123.716  20.547  38.535  1.00  0.00           C
ATOM   7195  C38 POPEt 139     124.866  21.497  38.904  1.00  0.00           C
ATOM   7198  C39 POPEt 139     125.136  21.547  40.405  1.00  0.00           C
ATOM   7201 0C31 POPEt 139     125.778  20.267  40.955  1.00  0.00           C
ATOM   7204 1C31 POPEt 139     125.126  19.797  42.266  1.00  0.00           C
ATOM   7207 2C31 POPEt 139     125.867  18.587  42.846  1.00  0.00           C
ATOM   7210 3C31 POPEt 139     125.276  18.067  44.166  1.00  0.00           C
ATOM   7213 4C31 POPEt 139     125.497  19.037  45.336  1.00  0.00           C
ATOM   7216 5C31 POPEt 139     125.068  18.417  46.665  1.00  0.00           C
ATOM   7219 6C31 POPEt 139     125.377  19.287  47.885  1.00  0.00           C
ATOM   7223  NH3 POPEu 140     105.666 112.668  26.055  1.00  0.00           N
ATOM   7227  C12 POPEu 140     105.036 114.008  26.396  1.00  0.00           C
ATOM   7230  C11 POPEu 140     105.036 115.028  25.224  1.00  0.00           C
ATOM   7233  P   POPEu 140     103.137 116.878  24.975  1.00  0.00           P
ATOM   7234  O13 POPEu 140     101.946 116.339  25.655  1.00  0.00           O
ATOM   7235  O14 POPEu 140     103.166 116.728  23.514  1.00  0.00           O
ATOM   7236  O11 POPEu 140     103.208 118.438  25.265  1.00  0.00           O
ATOM   7237  O12 POPEu 140     104.416 116.238  25.655  1.00  0.00           O
ATOM   7238  C1  POPEu 140     103.476 118.918  26.576  1.00  0.00           C
ATOM   7241  C2  POPEu 140     104.996 119.109  26.785  1.00  0.00           C
ATOM   7243  O21 POPEu 140     105.286 119.238  28.176  1.00  0.00           O
ATOM   7244  C21 POPEu 140     104.776 120.229  28.865  1.00  0.00           C
ATOM   7245  O22 POPEu 140     103.977 121.068  28.485  1.00  0.00           O
ATOM   7246  C22 POPEu 140     105.476 120.247  30.234  1.00  0.00           C
ATOM   7249  C3  POPEu 140     105.616 120.229  25.905  1.00  0.00           C
ATOM   7252  O31 POPEu 140     107.056 120.299  26.076  1.00  0.00           O
ATOM   7253  C31 POPEu 140     107.477 121.107  27.035  1.00  0.00           C
ATOM   7254  O32 POPEu 140     106.767 121.878  27.664  1.00  0.00           O
ATOM   7255  C32 POPEu 140     108.977 120.938  27.256  1.00  0.00           C
ATOM   7258  C23 POPEu 140     104.566 120.669  31.414  1.00  0.00           C
ATOM   7261  C24 POPEu 140     105.227 121.527  32.516  1.00  0.00           C
ATOM   7264  C25 POPEu 140     106.367 120.898  33.325  1.00  0.00           C
ATOM   7267  C26 POPEu 140     106.016 120.219  34.665  1.00  0.00           C
ATOM   7270  C27 POPEu 140     105.507 121.167  35.764  1.00  0.00           C
ATOM   7273  C28 POPEu 140     105.757 120.618  37.196  1.00  0.00           C
ATOM   7276  C29 POPEu 140     105.436 121.618  38.285  1.00  0.00           C
ATOM   7278 0C21 POPEu 140     105.348 121.348  39.605  1.00  0.00           C
ATOM   7280 1C21 POPEu 140     105.567 120.009  40.245  1.00  0.00           C
ATOM   7283 2C21 POPEu 140     106.197 120.058  41.666  1.00  0.00           C
ATOM   7286 3C21 POPEu 140     105.296 120.739  42.715  1.00  0.00           C
ATOM   7289 4C21 POPEu 140     105.456 120.168  44.135  1.00  0.00           C
ATOM   7292 5C21 POPEu 140     106.866 120.317  44.735  1.00  0.00           C
ATOM   7295 6C21 POPEu 140     106.926 119.809  46.186  1.00  0.00           C
ATOM   7298 7C21 POPEu 140     108.306 119.949  46.846  1.00  0.00           C
ATOM   7301 8C21 POPEu 140     108.297 119.608  48.335  1.00  0.00           C
ATOM   7305  C33 POPEu 140     109.337 121.199  28.735  1.00  0.00           C
ATOM   7308  C34 POPEu 140     110.826 120.967  29.025  1.00  0.00           C
ATOM   7311  C35 POPEu 140     111.246 121.159  30.496  1.00  0.00           C
ATOM   7314  C36 POPEu 140     111.236 122.618  30.995  1.00  0.00           C
ATOM   7317  C37 POPEu 140     111.676 122.747  32.465  1.00  0.00           C
ATOM   7320  C38 POPEu 140     111.477 124.158  33.065  1.00  0.00           C
ATOM   7323  C39 POPEu 140     110.876 124.188  34.486  1.00  0.00           C
ATOM   7326 0C31 POPEu 140     109.486 123.538  34.616  1.00  0.00           C
ATOM   7329 1C31 POPEu 140     108.797 123.778  35.955  1.00  0.00           C
ATOM   7332 2C31 POPEu 140     108.056 125.118  36.006  1.00  0.00           C
ATOM   7335 3C31 POPEu 140     107.028 125.198  37.145  1.00  0.00           C
ATOM   7338 4C31 POPEu 140     107.626 125.068  38.544  1.00  0.00           C
ATOM   7341 5C31 POPEu 140     106.557 125.219  39.634  1.00  0.00           C
ATOM   7344 6C31 POPEu 140     107.117 125.359  41.045  1.00  0.00           C
ATOM   7348  NH3 POPEv 141     107.477  63.847  75.365  1.00  0.00           N
ATOM   7352  C12 POPEv 141     107.266  62.409  75.715  1.00  0.00           C
ATOM   7355  C11 POPEv 141     107.826  61.478  74.624  1.00  0.00           C
ATOM   7358  P   POPEv 141     110.336  62.308  74.374  1.00  0.00           P
ATOM   7359  O13 POPEv 141     110.276  63.377  75.396  1.00  0.00           O
ATOM   7360  O14 POPEv 141     111.636  61.688  74.086  1.00  0.00           O
ATOM   7361  O11 POPEv 141     109.757  62.927  73.075  1.00  0.00           O
ATOM   7362  O12 POPEv 141     109.236  61.238  74.744  1.00  0.00           O
ATOM   7363  C1  POPEv 141     109.706  62.148  71.884  1.00  0.00           C
ATOM   7366  C2  POPEv 141     108.566  62.707  71.006  1.00  0.00           C
ATOM   7368  O21 POPEv 141     108.516  62.107  69.704  1.00  0.00           O
ATOM   7369  C21 POPEv 141     109.486  62.368  68.855  1.00  0.00           C
ATOM   7370  O22 POPEv 141     110.606  62.767  69.124  1.00  0.00           O
ATOM   7371  C22 POPEv 141     108.977  62.187  67.424  1.00  0.00           C
ATOM   7374  C3  POPEv 141     108.596  64.258  70.946  1.00  0.00           C
ATOM   7377  O31 POPEv 141     107.436  64.747  70.234  1.00  0.00           O
ATOM   7378  C31 POPEv 141     107.597  65.948  69.725  1.00  0.00           C
ATOM   7379  O32 POPEv 141     108.616  66.618  69.814  1.00  0.00           O
ATOM   7380  C32 POPEv 141     106.318  66.408  69.064  1.00  0.00           C
ATOM   7383  C23 POPEv 141     107.447  62.368  67.306  1.00  0.00           C
ATOM   7386  C24 POPEv 141     106.977  62.957  65.965  1.00  0.00           C
ATOM   7389  C25 POPEv 141     107.056  61.997  64.774  1.00  0.00           C
ATOM   7392  C26 POPEv 141     108.367  62.067  63.995  1.00  0.00           C
ATOM   7395  C27 POPEv 141     108.286  61.197  62.734  1.00  0.00           C
ATOM   7398  C28 POPEv 141     109.547  61.247  61.856  1.00  0.00           C
ATOM   7401  C29 POPEv 141     109.356  60.337  60.676  1.00  0.00           C
ATOM   7403 0C21 POPEv 141     109.936  60.467  59.465  1.00  0.00           C
ATOM   7405 1C21 POPEv 141     110.956  61.517  59.095  1.00  0.00           C
ATOM   7408 2C21 POPEv 141     112.036  60.957  58.155  1.00  0.00           C
ATOM   7411 3C21 POPEv 141     112.826  59.767  58.735  1.00  0.00           C
ATOM   7414 4C21 POPEv 141     114.036  59.357  57.896  1.00  0.00           C
ATOM   7417 5C21 POPEv 141     113.716  59.227  56.396  1.00  0.00           C
ATOM   7420 6C21 POPEv 141     114.866  58.638  55.575  1.00  0.00           C
ATOM   7423 7C21 POPEv 141     114.556  58.647  54.076  1.00  0.00           C
ATOM   7426 8C21 POPEv 141     115.686  58.037  53.236  1.00  0.00           C
ATOM   7430  C33 POPEv 141     106.038  65.847  67.664  1.00  0.00           C
ATOM   7433  C34 POPEv 141     104.766  66.457  67.064  1.00  0.00           C
ATOM   7436  C35 POPEv 141     104.626  66.159  65.564  1.00  0.00           C
ATOM   7439  C36 POPEv 141     103.286  66.629  64.975  1.00  0.00           C
ATOM   7442  C37 POPEv 141     103.348  66.828  63.454  1.00  0.00           C
ATOM   7445  C38 POPEv 141     101.996  67.277  62.874  1.00  0.00           C
ATOM   7448  C39 POPEv 141     102.007  67.549  61.355  1.00  0.00           C
ATOM   7451 0C31 POPEv 141     101.496  66.408  60.455  1.00  0.00           C
ATOM   7454 1C31 POPEv 141     101.146  66.898  59.044  1.00  0.00           C
ATOM   7457 2C31 POPEv 141     100.507  65.828  58.145  1.00  0.00           C
ATOM   7460 3C31 POPEv 141     101.507  65.088  57.235  1.00  0.00           C
ATOM   7463 4C31 POPEv 141     101.636  65.707  55.834  1.00  0.00           C
ATOM   7466 5C31 POPEv 141     102.516  64.887  54.884  1.00  0.00           C
ATOM   7469 6C31 POPEv 141     102.556  65.438  53.455  1.00  0.00           C
ATOM   7473  NH3 POPEw 142      33.386 122.449  66.965  1.00  0.00           N
ATOM   7477  C12 POPEw 142      34.186 121.409  67.685  1.00  0.00           C
ATOM   7480  C11 POPEw 142      33.596 119.997  67.475  1.00  0.00           C
ATOM   7483  P   POPEw 142      34.046 117.497  67.975  1.00  0.00           P
ATOM   7484  O13 POPEw 142      34.556 116.628  69.054  1.00  0.00           O
ATOM   7485  O14 POPEw 142      32.646 117.298  67.524  1.00  0.00           O
ATOM   7486  O11 POPEw 142      34.996 117.348  66.715  1.00  0.00           O
ATOM   7487  O12 POPEw 142      34.286 119.039  68.275  1.00  0.00           O
ATOM   7488  C1  POPEw 142      34.626 116.798  65.454  1.00  0.00           C
ATOM   7491  C2  POPEw 142      35.836 116.048  64.836  1.00  0.00           C
ATOM   7493  O21 POPEw 142      35.516 115.747  63.454  1.00  0.00           O
ATOM   7494  C21 POPEw 142      36.526 115.879  62.594  1.00  0.00           C
ATOM   7495  O22 POPEw 142      37.626 116.308  62.855  1.00  0.00           O
ATOM   7496  C22 POPEw 142      36.066 115.438  61.204  1.00  0.00           C
ATOM   7499  C3  POPEw 142      36.126 114.739  65.634  1.00  0.00           C
ATOM   7502  O31 POPEw 142      37.316 114.008  65.215  1.00  0.00           O
ATOM   7503  C31 POPEw 142      37.126 113.008  64.374  1.00  0.00           C
ATOM   7504  O32 POPEw 142      36.046 112.537  64.045  1.00  0.00           O
ATOM   7505  C32 POPEw 142      38.496 112.438  63.945  1.00  0.00           C
ATOM   7508  C23 POPEw 142      37.257 115.058  60.294  1.00  0.00           C
ATOM   7511  C24 POPEw 142      36.836 114.559  58.904  1.00  0.00           C
ATOM   7514  C25 POPEw 142      38.066 114.277  58.025  1.00  0.00           C
ATOM   7517  C26 POPEw 142      37.746 113.799  56.595  1.00  0.00           C
ATOM   7520  C27 POPEw 142      37.136 114.879  55.694  1.00  0.00           C
ATOM   7523  C28 POPEw 142      37.266 114.548  54.194  1.00  0.00           C
ATOM   7526  C29 POPEw 142      38.667 114.699  53.646  1.00  0.00           C
ATOM   7528 0C21 POPEw 142      39.076 115.478  52.625  1.00  0.00           C
ATOM   7530 1C21 POPEw 142      38.226 116.409  51.785  1.00  0.00           C
ATOM   7533 2C21 POPEw 142      38.006 115.928  50.345  1.00  0.00           C
ATOM   7536 3C21 POPEw 142      39.296 115.849  49.505  1.00  0.00           C
ATOM   7539 4C21 POPEw 142      39.026 115.898  47.995  1.00  0.00           C
ATOM   7542 5C21 POPEw 142      40.306 115.887  47.155  1.00  0.00           C
ATOM   7545 6C21 POPEw 142      40.026 116.208  45.676  1.00  0.00           C
ATOM   7548 7C21 POPEw 142      41.296 116.178  44.826  1.00  0.00           C
ATOM   7551 8C21 POPEw 142      41.056 116.549  43.356  1.00  0.00           C
ATOM   7555  C33 POPEw 142      38.476 111.788  62.535  1.00  0.00           C
ATOM   7558  C34 POPEw 142      39.506 110.658  62.376  1.00  0.00           C
ATOM   7561  C35 POPEw 142      39.326 109.827  61.094  1.00  0.00           C
ATOM   7564  C36 POPEw 142      39.606 110.588  59.795  1.00  0.00           C
ATOM   7567  C37 POPEw 142      39.166 109.757  58.586  1.00  0.00           C
ATOM   7570  C38 POPEw 142      39.496 110.408  57.235  1.00  0.00           C
ATOM   7573  C39 POPEw 142      40.966 110.247  56.835  1.00  0.00           C
ATOM   7576 0C31 POPEw 142      41.196 110.658  55.374  1.00  0.00           C
ATOM   7579 1C31 POPEw 142      42.556 110.219  54.836  1.00  0.00           C
ATOM   7582 2C31 POPEw 142      42.626 110.268  53.295  1.00  0.00           C
ATOM   7585 3C31 POPEw 142      42.446 111.679  52.724  1.00  0.00           C
ATOM   7588 4C31 POPEw 142      42.546 111.698  51.195  1.00  0.00           C
ATOM   7591 5C31 POPEw 142      42.266 113.078  50.605  1.00  0.00           C
ATOM   7594 6C31 POPEw 142      42.406 113.118  49.086  1.00  0.00           C
ATOM   7598  NH3 POPEx 143      85.337 110.387  69.854  1.00  0.00           N
ATOM   7602  C12 POPEx 143      86.356 109.447  70.385  1.00  0.00           C
ATOM   7605  C11 POPEx 143      85.937 108.717  71.685  1.00  0.00           C
ATOM   7608  P   POPEx 143      83.786 107.309  71.045  1.00  0.00           P
ATOM   7609  O13 POPEx 143      84.596 106.089  71.204  1.00  0.00           O
ATOM   7610  O14 POPEx 143      82.407 107.388  71.564  1.00  0.00           O
ATOM   7611  O11 POPEx 143      83.896 107.898  69.575  1.00  0.00           O
ATOM   7612  O12 POPEx 143      84.536 108.477  71.795  1.00  0.00           O
ATOM   7613  C1  POPEx 143      83.697 107.068  68.415  1.00  0.00           C
ATOM   7616  C2  POPEx 143      82.597 107.689  67.535  1.00  0.00           C
ATOM   7618  O21 POPEx 143      82.366 106.947  66.314  1.00  0.00           O
ATOM   7619  C21 POPEx 143      83.206 107.068  65.304  1.00  0.00           C
ATOM   7620  O22 POPEx 143      84.296 107.628  65.314  1.00  0.00           O
ATOM   7621  C22 POPEx 143      82.536 106.439  64.064  1.00  0.00           C
ATOM   7624  C3  POPEx 143      82.867 109.217  67.326  1.00  0.00           C
ATOM   7627  O31 POPEx 143      81.826 109.809  66.535  1.00  0.00           O
ATOM   7628  C31 POPEx 143      81.996 110.919  65.806  1.00  0.00           C
ATOM   7629  O32 POPEx 143      81.066 111.479  65.234  1.00  0.00           O
ATOM   7630  C32 POPEx 143      83.417 111.479  65.764  1.00  0.00           C
ATOM   7633  C23 POPEx 143      83.376 106.448  62.775  1.00  0.00           C
ATOM   7636  C24 POPEx 143      83.176 107.689  61.875  1.00  0.00           C
ATOM   7639  C25 POPEx 143      83.958 107.579  60.555  1.00  0.00           C
ATOM   7642  C26 POPEx 143      83.087 107.659  59.286  1.00  0.00           C
ATOM   7645  C27 POPEx 143      83.818 107.257  57.995  1.00  0.00           C
ATOM   7648  C28 POPEx 143      82.816 107.059  56.825  1.00  0.00           C
ATOM   7651  C29 POPEx 143      83.437 106.807  55.475  1.00  0.00           C
ATOM   7653 0C21 POPEx 143      82.766 106.868  54.305  1.00  0.00           C
ATOM   7655 1C21 POPEx 143      81.306 107.199  54.115  1.00  0.00           C
ATOM   7658 2C21 POPEx 143      80.386 105.967  53.946  1.00  0.00           C
ATOM   7661 3C21 POPEx 143      80.616 105.168  52.654  1.00  0.00           C
ATOM   7664 4C21 POPEx 143      79.836 103.839  52.646  1.00  0.00           C
ATOM   7667 5C21 POPEx 143      80.136 102.999  51.396  1.00  0.00           C
ATOM   7670 6C21 POPEx 143      79.956 101.479  51.576  1.00  0.00           C
ATOM   7673 7C21 POPEx 143      78.546 101.048  51.975  1.00  0.00           C
ATOM   7676 8C21 POPEx 143      78.376  99.518  51.965  1.00  0.00           C
ATOM   7680  C33 POPEx 143      83.538 112.618  64.715  1.00  0.00           C
ATOM   7683  C34 POPEx 143      83.716 112.059  63.285  1.00  0.00           C
ATOM   7686  C35 POPEx 143      83.557 113.128  62.204  1.00  0.00           C
ATOM   7689  C36 POPEx 143      84.098 112.708  60.825  1.00  0.00           C
ATOM   7692  C37 POPEx 143      83.716 113.729  59.746  1.00  0.00           C
ATOM   7695  C38 POPEx 143      84.346 113.507  58.366  1.00  0.00           C
ATOM   7698  C39 POPEx 143      83.507 114.217  57.285  1.00  0.00           C
ATOM   7701 0C31 POPEx 143      84.236 114.419  55.946  1.00  0.00           C
ATOM   7704 1C31 POPEx 143      83.246 114.777  54.826  1.00  0.00           C
ATOM   7707 2C31 POPEx 143      83.666 115.967  53.946  1.00  0.00           C
ATOM   7710 3C31 POPEx 143      83.756 117.298  54.704  1.00  0.00           C
ATOM   7713 4C31 POPEx 143      83.727 118.498  53.744  1.00  0.00           C
ATOM   7716 5C31 POPEx 143      84.007 119.839  54.455  1.00  0.00           C
ATOM   7719 6C31 POPEx 143      83.786 121.059  53.555  1.00  0.00           C
ATOM   7723  NH3 POPEy 144       3.901 104.158  67.655  1.00  0.00           N
ATOM   7727  C12 POPEy 144       4.452 102.768  67.795  1.00  0.00           C
ATOM   7730  C11 POPEy 144       5.051 102.497  69.195  1.00  0.00           C
ATOM   7733  P   POPEy 144       6.062 100.168  68.545  1.00  0.00           P
ATOM   7734  O13 POPEy 144       6.331  98.868  69.215  1.00  0.00           O
ATOM   7735  O14 POPEy 144       7.216 100.928  68.045  1.00  0.00           O
ATOM   7736  O11 POPEy 144       5.022  99.949  67.366  1.00  0.00           O
ATOM   7737  O12 POPEy 144       5.202 101.107  69.476  1.00  0.00           O
ATOM   7738  C1  POPEy 144       5.232  99.088  66.244  1.00  0.00           C
ATOM   7741  C2  POPEy 144       5.772  99.867  65.016  1.00  0.00           C
ATOM   7743  O21 POPEy 144       5.271  99.419  63.735  1.00  0.00           O
ATOM   7744  C21 POPEy 144       5.322  98.128  63.436  1.00  0.00           C
ATOM   7745  O22 POPEy 144       5.232  97.188  64.215  1.00  0.00           O
ATOM   7746  C22 POPEy 144       5.732  98.018  61.955  1.00  0.00           C
ATOM   7749  C3  POPEy 144       7.317  99.988  64.965  1.00  0.00           C
ATOM   7752  O31 POPEy 144       7.706 101.238  64.346  1.00  0.00           O
ATOM   7753  C31 POPEy 144       7.986 101.178  63.055  1.00  0.00           C
ATOM   7754  O32 POPEy 144       8.007 100.159  62.384  1.00  0.00           O
ATOM   7755  C32 POPEy 144       8.276 102.589  62.524  1.00  0.00           C
ATOM   7758  C23 POPEy 144       5.142  96.819  61.196  1.00  0.00           C
ATOM   7761  C24 POPEy 144       3.742  97.099  60.625  1.00  0.00           C
ATOM   7764  C25 POPEy 144       3.681  97.129  59.086  1.00  0.00           C
ATOM   7767  C26 POPEy 144       3.901  95.758  58.436  1.00  0.00           C
ATOM   7770  C27 POPEy 144       3.781  95.768  56.905  1.00  0.00           C
ATOM   7773  C28 POPEy 144       3.751  94.347  56.315  1.00  0.00           C
ATOM   7776  C29 POPEy 144       3.622  94.357  54.814  1.00  0.00           C
ATOM   7778 0C21 POPEy 144       4.332  93.629  53.925  1.00  0.00           C
ATOM   7780 1C21 POPEy 144       5.361  92.568  54.216  1.00  0.00           C
ATOM   7783 2C21 POPEy 144       6.832  93.038  54.194  1.00  0.00           C
ATOM   7786 3C21 POPEy 144       7.787  91.838  54.095  1.00  0.00           C
ATOM   7789 4C21 POPEy 144       9.116  91.989  54.855  1.00  0.00           C
ATOM   7792 5C21 POPEy 144      10.236  92.689  54.076  1.00  0.00           C
ATOM   7795 6C21 POPEy 144      11.607  92.568  54.774  1.00  0.00           C
ATOM   7798 7C21 POPEy 144      11.696  93.419  56.056  1.00  0.00           C
ATOM   7801 8C21 POPEy 144      12.916  93.107  56.935  1.00  0.00           C
ATOM   7805  C33 POPEy 144       7.081 103.197  61.754  1.00  0.00           C
ATOM   7808  C34 POPEy 144       7.256 104.708  61.516  1.00  0.00           C
ATOM   7811  C35 POPEy 144       8.327 105.089  60.475  1.00  0.00           C
ATOM   7814  C36 POPEy 144       7.876 104.888  59.025  1.00  0.00           C
ATOM   7817  C37 POPEy 144       9.017 105.159  58.025  1.00  0.00           C
ATOM   7820  C38 POPEy 144       8.576 105.089  56.554  1.00  0.00           C
ATOM   7823  C39 POPEy 144       7.896 106.378  56.064  1.00  0.00           C
ATOM   7826 0C31 POPEy 144       8.877 107.497  55.705  1.00  0.00           C
ATOM   7829 1C31 POPEy 144       8.217 108.887  55.655  1.00  0.00           C
ATOM   7832 2C31 POPEy 144       8.567 109.717  54.405  1.00  0.00           C
ATOM   7835 3C31 POPEy 144       7.767 109.298  53.155  1.00  0.00           C
ATOM   7838 4C31 POPEy 144       7.796 110.348  52.035  1.00  0.00           C
ATOM   7841 5C31 POPEy 144       6.782 110.028  50.935  1.00  0.00           C
ATOM   7844 6C31 POPEy 144       6.652 111.117  49.866  1.00  0.00           C
ATOM   7848  NH3 POPEz 145      19.246  76.629  70.905  1.00  0.00           N
ATOM   7852  C12 POPEz 145      20.486  77.237  70.326  1.00  0.00           C
ATOM   7855  C11 POPEz 145      21.536  76.167  69.994  1.00  0.00           C
ATOM   7858  P   POPEz 145      23.816  77.287  70.326  1.00  0.00           P
ATOM   7859  O13 POPEz 145      23.436  78.627  70.825  1.00  0.00           O
ATOM   7860  O14 POPEz 145      24.056  76.229  71.336  1.00  0.00           O
ATOM   7861  O11 POPEz 145      25.046  77.417  69.346  1.00  0.00           O
ATOM   7862  O12 POPEz 145      22.656  76.787  69.365  1.00  0.00           O
ATOM   7863  C1  POPEz 145      24.866  77.938  68.015  1.00  0.00           C
ATOM   7866  C2  POPEz 145      26.016  78.918  67.655  1.00  0.00           C
ATOM   7868  O21 POPEz 145      26.476  78.677  66.314  1.00  0.00           O
ATOM   7869  C21 POPEz 145      25.706  79.098  65.336  1.00  0.00           C
ATOM   7870  O22 POPEz 145      24.656  79.707  65.445  1.00  0.00           O
ATOM   7871  C22 POPEz 145      26.446  78.787  64.024  1.00  0.00           C
ATOM   7874  C3  POPEz 145      27.226  78.747  68.634  1.00  0.00           C
ATOM   7877  O31 POPEz 145      28.296  79.648  68.306  1.00  0.00           O
ATOM   7878  C31 POPEz 145      29.286  79.387  67.436  1.00  0.00           C
ATOM   7879  O32 POPEz 145      30.066  80.267  67.056  1.00  0.00           O
ATOM   7880  C32 POPEz 145      29.396  77.938  66.935  1.00  0.00           C
ATOM   7883  C23 POPEz 145      25.676  79.148  62.734  1.00  0.00           C
ATOM   7886  C24 POPEz 145      26.506  78.898  61.455  1.00  0.00           C
ATOM   7889  C25 POPEz 145      25.826  79.378  60.164  1.00  0.00           C
ATOM   7892  C26 POPEz 145      25.716  80.908  60.076  1.00  0.00           C
ATOM   7895  C27 POPEz 145      25.166  81.427  58.745  1.00  0.00           C
ATOM   7898  C28 POPEz 145      25.096  82.967  58.724  1.00  0.00           C
ATOM   7901  C29 POPEz 145      24.096  83.498  57.724  1.00  0.00           C
ATOM   7903 0C21 POPEz 145      24.336  83.887  56.465  1.00  0.00           C
ATOM   7905 1C21 POPEz 145      25.666  83.848  55.746  1.00  0.00           C
ATOM   7908 2C21 POPEz 145      25.546  83.279  54.314  1.00  0.00           C
ATOM   7911 3C21 POPEz 145      24.826  84.217  53.344  1.00  0.00           C
ATOM   7914 4C21 POPEz 145      24.846  83.738  51.884  1.00  0.00           C
ATOM   7917 5C21 POPEz 145      23.976  82.497  51.646  1.00  0.00           C
ATOM   7920 6C21 POPEz 145      23.846  82.158  50.146  1.00  0.00           C
ATOM   7923 7C21 POPEz 145      22.546  81.427  49.826  1.00  0.00           C
ATOM   7926 8C21 POPEz 145      22.336  81.188  48.325  1.00  0.00           C
ATOM   7930  C33 POPEz 145      30.056  77.868  65.535  1.00  0.00           C
ATOM   7933  C34 POPEz 145      29.926  76.489  64.866  1.00  0.00           C
ATOM   7936  C35 POPEz 145      30.296  76.537  63.376  1.00  0.00           C
ATOM   7939  C36 POPEz 145      30.216  75.188  62.646  1.00  0.00           C
ATOM   7942  C37 POPEz 145      30.516  75.357  61.146  1.00  0.00           C
ATOM   7945  C38 POPEz 145      30.636  74.027  60.385  1.00  0.00           C
ATOM   7948  C39 POPEz 145      29.796  74.048  59.105  1.00  0.00           C
ATOM   7951 0C31 POPEz 145      29.966  72.828  58.194  1.00  0.00           C
ATOM   7954 1C31 POPEz 145      28.836  72.787  57.155  1.00  0.00           C
ATOM   7957 2C31 POPEz 145      29.036  71.807  56.006  1.00  0.00           C
ATOM   7960 3C31 POPEz 145      27.776  71.727  55.135  1.00  0.00           C
ATOM   7963 4C31 POPEz 145      28.006  71.049  53.774  1.00  0.00           C
ATOM   7966 5C31 POPEz 145      26.746  71.057  52.905  1.00  0.00           C
ATOM   7969 6C31 POPEz 145      26.956  70.387  51.545  1.00  0.00           C
ATOM   7973  NH3 POPE0 146     103.896  57.767  28.815  1.00  0.00           N
ATOM   7977  C12 POPE0 146     105.386  58.027  28.694  1.00  0.00           C
ATOM   7980  C11 POPE0 146     105.727  59.438  28.194  1.00  0.00           C
ATOM   7983  P   POPE0 146     107.766  60.648  29.356  1.00  0.00           P
ATOM   7984  O13 POPE0 146     108.657  59.817  28.514  1.00  0.00           O
ATOM   7985  O14 POPE0 146     107.807  62.117  29.155  1.00  0.00           O
ATOM   7986  O11 POPE0 146     108.116  60.337  30.855  1.00  0.00           O
ATOM   7987  O12 POPE0 146     106.256  60.207  29.265  1.00  0.00           O
ATOM   7988  C1  POPE0 146     108.917  61.278  31.565  1.00  0.00           C
ATOM   7991  C2  POPE0 146     109.046  60.737  32.985  1.00  0.00           C
ATOM   7993  O21 POPE0 146     109.626  61.758  33.825  1.00  0.00           O
ATOM   7994  C21 POPE0 146     109.076  61.767  35.045  1.00  0.00           C
ATOM   7995  O22 POPE0 146     108.208  61.017  35.425  1.00  0.00           O
ATOM   7996  C22 POPE0 146     109.726  62.828  35.925  1.00  0.00           C
ATOM   7999  C3  POPE0 146     109.876  59.427  32.995  1.00  0.00           C
ATOM   8002  O31 POPE0 146     110.047  58.927  34.334  1.00  0.00           O
ATOM   8003  C31 POPE0 146     109.407  57.798  34.616  1.00  0.00           C
ATOM   8004  O32 POPE0 146     109.007  56.987  33.785  1.00  0.00           O
ATOM   8005  C32 POPE0 146     109.098  57.787  36.116  1.00  0.00           C
ATOM   8008  C23 POPE0 146     109.346  62.567  37.405  1.00  0.00           C
ATOM   8011  C24 POPE0 146     109.928  63.567  38.415  1.00  0.00           C
ATOM   8014  C25 POPE0 146     109.598  63.127  39.854  1.00  0.00           C
ATOM   8017  C26 POPE0 146     110.196  64.017  40.946  1.00  0.00           C
ATOM   8020  C27 POPE0 146     110.316  63.269  42.285  1.00  0.00           C
ATOM   8023  C28 POPE0 146     110.946  64.098  43.414  1.00  0.00           C
ATOM   8026  C29 POPE0 146     109.956  64.717  44.375  1.00  0.00           C
ATOM   8028 0C21 POPE0 146     109.507  64.167  45.514  1.00  0.00           C
ATOM   8030 1C21 POPE0 146     109.866  62.808  46.055  1.00  0.00           C
ATOM   8033 2C21 POPE0 146     110.016  62.707  47.586  1.00  0.00           C
ATOM   8036 3C21 POPE0 146     111.326  63.278  48.134  1.00  0.00           C
ATOM   8039 4C21 POPE0 146     111.347  64.807  48.314  1.00  0.00           C
ATOM   8042 5C21 POPE0 146     112.047  65.197  49.626  1.00  0.00           C
ATOM   8045 6C21 POPE0 146     112.316  66.699  49.785  1.00  0.00           C
ATOM   8048 7C21 POPE0 146     113.326  66.927  50.905  1.00  0.00           C
ATOM   8051 8C21 POPE0 146     113.756  68.368  51.154  1.00  0.00           C
ATOM   8055  C33 POPE0 146     109.776  56.648  36.906  1.00  0.00           C
ATOM   8058  C34 POPE0 146     109.226  56.548  38.334  1.00  0.00           C
ATOM   8061  C35 POPE0 146     109.866  55.427  39.155  1.00  0.00           C
ATOM   8064  C36 POPE0 146     111.276  55.747  39.696  1.00  0.00           C
ATOM   8067  C37 POPE0 146     111.926  54.497  40.326  1.00  0.00           C
ATOM   8070  C38 POPE0 146     113.356  54.729  40.835  1.00  0.00           C
ATOM   8073  C39 POPE0 146     113.406  55.407  42.205  1.00  0.00           C
ATOM   8076 0C31 POPE0 146     112.816  54.537  43.335  1.00  0.00           C
ATOM   8079 1C31 POPE0 146     113.476  54.827  44.685  1.00  0.00           C
ATOM   8082 2C31 POPE0 146     113.036  53.868  45.785  1.00  0.00           C
ATOM   8085 3C31 POPE0 146     113.937  53.938  47.035  1.00  0.00           C
ATOM   8088 4C31 POPE0 146     113.826  55.247  47.804  1.00  0.00           C
ATOM   8091 5C31 POPE0 146     114.816  55.298  48.984  1.00  0.00           C
ATOM   8094 6C31 POPE0 146     114.696  56.548  49.854  1.00  0.00           C
ATOM   8098  NH3 POPE1 147      84.907  70.387  26.425  1.00  0.00           N
ATOM   8102  C12 POPE1 147      85.276  68.989  26.836  1.00  0.00           C
ATOM   8105  C11 POPE1 147      84.197  67.967  26.466  1.00  0.00           C
ATOM   8108  P   POPE1 147      84.656  65.618  27.565  1.00  0.00           P
ATOM   8109  O13 POPE1 147      83.266  65.128  27.575  1.00  0.00           O
ATOM   8110  O14 POPE1 147      85.736  64.618  27.444  1.00  0.00           O
ATOM   8111  O11 POPE1 147      84.936  66.447  28.885  1.00  0.00           O
ATOM   8112  O12 POPE1 147      84.776  66.667  26.404  1.00  0.00           O
ATOM   8113  C1  POPE1 147      83.867  67.128  29.545  1.00  0.00           C
ATOM   8116  C2  POPE1 147      84.036  67.198  31.076  1.00  0.00           C
ATOM   8118  O21 POPE1 147      82.727  67.237  31.645  1.00  0.00           O
ATOM   8119  C21 POPE1 147      82.527  66.938  32.925  1.00  0.00           C
ATOM   8120  O22 POPE1 147      81.826  67.607  33.675  1.00  0.00           O
ATOM   8121  C22 POPE1 147      83.087  65.597  33.395  1.00  0.00           C
ATOM   8124  C3  POPE1 147      84.856  68.467  31.445  1.00  0.00           C
ATOM   8127  O31 POPE1 147      84.826  68.787  32.846  1.00  0.00           O
ATOM   8128  C31 POPE1 147      85.666  68.107  33.605  1.00  0.00           C
ATOM   8129  O32 POPE1 147      86.417  67.229  33.215  1.00  0.00           O
ATOM   8130  C32 POPE1 147      85.406  68.527  35.055  1.00  0.00           C
ATOM   8133  C23 POPE1 147      82.947  65.408  34.924  1.00  0.00           C
ATOM   8136  C24 POPE1 147      83.497  64.059  35.384  1.00  0.00           C
ATOM   8139  C25 POPE1 147      84.416  64.197  36.605  1.00  0.00           C
ATOM   8142  C26 POPE1 147      84.916  62.868  37.145  1.00  0.00           C
ATOM   8145  C27 POPE1 147      85.917  63.027  38.285  1.00  0.00           C
ATOM   8148  C28 POPE1 147      86.246  61.677  38.945  1.00  0.00           C
ATOM   8151  C29 POPE1 147      87.136  61.787  40.154  1.00  0.00           C
ATOM   8153 0C21 POPE1 147      86.757  62.187  41.385  1.00  0.00           C
ATOM   8155 1C21 POPE1 147      85.377  62.677  41.785  1.00  0.00           C
ATOM   8158 2C21 POPE1 147      85.466  63.908  42.705  1.00  0.00           C
ATOM   8161 3C21 POPE1 147      86.137  65.137  42.064  1.00  0.00           C
ATOM   8164 4C21 POPE1 147      86.458  66.247  43.084  1.00  0.00           C
ATOM   8167 5C21 POPE1 147      87.617  65.878  44.016  1.00  0.00           C
ATOM   8170 6C21 POPE1 147      87.926  66.938  45.076  1.00  0.00           C
ATOM   8173 7C21 POPE1 147      89.076  66.508  45.996  1.00  0.00           C
ATOM   8176 8C21 POPE1 147      89.346  67.479  47.145  1.00  0.00           C
ATOM   8180  C33 POPE1 147      86.146  67.667  36.095  1.00  0.00           C
ATOM   8183  C34 POPE1 147      85.576  67.837  37.515  1.00  0.00           C
ATOM   8186  C35 POPE1 147      85.927  69.188  38.145  1.00  0.00           C
ATOM   8189  C36 POPE1 147      85.348  69.347  39.564  1.00  0.00           C
ATOM   8192  C37 POPE1 147      85.626  70.737  40.175  1.00  0.00           C
ATOM   8195  C38 POPE1 147      84.367  71.438  40.715  1.00  0.00           C
ATOM   8198  C39 POPE1 147      83.786  70.808  41.986  1.00  0.00           C
ATOM   8201 0C31 POPE1 147      82.617  71.607  42.576  1.00  0.00           C
ATOM   8204 1C31 POPE1 147      82.086  71.018  43.896  1.00  0.00           C
ATOM   8207 2C31 POPE1 147      81.227  71.997  44.705  1.00  0.00           C
ATOM   8210 3C31 POPE1 147      80.966  71.518  46.145  1.00  0.00           C
ATOM   8213 4C31 POPE1 147      79.886  70.427  46.256  1.00  0.00           C
ATOM   8216 5C31 POPE1 147      78.496  70.997  46.586  1.00  0.00           C
ATOM   8219 6C31 POPE1 147      77.437  69.917  46.825  1.00  0.00           C
ATOM   8223  NH3 POPE2 148     106.186 117.129  69.866  1.00  0.00           N
ATOM   8227  C12 POPE2 148     107.266 116.667  70.814  1.00  0.00           C
ATOM   8230  C11 POPE2 148     106.846 115.429  71.605  1.00  0.00           C
ATOM   8233  P   POPE2 148     108.376 113.288  72.035  1.00  0.00           P
ATOM   8234  O13 POPE2 148     109.276 112.999  73.166  1.00  0.00           O
ATOM   8235  O14 POPE2 148     107.117 112.509  71.976  1.00  0.00           O
ATOM   8236  O11 POPE2 148     109.146 113.239  70.675  1.00  0.00           O
ATOM   8237  O12 POPE2 148     108.007 114.827  72.196  1.00  0.00           O
ATOM   8238  C1  POPE2 148     108.657 113.568  69.374  1.00  0.00           C
ATOM   8241  C2  POPE2 148     108.196 112.309  68.616  1.00  0.00           C
ATOM   8243  O21 POPE2 148     108.286 112.579  67.196  1.00  0.00           O
ATOM   8244  C21 POPE2 148     109.146 111.798  66.524  1.00  0.00           C
ATOM   8245  O22 POPE2 148     109.907 110.989  67.025  1.00  0.00           O
ATOM   8246  C22 POPE2 148     108.917 111.989  65.016  1.00  0.00           C
ATOM   8249  C3  POPE2 148     106.726 111.919  69.016  1.00  0.00           C
ATOM   8252  O31 POPE2 148     105.867 111.658  67.885  1.00  0.00           O
ATOM   8253  C31 POPE2 148     105.237 112.729  67.404  1.00  0.00           C
ATOM   8254  O32 POPE2 148     105.167 113.818  67.954  1.00  0.00           O
ATOM   8255  C32 POPE2 148     104.626 112.327  66.064  1.00  0.00           C
ATOM   8258  C23 POPE2 148     109.866 111.129  64.135  1.00  0.00           C
ATOM   8261  C24 POPE2 148     109.136 110.177  63.176  1.00  0.00           C
ATOM   8264  C25 POPE2 148     108.367 110.908  62.064  1.00  0.00           C
ATOM   8267  C26 POPE2 148     109.276 111.318  60.915  1.00  0.00           C
ATOM   8270  C27 POPE2 148     108.507 112.068  59.826  1.00  0.00           C
ATOM   8273  C28 POPE2 148     109.407 112.497  58.654  1.00  0.00           C
ATOM   8276  C29 POPE2 148     109.936 111.448  57.724  1.00  0.00           C
ATOM   8278 0C21 POPE2 148     109.647 111.339  56.425  1.00  0.00           C
ATOM   8280 1C21 POPE2 148     108.666 112.199  55.645  1.00  0.00           C
ATOM   8283 2C21 POPE2 148     109.376 113.228  54.746  1.00  0.00           C
ATOM   8286 3C21 POPE2 148     108.367 114.118  53.995  1.00  0.00           C
ATOM   8289 4C21 POPE2 148     109.046 115.137  53.075  1.00  0.00           C
ATOM   8292 5C21 POPE2 148     108.036 115.928  52.215  1.00  0.00           C
ATOM   8295 6C21 POPE2 148     107.477 115.107  51.055  1.00  0.00           C
ATOM   8298 7C21 POPE2 148     106.487 115.887  50.175  1.00  0.00           C
ATOM   8301 8C21 POPE2 148     106.146 115.149  48.875  1.00  0.00           C
ATOM   8305  C33 POPE2 148     104.376 113.477  65.055  1.00  0.00           C
ATOM   8308  C34 POPE2 148     103.367 113.078  63.965  1.00  0.00           C
ATOM   8311  C35 POPE2 148     103.946 112.467  62.675  1.00  0.00           C
ATOM   8314  C36 POPE2 148     104.726 113.449  61.786  1.00  0.00           C
ATOM   8317  C37 POPE2 148     104.346 113.328  60.304  1.00  0.00           C
ATOM   8320  C38 POPE2 148     105.117 114.307  59.395  1.00  0.00           C
ATOM   8323  C39 POPE2 148     104.466 114.559  58.025  1.00  0.00           C
ATOM   8326 0C31 POPE2 148     104.866 113.589  56.905  1.00  0.00           C
ATOM   8329 1C31 POPE2 148     104.226 112.188  56.996  1.00  0.00           C
ATOM   8332 2C31 POPE2 148     104.598 111.278  55.806  1.00  0.00           C
ATOM   8335 3C31 POPE2 148     103.906 111.658  54.486  1.00  0.00           C
ATOM   8338 4C31 POPE2 148     104.776 111.348  53.255  1.00  0.00           C
ATOM   8341 5C31 POPE2 148     104.117 111.788  51.935  1.00  0.00           C
ATOM   8344 6C31 POPE2 148     105.006 111.567  50.704  1.00  0.00           C
ATOM   8348  NH3 POPE3 149      88.376 119.988  67.925  1.00  0.00           N
ATOM   8352  C12 POPE3 149      88.847 120.938  66.855  1.00  0.00           C
ATOM   8355  C11 POPE3 149      90.117 121.698  67.326  1.00  0.00           C
ATOM   8358  P   POPE3 149      91.826 123.548  66.695  1.00  0.00           P
ATOM   8359  O13 POPE3 149      91.546 124.917  66.215  1.00  0.00           O
ATOM   8360  O14 POPE3 149      92.168 123.379  68.134  1.00  0.00           O
ATOM   8361  O11 POPE3 149      92.976 122.967  65.834  1.00  0.00           O
ATOM   8362  O12 POPE3 149      90.587 122.607  66.326  1.00  0.00           O
ATOM   8363  C1  POPE3 149      93.456 121.628  65.876  1.00  0.00           C
ATOM   8366  C2  POPE3 149      94.696 121.497  64.946  1.00  0.00           C
ATOM   8368  O21 POPE3 149      94.647 122.388  63.805  1.00  0.00           O
ATOM   8369  C21 POPE3 149      93.546 122.388  63.075  1.00  0.00           C
ATOM   8370  O22 POPE3 149      92.676 121.527  63.064  1.00  0.00           O
ATOM   8371  C22 POPE3 149      93.576 123.589  62.134  1.00  0.00           C
ATOM   8374  C3  POPE3 149      95.036 120.028  64.525  1.00  0.00           C
ATOM   8377  O31 POPE3 149      95.996 120.009  63.446  1.00  0.00           O
ATOM   8378  C31 POPE3 149      97.206 120.448  63.805  1.00  0.00           C
ATOM   8379  O32 POPE3 149      97.716 120.289  64.904  1.00  0.00           O
ATOM   8380  C32 POPE3 149      97.766 121.318  62.675  1.00  0.00           C
ATOM   8383  C23 POPE3 149      92.687 123.387  60.884  1.00  0.00           C
ATOM   8386  C24 POPE3 149      93.208 124.167  59.665  1.00  0.00           C
ATOM   8389  C25 POPE3 149      93.096 123.387  58.345  1.00  0.00           C
ATOM   8392  C26 POPE3 149      94.036 122.178  58.236  1.00  0.00           C
ATOM   8395  C27 POPE3 149      93.766 121.357  56.965  1.00  0.00           C
ATOM   8398  C28 POPE3 149      94.598 120.068  56.875  1.00  0.00           C
ATOM   8401  C29 POPE3 149      96.066 120.359  56.695  1.00  0.00           C
ATOM   8403 0C21 POPE3 149      96.676 120.688  55.545  1.00  0.00           C
ATOM   8405 1C21 POPE3 149      95.986 120.879  54.205  1.00  0.00           C
ATOM   8408 2C21 POPE3 149      96.516 119.979  53.075  1.00  0.00           C
ATOM   8411 3C21 POPE3 149      96.106 118.507  53.195  1.00  0.00           C
ATOM   8414 4C21 POPE3 149      96.546 117.618  52.015  1.00  0.00           C
ATOM   8417 5C21 POPE3 149      95.786 117.838  50.695  1.00  0.00           C
ATOM   8420 6C21 POPE3 149      96.536 118.747  49.715  1.00  0.00           C
ATOM   8423 7C21 POPE3 149      95.876 118.948  48.356  1.00  0.00           C
ATOM   8426 8C21 POPE3 149      96.736 119.777  47.396  1.00  0.00           C
ATOM   8430  C33 POPE3 149      99.117 122.018  62.975  1.00  0.00           C
ATOM   8433  C34 POPE3 149      99.136 123.467  62.474  1.00  0.00           C
ATOM   8436  C35 POPE3 149     100.507 124.148  62.625  1.00  0.00           C
ATOM   8439  C36 POPE3 149     100.606 125.499  61.905  1.00  0.00           C
ATOM   8442  C37 POPE3 149     102.028 126.068  61.944  1.00  0.00           C
ATOM   8445  C38 POPE3 149     102.246 127.288  61.035  1.00  0.00           C
ATOM   8448  C39 POPE3 149     103.176 126.997  59.844  1.00  0.00           C
ATOM   8451 0C31 POPE3 149     103.616 128.273  59.095  1.00  0.00           C
ATOM   8454 1C31 POPE3 149     104.846 127.999  58.215  1.00  0.00           C
ATOM   8457 2C31 POPE3 149     105.356 129.223  57.436  1.00  0.00           C
ATOM   8460 3C31 POPE3 149     104.337 129.762  56.414  1.00  0.00           C
ATOM   8463 4C31 POPE3 149     104.996 130.583  55.294  1.00  0.00           C
ATOM   8466 5C31 POPE3 149     103.966 131.253  54.375  1.00  0.00           C
ATOM   8469 6C31 POPE3 149     104.586 132.052  53.225  1.00  0.00           C
ATOM   8473  NH3 POPE4 150     104.117 124.277  69.546  1.00  0.00           N
ATOM   8477  C12 POPE4 150     105.546 123.829  69.395  1.00  0.00           C
ATOM   8480  C11 POPE4 150     105.676 122.479  68.686  1.00  0.00           C
ATOM   8483  P   POPE4 150     107.436 120.527  68.766  1.00  0.00           P
ATOM   8484  O13 POPE4 150     108.906 120.457  68.935  1.00  0.00           O
ATOM   8485  O14 POPE4 150     106.617 119.748  69.715  1.00  0.00           O
ATOM   8486  O11 POPE4 150     107.036 120.009  67.336  1.00  0.00           O
ATOM   8487  O12 POPE4 150     107.028 122.048  68.766  1.00  0.00           O
ATOM   8488  C1  POPE4 150     107.556 120.518  66.116  1.00  0.00           C
ATOM   8491  C2  POPE4 150     108.657 119.559  65.564  1.00  0.00           C
ATOM   8493  O21 POPE4 150     109.466 120.219  64.575  1.00  0.00           O
ATOM   8494  C21 POPE4 150     108.876 120.557  63.446  1.00  0.00           C
ATOM   8495  O22 POPE4 150     107.757 120.229  63.096  1.00  0.00           O
ATOM   8496  C22 POPE4 150     109.807 121.418  62.586  1.00  0.00           C
ATOM   8499  C3  POPE4 150     108.076 118.169  65.146  1.00  0.00           C
ATOM   8502  O31 POPE4 150     108.946 117.099  65.515  1.00  0.00           O
ATOM   8503  C31 POPE4 150     109.757 116.448  64.645  1.00  0.00           C
ATOM   8504  O32 POPE4 150     110.336 115.408  64.915  1.00  0.00           O
ATOM   8505  C32 POPE4 150     109.907 117.137  63.285  1.00  0.00           C
ATOM   8508  C23 POPE4 150     109.026 122.018  61.396  1.00  0.00           C
ATOM   8511  C24 POPE4 150     109.846 122.999  60.555  1.00  0.00           C
ATOM   8514  C25 POPE4 150     108.977 123.899  59.645  1.00  0.00           C
ATOM   8517  C26 POPE4 150     108.166 123.148  58.576  1.00  0.00           C
ATOM   8520  C27 POPE4 150     107.196 124.109  57.864  1.00  0.00           C
ATOM   8523  C28 POPE4 150     105.996 123.398  57.215  1.00  0.00           C
ATOM   8526  C29 POPE4 150     106.367 122.497  56.064  1.00  0.00           C
ATOM   8528 0C21 POPE4 150     105.507 122.008  55.164  1.00  0.00           C
ATOM   8530 1C21 POPE4 150     104.016 122.277  55.125  1.00  0.00           C
ATOM   8533 2C21 POPE4 150     103.476 122.409  53.695  1.00  0.00           C
ATOM   8536 3C21 POPE4 150     104.057 123.577  52.896  1.00  0.00           C
ATOM   8539 4C21 POPE4 150     103.348 123.738  51.545  1.00  0.00           C
ATOM   8542 5C21 POPE4 150     103.906 124.888  50.695  1.00  0.00           C
ATOM   8545 6C21 POPE4 150     104.907 124.398  49.645  1.00  0.00           C
ATOM   8548 7C21 POPE4 150     105.426 125.538  48.765  1.00  0.00           C
ATOM   8551 8C21 POPE4 150     106.337 125.049  47.646  1.00  0.00           C
ATOM   8555  C33 POPE4 150     110.897 116.409  62.365  1.00  0.00           C
ATOM   8558  C34 POPE4 150     110.876 116.947  60.926  1.00  0.00           C
ATOM   8561  C35 POPE4 150     111.516 118.328  60.715  1.00  0.00           C
ATOM   8564  C36 POPE4 150     111.617 118.708  59.225  1.00  0.00           C
ATOM   8567  C37 POPE4 150     112.597 119.857  58.995  1.00  0.00           C
ATOM   8570  C38 POPE4 150     112.936 120.118  57.524  1.00  0.00           C
ATOM   8573  C39 POPE4 150     114.236 120.908  57.376  1.00  0.00           C
ATOM   8576 0C31 POPE4 150     114.668 121.147  55.915  1.00  0.00           C
ATOM   8579 1C31 POPE4 150     116.066 121.788  55.814  1.00  0.00           C
ATOM   8582 2C31 POPE4 150     116.487 122.038  54.365  1.00  0.00           C
ATOM   8585 3C31 POPE4 150     117.916 122.607  54.194  1.00  0.00           C
ATOM   8588 4C31 POPE4 150     118.046 124.067  54.655  1.00  0.00           C
ATOM   8591 5C31 POPE4 150     119.446 124.658  54.384  1.00  0.00           C
ATOM   8594 6C31 POPE4 150     119.598 126.089  54.904  1.00  0.00           C
ATOM   8598  NH3 POPE5 151      90.026  41.707  68.564  1.00  0.00           N
ATOM   8602  C12 POPE5 151      89.668  40.967  69.826  1.00  0.00           C
ATOM   8605  C11 POPE5 151      88.146  40.737  69.876  1.00  0.00           C
ATOM   8608  P   POPE5 151      86.386  39.347  71.256  1.00  0.00           P
ATOM   8609  O13 POPE5 151      86.126  37.898  71.174  1.00  0.00           O
ATOM   8610  O14 POPE5 151      86.207  40.018  72.555  1.00  0.00           O
ATOM   8611  O11 POPE5 151      85.477  40.097  70.175  1.00  0.00           O
ATOM   8612  O12 POPE5 151      87.856  39.627  70.715  1.00  0.00           O
ATOM   8613  C1  POPE5 151      84.726  39.278  69.275  1.00  0.00           C
ATOM   8616  C2  POPE5 151      84.007  40.158  68.245  1.00  0.00           C
ATOM   8618  O21 POPE5 151      83.036  39.388  67.524  1.00  0.00           O
ATOM   8619  C21 POPE5 151      83.376  38.637  66.495  1.00  0.00           C
ATOM   8620  O22 POPE5 151      84.507  38.367  66.134  1.00  0.00           O
ATOM   8621  C22 POPE5 151      82.086  38.177  65.806  1.00  0.00           C
ATOM   8624  C3  POPE5 151      85.036  40.957  67.376  1.00  0.00           C
ATOM   8627  O31 POPE5 151      84.326  41.758  66.414  1.00  0.00           O
ATOM   8628  C31 POPE5 151      84.356  43.078  66.554  1.00  0.00           C
ATOM   8629  O32 POPE5 151      85.146  43.697  67.256  1.00  0.00           O
ATOM   8630  C32 POPE5 151      83.157  43.618  65.806  1.00  0.00           C
ATOM   8633  C23 POPE5 151      82.307  37.207  64.616  1.00  0.00           C
ATOM   8636  C24 POPE5 151      80.986  36.648  64.045  1.00  0.00           C
ATOM   8639  C25 POPE5 151      80.246  37.587  63.075  1.00  0.00           C
ATOM   8642  C26 POPE5 151      80.446  37.238  61.595  1.00  0.00           C
ATOM   8645  C27 POPE5 151      79.617  38.118  60.645  1.00  0.00           C
ATOM   8648  C28 POPE5 151      80.217  39.518  60.396  1.00  0.00           C
ATOM   8651  C29 POPE5 151      81.277  39.537  59.314  1.00  0.00           C
ATOM   8653 0C21 POPE5 151      81.256  40.267  58.185  1.00  0.00           C
ATOM   8655 1C21 POPE5 151      80.156  41.188  57.724  1.00  0.00           C
ATOM   8658 2C21 POPE5 151      80.106  41.347  56.196  1.00  0.00           C
ATOM   8661 3C21 POPE5 151      81.197  42.287  55.655  1.00  0.00           C
ATOM   8664 4C21 POPE5 151      81.178  42.418  54.124  1.00  0.00           C
ATOM   8667 5C21 POPE5 151      82.126  43.507  53.616  1.00  0.00           C
ATOM   8670 6C21 POPE5 151      82.346  43.437  52.094  1.00  0.00           C
ATOM   8673 7C21 POPE5 151      83.326  44.497  51.586  1.00  0.00           C
ATOM   8676 8C21 POPE5 151      83.596  44.438  50.086  1.00  0.00           C
ATOM   8680  C33 POPE5 151      83.227  45.118  65.445  1.00  0.00           C
ATOM   8683  C34 POPE5 151      81.816  45.587  65.076  1.00  0.00           C
ATOM   8686  C35 POPE5 151      81.736  46.938  64.355  1.00  0.00           C
ATOM   8689  C36 POPE5 151      82.576  46.977  63.075  1.00  0.00           C
ATOM   8692  C37 POPE5 151      82.216  48.139  62.155  1.00  0.00           C
ATOM   8695  C38 POPE5 151      82.376  47.817  60.666  1.00  0.00           C
ATOM   8698  C39 POPE5 151      82.216  49.067  59.806  1.00  0.00           C
ATOM   8701 0C31 POPE5 151      82.837  48.917  58.405  1.00  0.00           C
ATOM   8704 1C31 POPE5 151      83.497  50.217  57.934  1.00  0.00           C
ATOM   8707 2C31 POPE5 151      83.876  50.228  56.445  1.00  0.00           C
ATOM   8710 3C31 POPE5 151      82.656  50.287  55.525  1.00  0.00           C
ATOM   8713 4C31 POPE5 151      82.966  50.967  54.185  1.00  0.00           C
ATOM   8716 5C31 POPE5 151      81.736  51.028  53.265  1.00  0.00           C
ATOM   8719 6C31 POPE5 151      81.977  51.819  51.986  1.00  0.00           C
ATOM   8723  NH3 POPE6 152      95.447  58.738  28.194  1.00  0.00           N
ATOM   8727  C12 POPE6 152      94.046  58.587  27.664  1.00  0.00           C
ATOM   8730  C11 POPE6 152      93.036  58.387  28.795  1.00  0.00           C
ATOM   8733  P   POPE6 152      90.546  57.847  28.145  1.00  0.00           P
ATOM   8734  O13 POPE6 152      90.406  58.738  26.975  1.00  0.00           O
ATOM   8735  O14 POPE6 152      89.856  56.537  28.116  1.00  0.00           O
ATOM   8736  O11 POPE6 152      90.196  58.647  29.475  1.00  0.00           O
ATOM   8737  O12 POPE6 152      92.056  57.479  28.355  1.00  0.00           O
ATOM   8738  C1  POPE6 152      90.167  57.997  30.754  1.00  0.00           C
ATOM   8741  C2  POPE6 152      90.856  58.838  31.885  1.00  0.00           C
ATOM   8743  O21 POPE6 152      91.617  58.078  32.846  1.00  0.00           O
ATOM   8744  C21 POPE6 152      91.106  56.977  33.384  1.00  0.00           C
ATOM   8745  O22 POPE6 152      90.056  56.438  33.065  1.00  0.00           O
ATOM   8746  C22 POPE6 152      92.047  56.457  34.486  1.00  0.00           C
ATOM   8749  C3  POPE6 152      89.947  59.897  32.604  1.00  0.00           C
ATOM   8752  O31 POPE6 152      88.806  59.368  33.314  1.00  0.00           O
ATOM   8753  C31 POPE6 152      88.966  59.027  34.595  1.00  0.00           C
ATOM   8754  O32 POPE6 152      90.016  59.008  35.206  1.00  0.00           O
ATOM   8755  C32 POPE6 152      87.606  58.677  35.174  1.00  0.00           C
ATOM   8758  C23 POPE6 152      91.627  55.049  34.965  1.00  0.00           C
ATOM   8761  C24 POPE6 152      92.576  54.357  35.965  1.00  0.00           C
ATOM   8764  C25 POPE6 152      92.206  54.547  37.454  1.00  0.00           C
ATOM   8767  C26 POPE6 152      92.848  55.787  38.075  1.00  0.00           C
ATOM   8770  C27 POPE6 152      92.156  56.287  39.355  1.00  0.00           C
ATOM   8773  C28 POPE6 152      92.926  57.458  40.006  1.00  0.00           C
ATOM   8776  C29 POPE6 152      93.987  56.997  40.965  1.00  0.00           C
ATOM   8778 0C21 POPE6 152      94.366  57.658  42.085  1.00  0.00           C
ATOM   8780 1C21 POPE6 152      93.856  59.017  42.494  1.00  0.00           C
ATOM   8783 2C21 POPE6 152      94.536  59.589  43.756  1.00  0.00           C
ATOM   8786 3C21 POPE6 152      93.917  59.058  45.055  1.00  0.00           C
ATOM   8789 4C21 POPE6 152      94.626  59.589  46.315  1.00  0.00           C
ATOM   8792 5C21 POPE6 152      95.976  58.887  46.586  1.00  0.00           C
ATOM   8795 6C21 POPE6 152      96.076  58.348  48.026  1.00  0.00           C
ATOM   8798 7C21 POPE6 152      97.386  57.588  48.274  1.00  0.00           C
ATOM   8801 8C21 POPE6 152      97.516  57.037  49.696  1.00  0.00           C
ATOM   8805  C33 POPE6 152      87.626  58.247  36.646  1.00  0.00           C
ATOM   8808  C34 POPE6 152      86.286  57.667  37.105  1.00  0.00           C
ATOM   8811  C35 POPE6 152      86.126  57.717  38.634  1.00  0.00           C
ATOM   8814  C36 POPE6 152      87.126  56.857  39.416  1.00  0.00           C
ATOM   8817  C37 POPE6 152      86.896  56.977  40.926  1.00  0.00           C
ATOM   8820  C38 POPE6 152      87.816  56.077  41.764  1.00  0.00           C
ATOM   8823  C39 POPE6 152      87.667  56.308  43.274  1.00  0.00           C
ATOM   8826 0C31 POPE6 152      88.257  57.637  43.765  1.00  0.00           C
ATOM   8829 1C31 POPE6 152      88.157  57.828  45.285  1.00  0.00           C
ATOM   8832 2C31 POPE6 152      88.806  59.137  45.765  1.00  0.00           C
ATOM   8835 3C31 POPE6 152      87.997  60.407  45.435  1.00  0.00           C
ATOM   8838 4C31 POPE6 152      86.946  60.757  46.495  1.00  0.00           C
ATOM   8841 5C31 POPE6 152      86.116  61.987  46.095  1.00  0.00           C
ATOM   8844 6C31 POPE6 152      85.266  62.558  47.235  1.00  0.00           C
ATOM   8848  NH3 POPE7 153      71.836  10.977  68.735  1.00  0.00           N
ATOM   8852  C12 POPE7 153      70.426  10.717  68.325  1.00  0.00           C
ATOM   8855  C11 POPE7 153      70.296   9.357  67.664  1.00  0.00           C
ATOM   8858  P   POPE7 153      67.837   8.507  67.925  1.00  0.00           P
ATOM   8859  O13 POPE7 153      68.416   7.307  68.556  1.00  0.00           O
ATOM   8860  O14 POPE7 153      67.096   9.447  68.814  1.00  0.00           O
ATOM   8861  O11 POPE7 153      66.917   8.047  66.775  1.00  0.00           O
ATOM   8862  O12 POPE7 153      68.986   9.267  67.155  1.00  0.00           O
ATOM   8863  C1  POPE7 153      67.456   7.347  65.656  1.00  0.00           C
ATOM   8866  C2  POPE7 153      66.696   6.017  65.505  1.00  0.00           C
ATOM   8868  O21 POPE7 153      67.187   5.357  64.325  1.00  0.00           O
ATOM   8869  C21 POPE7 153      66.847   4.077  64.225  1.00  0.00           C
ATOM   8870  O22 POPE7 153      66.226   3.447  65.064  1.00  0.00           O
ATOM   8871  C22 POPE7 153      67.296   3.537  62.864  1.00  0.00           C
ATOM   8874  C3  POPE7 153      65.156   6.297  65.445  1.00  0.00           C
ATOM   8877  O31 POPE7 153      64.867   7.387  64.546  1.00  0.00           O
ATOM   8878  C31 POPE7 153      64.556   7.037  63.306  1.00  0.00           C
ATOM   8879  O32 POPE7 153      64.257   5.897  62.966  1.00  0.00           O
ATOM   8880  C32 POPE7 153      64.696   8.247  62.396  1.00  0.00           C
ATOM   8883  C23 POPE7 153      66.346   4.087  61.775  1.00  0.00           C
ATOM   8886  C24 POPE7 153      66.526   3.607  60.326  1.00  0.00           C
ATOM   8889  C25 POPE7 153      65.806   4.587  59.375  1.00  0.00           C
ATOM   8892  C26 POPE7 153      65.286   3.997  58.055  1.00  0.00           C
ATOM   8895  C27 POPE7 153      64.687   5.097  57.155  1.00  0.00           C
ATOM   8898  C28 POPE7 153      63.796   4.617  55.996  1.00  0.00           C
ATOM   8901  C29 POPE7 153      64.437   3.557  55.135  1.00  0.00           C
ATOM   8903 0C21 POPE7 153      65.186   3.727  54.035  1.00  0.00           C
ATOM   8905 1C21 POPE7 153      65.617   5.027  53.384  1.00  0.00           C
ATOM   8908 2C21 POPE7 153      67.126   5.267  53.604  1.00  0.00           C
ATOM   8911 3C21 POPE7 153      67.776   6.207  52.586  1.00  0.00           C
ATOM   8914 4C21 POPE7 153      69.176   6.647  53.045  1.00  0.00           C
ATOM   8917 5C21 POPE7 153      70.007   7.347  51.954  1.00  0.00           C
ATOM   8920 6C21 POPE7 153      71.337   7.887  52.515  1.00  0.00           C
ATOM   8923 7C21 POPE7 153      72.316   8.327  51.425  1.00  0.00           C
ATOM   8926 8C21 POPE7 153      73.636   8.867  52.005  1.00  0.00           C
ATOM   8930  C33 POPE7 153      65.056   7.817  60.954  1.00  0.00           C
ATOM   8933  C34 POPE7 153      64.926   8.967  59.965  1.00  0.00           C
ATOM   8936  C35 POPE7 153      65.466   8.587  58.594  1.00  0.00           C
ATOM   8939  C36 POPE7 153      64.916   9.457  57.465  1.00  0.00           C
ATOM   8942  C37 POPE7 153      65.306   8.887  56.105  1.00  0.00           C
ATOM   8945  C38 POPE7 153      65.066   9.847  54.936  1.00  0.00           C
ATOM   8948  C39 POPE7 153      65.477   9.197  53.616  1.00  0.00           C
ATOM   8951 0C31 POPE7 153      65.617  10.187  52.454  1.00  0.00           C
ATOM   8954 1C31 POPE7 153      66.136   9.497  51.186  1.00  0.00           C
ATOM   8957 2C31 POPE7 153      66.316  10.457  49.994  1.00  0.00           C
ATOM   8960 3C31 POPE7 153      66.907   9.737  48.785  1.00  0.00           C
ATOM   8963 4C31 POPE7 153      67.187  10.667  47.594  1.00  0.00           C
ATOM   8966 5C31 POPE7 153      67.886   9.927  46.455  1.00  0.00           C
ATOM   8969 6C31 POPE7 153      68.206  10.817  45.254  1.00  0.00           C
ATOM   8973  NH3 POPE8 154      34.826  76.677  26.206  1.00  0.00           N
ATOM   8977  C12 POPE8 154      34.186  76.268  27.516  1.00  0.00           C
ATOM   8980  C11 POPE8 154      34.176  74.737  27.685  1.00  0.00           C
ATOM   8983  P   POPE8 154      32.326  74.167  29.475  1.00  0.00           P
ATOM   8984  O13 POPE8 154      31.626  75.467  29.465  1.00  0.00           O
ATOM   8985  O14 POPE8 154      31.666  73.057  28.746  1.00  0.00           O
ATOM   8986  O11 POPE8 154      32.546  73.717  30.965  1.00  0.00           O
ATOM   8987  O12 POPE8 154      33.806  74.387  29.006  1.00  0.00           O
ATOM   8988  C1  POPE8 154      31.386  73.557  31.785  1.00  0.00           C
ATOM   8991  C2  POPE8 154      31.836  73.118  33.185  1.00  0.00           C
ATOM   8993  O21 POPE8 154      32.586  71.898  33.185  1.00  0.00           O
ATOM   8994  C21 POPE8 154      32.006  70.787  32.775  1.00  0.00           C
ATOM   8995  O22 POPE8 154      30.886  70.659  32.314  1.00  0.00           O
ATOM   8996  C22 POPE8 154      32.966  69.648  33.115  1.00  0.00           C
ATOM   8999  C3  POPE8 154      30.686  73.097  34.215  1.00  0.00           C
ATOM   9002  O31 POPE8 154      31.276  72.837  35.505  1.00  0.00           O
ATOM   9003  C31 POPE8 154      30.696  73.398  36.545  1.00  0.00           C
ATOM   9004  O32 POPE8 154      29.676  74.078  36.515  1.00  0.00           O
ATOM   9005  C32 POPE8 154      31.416  72.938  37.795  1.00  0.00           C
ATOM   9008  C23 POPE8 154      32.966  69.427  34.645  1.00  0.00           C
ATOM   9011  C24 POPE8 154      33.946  68.328  35.066  1.00  0.00           C
ATOM   9014  C25 POPE8 154      34.096  68.247  36.596  1.00  0.00           C
ATOM   9017  C26 POPE8 154      33.026  67.387  37.285  1.00  0.00           C
ATOM   9020  C27 POPE8 154      32.466  67.997  38.586  1.00  0.00           C
ATOM   9023  C28 POPE8 154      31.656  66.979  39.426  1.00  0.00           C
ATOM   9026  C29 POPE8 154      32.546  66.088  40.254  1.00  0.00           C
ATOM   9028 0C21 POPE8 154      32.126  65.258  41.224  1.00  0.00           C
ATOM   9030 1C21 POPE8 154      30.696  65.049  41.675  1.00  0.00           C
ATOM   9033 2C21 POPE8 154      30.576  64.549  43.125  1.00  0.00           C
ATOM   9036 3C21 POPE8 154      31.216  65.488  44.155  1.00  0.00           C
ATOM   9039 4C21 POPE8 154      30.856  65.188  45.615  1.00  0.00           C
ATOM   9042 5C21 POPE8 154      31.676  66.067  46.565  1.00  0.00           C
ATOM   9045 6C21 POPE8 154      31.266  65.987  48.045  1.00  0.00           C
ATOM   9048 7C21 POPE8 154      32.166  66.878  48.914  1.00  0.00           C
ATOM   9051 8C21 POPE8 154      31.726  66.949  50.374  1.00  0.00           C
ATOM   9055  C33 POPE8 154      30.856  73.567  39.076  1.00  0.00           C
ATOM   9058  C34 POPE8 154      31.606  73.089  40.336  1.00  0.00           C
ATOM   9061  C35 POPE8 154      31.266  71.648  40.704  1.00  0.00           C
ATOM   9064  C36 POPE8 154      32.056  71.118  41.905  1.00  0.00           C
ATOM   9067  C37 POPE8 154      31.626  69.688  42.266  1.00  0.00           C
ATOM   9070  C38 POPE8 154      32.726  68.838  42.905  1.00  0.00           C
ATOM   9073  C39 POPE8 154      33.056  69.227  44.346  1.00  0.00           C
ATOM   9076 0C31 POPE8 154      34.106  68.287  44.936  1.00  0.00           C
ATOM   9079 1C31 POPE8 154      34.606  68.717  46.326  1.00  0.00           C
ATOM   9082 2C31 POPE8 154      35.496  67.648  46.965  1.00  0.00           C
ATOM   9085 3C31 POPE8 154      36.416  68.177  48.075  1.00  0.00           C
ATOM   9088 4C31 POPE8 154      35.666  68.978  49.155  1.00  0.00           C
ATOM   9091 5C31 POPE8 154      36.586  69.347  50.326  1.00  0.00           C
ATOM   9094 6C31 POPE8 154      35.846  70.107  51.425  1.00  0.00           C
ATOM   9098  NH3 POPE9 155      24.676  73.257  72.105  1.00  0.00           N
ATOM   9102  C12 POPE9 155      25.456  73.527  73.366  1.00  0.00           C
ATOM   9105  C11 POPE9 155      26.476  74.659  73.156  1.00  0.00           C
ATOM   9108  P   POPE9 155      28.026  74.378  71.045  1.00  0.00           P
ATOM   9109  O13 POPE9 155      28.016  75.828  70.745  1.00  0.00           O
ATOM   9110  O14 POPE9 155      29.276  73.659  70.726  1.00  0.00           O
ATOM   9111  O11 POPE9 155      26.766  73.637  70.396  1.00  0.00           O
ATOM   9112  O12 POPE9 155      27.696  74.188  72.586  1.00  0.00           O
ATOM   9113  C1  POPE9 155      25.976  74.307  69.406  1.00  0.00           C
ATOM   9116  C2  POPE9 155      25.526  73.339  68.296  1.00  0.00           C
ATOM   9118  O21 POPE9 155      24.436  73.947  67.576  1.00  0.00           O
ATOM   9119  C21 POPE9 155      24.466  74.188  66.266  1.00  0.00           C
ATOM   9120  O22 POPE9 155      23.456  74.378  65.596  1.00  0.00           O
ATOM   9121  C22 POPE9 155      25.886  74.298  65.705  1.00  0.00           C
ATOM   9124  C3  POPE9 155      25.006  71.987  68.836  1.00  0.00           C
ATOM   9127  O31 POPE9 155      24.696  71.177  67.695  1.00  0.00           O
ATOM   9128  C31 POPE9 155      23.556  70.527  67.745  1.00  0.00           C
ATOM   9129  O32 POPE9 155      22.796  70.449  68.696  1.00  0.00           O
ATOM   9130  C32 POPE9 155      23.306  69.938  66.365  1.00  0.00           C
ATOM   9133  C23 POPE9 155      25.936  75.049  64.365  1.00  0.00           C
ATOM   9136  C24 POPE9 155      25.416  74.247  63.176  1.00  0.00           C
ATOM   9139  C25 POPE9 155      25.796  74.898  61.846  1.00  0.00           C
ATOM   9142  C26 POPE9 155      25.086  74.217  60.676  1.00  0.00           C
ATOM   9145  C27 POPE9 155      25.506  74.777  59.305  1.00  0.00           C
ATOM   9148  C28 POPE9 155      24.916  73.917  58.176  1.00  0.00           C
ATOM   9151  C29 POPE9 155      25.106  74.537  56.814  1.00  0.00           C
ATOM   9153 0C21 POPE9 155      24.156  74.618  55.866  1.00  0.00           C
ATOM   9155 1C21 POPE9 155      22.756  74.067  55.946  1.00  0.00           C
ATOM   9158 2C21 POPE9 155      22.346  73.378  54.626  1.00  0.00           C
ATOM   9161 3C21 POPE9 155      23.266  72.217  54.245  1.00  0.00           C
ATOM   9164 4C21 POPE9 155      22.776  71.427  53.014  1.00  0.00           C
ATOM   9167 5C21 POPE9 155      22.776  72.247  51.725  1.00  0.00           C
ATOM   9170 6C21 POPE9 155      22.256  71.447  50.526  1.00  0.00           C
ATOM   9173 7C21 POPE9 155      22.066  72.307  49.276  1.00  0.00           C
ATOM   9176 8C21 POPE9 155      21.326  71.587  48.134  1.00  0.00           C
ATOM   9180  C33 POPE9 155      24.336  68.838  66.045  1.00  0.00           C
ATOM   9183  C34 POPE9 155      24.076  68.237  64.665  1.00  0.00           C
ATOM   9186  C35 POPE9 155      24.856  66.949  64.444  1.00  0.00           C
ATOM   9189  C36 POPE9 155      24.516  66.299  63.106  1.00  0.00           C
ATOM   9192  C37 POPE9 155      24.986  64.848  63.025  1.00  0.00           C
ATOM   9195  C38 POPE9 155      24.536  64.157  61.725  1.00  0.00           C
ATOM   9198  C39 POPE9 155      24.226  62.677  61.935  1.00  0.00           C
ATOM   9201 0C31 POPE9 155      25.426  61.847  62.404  1.00  0.00           C
ATOM   9204 1C31 POPE9 155      25.016  60.407  62.695  1.00  0.00           C
ATOM   9207 2C31 POPE9 155      26.146  59.547  63.226  1.00  0.00           C
ATOM   9210 3C31 POPE9 155      25.696  58.097  63.314  1.00  0.00           C
ATOM   9213 4C31 POPE9 155      26.716  57.187  63.984  1.00  0.00           C
ATOM   9216 5C31 POPE9 155      26.216  55.747  64.016  1.00  0.00           C
ATOM   9219 6C31 POPE9 155      27.166  54.848  64.774  1.00  0.00           C
ATOM   9223  NH3 POPE  156      84.726  80.408  67.995  1.00  0.00           N
ATOM   9227  C12 POPE  156      83.266  80.557  67.675  1.00  0.00           C
ATOM   9230  C11 POPE  156      82.396  79.818  68.704  1.00  0.00           C
ATOM   9233  P   POPE  156      83.406  77.409  69.225  1.00  0.00           P
ATOM   9234  O13 POPE  156      84.788  77.917  68.984  1.00  0.00           O
ATOM   9235  O14 POPE  156      83.007  77.217  70.624  1.00  0.00           O
ATOM   9236  O11 POPE  156      83.186  76.049  68.436  1.00  0.00           O
ATOM   9237  O12 POPE  156      82.428  78.417  68.524  1.00  0.00           O
ATOM   9238  C1  POPE  156      82.117  75.828  67.506  1.00  0.00           C
ATOM   9241  C2  POPE  156      82.696  75.368  66.146  1.00  0.00           C
ATOM   9243  O21 POPE  156      81.966  75.979  65.076  1.00  0.00           O
ATOM   9244  C21 POPE  156      82.288  75.659  63.826  1.00  0.00           C
ATOM   9245  O22 POPE  156      83.297  75.078  63.475  1.00  0.00           O
ATOM   9246  C22 POPE  156      81.197  76.247  62.925  1.00  0.00           C
ATOM   9249  C3  POPE  156      82.776  73.828  66.056  1.00  0.00           C
ATOM   9252  O31 POPE  156      81.507  73.237  65.675  1.00  0.00           O
ATOM   9253  C31 POPE  156      81.627  71.957  65.374  1.00  0.00           C
ATOM   9254  O32 POPE  156      82.547  71.238  65.764  1.00  0.00           O
ATOM   9255  C32 POPE  156      80.576  71.527  64.355  1.00  0.00           C
ATOM   9258  C23 POPE  156      81.236  75.808  61.445  1.00  0.00           C
ATOM   9261  C24 POPE  156      80.136  76.527  60.645  1.00  0.00           C
ATOM   9264  C25 POPE  156      80.066  76.057  59.184  1.00  0.00           C
ATOM   9267  C26 POPE  156      80.896  76.949  58.246  1.00  0.00           C
ATOM   9270  C27 POPE  156      81.246  76.238  56.935  1.00  0.00           C
ATOM   9273  C28 POPE  156      81.867  77.207  55.905  1.00  0.00           C
ATOM   9276  C29 POPE  156      82.527  76.489  54.766  1.00  0.00           C
ATOM   9278 0C21 POPE  156      83.576  76.949  54.045  1.00  0.00           C
ATOM   9280 1C21 POPE  156      84.236  78.299  54.216  1.00  0.00           C
ATOM   9283 2C21 POPE  156      85.686  78.207  54.725  1.00  0.00           C
ATOM   9286 3C21 POPE  156      85.816  77.597  56.134  1.00  0.00           C
ATOM   9289 4C21 POPE  156      87.236  77.697  56.705  1.00  0.00           C
ATOM   9292 5C21 POPE  156      87.466  76.747  57.896  1.00  0.00           C
ATOM   9295 6C21 POPE  156      86.606  77.058  59.124  1.00  0.00           C
ATOM   9298 7C21 POPE  156      86.666  75.909  60.154  1.00  0.00           C
ATOM   9301 8C21 POPE  156      85.757  76.107  61.365  1.00  0.00           C
ATOM   9305  C33 POPE  156      81.297  70.987  63.096  1.00  0.00           C
ATOM   9308  C34 POPE  156      81.826  72.067  62.155  1.00  0.00           C
ATOM   9311  C35 POPE  156      82.807  71.489  61.115  1.00  0.00           C
ATOM   9314  C36 POPE  156      83.277  72.549  60.115  1.00  0.00           C
ATOM   9317  C37 POPE  156      84.257  71.997  59.076  1.00  0.00           C
ATOM   9320  C38 POPE  156      84.426  72.949  57.874  1.00  0.00           C
ATOM   9323  C39 POPE  156      85.286  72.357  56.745  1.00  0.00           C
ATOM   9326 0C31 POPE  156      85.296  73.257  55.504  1.00  0.00           C
ATOM   9329 1C31 POPE  156      85.876  72.578  54.265  1.00  0.00           C
ATOM   9332 2C31 POPE  156      85.666  73.417  52.995  1.00  0.00           C
ATOM   9335 3C31 POPE  156      86.216  72.747  51.725  1.00  0.00           C
ATOM   9338 4C31 POPE  156      87.746  72.798  51.624  1.00  0.00           C
ATOM   9341 5C31 POPE  156      88.297  72.049  50.405  1.00  0.00           C
ATOM   9344 6C31 POPE  156      89.816  71.938  50.405  1.00  0.00           C
ATOM   9348  NH3 POPE  157      47.167   7.557  29.305  1.00  0.00           N
ATOM   9352  C12 POPE  157      46.716   8.057  27.965  1.00  0.00           C
ATOM   9355  C11 POPE  157      47.476   9.327  27.586  1.00  0.00           C
ATOM   9358  P   POPE  157      47.276  11.877  28.015  1.00  0.00           P
ATOM   9359  O13 POPE  157      48.716  12.107  27.846  1.00  0.00           O
ATOM   9360  O14 POPE  157      46.306  12.237  26.955  1.00  0.00           O
ATOM   9361  O11 POPE  157      46.866  12.687  29.305  1.00  0.00           O
ATOM   9362  O12 POPE  157      47.086  10.367  28.475  1.00  0.00           O
ATOM   9363  C1  POPE  157      47.106  12.027  30.545  1.00  0.00           C
ATOM   9366  C2  POPE  157      46.666  12.927  31.705  1.00  0.00           C
ATOM   9368  O21 POPE  157      47.076  12.327  32.935  1.00  0.00           O
ATOM   9369  C21 POPE  157      46.556  11.147  33.205  1.00  0.00           C
ATOM   9370  O22 POPE  157      45.576  10.647  32.695  1.00  0.00           O
ATOM   9371  C22 POPE  157      47.456  10.397  34.166  1.00  0.00           C
ATOM   9374  C3  POPE  157      45.146  13.287  31.596  1.00  0.00           C
ATOM   9377  O31 POPE  157      44.486  13.357  32.864  1.00  0.00           O
ATOM   9378  C31 POPE  157      43.246  12.837  32.875  1.00  0.00           C
ATOM   9379  O32 POPE  157      42.696  12.327  31.915  1.00  0.00           O
ATOM   9380  C32 POPE  157      42.676  12.937  34.295  1.00  0.00           C
ATOM   9383  C23 POPE  157      46.716  10.147  35.485  1.00  0.00           C
ATOM   9386  C24 POPE  157      47.526   9.187  36.354  1.00  0.00           C
ATOM   9389  C25 POPE  157      46.796   8.837  37.646  1.00  0.00           C
ATOM   9392  C26 POPE  157      47.766   8.467  38.774  1.00  0.00           C
ATOM   9395  C27 POPE  157      47.066   8.447  40.146  1.00  0.00           C
ATOM   9398  C28 POPE  157      47.546   7.317  41.076  1.00  0.00           C
ATOM   9401  C29 POPE  157      47.047   5.967  40.615  1.00  0.00           C
ATOM   9403 0C21 POPE  157      47.716   4.797  40.645  1.00  0.00           C
ATOM   9405 1C21 POPE  157      49.116   4.577  41.174  1.00  0.00           C
ATOM   9408 2C21 POPE  157      49.176   3.917  42.565  1.00  0.00           C
ATOM   9411 3C21 POPE  157      50.576   4.017  43.185  1.00  0.00           C
ATOM   9414 4C21 POPE  157      50.586   3.527  44.645  1.00  0.00           C
ATOM   9417 5C21 POPE  157      51.896   3.807  45.396  1.00  0.00           C
ATOM   9420 6C21 POPE  157      51.836   3.357  46.865  1.00  0.00           C
ATOM   9423 7C21 POPE  157      53.027   3.887  47.684  1.00  0.00           C
ATOM   9426 8C21 POPE  157      52.966   3.557  49.175  1.00  0.00           C
ATOM   9430  C33 POPE  157      43.466  13.877  35.244  1.00  0.00           C
ATOM   9433  C34 POPE  157      43.027  13.747  36.715  1.00  0.00           C
ATOM   9436  C35 POPE  157      43.986  14.467  37.685  1.00  0.00           C
ATOM   9439  C36 POPE  157      43.986  15.987  37.524  1.00  0.00           C
ATOM   9442  C37 POPE  157      44.966  16.707  38.465  1.00  0.00           C
ATOM   9445  C38 POPE  157      44.876  18.227  38.325  1.00  0.00           C
ATOM   9448  C39 POPE  157      45.836  19.047  39.185  1.00  0.00           C
ATOM   9451 0C31 POPE  157      45.566  18.877  40.676  1.00  0.00           C
ATOM   9454 1C31 POPE  157      46.416  19.847  41.484  1.00  0.00           C
ATOM   9457 2C31 POPE  157      46.176  19.677  42.985  1.00  0.00           C
ATOM   9460 3C31 POPE  157      47.167  20.527  43.785  1.00  0.00           C
ATOM   9463 4C31 POPE  157      47.076  20.287  45.295  1.00  0.00           C
ATOM   9466 5C31 POPE  157      48.056  21.177  46.064  1.00  0.00           C
ATOM   9469 6C31 POPE  157      47.796  21.187  47.576  1.00  0.00           C
ATOM   9473  NH3 POPE  158      94.576  47.028  29.155  1.00  0.00           N
ATOM   9477  C12 POPE  158      95.778  47.257  30.055  1.00  0.00           C
ATOM   9480  C11 POPE  158      96.907  46.268  29.694  1.00  0.00           C
ATOM   9483  P   POPE  158      99.206  45.368  30.655  1.00  0.00           P
ATOM   9484  O13 POPE  158      98.727  44.017  30.265  1.00  0.00           O
ATOM   9485  O14 POPE  158     100.396  45.927  29.965  1.00  0.00           O
ATOM   9486  O11 POPE  158      99.446  45.357  32.204  1.00  0.00           O
ATOM   9487  O12 POPE  158      98.026  46.438  30.555  1.00  0.00           O
ATOM   9488  C1  POPE  158      98.336  45.267  33.106  1.00  0.00           C
ATOM   9491  C2  POPE  158      98.566  46.217  34.285  1.00  0.00           C
ATOM   9493  O21 POPE  158      97.407  46.138  35.115  1.00  0.00           O
ATOM   9494  C21 POPE  158      97.456  46.517  36.386  1.00  0.00           C
ATOM   9495  O22 POPE  158      96.546  47.077  36.976  1.00  0.00           O
ATOM   9496  C22 POPE  158      98.746  46.107  37.105  1.00  0.00           C
ATOM   9499  C3  POPE  158      98.786  47.677  33.766  1.00  0.00           C
ATOM   9502  O31 POPE  158      98.166  48.717  34.556  1.00  0.00           O
ATOM   9503  C31 POPE  158      96.907  49.017  34.195  1.00  0.00           C
ATOM   9504  O32 POPE  158      96.216  48.398  33.416  1.00  0.00           O
ATOM   9505  C32 POPE  158      96.617  50.457  34.654  1.00  0.00           C
ATOM   9508  C23 POPE  158      98.606  46.197  38.634  1.00  0.00           C
ATOM   9511  C24 POPE  158      99.606  45.298  39.365  1.00  0.00           C
ATOM   9514  C25 POPE  158      99.556  45.407  40.884  1.00  0.00           C
ATOM   9517  C26 POPE  158      99.117  44.097  41.565  1.00  0.00           C
ATOM   9520  C27 POPE  158      99.617  43.997  43.005  1.00  0.00           C
ATOM   9523  C28 POPE  158      99.016  42.798  43.765  1.00  0.00           C
ATOM   9526  C29 POPE  158      99.736  42.537  45.055  1.00  0.00           C
ATOM   9528 0C21 POPE  158      99.606  43.237  46.195  1.00  0.00           C
ATOM   9530 1C21 POPE  158      98.686  44.407  46.434  1.00  0.00           C
ATOM   9533 2C21 POPE  158      97.737  44.177  47.614  1.00  0.00           C
ATOM   9536 3C21 POPE  158      98.476  43.947  48.946  1.00  0.00           C
ATOM   9539 4C21 POPE  158      97.597  44.298  50.146  1.00  0.00           C
ATOM   9542 5C21 POPE  158      98.278  44.118  51.516  1.00  0.00           C
ATOM   9545 6C21 POPE  158      97.396  44.598  52.675  1.00  0.00           C
ATOM   9548 7C21 POPE  158      98.166  44.717  53.995  1.00  0.00           C
ATOM   9551 8C21 POPE  158      97.326  45.298  55.146  1.00  0.00           C
ATOM   9555  C33 POPE  158      95.826  50.587  35.974  1.00  0.00           C
ATOM   9558  C34 POPE  158      96.716  50.447  37.205  1.00  0.00           C
ATOM   9561  C35 POPE  158      95.906  50.368  38.506  1.00  0.00           C
ATOM   9564  C36 POPE  158      95.106  51.618  38.886  1.00  0.00           C
ATOM   9567  C37 POPE  158      94.547  51.488  40.304  1.00  0.00           C
ATOM   9570  C38 POPE  158      93.856  52.767  40.795  1.00  0.00           C
ATOM   9573  C39 POPE  158      93.348  52.658  42.235  1.00  0.00           C
ATOM   9576 0C31 POPE  158      92.966  54.027  42.815  1.00  0.00           C
ATOM   9579 1C31 POPE  158      92.288  53.917  44.175  1.00  0.00           C
ATOM   9582 2C31 POPE  158      92.226  55.258  44.915  1.00  0.00           C
ATOM   9585 3C31 POPE  158      91.406  55.167  46.215  1.00  0.00           C
ATOM   9588 4C31 POPE  158      91.598  56.387  47.134  1.00  0.00           C
ATOM   9591 5C31 POPE  158      90.666  56.338  48.356  1.00  0.00           C
ATOM   9594 6C31 POPE  158      90.946  57.438  49.384  1.00  0.00           C
ATOM   9598  NH3 POPE  159      54.966  33.457  66.995  1.00  0.00           N
ATOM   9602  C12 POPE  159      55.506  34.648  67.725  1.00  0.00           C
ATOM   9605  C11 POPE  159      56.786  35.188  67.064  1.00  0.00           C
ATOM   9608  P   POPE  159      56.056  37.299  65.726  1.00  0.00           P
ATOM   9609  O13 POPE  159      57.246  38.148  66.006  1.00  0.00           O
ATOM   9610  O14 POPE  159      54.876  37.447  66.605  1.00  0.00           O
ATOM   9611  O11 POPE  159      55.556  37.447  64.225  1.00  0.00           O
ATOM   9612  O12 POPE  159      56.526  35.787  65.785  1.00  0.00           O
ATOM   9613  C1  POPE  159      56.336  37.008  63.115  1.00  0.00           C
ATOM   9616  C2  POPE  159      55.416  36.387  62.025  1.00  0.00           C
ATOM   9618  O21 POPE  159      56.117  35.438  61.204  1.00  0.00           O
ATOM   9619  C21 POPE  159      57.076  35.887  60.415  1.00  0.00           C
ATOM   9620  O22 POPE  159      57.516  37.027  60.396  1.00  0.00           O
ATOM   9621  C22 POPE  159      57.566  34.738  59.535  1.00  0.00           C
ATOM   9624  C3  POPE  159      54.666  37.458  61.175  1.00  0.00           C
ATOM   9627  O31 POPE  159      53.986  36.787  60.094  1.00  0.00           O
ATOM   9628  C31 POPE  159      52.696  36.537  60.234  1.00  0.00           C
ATOM   9629  O32 POPE  159      51.956  37.008  61.076  1.00  0.00           O
ATOM   9630  C32 POPE  159      52.286  35.547  59.146  1.00  0.00           C
ATOM   9633  C23 POPE  159      57.786  35.127  58.064  1.00  0.00           C
ATOM   9636  C24 POPE  159      58.116  33.887  57.225  1.00  0.00           C
ATOM   9639  C25 POPE  159      58.227  34.168  55.726  1.00  0.00           C
ATOM   9642  C26 POPE  159      59.516  34.907  55.326  1.00  0.00           C
ATOM   9645  C27 POPE  159      59.676  34.938  53.805  1.00  0.00           C
ATOM   9648  C28 POPE  159      61.066  35.427  53.356  1.00  0.00           C
ATOM   9651  C29 POPE  159      61.166  35.387  51.846  1.00  0.00           C
ATOM   9653 0C21 POPE  159      61.726  34.407  51.125  1.00  0.00           C
ATOM   9655 1C21 POPE  159      62.376  33.167  51.675  1.00  0.00           C
ATOM   9658 2C21 POPE  159      62.936  32.267  50.545  1.00  0.00           C
ATOM   9661 3C21 POPE  159      61.856  31.578  49.705  1.00  0.00           C
ATOM   9664 4C21 POPE  159      62.437  30.927  48.435  1.00  0.00           C
ATOM   9667 5C21 POPE  159      61.396  30.188  47.586  1.00  0.00           C
ATOM   9670 6C21 POPE  159      60.786  28.967  48.285  1.00  0.00           C
ATOM   9673 7C21 POPE  159      59.886  28.137  47.366  1.00  0.00           C
ATOM   9676 8C21 POPE  159      59.246  26.947  48.096  1.00  0.00           C
ATOM   9680  C33 POPE  159      52.756  36.027  57.755  1.00  0.00           C
ATOM   9683  C34 POPE  159      52.306  35.107  56.614  1.00  0.00           C
ATOM   9686  C35 POPE  159      52.336  35.857  55.285  1.00  0.00           C
ATOM   9689  C36 POPE  159      52.456  34.917  54.086  1.00  0.00           C
ATOM   9692  C37 POPE  159      52.296  35.648  52.745  1.00  0.00           C
ATOM   9695  C38 POPE  159      52.546  34.738  51.535  1.00  0.00           C
ATOM   9698  C39 POPE  159      54.016  34.377  51.344  1.00  0.00           C
ATOM   9701 0C31 POPE  159      54.846  35.517  50.725  1.00  0.00           C
ATOM   9704 1C31 POPE  159      56.336  35.188  50.725  1.00  0.00           C
ATOM   9707 2C31 POPE  159      57.117  35.857  49.575  1.00  0.00           C
ATOM   9710 3C31 POPE  159      58.097  34.887  48.914  1.00  0.00           C
ATOM   9713 4C31 POPE  159      57.376  33.817  48.075  1.00  0.00           C
ATOM   9716 5C31 POPE  159      58.216  32.567  47.826  1.00  0.00           C
ATOM   9719 6C31 POPE  159      57.437  31.467  47.094  1.00  0.00           C
ATOM   9723  NH3 POPE  160      90.556 127.008  67.384  1.00  0.00           N
ATOM   9727  C12 POPE  160      91.066 126.717  68.774  1.00  0.00           C
ATOM   9730  C11 POPE  160      90.208 125.688  69.546  1.00  0.00           C
ATOM   9733  P   POPE  160      87.597 125.628  69.275  1.00  0.00           P
ATOM   9734  O13 POPE  160      87.396 124.228  69.715  1.00  0.00           O
ATOM   9735  O14 POPE  160      86.526 126.598  69.556  1.00  0.00           O
ATOM   9736  O11 POPE  160      88.017 125.709  67.766  1.00  0.00           O
ATOM   9737  O12 POPE  160      88.917 126.208  69.915  1.00  0.00           O
ATOM   9738  C1  POPE  160      87.727 124.699  66.804  1.00  0.00           C
ATOM   9741  C2  POPE  160      86.656 125.208  65.814  1.00  0.00           C
ATOM   9743  O21 POPE  160      86.617 124.389  64.634  1.00  0.00           O
ATOM   9744  C21 POPE  160      87.667 124.228  63.855  1.00  0.00           C
ATOM   9745  O22 POPE  160      88.686 124.879  63.855  1.00  0.00           O
ATOM   9746  C22 POPE  160      87.396 122.988  63.004  1.00  0.00           C
ATOM   9749  C3  POPE  160      86.697 126.768  65.585  1.00  0.00           C
ATOM   9752  O31 POPE  160      87.956 127.298  65.125  1.00  0.00           O
ATOM   9753  C31 POPE  160      88.017 127.738  63.875  1.00  0.00           C
ATOM   9754  O32 POPE  160      87.177 127.598  63.004  1.00  0.00           O
ATOM   9755  C32 POPE  160      89.286 128.564  63.715  1.00  0.00           C
ATOM   9758  C23 POPE  160      88.616 122.537  62.186  1.00  0.00           C
ATOM   9761  C24 POPE  160      88.486 121.077  61.745  1.00  0.00           C
ATOM   9764  C25 POPE  160      89.687 120.639  60.905  1.00  0.00           C
ATOM   9767  C26 POPE  160      89.687 119.137  60.606  1.00  0.00           C
ATOM   9770  C27 POPE  160      90.876 118.717  59.725  1.00  0.00           C
ATOM   9773  C28 POPE  160      90.856 119.288  58.296  1.00  0.00           C
ATOM   9776  C29 POPE  160      89.776 118.667  57.446  1.00  0.00           C
ATOM   9778 0C21 POPE  160      89.896 118.279  56.165  1.00  0.00           C
ATOM   9780 1C21 POPE  160      91.116 118.428  55.294  1.00  0.00           C
ATOM   9783 2C21 POPE  160      90.806 119.268  54.035  1.00  0.00           C
ATOM   9786 3C21 POPE  160      89.936 118.527  53.014  1.00  0.00           C
ATOM   9789 4C21 POPE  160      89.766 119.277  51.694  1.00  0.00           C
ATOM   9792 5C21 POPE  160      88.876 120.518  51.805  1.00  0.00           C
ATOM   9795 6C21 POPE  160      88.666 121.199  50.444  1.00  0.00           C
ATOM   9798 7C21 POPE  160      87.696 122.367  50.514  1.00  0.00           C
ATOM   9801 8C21 POPE  160      87.556 123.097  49.175  1.00  0.00           C
ATOM   9805  C33 POPE  160      90.146 128.083  62.535  1.00  0.00           C
ATOM   9808  C34 POPE  160      91.496 128.794  62.594  1.00  0.00           C
ATOM   9811  C35 POPE  160      92.496 128.432  61.495  1.00  0.00           C
ATOM   9814  C36 POPE  160      92.126 129.004  60.115  1.00  0.00           C
ATOM   9817  C37 POPE  160      93.208 128.673  59.076  1.00  0.00           C
ATOM   9820  C38 POPE  160      92.617 128.302  57.715  1.00  0.00           C
ATOM   9823  C39 POPE  160      92.056 129.482  56.916  1.00  0.00           C
ATOM   9826 0C31 POPE  160      91.157 128.962  55.796  1.00  0.00           C
ATOM   9829 1C31 POPE  160      90.486 130.044  54.936  1.00  0.00           C
ATOM   9832 2C31 POPE  160      89.206 129.534  54.254  1.00  0.00           C
ATOM   9835 3C31 POPE  160      89.286 128.134  53.616  1.00  0.00           C
ATOM   9838 4C31 POPE  160      88.906 126.989  54.564  1.00  0.00           C
ATOM   9841 5C31 POPE  160      88.456 125.728  53.826  1.00  0.00           C
ATOM   9844 6C31 POPE  160      88.007 124.587  54.756  1.00  0.00           C
ATOM   9848  NH3 POPE  161      84.456  53.638  26.915  1.00  0.00           N
ATOM   9852  C12 POPE  161      83.117  54.277  27.235  1.00  0.00           C
ATOM   9855  C11 POPE  161      82.457  54.938  26.006  1.00  0.00           C
ATOM   9858  P   POPE  161      79.796  55.177  26.145  1.00  0.00           P
ATOM   9859  O13 POPE  161      79.676  53.729  26.336  1.00  0.00           O
ATOM   9860  O14 POPE  161      79.266  55.797  24.904  1.00  0.00           O
ATOM   9861  O11 POPE  161      78.986  55.947  27.256  1.00  0.00           O
ATOM   9862  O12 POPE  161      81.286  55.677  26.375  1.00  0.00           O
ATOM   9863  C1  POPE  161      78.896  55.487  28.605  1.00  0.00           C
ATOM   9866  C2  POPE  161      78.757  56.707  29.564  1.00  0.00           C
ATOM   9868  O21 POPE  161      78.876  56.278  30.925  1.00  0.00           O
ATOM   9869  C21 POPE  161      80.096  55.918  31.246  1.00  0.00           C
ATOM   9870  O22 POPE  161      81.117  56.127  30.606  1.00  0.00           O
ATOM   9871  C22 POPE  161      80.047  55.127  32.535  1.00  0.00           C
ATOM   9874  C3  POPE  161      77.386  57.409  29.415  1.00  0.00           C
ATOM   9877  O31 POPE  161      77.546  58.838  29.504  1.00  0.00           O
ATOM   9878  C31 POPE  161      76.386  59.467  29.725  1.00  0.00           C
ATOM   9879  O32 POPE  161      75.306  58.908  29.855  1.00  0.00           O
ATOM   9880  C32 POPE  161      76.636  60.979  29.795  1.00  0.00           C
ATOM   9883  C23 POPE  161      79.586  56.007  33.715  1.00  0.00           C
ATOM   9886  C24 POPE  161      79.437  55.167  34.975  1.00  0.00           C
ATOM   9889  C25 POPE  161      79.376  56.028  36.235  1.00  0.00           C
ATOM   9892  C26 POPE  161      79.236  55.188  37.506  1.00  0.00           C
ATOM   9895  C27 POPE  161      79.547  55.979  38.774  1.00  0.00           C
ATOM   9898  C28 POPE  161      79.376  55.158  40.055  1.00  0.00           C
ATOM   9901  C29 POPE  161      77.916  54.988  40.435  1.00  0.00           C
ATOM   9903 0C21 POPE  161      77.336  55.387  41.586  1.00  0.00           C
ATOM   9905 1C21 POPE  161      78.047  56.049  42.745  1.00  0.00           C
ATOM   9908 2C21 POPE  161      77.437  55.648  44.105  1.00  0.00           C
ATOM   9911 3C21 POPE  161      78.126  56.387  45.275  1.00  0.00           C
ATOM   9914 4C21 POPE  161      77.426  56.147  46.624  1.00  0.00           C
ATOM   9917 5C21 POPE  161      78.106  56.857  47.804  1.00  0.00           C
ATOM   9920 6C21 POPE  161      78.176  58.377  47.614  1.00  0.00           C
ATOM   9923 7C21 POPE  161      78.716  59.148  48.836  1.00  0.00           C
ATOM   9926 8C21 POPE  161      79.017  60.627  48.555  1.00  0.00           C
ATOM   9930  C33 POPE  161      75.436  61.777  30.364  1.00  0.00           C
ATOM   9933  C34 POPE  161      75.757  62.567  31.635  1.00  0.00           C
ATOM   9936  C35 POPE  161      76.296  61.727  32.805  1.00  0.00           C
ATOM   9939  C36 POPE  161      75.316  60.667  33.325  1.00  0.00           C
ATOM   9942  C37 POPE  161      75.926  59.857  34.486  1.00  0.00           C
ATOM   9945  C38 POPE  161      74.886  59.048  35.276  1.00  0.00           C
ATOM   9948  C39 POPE  161      75.436  58.507  36.596  1.00  0.00           C
ATOM   9951 0C31 POPE  161      75.547  59.598  37.665  1.00  0.00           C
ATOM   9954 1C31 POPE  161      76.046  59.118  39.026  1.00  0.00           C
ATOM   9957 2C31 POPE  161      76.296  60.308  39.945  1.00  0.00           C
ATOM   9960 3C31 POPE  161      76.806  59.938  41.336  1.00  0.00           C
ATOM   9963 4C31 POPE  161      77.596  61.098  41.954  1.00  0.00           C
ATOM   9966 5C31 POPE  161      77.736  60.947  43.465  1.00  0.00           C
ATOM   9969 6C31 POPE  161      78.666  61.977  44.105  1.00  0.00           C
ATOM   9973  NH3 POPE  162      55.007  82.848  68.594  1.00  0.00           N
ATOM   9977  C12 POPE  162      53.796  82.738  69.476  1.00  0.00           C
ATOM   9980  C11 POPE  162      52.536  83.239  68.735  1.00  0.00           C
ATOM   9983  P   POPE  162      50.366  81.889  68.175  1.00  0.00           P
ATOM   9984  O13 POPE  162      50.926  80.628  67.615  1.00  0.00           O
ATOM   9985  O14 POPE  162      49.086  81.758  68.865  1.00  0.00           O
ATOM   9986  O11 POPE  162      50.266  83.038  67.105  1.00  0.00           O
ATOM   9987  O12 POPE  162      51.406  82.509  69.195  1.00  0.00           O
ATOM   9988  C1  POPE  162      50.356  82.817  65.715  1.00  0.00           C
ATOM   9991  C2  POPE  162      50.416  84.207  65.035  1.00  0.00           C
ATOM   9993  O21 POPE  162      49.956  84.128  63.675  1.00  0.00           O
ATOM   9994  C21 POPE  162      50.746  83.559  62.794  1.00  0.00           C
ATOM   9995  O22 POPE  162      51.836  83.057  63.004  1.00  0.00           O
ATOM   9996  C22 POPE  162      50.026  83.548  61.445  1.00  0.00           C
ATOM   9999  C3  POPE  162      51.816  84.897  65.225  1.00  0.00           C
ATOM  10002  O31 POPE  162      51.996  85.958  64.275  1.00  0.00           O
ATOM  10003  C31 POPE  162      53.256  86.247  63.974  1.00  0.00           C
ATOM  10004  O32 POPE  162      54.236  85.828  64.575  1.00  0.00           O
ATOM  10005  C32 POPE  162      53.266  87.129  62.734  1.00  0.00           C
ATOM  10008  C23 POPE  162      50.976  83.358  60.245  1.00  0.00           C
ATOM  10011  C24 POPE  162      50.246  82.758  59.025  1.00  0.00           C
ATOM  10014  C25 POPE  162      51.176  82.458  57.845  1.00  0.00           C
ATOM  10017  C26 POPE  162      50.506  81.567  56.786  1.00  0.00           C
ATOM  10020  C27 POPE  162      51.436  81.278  55.596  1.00  0.00           C
ATOM  10023  C28 POPE  162      51.106  79.958  54.855  1.00  0.00           C
ATOM  10026  C29 POPE  162      49.816  79.979  54.086  1.00  0.00           C
ATOM  10028 0C21 POPE  162      49.666  79.979  52.745  1.00  0.00           C
ATOM  10030 1C21 POPE  162      50.756  80.028  51.705  1.00  0.00           C
ATOM  10033 2C21 POPE  162      50.566  81.217  50.746  1.00  0.00           C
ATOM  10036 3C21 POPE  162      51.796  81.497  49.875  1.00  0.00           C
ATOM  10039 4C21 POPE  162      51.646  82.729  48.955  1.00  0.00           C
ATOM  10042 5C21 POPE  162      51.546  84.058  49.705  1.00  0.00           C
ATOM  10045 6C21 POPE  162      51.266  85.258  48.794  1.00  0.00           C
ATOM  10048 7C21 POPE  162      51.187  86.567  49.585  1.00  0.00           C
ATOM  10051 8C21 POPE  162      50.826  87.789  48.724  1.00  0.00           C
ATOM  10055  C33 POPE  162      54.026  86.508  61.544  1.00  0.00           C
ATOM  10058  C34 POPE  162      54.106  87.509  60.396  1.00  0.00           C
ATOM  10061  C35 POPE  162      54.976  87.038  59.225  1.00  0.00           C
ATOM  10064  C36 POPE  162      54.336  85.919  58.395  1.00  0.00           C
ATOM  10067  C37 POPE  162      55.216  85.578  57.186  1.00  0.00           C
ATOM  10070  C38 POPE  162      54.556  84.629  56.165  1.00  0.00           C
ATOM  10073  C39 POPE  162      55.486  84.378  54.974  1.00  0.00           C
ATOM  10076 0C31 POPE  162      54.816  83.617  53.815  1.00  0.00           C
ATOM  10079 1C31 POPE  162      55.826  83.268  52.705  1.00  0.00           C
ATOM  10082 2C31 POPE  162      55.196  82.528  51.525  1.00  0.00           C
ATOM  10085 3C31 POPE  162      56.216  81.928  50.545  1.00  0.00           C
ATOM  10088 4C31 POPE  162      56.966  82.978  49.715  1.00  0.00           C
ATOM  10091 5C31 POPE  162      58.006  82.339  48.785  1.00  0.00           C
ATOM  10094 6C31 POPE  162      58.706  83.328  47.855  1.00  0.00           C
ATOM  10098  NH3 POPE  163      17.426   7.157  66.524  1.00  0.00           N
ATOM  10102  C12 POPE  163      17.546   8.607  66.196  1.00  0.00           C
ATOM  10105  C11 POPE  163      16.216   9.277  66.484  1.00  0.00           C
ATOM  10108  P   POPE  163      15.056  11.567  66.094  1.00  0.00           P
ATOM  10109  O13 POPE  163      14.066  11.007  67.025  1.00  0.00           O
ATOM  10110  O14 POPE  163      15.566  12.917  66.414  1.00  0.00           O
ATOM  10111  O11 POPE  163      14.476  11.587  64.634  1.00  0.00           O
ATOM  10112  O12 POPE  163      16.286  10.607  65.995  1.00  0.00           O
ATOM  10113  C1  POPE  163      14.166  10.397  63.904  1.00  0.00           C
ATOM  10116  C2  POPE  163      15.026  10.317  62.625  1.00  0.00           C
ATOM  10118  O21 POPE  163      14.546   9.197  61.875  1.00  0.00           O
ATOM  10119  C21 POPE  163      14.656   9.337  60.575  1.00  0.00           C
ATOM  10120  O22 POPE  163      15.036  10.327  59.974  1.00  0.00           O
ATOM  10121  C22 POPE  163      14.296   8.027  59.876  1.00  0.00           C
ATOM  10124  C3  POPE  163      16.546  10.177  62.915  1.00  0.00           C
ATOM  10127  O31 POPE  163      17.346  10.497  61.754  1.00  0.00           O
ATOM  10128  C31 POPE  163      17.856   9.487  61.094  1.00  0.00           C
ATOM  10129  O32 POPE  163      17.686   8.297  61.344  1.00  0.00           O
ATOM  10130  C32 POPE  163      18.776   9.997  60.006  1.00  0.00           C
ATOM  10133  C23 POPE  163      15.136   7.887  58.586  1.00  0.00           C
ATOM  10136  C24 POPE  163      14.746   6.757  57.625  1.00  0.00           C
ATOM  10139  C25 POPE  163      13.316   6.937  57.084  1.00  0.00           C
ATOM  10142  C26 POPE  163      12.956   5.997  55.936  1.00  0.00           C
ATOM  10145  C27 POPE  163      11.536   6.257  55.445  1.00  0.00           C
ATOM  10148  C28 POPE  163      11.046   5.237  54.405  1.00  0.00           C
ATOM  10151  C29 POPE  163      11.516   5.557  53.005  1.00  0.00           C
ATOM  10153 0C21 POPE  163      10.756   6.137  52.056  1.00  0.00           C
ATOM  10155 1C21 POPE  163       9.326   6.587  52.235  1.00  0.00           C
ATOM  10158 2C21 POPE  163       8.316   5.447  52.005  1.00  0.00           C
ATOM  10161 3C21 POPE  163       8.226   5.007  50.535  1.00  0.00           C
ATOM  10164 4C21 POPE  163       7.366   3.747  50.365  1.00  0.00           C
ATOM  10167 5C21 POPE  163       7.286   3.277  48.904  1.00  0.00           C
ATOM  10170 6C21 POPE  163       6.501   4.227  47.995  1.00  0.00           C
ATOM  10173 7C21 POPE  163       6.431   3.707  46.554  1.00  0.00           C
ATOM  10176 8C21 POPE  163       5.711   4.637  45.584  1.00  0.00           C
ATOM  10180  C33 POPE  163      18.406   9.417  58.626  1.00  0.00           C
ATOM  10183  C34 POPE  163      19.576   9.457  57.654  1.00  0.00           C
ATOM  10186  C35 POPE  163      19.136   9.357  56.196  1.00  0.00           C
ATOM  10189  C36 POPE  163      20.326   9.517  55.245  1.00  0.00           C
ATOM  10192  C37 POPE  163      19.926   9.467  53.765  1.00  0.00           C
ATOM  10195  C38 POPE  163      21.116   9.667  52.826  1.00  0.00           C
ATOM  10198  C39 POPE  163      21.676  11.107  52.804  1.00  0.00           C
ATOM  10201 0C31 POPE  163      20.796  12.097  52.045  1.00  0.00           C
ATOM  10204 1C31 POPE  163      21.386  13.517  52.085  1.00  0.00           C
ATOM  10207 2C31 POPE  163      20.726  14.487  51.104  1.00  0.00           C
ATOM  10210 3C31 POPE  163      21.256  15.917  51.274  1.00  0.00           C
ATOM  10213 4C31 POPE  163      20.816  16.857  50.154  1.00  0.00           C
ATOM  10216 5C31 POPE  163      21.306  18.297  50.355  1.00  0.00           C
ATOM  10219 6C31 POPE  163      20.936  19.217  49.194  1.00  0.00           C
ATOM  10223  NH3 POPE  164     121.866  66.738  30.545  1.00  0.00           N
ATOM  10227  C12 POPE  164     121.487  65.337  30.115  1.00  0.00           C
ATOM  10230  C11 POPE  164     120.006  65.268  29.725  1.00  0.00           C
ATOM  10233  P   POPE  164     118.056  63.528  29.704  1.00  0.00           P
ATOM  10234  O13 POPE  164     117.246  64.607  30.346  1.00  0.00           O
ATOM  10235  O14 POPE  164     117.746  63.208  28.306  1.00  0.00           O
ATOM  10236  O11 POPE  164     118.087  62.197  30.555  1.00  0.00           O
ATOM  10237  O12 POPE  164     119.576  63.917  29.785  1.00  0.00           O
ATOM  10238  C1  POPE  164     118.106  62.197  31.975  1.00  0.00           C
ATOM  10241  C2  POPE  164     119.136  61.168  32.524  1.00  0.00           C
ATOM  10243  O21 POPE  164     119.586  61.648  33.785  1.00  0.00           O
ATOM  10244  C21 POPE  164     119.317  61.077  34.965  1.00  0.00           C
ATOM  10245  O22 POPE  164     119.977  61.308  35.955  1.00  0.00           O
ATOM  10246  C22 POPE  164     118.076  60.167  35.035  1.00  0.00           C
ATOM  10249  C3  POPE  164     120.377  60.997  31.585  1.00  0.00           C
ATOM  10252  O31 POPE  164     121.586  60.548  32.244  1.00  0.00           O
ATOM  10253  C31 POPE  164     121.526  59.389  32.895  1.00  0.00           C
ATOM  10254  O32 POPE  164     120.587  58.607  32.864  1.00  0.00           O
ATOM  10255  C32 POPE  164     122.816  59.127  33.685  1.00  0.00           C
ATOM  10258  C23 POPE  164     118.418  58.738  35.545  1.00  0.00           C
ATOM  10261  C24 POPE  164     117.737  58.447  36.885  1.00  0.00           C
ATOM  10264  C25 POPE  164     118.056  57.127  37.604  1.00  0.00           C
ATOM  10267  C26 POPE  164     117.396  57.117  39.005  1.00  0.00           C
ATOM  10270  C27 POPE  164     117.626  55.867  39.866  1.00  0.00           C
ATOM  10273  C28 POPE  164     116.958  55.979  41.256  1.00  0.00           C
ATOM  10276  C29 POPE  164     117.687  56.868  42.235  1.00  0.00           C
ATOM  10278 0C21 POPE  164     118.056  56.558  43.496  1.00  0.00           C
ATOM  10280 1C21 POPE  164     117.856  55.238  44.194  1.00  0.00           C
ATOM  10283 2C21 POPE  164     118.847  54.967  45.346  1.00  0.00           C
ATOM  10286 3C21 POPE  164     118.538  55.757  46.635  1.00  0.00           C
ATOM  10289 4C21 POPE  164     119.496  55.407  47.785  1.00  0.00           C
ATOM  10292 5C21 POPE  164     119.007  55.918  49.155  1.00  0.00           C
ATOM  10295 6C21 POPE  164     120.076  55.737  50.245  1.00  0.00           C
ATOM  10298 7C21 POPE  164     119.528  55.887  51.675  1.00  0.00           C
ATOM  10301 8C21 POPE  164     120.606  55.648  52.734  1.00  0.00           C
ATOM  10305  C33 POPE  164     122.536  58.638  35.136  1.00  0.00           C
ATOM  10308  C34 POPE  164     123.806  58.377  35.955  1.00  0.00           C
ATOM  10311  C35 POPE  164     124.127  59.449  37.014  1.00  0.00           C
ATOM  10314  C36 POPE  164     123.076  59.507  38.145  1.00  0.00           C
ATOM  10317  C37 POPE  164     122.447  60.887  38.325  1.00  0.00           C
ATOM  10320  C38 POPE  164     123.067  61.758  39.435  1.00  0.00           C
ATOM  10323  C39 POPE  164     122.757  61.238  40.856  1.00  0.00           C
ATOM  10326 0C31 POPE  164     123.056  62.257  41.965  1.00  0.00           C
ATOM  10329 1C31 POPE  164     122.556  61.747  43.335  1.00  0.00           C
ATOM  10332 2C31 POPE  164     122.867  62.667  44.535  1.00  0.00           C
ATOM  10335 3C31 POPE  164     122.456  64.137  44.365  1.00  0.00           C
ATOM  10338 4C31 POPE  164     120.996  64.378  43.925  1.00  0.00           C
ATOM  10341 5C31 POPE  164     120.757  65.828  43.506  1.00  0.00           C
ATOM  10344 6C31 POPE  164     119.407  66.049  42.815  1.00  0.00           C
ATOM  10348  NH3 POPE  165      40.036  51.217  25.855  1.00  0.00           N
ATOM  10352  C12 POPE  165      38.586  51.387  26.206  1.00  0.00           C
ATOM  10355  C11 POPE  165      38.016  52.667  25.586  1.00  0.00           C
ATOM  10358  P   POPE  165      35.406  52.278  25.676  1.00  0.00           P
ATOM  10359  O13 POPE  165      35.306  52.508  24.226  1.00  0.00           O
ATOM  10360  O14 POPE  165      35.416  50.867  26.095  1.00  0.00           O
ATOM  10361  O11 POPE  165      34.316  53.107  26.455  1.00  0.00           O
ATOM  10362  O12 POPE  165      36.756  52.957  26.185  1.00  0.00           O
ATOM  10363  C1  POPE  165      34.596  54.078  27.475  1.00  0.00           C
ATOM  10366  C2  POPE  165      34.136  53.567  28.875  1.00  0.00           C
ATOM  10368  O21 POPE  165      33.016  54.368  29.305  1.00  0.00           O
ATOM  10369  C21 POPE  165      32.036  53.729  29.895  1.00  0.00           C
ATOM  10370  O22 POPE  165      32.066  52.567  30.286  1.00  0.00           O
ATOM  10371  C22 POPE  165      30.846  54.668  29.935  1.00  0.00           C
ATOM  10374  C3  POPE  165      35.266  53.677  29.935  1.00  0.00           C
ATOM  10377  O31 POPE  165      34.796  53.269  31.246  1.00  0.00           O
ATOM  10378  C31 POPE  165      35.676  53.528  32.204  1.00  0.00           C
ATOM  10379  O32 POPE  165      36.796  53.967  32.025  1.00  0.00           O
ATOM  10380  C32 POPE  165      35.126  53.167  33.586  1.00  0.00           C
ATOM  10383  C23 POPE  165      29.486  53.947  29.865  1.00  0.00           C
ATOM  10386  C24 POPE  165      29.006  53.377  31.205  1.00  0.00           C
ATOM  10389  C25 POPE  165      29.076  54.417  32.326  1.00  0.00           C
ATOM  10392  C26 POPE  165      28.326  54.027  33.595  1.00  0.00           C
ATOM  10395  C27 POPE  165      28.686  54.979  34.756  1.00  0.00           C
ATOM  10398  C28 POPE  165      27.986  54.567  36.064  1.00  0.00           C
ATOM  10401  C29 POPE  165      28.746  54.888  37.326  1.00  0.00           C
ATOM  10403 0C21 POPE  165      28.316  55.677  38.325  1.00  0.00           C
ATOM  10405 1C21 POPE  165      27.006  56.408  38.384  1.00  0.00           C
ATOM  10408 2C21 POPE  165      26.746  56.917  39.814  1.00  0.00           C
ATOM  10411 3C21 POPE  165      27.616  58.127  40.184  1.00  0.00           C
ATOM  10414 4C21 POPE  165      27.696  58.357  41.694  1.00  0.00           C
ATOM  10417 5C21 POPE  165      28.486  59.617  42.035  1.00  0.00           C
ATOM  10420 6C21 POPE  165      28.656  59.827  43.545  1.00  0.00           C
ATOM  10423 7C21 POPE  165      29.226  61.208  43.885  1.00  0.00           C
ATOM  10426 8C21 POPE  165      29.186  61.527  45.374  1.00  0.00           C
ATOM  10430  C33 POPE  165      33.576  53.188  33.654  1.00  0.00           C
ATOM  10433  C34 POPE  165      32.976  53.488  35.045  1.00  0.00           C
ATOM  10436  C35 POPE  165      33.446  54.787  35.715  1.00  0.00           C
ATOM  10439  C36 POPE  165      32.506  55.238  36.855  1.00  0.00           C
ATOM  10442  C37 POPE  165      32.836  56.627  37.415  1.00  0.00           C
ATOM  10445  C38 POPE  165      31.746  57.238  38.314  1.00  0.00           C
ATOM  10448  C39 POPE  165      31.556  56.548  39.686  1.00  0.00           C
ATOM  10451 0C31 POPE  165      32.736  56.727  40.645  1.00  0.00           C
ATOM  10454 1C31 POPE  165      32.426  56.247  42.075  1.00  0.00           C
ATOM  10457 2C31 POPE  165      33.586  56.497  43.045  1.00  0.00           C
ATOM  10460 3C31 POPE  165      33.437  55.797  44.405  1.00  0.00           C
ATOM  10463 4C31 POPE  165      32.306  56.317  45.304  1.00  0.00           C
ATOM  10466 5C31 POPE  165      32.196  55.477  46.586  1.00  0.00           C
ATOM  10469 6C31 POPE  165      31.026  55.839  47.506  1.00  0.00           C
ATOM  10473  NH3 POPE  166     115.836  85.669  30.335  1.00  0.00           N
ATOM  10477  C12 POPE  166     116.656  86.357  29.285  1.00  0.00           C
ATOM  10480  C11 POPE  166     118.106  86.479  29.795  1.00  0.00           C
ATOM  10483  P   POPE  166     119.826  85.858  27.965  1.00  0.00           P
ATOM  10484  O13 POPE  166     118.837  85.049  27.225  1.00  0.00           O
ATOM  10485  O14 POPE  166     120.806  86.567  27.145  1.00  0.00           O
ATOM  10486  O11 POPE  166     120.517  84.988  29.096  1.00  0.00           O
ATOM  10487  O12 POPE  166     118.996  86.938  28.766  1.00  0.00           O
ATOM  10488  C1  POPE  166     121.716  85.398  29.774  1.00  0.00           C
ATOM  10491  C2  POPE  166     121.477  86.259  31.045  1.00  0.00           C
ATOM  10493  O21 POPE  166     122.786  86.488  31.635  1.00  0.00           O
ATOM  10494  C21 POPE  166     122.896  87.558  32.404  1.00  0.00           C
ATOM  10495  O22 POPE  166     122.016  88.387  32.565  1.00  0.00           O
ATOM  10496  C22 POPE  166     124.276  87.607  33.106  1.00  0.00           C
ATOM  10499  C3  POPE  166     120.507  85.588  32.085  1.00  0.00           C
ATOM  10502  O31 POPE  166     119.706  86.567  32.805  1.00  0.00           O
ATOM  10503  C31 POPE  166     118.557  86.147  33.365  1.00  0.00           C
ATOM  10504  O32 POPE  166     117.447  86.399  32.916  1.00  0.00           O
ATOM  10505  C32 POPE  166     118.806  85.317  34.626  1.00  0.00           C
ATOM  10508  C23 POPE  166     124.267  88.078  34.595  1.00  0.00           C
ATOM  10511  C24 POPE  166     124.528  86.968  35.645  1.00  0.00           C
ATOM  10514  C25 POPE  166     125.937  86.348  35.615  1.00  0.00           C
ATOM  10517  C26 POPE  166     127.056  87.357  35.834  1.00  0.00           C
ATOM  10520  C27 POPE  166     128.436  86.698  35.796  1.00  0.00           C
ATOM  10523  C28 POPE  166     129.568  87.738  35.895  1.00  0.00           C
ATOM  10526  C29 POPE  166     130.917  87.129  35.625  1.00  0.00           C
ATOM  10528 0C21 POPE  166     131.716  86.567  36.555  1.00  0.00           C
ATOM  10530 1C21 POPE  166     131.417  86.479  38.026  1.00  0.00           C
ATOM  10533 2C21 POPE  166     132.667  86.208  38.886  1.00  0.00           C
ATOM  10536 3C21 POPE  166     133.656  87.379  38.896  1.00  0.00           C
ATOM  10539 4C21 POPE  166     134.788  87.217  39.924  1.00  0.00           C
ATOM  10542 5C21 POPE  166     135.678  88.467  39.965  1.00  0.00           C
ATOM  10545 6C21 POPE  166     136.761  88.419  41.045  1.00  0.00           C
ATOM  10548 7C21 POPE  166     137.482  89.769  41.174  1.00  0.00           C
ATOM  10551 8C21 POPE  166     138.651  89.769  42.164  1.00  0.00           C
ATOM  10555  C33 POPE  166     118.246  85.949  35.925  1.00  0.00           C
ATOM  10558  C34 POPE  166     118.966  87.217  36.396  1.00  0.00           C
ATOM  10561  C35 POPE  166     119.076  87.357  37.916  1.00  0.00           C
ATOM  10564  C36 POPE  166     118.716  88.759  38.384  1.00  0.00           C
ATOM  10567  C37 POPE  166     118.678  88.818  39.915  1.00  0.00           C
ATOM  10570  C38 POPE  166     118.227  90.189  40.444  1.00  0.00           C
ATOM  10573  C39 POPE  166     117.676  90.098  41.875  1.00  0.00           C
ATOM  10576 0C31 POPE  166     118.716  89.678  42.916  1.00  0.00           C
ATOM  10579 1C31 POPE  166     118.076  89.347  44.264  1.00  0.00           C
ATOM  10582 2C31 POPE  166     119.098  88.857  45.304  1.00  0.00           C
ATOM  10585 3C31 POPE  166     120.016  89.967  45.835  1.00  0.00           C
ATOM  10588 4C31 POPE  166     119.326  90.849  46.884  1.00  0.00           C
ATOM  10591 5C31 POPE  166     120.196  92.018  47.345  1.00  0.00           C
ATOM  10594 6C31 POPE  166     119.528  92.848  48.446  1.00  0.00           C
ATOM  10598  NH3 POPE  167      50.716  66.457  28.254  1.00  0.00           N
ATOM  10602  C12 POPE  167      50.146  67.848  28.165  1.00  0.00           C
ATOM  10605  C11 POPE  167      49.216  68.008  26.965  1.00  0.00           C
ATOM  10608  P   POPE  167      46.656  67.409  26.655  1.00  0.00           P
ATOM  10609  O13 POPE  167      46.586  68.467  25.635  1.00  0.00           O
ATOM  10610  O14 POPE  167      46.046  66.118  26.255  1.00  0.00           O
ATOM  10611  O11 POPE  167      46.026  67.938  28.005  1.00  0.00           O
ATOM  10612  O12 POPE  167      48.146  67.089  27.064  1.00  0.00           O
ATOM  10613  C1  POPE  167      46.536  69.078  28.694  1.00  0.00           C
ATOM  10616  C2  POPE  167      45.446  69.787  29.535  1.00  0.00           C
ATOM  10618  O21 POPE  167      45.996  70.258  30.795  1.00  0.00           O
ATOM  10619  C21 POPE  167      46.117  69.398  31.795  1.00  0.00           C
ATOM  10620  O22 POPE  167      45.996  68.188  31.735  1.00  0.00           O
ATOM  10621  C22 POPE  167      46.516  70.158  33.065  1.00  0.00           C
ATOM  10624  C3  POPE  167      44.126  68.978  29.704  1.00  0.00           C
ATOM  10627  O31 POPE  167      43.277  69.578  30.715  1.00  0.00           O
ATOM  10628  C31 POPE  167      41.996  69.717  30.416  1.00  0.00           C
ATOM  10629  O32 POPE  167      41.456  69.417  29.375  1.00  0.00           O
ATOM  10630  C32 POPE  167      41.246  70.247  31.645  1.00  0.00           C
ATOM  10633  C23 POPE  167      45.456  70.088  34.195  1.00  0.00           C
ATOM  10636  C24 POPE  167      46.056  70.449  35.555  1.00  0.00           C
ATOM  10639  C25 POPE  167      44.996  70.707  36.634  1.00  0.00           C
ATOM  10642  C26 POPE  167      45.586  71.088  37.995  1.00  0.00           C
ATOM  10645  C27 POPE  167      44.667  72.037  38.774  1.00  0.00           C
ATOM  10648  C28 POPE  167      45.236  72.488  40.135  1.00  0.00           C
ATOM  10651  C29 POPE  167      44.896  71.537  41.256  1.00  0.00           C
ATOM  10653 0C21 POPE  167      44.566  71.898  42.515  1.00  0.00           C
ATOM  10655 1C21 POPE  167      44.536  73.308  43.064  1.00  0.00           C
ATOM  10658 2C21 POPE  167      45.946  73.817  43.376  1.00  0.00           C
ATOM  10661 3C21 POPE  167      45.966  75.197  44.045  1.00  0.00           C
ATOM  10664 4C21 POPE  167      47.376  75.799  44.065  1.00  0.00           C
ATOM  10667 5C21 POPE  167      47.476  77.128  44.826  1.00  0.00           C
ATOM  10670 6C21 POPE  167      47.476  76.949  46.344  1.00  0.00           C
ATOM  10673 7C21 POPE  167      47.466  78.277  47.094  1.00  0.00           C
ATOM  10676 8C21 POPE  167      47.266  78.159  48.604  1.00  0.00           C
ATOM  10680  C33 POPE  167      41.326  69.298  32.864  1.00  0.00           C
ATOM  10683  C34 POPE  167      41.176  70.049  34.195  1.00  0.00           C
ATOM  10686  C35 POPE  167      41.706  69.287  35.425  1.00  0.00           C
ATOM  10689  C36 POPE  167      40.626  68.677  36.336  1.00  0.00           C
ATOM  10692  C37 POPE  167      41.226  68.148  37.654  1.00  0.00           C
ATOM  10695  C38 POPE  167      40.257  68.199  38.844  1.00  0.00           C
ATOM  10698  C39 POPE  167      40.886  67.798  40.196  1.00  0.00           C
ATOM  10701 0C31 POPE  167      41.656  68.957  40.856  1.00  0.00           C
ATOM  10704 1C31 POPE  167      42.446  68.537  42.106  1.00  0.00           C
ATOM  10707 2C31 POPE  167      41.946  69.158  43.414  1.00  0.00           C
ATOM  10710 3C31 POPE  167      42.846  68.777  44.606  1.00  0.00           C
ATOM  10713 4C31 POPE  167      42.367  69.307  45.965  1.00  0.00           C
ATOM  10716 5C31 POPE  167      43.266  68.807  47.106  1.00  0.00           C
ATOM  10719 6C31 POPE  167      42.876  69.339  48.496  1.00  0.00           C
ATOM  10723  NH3 POPE  168      44.706  37.407  25.275  1.00  0.00           N
ATOM  10727  C12 POPE  168      44.256  38.097  26.544  1.00  0.00           C
ATOM  10730  C11 POPE  168      43.716  37.067  27.545  1.00  0.00           C
ATOM  10733  P   POPE  168      42.926  36.938  30.024  1.00  0.00           P
ATOM  10734  O13 POPE  168      41.726  37.398  30.754  1.00  0.00           O
ATOM  10735  O14 POPE  168      42.976  35.488  29.745  1.00  0.00           O
ATOM  10736  O11 POPE  168      44.206  37.417  30.806  1.00  0.00           O
ATOM  10737  O12 POPE  168      43.097  37.727  28.645  1.00  0.00           O
ATOM  10738  C1  POPE  168      45.136  36.558  31.455  1.00  0.00           C
ATOM  10741  C2  POPE  168      45.166  36.887  32.985  1.00  0.00           C
ATOM  10743  O21 POPE  168      46.306  36.418  33.746  1.00  0.00           O
ATOM  10744  C21 POPE  168      47.336  35.979  33.076  1.00  0.00           C
ATOM  10745  O22 POPE  168      47.456  34.857  32.594  1.00  0.00           O
ATOM  10746  C22 POPE  168      48.346  37.107  32.846  1.00  0.00           C
ATOM  10749  C3  POPE  168      43.846  36.447  33.666  1.00  0.00           C
ATOM  10752  O31 POPE  168      43.966  36.328  35.104  1.00  0.00           O
ATOM  10753  C31 POPE  168      44.196  35.098  35.535  1.00  0.00           C
ATOM  10754  O32 POPE  168      44.076  34.067  34.884  1.00  0.00           O
ATOM  10755  C32 POPE  168      44.646  35.137  36.986  1.00  0.00           C
ATOM  10758  C23 POPE  168      48.716  37.967  34.085  1.00  0.00           C
ATOM  10761  C24 POPE  168      50.166  38.457  33.995  1.00  0.00           C
ATOM  10764  C25 POPE  168      50.856  38.597  35.365  1.00  0.00           C
ATOM  10767  C26 POPE  168      52.176  39.377  35.295  1.00  0.00           C
ATOM  10770  C27 POPE  168      53.297  38.627  34.546  1.00  0.00           C
ATOM  10773  C28 POPE  168      54.636  39.377  34.564  1.00  0.00           C
ATOM  10776  C29 POPE  168      55.206  39.477  35.955  1.00  0.00           C
ATOM  10778 0C21 POPE  168      55.496  40.607  36.625  1.00  0.00           C
ATOM  10780 1C21 POPE  168      55.336  42.028  36.145  1.00  0.00           C
ATOM  10783 2C21 POPE  168      54.146  42.747  36.815  1.00  0.00           C
ATOM  10786 3C21 POPE  168      54.256  42.898  38.334  1.00  0.00           C
ATOM  10789 4C21 POPE  168      53.227  43.877  38.896  1.00  0.00           C
ATOM  10792 5C21 POPE  168      53.437  44.107  40.396  1.00  0.00           C
ATOM  10795 6C21 POPE  168      52.507  45.188  40.965  1.00  0.00           C
ATOM  10798 7C21 POPE  168      52.646  45.287  42.485  1.00  0.00           C
ATOM  10801 8C21 POPE  168      51.866  46.447  43.115  1.00  0.00           C
ATOM  10805  C33 POPE  168      46.187  35.277  37.084  1.00  0.00           C
ATOM  10808  C34 POPE  168      46.716  35.008  38.495  1.00  0.00           C
ATOM  10811  C35 POPE  168      48.256  34.907  38.535  1.00  0.00           C
ATOM  10814  C36 POPE  168      48.966  36.258  38.486  1.00  0.00           C
ATOM  10817  C37 POPE  168      50.496  36.097  38.455  1.00  0.00           C
ATOM  10820  C38 POPE  168      51.236  37.407  38.774  1.00  0.00           C
ATOM  10823  C39 POPE  168      52.766  37.229  38.795  1.00  0.00           C
ATOM  10826 0C31 POPE  168      53.486  38.328  39.584  1.00  0.00           C
ATOM  10829 1C31 POPE  168      54.786  37.828  40.224  1.00  0.00           C
ATOM  10832 2C31 POPE  168      55.296  38.717  41.364  1.00  0.00           C
ATOM  10835 3C31 POPE  168      55.937  40.027  40.895  1.00  0.00           C
ATOM  10838 4C31 POPE  168      56.266  40.967  42.064  1.00  0.00           C
ATOM  10841 5C31 POPE  168      57.236  42.089  41.666  1.00  0.00           C
ATOM  10844 6C31 POPE  168      57.426  43.127  42.775  1.00  0.00           C
ATOM  10848  NH3 POPE  169      18.536  57.738  73.556  1.00  0.00           N
ATOM  10852  C12 POPE  169      18.676  58.507  74.855  1.00  0.00           C
ATOM  10855  C11 POPE  169      19.396  59.868  74.655  1.00  0.00           C
ATOM  10858  P   POPE  169      21.736  58.828  74.185  1.00  0.00           P
ATOM  10859  O13 POPE  169      21.346  57.549  73.545  1.00  0.00           O
ATOM  10860  O14 POPE  169      21.966  58.799  75.645  1.00  0.00           O
ATOM  10861  O11 POPE  169      22.966  59.507  73.475  1.00  0.00           O
ATOM  10862  O12 POPE  169      20.546  59.808  73.805  1.00  0.00           O
ATOM  10863  C1  POPE  169      23.196  59.398  72.075  1.00  0.00           C
ATOM  10866  C2  POPE  169      22.346  60.427  71.285  1.00  0.00           C
ATOM  10868  O21 POPE  169      22.566  60.247  69.884  1.00  0.00           O
ATOM  10869  C21 POPE  169      21.626  59.577  69.234  1.00  0.00           C
ATOM  10870  O22 POPE  169      20.596  59.157  69.715  1.00  0.00           O
ATOM  10871  C22 POPE  169      22.116  59.347  67.795  1.00  0.00           C
ATOM  10874  C3  POPE  169      22.646  61.898  71.675  1.00  0.00           C
ATOM  10877  O31 POPE  169      21.836  62.777  70.876  1.00  0.00           O
ATOM  10878  C31 POPE  169      22.206  64.048  70.855  1.00  0.00           C
ATOM  10879  O32 POPE  169      23.046  64.558  71.576  1.00  0.00           O
ATOM  10880  C32 POPE  169      21.366  64.838  69.836  1.00  0.00           C
ATOM  10883  C23 POPE  169      21.116  59.799  66.715  1.00  0.00           C
ATOM  10886  C24 POPE  169      21.636  59.487  65.304  1.00  0.00           C
ATOM  10889  C25 POPE  169      20.726  59.997  64.185  1.00  0.00           C
ATOM  10892  C26 POPE  169      21.196  59.528  62.804  1.00  0.00           C
ATOM  10895  C27 POPE  169      20.656  60.377  61.646  1.00  0.00           C
ATOM  10898  C28 POPE  169      21.396  60.088  60.326  1.00  0.00           C
ATOM  10901  C29 POPE  169      21.176  61.177  59.305  1.00  0.00           C
ATOM  10903 0C21 POPE  169      20.546  61.077  58.115  1.00  0.00           C
ATOM  10905 1C21 POPE  169      19.886  59.857  57.535  1.00  0.00           C
ATOM  10908 2C21 POPE  169      20.686  59.217  56.385  1.00  0.00           C
ATOM  10911 3C21 POPE  169      19.866  58.188  55.596  1.00  0.00           C
ATOM  10914 4C21 POPE  169      20.686  57.427  54.535  1.00  0.00           C
ATOM  10917 5C21 POPE  169      21.586  56.328  55.146  1.00  0.00           C
ATOM  10920 6C21 POPE  169      22.556  55.727  54.124  1.00  0.00           C
ATOM  10923 7C21 POPE  169      23.496  54.697  54.766  1.00  0.00           C
ATOM  10926 8C21 POPE  169      24.656  54.277  53.855  1.00  0.00           C
ATOM  10930  C33 POPE  169      22.226  65.618  68.814  1.00  0.00           C
ATOM  10933  C34 POPE  169      21.536  66.878  68.255  1.00  0.00           C
ATOM  10936  C35 POPE  169      20.356  66.618  67.314  1.00  0.00           C
ATOM  10939  C36 POPE  169      19.716  67.938  66.874  1.00  0.00           C
ATOM  10942  C37 POPE  169      18.426  67.787  66.056  1.00  0.00           C
ATOM  10945  C38 POPE  169      18.606  68.097  64.564  1.00  0.00           C
ATOM  10948  C39 POPE  169      19.106  66.917  63.724  1.00  0.00           C
ATOM  10951 0C31 POPE  169      18.756  67.137  62.246  1.00  0.00           C
ATOM  10954 1C31 POPE  169      19.386  66.127  61.274  1.00  0.00           C
ATOM  10957 2C31 POPE  169      18.856  66.338  59.844  1.00  0.00           C
ATOM  10960 3C31 POPE  169      19.726  65.659  58.785  1.00  0.00           C
ATOM  10963 4C31 POPE  169      19.166  65.847  57.365  1.00  0.00           C
ATOM  10966 5C31 POPE  169      20.066  65.247  56.285  1.00  0.00           C
ATOM  10969 6C31 POPE  169      19.406  65.197  54.904  1.00  0.00           C
ATOM  10973  NH3 POPE  170     118.818  74.938  74.105  1.00  0.00           N
ATOM  10977  C12 POPE  170     119.636  73.688  74.315  1.00  0.00           C
ATOM  10980  C11 POPE  170     118.837  72.398  74.064  1.00  0.00           C
ATOM  10983  P   POPE  170     119.726  70.049  73.156  1.00  0.00           P
ATOM  10984  O13 POPE  170     120.326  70.497  71.884  1.00  0.00           O
ATOM  10985  O14 POPE  170     120.377  68.917  73.844  1.00  0.00           O
ATOM  10986  O11 POPE  170     118.186  69.729  72.905  1.00  0.00           O
ATOM  10987  O12 POPE  170     119.696  71.268  74.155  1.00  0.00           O
ATOM  10988  C1  POPE  170     117.456  70.348  71.835  1.00  0.00           C
ATOM  10991  C2  POPE  170     117.526  69.537  70.525  1.00  0.00           C
ATOM  10993  O21 POPE  170     116.996  70.398  69.495  1.00  0.00           O
ATOM  10994  C21 POPE  170     116.496  70.018  68.345  1.00  0.00           C
ATOM  10995  O22 POPE  170     116.236  68.887  67.975  1.00  0.00           O
ATOM  10996  C22 POPE  170     116.406  71.287  67.475  1.00  0.00           C
ATOM  10999  C3  POPE  170     116.887  68.128  70.726  1.00  0.00           C
ATOM  11002  O31 POPE  170     117.396  67.207  69.756  1.00  0.00           O
ATOM  11003  C31 POPE  170     117.117  65.938  69.924  1.00  0.00           C
ATOM  11004  O32 POPE  170     116.826  65.379  70.975  1.00  0.00           O
ATOM  11005  C32 POPE  170     117.066  65.287  68.545  1.00  0.00           C
ATOM  11008  C23 POPE  170     115.826  71.049  66.064  1.00  0.00           C
ATOM  11011  C24 POPE  170     116.396  71.987  64.985  1.00  0.00           C
ATOM  11014  C25 POPE  170     115.886  71.688  63.556  1.00  0.00           C
ATOM  11017  C26 POPE  170     115.996  70.197  63.194  1.00  0.00           C
ATOM  11020  C27 POPE  170     115.886  69.877  61.695  1.00  0.00           C
ATOM  11023  C28 POPE  170     116.046  68.368  61.435  1.00  0.00           C
ATOM  11026  C29 POPE  170     116.318  68.037  59.995  1.00  0.00           C
ATOM  11028 0C21 POPE  170     117.376  67.357  59.496  1.00  0.00           C
ATOM  11030 1C21 POPE  170     118.526  66.758  60.275  1.00  0.00           C
ATOM  11033 2C21 POPE  170     118.856  65.298  59.896  1.00  0.00           C
ATOM  11036 3C21 POPE  170     120.016  64.787  60.755  1.00  0.00           C
ATOM  11039 4C21 POPE  170     120.517  63.367  60.434  1.00  0.00           C
ATOM  11042 5C21 POPE  170     121.786  63.057  61.256  1.00  0.00           C
ATOM  11045 6C21 POPE  170     122.226  61.587  61.224  1.00  0.00           C
ATOM  11048 7C21 POPE  170     123.446  61.338  62.134  1.00  0.00           C
ATOM  11051 8C21 POPE  170     123.706  59.868  62.436  1.00  0.00           C
ATOM  11055  C33 POPE  170     118.146  64.227  68.236  1.00  0.00           C
ATOM  11058  C34 POPE  170     118.056  63.967  66.725  1.00  0.00           C
ATOM  11061  C35 POPE  170     118.886  62.798  66.196  1.00  0.00           C
ATOM  11064  C36 POPE  170     118.636  62.567  64.704  1.00  0.00           C
ATOM  11067  C37 POPE  170     118.917  61.127  64.255  1.00  0.00           C
ATOM  11070  C38 POPE  170     118.496  60.887  62.804  1.00  0.00           C
ATOM  11073  C39 POPE  170     117.536  59.697  62.615  1.00  0.00           C
ATOM  11076 0C31 POPE  170     116.066  60.058  62.925  1.00  0.00           C
ATOM  11079 1C31 POPE  170     115.117  58.847  62.985  1.00  0.00           C
ATOM  11082 2C31 POPE  170     114.966  58.037  61.684  1.00  0.00           C
ATOM  11085 3C31 POPE  170     116.016  56.949  61.425  1.00  0.00           C
ATOM  11088 4C31 POPE  170     116.116  55.887  62.535  1.00  0.00           C
ATOM  11091 5C31 POPE  170     117.036  54.729  62.145  1.00  0.00           C
ATOM  11094 6C31 POPE  170     117.106  53.607  63.176  1.00  0.00           C
ATOM  11098  NH3 POPE  171      23.286 101.749  67.905  1.00  0.00           N
ATOM  11102  C12 POPE  171      24.716 102.158  67.605  1.00  0.00           C
ATOM  11105  C11 POPE  171      24.876 103.688  67.704  1.00  0.00           C
ATOM  11108  P   POPE  171      26.966 105.037  68.586  1.00  0.00           P
ATOM  11109  O13 POPE  171      26.216 106.329  68.576  1.00  0.00           O
ATOM  11110  O14 POPE  171      27.096 104.357  69.876  1.00  0.00           O
ATOM  11111  O11 POPE  171      28.416 105.308  67.984  1.00  0.00           O
ATOM  11112  O12 POPE  171      26.246 104.079  67.544  1.00  0.00           O
ATOM  11113  C1  POPE  171      28.636 106.339  67.014  1.00  0.00           C
ATOM  11116  C2  POPE  171      29.006 105.669  65.675  1.00  0.00           C
ATOM  11118  O21 POPE  171      29.216 106.567  64.564  1.00  0.00           O
ATOM  11119  C21 POPE  171      28.256 107.379  64.164  1.00  0.00           C
ATOM  11120  O22 POPE  171      27.376 107.887  64.844  1.00  0.00           O
ATOM  11121  C22 POPE  171      28.456 107.649  62.664  1.00  0.00           C
ATOM  11124  C3  POPE  171      28.036 104.529  65.266  1.00  0.00           C
ATOM  11127  O31 POPE  171      28.476 103.948  64.024  1.00  0.00           O
ATOM  11128  C31 POPE  171      27.526 103.428  63.255  1.00  0.00           C
ATOM  11129  O32 POPE  171      26.336 103.419  63.485  1.00  0.00           O
ATOM  11130  C32 POPE  171      28.266 102.917  62.014  1.00  0.00           C
ATOM  11133  C23 POPE  171      27.256 107.217  61.795  1.00  0.00           C
ATOM  11136  C24 POPE  171      27.596 107.227  60.294  1.00  0.00           C
ATOM  11139  C25 POPE  171      26.346 107.288  59.405  1.00  0.00           C
ATOM  11142  C26 POPE  171      26.566 107.108  57.905  1.00  0.00           C
ATOM  11145  C27 POPE  171      25.246 107.318  57.155  1.00  0.00           C
ATOM  11148  C28 POPE  171      25.406 107.817  55.705  1.00  0.00           C
ATOM  11151  C29 POPE  171      24.476 108.979  55.385  1.00  0.00           C
ATOM  11153 0C21 POPE  171      23.686 109.098  54.305  1.00  0.00           C
ATOM  11155 1C21 POPE  171      23.636 108.088  53.185  1.00  0.00           C
ATOM  11158 2C21 POPE  171      22.816 108.559  51.965  1.00  0.00           C
ATOM  11161 3C21 POPE  171      21.306 108.527  52.205  1.00  0.00           C
ATOM  11164 4C21 POPE  171      20.476 108.778  50.946  1.00  0.00           C
ATOM  11167 5C21 POPE  171      18.966 108.659  51.235  1.00  0.00           C
ATOM  11170 6C21 POPE  171      18.116 109.288  50.135  1.00  0.00           C
ATOM  11173 7C21 POPE  171      16.646 109.489  50.535  1.00  0.00           C
ATOM  11176 8C21 POPE  171      15.846 110.247  49.486  1.00  0.00           C
ATOM  11180  C33 POPE  171      27.546 101.838  61.186  1.00  0.00           C
ATOM  11183  C34 POPE  171      28.236 101.728  59.826  1.00  0.00           C
ATOM  11186  C35 POPE  171      27.646 100.658  58.904  1.00  0.00           C
ATOM  11189  C36 POPE  171      28.286 100.768  57.516  1.00  0.00           C
ATOM  11192  C37 POPE  171      27.836  99.688  56.525  1.00  0.00           C
ATOM  11195  C38 POPE  171      27.856 100.247  55.094  1.00  0.00           C
ATOM  11198  C39 POPE  171      27.896  99.188  53.984  1.00  0.00           C
ATOM  11201 0C31 POPE  171      29.276  98.548  53.836  1.00  0.00           C
ATOM  11204 1C31 POPE  171      29.426  97.868  52.465  1.00  0.00           C
ATOM  11207 2C31 POPE  171      30.786  97.178  52.266  1.00  0.00           C
ATOM  11210 3C31 POPE  171      30.966  96.698  50.825  1.00  0.00           C
ATOM  11213 4C31 POPE  171      32.036  95.607  50.676  1.00  0.00           C
ATOM  11216 5C31 POPE  171      32.116  95.079  49.235  1.00  0.00           C
ATOM  11219 6C31 POPE  171      32.956  93.808  49.095  1.00  0.00           C
ATOM  11223  NH3 POPE  172      -3.328  76.447  29.756  1.00  0.00           N
ATOM  11227  C12 POPE  172      -2.648  77.299  30.795  1.00  0.00           C
ATOM  11230  C11 POPE  172      -1.938  78.508  30.175  1.00  0.00           C
ATOM  11233  P   POPE  172      -0.128  80.329  30.595  1.00  0.00           P
ATOM  11234  O13 POPE  172       0.811  79.888  29.535  1.00  0.00           O
ATOM  11235  O14 POPE  172      -1.059  81.409  30.256  1.00  0.00           O
ATOM  11236  O11 POPE  172       0.691  80.669  31.895  1.00  0.00           O
ATOM  11237  O12 POPE  172      -0.959  79.048  31.055  1.00  0.00           O
ATOM  11238  C1  POPE  172       1.231  79.637  32.715  1.00  0.00           C
ATOM  11241  C2  POPE  172       2.721  79.877  33.086  1.00  0.00           C
ATOM  11243  O21 POPE  172       2.841  79.488  34.465  1.00  0.00           O
ATOM  11244  C21 POPE  172       3.392  80.339  35.305  1.00  0.00           C
ATOM  11245  O22 POPE  172       4.542  80.317  35.676  1.00  0.00           O
ATOM  11246  C22 POPE  172       2.361  81.378  35.755  1.00  0.00           C
ATOM  11249  C3  POPE  172       3.272  81.308  32.695  1.00  0.00           C
ATOM  11252  O31 POPE  172       4.671  81.469  33.045  1.00  0.00           O
ATOM  11253  C31 POPE  172       5.022  82.649  33.555  1.00  0.00           C
ATOM  11254  O32 POPE  172       4.282  83.607  33.685  1.00  0.00           O
ATOM  11255  C32 POPE  172       6.482  82.628  34.055  1.00  0.00           C
ATOM  11258  C23 POPE  172       2.212  81.409  37.285  1.00  0.00           C
ATOM  11261  C24 POPE  172       1.642  82.738  37.765  1.00  0.00           C
ATOM  11264  C25 POPE  172       1.102  82.689  39.204  1.00  0.00           C
ATOM  11267  C26 POPE  172       2.101  82.178  40.254  1.00  0.00           C
ATOM  11270  C27 POPE  172       1.482  82.288  41.646  1.00  0.00           C
ATOM  11273  C28 POPE  172       2.402  81.819  42.795  1.00  0.00           C
ATOM  11276  C29 POPE  172       2.031  82.367  44.146  1.00  0.00           C
ATOM  11278 0C21 POPE  172       0.811  82.458  44.705  1.00  0.00           C
ATOM  11280 1C21 POPE  172      -0.498  81.968  44.124  1.00  0.00           C
ATOM  11283 2C21 POPE  172      -1.739  82.248  45.006  1.00  0.00           C
ATOM  11286 3C21 POPE  172      -1.848  81.387  46.274  1.00  0.00           C
ATOM  11289 4C21 POPE  172      -1.208  82.048  47.515  1.00  0.00           C
ATOM  11292 5C21 POPE  172      -1.549  81.318  48.826  1.00  0.00           C
ATOM  11295 6C21 POPE  172      -0.939  79.917  48.904  1.00  0.00           C
ATOM  11298 7C21 POPE  172      -0.998  79.339  50.326  1.00  0.00           C
ATOM  11301 8C21 POPE  172      -0.489  77.898  50.405  1.00  0.00           C
ATOM  11305  C33 POPE  172       7.151  84.027  33.984  1.00  0.00           C
ATOM  11308  C34 POPE  172       8.016  84.408  35.195  1.00  0.00           C
ATOM  11311  C35 POPE  172       8.206  85.928  35.346  1.00  0.00           C
ATOM  11314  C36 POPE  172       8.847  86.628  34.135  1.00  0.00           C
ATOM  11317  C37 POPE  172       8.547  88.148  34.064  1.00  0.00           C
ATOM  11320  C38 POPE  172       9.607  89.118  34.626  1.00  0.00           C
ATOM  11323  C39 POPE  172      10.086  88.818  36.044  1.00  0.00           C
ATOM  11326 0C31 POPE  172      11.257  89.717  36.474  1.00  0.00           C
ATOM  11329 1C31 POPE  172      11.786  89.319  37.855  1.00  0.00           C
ATOM  11332 2C31 POPE  172      12.817  90.299  38.436  1.00  0.00           C
ATOM  11335 3C31 POPE  172      12.186  91.539  39.076  1.00  0.00           C
ATOM  11338 4C31 POPE  172      12.977  92.038  40.295  1.00  0.00           C
ATOM  11341 5C31 POPE  172      12.247  93.139  41.076  1.00  0.00           C
ATOM  11344 6C31 POPE  172      12.787  93.358  42.485  1.00  0.00           C
ATOM  11348  NH3 POPE  173      48.076  35.947  63.935  1.00  0.00           N
ATOM  11352  C12 POPE  173      48.046  37.447  64.064  1.00  0.00           C
ATOM  11355  C11 POPE  173      47.196  37.947  65.234  1.00  0.00           C
ATOM  11358  P   POPE  173      48.396  40.018  66.314  1.00  0.00           P
ATOM  11359  O13 POPE  173      47.736  40.639  67.494  1.00  0.00           O
ATOM  11360  O14 POPE  173      49.496  39.058  66.535  1.00  0.00           O
ATOM  11361  O11 POPE  173      48.986  41.159  65.396  1.00  0.00           O
ATOM  11362  O12 POPE  173      47.306  39.367  65.374  1.00  0.00           O
ATOM  11363  C1  POPE  173      50.066  41.949  65.954  1.00  0.00           C
ATOM  11366  C2  POPE  173      51.096  42.368  64.876  1.00  0.00           C
ATOM  11368  O21 POPE  173      50.346  42.987  63.836  1.00  0.00           O
ATOM  11369  C21 POPE  173      50.926  43.927  63.115  1.00  0.00           C
ATOM  11370  O22 POPE  173      52.066  44.347  63.226  1.00  0.00           O
ATOM  11371  C22 POPE  173      49.906  44.398  62.095  1.00  0.00           C
ATOM  11374  C3  POPE  173      51.876  41.118  64.374  1.00  0.00           C
ATOM  11377  O31 POPE  173      53.036  41.438  63.576  1.00  0.00           O
ATOM  11378  C31 POPE  173      52.946  41.229  62.266  1.00  0.00           C
ATOM  11379  O32 POPE  173      52.036  40.648  61.716  1.00  0.00           O
ATOM  11380  C32 POPE  173      54.156  41.819  61.544  1.00  0.00           C
ATOM  11383  C23 POPE  173      50.336  44.058  60.655  1.00  0.00           C
ATOM  11386  C24 POPE  173      49.347  44.627  59.645  1.00  0.00           C
ATOM  11389  C25 POPE  173      49.846  44.697  58.194  1.00  0.00           C
ATOM  11392  C26 POPE  173      50.326  43.367  57.615  1.00  0.00           C
ATOM  11395  C27 POPE  173      51.096  43.577  56.305  1.00  0.00           C
ATOM  11398  C28 POPE  173      51.436  42.247  55.615  1.00  0.00           C
ATOM  11401  C29 POPE  173      52.336  42.418  54.416  1.00  0.00           C
ATOM  11403 0C21 POPE  173      51.956  42.817  53.195  1.00  0.00           C
ATOM  11405 1C21 POPE  173      50.556  43.167  52.754  1.00  0.00           C
ATOM  11408 2C21 POPE  173      50.436  44.648  52.354  1.00  0.00           C
ATOM  11411 3C21 POPE  173      49.006  44.979  51.895  1.00  0.00           C
ATOM  11414 4C21 POPE  173      48.736  46.478  51.785  1.00  0.00           C
ATOM  11417 5C21 POPE  173      49.446  47.148  50.605  1.00  0.00           C
ATOM  11420 6C21 POPE  173      49.296  48.677  50.655  1.00  0.00           C
ATOM  11423 7C21 POPE  173      49.846  49.377  49.405  1.00  0.00           C
ATOM  11426 8C21 POPE  173      49.757  50.898  49.524  1.00  0.00           C
ATOM  11430  C33 POPE  173      53.916  41.898  60.024  1.00  0.00           C
ATOM  11433  C34 POPE  173      55.136  42.438  59.265  1.00  0.00           C
ATOM  11436  C35 POPE  173      54.826  42.717  57.794  1.00  0.00           C
ATOM  11439  C36 POPE  173      55.966  43.457  57.075  1.00  0.00           C
ATOM  11442  C37 POPE  173      55.496  44.037  55.746  1.00  0.00           C
ATOM  11445  C38 POPE  173      56.596  44.757  54.954  1.00  0.00           C
ATOM  11448  C39 POPE  173      57.216  43.868  53.875  1.00  0.00           C
ATOM  11451 0C31 POPE  173      58.097  44.627  52.885  1.00  0.00           C
ATOM  11454 1C31 POPE  173      58.376  43.778  51.646  1.00  0.00           C
ATOM  11457 2C31 POPE  173      59.056  44.528  50.495  1.00  0.00           C
ATOM  11460 3C31 POPE  173      60.576  44.648  50.615  1.00  0.00           C
ATOM  11463 4C31 POPE  173      61.187  45.207  49.314  1.00  0.00           C
ATOM  11466 5C31 POPE  173      62.706  45.058  49.235  1.00  0.00           C
ATOM  11469 6C31 POPE  173      63.316  45.769  48.026  1.00  0.00           C
ATOM  11473  NH3 POPE  174      75.256  20.507  24.805  1.00  0.00           N
ATOM  11477  C12 POPE  174      73.846  20.207  24.375  1.00  0.00           C
ATOM  11480  C11 POPE  174      73.726  18.887  23.595  1.00  0.00           C
ATOM  11483  P   POPE  174      71.246  17.978  23.865  1.00  0.00           P
ATOM  11484  O13 POPE  174      70.486  17.257  22.815  1.00  0.00           O
ATOM  11485  O14 POPE  174      71.856  17.167  24.925  1.00  0.00           O
ATOM  11486  O11 POPE  174      70.386  19.168  24.496  1.00  0.00           O
ATOM  11487  O12 POPE  174      72.406  18.757  23.095  1.00  0.00           O
ATOM  11488  C1  POPE  174      68.977  19.027  24.675  1.00  0.00           C
ATOM  11491  C2  POPE  174      68.496  19.638  26.024  1.00  0.00           C
ATOM  11493  O21 POPE  174      67.226  19.087  26.385  1.00  0.00           O
ATOM  11494  C21 POPE  174      66.126  19.507  25.754  1.00  0.00           C
ATOM  11495  O22 POPE  174      66.066  20.328  24.855  1.00  0.00           O
ATOM  11496  C22 POPE  174      64.947  18.787  26.425  1.00  0.00           C
ATOM  11499  C3  POPE  174      68.516  21.197  26.105  1.00  0.00           C
ATOM  11502  O31 POPE  174      67.587  21.697  27.115  1.00  0.00           O
ATOM  11503  C31 POPE  174      68.026  21.657  28.376  1.00  0.00           C
ATOM  11504  O32 POPE  174      69.186  21.557  28.715  1.00  0.00           O
ATOM  11505  C32 POPE  174      66.826  21.727  29.315  1.00  0.00           C
ATOM  11508  C23 POPE  174      64.126  19.657  27.404  1.00  0.00           C
ATOM  11511  C24 POPE  174      63.476  18.827  28.514  1.00  0.00           C
ATOM  11514  C25 POPE  174      62.376  19.587  29.275  1.00  0.00           C
ATOM  11517  C26 POPE  174      62.896  20.748  30.135  1.00  0.00           C
ATOM  11520  C27 POPE  174      61.736  21.567  30.694  1.00  0.00           C
ATOM  11523  C28 POPE  174      62.136  22.507  31.845  1.00  0.00           C
ATOM  11526  C29 POPE  174      60.976  23.397  32.244  1.00  0.00           C
ATOM  11528 0C21 POPE  174      60.916  24.738  32.145  1.00  0.00           C
ATOM  11530 1C21 POPE  174      62.006  25.657  31.645  1.00  0.00           C
ATOM  11533 2C21 POPE  174      61.676  26.267  30.265  1.00  0.00           C
ATOM  11536 3C21 POPE  174      60.576  27.337  30.326  1.00  0.00           C
ATOM  11539 4C21 POPE  174      60.346  28.067  28.995  1.00  0.00           C
ATOM  11542 5C21 POPE  174      61.566  28.847  28.465  1.00  0.00           C
ATOM  11545 6C21 POPE  174      61.257  29.707  27.225  1.00  0.00           C
ATOM  11548 7C21 POPE  174      62.526  30.317  26.614  1.00  0.00           C
ATOM  11551 8C21 POPE  174      62.246  31.357  25.525  1.00  0.00           C
ATOM  11555  C33 POPE  174      67.216  22.027  30.785  1.00  0.00           C
ATOM  11558  C34 POPE  174      65.996  22.387  31.645  1.00  0.00           C
ATOM  11561  C35 POPE  174      66.376  23.027  32.985  1.00  0.00           C
ATOM  11564  C36 POPE  174      65.156  23.237  33.896  1.00  0.00           C
ATOM  11567  C37 POPE  174      65.496  23.817  35.276  1.00  0.00           C
ATOM  11570  C38 POPE  174      64.236  24.047  36.116  1.00  0.00           C
ATOM  11573  C39 POPE  174      64.516  24.498  37.555  1.00  0.00           C
ATOM  11576 0C31 POPE  174      63.216  24.677  38.366  1.00  0.00           C
ATOM  11579 1C31 POPE  174      63.446  24.877  39.866  1.00  0.00           C
ATOM  11582 2C31 POPE  174      62.146  25.037  40.676  1.00  0.00           C
ATOM  11585 3C31 POPE  174      61.126  23.908  40.465  1.00  0.00           C
ATOM  11588 4C31 POPE  174      59.966  23.917  41.474  1.00  0.00           C
ATOM  11591 5C31 POPE  174      58.896  22.837  41.204  1.00  0.00           C
ATOM  11594 6C31 POPE  174      59.396  21.397  41.305  1.00  0.00           C
ATOM  11598  NH3 POPE  175      28.916  85.508  68.075  1.00  0.00           N
ATOM  11602  C12 POPE  175      29.706  86.768  68.334  1.00  0.00           C
ATOM  11605  C11 POPE  175      30.596  87.078  67.126  1.00  0.00           C
ATOM  11608  P   POPE  175      32.396  85.258  67.576  1.00  0.00           P
ATOM  11609  O13 POPE  175      32.936  86.329  68.436  1.00  0.00           O
ATOM  11610  O14 POPE  175      31.886  83.997  68.175  1.00  0.00           O
ATOM  11611  O11 POPE  175      33.456  84.867  66.484  1.00  0.00           O
ATOM  11612  O12 POPE  175      31.246  85.887  66.685  1.00  0.00           O
ATOM  11613  C1  POPE  175      33.606  85.569  65.255  1.00  0.00           C
ATOM  11616  C2  POPE  175      33.426  84.618  64.035  1.00  0.00           C
ATOM  11618  O21 POPE  175      33.126  85.359  62.836  1.00  0.00           O
ATOM  11619  C21 POPE  175      31.866  85.758  62.654  1.00  0.00           C
ATOM  11620  O22 POPE  175      31.006  85.868  63.506  1.00  0.00           O
ATOM  11621  C22 POPE  175      31.666  86.077  61.175  1.00  0.00           C
ATOM  11624  C3  POPE  175      32.417  83.458  64.325  1.00  0.00           C
ATOM  11627  O31 POPE  175      31.926  82.829  63.115  1.00  0.00           O
ATOM  11628  C31 POPE  175      32.176  81.549  62.925  1.00  0.00           C
ATOM  11629  O32 POPE  175      32.906  80.837  63.594  1.00  0.00           O
ATOM  11630  C32 POPE  175      31.396  81.019  61.754  1.00  0.00           C
ATOM  11633  C23 POPE  175      30.206  86.479  60.845  1.00  0.00           C
ATOM  11636  C24 POPE  175      30.006  86.758  59.356  1.00  0.00           C
ATOM  11639  C25 POPE  175      29.886  85.488  58.496  1.00  0.00           C
ATOM  11642  C26 POPE  175      29.716  85.818  57.005  1.00  0.00           C
ATOM  11645  C27 POPE  175      29.586  84.568  56.115  1.00  0.00           C
ATOM  11648  C28 POPE  175      29.356  84.928  54.634  1.00  0.00           C
ATOM  11651  C29 POPE  175      29.366  83.729  53.715  1.00  0.00           C
ATOM  11653 0C21 POPE  175      29.836  83.708  52.454  1.00  0.00           C
ATOM  11655 1C21 POPE  175      30.436  84.888  51.735  1.00  0.00           C
ATOM  11658 2C21 POPE  175      31.046  84.559  50.355  1.00  0.00           C
ATOM  11661 3C21 POPE  175      32.257  83.607  50.415  1.00  0.00           C
ATOM  11664 4C21 POPE  175      33.176  83.688  49.185  1.00  0.00           C
ATOM  11667 5C21 POPE  175      32.516  83.188  47.885  1.00  0.00           C
ATOM  11670 6C21 POPE  175      33.466  83.258  46.685  1.00  0.00           C
ATOM  11673 7C21 POPE  175      32.826  82.808  45.365  1.00  0.00           C
ATOM  11676 8C21 POPE  175      33.796  82.838  44.175  1.00  0.00           C
ATOM  11680  C33 POPE  175      31.666  81.807  60.455  1.00  0.00           C
ATOM  11683  C34 POPE  175      30.566  81.549  59.435  1.00  0.00           C
ATOM  11686  C35 POPE  175      30.686  80.177  58.745  1.00  0.00           C
ATOM  11689  C36 POPE  175      29.376  79.828  58.036  1.00  0.00           C
ATOM  11692  C37 POPE  175      29.516  78.707  56.996  1.00  0.00           C
ATOM  11695  C38 POPE  175      28.156  78.387  56.355  1.00  0.00           C
ATOM  11698  C39 POPE  175      28.286  77.578  55.055  1.00  0.00           C
ATOM  11701 0C31 POPE  175      27.436  78.118  53.896  1.00  0.00           C
ATOM  11704 1C31 POPE  175      27.856  79.527  53.435  1.00  0.00           C
ATOM  11707 2C31 POPE  175      27.256  79.958  52.085  1.00  0.00           C
ATOM  11710 3C31 POPE  175      27.936  79.298  50.876  1.00  0.00           C
ATOM  11713 4C31 POPE  175      27.326  79.798  49.556  1.00  0.00           C
ATOM  11716 5C31 POPE  175      27.666  78.927  48.335  1.00  0.00           C
ATOM  11719 6C31 POPE  175      26.916  79.347  47.075  1.00  0.00           C
ATOM  11723  NH3 POPE  176      84.216 126.378  71.094  1.00  0.00           N
ATOM  11727  C12 POPE  176      83.297 125.739  70.086  1.00  0.00           C
ATOM  11730  C11 POPE  176      82.696 124.438  70.645  1.00  0.00           C
ATOM  11733  P   POPE  176      83.326 122.059  71.425  1.00  0.00           P
ATOM  11734  O13 POPE  176      84.586 121.318  71.646  1.00  0.00           O
ATOM  11735  O14 POPE  176      82.366 122.148  72.544  1.00  0.00           O
ATOM  11736  O11 POPE  176      82.626 121.488  70.146  1.00  0.00           O
ATOM  11737  O12 POPE  176      83.736 123.507  70.946  1.00  0.00           O
ATOM  11738  C1  POPE  176      83.386 121.427  68.925  1.00  0.00           C
ATOM  11741  C2  POPE  176      82.556 120.739  67.814  1.00  0.00           C
ATOM  11743  O21 POPE  176      82.826 121.229  66.484  1.00  0.00           O
ATOM  11744  C21 POPE  176      84.046 121.427  66.056  1.00  0.00           C
ATOM  11745  O22 POPE  176      85.076 121.229  66.675  1.00  0.00           O
ATOM  11746  C22 POPE  176      84.016 121.868  64.595  1.00  0.00           C
ATOM  11749  C3  POPE  176      81.046 120.938  68.124  1.00  0.00           C
ATOM  11752  O31 POPE  176      80.176 120.569  67.025  1.00  0.00           O
ATOM  11753  C31 POPE  176      79.746 121.579  66.274  1.00  0.00           C
ATOM  11754  O32 POPE  176      80.026 122.747  66.435  1.00  0.00           O
ATOM  11755  C32 POPE  176      78.796 121.048  65.204  1.00  0.00           C
ATOM  11758  C23 POPE  176      82.997 122.988  64.335  1.00  0.00           C
ATOM  11761  C24 POPE  176      83.096 123.527  62.905  1.00  0.00           C
ATOM  11764  C25 POPE  176      82.247 124.788  62.695  1.00  0.00           C
ATOM  11767  C26 POPE  176      82.466 125.417  61.315  1.00  0.00           C
ATOM  11770  C27 POPE  176      82.447 126.959  61.365  1.00  0.00           C
ATOM  11773  C28 POPE  176      82.877 127.607  60.044  1.00  0.00           C
ATOM  11776  C29 POPE  176      81.806 127.449  59.005  1.00  0.00           C
ATOM  11778 0C21 POPE  176      80.906 128.393  58.686  1.00  0.00           C
ATOM  11780 1C21 POPE  176      80.836 129.773  59.305  1.00  0.00           C
ATOM  11783 2C21 POPE  176      79.687 130.622  58.735  1.00  0.00           C
ATOM  11786 3C21 POPE  176      79.876 130.973  57.256  1.00  0.00           C
ATOM  11789 4C21 POPE  176      78.586 131.443  56.554  1.00  0.00           C
ATOM  11792 5C21 POPE  176      78.666 131.313  55.024  1.00  0.00           C
ATOM  11795 6C21 POPE  176      78.676 129.844  54.546  1.00  0.00           C
ATOM  11798 7C21 POPE  176      78.626 129.713  53.014  1.00  0.00           C
ATOM  11801 8C21 POPE  176      78.626 128.253  52.544  1.00  0.00           C
ATOM  11805  C33 POPE  176      78.007 122.188  64.525  1.00  0.00           C
ATOM  11808  C34 POPE  176      76.937 121.728  63.516  1.00  0.00           C
ATOM  11811  C35 POPE  176      77.496 121.318  62.145  1.00  0.00           C
ATOM  11814  C36 POPE  176      76.366 121.019  61.146  1.00  0.00           C
ATOM  11817  C37 POPE  176      76.867 120.518  59.774  1.00  0.00           C
ATOM  11820  C38 POPE  176      75.706 119.949  58.935  1.00  0.00           C
ATOM  11823  C39 POPE  176      76.086 119.708  57.465  1.00  0.00           C
ATOM  11826 0C31 POPE  176      74.956 119.008  56.695  1.00  0.00           C
ATOM  11829 1C31 POPE  176      75.156 119.079  55.175  1.00  0.00           C
ATOM  11832 2C31 POPE  176      74.136 118.258  54.384  1.00  0.00           C
ATOM  11835 3C31 POPE  176      74.196 118.559  52.885  1.00  0.00           C
ATOM  11838 4C31 POPE  176      73.437 117.528  52.045  1.00  0.00           C
ATOM  11841 5C31 POPE  176      73.376 117.908  50.564  1.00  0.00           C
ATOM  11844 6C31 POPE  176      72.856 116.777  49.685  1.00  0.00           C
ATOM  11848  NH3 POPE  177      11.626  62.627  29.865  1.00  0.00           N
ATOM  11852  C12 POPE  177      12.896  61.807  29.795  1.00  0.00           C
ATOM  11855  C11 POPE  177      13.516  61.548  31.185  1.00  0.00           C
ATOM  11858  P   POPE  177      16.086  61.548  30.735  1.00  0.00           P
ATOM  11859  O13 POPE  177      16.526  61.188  29.366  1.00  0.00           O
ATOM  11860  O14 POPE  177      15.886  62.987  31.006  1.00  0.00           O
ATOM  11861  O11 POPE  177      17.076  60.967  31.826  1.00  0.00           O
ATOM  11862  O12 POPE  177      14.726  60.787  31.045  1.00  0.00           O
ATOM  11863  C1  POPE  177      17.046  61.408  33.185  1.00  0.00           C
ATOM  11866  C2  POPE  177      18.336  62.187  33.564  1.00  0.00           C
ATOM  11868  O21 POPE  177      18.986  61.578  34.705  1.00  0.00           O
ATOM  11869  C21 POPE  177      18.466  61.847  35.884  1.00  0.00           C
ATOM  11870  O22 POPE  177      17.356  62.299  36.095  1.00  0.00           O
ATOM  11871  C22 POPE  177      19.526  61.517  36.955  1.00  0.00           C
ATOM  11874  C3  POPE  177      18.166  63.738  33.704  1.00  0.00           C
ATOM  11877  O31 POPE  177      19.366  64.347  34.255  1.00  0.00           O
ATOM  11878  C31 POPE  177      19.996  65.207  33.454  1.00  0.00           C
ATOM  11879  O32 POPE  177      19.536  65.688  32.425  1.00  0.00           O
ATOM  11880  C32 POPE  177      21.446  65.427  33.904  1.00  0.00           C
ATOM  11883  C23 POPE  177      19.426  62.348  38.264  1.00  0.00           C
ATOM  11886  C24 POPE  177      20.586  62.047  39.225  1.00  0.00           C
ATOM  11889  C25 POPE  177      20.566  62.837  40.545  1.00  0.00           C
ATOM  11892  C26 POPE  177      19.356  62.549  41.446  1.00  0.00           C
ATOM  11895  C27 POPE  177      19.676  62.747  42.935  1.00  0.00           C
ATOM  11898  C28 POPE  177      18.496  62.467  43.896  1.00  0.00           C
ATOM  11901  C29 POPE  177      17.596  63.659  44.115  1.00  0.00           C
ATOM  11903 0C21 POPE  177      17.096  64.107  45.285  1.00  0.00           C
ATOM  11905 1C21 POPE  177      17.286  63.497  46.655  1.00  0.00           C
ATOM  11908 2C21 POPE  177      17.896  64.427  47.724  1.00  0.00           C
ATOM  11911 3C21 POPE  177      16.956  65.557  48.195  1.00  0.00           C
ATOM  11914 4C21 POPE  177      17.506  66.317  49.416  1.00  0.00           C
ATOM  11917 5C21 POPE  177      16.576  67.438  49.896  1.00  0.00           C
ATOM  11920 6C21 POPE  177      17.046  68.097  51.204  1.00  0.00           C
ATOM  11923 7C21 POPE  177      16.296  69.398  51.525  1.00  0.00           C
ATOM  11926 8C21 POPE  177      16.776  70.118  52.785  1.00  0.00           C
ATOM  11930  C33 POPE  177      21.656  65.737  35.405  1.00  0.00           C
ATOM  11933  C34 POPE  177      23.156  65.777  35.746  1.00  0.00           C
ATOM  11936  C35 POPE  177      23.426  65.887  37.256  1.00  0.00           C
ATOM  11939  C36 POPE  177      23.166  67.287  37.814  1.00  0.00           C
ATOM  11942  C37 POPE  177      23.336  67.368  39.334  1.00  0.00           C
ATOM  11945  C38 POPE  177      23.066  68.787  39.854  1.00  0.00           C
ATOM  11948  C39 POPE  177      22.976  68.898  41.385  1.00  0.00           C
ATOM  11951 0C31 POPE  177      22.726  70.337  41.855  1.00  0.00           C
ATOM  11954 1C31 POPE  177      22.626  70.477  43.376  1.00  0.00           C
ATOM  11957 2C31 POPE  177      22.866  71.909  43.864  1.00  0.00           C
ATOM  11960 3C31 POPE  177      24.226  72.097  44.545  1.00  0.00           C
ATOM  11963 4C31 POPE  177      24.256  71.518  45.965  1.00  0.00           C
ATOM  11966 5C31 POPE  177      25.646  71.578  46.615  1.00  0.00           C
ATOM  11969 6C31 POPE  177      25.656  70.997  48.035  1.00  0.00           C
ATOM  11973  NH3 POPE  178      65.087  73.479  26.474  1.00  0.00           N
ATOM  11977  C12 POPE  178      65.136  73.457  24.975  1.00  0.00           C
ATOM  11980  C11 POPE  178      64.626  74.799  24.395  1.00  0.00           C
ATOM  11983  P   POPE  178      62.526  75.808  25.645  1.00  0.00           P
ATOM  11984  O13 POPE  178      63.266  77.089  25.775  1.00  0.00           O
ATOM  11985  O14 POPE  178      61.076  75.927  25.416  1.00  0.00           O
ATOM  11986  O11 POPE  178      62.816  74.898  26.895  1.00  0.00           O
ATOM  11987  O12 POPE  178      63.206  74.938  24.515  1.00  0.00           O
ATOM  11988  C1  POPE  178      62.896  75.477  28.194  1.00  0.00           C
ATOM  11991  C2  POPE  178      61.506  75.769  28.805  1.00  0.00           C
ATOM  11993  O21 POPE  178      61.716  76.167  30.164  1.00  0.00           O
ATOM  11994  C21 POPE  178      61.956  77.467  30.275  1.00  0.00           C
ATOM  11995  O22 POPE  178      61.836  78.277  29.375  1.00  0.00           O
ATOM  11996  C22 POPE  178      62.386  77.758  31.705  1.00  0.00           C
ATOM  11999  C3  POPE  178      60.556  74.549  28.805  1.00  0.00           C
ATOM  12002  O31 POPE  178      59.466  74.799  29.725  1.00  0.00           O
ATOM  12003  C31 POPE  178      59.446  74.018  30.795  1.00  0.00           C
ATOM  12004  O32 POPE  178      59.856  72.857  30.814  1.00  0.00           O
ATOM  12005  C32 POPE  178      58.886  74.729  32.025  1.00  0.00           C
ATOM  12008  C23 POPE  178      62.286  79.247  32.085  1.00  0.00           C
ATOM  12011  C24 POPE  178      62.406  79.508  33.595  1.00  0.00           C
ATOM  12014  C25 POPE  178      61.246  78.887  34.395  1.00  0.00           C
ATOM  12017  C26 POPE  178      61.216  79.207  35.895  1.00  0.00           C
ATOM  12020  C27 POPE  178      61.366  80.697  36.225  1.00  0.00           C
ATOM  12023  C28 POPE  178      61.276  80.977  37.735  1.00  0.00           C
ATOM  12026  C29 POPE  178      61.426  82.449  37.995  1.00  0.00           C
ATOM  12028 0C21 POPE  178      61.216  83.057  39.175  1.00  0.00           C
ATOM  12030 1C21 POPE  178      60.836  82.379  40.475  1.00  0.00           C
ATOM  12033 2C21 POPE  178      59.326  82.078  40.575  1.00  0.00           C
ATOM  12036 3C21 POPE  178      58.876  81.878  42.035  1.00  0.00           C
ATOM  12039 4C21 POPE  178      57.346  81.777  42.155  1.00  0.00           C
ATOM  12042 5C21 POPE  178      56.847  81.847  43.604  1.00  0.00           C
ATOM  12045 6C21 POPE  178      55.316  81.857  43.686  1.00  0.00           C
ATOM  12048 7C21 POPE  178      54.757  81.758  45.114  1.00  0.00           C
ATOM  12051 8C21 POPE  178      54.966  83.008  45.965  1.00  0.00           C
ATOM  12055  C33 POPE  178      59.876  74.618  33.215  1.00  0.00           C
ATOM  12058  C34 POPE  178      59.407  75.277  34.525  1.00  0.00           C
ATOM  12061  C35 POPE  178      60.516  75.207  35.596  1.00  0.00           C
ATOM  12064  C36 POPE  178      60.196  75.839  36.965  1.00  0.00           C
ATOM  12067  C37 POPE  178      61.476  75.938  37.826  1.00  0.00           C
ATOM  12070  C38 POPE  178      61.396  76.887  39.026  1.00  0.00           C
ATOM  12073  C39 POPE  178      60.346  76.489  40.065  1.00  0.00           C
ATOM  12076 0C31 POPE  178      60.786  76.747  41.516  1.00  0.00           C
ATOM  12079 1C31 POPE  178      60.867  78.217  41.926  1.00  0.00           C
ATOM  12082 2C31 POPE  178      61.586  78.438  43.274  1.00  0.00           C
ATOM  12085 3C31 POPE  178      60.916  77.758  44.486  1.00  0.00           C
ATOM  12088 4C31 POPE  178      59.596  78.409  44.924  1.00  0.00           C
ATOM  12091 5C31 POPE  178      58.956  77.697  46.125  1.00  0.00           C
ATOM  12094 6C31 POPE  178      57.736  78.417  46.694  1.00  0.00           C
ATOM  12098  NH3 POPE  179      61.996 100.768  23.995  1.00  0.00           N
ATOM  12102  C12 POPE  179      62.836 101.368  25.075  1.00  0.00           C
ATOM  12105  C11 POPE  179      63.306 100.289  26.066  1.00  0.00           C
ATOM  12108  P   POPE  179      64.396  97.938  26.246  1.00  0.00           P
ATOM  12109  O13 POPE  179      63.186  97.449  26.895  1.00  0.00           O
ATOM  12110  O14 POPE  179      65.046  96.959  25.354  1.00  0.00           O
ATOM  12111  O11 POPE  179      65.486  98.328  27.345  1.00  0.00           O
ATOM  12112  O12 POPE  179      64.126  99.288  25.455  1.00  0.00           O
ATOM  12113  C1  POPE  179      65.046  98.939  28.555  1.00  0.00           C
ATOM  12116  C2  POPE  179      66.187  99.079  29.595  1.00  0.00           C
ATOM  12118  O21 POPE  179      65.646  99.548  30.835  1.00  0.00           O
ATOM  12119  C21 POPE  179      65.207 100.809  30.876  1.00  0.00           C
ATOM  12120  O22 POPE  179      65.116 101.579  29.944  1.00  0.00           O
ATOM  12121  C22 POPE  179      64.916 101.138  32.336  1.00  0.00           C
ATOM  12124  C3  POPE  179      67.437  99.897  29.135  1.00  0.00           C
ATOM  12127  O31 POPE  179      68.306 100.089  30.286  1.00  0.00           O
ATOM  12128  C31 POPE  179      68.456 101.357  30.655  1.00  0.00           C
ATOM  12129  O32 POPE  179      68.206 102.327  29.985  1.00  0.00           O
ATOM  12130  C32 POPE  179      68.896 101.418  32.126  1.00  0.00           C
ATOM  12133  C23 POPE  179      64.576 102.628  32.516  1.00  0.00           C
ATOM  12136  C24 POPE  179      64.026 102.967  33.896  1.00  0.00           C
ATOM  12139  C25 POPE  179      63.276 104.307  33.866  1.00  0.00           C
ATOM  12142  C26 POPE  179      62.646 104.658  35.215  1.00  0.00           C
ATOM  12145  C27 POPE  179      63.626 105.229  36.235  1.00  0.00           C
ATOM  12148  C28 POPE  179      63.227 104.879  37.674  1.00  0.00           C
ATOM  12151  C29 POPE  179      63.936 105.718  38.704  1.00  0.00           C
ATOM  12153 0C21 POPE  179      63.576 105.818  39.994  1.00  0.00           C
ATOM  12155 1C21 POPE  179      62.456 105.058  40.655  1.00  0.00           C
ATOM  12158 2C21 POPE  179      61.236 105.949  40.985  1.00  0.00           C
ATOM  12161 3C21 POPE  179      60.356 105.378  42.106  1.00  0.00           C
ATOM  12164 4C21 POPE  179      61.026 105.548  43.485  1.00  0.00           C
ATOM  12167 5C21 POPE  179      60.226 104.967  44.655  1.00  0.00           C
ATOM  12170 6C21 POPE  179      58.876 105.658  44.884  1.00  0.00           C
ATOM  12173 7C21 POPE  179      58.416 105.569  46.344  1.00  0.00           C
ATOM  12176 8C21 POPE  179      57.086 106.259  46.624  1.00  0.00           C
ATOM  12180  C33 POPE  179      69.306 102.848  32.524  1.00  0.00           C
ATOM  12183  C34 POPE  179      69.786 102.938  33.984  1.00  0.00           C
ATOM  12186  C35 POPE  179      68.656 103.107  34.994  1.00  0.00           C
ATOM  12189  C36 POPE  179      69.196 103.197  36.424  1.00  0.00           C
ATOM  12192  C37 POPE  179      68.136 103.589  37.465  1.00  0.00           C
ATOM  12195  C38 POPE  179      68.716 103.577  38.886  1.00  0.00           C
ATOM  12198  C39 POPE  179      67.676 103.848  39.994  1.00  0.00           C
ATOM  12201 0C31 POPE  179      66.546 102.817  40.035  1.00  0.00           C
ATOM  12204 1C31 POPE  179      65.727 102.898  41.326  1.00  0.00           C
ATOM  12207 2C31 POPE  179      64.486 101.989  41.285  1.00  0.00           C
ATOM  12210 3C31 POPE  179      63.766 101.968  42.635  1.00  0.00           C
ATOM  12213 4C31 POPE  179      62.326 101.458  42.555  1.00  0.00           C
ATOM  12216 5C31 POPE  179      61.736 101.299  43.965  1.00  0.00           C
ATOM  12219 6C31 POPE  179      60.246 100.928  43.984  1.00  0.00           C
ATOM  12223  NH3 POPE  180      80.136  48.237  25.645  1.00  0.00           N
ATOM  12227  C12 POPE  180      80.896  49.127  24.725  1.00  0.00           C
ATOM  12230  C11 POPE  180      82.387  49.027  25.045  1.00  0.00           C
ATOM  12233  P   POPE  180      84.536  50.548  24.956  1.00  0.00           P
ATOM  12234  O13 POPE  180      85.477  49.507  24.496  1.00  0.00           O
ATOM  12235  O14 POPE  180      84.726  51.958  24.556  1.00  0.00           O
ATOM  12236  O11 POPE  180      84.436  50.578  26.555  1.00  0.00           O
ATOM  12237  O12 POPE  180      83.066  50.158  24.496  1.00  0.00           O
ATOM  12238  C1  POPE  180      84.776  49.427  27.334  1.00  0.00           C
ATOM  12241  C2  POPE  180      84.197  49.617  28.766  1.00  0.00           C
ATOM  12243  O21 POPE  180      84.446  48.517  29.655  1.00  0.00           O
ATOM  12244  C21 POPE  180      83.818  47.388  29.375  1.00  0.00           C
ATOM  12245  O22 POPE  180      83.066  47.187  28.444  1.00  0.00           O
ATOM  12246  C22 POPE  180      84.146  46.387  30.475  1.00  0.00           C
ATOM  12249  C3  POPE  180      82.687  50.058  28.785  1.00  0.00           C
ATOM  12252  O31 POPE  180      82.326  50.747  29.996  1.00  0.00           O
ATOM  12253  C31 POPE  180      81.676  50.067  30.936  1.00  0.00           C
ATOM  12254  O32 POPE  180      81.526  48.868  30.985  1.00  0.00           O
ATOM  12255  C32 POPE  180      81.066  51.067  31.926  1.00  0.00           C
ATOM  12258  C23 POPE  180      83.056  45.308  30.595  1.00  0.00           C
ATOM  12261  C24 POPE  180      83.076  44.607  31.965  1.00  0.00           C
ATOM  12264  C25 POPE  180      82.547  45.487  33.106  1.00  0.00           C
ATOM  12267  C26 POPE  180      82.477  44.747  34.435  1.00  0.00           C
ATOM  12270  C27 POPE  180      82.007  45.639  35.584  1.00  0.00           C
ATOM  12273  C28 POPE  180      81.876  44.837  36.895  1.00  0.00           C
ATOM  12276  C29 POPE  180      81.446  45.677  38.065  1.00  0.00           C
ATOM  12278 0C21 POPE  180      80.896  45.207  39.194  1.00  0.00           C
ATOM  12280 1C21 POPE  180      80.637  43.747  39.514  1.00  0.00           C
ATOM  12283 2C21 POPE  180      79.146  43.488  39.806  1.00  0.00           C
ATOM  12286 3C21 POPE  180      78.846  41.987  39.826  1.00  0.00           C
ATOM  12289 4C21 POPE  180      77.396  41.667  40.234  1.00  0.00           C
ATOM  12292 5C21 POPE  180      77.117  40.158  40.196  1.00  0.00           C
ATOM  12295 6C21 POPE  180      75.667  39.799  40.555  1.00  0.00           C
ATOM  12298 7C21 POPE  180      75.396  38.297  40.355  1.00  0.00           C
ATOM  12301 8C21 POPE  180      73.947  37.887  40.645  1.00  0.00           C
ATOM  12305  C33 POPE  180      81.417  50.817  33.404  1.00  0.00           C
ATOM  12308  C34 POPE  180      80.156  50.898  34.285  1.00  0.00           C
ATOM  12311  C35 POPE  180      79.276  49.637  34.215  1.00  0.00           C
ATOM  12314  C36 POPE  180      77.848  49.938  34.675  1.00  0.00           C
ATOM  12317  C37 POPE  180      76.907  48.729  34.854  1.00  0.00           C
ATOM  12320  C38 POPE  180      75.526  48.938  34.195  1.00  0.00           C
ATOM  12323  C39 POPE  180      74.566  49.787  35.045  1.00  0.00           C
ATOM  12326 0C31 POPE  180      73.926  49.008  36.204  1.00  0.00           C
ATOM  12329 1C31 POPE  180      72.767  49.787  36.855  1.00  0.00           C
ATOM  12332 2C31 POPE  180      72.117  49.067  38.045  1.00  0.00           C
ATOM  12335 3C31 POPE  180      72.876  49.258  39.365  1.00  0.00           C
ATOM  12338 4C31 POPE  180      72.136  48.647  40.564  1.00  0.00           C
ATOM  12341 5C31 POPE  180      72.816  48.957  41.905  1.00  0.00           C
ATOM  12344 6C31 POPE  180      72.117  48.327  43.105  1.00  0.00           C
ATOM  12348  NH3 POPE  181     101.686  26.617  70.545  1.00  0.00           N
ATOM  12352  C12 POPE  181     100.626  25.617  70.884  1.00  0.00           C
ATOM  12355  C11 POPE  181      99.337  25.867  70.076  1.00  0.00           C
ATOM  12358  P   POPE  181      98.697  28.157  71.146  1.00  0.00           P
ATOM  12359  O13 POPE  181      98.557  27.267  72.326  1.00  0.00           O
ATOM  12360  O14 POPE  181      99.796  29.127  71.186  1.00  0.00           O
ATOM  12361  O11 POPE  181      97.276  28.767  70.806  1.00  0.00           O
ATOM  12362  O12 POPE  181      99.036  27.257  69.876  1.00  0.00           O
ATOM  12363  C1  POPE  181      96.887  29.317  69.556  1.00  0.00           C
ATOM  12366  C2  POPE  181      96.197  28.267  68.626  1.00  0.00           C
ATOM  12368  O21 POPE  181      96.507  28.427  67.225  1.00  0.00           O
ATOM  12369  C21 POPE  181      96.376  29.627  66.685  1.00  0.00           C
ATOM  12370  O22 POPE  181      96.106  30.677  67.245  1.00  0.00           O
ATOM  12371  C22 POPE  181      96.546  29.517  65.164  1.00  0.00           C
ATOM  12374  C3  POPE  181      94.668  28.047  68.896  1.00  0.00           C
ATOM  12377  O31 POPE  181      93.766  28.908  68.156  1.00  0.00           O
ATOM  12378  C31 POPE  181      93.386  28.478  66.965  1.00  0.00           C
ATOM  12379  O32 POPE  181      93.727  27.427  66.435  1.00  0.00           O
ATOM  12380  C32 POPE  181      92.556  29.557  66.266  1.00  0.00           C
ATOM  12383  C23 POPE  181      96.126  30.848  64.514  1.00  0.00           C
ATOM  12386  C24 POPE  181      96.057  30.867  62.985  1.00  0.00           C
ATOM  12389  C25 POPE  181      95.396  32.168  62.485  1.00  0.00           C
ATOM  12392  C26 POPE  181      95.216  32.257  60.965  1.00  0.00           C
ATOM  12395  C27 POPE  181      94.676  33.627  60.504  1.00  0.00           C
ATOM  12398  C28 POPE  181      95.106  34.017  59.076  1.00  0.00           C
ATOM  12401  C29 POPE  181      94.647  33.017  58.036  1.00  0.00           C
ATOM  12403 0C21 POPE  181      94.236  33.307  56.795  1.00  0.00           C
ATOM  12405 1C21 POPE  181      94.127  34.668  56.165  1.00  0.00           C
ATOM  12408 2C21 POPE  181      93.456  34.567  54.785  1.00  0.00           C
ATOM  12411 3C21 POPE  181      93.326  35.918  54.054  1.00  0.00           C
ATOM  12414 4C21 POPE  181      92.727  35.767  52.646  1.00  0.00           C
ATOM  12417 5C21 POPE  181      91.246  35.347  52.654  1.00  0.00           C
ATOM  12420 6C21 POPE  181      90.797  34.687  51.344  1.00  0.00           C
ATOM  12423 7C21 POPE  181      89.426  34.027  51.495  1.00  0.00           C
ATOM  12426 8C21 POPE  181      88.946  33.297  50.245  1.00  0.00           C
ATOM  12430  C33 POPE  181      92.486  29.207  64.756  1.00  0.00           C
ATOM  12433  C34 POPE  181      91.796  30.217  63.826  1.00  0.00           C
ATOM  12436  C35 POPE  181      91.826  29.647  62.404  1.00  0.00           C
ATOM  12439  C36 POPE  181      91.376  30.567  61.266  1.00  0.00           C
ATOM  12442  C37 POPE  181      91.526  29.777  59.965  1.00  0.00           C
ATOM  12445  C38 POPE  181      91.318  30.597  58.696  1.00  0.00           C
ATOM  12448  C39 POPE  181      91.876  29.877  57.465  1.00  0.00           C
ATOM  12451 0C31 POPE  181      91.617  30.648  56.165  1.00  0.00           C
ATOM  12454 1C31 POPE  181      92.516  30.147  55.035  1.00  0.00           C
ATOM  12457 2C31 POPE  181      92.316  30.918  53.724  1.00  0.00           C
ATOM  12460 3C31 POPE  181      93.367  30.547  52.675  1.00  0.00           C
ATOM  12463 4C31 POPE  181      93.176  31.287  51.344  1.00  0.00           C
ATOM  12466 5C31 POPE  181      94.156  30.787  50.266  1.00  0.00           C
ATOM  12469 6C31 POPE  181      93.876  31.387  48.885  1.00  0.00           C
ATOM  12473  NH3 POPE  182     104.736 108.268  27.846  1.00  0.00           N
ATOM  12477  C12 POPE  182     103.926 108.839  26.695  1.00  0.00           C
ATOM  12480  C11 POPE  182     102.966 109.967  27.145  1.00  0.00           C
ATOM  12483  P   POPE  182     101.598 111.269  25.256  1.00  0.00           P
ATOM  12484  O13 POPE  182     102.836 111.658  24.545  1.00  0.00           O
ATOM  12485  O14 POPE  182     100.377 110.938  24.475  1.00  0.00           O
ATOM  12486  O11 POPE  182     101.236 112.438  26.206  1.00  0.00           O
ATOM  12487  O12 POPE  182     101.876 110.068  26.235  1.00  0.00           O
ATOM  12488  C1  POPE  182     100.257 112.417  27.215  1.00  0.00           C
[truncated: 1,696,221 more chars]
