# Supplementary material for: Characterizing Membrane Association and Periplasmic Transfer of Bacterial Lipoproteins through Molecular Dynamics Simulations
Source: Structure. 2020 Apr 7;28(4):475–487.e3. doi: 10.1016/j.str.2020.01.012 (PMC7139219; doi:10.1016/j.str.2020.01.012)
Supplement: Data S2. Final Coordinates from Simulations (A–L), Related to Figure 3 [file mmc4.zip › A-L/BAME-4-atomistic.pdb]

TITLE     Protein
REMARK    THIS IS A SIMULATION BOX
CRYST1  129.105  129.105  108.782  90.00  90.00  90.00 P 1           1
MODEL        1
ATOM      1  N   CYSTA   1      70.503  68.087  64.550  1.00  0.00           N
ATOM      3  CA  CYSTA   1      70.332  67.087  65.810  1.00  0.00           C
ATOM      5  C   CYSTA   1      70.183  67.807  67.940  1.00  0.00           C
ATOM      6  O   CYSTA   1      71.212  68.448  68.150  1.00  0.00           O
ATOM      7  CB  CYSTA   1      71.423  65.857  64.590  1.00  0.00           C
ATOM     10  SG  CYSTA   1      71.582  64.857  62.350  1.00  0.00           S
ATOM     11  C1  CYSTA   1      72.802  64.267  60.340  1.00  0.00           C
ATOM     14  CA1 CYSTA   1      70.352  67.868  63.070  1.00  0.00           C
ATOM     15  OA1 CYSTA   1      69.463  67.077  62.790  1.00  0.00           O
ATOM     16  CA2 CYSTA   1      71.072  68.557  61.690  1.00  0.00           C
ATOM     19  C11 CYSTA   1      73.222  63.277  58.630  1.00  0.00           C
ATOM     21  O11 CYSTA   1      72.552  63.217  57.210  1.00  0.00           O
ATOM     22  CX1 CYSTA   1      73.382  63.097  55.920  1.00  0.00           C
ATOM     23  OX1 CYSTA   1      74.522  63.477  55.990  1.00  0.00           O
ATOM     24  CX2 CYSTA   1      72.902  62.277  54.490  1.00  0.00           C
ATOM     27  C12 CYSTA   1      74.272  61.957  58.530  1.00  0.00           C
ATOM     30  O12 CYSTA   1      74.402  61.137  57.240  1.00  0.00           O
ATOM     31  CD1 CYSTA   1      75.562  60.527  56.710  1.00  0.00           C
ATOM     32  OD1 CYSTA   1      76.562  60.337  57.360  1.00  0.00           O
ATOM     33  CD2 CYSTA   1      75.423  59.937  55.170  1.00  0.00           C
ATOM     36  CA3 CYSTA   1      71.522  67.907  60.160  1.00  0.00           C
ATOM     39  CA4 CYSTA   1      71.713  68.728  58.700  1.00  0.00           C
ATOM     42  CA5 CYSTA   1      72.312  68.157  57.240  1.00  0.00           C
ATOM     45  CA6 CYSTA   1      72.402  69.027  55.820  1.00  0.00           C
ATOM     48  CA7 CYSTA   1      72.692  68.437  54.300  1.00  0.00           C
ATOM     51  CA8 CYSTA   1      73.003  69.387  53.010  1.00  0.00           C
ATOM     54  CA9 CYSTA   1      73.582  68.887  51.570  1.00  0.00           C
ATOM     57 0CA1 CYSTA   1      72.832  69.147  50.170  1.00  0.00           C
ATOM     60 1CA1 CYSTA   1      73.613  69.017  48.770  1.00  0.00           C
ATOM     63 2CA1 CYSTA   1      72.743  68.988  47.440  1.00  0.00           C
ATOM     66 3CA1 CYSTA   1      73.342  68.357  46.130  1.00  0.00           C
ATOM     69 4CA1 CYSTA   1      73.743  69.238  44.900  1.00  0.00           C
ATOM     72 5CA1 CYSTA   1      72.622  69.677  43.920  1.00  0.00           C
ATOM     75 6CA1 CYSTA   1      73.122  70.287  42.600  1.00  0.00           C
ATOM     79  CD3 CYSTA   1      76.512  59.118  54.230  1.00  0.00           C
ATOM     82  CD4 CYSTA   1      77.262  59.717  52.950  1.00  0.00           C
ATOM     85  CD5 CYSTA   1      77.852  58.847  51.750  1.00  0.00           C
ATOM     88  CD6 CYSTA   1      78.912  59.567  50.820  1.00  0.00           C
ATOM     91  CD7 CYSTA   1      79.202  59.057  49.350  1.00  0.00           C
ATOM     94  CD8 CYSTA   1      80.502  58.237  49.050  1.00  0.00           C
ATOM     97  CD9 CYSTA   1      80.642  57.767  47.560  1.00  0.00           C
ATOM    100 0CD1 CYSTA   1      81.892  56.917  47.210  1.00  0.00           C
ATOM    103 1CD1 CYSTA   1      81.772  56.147  45.870  1.00  0.00           C
ATOM    106 2CD1 CYSTA   1      82.992  55.307  45.440  1.00  0.00           C
ATOM    109 3CD1 CYSTA   1      82.783  54.577  44.100  1.00  0.00           C
ATOM    112 4CD1 CYSTA   1      84.012  53.837  43.540  1.00  0.00           C
ATOM    115 5CD1 CYSTA   1      83.703  53.157  42.190  1.00  0.00           C
ATOM    118 6CD1 CYSTA   1      84.902  52.457  41.540  1.00  0.00           C
ATOM    122  CX3 CYSTA   1      73.682  62.097  52.950  1.00  0.00           C
ATOM    125  CX4 CYSTA   1      73.622  60.807  51.870  1.00  0.00           C
ATOM    128  CX5 CYSTA   1      74.222  60.688  50.320  1.00  0.00           C
ATOM    131  CX6 CYSTA   1      74.143  59.327  49.370  1.00  0.00           C
ATOM    134  CX7 CYSTA   1      74.482  59.237  47.750  1.00  0.00           C
ATOM    137  CX8 CYSTA   1      74.393  57.857  46.850  1.00  0.00           C
ATOM    140  CX9 CYSTA   1      74.253  57.728  45.300  1.00  0.00           C
ATOM    142 0CX1 CYSTA   1      74.482  56.767  44.310  1.00  0.00           C
ATOM    144 1CX1 CYSTA   1      75.072  55.337  44.180  1.00  0.00           C
ATOM    147 2CX1 CYSTA   1      74.472  54.237  43.180  1.00  0.00           C
ATOM    150 3CX1 CYSTA   1      75.412  53.037  42.750  1.00  0.00           C
ATOM    153 4CX1 CYSTA   1      74.732  51.857  41.990  1.00  0.00           C
ATOM    156 5CX1 CYSTA   1      75.652  50.757  41.350  1.00  0.00           C
ATOM    159 6CX1 CYSTA   1      76.382  49.797  42.320  1.00  0.00           C
ATOM    162 7CX1 CYSTA   1      77.072  48.597  41.630  1.00  0.00           C
ATOM    165 8CX1 CYSTA   1      77.832  47.687  42.600  1.00  0.00           C
ATOM    169  N   SER A   2      69.262  67.917  69.530  1.00  0.00           N
ATOM    171  CA  SER A   2      68.962  68.747  71.360  1.00  0.00           C
ATOM    173  CB  SER A   2      70.402  69.118  71.780  1.00  0.00           C
ATOM    176  OG  SER A   2      70.963  70.077  70.890  1.00  0.00           O
ATOM    178  C   SER A   2      68.272  68.728  73.500  1.00  0.00           C
ATOM    179  O   SER A   2      68.493  67.607  73.930  1.00  0.00           O
ATOM    180  N   GLY A   3      67.572  69.637  74.920  1.00  0.00           N
ATOM    182  CA  GLY A   3      67.042  69.647  76.850  1.00  0.00           C
ATOM    185  C   GLY A   3      66.142  70.368  78.810  1.00  0.00           C
ATOM    186  O   GLY A   3      66.142  69.417  79.580  1.00  0.00           O
ATOM    187  N   ASN A   4      65.402  71.697  79.780  1.00  0.00           N
ATOM    189  CA  ASN A   4      64.692  72.478  81.410  1.00  0.00           C
ATOM    191  CB  ASN A   4      63.083  72.317  81.440  1.00  0.00           C
ATOM    194  CG  ASN A   4      62.302  72.688  82.750  1.00  0.00           C
ATOM    195  OD1 ASN A   4      62.622  72.107  83.790  1.00  0.00           O
ATOM    196  ND2 ASN A   4      61.332  73.627  82.730  1.00  0.00           N
ATOM    199  C   ASN A   4      64.743  74.157  82.640  1.00  0.00           C
ATOM    200  O   ASN A   4      65.003  75.188  82.030  1.00  0.00           O
ATOM    201  N   THR A   5      64.463  74.577  84.260  1.00  0.00           N
ATOM    203  CA  THR A   5      64.402  75.797  85.650  1.00  0.00           C
ATOM    205  CB  THR A   5      63.222  75.477  86.680  1.00  0.00           C
ATOM    207  OG1 THR A   5      62.042  75.007  86.050  1.00  0.00           O
ATOM    209  CG2 THR A   5      62.752  76.587  87.680  1.00  0.00           C
ATOM    213  C   THR A   5      65.492  76.408  87.060  1.00  0.00           C
ATOM    214  O   THR A   5      66.533  75.777  87.060  1.00  0.00           O
ATOM    215  N   LEU A   6      65.652  77.408  88.320  1.00  0.00           N
ATOM    217  CA  LEU A   6      65.312  78.548  89.550  1.00  0.00           C
ATOM    219  CB  LEU A   6      65.043  78.177  91.180  1.00  0.00           C
ATOM    222  CG  LEU A   6      63.853  78.007  92.260  1.00  0.00           C
ATOM    224  CD1 LEU A   6      63.942  76.727  93.120  1.00  0.00           C
ATOM    228  CD2 LEU A   6      63.853  79.097  93.390  1.00  0.00           C
ATOM    232  C   LEU A   6      66.493  79.787  89.970  1.00  0.00           C
ATOM    233  O   LEU A   6      67.353  80.028  89.130  1.00  0.00           O
ATOM    234  N   GLU A   7      66.573  80.577  91.250  1.00  0.00           N
ATOM    236  CA  GLU A   7      67.592  81.637  91.850  1.00  0.00           C
ATOM    238  CB  GLU A   7      67.262  82.708  93.060  1.00  0.00           C
ATOM    241  CG  GLU A   7      66.082  83.707  93.280  1.00  0.00           C
ATOM    244  CD  GLU A   7      66.022  84.917  92.370  1.00  0.00           C
ATOM    245  OE1 GLU A   7      66.993  85.738  92.380  1.00  0.00           O
ATOM    246  OE2 GLU A   7      64.982  85.088  91.680  1.00  0.00           O
ATOM    247  C   GLU A   7      68.962  81.058  92.420  1.00  0.00           C
ATOM    248  O   GLU A   7      69.432  80.017  91.980  1.00  0.00           O
ATOM    249  N   ARG A   8      69.652  81.707  93.460  1.00  0.00           N
ATOM    251  CA  ARG A   8      70.893  81.287  94.142  1.00  0.00           C
ATOM    253  CB  ARG A   8      71.762  82.448  94.782  1.00  0.00           C
ATOM    256  CG  ARG A   8      72.262  83.628  93.900  1.00  0.00           C
ATOM    259  CD  ARG A   8      72.972  83.197  92.620  1.00  0.00           C
ATOM    262  NE  ARG A   8      74.033  84.188  92.230  1.00  0.00           N
ATOM    264  CZ  ARG A   8      74.692  84.057  91.080  1.00  0.00           C
ATOM    265  NH1 ARG A   8      74.412  83.107  90.220  1.00  0.00           N
ATOM    268  NH2 ARG A   8      75.662  84.907  90.810  1.00  0.00           N
ATOM    271  C   ARG A   8      70.542  80.428  95.362  1.00  0.00           C
ATOM    272  O   ARG A   8      69.872  80.918  96.262  1.00  0.00           O
ATOM    273  N   VAL A   9      70.973  79.147  95.422  1.00  0.00           N
ATOM    275  CA  VAL A   9      70.772  78.238  96.552  1.00  0.00           C
ATOM    277  CB  VAL A   9      69.342  77.677  96.752  1.00  0.00           C
ATOM    279  CG1 VAL A   9      68.463  78.638  97.572  1.00  0.00           C
ATOM    283  CG2 VAL A   9      68.723  77.347  95.382  1.00  0.00           C
ATOM    287  C   VAL A   9      71.683  77.037  96.352  1.00  0.00           C
ATOM    288  O   VAL A   9      72.072  76.738  95.222  1.00  0.00           O
ATOM    289  N   VAL A  10      72.012  76.287  97.412  1.00  0.00           N
ATOM    291  CA  VAL A  10      72.732  75.027  97.322  1.00  0.00           C
ATOM    293  CB  VAL A  10      74.242  75.118  97.542  1.00  0.00           C
ATOM    295  CG1 VAL A  10      74.912  75.298  96.182  1.00  0.00           C
ATOM    299  CG2 VAL A  10      74.572  76.287  98.472  1.00  0.00           C
ATOM    303  C   VAL A  10      72.152  74.127  98.372  1.00  0.00           C
ATOM    304  O   VAL A  10      71.423  74.557  99.252  1.00  0.00           O
ATOM    305  N   TYR A  11      72.423  72.827  98.392  1.00  0.00           N
ATOM    307  CA  TYR A  11      73.033  72.007  97.372  1.00  0.00           C
ATOM    309  CB  TYR A  11      74.262  71.247  97.982  1.00  0.00           C
ATOM    312  CG  TYR A  11      74.583  69.908  97.372  1.00  0.00           C
ATOM    313  CD1 TYR A  11      75.342  69.827  96.202  1.00  0.00           C
ATOM    315  CE1 TYR A  11      75.662  68.577  95.652  1.00  0.00           C
ATOM    317  CZ  TYR A  11      75.253  67.397  96.272  1.00  0.00           C
ATOM    318  OH  TYR A  11      75.652  66.177  95.672  1.00  0.00           O
ATOM    320  CD2 TYR A  11      74.132  68.707  97.972  1.00  0.00           C
ATOM    322  CE2 TYR A  11      74.472  67.457  97.432  1.00  0.00           C
ATOM    324  C   TYR A  11      71.952  71.137  96.752  1.00  0.00           C
ATOM    325  O   TYR A  11      70.912  70.897  97.352  1.00  0.00           O
ATOM    326  N   ARG A  12      72.202  70.667  95.522  1.00  0.00           N
ATOM    328  CA  ARG A  12      71.503  69.547  94.942  1.00  0.00           C
ATOM    330  CB  ARG A  12      70.433  69.967  93.910  1.00  0.00           C
ATOM    333  CG  ARG A  12      69.082  70.377  94.502  1.00  0.00           C
ATOM    336  CD  ARG A  12      67.952  70.257  93.480  1.00  0.00           C
ATOM    339  NE  ARG A  12      68.243  71.167  92.320  1.00  0.00           N
ATOM    341  CZ  ARG A  12      68.522  70.777  91.090  1.00  0.00           C
ATOM    342  NH1 ARG A  12      68.872  69.518  90.860  1.00  0.00           N
ATOM    345  NH2 ARG A  12      68.473  71.677  90.120  1.00  0.00           N
ATOM    348  C   ARG A  12      72.493  68.688  94.212  1.00  0.00           C
ATOM    349  O   ARG A  12      73.482  69.227  93.690  1.00  0.00           O
ATOM    350  N   PRO A  13      72.202  67.397  94.090  1.00  0.00           N
ATOM    351  CD  PRO A  13      71.152  66.667  94.812  1.00  0.00           C
ATOM    354  CA  PRO A  13      72.862  66.567  93.120  1.00  0.00           C
ATOM    356  CB  PRO A  13      72.622  65.158  93.710  1.00  0.00           C
ATOM    359  CG  PRO A  13      71.202  65.247  94.262  1.00  0.00           C
ATOM    362  C   PRO A  13      72.132  66.697  91.800  1.00  0.00           C
ATOM    363  O   PRO A  13      71.142  67.438  91.670  1.00  0.00           O
ATOM    364  N   ASP A  14      72.632  65.967  90.800  1.00  0.00           N
ATOM    366  CA  ASP A  14      72.072  65.827  89.490  1.00  0.00           C
ATOM    368  CB  ASP A  14      73.182  65.317  88.510  1.00  0.00           C
ATOM    371  CG  ASP A  14      74.493  66.107  88.520  1.00  0.00           C
ATOM    372  OD1 ASP A  14      74.572  67.198  89.160  1.00  0.00           O
ATOM    373  OD2 ASP A  14      75.463  65.637  87.840  1.00  0.00           O
ATOM    374  C   ASP A  14      70.822  64.927  89.500  1.00  0.00           C
ATOM    375  O   ASP A  14      70.702  63.978  90.260  1.00  0.00           O
ATOM    376  N   ILE A  15      69.812  65.238  88.650  1.00  0.00           N
ATOM    378  CA  ILE A  15      68.642  64.387  88.420  1.00  0.00           C
ATOM    380  CB  ILE A  15      67.342  64.978  88.990  1.00  0.00           C
ATOM    382  CG2 ILE A  15      66.132  64.097  88.580  1.00  0.00           C
ATOM    386  CG1 ILE A  15      67.442  65.158  90.530  1.00  0.00           C
ATOM    389  CD  ILE A  15      66.232  65.837  91.170  1.00  0.00           C
ATOM    393  C   ILE A  15      68.533  64.188  86.920  1.00  0.00           C
ATOM    394  O   ILE A  15      68.522  65.147  86.160  1.00  0.00           O
ATOM    395  N   ASN A  16      68.482  62.927  86.430  1.00  0.00           N
ATOM    397  CA  ASN A  16      68.393  62.637  85.010  1.00  0.00           C
ATOM    399  CB  ASN A  16      69.562  61.767  84.490  1.00  0.00           C
ATOM    402  CG  ASN A  16      70.792  62.637  84.280  1.00  0.00           C
ATOM    403  OD1 ASN A  16      70.673  63.857  84.230  1.00  0.00           O
ATOM    404  ND2 ASN A  16      72.002  62.027  84.230  1.00  0.00           N
ATOM    407  C   ASN A  16      67.112  61.887  84.760  1.00  0.00           C
ATOM    408  O   ASN A  16      66.742  60.957  85.490  1.00  0.00           O
ATOM    409  N   GLN A  17      66.372  62.237  83.710  1.00  0.00           N
ATOM    411  CA  GLN A  17      65.072  61.677  83.460  1.00  0.00           C
ATOM    413  CB  GLN A  17      63.942  62.597  84.000  1.00  0.00           C
ATOM    416  CG  GLN A  17      63.772  62.607  85.530  1.00  0.00           C
ATOM    419  CD  GLN A  17      62.812  61.507  86.000  1.00  0.00           C
ATOM    420  OE1 GLN A  17      61.582  61.607  85.950  1.00  0.00           O
ATOM    421  NE2 GLN A  17      63.403  60.427  86.550  1.00  0.00           N
ATOM    424  C   GLN A  17      64.923  61.417  81.990  1.00  0.00           C
ATOM    425  O   GLN A  17      65.582  62.027  81.140  1.00  0.00           O
ATOM    426  N   GLY A  18      64.033  60.487  81.630  1.00  0.00           N
ATOM    428  CA  GLY A  18      63.923  60.077  80.240  1.00  0.00           C
ATOM    431  C   GLY A  18      65.032  59.227  79.670  1.00  0.00           C
ATOM    432  O   GLY A  18      66.082  58.978  80.240  1.00  0.00           O
ATOM    433  N   ASN A  19      64.732  58.717  78.460  1.00  0.00           N
ATOM    435  CA  ASN A  19      65.592  57.957  77.590  1.00  0.00           C
ATOM    437  CB  ASN A  19      64.882  57.607  76.270  1.00  0.00           C
ATOM    440  CG  ASN A  19      63.622  56.807  76.540  1.00  0.00           C
ATOM    441  OD1 ASN A  19      63.662  55.587  76.590  1.00  0.00           O
ATOM    442  ND2 ASN A  19      62.452  57.487  76.680  1.00  0.00           N
ATOM    445  C   ASN A  19      66.853  58.707  77.220  1.00  0.00           C
ATOM    446  O   ASN A  19      66.812  59.857  76.790  1.00  0.00           O
ATOM    447  N   TYR A  20      68.012  58.057  77.350  1.00  0.00           N
ATOM    449  CA  TYR A  20      69.242  58.647  76.900  1.00  0.00           C
ATOM    451  CB  TYR A  20      70.423  57.947  77.610  1.00  0.00           C
ATOM    454  CG  TYR A  20      71.702  58.717  77.420  1.00  0.00           C
ATOM    455  CD1 TYR A  20      72.462  58.547  76.260  1.00  0.00           C
ATOM    457  CE1 TYR A  20      73.682  59.217  76.110  1.00  0.00           C
ATOM    459  CZ  TYR A  20      74.162  60.047  77.130  1.00  0.00           C
ATOM    460  OH  TYR A  20      75.452  60.597  76.980  1.00  0.00           O
ATOM    462  CD2 TYR A  20      72.152  59.597  78.420  1.00  0.00           C
ATOM    464  CE2 TYR A  20      73.382  60.267  78.270  1.00  0.00           C
ATOM    466  C   TYR A  20      69.312  58.517  75.380  1.00  0.00           C
ATOM    467  O   TYR A  20      69.272  57.427  74.820  1.00  0.00           O
ATOM    468  N   LEU A  21      69.423  59.657  74.680  1.00  0.00           N
ATOM    470  CA  LEU A  21      69.592  59.687  73.260  1.00  0.00           C
ATOM    472  CB  LEU A  21      68.283  59.977  72.450  1.00  0.00           C
ATOM    475  CG  LEU A  21      67.182  60.887  73.060  1.00  0.00           C
ATOM    477  CD1 LEU A  21      67.493  62.377  72.910  1.00  0.00           C
ATOM    481  CD2 LEU A  21      65.842  60.627  72.360  1.00  0.00           C
ATOM    485  C   LEU A  21      70.762  60.587  72.910  1.00  0.00           C
ATOM    486  O   LEU A  21      70.923  61.688  73.420  1.00  0.00           O
ATOM    487  N   THR A  22      71.652  60.087  72.050  1.00  0.00           N
ATOM    489  CA  THR A  22      72.702  60.837  71.370  1.00  0.00           C
ATOM    491  CB  THR A  22      73.993  60.007  71.060  1.00  0.00           C
ATOM    493  OG1 THR A  22      74.183  59.627  69.700  1.00  0.00           O
ATOM    495  CG2 THR A  22      74.012  58.717  71.870  1.00  0.00           C
ATOM    499  C   THR A  22      72.083  61.427  70.130  1.00  0.00           C
ATOM    500  O   THR A  22      71.202  60.827  69.520  1.00  0.00           O
ATOM    501  N   ALA A  23      72.512  62.647  69.730  1.00  0.00           N
ATOM    503  CA  ALA A  23      71.982  63.307  68.560  1.00  0.00           C
ATOM    505  CB  ALA A  23      72.683  64.667  68.410  1.00  0.00           C
ATOM    509  C   ALA A  23      72.162  62.467  67.290  1.00  0.00           C
ATOM    510  O   ALA A  23      71.293  62.357  66.420  1.00  0.00           O
ATOM    511  N   ASN A  24      73.312  61.797  67.220  1.00  0.00           N
ATOM    513  CA  ASN A  24      73.723  60.847  66.210  1.00  0.00           C
ATOM    515  CB  ASN A  24      75.272  60.688  66.330  1.00  0.00           C
ATOM    518  CG  ASN A  24      75.952  59.427  65.800  1.00  0.00           C
ATOM    519  OD1 ASN A  24      76.832  58.897  66.480  1.00  0.00           O
ATOM    520  ND2 ASN A  24      75.582  58.947  64.590  1.00  0.00           N
ATOM    523  C   ASN A  24      72.882  59.587  66.140  1.00  0.00           C
ATOM    524  O   ASN A  24      72.673  59.048  65.060  1.00  0.00           O
ATOM    525  N   ASP A  25      72.322  59.107  67.270  1.00  0.00           N
ATOM    527  CA  ASP A  25      71.363  58.027  67.280  1.00  0.00           C
ATOM    529  CB  ASP A  25      71.482  57.257  68.620  1.00  0.00           C
ATOM    532  CG  ASP A  25      72.772  56.457  68.640  1.00  0.00           C
ATOM    533  OD1 ASP A  25      73.193  55.927  67.580  1.00  0.00           O
ATOM    534  OD2 ASP A  25      73.353  56.247  69.740  1.00  0.00           O
ATOM    535  C   ASP A  25      69.923  58.467  66.960  1.00  0.00           C
ATOM    536  O   ASP A  25      69.152  57.697  66.390  1.00  0.00           O
ATOM    537  N   VAL A  26      69.533  59.737  67.200  1.00  0.00           N
ATOM    539  CA  VAL A  26      68.262  60.298  66.720  1.00  0.00           C
ATOM    541  CB  VAL A  26      67.912  61.597  67.430  1.00  0.00           C
ATOM    543  CG1 VAL A  26      66.632  62.257  66.860  1.00  0.00           C
ATOM    547  CG2 VAL A  26      67.712  61.297  68.930  1.00  0.00           C
ATOM    551  C   VAL A  26      68.222  60.447  65.190  1.00  0.00           C
ATOM    552  O   VAL A  26      67.192  60.287  64.540  1.00  0.00           O
ATOM    553  N   SER A  27      69.412  60.688  64.590  1.00  0.00           N
ATOM    555  CA  SER A  27      69.702  60.717  63.160  1.00  0.00           C
ATOM    557  CB  SER A  27      71.202  61.137  62.960  1.00  0.00           C
ATOM    560  OG  SER A  27      71.573  61.517  61.640  1.00  0.00           O
ATOM    562  C   SER A  27      69.372  59.387  62.470  1.00  0.00           C
ATOM    563  O   SER A  27      68.893  59.347  61.340  1.00  0.00           O
ATOM    564  N   LYS A  28      69.592  58.237  63.130  1.00  0.00           N
ATOM    566  CA  LYS A  28      69.432  56.907  62.560  1.00  0.00           C
ATOM    568  CB  LYS A  28      69.962  55.817  63.530  1.00  0.00           C
ATOM    571  CG  LYS A  28      71.462  55.957  63.810  1.00  0.00           C
ATOM    574  CD  LYS A  28      71.982  55.047  64.930  1.00  0.00           C
ATOM    577  CE  LYS A  28      72.042  53.557  64.600  1.00  0.00           C
ATOM    580  NZ  LYS A  28      72.632  52.807  65.730  1.00  0.00           N
ATOM    584  C   LYS A  28      68.003  56.527  62.180  1.00  0.00           C
ATOM    585  O   LYS A  28      67.792  55.637  61.350  1.00  0.00           O
ATOM    586  N   ILE A  29      66.982  57.157  62.810  1.00  0.00           N
ATOM    588  CA  ILE A  29      65.582  56.947  62.490  1.00  0.00           C
ATOM    590  CB  ILE A  29      64.622  57.528  63.540  1.00  0.00           C
ATOM    592  CG2 ILE A  29      65.012  56.977  64.930  1.00  0.00           C
ATOM    596  CG1 ILE A  29      64.572  59.067  63.520  1.00  0.00           C
ATOM    599  CD  ILE A  29      63.302  59.607  62.860  1.00  0.00           C
ATOM    603  C   ILE A  29      65.162  57.427  61.110  1.00  0.00           C
ATOM    604  O   ILE A  29      65.673  58.417  60.570  1.00  0.00           O
ATOM    605  N   ARG A  30      64.202  56.747  60.480  1.00  0.00           N
ATOM    607  CA  ARG A  30      63.692  57.147  59.190  1.00  0.00           C
ATOM    609  CB  ARG A  30      64.412  56.478  57.990  1.00  0.00           C
ATOM    612  CG  ARG A  30      65.822  56.977  57.640  1.00  0.00           C
ATOM    615  CD  ARG A  30      66.943  56.227  58.360  1.00  0.00           C
ATOM    618  NE  ARG A  30      68.202  56.527  57.630  1.00  0.00           N
ATOM    620  CZ  ARG A  30      69.362  55.947  57.890  1.00  0.00           C
ATOM    621  NH1 ARG A  30      69.552  55.167  58.920  1.00  0.00           N
ATOM    624  NH2 ARG A  30      70.342  56.237  57.060  1.00  0.00           N
ATOM    627  C   ARG A  30      62.213  56.847  59.110  1.00  0.00           C
ATOM    628  O   ARG A  30      61.623  56.267  60.020  1.00  0.00           O
ATOM    629  N   VAL A  31      61.562  57.287  58.010  1.00  0.00           N
ATOM    631  CA  VAL A  31      60.162  57.047  57.720  1.00  0.00           C
ATOM    633  CB  VAL A  31      59.542  58.177  56.910  1.00  0.00           C
ATOM    635  CG1 VAL A  31      58.013  58.037  56.980  1.00  0.00           C
ATOM    639  CG2 VAL A  31      60.002  59.507  57.520  1.00  0.00           C
ATOM    643  C   VAL A  31      60.002  55.767  56.940  1.00  0.00           C
ATOM    644  O   VAL A  31      60.643  55.567  55.920  1.00  0.00           O
ATOM    645  N   GLY A  32      59.123  54.877  57.430  1.00  0.00           N
ATOM    647  CA  GLY A  32      58.962  53.527  56.900  1.00  0.00           C
ATOM    650  C   GLY A  32      59.352  52.528  57.950  1.00  0.00           C
ATOM    651  O   GLY A  32      59.032  51.347  57.850  1.00  0.00           O
ATOM    652  N   MET A  33      59.993  53.007  59.040  1.00  0.00           N
ATOM    654  CA  MET A  33      60.412  52.187  60.160  1.00  0.00           C
ATOM    656  CB  MET A  33      61.112  52.997  61.270  1.00  0.00           C
ATOM    659  CG  MET A  33      62.562  53.407  60.970  1.00  0.00           C
ATOM    662  SD  MET A  33      63.762  52.037  61.110  1.00  0.00           S
ATOM    663  CE  MET A  33      65.183  53.157  61.100  1.00  0.00           C
ATOM    667  C   MET A  33      59.312  51.387  60.830  1.00  0.00           C
ATOM    668  O   MET A  33      58.322  51.927  61.330  1.00  0.00           O
ATOM    669  N   THR A  34      59.533  50.067  60.920  1.00  0.00           N
ATOM    671  CA  THR A  34      58.842  49.188  61.840  1.00  0.00           C
ATOM    673  CB  THR A  34      59.072  47.687  61.610  1.00  0.00           C
ATOM    675  OG1 THR A  34      58.172  46.887  62.370  1.00  0.00           O
ATOM    677  CG2 THR A  34      60.482  47.207  61.970  1.00  0.00           C
ATOM    681  C   THR A  34      59.202  49.547  63.260  1.00  0.00           C
ATOM    682  O   THR A  34      60.332  49.927  63.580  1.00  0.00           O
ATOM    683  N   GLN A  35      58.242  49.417  64.170  1.00  0.00           N
ATOM    685  CA  GLN A  35      58.342  49.867  65.540  1.00  0.00           C
ATOM    687  CB  GLN A  35      56.903  49.727  66.060  1.00  0.00           C
ATOM    690  CG  GLN A  35      56.623  50.377  67.420  1.00  0.00           C
ATOM    693  CD  GLN A  35      55.152  50.207  67.750  1.00  0.00           C
ATOM    694  OE1 GLN A  35      54.292  51.077  67.640  1.00  0.00           O
ATOM    695  NE2 GLN A  35      54.822  48.957  68.150  1.00  0.00           N
ATOM    698  C   GLN A  35      59.393  49.057  66.320  1.00  0.00           C
ATOM    699  O   GLN A  35      60.052  49.517  67.250  1.00  0.00           O
ATOM    700  N   GLN A  36      59.632  47.817  65.850  1.00  0.00           N
ATOM    702  CA  GLN A  36      60.722  46.947  66.260  1.00  0.00           C
ATOM    704  CB  GLN A  36      60.522  45.577  65.540  1.00  0.00           C
ATOM    707  CG  GLN A  36      61.493  44.438  65.920  1.00  0.00           C
ATOM    710  CD  GLN A  36      62.832  44.537  65.190  1.00  0.00           C
ATOM    711  OE1 GLN A  36      63.842  44.947  65.750  1.00  0.00           O
ATOM    712  NE2 GLN A  36      62.832  44.147  63.890  1.00  0.00           N
ATOM    715  C   GLN A  36      62.122  47.547  66.030  1.00  0.00           C
ATOM    716  O   GLN A  36      62.922  47.637  66.960  1.00  0.00           O
ATOM    717  N   GLN A  37      62.423  48.097  64.820  1.00  0.00           N
ATOM    719  CA  GLN A  37      63.752  48.587  64.480  1.00  0.00           C
ATOM    721  CB  GLN A  37      64.082  48.497  62.960  1.00  0.00           C
ATOM    724  CG  GLN A  37      64.332  47.037  62.490  1.00  0.00           C
ATOM    727  CD  GLN A  37      65.183  46.938  61.210  1.00  0.00           C
ATOM    728  OE1 GLN A  37      66.152  47.658  60.990  1.00  0.00           O
ATOM    729  NE2 GLN A  37      64.853  45.957  60.340  1.00  0.00           N
ATOM    732  C   GLN A  37      64.022  49.987  65.020  1.00  0.00           C
ATOM    733  O   GLN A  37      65.173  50.387  65.190  1.00  0.00           O
ATOM    734  N   VAL A  38      62.952  50.717  65.390  1.00  0.00           N
ATOM    736  CA  VAL A  38      63.062  51.887  66.260  1.00  0.00           C
ATOM    738  CB  VAL A  38      61.712  52.587  66.410  1.00  0.00           C
ATOM    740  CG1 VAL A  38      61.772  53.727  67.450  1.00  0.00           C
ATOM    744  CG2 VAL A  38      61.282  53.157  65.050  1.00  0.00           C
ATOM    748  C   VAL A  38      63.662  51.548  67.620  1.00  0.00           C
ATOM    749  O   VAL A  38      64.603  52.197  68.090  1.00  0.00           O
ATOM    750  N   ALA A  39      63.193  50.457  68.270  1.00  0.00           N
ATOM    752  CA  ALA A  39      63.662  50.067  69.590  1.00  0.00           C
ATOM    754  CB  ALA A  39      62.662  49.067  70.200  1.00  0.00           C
ATOM    758  C   ALA A  39      65.043  49.427  69.590  1.00  0.00           C
ATOM    759  O   ALA A  39      65.743  49.387  70.600  1.00  0.00           O
ATOM    760  N   TYR A  40      65.482  48.947  68.400  1.00  0.00           N
ATOM    762  CA  TYR A  40      66.802  48.407  68.150  1.00  0.00           C
ATOM    764  CB  TYR A  40      66.952  47.877  66.680  1.00  0.00           C
ATOM    767  CG  TYR A  40      68.333  47.317  66.340  1.00  0.00           C
ATOM    768  CD1 TYR A  40      68.702  46.027  66.750  1.00  0.00           C
ATOM    770  CE1 TYR A  40      69.973  45.517  66.460  1.00  0.00           C
ATOM    772  CZ  TYR A  40      70.912  46.297  65.750  1.00  0.00           C
ATOM    773  OH  TYR A  40      72.192  45.767  65.460  1.00  0.00           O
ATOM    775  CD2 TYR A  40      69.262  48.087  65.620  1.00  0.00           C
ATOM    777  CE2 TYR A  40      70.552  47.587  65.340  1.00  0.00           C
ATOM    779  C   TYR A  40      67.923  49.387  68.450  1.00  0.00           C
ATOM    780  O   TYR A  40      68.962  48.987  68.960  1.00  0.00           O
ATOM    781  N   ALA A  41      67.762  50.677  68.120  1.00  0.00           N
ATOM    783  CA  ALA A  41      68.853  51.618  68.290  1.00  0.00           C
ATOM    785  CB  ALA A  41      69.213  52.257  66.940  1.00  0.00           C
ATOM    789  C   ALA A  41      68.592  52.677  69.340  1.00  0.00           C
ATOM    790  O   ALA A  41      69.542  53.147  69.980  1.00  0.00           O
ATOM    791  N   LEU A  42      67.322  53.057  69.600  1.00  0.00           N
ATOM    793  CA  LEU A  42      67.002  54.087  70.570  1.00  0.00           C
ATOM    795  CB  LEU A  42      65.792  54.947  70.100  1.00  0.00           C
ATOM    798  CG  LEU A  42      66.022  55.837  68.860  1.00  0.00           C
ATOM    800  CD1 LEU A  42      64.732  56.637  68.600  1.00  0.00           C
ATOM    804  CD2 LEU A  42      67.202  56.787  69.040  1.00  0.00           C
ATOM    808  C   LEU A  42      66.632  53.517  71.930  1.00  0.00           C
ATOM    809  O   LEU A  42      66.342  54.257  72.880  1.00  0.00           O
ATOM    810  N   GLY A  43      66.662  52.187  72.080  1.00  0.00           N
ATOM    812  CA  GLY A  43      66.152  51.497  73.240  1.00  0.00           C
ATOM    815  C   GLY A  43      64.652  51.447  73.270  1.00  0.00           C
ATOM    816  O   GLY A  43      63.942  51.977  72.420  1.00  0.00           O
ATOM    817  N   THR A  44      64.122  50.797  74.310  1.00  0.00           N
ATOM    819  CA  THR A  44      62.692  50.787  74.590  1.00  0.00           C
ATOM    821  CB  THR A  44      62.252  49.647  75.510  1.00  0.00           C
ATOM    823  OG1 THR A  44      62.902  49.637  76.780  1.00  0.00           O
ATOM    825  CG2 THR A  44      62.682  48.377  74.800  1.00  0.00           C
ATOM    829  C   THR A  44      62.322  52.127  75.170  1.00  0.00           C
ATOM    830  O   THR A  44      63.003  52.597  76.080  1.00  0.00           O
ATOM    831  N   PRO A  45      61.322  52.837  74.660  1.00  0.00           N
ATOM    832  CD  PRO A  45      60.282  52.327  73.760  1.00  0.00           C
ATOM    835  CA  PRO A  45      60.882  54.048  75.330  1.00  0.00           C
ATOM    837  CB  PRO A  45      59.783  54.587  74.410  1.00  0.00           C
ATOM    840  CG  PRO A  45      59.112  53.317  73.890  1.00  0.00           C
ATOM    843  C   PRO A  45      60.392  53.747  76.740  1.00  0.00           C
ATOM    844  O   PRO A  45      59.832  52.687  77.010  1.00  0.00           O
ATOM    845  N   LEU A  46      60.632  54.677  77.670  1.00  0.00           N
ATOM    847  CA  LEU A  46      60.132  54.567  79.030  1.00  0.00           C
ATOM    849  CB  LEU A  46      61.173  55.137  80.010  1.00  0.00           C
ATOM    852  CG  LEU A  46      62.272  54.157  80.440  1.00  0.00           C
ATOM    854  CD1 LEU A  46      63.193  53.697  79.310  1.00  0.00           C
ATOM    858  CD2 LEU A  46      63.102  54.847  81.510  1.00  0.00           C
ATOM    862  C   LEU A  46      58.842  55.337  79.210  1.00  0.00           C
ATOM    863  O   LEU A  46      58.263  55.368  80.290  1.00  0.00           O
ATOM    864  N   MET A  47      58.362  55.997  78.150  1.00  0.00           N
ATOM    866  CA  MET A  47      57.052  56.577  78.100  1.00  0.00           C
ATOM    868  CB  MET A  47      57.083  58.118  78.200  1.00  0.00           C
ATOM    871  CG  MET A  47      57.482  58.627  79.590  1.00  0.00           C
ATOM    874  SD  MET A  47      57.493  60.438  79.720  1.00  0.00           S
ATOM    875  CE  MET A  47      55.693  60.667  79.700  1.00  0.00           C
ATOM    879  C   MET A  47      56.432  56.167  76.800  1.00  0.00           C
ATOM    880  O   MET A  47      56.992  56.367  75.720  1.00  0.00           O
ATOM    881  N   SER A  48      55.222  55.607  76.880  1.00  0.00           N
ATOM    883  CA  SER A  48      54.443  55.287  75.710  1.00  0.00           C
ATOM    885  CB  SER A  48      54.232  53.757  75.510  1.00  0.00           C
ATOM    888  OG  SER A  48      53.452  53.118  76.540  1.00  0.00           O
ATOM    890  C   SER A  48      53.153  56.067  75.840  1.00  0.00           C
ATOM    891  O   SER A  48      53.003  56.897  76.730  1.00  0.00           O
ATOM    892  N   ASP A  49      52.213  55.847  74.910  1.00  0.00           N
ATOM    894  CA  ASP A  49      50.993  56.627  74.850  1.00  0.00           C
ATOM    896  CB  ASP A  49      50.833  57.167  73.400  1.00  0.00           C
ATOM    899  CG  ASP A  49      49.972  58.417  73.260  1.00  0.00           C
ATOM    900  OD1 ASP A  49      49.472  58.947  74.280  1.00  0.00           O
ATOM    901  OD2 ASP A  49      49.822  58.897  72.110  1.00  0.00           O
ATOM    902  C   ASP A  49      49.802  55.767  75.280  1.00  0.00           C
ATOM    903  O   ASP A  49      49.253  54.977  74.510  1.00  0.00           O
ATOM    904  N   PRO A  50      49.333  55.947  76.500  1.00  0.00           N
ATOM    905  CD  PRO A  50      50.132  55.837  77.710  1.00  0.00           C
ATOM    908  CA  PRO A  50      47.922  55.917  76.760  1.00  0.00           C
ATOM    910  CB  PRO A  50      47.803  55.487  78.240  1.00  0.00           C
ATOM    913  CG  PRO A  50      49.212  55.037  78.630  1.00  0.00           C
ATOM    916  C   PRO A  50      47.442  57.347  76.510  1.00  0.00           C
ATOM    917  O   PRO A  50      48.112  58.307  76.890  1.00  0.00           O
ATOM    918  N   PHE A  51      46.282  57.567  75.880  1.00  0.00           N
ATOM    920  CA  PHE A  51      45.152  56.677  75.870  1.00  0.00           C
ATOM    922  CB  PHE A  51      44.032  57.217  76.810  1.00  0.00           C
ATOM    925  CG  PHE A  51      44.583  57.917  78.020  1.00  0.00           C
ATOM    926  CD1 PHE A  51      44.892  57.207  79.180  1.00  0.00           C
ATOM    928  CE1 PHE A  51      45.443  57.847  80.300  1.00  0.00           C
ATOM    930  CZ  PHE A  51      45.693  59.217  80.240  1.00  0.00           C
ATOM    932  CD2 PHE A  51      44.812  59.307  77.990  1.00  0.00           C
ATOM    934  CE2 PHE A  51      45.392  59.957  79.080  1.00  0.00           C
ATOM    936  C   PHE A  51      44.583  56.527  74.450  1.00  0.00           C
ATOM    937  O   PHE A  51      43.932  57.427  73.920  1.00  0.00           O
ATOM    938  N   GLY A  52      44.732  55.337  73.830  1.00  0.00           N
ATOM    940  CA  GLY A  52      43.952  54.927  72.670  1.00  0.00           C
ATOM    943  C   GLY A  52      44.583  55.237  71.350  1.00  0.00           C
ATOM    944  O   GLY A  52      43.942  55.177  70.300  1.00  0.00           O
ATOM    945  N   THR A  53      45.872  55.607  71.380  1.00  0.00           N
ATOM    947  CA  THR A  53      46.632  56.047  70.220  1.00  0.00           C
ATOM    949  CB  THR A  53      46.693  57.577  70.020  1.00  0.00           C
ATOM    951  OG1 THR A  53      47.243  58.247  71.150  1.00  0.00           O
ATOM    953  CG2 THR A  53      45.262  58.118  69.840  1.00  0.00           C
ATOM    957  C   THR A  53      48.013  55.507  70.450  1.00  0.00           C
ATOM    958  O   THR A  53      48.362  55.137  71.570  1.00  0.00           O
ATOM    959  N   ASN A  54      48.832  55.417  69.400  1.00  0.00           N
ATOM    961  CA  ASN A  54      50.162  54.887  69.520  1.00  0.00           C
ATOM    963  CB  ASN A  54      50.262  53.667  68.570  1.00  0.00           C
ATOM    966  CG  ASN A  54      51.532  52.857  68.720  1.00  0.00           C
ATOM    967  OD1 ASN A  54      52.412  53.107  69.540  1.00  0.00           O
ATOM    968  ND2 ASN A  54      51.592  51.767  67.920  1.00  0.00           N
ATOM    971  C   ASN A  54      51.162  55.967  69.170  1.00  0.00           C
ATOM    972  O   ASN A  54      51.372  56.317  68.010  1.00  0.00           O
ATOM    973  N   THR A  55      51.862  56.478  70.190  1.00  0.00           N
ATOM    975  CA  THR A  55      53.083  57.227  69.990  1.00  0.00           C
ATOM    977  CB  THR A  55      52.982  58.757  70.170  1.00  0.00           C
ATOM    979  OG1 THR A  55      52.803  59.167  71.520  1.00  0.00           O
ATOM    981  CG2 THR A  55      51.792  59.357  69.410  1.00  0.00           C
ATOM    985  C   THR A  55      54.082  56.618  70.940  1.00  0.00           C
ATOM    986  O   THR A  55      53.752  55.977  71.940  1.00  0.00           O
ATOM    987  N   TRP A  56      55.373  56.777  70.620  1.00  0.00           N
ATOM    989  CA  TRP A  56      56.452  56.467  71.530  1.00  0.00           C
ATOM    991  CB  TRP A  56      57.462  55.447  70.930  1.00  0.00           C
ATOM    994  CG  TRP A  56      57.013  54.007  70.860  1.00  0.00           C
ATOM    995  CD1 TRP A  56      55.833  53.417  71.230  1.00  0.00           C
ATOM    997  NE1 TRP A  56      55.942  52.037  71.150  1.00  0.00           N
ATOM    999  CE2 TRP A  56      57.192  51.717  70.740  1.00  0.00           C
ATOM   1000  CD2 TRP A  56      57.902  52.917  70.510  1.00  0.00           C
ATOM   1001  CE3 TRP A  56      59.222  52.857  70.060  1.00  0.00           C
ATOM   1003  CZ3 TRP A  56      59.783  51.597  69.830  1.00  0.00           C
ATOM   1005  CZ2 TRP A  56      57.762  50.477  70.550  1.00  0.00           C
ATOM   1007  CH2 TRP A  56      59.072  50.438  70.060  1.00  0.00           C
ATOM   1009  C   TRP A  56      57.122  57.777  71.900  1.00  0.00           C
ATOM   1010  O   TRP A  56      57.612  58.527  71.040  1.00  0.00           O
ATOM   1011  N   PHE A  57      57.153  58.107  73.200  1.00  0.00           N
ATOM   1013  CA  PHE A  57      57.782  59.307  73.700  1.00  0.00           C
ATOM   1015  CB  PHE A  57      57.013  59.937  74.890  1.00  0.00           C
ATOM   1018  CG  PHE A  57      55.622  60.377  74.510  1.00  0.00           C
ATOM   1019  CD1 PHE A  57      55.402  61.618  73.880  1.00  0.00           C
ATOM   1021  CE1 PHE A  57      54.112  62.047  73.570  1.00  0.00           C
ATOM   1023  CZ  PHE A  57      53.013  61.247  73.900  1.00  0.00           C
ATOM   1025  CD2 PHE A  57      54.513  59.597  74.870  1.00  0.00           C
ATOM   1027  CE2 PHE A  57      53.213  60.028  74.560  1.00  0.00           C
ATOM   1029  C   PHE A  57      59.202  59.007  74.150  1.00  0.00           C
ATOM   1030  O   PHE A  57      59.452  58.347  75.160  1.00  0.00           O
ATOM   1031  N   TYR A  58      60.173  59.557  73.410  1.00  0.00           N
ATOM   1033  CA  TYR A  58      61.562  59.577  73.810  1.00  0.00           C
ATOM   1035  CB  TYR A  58      62.532  59.177  72.680  1.00  0.00           C
ATOM   1038  CG  TYR A  58      62.382  57.728  72.310  1.00  0.00           C
ATOM   1039  CD1 TYR A  58      61.472  57.337  71.310  1.00  0.00           C
ATOM   1041  CE1 TYR A  58      61.432  55.997  70.880  1.00  0.00           C
ATOM   1043  CZ  TYR A  58      62.292  55.047  71.450  1.00  0.00           C
ATOM   1044  OH  TYR A  58      62.283  53.717  71.000  1.00  0.00           O
ATOM   1046  CD2 TYR A  58      63.232  56.767  72.880  1.00  0.00           C
ATOM   1048  CE2 TYR A  58      63.172  55.427  72.470  1.00  0.00           C
ATOM   1050  C   TYR A  58      61.903  60.967  74.280  1.00  0.00           C
ATOM   1051  O   TYR A  58      61.972  61.927  73.520  1.00  0.00           O
ATOM   1052  N   VAL A  59      62.112  61.137  75.580  1.00  0.00           N
ATOM   1054  CA  VAL A  59      62.322  62.427  76.200  1.00  0.00           C
ATOM   1056  CB  VAL A  59      61.222  62.747  77.200  1.00  0.00           C
ATOM   1058  CG1 VAL A  59      60.923  61.567  78.140  1.00  0.00           C
ATOM   1062  CG2 VAL A  59      61.582  64.017  78.010  1.00  0.00           C
ATOM   1066  C   VAL A  59      63.692  62.377  76.810  1.00  0.00           C
ATOM   1067  O   VAL A  59      64.082  61.367  77.370  1.00  0.00           O
ATOM   1068  N   PHE A  60      64.472  63.477  76.670  1.00  0.00           N
ATOM   1070  CA  PHE A  60      65.783  63.577  77.260  1.00  0.00           C
ATOM   1072  CB  PHE A  60      66.832  63.787  76.140  1.00  0.00           C
ATOM   1075  CG  PHE A  60      68.243  63.887  76.650  1.00  0.00           C
ATOM   1076  CD1 PHE A  60      68.933  62.737  77.060  1.00  0.00           C
ATOM   1078  CE1 PHE A  60      70.262  62.807  77.460  1.00  0.00           C
ATOM   1080  CZ  PHE A  60      70.923  64.037  77.480  1.00  0.00           C
ATOM   1082  CD2 PHE A  60      68.923  65.127  76.660  1.00  0.00           C
ATOM   1084  CE2 PHE A  60      70.253  65.197  77.100  1.00  0.00           C
ATOM   1086  C   PHE A  60      65.722  64.747  78.230  1.00  0.00           C
ATOM   1087  O   PHE A  60      65.442  65.887  77.840  1.00  0.00           O
ATOM   1088  N   ARG A  61      65.952  64.487  79.520  1.00  0.00           N
ATOM   1090  CA  ARG A  61      65.853  65.477  80.560  1.00  0.00           C
ATOM   1092  CB  ARG A  61      64.533  65.307  81.350  1.00  0.00           C
ATOM   1095  CG  ARG A  61      64.272  66.447  82.360  1.00  0.00           C
ATOM   1098  CD  ARG A  61      63.062  66.238  83.280  1.00  0.00           C
ATOM   1101  NE  ARG A  61      62.902  67.497  84.070  1.00  0.00           N
ATOM   1103  CZ  ARG A  61      62.143  68.497  83.650  1.00  0.00           C
ATOM   1104  NH1 ARG A  61      61.623  68.577  82.440  1.00  0.00           N
ATOM   1107  NH2 ARG A  61      61.893  69.527  84.440  1.00  0.00           N
ATOM   1110  C   ARG A  61      67.033  65.307  81.510  1.00  0.00           C
ATOM   1111  O   ARG A  61      67.292  64.217  82.020  1.00  0.00           O
ATOM   1112  N   GLN A  62      67.792  66.377  81.770  1.00  0.00           N
ATOM   1114  CA  GLN A  62      68.923  66.327  82.670  1.00  0.00           C
ATOM   1116  CB  GLN A  62      70.262  66.277  81.900  1.00  0.00           C
ATOM   1119  CG  GLN A  62      70.472  64.957  81.130  1.00  0.00           C
ATOM   1122  CD  GLN A  62      71.912  64.867  80.630  1.00  0.00           C
ATOM   1123  OE1 GLN A  62      72.412  65.747  79.920  1.00  0.00           O
ATOM   1124  NE2 GLN A  62      72.622  63.767  80.990  1.00  0.00           N
ATOM   1127  C   GLN A  62      68.933  67.577  83.490  1.00  0.00           C
ATOM   1128  O   GLN A  62      68.912  68.667  82.930  1.00  0.00           O
ATOM   1129  N   GLN A  63      68.962  67.457  84.830  1.00  0.00           N
ATOM   1131  CA  GLN A  63      68.952  68.567  85.770  1.00  0.00           C
ATOM   1133  CB  GLN A  63      67.592  68.607  86.560  1.00  0.00           C
ATOM   1136  CG  GLN A  63      67.432  69.737  87.610  1.00  0.00           C
ATOM   1139  CD  GLN A  63      66.132  69.667  88.440  1.00  0.00           C
ATOM   1140  OE1 GLN A  63      65.993  68.847  89.340  1.00  0.00           O
ATOM   1141  NE2 GLN A  63      65.173  70.597  88.180  1.00  0.00           N
ATOM   1144  C   GLN A  63      70.152  68.537  86.720  1.00  0.00           C
ATOM   1145  O   GLN A  63      70.052  67.887  87.770  1.00  0.00           O
ATOM   1146  N   PRO A  64      71.243  69.287  86.490  1.00  0.00           N
ATOM   1147  CD  PRO A  64      71.602  69.777  85.150  1.00  0.00           C
ATOM   1150  CA  PRO A  64      72.462  69.048  87.250  1.00  0.00           C
ATOM   1152  CB  PRO A  64      73.522  68.707  86.170  1.00  0.00           C
ATOM   1155  CG  PRO A  64      72.872  68.988  84.810  1.00  0.00           C
ATOM   1158  C   PRO A  64      72.812  70.277  88.080  1.00  0.00           C
ATOM   1159  O   PRO A  64      72.772  71.408  87.590  1.00  0.00           O
ATOM   1160  N   GLY A  65      73.103  70.067  89.390  1.00  0.00           N
ATOM   1162  CA  GLY A  65      73.732  71.007  90.320  1.00  0.00           C
ATOM   1165  C   GLY A  65      73.252  72.438  90.390  1.00  0.00           C
ATOM   1166  O   GLY A  65      74.062  73.337  90.610  1.00  0.00           O
ATOM   1167  N   HIS A  66      71.952  72.697  90.180  1.00  0.00           N
ATOM   1169  CA  HIS A  66      71.363  74.048  90.190  1.00  0.00           C
ATOM   1171  CB  HIS A  66      71.552  74.857  91.500  1.00  0.00           C
ATOM   1174  ND1 HIS A  66      71.452  73.557  93.600  1.00  0.00           N
ATOM   1175  CG  HIS A  66      70.792  74.327  92.670  1.00  0.00           C
ATOM   1176  CE1 HIS A  66      70.622  73.458  94.612  1.00  0.00           C
ATOM   1178  NE2 HIS A  66      69.463  74.118  94.392  1.00  0.00           N
ATOM   1180  CD2 HIS A  66      69.572  74.687  93.140  1.00  0.00           C
ATOM   1182  C   HIS A  66      71.722  74.947  89.010  1.00  0.00           C
ATOM   1183  O   HIS A  66      71.302  76.098  88.960  1.00  0.00           O
ATOM   1184  N   GLU A  67      72.473  74.457  88.010  1.00  0.00           N
ATOM   1186  CA  GLU A  67      72.872  75.247  86.860  1.00  0.00           C
ATOM   1188  CB  GLU A  67      73.702  74.368  85.910  1.00  0.00           C
ATOM   1191  CG  GLU A  67      75.012  73.897  86.540  1.00  0.00           C
ATOM   1194  CD  GLU A  67      75.752  72.957  85.620  1.00  0.00           C
ATOM   1195  OE1 GLU A  67      76.182  73.377  84.510  1.00  0.00           O
ATOM   1196  OE2 GLU A  67      76.012  71.807  86.060  1.00  0.00           O
ATOM   1197  C   GLU A  67      71.732  75.747  86.020  1.00  0.00           C
ATOM   1198  O   GLU A  67      71.643  76.918  85.630  1.00  0.00           O
ATOM   1199  N   GLY A  68      70.822  74.817  85.710  1.00  0.00           N
ATOM   1201  CA  GLY A  68      69.973  74.927  84.560  1.00  0.00           C
ATOM   1204  C   GLY A  68      69.872  73.567  83.950  1.00  0.00           C
ATOM   1205  O   GLY A  68      70.082  72.567  84.640  1.00  0.00           O
ATOM   1206  N   VAL A  69      69.353  73.557  82.710  1.00  0.00           N
ATOM   1208  CA  VAL A  69      68.473  72.517  82.210  1.00  0.00           C
ATOM   1210  CB  VAL A  69      67.342  72.127  83.240  1.00  0.00           C
ATOM   1212  CG1 VAL A  69      67.402  70.958  84.210  1.00  0.00           C
ATOM   1216  CG2 VAL A  69      67.002  73.227  84.240  1.00  0.00           C
ATOM   1220  C   VAL A  69      67.842  73.157  80.910  1.00  0.00           C
ATOM   1221  O   VAL A  69      67.363  74.277  80.940  1.00  0.00           O
ATOM   1222  N   THR A  70      67.893  72.497  79.720  1.00  0.00           N
ATOM   1224  CA  THR A  70      67.842  72.947  78.280  1.00  0.00           C
ATOM   1226  CB  THR A  70      69.202  72.327  77.920  1.00  0.00           C
ATOM   1228  OG1 THR A  70      69.192  70.937  78.230  1.00  0.00           O
ATOM   1230  CG2 THR A  70      70.323  72.857  78.840  1.00  0.00           C
ATOM   1234  C   THR A  70      66.772  72.557  77.020  1.00  0.00           C
ATOM   1235  O   THR A  70      67.252  72.298  75.920  1.00  0.00           O
ATOM   1236  N   GLN A  71      65.352  72.417  77.050  1.00  0.00           N
ATOM   1238  CA  GLN A  71      64.463  71.188  76.650  1.00  0.00           C
ATOM   1240  CB  GLN A  71      63.182  70.887  77.510  1.00  0.00           C
ATOM   1243  CG  GLN A  71      62.792  69.397  77.730  1.00  0.00           C
ATOM   1246  CD  GLN A  71      61.493  69.317  78.550  1.00  0.00           C
ATOM   1247  OE1 GLN A  71      61.423  69.627  79.740  1.00  0.00           O
ATOM   1248  NE2 GLN A  71      60.382  68.947  77.880  1.00  0.00           N
ATOM   1251  C   GLN A  71      64.082  70.697  75.260  1.00  0.00           C
ATOM   1252  O   GLN A  71      63.202  71.277  74.630  1.00  0.00           O
ATOM   1253  N   GLN A  72      64.603  69.497  74.840  1.00  0.00           N
ATOM   1255  CA  GLN A  72      64.042  68.707  73.750  1.00  0.00           C
ATOM   1257  CB  GLN A  72      65.052  68.027  72.780  1.00  0.00           C
ATOM   1260  CG  GLN A  72      65.632  66.627  73.180  1.00  0.00           C
ATOM   1263  CD  GLN A  72      66.402  65.977  72.020  1.00  0.00           C
ATOM   1264  OE1 GLN A  72      65.812  65.727  70.970  1.00  0.00           O
ATOM   1265  NE2 GLN A  72      67.702  65.677  72.190  1.00  0.00           N
ATOM   1268  C   GLN A  72      63.153  67.577  74.230  1.00  0.00           C
ATOM   1269  O   GLN A  72      63.272  67.037  75.320  1.00  0.00           O
ATOM   1270  N   THR A  73      62.252  67.158  73.330  1.00  0.00           N
ATOM   1272  CA  THR A  73      61.522  65.908  73.440  1.00  0.00           C
ATOM   1274  CB  THR A  73      60.173  66.007  74.180  1.00  0.00           C
ATOM   1276  OG1 THR A  73      59.012  66.147  73.370  1.00  0.00           O
ATOM   1278  CG2 THR A  73      60.122  67.158  75.190  1.00  0.00           C
ATOM   1282  C   THR A  73      61.402  65.397  72.010  1.00  0.00           C
ATOM   1283  O   THR A  73      61.382  66.188  71.050  1.00  0.00           O
ATOM   1284  N   LEU A  74      61.372  64.067  71.810  1.00  0.00           N
ATOM   1286  CA  LEU A  74      61.192  63.417  70.530  1.00  0.00           C
ATOM   1288  CB  LEU A  74      62.452  62.597  70.130  1.00  0.00           C
ATOM   1291  CG  LEU A  74      62.362  61.737  68.850  1.00  0.00           C
ATOM   1293  CD1 LEU A  74      62.272  62.587  67.570  1.00  0.00           C
ATOM   1297  CD2 LEU A  74      63.562  60.787  68.750  1.00  0.00           C
ATOM   1301  C   LEU A  74      59.962  62.537  70.650  1.00  0.00           C
ATOM   1302  O   LEU A  74      59.842  61.707  71.550  1.00  0.00           O
ATOM   1303  N   THR A  75      58.962  62.717  69.770  1.00  0.00           N
ATOM   1305  CA  THR A  75      57.733  61.938  69.790  1.00  0.00           C
ATOM   1307  CB  THR A  75      56.512  62.627  70.420  1.00  0.00           C
ATOM   1309  OG1 THR A  75      55.282  61.967  70.140  1.00  0.00           O
ATOM   1311  CG2 THR A  75      56.402  64.077  69.940  1.00  0.00           C
ATOM   1315  C   THR A  75      57.493  61.347  68.410  1.00  0.00           C
ATOM   1316  O   THR A  75      57.562  62.017  67.380  1.00  0.00           O
ATOM   1317  N   LEU A  76      57.262  60.028  68.380  1.00  0.00           N
ATOM   1319  CA  LEU A  76      57.153  59.277  67.150  1.00  0.00           C
ATOM   1321  CB  LEU A  76      58.132  58.067  67.100  1.00  0.00           C
ATOM   1324  CG  LEU A  76      59.572  58.327  67.600  1.00  0.00           C
ATOM   1326  CD1 LEU A  76      60.402  57.047  67.450  1.00  0.00           C
ATOM   1330  CD2 LEU A  76      60.262  59.457  66.840  1.00  0.00           C
ATOM   1334  C   LEU A  76      55.752  58.717  67.100  1.00  0.00           C
ATOM   1335  O   LEU A  76      55.342  58.047  68.040  1.00  0.00           O
ATOM   1336  N   THR A  77      54.982  58.967  66.030  1.00  0.00           N
ATOM   1338  CA  THR A  77      53.612  58.457  65.930  1.00  0.00           C
ATOM   1340  CB  THR A  77      52.612  59.467  65.390  1.00  0.00           C
ATOM   1342  OG1 THR A  77      52.622  60.647  66.180  1.00  0.00           O
ATOM   1344  CG2 THR A  77      51.192  58.908  65.470  1.00  0.00           C
ATOM   1348  C   THR A  77      53.572  57.257  65.010  1.00  0.00           C
ATOM   1349  O   THR A  77      54.132  57.307  63.920  1.00  0.00           O
ATOM   1350  N   PHE A  78      52.892  56.167  65.420  1.00  0.00           N
ATOM   1352  CA  PHE A  78      52.772  54.947  64.630  1.00  0.00           C
ATOM   1354  CB  PHE A  78      53.302  53.677  65.350  1.00  0.00           C
ATOM   1357  CG  PHE A  78      54.752  53.807  65.670  1.00  0.00           C
ATOM   1358  CD1 PHE A  78      55.173  54.507  66.820  1.00  0.00           C
ATOM   1360  CE1 PHE A  78      56.532  54.597  67.140  1.00  0.00           C
ATOM   1362  CZ  PHE A  78      57.493  53.978  66.320  1.00  0.00           C
ATOM   1364  CD2 PHE A  78      55.722  53.177  64.870  1.00  0.00           C
ATOM   1366  CE2 PHE A  78      57.083  53.257  65.190  1.00  0.00           C
ATOM   1368  C   PHE A  78      51.332  54.677  64.260  1.00  0.00           C
ATOM   1369  O   PHE A  78      50.392  54.917  65.010  1.00  0.00           O
ATOM   1370  N   ASN A  79      51.152  54.118  63.050  1.00  0.00           N
ATOM   1372  CA  ASN A  79      49.882  53.617  62.590  1.00  0.00           C
ATOM   1374  CB  ASN A  79      49.783  53.677  61.050  1.00  0.00           C
ATOM   1377  CG  ASN A  79      50.812  52.817  60.340  1.00  0.00           C
ATOM   1378  OD1 ASN A  79      51.302  51.787  60.820  1.00  0.00           O
ATOM   1379  ND2 ASN A  79      51.173  53.227  59.110  1.00  0.00           N
ATOM   1382  C   ASN A  79      49.552  52.227  63.110  1.00  0.00           C
ATOM   1383  O   ASN A  79      50.312  51.587  63.850  1.00  0.00           O
ATOM   1384  N   SER A  80      48.382  51.717  62.690  1.00  0.00           N
ATOM   1386  CA  SER A  80      47.782  50.467  63.120  1.00  0.00           C
ATOM   1388  CB  SER A  80      46.332  50.377  62.570  1.00  0.00           C
ATOM   1391  OG  SER A  80      46.292  50.497  61.140  1.00  0.00           O
ATOM   1393  C   SER A  80      48.552  49.217  62.700  1.00  0.00           C
ATOM   1394  O   SER A  80      48.382  48.118  63.240  1.00  0.00           O
ATOM   1395  N   SER A  81      49.452  49.407  61.700  1.00  0.00           N
ATOM   1397  CA  SER A  81      50.252  48.387  61.070  1.00  0.00           C
ATOM   1399  CB  SER A  81      50.252  48.617  59.530  1.00  0.00           C
ATOM   1402  OG  SER A  81      50.643  47.457  58.770  1.00  0.00           O
ATOM   1404  C   SER A  81      51.672  48.477  61.600  1.00  0.00           C
ATOM   1405  O   SER A  81      52.542  47.747  61.140  1.00  0.00           O
ATOM   1406  N   GLY A  82      51.952  49.347  62.600  1.00  0.00           N
ATOM   1408  CA  GLY A  82      53.232  49.417  63.310  1.00  0.00           C
ATOM   1411  C   GLY A  82      54.312  50.187  62.610  1.00  0.00           C
ATOM   1412  O   GLY A  82      55.503  49.957  62.860  1.00  0.00           O
ATOM   1413  N   VAL A  83      53.932  51.127  61.730  1.00  0.00           N
ATOM   1415  CA  VAL A  83      54.853  51.907  60.920  1.00  0.00           C
ATOM   1417  CB  VAL A  83      54.612  51.737  59.420  1.00  0.00           C
ATOM   1419  CG1 VAL A  83      55.802  52.317  58.620  1.00  0.00           C
ATOM   1423  CG2 VAL A  83      54.443  50.247  59.070  1.00  0.00           C
ATOM   1427  C   VAL A  83      54.673  53.377  61.270  1.00  0.00           C
ATOM   1428  O   VAL A  83      53.562  53.908  61.290  1.00  0.00           O
ATOM   1429  N   LEU A  84      55.772  54.087  61.590  1.00  0.00           N
ATOM   1431  CA  LEU A  84      55.693  55.487  61.980  1.00  0.00           C
ATOM   1433  CB  LEU A  84      56.952  56.007  62.710  1.00  0.00           C
ATOM   1436  CG  LEU A  84      58.292  55.967  61.940  1.00  0.00           C
ATOM   1438  CD1 LEU A  84      58.432  57.177  61.000  1.00  0.00           C
ATOM   1442  CD2 LEU A  84      59.452  55.947  62.950  1.00  0.00           C
ATOM   1446  C   LEU A  84      55.192  56.427  60.890  1.00  0.00           C
ATOM   1447  O   LEU A  84      55.583  56.337  59.740  1.00  0.00           O
ATOM   1448  N   THR A  85      54.242  57.327  61.220  1.00  0.00           N
ATOM   1450  CA  THR A  85      53.582  58.177  60.220  1.00  0.00           C
ATOM   1452  CB  THR A  85      52.052  58.177  60.330  1.00  0.00           C
ATOM   1454  OG1 THR A  85      51.512  58.617  61.570  1.00  0.00           O
ATOM   1456  CG2 THR A  85      51.572  56.747  60.140  1.00  0.00           C
ATOM   1460  C   THR A  85      54.012  59.607  60.370  1.00  0.00           C
ATOM   1461  O   THR A  85      53.782  60.447  59.500  1.00  0.00           O
ATOM   1462  N   ASN A  86      54.662  59.907  61.500  1.00  0.00           N
ATOM   1464  CA  ASN A  86      55.002  61.247  61.860  1.00  0.00           C
ATOM   1466  CB  ASN A  86      53.782  61.947  62.520  1.00  0.00           C
ATOM   1469  CG  ASN A  86      53.932  63.447  62.750  1.00  0.00           C
ATOM   1470  OD1 ASN A  86      53.983  63.927  63.880  1.00  0.00           O
ATOM   1471  ND2 ASN A  86      53.952  64.217  61.640  1.00  0.00           N
ATOM   1474  C   ASN A  86      56.202  61.157  62.780  1.00  0.00           C
ATOM   1475  O   ASN A  86      56.322  60.247  63.610  1.00  0.00           O
ATOM   1476  N   ILE A  87      57.112  62.127  62.630  1.00  0.00           N
ATOM   1478  CA  ILE A  87      58.193  62.387  63.550  1.00  0.00           C
ATOM   1480  CB  ILE A  87      59.552  62.167  62.900  1.00  0.00           C
ATOM   1482  CG2 ILE A  87      60.653  62.387  63.960  1.00  0.00           C
ATOM   1486  CG1 ILE A  87      59.673  60.777  62.230  1.00  0.00           C
ATOM   1489  CD  ILE A  87      59.682  59.617  63.210  1.00  0.00           C
ATOM   1493  C   ILE A  87      58.042  63.827  63.960  1.00  0.00           C
ATOM   1494  O   ILE A  87      57.892  64.708  63.110  1.00  0.00           O
ATOM   1495  N   ASP A  88      58.083  64.137  65.270  1.00  0.00           N
ATOM   1497  CA  ASP A  88      58.162  65.507  65.730  1.00  0.00           C
ATOM   1499  CB  ASP A  88      56.792  65.967  66.320  1.00  0.00           C
ATOM   1502  CG  ASP A  88      56.712  67.447  66.720  1.00  0.00           C
ATOM   1503  OD1 ASP A  88      57.702  68.207  66.530  1.00  0.00           O
ATOM   1504  OD2 ASP A  88      55.622  67.837  67.200  1.00  0.00           O
ATOM   1505  C   ASP A  88      59.333  65.607  66.700  1.00  0.00           C
ATOM   1506  O   ASP A  88      59.463  64.838  67.650  1.00  0.00           O
ATOM   1507  N   ASN A  89      60.292  66.507  66.410  1.00  0.00           N
ATOM   1509  CA  ASN A  89      61.432  66.757  67.260  1.00  0.00           C
ATOM   1511  CB  ASN A  89      62.762  66.337  66.570  1.00  0.00           C
ATOM   1514  CG  ASN A  89      64.003  66.527  67.450  1.00  0.00           C
ATOM   1515  OD1 ASN A  89      64.932  67.268  67.140  1.00  0.00           O
ATOM   1516  ND2 ASN A  89      64.042  65.817  68.600  1.00  0.00           N
ATOM   1519  C   ASN A  89      61.402  68.237  67.560  1.00  0.00           C
ATOM   1520  O   ASN A  89      61.532  69.077  66.660  1.00  0.00           O
ATOM   1521  N   LYS A  90      61.243  68.588  68.840  1.00  0.00           N
ATOM   1523  CA  LYS A  90      61.243  69.957  69.280  1.00  0.00           C
ATOM   1525  CB  LYS A  90      59.832  70.327  69.840  1.00  0.00           C
ATOM   1528  CG  LYS A  90      59.222  69.327  70.850  1.00  0.00           C
ATOM   1531  CD  LYS A  90      57.752  69.667  71.140  1.00  0.00           C
ATOM   1534  CE  LYS A  90      57.052  68.697  72.090  1.00  0.00           C
ATOM   1537  NZ  LYS A  90      57.682  68.717  73.420  1.00  0.00           N
ATOM   1541  C   LYS A  90      62.342  70.177  70.310  1.00  0.00           C
ATOM   1542  O   LYS A  90      62.182  69.747  71.440  1.00  0.00           O
ATOM   1543  N   PRO A  91      63.472  70.797  69.970  1.00  0.00           N
ATOM   1544  CD  PRO A  91      64.022  70.737  68.610  1.00  0.00           C
ATOM   1547  CA  PRO A  91      64.452  71.327  70.920  1.00  0.00           C
ATOM   1549  CB  PRO A  91      65.592  71.847  70.020  1.00  0.00           C
ATOM   1552  CG  PRO A  91      65.533  70.927  68.800  1.00  0.00           C
ATOM   1555  C   PRO A  91      64.012  72.377  71.940  1.00  0.00           C
ATOM   1556  O   PRO A  91      62.832  72.697  72.070  1.00  0.00           O
ATOM   1557  N   ALA A  92      65.022  72.887  72.650  1.00  0.00           N
ATOM   1559  CA  ALA A  92      65.092  73.677  73.870  1.00  0.00           C
ATOM   1561  CB  ALA A  92      66.423  74.417  73.730  1.00  0.00           C
ATOM   1565  C   ALA A  92      64.012  74.667  74.370  1.00  0.00           C
ATOM   1566  O   ALA A  92      64.323  75.827  74.640  1.00  0.00           O
ATOM   1567  N   LEU A  93      62.762  74.207  74.610  1.00  0.00           N
ATOM   1569  CA  LEU A  93      61.632  74.897  75.290  1.00  0.00           C
ATOM   1571  CB  LEU A  93      61.712  75.048  76.840  1.00  0.00           C
ATOM   1574  CG  LEU A  93      62.153  73.837  77.620  1.00  0.00           C
ATOM   1576  CD1 LEU A  93      63.153  74.297  78.680  1.00  0.00           C
ATOM   1580  CD2 LEU A  93      60.932  73.107  78.200  1.00  0.00           C
ATOM   1584  C   LEU A  93      61.202  76.287  74.830  1.00  0.00           C
ATOM   1585  O   LEU A  93      61.542  76.747  73.740  1.00  0.00           O
ATOM   1586  N   SER A  94      60.382  76.927  75.690  1.00  0.00           N
ATOM   1588  CA  SER A  94      60.042  78.317  75.840  1.00  0.00           C
ATOM   1590  CB  SER A  94      58.802  78.658  74.990  1.00  0.00           C
ATOM   1593  OG  SER A  94      58.552  80.047  74.880  1.00  0.00           O
ATOM   1595  C   SER A  94      59.603  78.448  77.330  1.00  0.00           C
ATOM   1596  OT1 SER A  94      59.292  77.367  77.930  1.00  0.00           O
ATOM   1597  OT2 SER A  94      59.522  79.577  77.880  1.00  0.00           O
ATOM   1598  NH3 POPEB  95      15.982  32.087  60.840  1.00  0.00           N
ATOM   1602  C12 POPEB  95      15.122  30.897  61.190  1.00  0.00           C
ATOM   1605  C11 POPEB  95      15.902  29.877  62.040  1.00  0.00           C
ATOM   1608  P   POPEB  95      14.442  27.727  61.710  1.00  0.00           P
ATOM   1609  O13 POPEB  95      14.602  26.507  62.520  1.00  0.00           O
ATOM   1610  O14 POPEB  95      13.052  28.087  61.350  1.00  0.00           O
ATOM   1611  O11 POPEB  95      15.312  27.607  60.390  1.00  0.00           O
ATOM   1612  O12 POPEB  95      15.032  28.897  62.570  1.00  0.00           O
ATOM   1613  C1  POPEB  95      15.042  26.517  59.500  1.00  0.00           C
ATOM   1616  C2  POPEB  95      15.292  26.927  58.020  1.00  0.00           C
ATOM   1618  O21 POPEB  95      14.662  25.917  57.190  1.00  0.00           O
ATOM   1619  C21 POPEB  95      14.232  26.337  56.000  1.00  0.00           C
ATOM   1620  O22 POPEB  95      14.252  27.487  55.590  1.00  0.00           O
ATOM   1621  C22 POPEB  95      13.762  25.107  55.210  1.00  0.00           C
ATOM   1624  C3  POPEB  95      16.832  27.017  57.750  1.00  0.00           C
ATOM   1627  O31 POPEB  95      17.152  27.247  56.350  1.00  0.00           O
ATOM   1628  C31 POPEB  95      17.222  28.547  56.040  1.00  0.00           C
ATOM   1629  O32 POPEB  95      17.202  29.457  56.850  1.00  0.00           O
ATOM   1630  C32 POPEB  95      17.212  28.747  54.520  1.00  0.00           C
ATOM   1633  C23 POPEB  95      14.152  25.197  53.730  1.00  0.00           C
ATOM   1636  C24 POPEB  95      15.622  24.857  53.500  1.00  0.00           C
ATOM   1639  C25 POPEB  95      16.032  24.997  52.030  1.00  0.00           C
ATOM   1642  C26 POPEB  95      16.222  26.467  51.620  1.00  0.00           C
ATOM   1645  C27 POPEB  95      16.172  26.657  50.100  1.00  0.00           C
ATOM   1648  C28 POPEB  95      17.402  26.067  49.390  1.00  0.00           C
ATOM   1651  C29 POPEB  95      17.222  25.847  47.910  1.00  0.00           C
ATOM   1653 0C21 POPEB  95      17.052  26.777  46.960  1.00  0.00           C
ATOM   1655 1C21 POPEB  95      16.982  28.277  47.130  1.00  0.00           C
ATOM   1658 2C21 POPEB  95      15.592  28.857  46.790  1.00  0.00           C
ATOM   1661 3C21 POPEB  95      15.182  28.657  45.320  1.00  0.00           C
ATOM   1664 4C21 POPEB  95      13.702  28.987  45.070  1.00  0.00           C
ATOM   1667 5C21 POPEB  95      13.392  30.487  45.020  1.00  0.00           C
ATOM   1670 6C21 POPEB  95      13.782  31.127  43.690  1.00  0.00           C
ATOM   1673 7C21 POPEB  95      13.492  32.627  43.640  1.00  0.00           C
ATOM   1676 8C21 POPEB  95      13.652  33.237  42.250  1.00  0.00           C
ATOM   1680  C33 POPEB  95      16.582  30.117  54.120  1.00  0.00           C
ATOM   1683  C34 POPEB  95      16.522  30.347  52.600  1.00  0.00           C
ATOM   1686  C35 POPEB  95      16.002  31.747  52.210  1.00  0.00           C
ATOM   1689  C36 POPEB  95      16.022  31.997  50.690  1.00  0.00           C
ATOM   1692  C37 POPEB  95      15.752  33.467  50.310  1.00  0.00           C
ATOM   1695  C38 POPEB  95      15.612  33.727  48.790  1.00  0.00           C
ATOM   1698  C39 POPEB  95      16.732  33.097  47.940  1.00  0.00           C
ATOM   1701 0C31 POPEB  95      16.722  33.547  46.470  1.00  0.00           C
ATOM   1704 1C31 POPEB  95      17.232  32.437  45.540  1.00  0.00           C
ATOM   1707 2C31 POPEB  95      18.212  32.887  44.440  1.00  0.00           C
ATOM   1710 3C31 POPEB  95      17.622  33.847  43.400  1.00  0.00           C
ATOM   1713 4C31 POPEB  95      18.442  33.837  42.090  1.00  0.00           C
ATOM   1716 5C31 POPEB  95      17.882  34.747  41.000  1.00  0.00           C
ATOM   1719 6C31 POPEB  95      18.572  34.557  39.640  1.00  0.00           C
ATOM   1723  NH3 POPEC  96       8.332  19.057  18.370  1.00  0.00           N
ATOM   1727  C12 POPEC  96       7.932  18.297  17.140  1.00  0.00           C
ATOM   1730  C11 POPEC  96       9.052  18.257  16.090  1.00  0.00           C
ATOM   1733  P   POPEC  96      10.722  16.497  17.230  1.00  0.00           P
ATOM   1734  O13 POPEC  96      10.132  15.267  17.800  1.00  0.00           O
ATOM   1735  O14 POPEC  96      12.092  16.477  16.670  1.00  0.00           O
ATOM   1736  O11 POPEC  96      10.652  17.647  18.350  1.00  0.00           O
ATOM   1737  O12 POPEC  96       9.772  17.047  16.110  1.00  0.00           O
ATOM   1738  C1  POPEC  96      11.722  17.657  19.310  1.00  0.00           C
ATOM   1741  C2  POPEC  96      11.362  16.957  20.660  1.00  0.00           C
ATOM   1743  O21 POPEC  96      12.152  17.557  21.700  1.00  0.00           O
ATOM   1744  C21 POPEC  96      11.812  18.637  22.380  1.00  0.00           C
ATOM   1745  O22 POPEC  96      12.552  19.217  23.160  1.00  0.00           O
ATOM   1746  C22 POPEC  96      10.372  19.087  22.150  1.00  0.00           C
ATOM   1749  C3  POPEC  96      11.592  15.407  20.670  1.00  0.00           C
ATOM   1752  O31 POPEC  96      11.862  14.937  22.000  1.00  0.00           O
ATOM   1753  C31 POPEC  96      10.882  14.987  22.870  1.00  0.00           C
ATOM   1754  O32 POPEC  96       9.712  15.227  22.620  1.00  0.00           O
ATOM   1755  C32 POPEC  96      11.442  14.947  24.290  1.00  0.00           C
ATOM   1758  C23 POPEC  96      10.102  20.337  23.010  1.00  0.00           C
ATOM   1761  C24 POPEC  96       8.702  20.867  22.790  1.00  0.00           C
ATOM   1764  C25 POPEC  96       8.422  22.107  23.650  1.00  0.00           C
ATOM   1767  C26 POPEC  96       9.252  23.337  23.210  1.00  0.00           C
ATOM   1770  C27 POPEC  96      10.252  23.777  24.290  1.00  0.00           C
ATOM   1773  C28 POPEC  96      10.872  25.157  24.030  1.00  0.00           C
ATOM   1776  C29 POPEC  96       9.892  26.287  24.290  1.00  0.00           C
ATOM   1778 0C21 POPEC  96       9.982  27.247  25.230  1.00  0.00           C
ATOM   1780 1C21 POPEC  96      11.072  27.447  26.260  1.00  0.00           C
ATOM   1783 2C21 POPEC  96      10.512  27.587  27.690  1.00  0.00           C
ATOM   1786 3C21 POPEC  96      11.622  27.757  28.740  1.00  0.00           C
ATOM   1789 4C21 POPEC  96      11.092  27.947  30.160  1.00  0.00           C
ATOM   1792 5C21 POPEC  96      12.222  28.077  31.200  1.00  0.00           C
ATOM   1795 6C21 POPEC  96      11.712  28.287  32.630  1.00  0.00           C
ATOM   1798 7C21 POPEC  96      12.852  28.387  33.650  1.00  0.00           C
ATOM   1801 8C21 POPEC  96      12.382  28.367  35.100  1.00  0.00           C
ATOM   1805  C33 POPEC  96      11.272  16.297  25.010  1.00  0.00           C
ATOM   1808  C34 POPEC  96      11.522  16.177  26.520  1.00  0.00           C
ATOM   1811  C35 POPEC  96      11.292  17.497  27.280  1.00  0.00           C
ATOM   1814  C36 POPEC  96       9.972  18.207  26.930  1.00  0.00           C
ATOM   1817  C37 POPEC  96       9.372  18.987  28.100  1.00  0.00           C
ATOM   1820  C38 POPEC  96       8.222  18.237  28.790  1.00  0.00           C
ATOM   1823  C39 POPEC  96       7.522  19.087  29.850  1.00  0.00           C
ATOM   1826 0C31 POPEC  96       6.252  18.447  30.410  1.00  0.00           C
ATOM   1829 1C31 POPEC  96       6.472  17.417  31.520  1.00  0.00           C
ATOM   1832 2C31 POPEC  96       5.162  17.087  32.260  1.00  0.00           C
ATOM   1835 3C31 POPEC  96       5.282  17.097  33.790  1.00  0.00           C
ATOM   1838 4C31 POPEC  96       5.592  18.487  34.370  1.00  0.00           C
ATOM   1841 5C31 POPEC  96       5.612  18.477  35.900  1.00  0.00           C
ATOM   1844 6C31 POPEC  96       6.162  19.777  36.490  1.00  0.00           C
ATOM   1848  NH3 POPED  97      17.762  79.457  14.120  1.00  0.00           N
ATOM   1852  C12 POPED  97      18.742  78.357  13.780  1.00  0.00           C
ATOM   1855  C11 POPED  97      19.742  78.708  12.650  1.00  0.00           C
ATOM   1858  P   POPED  97      20.762  80.757  13.900  1.00  0.00           P
ATOM   1859  O13 POPED  97      22.002  81.527  13.700  1.00  0.00           O
ATOM   1860  O14 POPED  97      19.512  81.398  13.470  1.00  0.00           O
ATOM   1861  O11 POPED  97      20.612  80.208  15.380  1.00  0.00           O
ATOM   1862  O12 POPED  97      20.912  79.418  13.080  1.00  0.00           O
ATOM   1863  C1  POPED  97      20.192  81.077  16.450  1.00  0.00           C
ATOM   1866  C2  POPED  97      20.382  80.467  17.890  1.00  0.00           C
ATOM   1868  O21 POPED  97      19.712  79.197  18.090  1.00  0.00           O
ATOM   1869  C21 POPED  97      18.382  79.188  18.200  1.00  0.00           C
ATOM   1870  O22 POPED  97      17.632  80.097  17.920  1.00  0.00           O
ATOM   1871  C22 POPED  97      17.902  77.847  18.800  1.00  0.00           C
ATOM   1874  C3  POPED  97      20.072  81.527  19.010  1.00  0.00           C
ATOM   1877  O31 POPED  97      20.952  81.458  20.160  1.00  0.00           O
ATOM   1878  C31 POPED  97      20.552  80.617  21.110  1.00  0.00           C
ATOM   1879  O32 POPED  97      19.572  79.897  21.050  1.00  0.00           O
ATOM   1880  C32 POPED  97      21.412  80.857  22.350  1.00  0.00           C
ATOM   1883  C23 POPED  97      16.372  77.607  18.690  1.00  0.00           C
ATOM   1886  C24 POPED  97      15.842  76.408  19.510  1.00  0.00           C
ATOM   1889  C25 POPED  97      14.332  76.167  19.340  1.00  0.00           C
ATOM   1892  C26 POPED  97      13.822  75.067  20.290  1.00  0.00           C
ATOM   1895  C27 POPED  97      12.332  74.747  20.160  1.00  0.00           C
ATOM   1898  C28 POPED  97      11.732  74.007  21.390  1.00  0.00           C
ATOM   1901  C29 POPED  97      12.382  72.688  21.690  1.00  0.00           C
ATOM   1903 0C21 POPED  97      11.822  71.537  22.130  1.00  0.00           C
ATOM   1905 1C21 POPED  97      10.382  71.257  22.430  1.00  0.00           C
ATOM   1908 2C21 POPED  97      10.032  71.418  23.930  1.00  0.00           C
ATOM   1911 3C21 POPED  97      10.382  70.207  24.820  1.00  0.00           C
ATOM   1914 4C21 POPED  97      11.632  70.387  25.700  1.00  0.00           C
ATOM   1917 5C21 POPED  97      11.532  69.617  27.030  1.00  0.00           C
ATOM   1920 6C21 POPED  97      12.702  69.867  27.990  1.00  0.00           C
ATOM   1923 7C21 POPED  97      12.492  69.177  29.350  1.00  0.00           C
ATOM   1926 8C21 POPED  97      13.612  69.427  30.350  1.00  0.00           C
ATOM   1930  C33 POPED  97      21.202  79.787  23.430  1.00  0.00           C
ATOM   1933  C34 POPED  97      22.272  79.777  24.520  1.00  0.00           C
ATOM   1936  C35 POPED  97      22.432  81.107  25.280  1.00  0.00           C
ATOM   1939  C36 POPED  97      23.192  80.948  26.600  1.00  0.00           C
ATOM   1942  C37 POPED  97      22.392  80.197  27.670  1.00  0.00           C
ATOM   1945  C38 POPED  97      23.162  80.057  28.990  1.00  0.00           C
ATOM   1948  C39 POPED  97      22.382  79.277  30.060  1.00  0.00           C
ATOM   1951 0C31 POPED  97      23.172  79.257  31.370  1.00  0.00           C
ATOM   1954 1C31 POPED  97      22.502  78.467  32.510  1.00  0.00           C
ATOM   1957 2C31 POPED  97      23.243  78.617  33.850  1.00  0.00           C
ATOM   1960 3C31 POPED  97      24.762  78.498  33.720  1.00  0.00           C
ATOM   1963 4C31 POPED  97      25.502  78.507  35.070  1.00  0.00           C
ATOM   1966 5C31 POPED  97      27.012  78.688  34.880  1.00  0.00           C
ATOM   1969 6C31 POPED  97      27.792  78.767  36.190  1.00  0.00           C
ATOM   1973  NH3 POPEE  98      66.072  47.427  18.160  1.00  0.00           N
ATOM   1977  C12 POPEE  98      65.192  48.557  17.670  1.00  0.00           C
ATOM   1980  C11 POPEE  98      64.743  49.517  18.780  1.00  0.00           C
ATOM   1983  P   POPEE  98      62.652  50.987  19.520  1.00  0.00           P
ATOM   1984  O13 POPEE  98      62.832  52.347  19.000  1.00  0.00           O
ATOM   1985  O14 POPEE  98      61.272  50.547  19.790  1.00  0.00           O
ATOM   1986  O11 POPEE  98      63.512  50.887  20.870  1.00  0.00           O
ATOM   1987  O12 POPEE  98      63.393  49.947  18.570  1.00  0.00           O
ATOM   1988  C1  POPEE  98      62.922  51.437  22.060  1.00  0.00           C
ATOM   1991  C2  POPEE  98      63.993  51.877  23.090  1.00  0.00           C
ATOM   1993  O21 POPEE  98      63.292  52.457  24.210  1.00  0.00           O
ATOM   1994  C21 POPEE  98      63.542  51.987  25.410  1.00  0.00           C
ATOM   1995  O22 POPEE  98      64.262  51.057  25.690  1.00  0.00           O
ATOM   1996  C22 POPEE  98      62.722  52.807  26.400  1.00  0.00           C
ATOM   1999  C3  POPEE  98      64.973  52.938  22.510  1.00  0.00           C
ATOM   2002  O31 POPEE  98      66.122  53.127  23.360  1.00  0.00           O
ATOM   2003  C31 POPEE  98      66.152  54.157  24.200  1.00  0.00           C
ATOM   2004  O32 POPEE  98      65.302  55.028  24.320  1.00  0.00           O
ATOM   2005  C32 POPEE  98      67.462  54.087  24.980  1.00  0.00           C
ATOM   2008  C23 POPEE  98      62.842  52.317  27.850  1.00  0.00           C
ATOM   2011  C24 POPEE  98      61.842  53.027  28.760  1.00  0.00           C
ATOM   2014  C25 POPEE  98      62.022  52.637  30.230  1.00  0.00           C
ATOM   2017  C26 POPEE  98      60.752  52.757  31.070  1.00  0.00           C
ATOM   2020  C27 POPEE  98      61.012  52.347  32.530  1.00  0.00           C
ATOM   2023  C28 POPEE  98      59.743  52.257  33.390  1.00  0.00           C
ATOM   2026  C29 POPEE  98      58.912  51.037  33.050  1.00  0.00           C
ATOM   2028 0C21 POPEE  98      58.582  50.028  33.880  1.00  0.00           C
ATOM   2030 1C21 POPEE  98      58.942  49.907  35.340  1.00  0.00           C
ATOM   2033 2C21 POPEE  98      57.702  49.847  36.260  1.00  0.00           C
ATOM   2036 3C21 POPEE  98      57.332  48.417  36.650  1.00  0.00           C
ATOM   2039 4C21 POPEE  98      56.103  48.347  37.570  1.00  0.00           C
ATOM   2042 5C21 POPEE  98      55.802  46.897  37.990  1.00  0.00           C
ATOM   2045 6C21 POPEE  98      54.472  46.757  38.740  1.00  0.00           C
ATOM   2048 7C21 POPEE  98      54.212  45.317  39.200  1.00  0.00           C
ATOM   2051 8C21 POPEE  98      52.912  45.107  39.980  1.00  0.00           C
ATOM   2055  C33 POPEE  98      67.182  53.937  26.490  1.00  0.00           C
ATOM   2058  C34 POPEE  98      68.482  53.847  27.300  1.00  0.00           C
ATOM   2061  C35 POPEE  98      68.202  53.407  28.730  1.00  0.00           C
ATOM   2064  C36 POPEE  98      69.452  53.367  29.620  1.00  0.00           C
ATOM   2067  C37 POPEE  98      69.112  52.897  31.030  1.00  0.00           C
ATOM   2070  C38 POPEE  98      70.283  53.057  32.010  1.00  0.00           C
ATOM   2073  C39 POPEE  98      69.892  52.617  33.420  1.00  0.00           C
ATOM   2076 0C31 POPEE  98      71.042  52.767  34.420  1.00  0.00           C
ATOM   2079 1C31 POPEE  98      70.673  52.247  35.810  1.00  0.00           C
ATOM   2082 2C31 POPEE  98      71.823  51.497  36.500  1.00  0.00           C
ATOM   2085 3C31 POPEE  98      73.082  52.307  36.800  1.00  0.00           C
ATOM   2088 4C31 POPEE  98      74.232  51.427  37.300  1.00  0.00           C
ATOM   2091 5C31 POPEE  98      74.912  50.627  36.170  1.00  0.00           C
ATOM   2094 6C31 POPEE  98      76.092  49.777  36.630  1.00  0.00           C
ATOM   2098  NH3 POPEF  99     100.742  62.777  14.170  1.00  0.00           N
ATOM   2102  C12 POPEF  99     100.532  61.337  13.760  1.00  0.00           C
ATOM   2105  C11 POPEF  99      99.033  61.007  13.890  1.00  0.00           C
ATOM   2108  P   POPEF  99      97.332  59.177  14.450  1.00  0.00           P
ATOM   2109  O13 POPEF  99      96.472  60.397  14.410  1.00  0.00           O
ATOM   2110  O14 POPEF  99      96.863  58.017  13.680  1.00  0.00           O
ATOM   2111  O11 POPEF  99      97.442  58.757  15.970  1.00  0.00           O
ATOM   2112  O12 POPEF  99      98.822  59.607  14.090  1.00  0.00           O
ATOM   2113  C1  POPEF  99      98.002  59.627  16.950  1.00  0.00           C
ATOM   2116  C2  POPEF  99      99.372  59.147  17.550  1.00  0.00           C
ATOM   2118  O21 POPEF  99      99.123  58.607  18.860  1.00  0.00           O
ATOM   2119  C21 POPEF  99     100.093  57.868  19.420  1.00  0.00           C
ATOM   2120  O22 POPEF  99     101.092  57.447  18.880  1.00  0.00           O
ATOM   2121  C22 POPEF  99      99.732  57.637  20.890  1.00  0.00           C
ATOM   2124  C3  POPEF  99     100.333  60.377  17.690  1.00  0.00           C
ATOM   2127  O31 POPEF  99     101.642  60.028  18.190  1.00  0.00           O
ATOM   2128  C31 POPEF  99     102.402  61.067  18.520  1.00  0.00           C
ATOM   2129  O32 POPEF  99     102.052  62.237  18.430  1.00  0.00           O
ATOM   2130  C32 POPEF  99     103.753  60.587  19.040  1.00  0.00           C
ATOM   2133  C23 POPEF  99     100.942  57.267  21.770  1.00  0.00           C
ATOM   2136  C24 POPEF  99     100.562  57.127  23.250  1.00  0.00           C
ATOM   2139  C25 POPEF  99     100.093  58.457  23.860  1.00  0.00           C
ATOM   2142  C26 POPEF  99     100.082  58.467  25.390  1.00  0.00           C
ATOM   2145  C27 POPEF  99     101.493  58.447  25.980  1.00  0.00           C
ATOM   2148  C28 POPEF  99     101.533  58.667  27.510  1.00  0.00           C
ATOM   2151  C29 POPEF  99     101.033  60.037  27.900  1.00  0.00           C
ATOM   2153 0C21 POPEF  99     100.192  60.327  28.910  1.00  0.00           C
ATOM   2155 1C21 POPEF  99      99.622  59.347  29.910  1.00  0.00           C
ATOM   2158 2C21 POPEF  99      99.732  59.847  31.370  1.00  0.00           C
ATOM   2161 3C21 POPEF  99      99.102  58.857  32.360  1.00  0.00           C
ATOM   2164 4C21 POPEF  99      98.923  59.427  33.770  1.00  0.00           C
ATOM   2167 5C21 POPEF  99     100.212  59.727  34.540  1.00  0.00           C
ATOM   2170 6C21 POPEF  99     101.033  58.487  34.890  1.00  0.00           C
ATOM   2173 7C21 POPEF  99     102.113  58.787  35.940  1.00  0.00           C
ATOM   2176 8C21 POPEF  99     102.892  57.547  36.370  1.00  0.00           C
ATOM   2180  C33 POPEF  99     103.923  60.757  20.570  1.00  0.00           C
ATOM   2183  C34 POPEF  99     105.262  60.187  21.040  1.00  0.00           C
ATOM   2186  C35 POPEF  99     105.312  59.807  22.530  1.00  0.00           C
ATOM   2189  C36 POPEF  99     105.143  60.977  23.510  1.00  0.00           C
ATOM   2192  C37 POPEF  99     105.373  60.557  24.970  1.00  0.00           C
ATOM   2195  C38 POPEF  99     105.473  61.767  25.910  1.00  0.00           C
ATOM   2198  C39 POPEF  99     104.792  61.607  27.280  1.00  0.00           C
ATOM   2201 0C31 POPEF  99     105.333  60.477  28.180  1.00  0.00           C
ATOM   2204 1C31 POPEF  99     104.932  60.717  29.650  1.00  0.00           C
ATOM   2207 2C31 POPEF  99     105.023  59.497  30.580  1.00  0.00           C
ATOM   2210 3C31 POPEF  99     104.053  58.377  30.190  1.00  0.00           C
ATOM   2213 4C31 POPEF  99     103.853  57.307  31.260  1.00  0.00           C
ATOM   2216 5C31 POPEF  99     103.043  56.117  30.710  1.00  0.00           C
ATOM   2219 6C31 POPEF  99     102.552  55.158  31.800  1.00  0.00           C
ATOM   2223  NH3 POPEG 100     117.202  67.658  16.340  1.00  0.00           N
ATOM   2227  C12 POPEG 100     117.952  68.957  16.170  1.00  0.00           C
ATOM   2230  C11 POPEG 100     119.462  68.767  16.020  1.00  0.00           C
ATOM   2233  P   POPEG 100     121.682  70.048  16.150  1.00  0.00           P
ATOM   2234  O13 POPEG 100     122.202  68.728  15.770  1.00  0.00           O
ATOM   2235  O14 POPEG 100     122.302  71.228  15.510  1.00  0.00           O
ATOM   2236  O11 POPEG 100     121.763  70.217  17.720  1.00  0.00           O
ATOM   2237  O12 POPEG 100     120.103  70.057  15.910  1.00  0.00           O
ATOM   2238  C1  POPEG 100     120.712  70.877  18.430  1.00  0.00           C
ATOM   2241  C2  POPEG 100     121.253  71.287  19.830  1.00  0.00           C
ATOM   2243  O21 POPEG 100     120.273  71.878  20.700  1.00  0.00           O
ATOM   2244  C21 POPEG 100     119.182  71.217  21.030  1.00  0.00           C
ATOM   2245  O22 POPEG 100     118.843  70.118  20.650  1.00  0.00           O
ATOM   2246  C22 POPEG 100     118.312  72.137  21.900  1.00  0.00           C
ATOM   2249  C3  POPEG 100     122.393  72.327  19.660  1.00  0.00           C
ATOM   2252  O31 POPEG 100     121.872  73.588  19.180  1.00  0.00           O
ATOM   2253  C31 POPEG 100     121.402  74.497  20.040  1.00  0.00           C
ATOM   2254  O32 POPEG 100     120.403  75.168  19.820  1.00  0.00           O
ATOM   2255  C32 POPEG 100     122.283  74.708  21.280  1.00  0.00           C
ATOM   2258  C23 POPEG 100     118.363  71.817  23.410  1.00  0.00           C
ATOM   2261  C24 POPEG 100     117.453  72.767  24.200  1.00  0.00           C
ATOM   2264  C25 POPEG 100     117.903  73.057  25.640  1.00  0.00           C
ATOM   2267  C26 POPEG 100     117.423  74.447  26.080  1.00  0.00           C
ATOM   2270  C27 POPEG 100     117.272  74.637  27.590  1.00  0.00           C
ATOM   2273  C28 POPEG 100     117.262  76.137  27.930  1.00  0.00           C
ATOM   2276  C29 POPEG 100     116.863  76.447  29.350  1.00  0.00           C
ATOM   2278 0C21 POPEG 100     115.963  77.367  29.760  1.00  0.00           C
ATOM   2280 1C21 POPEG 100     115.182  78.327  28.880  1.00  0.00           C
ATOM   2283 2C21 POPEG 100     115.392  79.798  29.290  1.00  0.00           C
ATOM   2286 3C21 POPEG 100     114.613  80.247  30.540  1.00  0.00           C
ATOM   2289 4C21 POPEG 100     115.462  81.007  31.570  1.00  0.00           C
ATOM   2292 5C21 POPEG 100     116.182  80.107  32.590  1.00  0.00           C
ATOM   2295 6C21 POPEG 100     115.273  79.627  33.730  1.00  0.00           C
ATOM   2298 7C21 POPEG 100     116.092  79.037  34.890  1.00  0.00           C
ATOM   2301 8C21 POPEG 100     115.243  78.217  35.860  1.00  0.00           C
ATOM   2305  C33 POPEG 100     121.763  73.978  22.550  1.00  0.00           C
ATOM   2308  C34 POPEG 100     122.852  73.777  23.610  1.00  0.00           C
ATOM   2311  C35 POPEG 100     122.773  72.397  24.280  1.00  0.00           C
ATOM   2314  C36 POPEG 100     124.053  72.067  25.070  1.00  0.00           C
ATOM   2317  C37 POPEG 100     124.083  70.618  25.560  1.00  0.00           C
ATOM   2320  C38 POPEG 100     125.492  70.118  25.920  1.00  0.00           C
ATOM   2323  C39 POPEG 100     126.162  70.877  27.080  1.00  0.00           C
ATOM   2326 0C31 POPEG 100     125.482  70.607  28.430  1.00  0.00           C
ATOM   2329 1C31 POPEG 100     126.262  71.207  29.600  1.00  0.00           C
ATOM   2332 2C31 POPEG 100     125.762  70.717  30.960  1.00  0.00           C
ATOM   2335 3C31 POPEG 100     126.583  71.287  32.120  1.00  0.00           C
ATOM   2338 4C31 POPEG 100     126.152  70.747  33.490  1.00  0.00           C
ATOM   2341 5C31 POPEG 100     127.062  71.257  34.610  1.00  0.00           C
ATOM   2344 6C31 POPEG 100     126.632  70.787  36.010  1.00  0.00           C
ATOM   2348  NH3 POPEH 101      60.932  61.957  16.080  1.00  0.00           N
ATOM   2352  C12 POPEH 101      60.032  61.147  16.950  1.00  0.00           C
ATOM   2355  C11 POPEH 101      58.603  61.487  16.550  1.00  0.00           C
ATOM   2358  P   POPEH 101      57.112  63.567  16.080  1.00  0.00           P
ATOM   2359  O13 POPEH 101      57.423  64.938  15.620  1.00  0.00           O
ATOM   2360  O14 POPEH 101      56.592  62.637  15.060  1.00  0.00           O
ATOM   2361  O11 POPEH 101      56.162  63.617  17.350  1.00  0.00           O
ATOM   2362  O12 POPEH 101      58.442  62.917  16.650  1.00  0.00           O
ATOM   2363  C1  POPEH 101      56.033  62.447  18.170  1.00  0.00           C
ATOM   2366  C2  POPEH 101      55.042  62.667  19.350  1.00  0.00           C
ATOM   2368  O21 POPEH 101      55.682  63.547  20.300  1.00  0.00           O
ATOM   2369  C21 POPEH 101      54.832  64.378  20.890  1.00  0.00           C
ATOM   2370  O22 POPEH 101      53.632  64.407  20.680  1.00  0.00           O
ATOM   2371  C22 POPEH 101      55.602  65.357  21.770  1.00  0.00           C
ATOM   2374  C3  POPEH 101      54.643  61.307  20.020  1.00  0.00           C
ATOM   2377  O31 POPEH 101      54.042  61.447  21.340  1.00  0.00           O
ATOM   2378  C31 POPEH 101      54.892  61.297  22.360  1.00  0.00           C
ATOM   2379  O32 POPEH 101      56.103  61.357  22.290  1.00  0.00           O
ATOM   2380  C32 POPEH 101      54.123  60.957  23.630  1.00  0.00           C
ATOM   2383  C23 POPEH 101      55.732  64.938  23.250  1.00  0.00           C
ATOM   2386  C24 POPEH 101      56.582  65.927  24.050  1.00  0.00           C
ATOM   2389  C25 POPEH 101      56.903  65.477  25.490  1.00  0.00           C
ATOM   2392  C26 POPEH 101      55.853  65.857  26.550  1.00  0.00           C
ATOM   2395  C27 POPEH 101      56.322  65.537  27.980  1.00  0.00           C
ATOM   2398  C28 POPEH 101      55.532  66.267  29.080  1.00  0.00           C
ATOM   2401  C29 POPEH 101      56.212  66.098  30.430  1.00  0.00           C
ATOM   2403 0C21 POPEH 101      55.672  65.707  31.600  1.00  0.00           C
ATOM   2405 1C21 POPEH 101      54.222  65.387  31.890  1.00  0.00           C
ATOM   2408 2C21 POPEH 101      53.682  66.188  33.090  1.00  0.00           C
ATOM   2411 3C21 POPEH 101      52.173  65.987  33.320  1.00  0.00           C
ATOM   2414 4C21 POPEH 101      51.672  66.657  34.600  1.00  0.00           C
ATOM   2417 5C21 POPEH 101      50.222  66.287  34.960  1.00  0.00           C
ATOM   2420 6C21 POPEH 101      49.952  66.298  36.470  1.00  0.00           C
ATOM   2423 7C21 POPEH 101      48.722  65.477  36.860  1.00  0.00           C
ATOM   2426 8C21 POPEH 101      48.533  65.327  38.380  1.00  0.00           C
ATOM   2430  C33 POPEH 101      54.142  62.127  24.630  1.00  0.00           C
ATOM   2433  C34 POPEH 101      53.132  61.947  25.770  1.00  0.00           C
ATOM   2436  C35 POPEH 101      53.362  60.697  26.630  1.00  0.00           C
ATOM   2439  C36 POPEH 101      54.702  60.717  27.370  1.00  0.00           C
ATOM   2442  C37 POPEH 101      54.722  59.697  28.510  1.00  0.00           C
ATOM   2445  C38 POPEH 101      55.963  59.837  29.390  1.00  0.00           C
ATOM   2448  C39 POPEH 101      55.662  59.717  30.880  1.00  0.00           C
ATOM   2451 0C31 POPEH 101      56.932  59.907  31.720  1.00  0.00           C
ATOM   2454 1C31 POPEH 101      56.632  60.267  33.170  1.00  0.00           C
ATOM   2457 2C31 POPEH 101      57.902  60.377  34.020  1.00  0.00           C
ATOM   2460 3C31 POPEH 101      57.582  60.368  35.520  1.00  0.00           C
ATOM   2463 4C31 POPEH 101      57.232  58.967  36.020  1.00  0.00           C
ATOM   2466 5C31 POPEH 101      56.553  58.987  37.390  1.00  0.00           C
ATOM   2469 6C31 POPEH 101      56.192  57.587  37.900  1.00  0.00           C
ATOM   2473  NH3 POPEI 102      81.042  28.607  17.790  1.00  0.00           N
ATOM   2477  C12 POPEI 102      82.323  29.227  18.280  1.00  0.00           C
ATOM   2480  C11 POPEI 102      82.223  30.757  18.200  1.00  0.00           C
ATOM   2483  P   POPEI 102      83.883  31.837  20.000  1.00  0.00           P
ATOM   2484  O13 POPEI 102      84.813  30.807  20.500  1.00  0.00           O
ATOM   2485  O14 POPEI 102      84.282  33.267  20.050  1.00  0.00           O
ATOM   2486  O11 POPEI 102      82.523  31.697  20.790  1.00  0.00           O
ATOM   2487  O12 POPEI 102      83.442  31.417  18.550  1.00  0.00           O
ATOM   2488  C1  POPEI 102      82.453  31.877  22.200  1.00  0.00           C
ATOM   2491  C2  POPEI 102      81.903  30.617  22.950  1.00  0.00           C
ATOM   2493  O21 POPEI 102      82.533  30.497  24.250  1.00  0.00           O
ATOM   2494  C21 POPEI 102      82.083  31.407  25.100  1.00  0.00           C
ATOM   2495  O22 POPEI 102      81.283  32.287  24.850  1.00  0.00           O
ATOM   2496  C22 POPEI 102      82.622  31.167  26.510  1.00  0.00           C
ATOM   2499  C3  POPEI 102      82.062  29.287  22.160  1.00  0.00           C
ATOM   2502  O31 POPEI 102      81.553  28.157  22.910  1.00  0.00           O
ATOM   2503  C31 POPEI 102      82.453  27.467  23.590  1.00  0.00           C
ATOM   2504  O32 POPEI 102      83.662  27.627  23.530  1.00  0.00           O
ATOM   2505  C32 POPEI 102      81.752  26.407  24.430  1.00  0.00           C
ATOM   2508  C23 POPEI 102      84.083  31.647  26.720  1.00  0.00           C
ATOM   2511  C24 POPEI 102      85.133  30.537  26.530  1.00  0.00           C
ATOM   2514  C25 POPEI 102      84.963  29.297  27.430  1.00  0.00           C
ATOM   2517  C26 POPEI 102      84.473  29.587  28.860  1.00  0.00           C
ATOM   2520  C27 POPEI 102      84.552  28.347  29.770  1.00  0.00           C
ATOM   2523  C28 POPEI 102      83.832  28.517  31.110  1.00  0.00           C
ATOM   2526  C29 POPEI 102      84.193  27.377  32.030  1.00  0.00           C
ATOM   2528 0C21 POPEI 102      83.372  26.477  32.610  1.00  0.00           C
ATOM   2530 1C21 POPEI 102      81.872  26.387  32.500  1.00  0.00           C
ATOM   2533 2C21 POPEI 102      81.273  25.347  33.470  1.00  0.00           C
ATOM   2536 3C21 POPEI 102      81.612  25.607  34.940  1.00  0.00           C
ATOM   2539 4C21 POPEI 102      81.063  24.537  35.890  1.00  0.00           C
ATOM   2542 5C21 POPEI 102      81.623  24.677  37.320  1.00  0.00           C
ATOM   2545 6C21 POPEI 102      81.364  26.057  37.930  1.00  0.00           C
ATOM   2548 7C21 POPEI 102      81.882  26.187  39.370  1.00  0.00           C
ATOM   2551 8C21 POPEI 102      81.632  27.587  39.940  1.00  0.00           C
ATOM   2555  C33 POPEI 102      81.682  26.817  25.910  1.00  0.00           C
ATOM   2558  C34 POPEI 102      80.583  27.867  26.190  1.00  0.00           C
ATOM   2561  C35 POPEI 102      79.152  27.317  26.300  1.00  0.00           C
ATOM   2564  C36 POPEI 102      78.923  26.327  27.460  1.00  0.00           C
ATOM   2567  C37 POPEI 102      77.452  25.927  27.660  1.00  0.00           C
ATOM   2570  C38 POPEI 102      77.252  24.667  28.530  1.00  0.00           C
ATOM   2573  C39 POPEI 102      77.992  24.677  29.870  1.00  0.00           C
ATOM   2576 0C31 POPEI 102      77.712  23.397  30.680  1.00  0.00           C
ATOM   2579 1C31 POPEI 102      78.632  23.187  31.890  1.00  0.00           C
ATOM   2582 2C31 POPEI 102      78.412  21.807  32.540  1.00  0.00           C
ATOM   2585 3C31 POPEI 102      77.452  21.807  33.740  1.00  0.00           C
ATOM   2588 4C31 POPEI 102      78.022  22.547  34.960  1.00  0.00           C
ATOM   2591 5C31 POPEI 102      77.302  22.217  36.270  1.00  0.00           C
ATOM   2594 6C31 POPEI 102      77.893  22.987  37.460  1.00  0.00           C
ATOM   2598  NH3 POPEJ 103      79.762  79.597  59.360  1.00  0.00           N
ATOM   2602  C12 POPEJ 103      79.402  80.307  60.640  1.00  0.00           C
ATOM   2605  C11 POPEJ 103      78.302  81.347  60.410  1.00  0.00           C
ATOM   2608  P   POPEJ 103      75.853  81.637  59.640  1.00  0.00           P
ATOM   2609  O13 POPEJ 103      74.822  80.887  58.890  1.00  0.00           O
ATOM   2610  O14 POPEJ 103      75.423  82.267  60.910  1.00  0.00           O
ATOM   2611  O11 POPEJ 103      76.512  82.737  58.690  1.00  0.00           O
ATOM   2612  O12 POPEJ 103      77.103  80.728  59.930  1.00  0.00           O
ATOM   2613  C1  POPEJ 103      76.493  82.667  57.250  1.00  0.00           C
ATOM   2616  C2  POPEJ 103      75.822  83.937  56.650  1.00  0.00           C
ATOM   2618  O21 POPEJ 103      75.442  83.738  55.270  1.00  0.00           O
ATOM   2619  C21 POPEJ 103      76.353  83.688  54.320  1.00  0.00           C
ATOM   2620  O22 POPEJ 103      77.572  83.738  54.460  1.00  0.00           O
ATOM   2621  C22 POPEJ 103      75.592  83.598  52.980  1.00  0.00           C
ATOM   2624  C3  POPEJ 103      76.643  85.247  56.920  1.00  0.00           C
ATOM   2627  O31 POPEJ 103      76.162  86.408  56.200  1.00  0.00           O
ATOM   2628  C31 POPEJ 103      75.003  86.908  56.610  1.00  0.00           C
ATOM   2629  O32 POPEJ 103      74.332  86.468  57.530  1.00  0.00           O
ATOM   2630  C32 POPEJ 103      74.583  88.047  55.680  1.00  0.00           C
ATOM   2633  C23 POPEJ 103      76.442  83.497  51.700  1.00  0.00           C
ATOM   2636  C24 POPEJ 103      75.743  84.118  50.480  1.00  0.00           C
ATOM   2639  C25 POPEJ 103      74.463  83.397  50.000  1.00  0.00           C
ATOM   2642  C26 POPEJ 103      73.822  84.127  48.800  1.00  0.00           C
ATOM   2645  C27 POPEJ 103      72.652  83.368  48.140  1.00  0.00           C
ATOM   2648  C28 POPEJ 103      72.022  84.148  46.970  1.00  0.00           C
ATOM   2651  C29 POPEJ 103      71.033  83.337  46.170  1.00  0.00           C
ATOM   2653 0C21 POPEJ 103      69.743  83.637  45.900  1.00  0.00           C
ATOM   2655 1C21 POPEJ 103      69.003  84.887  46.310  1.00  0.00           C
ATOM   2658 2C21 POPEJ 103      67.992  85.407  45.270  1.00  0.00           C
ATOM   2661 3C21 POPEJ 103      68.613  85.617  43.880  1.00  0.00           C
ATOM   2664 4C21 POPEJ 103      67.862  86.648  43.010  1.00  0.00           C
ATOM   2667 5C21 POPEJ 103      68.283  88.098  43.300  1.00  0.00           C
ATOM   2670 6C21 POPEJ 103      67.862  89.067  42.180  1.00  0.00           C
ATOM   2673 7C21 POPEJ 103      68.682  90.368  42.190  1.00  0.00           C
ATOM   2676 8C21 POPEJ 103      68.362  91.307  41.030  1.00  0.00           C
ATOM   2680  C33 POPEJ 103      75.072  87.877  54.220  1.00  0.00           C
ATOM   2683  C34 POPEJ 103      74.222  88.667  53.220  1.00  0.00           C
ATOM   2686  C35 POPEJ 103      74.692  88.488  51.760  1.00  0.00           C
ATOM   2689  C36 POPEJ 103      75.643  89.577  51.280  1.00  0.00           C
ATOM   2692  C37 POPEJ 103      75.842  89.568  49.760  1.00  0.00           C
ATOM   2695  C38 POPEJ 103      76.573  90.827  49.290  1.00  0.00           C
ATOM   2698  C39 POPEJ 103      76.882  90.908  47.800  1.00  0.00           C
ATOM   2701 0C31 POPEJ 103      77.643  92.208  47.450  1.00  0.00           C
ATOM   2704 1C31 POPEJ 103      76.742  93.448  47.310  1.00  0.00           C
ATOM   2707 2C31 POPEJ 103      77.562  94.677  46.900  1.00  0.00           C
ATOM   2710 3C31 POPEJ 103      76.732  95.958  46.700  1.00  0.00           C
ATOM   2713 4C31 POPEJ 103      75.702  95.868  45.560  1.00  0.00           C
ATOM   2716 5C31 POPEJ 103      75.332  97.247  45.000  1.00  0.00           C
ATOM   2719 6C31 POPEJ 103      74.272  97.198  43.900  1.00  0.00           C
ATOM   2723  NH3 POPEK 104      22.052   4.277  19.030  1.00  0.00           N
ATOM   2727  C12 POPEK 104      23.142   3.307  18.650  1.00  0.00           C
ATOM   2730  C11 POPEK 104      22.702   1.847  18.750  1.00  0.00           C
ATOM   2733  P   POPEK 104      24.392  -0.083  19.400  1.00  0.00           P
ATOM   2734  O13 POPEK 104      23.292  -0.993  19.750  1.00  0.00           O
ATOM   2735  O14 POPEK 104      25.602  -0.663  18.790  1.00  0.00           O
ATOM   2736  O11 POPEK 104      24.812   0.827  20.630  1.00  0.00           O
ATOM   2737  O12 POPEK 104      23.802   0.997  18.410  1.00  0.00           O
ATOM   2738  C1  POPEK 104      24.772   0.307  21.970  1.00  0.00           C
ATOM   2741  C2  POPEK 104      24.832   1.447  23.040  1.00  0.00           C
ATOM   2743  O21 POPEK 104      24.152   1.037  24.240  1.00  0.00           O
ATOM   2744  C21 POPEK 104      24.932   0.357  25.070  1.00  0.00           C
ATOM   2745  O22 POPEK 104      26.032  -0.093  24.800  1.00  0.00           O
ATOM   2746  C22 POPEK 104      24.333   0.407  26.470  1.00  0.00           C
ATOM   2749  C3  POPEK 104      24.182   2.777  22.540  1.00  0.00           C
ATOM   2752  O31 POPEK 104      23.752   3.707  23.560  1.00  0.00           O
ATOM   2753  C31 POPEK 104      24.642   4.217  24.390  1.00  0.00           C
ATOM   2754  O32 POPEK 104      25.772   3.797  24.590  1.00  0.00           O
ATOM   2755  C32 POPEK 104      24.112   5.557  24.920  1.00  0.00           C
ATOM   2758  C23 POPEK 104      25.452   0.677  27.490  1.00  0.00           C
ATOM   2761  C24 POPEK 104      24.923   1.227  28.820  1.00  0.00           C
ATOM   2764  C25 POPEK 104      26.022   1.267  29.890  1.00  0.00           C
ATOM   2767  C26 POPEK 104      25.592   2.027  31.150  1.00  0.00           C
ATOM   2770  C27 POPEK 104      26.552   1.797  32.330  1.00  0.00           C
ATOM   2773  C28 POPEK 104      26.112   2.527  33.610  1.00  0.00           C
ATOM   2776  C29 POPEK 104      26.292   4.027  33.520  1.00  0.00           C
ATOM   2778 0C21 POPEK 104      27.002   4.787  34.380  1.00  0.00           C
ATOM   2780 1C21 POPEK 104      27.752   4.287  35.580  1.00  0.00           C
ATOM   2783 2C21 POPEK 104      26.822   3.937  36.770  1.00  0.00           C
ATOM   2786 3C21 POPEK 104      27.622   3.517  38.010  1.00  0.00           C
ATOM   2789 4C21 POPEK 104      26.733   3.007  39.160  1.00  0.00           C
ATOM   2792 5C21 POPEK 104      26.302   1.537  38.990  1.00  0.00           C
ATOM   2795 6C21 POPEK 104      25.562   0.997  40.220  1.00  0.00           C
ATOM   2798 7C21 POPEK 104      25.242  -0.493  40.100  1.00  0.00           C
ATOM   2801 8C21 POPEK 104      24.512  -1.063  41.320  1.00  0.00           C
ATOM   2805  C33 POPEK 104      23.812   5.557  26.440  1.00  0.00           C
ATOM   2808  C34 POPEK 104      22.602   4.677  26.770  1.00  0.00           C
ATOM   2811  C35 POPEK 104      21.912   5.007  28.100  1.00  0.00           C
ATOM   2814  C36 POPEK 104      22.792   4.897  29.340  1.00  0.00           C
ATOM   2817  C37 POPEK 104      21.972   4.497  30.580  1.00  0.00           C
ATOM   2820  C38 POPEK 104      22.732   4.707  31.890  1.00  0.00           C
ATOM   2823  C39 POPEK 104      21.932   4.297  33.130  1.00  0.00           C
ATOM   2826 0C31 POPEK 104      22.622   4.747  34.420  1.00  0.00           C
ATOM   2829 1C31 POPEK 104      22.042   4.107  35.690  1.00  0.00           C
ATOM   2832 2C31 POPEK 104      22.702   4.687  36.950  1.00  0.00           C
ATOM   2835 3C31 POPEK 104      22.212   4.037  38.250  1.00  0.00           C
ATOM   2838 4C31 POPEK 104      22.792   4.777  39.470  1.00  0.00           C
ATOM   2841 5C31 POPEK 104      22.292   4.247  40.820  1.00  0.00           C
ATOM   2844 6C31 POPEK 104      22.772   5.097  42.000  1.00  0.00           C
ATOM   2848  NH3 POPEL 105      51.122 105.398  17.920  1.00  0.00           N
ATOM   2852  C12 POPEL 105      50.103 104.917  16.930  1.00  0.00           C
ATOM   2855  C11 POPEL 105      50.282 103.418  16.670  1.00  0.00           C
ATOM   2858  P   POPEL 105      48.692 101.398  16.180  1.00  0.00           P
ATOM   2859  O13 POPEL 105      48.452 100.757  14.880  1.00  0.00           O
ATOM   2860  O14 POPEL 105      49.643 100.738  17.120  1.00  0.00           O
ATOM   2861  O11 POPEL 105      47.302 101.648  16.920  1.00  0.00           O
ATOM   2862  O12 POPEL 105      49.142 102.907  15.980  1.00  0.00           O
ATOM   2863  C1  POPEL 105      47.143 101.468  18.330  1.00  0.00           C
ATOM   2866  C2  POPEL 105      47.692 102.637  19.190  1.00  0.00           C
ATOM   2868  O21 POPEL 105      48.283 102.037  20.360  1.00  0.00           O
ATOM   2869  C21 POPEL 105      49.432 102.578  20.760  1.00  0.00           C
ATOM   2870  O22 POPEL 105      50.032 103.477  20.200  1.00  0.00           O
ATOM   2871  C22 POPEL 105      49.872 101.867  22.050  1.00  0.00           C
ATOM   2874  C3  POPEL 105      46.612 103.688  19.590  1.00  0.00           C
ATOM   2877  O31 POPEL 105      47.072 104.528  20.660  1.00  0.00           O
ATOM   2878  C31 POPEL 105      46.842 104.297  21.980  1.00  0.00           C
ATOM   2879  O32 POPEL 105      47.322 104.988  22.860  1.00  0.00           O
ATOM   2880  C32 POPEL 105      45.952 103.088  22.310  1.00  0.00           C
ATOM   2883  C23 POPEL 105      50.382 102.877  23.100  1.00  0.00           C
ATOM   2886  C24 POPEL 105      50.932 102.208  24.360  1.00  0.00           C
ATOM   2889  C25 POPEL 105      49.832 101.707  25.310  1.00  0.00           C
ATOM   2892  C26 POPEL 105      50.032 102.177  26.750  1.00  0.00           C
ATOM   2895  C27 POPEL 105      49.222 101.377  27.770  1.00  0.00           C
ATOM   2898  C28 POPEL 105      49.242 101.988  29.190  1.00  0.00           C
ATOM   2901  C29 POPEL 105      50.622 101.978  29.810  1.00  0.00           C
ATOM   2903 0C21 POPEL 105      50.952 102.578  30.970  1.00  0.00           C
ATOM   2905 1C21 POPEL 105      50.002 103.318  31.880  1.00  0.00           C
ATOM   2908 2C21 POPEL 105      50.002 102.658  33.270  1.00  0.00           C
ATOM   2911 3C21 POPEL 105      48.932 103.217  34.220  1.00  0.00           C
ATOM   2914 4C21 POPEL 105      48.902 102.417  35.530  1.00  0.00           C
ATOM   2917 5C21 POPEL 105      47.902 102.947  36.570  1.00  0.00           C
ATOM   2920 6C21 POPEL 105      47.962 102.107  37.860  1.00  0.00           C
ATOM   2923 7C21 POPEL 105      47.243 102.758  39.040  1.00  0.00           C
ATOM   2926 8C21 POPEL 105      47.462 101.988  40.350  1.00  0.00           C
ATOM   2930  C33 POPEL 105      46.272 102.457  23.690  1.00  0.00           C
ATOM   2933  C34 POPEL 105      45.042 102.327  24.600  1.00  0.00           C
ATOM   2936  C35 POPEL 105      45.342 101.427  25.810  1.00  0.00           C
ATOM   2939  C36 POPEL 105      44.302 101.497  26.930  1.00  0.00           C
ATOM   2942  C37 POPEL 105      44.323 102.827  27.700  1.00  0.00           C
ATOM   2945  C38 POPEL 105      43.432 102.827  28.950  1.00  0.00           C
ATOM   2948  C39 POPEL 105      43.932 101.908  30.080  1.00  0.00           C
ATOM   2951 0C31 POPEL 105      43.263 102.238  31.420  1.00  0.00           C
ATOM   2954 1C31 POPEL 105      43.582 101.238  32.550  1.00  0.00           C
ATOM   2957 2C31 POPEL 105      42.832 101.608  33.840  1.00  0.00           C
ATOM   2960 3C31 POPEL 105      42.782 100.488  34.900  1.00  0.00           C
ATOM   2963 4C31 POPEL 105      44.112 100.228  35.620  1.00  0.00           C
ATOM   2966 5C31 POPEL 105      43.932  99.227  36.770  1.00  0.00           C
ATOM   2969 6C31 POPEL 105      45.212  98.958  37.570  1.00  0.00           C
ATOM   2973  NH3 POPEM 106      13.252  96.318  18.080  1.00  0.00           N
ATOM   2977  C12 POPEM 106      12.312  95.158  18.330  1.00  0.00           C
ATOM   2980  C11 POPEM 106      12.522  94.027  17.310  1.00  0.00           C
ATOM   2983  P   POPEM 106      10.632  92.198  17.130  1.00  0.00           P
ATOM   2984  O13 POPEM 106       9.932  93.238  16.350  1.00  0.00           O
ATOM   2985  O14 POPEM 106      11.002  90.948  16.430  1.00  0.00           O
ATOM   2986  O11 POPEM 106       9.752  91.867  18.390  1.00  0.00           O
ATOM   2987  O12 POPEM 106      11.932  92.807  17.780  1.00  0.00           O
ATOM   2988  C1  POPEM 106      10.282  91.268  19.580  1.00  0.00           C
ATOM   2991  C2  POPEM 106      10.322  92.238  20.810  1.00  0.00           C
ATOM   2993  O21 POPEM 106       9.732  91.648  21.990  1.00  0.00           O
ATOM   2994  C21 POPEM 106       8.412  91.487  21.960  1.00  0.00           C
ATOM   2995  O22 POPEM 106       7.692  91.667  20.990  1.00  0.00           O
ATOM   2996  C22 POPEM 106       7.872  91.137  23.350  1.00  0.00           C
ATOM   2999  C3  POPEM 106       9.772  93.688  20.570  1.00  0.00           C
ATOM   3002  O31 POPEM 106      10.612  94.677  21.180  1.00  0.00           O
ATOM   3003  C31 POPEM 106      10.532  94.857  22.490  1.00  0.00           C
ATOM   3004  O32 POPEM 106       9.702  94.357  23.240  1.00  0.00           O
ATOM   3005  C32 POPEM 106      11.622  95.848  22.880  1.00  0.00           C
ATOM   3008  C23 POPEM 106       6.952  89.897  23.390  1.00  0.00           C
ATOM   3011  C24 POPEM 106       6.962  89.167  24.740  1.00  0.00           C
ATOM   3014  C25 POPEM 106       6.682  90.037  25.980  1.00  0.00           C
ATOM   3017  C26 POPEM 106       6.632  89.148  27.230  1.00  0.00           C
ATOM   3020  C27 POPEM 106       6.552  89.907  28.560  1.00  0.00           C
ATOM   3023  C28 POPEM 106       6.712  88.917  29.730  1.00  0.00           C
ATOM   3026  C29 POPEM 106       6.872  89.548  31.080  1.00  0.00           C
ATOM   3028 0C21 POPEM 106       6.832  88.857  32.240  1.00  0.00           C
ATOM   3030 1C21 POPEM 106       6.602  87.378  32.380  1.00  0.00           C
ATOM   3033 2C21 POPEM 106       7.852  86.608  32.850  1.00  0.00           C
ATOM   3036 3C21 POPEM 106       8.142  86.748  34.350  1.00  0.00           C
ATOM   3039 4C21 POPEM 106       9.362  85.918  34.780  1.00  0.00           C
ATOM   3042 5C21 POPEM 106       9.732  86.048  36.270  1.00  0.00           C
ATOM   3045 6C21 POPEM 106       8.692  85.457  37.240  1.00  0.00           C
ATOM   3048 7C21 POPEM 106       9.132  85.617  38.700  1.00  0.00           C
ATOM   3051 8C21 POPEM 106       8.062  85.187  39.710  1.00  0.00           C
ATOM   3055  C33 POPEM 106      11.762  96.058  24.400  1.00  0.00           C
ATOM   3058  C34 POPEM 106      12.512  94.917  25.090  1.00  0.00           C
ATOM   3061  C35 POPEM 106      12.952  95.228  26.530  1.00  0.00           C
ATOM   3064  C36 POPEM 106      11.782  95.447  27.500  1.00  0.00           C
ATOM   3067  C37 POPEM 106      12.252  95.778  28.920  1.00  0.00           C
ATOM   3070  C38 POPEM 106      11.102  95.977  29.910  1.00  0.00           C
ATOM   3073  C39 POPEM 106      10.342  94.677  30.230  1.00  0.00           C
ATOM   3076 0C31 POPEM 106       9.562  94.757  31.550  1.00  0.00           C
ATOM   3079 1C31 POPEM 106       8.552  93.607  31.730  1.00  0.00           C
ATOM   3082 2C31 POPEM 106       7.742  93.698  33.030  1.00  0.00           C
ATOM   3085 3C31 POPEM 106       8.582  93.537  34.310  1.00  0.00           C
ATOM   3088 4C31 POPEM 106       9.202  92.137  34.460  1.00  0.00           C
ATOM   3091 5C31 POPEM 106      10.002  91.988  35.760  1.00  0.00           C
ATOM   3094 6C31 POPEM 106      10.332  90.527  36.070  1.00  0.00           C
ATOM   3098  NH3 POPEN 107      10.292  44.517  56.970  1.00  0.00           N
ATOM   3102  C12 POPEN 107      11.692  44.707  56.480  1.00  0.00           C
ATOM   3105  C11 POPEN 107      12.312  45.977  57.070  1.00  0.00           C
ATOM   3108  P   POPEN 107      14.752  46.847  56.530  1.00  0.00           P
ATOM   3109  O13 POPEN 107      14.432  48.188  57.070  1.00  0.00           O
ATOM   3110  O14 POPEN 107      16.122  46.327  56.720  1.00  0.00           O
ATOM   3111  O11 POPEN 107      14.442  46.837  54.990  1.00  0.00           O
ATOM   3112  O12 POPEN 107      13.712  45.777  57.060  1.00  0.00           O
ATOM   3113  C1  POPEN 107      14.112  45.697  54.220  1.00  0.00           C
ATOM   3116  C2  POPEN 107      14.842  45.737  52.850  1.00  0.00           C
ATOM   3118  O21 POPEN 107      14.472  44.567  52.070  1.00  0.00           O
ATOM   3119  C21 POPEN 107      14.172  44.827  50.790  1.00  0.00           C
ATOM   3120  O22 POPEN 107      14.362  45.877  50.220  1.00  0.00           O
ATOM   3121  C22 POPEN 107      13.492  43.607  50.150  1.00  0.00           C
ATOM   3124  C3  POPEN 107      16.372  45.837  53.100  1.00  0.00           C
ATOM   3127  O31 POPEN 107      17.082  46.347  51.960  1.00  0.00           O
ATOM   3128  C31 POPEN 107      17.862  45.457  51.370  1.00  0.00           C
ATOM   3129  O32 POPEN 107      17.882  44.267  51.610  1.00  0.00           O
ATOM   3130  C32 POPEN 107      18.792  46.177  50.410  1.00  0.00           C
ATOM   3133  C23 POPEN 107      12.592  43.978  48.940  1.00  0.00           C
ATOM   3136  C24 POPEN 107      12.472  42.817  47.920  1.00  0.00           C
ATOM   3139  C25 POPEN 107      11.562  43.157  46.730  1.00  0.00           C
ATOM   3142  C26 POPEN 107      11.862  42.317  45.470  1.00  0.00           C
ATOM   3145  C27 POPEN 107      13.082  42.837  44.690  1.00  0.00           C
ATOM   3148  C28 POPEN 107      13.332  42.137  43.340  1.00  0.00           C
ATOM   3151  C29 POPEN 107      14.452  42.798  42.570  1.00  0.00           C
ATOM   3153 0C21 POPEN 107      14.302  43.757  41.640  1.00  0.00           C
ATOM   3155 1C21 POPEN 107      12.982  44.368  41.230  1.00  0.00           C
ATOM   3158 2C21 POPEN 107      13.122  45.627  40.340  1.00  0.00           C
ATOM   3161 3C21 POPEN 107      11.762  46.197  39.940  1.00  0.00           C
ATOM   3164 4C21 POPEN 107      11.842  47.477  39.090  1.00  0.00           C
ATOM   3167 5C21 POPEN 107      10.462  47.927  38.570  1.00  0.00           C
ATOM   3170 6C21 POPEN 107      10.542  49.077  37.550  1.00  0.00           C
ATOM   3173 7C21 POPEN 107       9.292  49.177  36.660  1.00  0.00           C
ATOM   3176 8C21 POPEN 107       9.402  50.228  35.550  1.00  0.00           C
ATOM   3180  C33 POPEN 107      19.072  45.307  49.180  1.00  0.00           C
ATOM   3183  C34 POPEN 107      20.162  45.937  48.320  1.00  0.00           C
ATOM   3186  C35 POPEN 107      20.172  45.407  46.890  1.00  0.00           C
ATOM   3189  C36 POPEN 107      20.872  44.048  46.770  1.00  0.00           C
ATOM   3192  C37 POPEN 107      21.112  43.707  45.300  1.00  0.00           C
ATOM   3195  C38 POPEN 107      22.162  42.617  45.120  1.00  0.00           C
ATOM   3198  C39 POPEN 107      22.632  42.517  43.660  1.00  0.00           C
ATOM   3201 0C31 POPEN 107      23.752  41.487  43.500  1.00  0.00           C
ATOM   3204 1C31 POPEN 107      24.052  41.147  42.030  1.00  0.00           C
ATOM   3207 2C31 POPEN 107      25.182  40.117  41.900  1.00  0.00           C
ATOM   3210 3C31 POPEN 107      26.582  40.737  41.990  1.00  0.00           C
ATOM   3213 4C31 POPEN 107      27.192  40.997  40.610  1.00  0.00           C
ATOM   3216 5C31 POPEN 107      28.582  41.657  40.660  1.00  0.00           C
ATOM   3219 6C31 POPEN 107      29.112  42.037  39.280  1.00  0.00           C
ATOM   3223  NH3 POPEO 108      16.692 102.118  64.820  1.00  0.00           N
ATOM   3227  C12 POPEO 108      17.422 100.808  64.730  1.00  0.00           C
ATOM   3230  C11 POPEO 108      16.652  99.668  65.430  1.00  0.00           C
ATOM   3233  P   POPEO 108      14.542  98.178  65.140  1.00  0.00           P
ATOM   3234  O13 POPEO 108      13.982  98.187  66.510  1.00  0.00           O
ATOM   3235  O14 POPEO 108      15.362  97.018  64.770  1.00  0.00           O
ATOM   3236  O11 POPEO 108      13.352  98.327  64.110  1.00  0.00           O
ATOM   3237  O12 POPEO 108      15.352  99.528  64.880  1.00  0.00           O
ATOM   3238  C1  POPEO 108      13.142  99.518  63.350  1.00  0.00           C
ATOM   3241  C2  POPEO 108      13.832  99.537  61.950  1.00  0.00           C
ATOM   3243  O21 POPEO 108      12.842  99.767  60.940  1.00  0.00           O
ATOM   3244  C21 POPEO 108      12.062  98.787  60.560  1.00  0.00           C
ATOM   3245  O22 POPEO 108      12.002  97.658  61.000  1.00  0.00           O
ATOM   3246  C22 POPEO 108      11.162  99.297  59.440  1.00  0.00           C
ATOM   3249  C3  POPEO 108      14.802  98.337  61.650  1.00  0.00           C
ATOM   3252  O31 POPEO 108      15.142  98.257  60.230  1.00  0.00           O
ATOM   3253  C31 POPEO 108      14.852  97.107  59.650  1.00  0.00           C
ATOM   3254  O32 POPEO 108      14.352  96.147  60.200  1.00  0.00           O
ATOM   3255  C32 POPEO 108      15.192  97.098  58.150  1.00  0.00           C
ATOM   3258  C23 POPEO 108      11.672  98.807  58.080  1.00  0.00           C
ATOM   3261  C24 POPEO 108      10.752  99.238  56.940  1.00  0.00           C
ATOM   3264  C25 POPEO 108      11.222  98.678  55.590  1.00  0.00           C
ATOM   3267  C26 POPEO 108      10.352  99.148  54.420  1.00  0.00           C
ATOM   3270  C27 POPEO 108      10.712  98.467  53.090  1.00  0.00           C
ATOM   3273  C28 POPEO 108       9.802  98.857  51.920  1.00  0.00           C
ATOM   3276  C29 POPEO 108       8.452  98.228  52.120  1.00  0.00           C
ATOM   3278 0C21 POPEO 108       7.822  97.378  51.300  1.00  0.00           C
ATOM   3280 1C21 POPEO 108       8.302  96.888  49.950  1.00  0.00           C
ATOM   3283 2C21 POPEO 108       7.132  96.667  48.970  1.00  0.00           C
ATOM   3286 3C21 POPEO 108       6.122  95.598  49.450  1.00  0.00           C
ATOM   3289 4C21 POPEO 108       4.972  95.377  48.460  1.00  0.00           C
ATOM   3292 5C21 POPEO 108       3.892  94.467  49.040  1.00  0.00           C
ATOM   3295 6C21 POPEO 108       2.662  94.248  48.140  1.00  0.00           C
ATOM   3298 7C21 POPEO 108       1.552  93.548  48.930  1.00  0.00           C
ATOM   3301 8C21 POPEO 108       0.227  93.337  48.200  1.00  0.00           C
ATOM   3305  C33 POPEO 108      15.062  95.658  57.610  1.00  0.00           C
ATOM   3308  C34 POPEO 108      15.382  95.498  56.120  1.00  0.00           C
ATOM   3311  C35 POPEO 108      14.262  96.037  55.210  1.00  0.00           C
ATOM   3314  C36 POPEO 108      14.382  95.527  53.770  1.00  0.00           C
ATOM   3317  C37 POPEO 108      13.282  96.088  52.870  1.00  0.00           C
ATOM   3320  C38 POPEO 108      13.462  95.747  51.390  1.00  0.00           C
ATOM   3323  C39 POPEO 108      12.402  96.417  50.490  1.00  0.00           C
ATOM   3326 0C31 POPEO 108      12.742  96.368  49.000  1.00  0.00           C
ATOM   3329 1C31 POPEO 108      11.752  97.177  48.140  1.00  0.00           C
ATOM   3332 2C31 POPEO 108      12.082  97.198  46.640  1.00  0.00           C
ATOM   3335 3C31 POPEO 108      13.132  98.247  46.230  1.00  0.00           C
ATOM   3338 4C31 POPEO 108      13.212  98.408  44.700  1.00  0.00           C
ATOM   3341 5C31 POPEO 108      14.262  99.437  44.250  1.00  0.00           C
ATOM   3344 6C31 POPEO 108      14.382  99.587  42.730  1.00  0.00           C
ATOM   3348  NH3 POPEP 109      94.783  56.927  16.140  1.00  0.00           N
ATOM   3352  C12 POPEP 109      93.382  57.487  16.320  1.00  0.00           C
ATOM   3355  C11 POPEP 109      93.312  59.027  16.230  1.00  0.00           C
ATOM   3358  P   POPEP 109      91.642  61.027  16.440  1.00  0.00           P
ATOM   3359  O13 POPEP 109      92.913  61.767  16.280  1.00  0.00           O
ATOM   3360  O14 POPEP 109      90.583  61.307  15.460  1.00  0.00           O
ATOM   3361  O11 POPEP 109      91.073  61.367  17.860  1.00  0.00           O
ATOM   3362  O12 POPEP 109      91.973  59.477  16.480  1.00  0.00           O
ATOM   3363  C1  POPEP 109      91.793  60.957  19.010  1.00  0.00           C
ATOM   3366  C2  POPEP 109      91.103  61.557  20.250  1.00  0.00           C
ATOM   3368  O21 POPEP 109      92.083  61.637  21.310  1.00  0.00           O
ATOM   3369  C21 POPEP 109      91.822  62.597  22.170  1.00  0.00           C
ATOM   3370  O22 POPEP 109      90.933  63.427  22.080  1.00  0.00           O
ATOM   3371  C22 POPEP 109      92.812  62.517  23.330  1.00  0.00           C
ATOM   3374  C3  POPEP 109      89.863  60.717  20.670  1.00  0.00           C
ATOM   3377  O31 POPEP 109      89.282  61.187  21.910  1.00  0.00           O
ATOM   3378  C31 POPEP 109      89.062  60.247  22.830  1.00  0.00           C
ATOM   3379  O32 POPEP 109      89.173  59.048  22.640  1.00  0.00           O
ATOM   3380  C32 POPEP 109      88.762  60.877  24.190  1.00  0.00           C
ATOM   3383  C23 POPEP 109      92.572  63.607  24.400  1.00  0.00           C
ATOM   3386  C24 POPEP 109      93.682  63.617  25.470  1.00  0.00           C
ATOM   3389  C25 POPEP 109      93.493  64.737  26.510  1.00  0.00           C
ATOM   3392  C26 POPEP 109      92.692  64.327  27.760  1.00  0.00           C
ATOM   3395  C27 POPEP 109      93.533  64.487  29.050  1.00  0.00           C
ATOM   3398  C28 POPEP 109      92.733  64.257  30.350  1.00  0.00           C
ATOM   3401  C29 POPEP 109      91.852  65.427  30.720  1.00  0.00           C
ATOM   3403 0C21 POPEP 109      91.673  65.948  31.950  1.00  0.00           C
ATOM   3405 1C21 POPEP 109      92.323  65.457  33.220  1.00  0.00           C
ATOM   3408 2C21 POPEP 109      92.302  66.497  34.350  1.00  0.00           C
ATOM   3411 3C21 POPEP 109      90.963  66.587  35.110  1.00  0.00           C
ATOM   3414 4C21 POPEP 109      91.042  67.587  36.270  1.00  0.00           C
ATOM   3417 5C21 POPEP 109      89.732  67.747  37.060  1.00  0.00           C
ATOM   3420 6C21 POPEP 109      89.303  66.467  37.790  1.00  0.00           C
ATOM   3423 7C21 POPEP 109      88.072  66.688  38.690  1.00  0.00           C
ATOM   3426 8C21 POPEP 109      87.633  65.427  39.430  1.00  0.00           C
ATOM   3430  C33 POPEP 109      89.004  59.827  25.300  1.00  0.00           C
ATOM   3433  C34 POPEP 109      89.042  60.387  26.730  1.00  0.00           C
ATOM   3436  C35 POPEP 109      89.503  59.337  27.760  1.00  0.00           C
ATOM   3439  C36 POPEP 109      88.372  58.677  28.570  1.00  0.00           C
ATOM   3442  C37 POPEP 109      88.603  57.177  28.810  1.00  0.00           C
ATOM   3445  C38 POPEP 109      87.582  56.557  29.790  1.00  0.00           C
ATOM   3448  C39 POPEP 109      87.603  55.017  29.760  1.00  0.00           C
ATOM   3451 0C31 POPEP 109      86.952  54.377  30.990  1.00  0.00           C
ATOM   3454 1C31 POPEP 109      88.002  53.987  32.060  1.00  0.00           C
ATOM   3457 2C31 POPEP 109      87.402  53.327  33.310  1.00  0.00           C
ATOM   3460 3C31 POPEP 109      86.393  54.227  34.040  1.00  0.00           C
ATOM   3463 4C31 POPEP 109      85.732  53.567  35.250  1.00  0.00           C
ATOM   3466 5C31 POPEP 109      84.732  54.517  35.920  1.00  0.00           C
ATOM   3469 6C31 POPEP 109      83.993  53.897  37.110  1.00  0.00           C
ATOM   3473  NH3 POPEQ 110      50.072  34.937  62.100  1.00  0.00           N
ATOM   3477  C12 POPEQ 110      49.792  35.937  61.020  1.00  0.00           C
ATOM   3480  C11 POPEQ 110      51.022  36.077  60.110  1.00  0.00           C
ATOM   3483  P   POPEQ 110      53.213  36.577  61.460  1.00  0.00           P
ATOM   3484  O13 POPEQ 110      53.493  37.707  62.380  1.00  0.00           O
ATOM   3485  O14 POPEQ 110      52.912  35.257  62.050  1.00  0.00           O
ATOM   3486  O11 POPEQ 110      54.393  36.477  60.390  1.00  0.00           O
ATOM   3487  O12 POPEQ 110      51.972  37.017  60.610  1.00  0.00           O
ATOM   3488  C1  POPEQ 110      54.132  36.247  59.000  1.00  0.00           C
ATOM   3491  C2  POPEQ 110      54.162  37.517  58.070  1.00  0.00           C
ATOM   3493  O21 POPEQ 110      54.812  37.217  56.830  1.00  0.00           O
ATOM   3494  C21 POPEQ 110      56.092  36.887  56.860  1.00  0.00           C
ATOM   3495  O22 POPEQ 110      56.792  36.847  57.850  1.00  0.00           O
ATOM   3496  C22 POPEQ 110      56.522  36.437  55.480  1.00  0.00           C
ATOM   3499  C3  POPEQ 110      54.662  38.887  58.660  1.00  0.00           C
ATOM   3502  O31 POPEQ 110      54.282  39.937  57.740  1.00  0.00           O
ATOM   3503  C31 POPEQ 110      55.072  41.017  57.670  1.00  0.00           C
ATOM   3504  O32 POPEQ 110      56.022  41.247  58.400  1.00  0.00           O
ATOM   3505  C32 POPEQ 110      54.572  41.967  56.590  1.00  0.00           C
ATOM   3508  C23 POPEQ 110      56.382  37.547  54.410  1.00  0.00           C
ATOM   3511  C24 POPEQ 110      56.802  37.027  53.030  1.00  0.00           C
ATOM   3514  C25 POPEQ 110      56.232  37.877  51.890  1.00  0.00           C
ATOM   3517  C26 POPEQ 110      56.722  37.407  50.520  1.00  0.00           C
ATOM   3520  C27 POPEQ 110      55.952  38.087  49.370  1.00  0.00           C
ATOM   3523  C28 POPEQ 110      56.342  37.547  47.980  1.00  0.00           C
ATOM   3526  C29 POPEQ 110      57.682  38.067  47.490  1.00  0.00           C
ATOM   3528 0C21 POPEQ 110      57.862  38.827  46.400  1.00  0.00           C
ATOM   3530 1C21 POPEQ 110      56.763  39.287  45.480  1.00  0.00           C
ATOM   3533 2C21 POPEQ 110      57.202  39.747  44.070  1.00  0.00           C
ATOM   3536 3C21 POPEQ 110      55.952  40.057  43.220  1.00  0.00           C
ATOM   3539 4C21 POPEQ 110      56.212  40.537  41.790  1.00  0.00           C
ATOM   3542 5C21 POPEQ 110      57.013  41.837  41.650  1.00  0.00           C
ATOM   3545 6C21 POPEQ 110      57.192  42.227  40.180  1.00  0.00           C
ATOM   3548 7C21 POPEQ 110      57.812  43.617  39.990  1.00  0.00           C
ATOM   3551 8C21 POPEQ 110      58.083  43.978  38.530  1.00  0.00           C
ATOM   3555  C33 POPEQ 110      55.072  41.657  55.160  1.00  0.00           C
ATOM   3558  C34 POPEQ 110      54.372  42.557  54.120  1.00  0.00           C
ATOM   3561  C35 POPEQ 110      55.222  42.877  52.880  1.00  0.00           C
ATOM   3564  C36 POPEQ 110      55.802  41.647  52.160  1.00  0.00           C
ATOM   3567  C37 POPEQ 110      56.852  42.017  51.090  1.00  0.00           C
ATOM   3570  C38 POPEQ 110      58.143  41.197  51.210  1.00  0.00           C
ATOM   3573  C39 POPEQ 110      59.302  41.777  50.390  1.00  0.00           C
ATOM   3576 0C31 POPEQ 110      59.062  41.677  48.880  1.00  0.00           C
ATOM   3579 1C31 POPEQ 110      60.152  42.317  48.030  1.00  0.00           C
ATOM   3582 2C31 POPEQ 110      59.892  42.087  46.540  1.00  0.00           C
ATOM   3585 3C31 POPEQ 110      60.882  42.798  45.610  1.00  0.00           C
ATOM   3588 4C31 POPEQ 110      60.592  42.487  44.140  1.00  0.00           C
ATOM   3591 5C31 POPEQ 110      61.732  42.887  43.210  1.00  0.00           C
ATOM   3594 6C31 POPEQ 110      61.512  42.467  41.760  1.00  0.00           C
ATOM   3598  NH3 POPER 111      66.202  81.178  63.150  1.00  0.00           N
ATOM   3602  C12 POPER 111      66.542  80.088  62.190  1.00  0.00           C
ATOM   3605  C11 POPER 111      68.033  79.827  62.090  1.00  0.00           C
ATOM   3608  P   POPER 111      69.482  78.227  60.620  1.00  0.00           P
ATOM   3609  O13 POPER 111      70.452  79.297  60.290  1.00  0.00           O
ATOM   3610  O14 POPER 111      69.892  77.217  61.630  1.00  0.00           O
ATOM   3611  O11 POPER 111      69.042  77.557  59.270  1.00  0.00           O
ATOM   3612  O12 POPER 111      68.143  78.897  61.040  1.00  0.00           O
ATOM   3613  C1  POPER 111      68.112  78.268  58.430  1.00  0.00           C
ATOM   3616  C2  POPER 111      68.302  77.837  56.950  1.00  0.00           C
ATOM   3618  O21 POPER 111      67.442  78.588  56.070  1.00  0.00           O
ATOM   3619  C21 POPER 111      67.893  79.757  55.680  1.00  0.00           C
ATOM   3620  O22 POPER 111      68.863  80.348  56.130  1.00  0.00           O
ATOM   3621  C22 POPER 111      67.033  80.267  54.530  1.00  0.00           C
ATOM   3624  C3  POPER 111      68.042  76.317  56.760  1.00  0.00           C
ATOM   3627  O31 POPER 111      66.622  75.987  56.700  1.00  0.00           O
ATOM   3628  C31 POPER 111      66.113  76.037  55.460  1.00  0.00           C
ATOM   3629  O32 POPER 111      66.762  76.287  54.460  1.00  0.00           O
ATOM   3630  C32 POPER 111      64.632  75.697  55.420  1.00  0.00           C
ATOM   3633  C23 POPER 111      67.332  79.497  53.220  1.00  0.00           C
ATOM   3636  C24 POPER 111      66.722  80.097  51.950  1.00  0.00           C
ATOM   3639  C25 POPER 111      65.232  79.768  51.720  1.00  0.00           C
ATOM   3642  C26 POPER 111      64.783  80.187  50.310  1.00  0.00           C
ATOM   3645  C27 POPER 111      63.252  80.277  50.150  1.00  0.00           C
ATOM   3648  C28 POPER 111      62.772  80.778  48.760  1.00  0.00           C
ATOM   3651  C29 POPER 111      63.292  82.147  48.410  1.00  0.00           C
ATOM   3653 0C21 POPER 111      63.923  82.508  47.270  1.00  0.00           C
ATOM   3655 1C21 POPER 111      64.192  81.648  46.060  1.00  0.00           C
ATOM   3658 2C21 POPER 111      63.853  82.378  44.750  1.00  0.00           C
ATOM   3661 3C21 POPER 111      62.353  82.677  44.570  1.00  0.00           C
ATOM   3664 4C21 POPER 111      62.083  83.517  43.310  1.00  0.00           C
ATOM   3667 5C21 POPER 111      60.662  84.108  43.250  1.00  0.00           C
ATOM   3670 6C21 POPER 111      59.552  83.088  42.990  1.00  0.00           C
ATOM   3673 7C21 POPER 111      58.172  83.738  42.920  1.00  0.00           C
ATOM   3676 8C21 POPER 111      57.052  82.777  42.510  1.00  0.00           C
ATOM   3680  C33 POPER 111      64.402  74.317  54.770  1.00  0.00           C
ATOM   3683  C34 POPER 111      63.452  74.317  53.570  1.00  0.00           C
ATOM   3686  C35 POPER 111      64.122  74.798  52.280  1.00  0.00           C
ATOM   3689  C36 POPER 111      63.102  74.947  51.160  1.00  0.00           C
ATOM   3692  C37 POPER 111      63.673  75.607  49.900  1.00  0.00           C
ATOM   3695  C38 POPER 111      62.542  76.088  48.990  1.00  0.00           C
ATOM   3698  C39 POPER 111      62.972  77.037  47.870  1.00  0.00           C
ATOM   3701 0C31 POPER 111      63.972  76.447  46.870  1.00  0.00           C
ATOM   3704 1C31 POPER 111      63.743  77.018  45.460  1.00  0.00           C
ATOM   3707 2C31 POPER 111      64.952  76.817  44.530  1.00  0.00           C
ATOM   3710 3C31 POPER 111      64.632  77.167  43.070  1.00  0.00           C
ATOM   3713 4C31 POPER 111      64.092  78.588  42.890  1.00  0.00           C
ATOM   3716 5C31 POPER 111      63.832  78.927  41.430  1.00  0.00           C
ATOM   3719 6C31 POPER 111      63.242  80.327  41.260  1.00  0.00           C
ATOM   3723  NH3 POPES 112      88.732  73.417  15.310  1.00  0.00           N
ATOM   3727  C12 POPES 112      88.162  72.027  15.340  1.00  0.00           C
ATOM   3730  C11 POPES 112      88.972  71.137  16.280  1.00  0.00           C
ATOM   3733  P   POPES 112      89.293  68.707  17.090  1.00  0.00           P
ATOM   3734  O13 POPES 112      88.743  67.348  16.880  1.00  0.00           O
ATOM   3735  O14 POPES 112      90.732  68.847  16.790  1.00  0.00           O
ATOM   3736  O11 POPES 112      88.993  69.087  18.600  1.00  0.00           O
ATOM   3737  O12 POPES 112      88.463  69.798  16.280  1.00  0.00           O
ATOM   3738  C1  POPES 112      90.082  69.097  19.530  1.00  0.00           C
ATOM   3741  C2  POPES 112      89.683  69.737  20.890  1.00  0.00           C
ATOM   3743  O21 POPES 112      90.693  69.307  21.830  1.00  0.00           O
ATOM   3744  C21 POPES 112      90.982  70.147  22.810  1.00  0.00           C
ATOM   3745  O22 POPES 112      90.432  71.217  23.010  1.00  0.00           O
ATOM   3746  C22 POPES 112      92.152  69.587  23.610  1.00  0.00           C
ATOM   3749  C3  POPES 112      88.253  69.317  21.360  1.00  0.00           C
ATOM   3752  O31 POPES 112      87.643  70.228  22.300  1.00  0.00           O
ATOM   3753  C31 POPES 112      87.552  69.787  23.550  1.00  0.00           C
ATOM   3754  O32 POPES 112      88.153  68.827  24.000  1.00  0.00           O
ATOM   3755  C32 POPES 112      86.572  70.697  24.320  1.00  0.00           C
ATOM   3758  C23 POPES 112      92.213  70.027  25.090  1.00  0.00           C
ATOM   3761  C24 POPES 112      92.903  68.957  25.970  1.00  0.00           C
ATOM   3764  C25 POPES 112      93.223  69.457  27.390  1.00  0.00           C
ATOM   3767  C26 POPES 112      93.773  68.377  28.340  1.00  0.00           C
ATOM   3770  C27 POPES 112      94.532  68.997  29.520  1.00  0.00           C
ATOM   3773  C28 POPES 112      95.052  67.997  30.580  1.00  0.00           C
ATOM   3776  C29 POPES 112      96.122  68.637  31.420  1.00  0.00           C
ATOM   3778 0C21 POPES 112      96.243  68.598  32.760  1.00  0.00           C
ATOM   3780 1C21 POPES 112      95.362  67.817  33.690  1.00  0.00           C
ATOM   3783 2C21 POPES 112      96.052  67.338  34.980  1.00  0.00           C
ATOM   3786 3C21 POPES 112      96.203  68.448  36.040  1.00  0.00           C
ATOM   3789 4C21 POPES 112      96.732  67.947  37.400  1.00  0.00           C
ATOM   3792 5C21 POPES 112      95.812  66.917  38.070  1.00  0.00           C
ATOM   3795 6C21 POPES 112      96.262  66.527  39.480  1.00  0.00           C
ATOM   3798 7C21 POPES 112      95.283  65.557  40.160  1.00  0.00           C
ATOM   3801 8C21 POPES 112      95.782  64.997  41.490  1.00  0.00           C
ATOM   3805  C33 POPES 112      85.243  70.037  24.780  1.00  0.00           C
ATOM   3808  C34 POPES 112      85.322  69.267  26.100  1.00  0.00           C
ATOM   3811  C35 POPES 112      83.942  68.847  26.650  1.00  0.00           C
ATOM   3814  C36 POPES 112      83.272  69.897  27.560  1.00  0.00           C
ATOM   3817  C37 POPES 112      83.753  69.827  29.020  1.00  0.00           C
ATOM   3820  C38 POPES 112      83.062  70.857  29.930  1.00  0.00           C
ATOM   3823  C39 POPES 112      83.512  70.777  31.400  1.00  0.00           C
ATOM   3826 0C31 POPES 112      82.822  71.827  32.290  1.00  0.00           C
ATOM   3829 1C31 POPES 112      83.352  71.868  33.740  1.00  0.00           C
ATOM   3832 2C31 POPES 112      82.582  72.877  34.600  1.00  0.00           C
ATOM   3835 3C31 POPES 112      83.162  73.097  36.010  1.00  0.00           C
ATOM   3838 4C31 POPES 112      84.382  74.017  36.030  1.00  0.00           C
ATOM   3841 5C31 POPES 112      84.842  74.368  37.450  1.00  0.00           C
ATOM   3844 6C31 POPES 112      86.052  75.298  37.480  1.00  0.00           C
ATOM   3848  NH3 POPET 113     102.842  59.637  57.470  1.00  0.00           N
ATOM   3852  C12 POPET 113     101.372  59.537  57.780  1.00  0.00           C
ATOM   3855  C11 POPET 113     101.092  58.407  58.800  1.00  0.00           C
ATOM   3858  P   POPET 113     101.642  56.167  57.520  1.00  0.00           P
ATOM   3859  O13 POPET 113     100.762  55.137  58.110  1.00  0.00           O
ATOM   3860  O14 POPET 113     101.173  56.827  56.280  1.00  0.00           O
ATOM   3861  O11 POPET 113     103.072  55.567  57.280  1.00  0.00           O
ATOM   3862  O12 POPET 113     101.962  57.287  58.590  1.00  0.00           O
ATOM   3863  C1  POPET 113     103.864  55.717  56.100  1.00  0.00           C
ATOM   3866  C2  POPET 113     103.573  54.597  55.060  1.00  0.00           C
ATOM   3868  O21 POPET 113     104.692  54.407  54.170  1.00  0.00           O
ATOM   3869  C21 POPET 113     105.702  53.707  54.680  1.00  0.00           C
ATOM   3870  O22 POPET 113     105.823  53.377  55.850  1.00  0.00           O
ATOM   3871  C22 POPET 113     106.693  53.417  53.560  1.00  0.00           C
ATOM   3874  C3  POPET 113     102.283  54.947  54.250  1.00  0.00           C
ATOM   3877  O31 POPET 113     102.192  54.387  52.920  1.00  0.00           O
ATOM   3878  C31 POPET 113     101.602  53.207  52.810  1.00  0.00           C
ATOM   3879  O32 POPET 113     101.343  52.457  53.740  1.00  0.00           O
ATOM   3880  C32 POPET 113     101.122  53.047  51.360  1.00  0.00           C
ATOM   3883  C23 POPET 113     106.122  52.557  52.390  1.00  0.00           C
ATOM   3886  C24 POPET 113     106.452  53.137  51.010  1.00  0.00           C
ATOM   3889  C25 POPET 113     106.052  52.217  49.850  1.00  0.00           C
ATOM   3892  C26 POPET 113     106.472  52.798  48.480  1.00  0.00           C
ATOM   3895  C27 POPET 113     106.162  51.868  47.300  1.00  0.00           C
ATOM   3898  C28 POPET 113     106.673  52.427  45.950  1.00  0.00           C
ATOM   3901  C29 POPET 113     106.372  51.537  44.770  1.00  0.00           C
ATOM   3903 0C21 POPET 113     105.243  51.548  44.050  1.00  0.00           C
ATOM   3905 1C21 POPET 113     104.042  52.437  44.300  1.00  0.00           C
ATOM   3908 2C21 POPET 113     103.013  52.387  43.160  1.00  0.00           C
ATOM   3911 3C21 POPET 113     103.463  53.118  41.890  1.00  0.00           C
ATOM   3914 4C21 POPET 113     102.453  52.967  40.740  1.00  0.00           C
ATOM   3917 5C21 POPET 113     102.952  53.607  39.430  1.00  0.00           C
ATOM   3920 6C21 POPET 113     101.952  53.447  38.280  1.00  0.00           C
ATOM   3923 7C21 POPET 113     102.562  53.817  36.930  1.00  0.00           C
ATOM   3926 8C21 POPET 113     101.562  53.797  35.770  1.00  0.00           C
ATOM   3930  C33 POPET 113     102.052  53.687  50.300  1.00  0.00           C
ATOM   3933  C34 POPET 113     101.413  53.697  48.900  1.00  0.00           C
ATOM   3936  C35 POPET 113     102.432  53.947  47.770  1.00  0.00           C
ATOM   3939  C36 POPET 113     103.193  55.277  47.880  1.00  0.00           C
ATOM   3942  C37 POPET 113     104.092  55.557  46.660  1.00  0.00           C
ATOM   3945  C38 POPET 113     105.122  56.677  46.880  1.00  0.00           C
ATOM   3948  C39 POPET 113     104.543  58.107  46.890  1.00  0.00           C
ATOM   3951 0C31 POPET 113     104.123  58.617  45.500  1.00  0.00           C
ATOM   3954 1C31 POPET 113     103.552  60.037  45.550  1.00  0.00           C
ATOM   3957 2C31 POPET 113     103.193  60.618  44.170  1.00  0.00           C
ATOM   3960 3C31 POPET 113     104.412  60.967  43.300  1.00  0.00           C
ATOM   3963 4C31 POPET 113     105.152  62.227  43.740  1.00  0.00           C
ATOM   3966 5C31 POPET 113     106.372  62.547  42.850  1.00  0.00           C
ATOM   3969 6C31 POPET 113     107.022  63.897  43.160  1.00  0.00           C
ATOM   3973  NH3 POPEU 114     124.053 103.598  18.060  1.00  0.00           N
ATOM   3977  C12 POPEU 114     125.283 103.068  17.400  1.00  0.00           C
ATOM   3980  C11 POPEU 114     125.833 101.918  18.230  1.00  0.00           C
ATOM   3983  P   POPEU 114     128.452 102.107  18.350  1.00  0.00           P
ATOM   3984  O13 POPEU 114     129.482 101.857  17.320  1.00  0.00           O
ATOM   3985  O14 POPEU 114     128.232 103.517  18.750  1.00  0.00           O
ATOM   3986  O11 POPEU 114     128.732 101.217  19.630  1.00  0.00           O
ATOM   3987  O12 POPEU 114     127.122 101.538  17.760  1.00  0.00           O
ATOM   3988  C1  POPEU 114     128.163  99.928  19.880  1.00  0.00           C
ATOM   3991  C2  POPEU 114     127.482  99.867  21.280  1.00  0.00           C
ATOM   3993  O21 POPEU 114     127.292  98.488  21.660  1.00  0.00           O
ATOM   3994  C21 POPEU 114     126.113  97.957  21.920  1.00  0.00           C
ATOM   3995  O22 POPEU 114     125.023  98.418  21.660  1.00  0.00           O
ATOM   3996  C22 POPEU 114     126.302  96.657  22.720  1.00  0.00           C
ATOM   3999  C3  POPEU 114     126.273 100.837  21.330  1.00  0.00           C
ATOM   4002  O31 POPEU 114     125.613 100.927  22.610  1.00  0.00           O
ATOM   4003  C31 POPEU 114     124.532 101.717  22.510  1.00  0.00           C
ATOM   4004  O32 POPEU 114     124.193 102.298  21.490  1.00  0.00           O
ATOM   4005  C32 POPEU 114     123.792 101.748  23.830  1.00  0.00           C
ATOM   4008  C23 POPEU 114     125.492  96.688  24.040  1.00  0.00           C
ATOM   4011  C24 POPEU 114     125.622  95.407  24.890  1.00  0.00           C
ATOM   4014  C25 POPEU 114     124.783  95.498  26.170  1.00  0.00           C
ATOM   4017  C26 POPEU 114     124.772  94.197  27.000  1.00  0.00           C
ATOM   4020  C27 POPEU 114     123.993  94.348  28.320  1.00  0.00           C
ATOM   4023  C28 POPEU 114     123.923  93.027  29.110  1.00  0.00           C
ATOM   4026  C29 POPEU 114     123.622  93.187  30.580  1.00  0.00           C
ATOM   4028 0C21 POPEU 114     124.482  93.707  31.480  1.00  0.00           C
ATOM   4030 1C21 POPEU 114     125.863  94.227  31.150  1.00  0.00           C
ATOM   4033 2C21 POPEU 114     126.912  93.917  32.220  1.00  0.00           C
ATOM   4036 3C21 POPEU 114     126.763  94.738  33.500  1.00  0.00           C
ATOM   4039 4C21 POPEU 114     127.943  94.528  34.440  1.00  0.00           C
ATOM   4042 5C21 POPEU 114     127.722  95.148  35.820  1.00  0.00           C
ATOM   4045 6C21 POPEU 114     128.542  94.428  36.900  1.00  0.00           C
ATOM   4048 7C21 POPEU 114     128.122  94.838  38.320  1.00  0.00           C
ATOM   4051 8C21 POPEU 114     128.692  93.927  39.390  1.00  0.00           C
ATOM   4055  C33 POPEU 114     123.843 103.128  24.500  1.00  0.00           C
ATOM   4058  C34 POPEU 114     122.682 104.027  24.060  1.00  0.00           C
ATOM   4061  C35 POPEU 114     121.302 103.497  24.490  1.00  0.00           C
ATOM   4064  C36 POPEU 114     121.173 103.228  25.990  1.00  0.00           C
ATOM   4067  C37 POPEU 114     119.753 103.467  26.540  1.00  0.00           C
ATOM   4070  C38 POPEU 114     119.672 103.017  28.010  1.00  0.00           C
ATOM   4073  C39 POPEU 114     118.442 103.497  28.790  1.00  0.00           C
ATOM   4076 0C31 POPEU 114     118.442 104.997  29.070  1.00  0.00           C
ATOM   4079 1C31 POPEU 114     117.692 105.358  30.350  1.00  0.00           C
ATOM   4082 2C31 POPEU 114     117.122 106.777  30.310  1.00  0.00           C
ATOM   4085 3C31 POPEU 114     116.213 107.098  31.510  1.00  0.00           C
ATOM   4088 4C31 POPEU 114     116.992 107.618  32.720  1.00  0.00           C
ATOM   4091 5C31 POPEU 114     116.082 108.027  33.880  1.00  0.00           C
ATOM   4094 6C31 POPEU 114     116.863 108.617  35.050  1.00  0.00           C
ATOM   4098  NH3 POPEV 115      64.162  10.577  61.840  1.00  0.00           N
ATOM   4102  C12 POPEV 115      63.732   9.467  62.770  1.00  0.00           C
ATOM   4105  C11 POPEV 115      62.532   8.667  62.210  1.00  0.00           C
ATOM   4108  P   POPEV 115      60.812  10.577  61.490  1.00  0.00           P
ATOM   4109  O13 POPEV 115      59.352  10.757  61.580  1.00  0.00           O
ATOM   4110  O14 POPEV 115      61.712  11.717  61.810  1.00  0.00           O
ATOM   4111  O11 POPEV 115      61.192  10.157  60.000  1.00  0.00           O
ATOM   4112  O12 POPEV 115      61.282   9.347  62.360  1.00  0.00           O
ATOM   4113  C1  POPEV 115      61.302  11.177  58.980  1.00  0.00           C
ATOM   4116  C2  POPEV 115      60.322  10.967  57.780  1.00  0.00           C
ATOM   4118  O21 POPEV 115      60.162  12.207  57.070  1.00  0.00           O
ATOM   4119  C21 POPEV 115      59.502  13.197  57.660  1.00  0.00           C
ATOM   4120  O22 POPEV 115      58.812  13.127  58.660  1.00  0.00           O
ATOM   4121  C22 POPEV 115      59.892  14.507  56.980  1.00  0.00           C
ATOM   4124  C3  POPEV 115      58.983  10.267  58.140  1.00  0.00           C
ATOM   4127  O31 POPEV 115      58.073  10.227  57.010  1.00  0.00           O
ATOM   4128  C31 POPEV 115      56.782  10.117  57.330  1.00  0.00           C
ATOM   4129  O32 POPEV 115      56.322  10.347  58.440  1.00  0.00           O
ATOM   4130  C32 POPEV 115      56.012   9.597  56.120  1.00  0.00           C
ATOM   4133  C23 POPEV 115      58.972  14.907  55.800  1.00  0.00           C
ATOM   4136  C24 POPEV 115      59.592  15.987  54.900  1.00  0.00           C
ATOM   4139  C25 POPEV 115      60.722  15.447  54.000  1.00  0.00           C
ATOM   4142  C26 POPEV 115      60.682  16.037  52.590  1.00  0.00           C
ATOM   4145  C27 POPEV 115      61.763  15.447  51.660  1.00  0.00           C
ATOM   4148  C28 POPEV 115      61.512  15.817  50.180  1.00  0.00           C
ATOM   4151  C29 POPEV 115      62.772  15.907  49.350  1.00  0.00           C
ATOM   4153 0C21 POPEV 115      63.502  14.877  48.890  1.00  0.00           C
ATOM   4155 1C21 POPEV 115      63.242  13.407  49.070  1.00  0.00           C
ATOM   4158 2C21 POPEV 115      63.362  12.647  47.740  1.00  0.00           C
ATOM   4161 3C21 POPEV 115      62.232  12.947  46.740  1.00  0.00           C
ATOM   4164 4C21 POPEV 115      62.442  12.257  45.380  1.00  0.00           C
ATOM   4167 5C21 POPEV 115      63.052  13.187  44.310  1.00  0.00           C
ATOM   4170 6C21 POPEV 115      63.432  12.407  43.040  1.00  0.00           C
ATOM   4173 7C21 POPEV 115      63.993  13.267  41.900  1.00  0.00           C
ATOM   4176 8C21 POPEV 115      64.432  12.417  40.710  1.00  0.00           C
ATOM   4180  C33 POPEV 115      56.042   8.047  56.020  1.00  0.00           C
ATOM   4183  C34 POPEV 115      56.072   7.537  54.580  1.00  0.00           C
ATOM   4186  C35 POPEV 115      54.743   7.657  53.830  1.00  0.00           C
ATOM   4189  C36 POPEV 115      54.942   7.487  52.310  1.00  0.00           C
ATOM   4192  C37 POPEV 115      53.622   7.537  51.520  1.00  0.00           C
ATOM   4195  C38 POPEV 115      53.752   8.307  50.190  1.00  0.00           C
ATOM   4198  C39 POPEV 115      54.822   7.767  49.230  1.00  0.00           C
ATOM   4201 0C31 POPEV 115      54.463   6.437  48.560  1.00  0.00           C
ATOM   4204 1C31 POPEV 115      53.283   6.557  47.570  1.00  0.00           C
ATOM   4207 2C31 POPEV 115      53.432   5.667  46.320  1.00  0.00           C
ATOM   4210 3C31 POPEV 115      54.522   6.147  45.330  1.00  0.00           C
ATOM   4213 4C31 POPEV 115      54.132   7.417  44.560  1.00  0.00           C
ATOM   4216 5C31 POPEV 115      55.262   7.927  43.650  1.00  0.00           C
ATOM   4219 6C31 POPEV 115      54.802   9.027  42.680  1.00  0.00           C
ATOM   4223  NH3 POPEW 116      -1.603  77.077  60.340  1.00  0.00           N
ATOM   4227  C12 POPEW 116      -0.233  77.137  60.940  1.00  0.00           C
ATOM   4230  C11 POPEW 116       0.742  77.717  59.910  1.00  0.00           C
ATOM   4233  P   POPEW 116       3.182  78.168  59.350  1.00  0.00           P
ATOM   4234  O13 POPEW 116       4.352  77.277  59.490  1.00  0.00           O
ATOM   4235  O14 POPEW 116       3.392  79.597  59.600  1.00  0.00           O
ATOM   4236  O11 POPEW 116       2.472  77.967  57.950  1.00  0.00           O
ATOM   4237  O12 POPEW 116       2.092  77.647  60.370  1.00  0.00           O
ATOM   4238  C1  POPEW 116       3.142  77.598  56.760  1.00  0.00           C
ATOM   4241  C2  POPEW 116       3.522  76.088  56.720  1.00  0.00           C
ATOM   4243  O21 POPEW 116       4.392  75.837  55.610  1.00  0.00           O
ATOM   4244  C21 POPEW 116       5.632  76.287  55.750  1.00  0.00           C
ATOM   4245  O22 POPEW 116       6.152  76.667  56.790  1.00  0.00           O
ATOM   4246  C22 POPEW 116       6.312  76.257  54.390  1.00  0.00           C
ATOM   4249  C3  POPEW 116       2.282  75.147  56.640  1.00  0.00           C
ATOM   4252  O31 POPEW 116       1.692  75.168  55.320  1.00  0.00           O
ATOM   4253  C31 POPEW 116       0.557  75.827  55.160  1.00  0.00           C
ATOM   4254  O32 POPEW 116      -0.103  76.377  56.030  1.00  0.00           O
ATOM   4255  C32 POPEW 116       0.167  75.747  53.690  1.00  0.00           C
ATOM   4258  C23 POPEW 116       7.552  77.198  54.290  1.00  0.00           C
ATOM   4261  C24 POPEW 116       8.432  76.848  53.080  1.00  0.00           C
ATOM   4264  C25 POPEW 116       7.682  76.777  51.750  1.00  0.00           C
ATOM   4267  C26 POPEW 116       8.532  76.267  50.580  1.00  0.00           C
ATOM   4270  C27 POPEW 116       7.662  75.987  49.340  1.00  0.00           C
ATOM   4273  C28 POPEW 116       8.462  75.657  48.070  1.00  0.00           C
ATOM   4276  C29 POPEW 116       9.092  74.287  48.060  1.00  0.00           C
ATOM   4278 0C21 POPEW 116       8.692  73.217  47.340  1.00  0.00           C
ATOM   4280 1C21 POPEW 116       7.512  73.137  46.410  1.00  0.00           C
ATOM   4283 2C21 POPEW 116       7.852  72.517  45.040  1.00  0.00           C
ATOM   4286 3C21 POPEW 116       8.802  73.367  44.180  1.00  0.00           C
ATOM   4289 4C21 POPEW 116       8.932  72.847  42.750  1.00  0.00           C
ATOM   4292 5C21 POPEW 116       9.892  71.647  42.610  1.00  0.00           C
ATOM   4295 6C21 POPEW 116       9.672  70.817  41.340  1.00  0.00           C
ATOM   4298 7C21 POPEW 116       9.742  71.618  40.030  1.00  0.00           C
ATOM   4301 8C21 POPEW 116       9.542  70.747  38.780  1.00  0.00           C
ATOM   4305  C33 POPEW 116      -1.323  76.037  53.470  1.00  0.00           C
ATOM   4308  C34 POPEW 116      -1.803  75.527  52.110  1.00  0.00           C
ATOM   4311  C35 POPEW 116      -0.943  75.948  50.890  1.00  0.00           C
ATOM   4314  C36 POPEW 116      -1.703  75.517  49.630  1.00  0.00           C
ATOM   4317  C37 POPEW 116      -1.133  75.787  48.240  1.00  0.00           C
ATOM   4320  C38 POPEW 116      -2.293  75.667  47.240  1.00  0.00           C
ATOM   4323  C39 POPEW 116      -1.893  75.307  45.810  1.00  0.00           C
ATOM   4326 0C31 POPEW 116      -0.883  76.287  45.200  1.00  0.00           C
ATOM   4329 1C31 POPEW 116      -1.213  76.627  43.740  1.00  0.00           C
ATOM   4332 2C31 POPEW 116      -0.123  77.497  43.090  1.00  0.00           C
ATOM   4335 3C31 POPEW 116       1.042  76.688  42.510  1.00  0.00           C
ATOM   4338 4C31 POPEW 116       0.672  75.987  41.200  1.00  0.00           C
ATOM   4341 5C31 POPEW 116       1.832  75.217  40.560  1.00  0.00           C
ATOM   4344 6C31 POPEW 116       1.492  74.698  39.160  1.00  0.00           C
ATOM   4348  NH3 POPEX 117     114.492  80.837  60.370  1.00  0.00           N
ATOM   4352  C12 POPEX 117     115.762  80.678  61.160  1.00  0.00           C
ATOM   4355  C11 POPEX 117     116.042  79.197  61.490  1.00  0.00           C
ATOM   4358  P   POPEX 117     116.952  77.007  60.430  1.00  0.00           P
ATOM   4359  O13 POPEX 117     118.352  77.158  59.970  1.00  0.00           O
ATOM   4360  O14 POPEX 117     116.742  76.418  61.770  1.00  0.00           O
ATOM   4361  O11 POPEX 117     116.143  76.127  59.390  1.00  0.00           O
ATOM   4362  O12 POPEX 117     116.192  78.397  60.310  1.00  0.00           O
ATOM   4363  C1  POPEX 117     116.483  76.077  58.000  1.00  0.00           C
ATOM   4366  C2  POPEX 117     115.273  76.408  57.070  1.00  0.00           C
ATOM   4368  O21 POPEX 117     115.632  76.228  55.690  1.00  0.00           O
ATOM   4369  C21 POPEX 117     115.482  74.978  55.260  1.00  0.00           C
ATOM   4370  O22 POPEX 117     115.173  74.027  55.970  1.00  0.00           O
ATOM   4371  C22 POPEX 117     115.833  74.867  53.780  1.00  0.00           C
ATOM   4374  C3  POPEX 117     114.792  77.877  57.280  1.00  0.00           C
ATOM   4377  O31 POPEX 117     113.682  78.197  56.400  1.00  0.00           O
ATOM   4378  C31 POPEX 117     113.993  78.807  55.260  1.00  0.00           C
ATOM   4379  O32 POPEX 117     115.093  79.227  54.940  1.00  0.00           O
ATOM   4380  C32 POPEX 117     112.722  78.947  54.400  1.00  0.00           C
ATOM   4383  C23 POPEX 117     115.872  73.397  53.320  1.00  0.00           C
ATOM   4386  C24 POPEX 117     116.523  73.177  51.950  1.00  0.00           C
ATOM   4389  C25 POPEX 117     115.672  73.598  50.740  1.00  0.00           C
ATOM   4392  C26 POPEX 117     116.452  73.297  49.450  1.00  0.00           C
ATOM   4395  C27 POPEX 117     115.683  73.527  48.140  1.00  0.00           C
ATOM   4398  C28 POPEX 117     116.673  73.458  46.960  1.00  0.00           C
ATOM   4401  C29 POPEX 117     116.082  73.487  45.580  1.00  0.00           C
ATOM   4403 0C21 POPEX 117     116.822  73.477  44.450  1.00  0.00           C
ATOM   4405 1C21 POPEX 117     118.333  73.427  44.390  1.00  0.00           C
ATOM   4408 2C21 POPEX 117     118.952  74.708  43.810  1.00  0.00           C
ATOM   4411 3C21 POPEX 117     118.573  74.938  42.340  1.00  0.00           C
ATOM   4414 4C21 POPEX 117     119.382  76.077  41.700  1.00  0.00           C
ATOM   4417 5C21 POPEX 117     118.802  76.517  40.360  1.00  0.00           C
ATOM   4420 6C21 POPEX 117     119.592  77.677  39.750  1.00  0.00           C
ATOM   4423 7C21 POPEX 117     118.942  78.238  38.480  1.00  0.00           C
ATOM   4426 8C21 POPEX 117     119.622  79.518  37.980  1.00  0.00           C
ATOM   4430  C33 POPEX 117     112.582  80.237  53.560  1.00  0.00           C
ATOM   4433  C34 POPEX 117     113.422  80.197  52.280  1.00  0.00           C
ATOM   4436  C35 POPEX 117     112.582  79.768  51.080  1.00  0.00           C
ATOM   4439  C36 POPEX 117     113.422  79.368  49.860  1.00  0.00           C
ATOM   4442  C37 POPEX 117     112.533  78.978  48.680  1.00  0.00           C
ATOM   4445  C38 POPEX 117     113.302  78.408  47.480  1.00  0.00           C
ATOM   4448  C39 POPEX 117     112.353  77.767  46.470  1.00  0.00           C
ATOM   4451 0C31 POPEX 117     113.062  77.027  45.330  1.00  0.00           C
ATOM   4454 1C31 POPEX 117     112.083  76.117  44.560  1.00  0.00           C
ATOM   4457 2C31 POPEX 117     112.073  76.317  43.030  1.00  0.00           C
ATOM   4460 3C31 POPEX 117     111.632  77.717  42.610  1.00  0.00           C
ATOM   4463 4C31 POPEX 117     111.273  77.798  41.120  1.00  0.00           C
ATOM   4466 5C31 POPEX 117     111.182  79.238  40.610  1.00  0.00           C
ATOM   4469 6C31 POPEX 117     110.513  79.357  39.230  1.00  0.00           C
ATOM   4473  NH3 POPEY 118      44.892  66.777  19.720  1.00  0.00           N
ATOM   4477  C12 POPEY 118      43.692  65.908  20.000  1.00  0.00           C
ATOM   4480  C11 POPEY 118      42.912  65.628  18.710  1.00  0.00           C
ATOM   4483  P   POPEY 118      41.052  63.817  18.200  1.00  0.00           P
ATOM   4484  O13 POPEY 118      40.173  64.287  17.110  1.00  0.00           O
ATOM   4485  O14 POPEY 118      42.153  62.887  17.820  1.00  0.00           O
ATOM   4486  O11 POPEY 118      40.222  63.147  19.360  1.00  0.00           O
ATOM   4487  O12 POPEY 118      41.652  65.037  19.010  1.00  0.00           O
ATOM   4488  C1  POPEY 118      39.103  63.817  19.970  1.00  0.00           C
ATOM   4491  C2  POPEY 118      39.482  64.717  21.180  1.00  0.00           C
ATOM   4493  O21 POPEY 118      38.722  64.257  22.310  1.00  0.00           O
ATOM   4494  C21 POPEY 118      39.272  64.477  23.480  1.00  0.00           C
ATOM   4495  O22 POPEY 118      40.352  65.017  23.670  1.00  0.00           O
ATOM   4496  C22 POPEY 118      38.342  63.997  24.600  1.00  0.00           C
ATOM   4499  C3  POPEY 118      39.232  66.238  20.920  1.00  0.00           C
ATOM   4502  O31 POPEY 118      38.052  66.747  21.580  1.00  0.00           O
ATOM   4503  C31 POPEY 118      36.922  66.688  20.910  1.00  0.00           C
ATOM   4504  O32 POPEY 118      36.782  66.377  19.730  1.00  0.00           O
ATOM   4505  C32 POPEY 118      35.772  67.057  21.850  1.00  0.00           C
ATOM   4508  C23 POPEY 118      38.673  64.637  25.970  1.00  0.00           C
ATOM   4511  C24 POPEY 118      38.192  66.098  26.080  1.00  0.00           C
ATOM   4514  C25 POPEY 118      36.972  66.307  26.990  1.00  0.00           C
ATOM   4517  C26 POPEY 118      37.312  66.868  28.380  1.00  0.00           C
ATOM   4520  C27 POPEY 118      36.072  67.067  29.260  1.00  0.00           C
ATOM   4523  C28 POPEY 118      36.322  67.817  30.590  1.00  0.00           C
ATOM   4526  C29 POPEY 118      37.472  67.257  31.380  1.00  0.00           C
ATOM   4528 0C21 POPEY 118      37.442  66.517  32.500  1.00  0.00           C
ATOM   4530 1C21 POPEY 118      36.243  65.997  33.250  1.00  0.00           C
ATOM   4533 2C21 POPEY 118      36.132  64.457  33.150  1.00  0.00           C
ATOM   4536 3C21 POPEY 118      35.532  63.807  34.410  1.00  0.00           C
ATOM   4539 4C21 POPEY 118      35.412  62.277  34.250  1.00  0.00           C
ATOM   4542 5C21 POPEY 118      35.062  61.567  35.560  1.00  0.00           C
ATOM   4545 6C21 POPEY 118      34.962  60.047  35.410  1.00  0.00           C
ATOM   4548 7C21 POPEY 118      34.712  59.337  36.750  1.00  0.00           C
ATOM   4551 8C21 POPEY 118      34.743  57.817  36.640  1.00  0.00           C
ATOM   4555  C33 POPEY 118      35.472  65.958  22.900  1.00  0.00           C
ATOM   4558  C34 POPEY 118      34.033  65.997  23.420  1.00  0.00           C
ATOM   4561  C35 POPEY 118      33.752  64.967  24.520  1.00  0.00           C
ATOM   4564  C36 POPEY 118      33.802  63.487  24.080  1.00  0.00           C
ATOM   4567  C37 POPEY 118      34.263  62.557  25.210  1.00  0.00           C
ATOM   4570  C38 POPEY 118      33.312  62.537  26.410  1.00  0.00           C
ATOM   4573  C39 POPEY 118      33.962  62.047  27.710  1.00  0.00           C
ATOM   4576 0C31 POPEY 118      34.942  63.067  28.310  1.00  0.00           C
ATOM   4579 1C31 POPEY 118      35.772  62.507  29.470  1.00  0.00           C
ATOM   4582 2C31 POPEY 118      37.022  63.347  29.770  1.00  0.00           C
ATOM   4585 3C31 POPEY 118      38.083  62.567  30.560  1.00  0.00           C
ATOM   4588 4C31 POPEY 118      39.312  63.417  30.900  1.00  0.00           C
ATOM   4591 5C31 POPEY 118      40.362  62.627  31.690  1.00  0.00           C
ATOM   4594 6C31 POPEY 118      41.632  63.437  31.980  1.00  0.00           C
ATOM   4598  NH3 POPEZ 119      69.143  80.808  21.540  1.00  0.00           N
ATOM   4602  C12 POPEZ 119      69.052  82.287  21.300  1.00  0.00           C
ATOM   4605  C11 POPEZ 119      69.463  83.098  22.540  1.00  0.00           C
ATOM   4608  P   POPEZ 119      71.783  84.167  21.990  1.00  0.00           P
ATOM   4609  O13 POPEZ 119      73.173  83.688  21.820  1.00  0.00           O
ATOM   4610  O14 POPEZ 119      71.072  84.658  20.780  1.00  0.00           O
ATOM   4611  O11 POPEZ 119      71.753  85.387  23.030  1.00  0.00           O
ATOM   4612  O12 POPEZ 119      70.882  83.077  22.710  1.00  0.00           O
ATOM   4613  C1  POPEZ 119      72.582  85.417  24.190  1.00  0.00           C
ATOM   4616  C2  POPEZ 119      71.762  85.177  25.500  1.00  0.00           C
ATOM   4618  O21 POPEZ 119      71.253  86.398  26.070  1.00  0.00           O
ATOM   4619  C21 POPEZ 119      72.083  87.177  26.760  1.00  0.00           C
ATOM   4620  O22 POPEZ 119      73.252  87.367  26.510  1.00  0.00           O
ATOM   4621  C22 POPEZ 119      71.312  87.728  27.990  1.00  0.00           C
ATOM   4624  C3  POPEZ 119      72.572  84.348  26.540  1.00  0.00           C
ATOM   4627  O31 POPEZ 119      71.762  84.098  27.710  1.00  0.00           O
ATOM   4628  C31 POPEZ 119      72.462  83.507  28.670  1.00  0.00           C
ATOM   4629  O32 POPEZ 119      73.662  83.337  28.660  1.00  0.00           O
ATOM   4630  C32 POPEZ 119      71.542  83.007  29.770  1.00  0.00           C
ATOM   4633  C23 POPEZ 119      72.132  88.637  28.950  1.00  0.00           C
ATOM   4636  C24 POPEZ 119      71.462  88.797  30.330  1.00  0.00           C
ATOM   4639  C25 POPEZ 119      72.112  89.887  31.190  1.00  0.00           C
ATOM   4642  C26 POPEZ 119      71.713  89.857  32.680  1.00  0.00           C
ATOM   4645  C27 POPEZ 119      72.252  91.088  33.450  1.00  0.00           C
ATOM   4648  C28 POPEZ 119      72.033  91.048  34.980  1.00  0.00           C
ATOM   4651  C29 POPEZ 119      72.982  90.118  35.700  1.00  0.00           C
ATOM   4653 0C21 POPEZ 119      72.792  89.548  36.900  1.00  0.00           C
ATOM   4655 1C21 POPEZ 119      71.602  89.708  37.820  1.00  0.00           C
ATOM   4658 2C21 POPEZ 119      70.822  88.397  38.040  1.00  0.00           C
ATOM   4661 3C21 POPEZ 119      70.132  87.868  36.770  1.00  0.00           C
ATOM   4664 4C21 POPEZ 119      69.312  86.587  37.000  1.00  0.00           C
ATOM   4667 5C21 POPEZ 119      70.173  85.348  37.320  1.00  0.00           C
ATOM   4670 6C21 POPEZ 119      69.982  84.817  38.750  1.00  0.00           C
ATOM   4673 7C21 POPEZ 119      70.833  83.567  39.000  1.00  0.00           C
ATOM   4676 8C21 POPEZ 119      70.463  82.827  40.290  1.00  0.00           C
ATOM   4680  C33 POPEZ 119      71.122  81.567  29.460  1.00  0.00           C
ATOM   4683  C34 POPEZ 119      70.762  80.768  30.710  1.00  0.00           C
ATOM   4686  C35 POPEZ 119      71.993  80.327  31.510  1.00  0.00           C
ATOM   4689  C36 POPEZ 119      71.632  79.698  32.860  1.00  0.00           C
ATOM   4692  C37 POPEZ 119      72.842  78.988  33.460  1.00  0.00           C
ATOM   4695  C38 POPEZ 119      72.572  78.287  34.800  1.00  0.00           C
ATOM   4698  C39 POPEZ 119      72.173  79.247  35.920  1.00  0.00           C
ATOM   4701 0C31 POPEZ 119      72.893  78.927  37.240  1.00  0.00           C
ATOM   4704 1C31 POPEZ 119      72.452  79.827  38.400  1.00  0.00           C
ATOM   4707 2C31 POPEZ 119      73.402  79.757  39.600  1.00  0.00           C
ATOM   4710 3C31 POPEZ 119      73.542  78.357  40.220  1.00  0.00           C
ATOM   4713 4C31 POPEZ 119      74.652  78.307  41.270  1.00  0.00           C
ATOM   4716 5C31 POPEZ 119      74.912  76.887  41.780  1.00  0.00           C
ATOM   4719 6C31 POPEZ 119      76.122  76.807  42.710  1.00  0.00           C
ATOM   4723  NH3 POPEa 120      11.362  60.107  56.870  1.00  0.00           N
ATOM   4727  C12 POPEa 120      11.962  60.037  58.240  1.00  0.00           C
ATOM   4730  C11 POPEa 120      11.742  58.697  58.940  1.00  0.00           C
ATOM   4733  P   POPEa 120      12.252  56.187  58.700  1.00  0.00           P
ATOM   4734  O13 POPEa 120      13.202  55.337  57.950  1.00  0.00           O
ATOM   4735  O14 POPEa 120      12.292  56.127  60.170  1.00  0.00           O
ATOM   4736  O11 POPEa 120      10.792  55.817  58.200  1.00  0.00           O
ATOM   4737  O12 POPEa 120      12.402  57.677  58.200  1.00  0.00           O
ATOM   4738  C1  POPEa 120      10.612  55.187  56.930  1.00  0.00           C
ATOM   4741  C2  POPEa 120      10.442  56.137  55.690  1.00  0.00           C
ATOM   4743  O21 POPEa 120       9.442  55.527  54.840  1.00  0.00           O
ATOM   4744  C21 POPEa 120       8.752  56.278  53.990  1.00  0.00           C
ATOM   4745  O22 POPEa 120       8.782  57.487  53.920  1.00  0.00           O
ATOM   4746  C22 POPEa 120       7.872  55.397  53.090  1.00  0.00           C
ATOM   4749  C3  POPEa 120      11.782  56.278  54.930  1.00  0.00           C
ATOM   4752  O31 POPEa 120      11.712  57.277  53.900  1.00  0.00           O
ATOM   4753  C31 POPEa 120      12.452  57.277  52.790  1.00  0.00           C
ATOM   4754  O32 POPEa 120      12.542  58.227  52.030  1.00  0.00           O
ATOM   4755  C32 POPEa 120      13.062  55.917  52.430  1.00  0.00           C
ATOM   4758  C23 POPEa 120       7.502  56.127  51.760  1.00  0.00           C
ATOM   4761  C24 POPEa 120       7.122  55.187  50.600  1.00  0.00           C
ATOM   4764  C25 POPEa 120       5.642  54.797  50.520  1.00  0.00           C
ATOM   4767  C26 POPEa 120       4.772  55.887  49.870  1.00  0.00           C
ATOM   4770  C27 POPEa 120       3.322  55.467  49.620  1.00  0.00           C
ATOM   4773  C28 POPEa 120       2.502  56.517  48.830  1.00  0.00           C
ATOM   4776  C29 POPEa 120       2.862  56.607  47.360  1.00  0.00           C
ATOM   4778 0C21 POPEa 120       2.172  56.127  46.300  1.00  0.00           C
ATOM   4780 1C21 POPEa 120       0.872  55.357  46.330  1.00  0.00           C
ATOM   4783 2C21 POPEa 120      -0.333  56.107  45.730  1.00  0.00           C
ATOM   4786 3C21 POPEa 120      -0.353  56.247  44.200  1.00  0.00           C
ATOM   4789 4C21 POPEa 120      -1.723  56.777  43.730  1.00  0.00           C
ATOM   4792 5C21 POPEa 120      -1.863  57.037  42.230  1.00  0.00           C
ATOM   4795 6C21 POPEa 120      -1.063  58.247  41.720  1.00  0.00           C
ATOM   4798 7C21 POPEa 120      -1.563  58.727  40.350  1.00  0.00           C
ATOM   4801 8C21 POPEa 120      -0.743  59.897  39.790  1.00  0.00           C
ATOM   4805  C33 POPEa 120      13.532  55.827  50.950  1.00  0.00           C
ATOM   4808  C34 POPEa 120      13.682  54.377  50.480  1.00  0.00           C
ATOM   4811  C35 POPEa 120      14.072  54.197  49.000  1.00  0.00           C
ATOM   4814  C36 POPEa 120      15.582  53.987  48.810  1.00  0.00           C
ATOM   4817  C37 POPEa 120      15.902  53.497  47.390  1.00  0.00           C
ATOM   4820  C38 POPEa 120      17.382  53.157  47.190  1.00  0.00           C
ATOM   4823  C39 POPEa 120      17.872  53.427  45.760  1.00  0.00           C
ATOM   4826 0C31 POPEa 120      17.252  52.497  44.710  1.00  0.00           C
ATOM   4829 1C31 POPEa 120      16.942  53.207  43.380  1.00  0.00           C
ATOM   4832 2C31 POPEa 120      16.422  52.277  42.270  1.00  0.00           C
ATOM   4835 3C31 POPEa 120      17.422  51.207  41.780  1.00  0.00           C
ATOM   4838 4C31 POPEa 120      18.542  51.707  40.850  1.00  0.00           C
ATOM   4841 5C31 POPEa 120      19.382  50.547  40.290  1.00  0.00           C
ATOM   4844 6C31 POPEa 120      20.472  50.987  39.310  1.00  0.00           C
ATOM   4848  NH3 POPEb 121      89.333  76.387  60.750  1.00  0.00           N
ATOM   4852  C12 POPEb 121      89.923  77.107  61.940  1.00  0.00           C
ATOM   4855  C11 POPEb 121      89.403  78.568  62.050  1.00  0.00           C
ATOM   4858  P   POPEb 121      90.872  79.397  60.070  1.00  0.00           P
ATOM   4859  O13 POPEb 121      91.962  79.327  61.060  1.00  0.00           O
ATOM   4860  O14 POPEb 121      90.782  78.347  59.020  1.00  0.00           O
ATOM   4861  O11 POPEb 121      90.683  80.857  59.500  1.00  0.00           O
ATOM   4862  O12 POPEb 121      89.492  79.327  60.850  1.00  0.00           O
ATOM   4863  C1  POPEb 121      90.033  81.137  58.280  1.00  0.00           C
ATOM   4866  C2  POPEb 121      90.852  82.168  57.440  1.00  0.00           C
ATOM   4868  O21 POPEb 121      91.752  81.497  56.550  1.00  0.00           O
ATOM   4869  C21 POPEb 121      92.733  80.778  57.080  1.00  0.00           C
ATOM   4870  O22 POPEb 121      93.183  80.868  58.200  1.00  0.00           O
ATOM   4871  C22 POPEb 121      93.153  79.737  56.050  1.00  0.00           C
ATOM   4874  C3  POPEb 121      91.483  83.287  58.310  1.00  0.00           C
ATOM   4877  O31 POPEb 121      91.712  84.467  57.510  1.00  0.00           O
ATOM   4878  C31 POPEb 121      92.903  84.528  56.930  1.00  0.00           C
ATOM   4879  O32 POPEb 121      93.872  83.828  57.190  1.00  0.00           O
ATOM   4880  C32 POPEb 121      92.833  85.498  55.760  1.00  0.00           C
ATOM   4883  C23 POPEb 121      93.972  80.317  54.870  1.00  0.00           C
ATOM   4886  C24 POPEb 121      93.902  79.438  53.630  1.00  0.00           C
ATOM   4889  C25 POPEb 121      95.052  79.647  52.650  1.00  0.00           C
ATOM   4892  C26 POPEb 121      95.062  78.607  51.530  1.00  0.00           C
ATOM   4895  C27 POPEb 121      96.432  78.518  50.850  1.00  0.00           C
ATOM   4898  C28 POPEb 121      96.504  77.347  49.850  1.00  0.00           C
ATOM   4901  C29 POPEb 121      97.852  77.237  49.200  1.00  0.00           C
ATOM   4903 0C21 POPEb 121      98.183  77.697  47.980  1.00  0.00           C
ATOM   4905 1C21 POPEb 121      97.262  78.437  47.030  1.00  0.00           C
ATOM   4908 2C21 POPEb 121      97.393  79.958  47.190  1.00  0.00           C
ATOM   4911 3C21 POPEb 121      98.743  80.517  46.720  1.00  0.00           C
ATOM   4914 4C21 POPEb 121      98.853  82.048  46.760  1.00  0.00           C
ATOM   4917 5C21 POPEb 121      99.023  82.627  48.180  1.00  0.00           C
ATOM   4920 6C21 POPEb 121      99.242  84.148  48.150  1.00  0.00           C
ATOM   4923 7C21 POPEb 121      99.492  84.747  49.540  1.00  0.00           C
ATOM   4926 8C21 POPEb 121      99.652  86.277  49.530  1.00  0.00           C
ATOM   4930  C33 POPEb 121      92.582  84.727  54.450  1.00  0.00           C
ATOM   4933  C34 POPEb 121      91.523  85.407  53.570  1.00  0.00           C
ATOM   4936  C35 POPEb 121      91.302  84.698  52.220  1.00  0.00           C
ATOM   4939  C36 POPEb 121      90.993  83.187  52.320  1.00  0.00           C
ATOM   4942  C37 POPEb 121      90.833  82.547  50.940  1.00  0.00           C
ATOM   4945  C38 POPEb 121      90.273  81.107  50.990  1.00  0.00           C
ATOM   4948  C39 POPEb 121      90.502  80.317  49.690  1.00  0.00           C
ATOM   4951 0C31 POPEb 121      89.923  80.958  48.410  1.00  0.00           C
ATOM   4954 1C31 POPEb 121      90.553  80.317  47.160  1.00  0.00           C
ATOM   4957 2C31 POPEb 121      90.093  80.918  45.830  1.00  0.00           C
ATOM   4960 3C31 POPEb 121      91.012  80.467  44.680  1.00  0.00           C
ATOM   4963 4C31 POPEb 121      90.432  80.717  43.280  1.00  0.00           C
ATOM   4966 5C31 POPEb 121      91.322  80.127  42.180  1.00  0.00           C
ATOM   4969 6C31 POPEb 121      90.702  80.177  40.780  1.00  0.00           C
ATOM   4973  NH3 POPEc 122      86.583  28.977  21.010  1.00  0.00           N
ATOM   4977  C12 POPEc 122      85.912  27.837  20.310  1.00  0.00           C
ATOM   4980  C11 POPEc 122      86.682  27.357  19.060  1.00  0.00           C
ATOM   4983  P   POPEc 122      86.364  24.747  18.850  1.00  0.00           P
ATOM   4984  O13 POPEc 122      85.192  23.907  18.530  1.00  0.00           O
ATOM   4985  O14 POPEc 122      87.663  24.327  18.270  1.00  0.00           O
ATOM   4986  O11 POPEc 122      86.442  24.847  20.420  1.00  0.00           O
ATOM   4987  O12 POPEc 122      86.033  26.237  18.460  1.00  0.00           O
ATOM   4988  C1  POPEc 122      87.682  24.587  21.060  1.00  0.00           C
ATOM   4991  C2  POPEc 122      87.552  24.907  22.560  1.00  0.00           C
ATOM   4993  O21 POPEc 122      88.832  24.947  23.180  1.00  0.00           O
ATOM   4994  C21 POPEc 122      89.562  23.857  23.210  1.00  0.00           C
ATOM   4995  O22 POPEc 122      89.252  22.757  22.790  1.00  0.00           O
ATOM   4996  C22 POPEc 122      90.893  24.187  23.890  1.00  0.00           C
ATOM   4999  C3  POPEc 122      86.523  24.017  23.320  1.00  0.00           C
ATOM   5002  O31 POPEc 122      86.523  24.317  24.730  1.00  0.00           O
ATOM   5003  C31 POPEc 122      85.373  24.367  25.390  1.00  0.00           C
ATOM   5004  O32 POPEc 122      84.293  24.027  24.940  1.00  0.00           O
ATOM   5005  C32 POPEc 122      85.613  24.917  26.790  1.00  0.00           C
ATOM   5008  C23 POPEc 122      91.162  23.257  25.070  1.00  0.00           C
ATOM   5011  C24 POPEc 122      92.383  23.677  25.900  1.00  0.00           C
ATOM   5014  C25 POPEc 122      92.132  24.927  26.750  1.00  0.00           C
ATOM   5017  C26 POPEc 122      92.852  24.847  28.090  1.00  0.00           C
ATOM   5020  C27 POPEc 122      92.453  25.947  29.090  1.00  0.00           C
ATOM   5023  C28 POPEc 122      92.903  25.667  30.540  1.00  0.00           C
ATOM   5026  C29 POPEc 122      92.353  24.367  31.080  1.00  0.00           C
ATOM   5028 0C21 POPEc 122      91.273  24.207  31.860  1.00  0.00           C
ATOM   5030 1C21 POPEc 122      90.352  25.307  32.330  1.00  0.00           C
ATOM   5033 2C21 POPEc 122      90.852  25.957  33.640  1.00  0.00           C
ATOM   5036 3C21 POPEc 122      90.772  25.027  34.870  1.00  0.00           C
ATOM   5039 4C21 POPEc 122      91.483  25.657  36.080  1.00  0.00           C
ATOM   5042 5C21 POPEc 122      91.222  24.917  37.400  1.00  0.00           C
ATOM   5045 6C21 POPEc 122      91.952  23.567  37.520  1.00  0.00           C
ATOM   5048 7C21 POPEc 122      91.922  23.037  38.960  1.00  0.00           C
ATOM   5051 8C21 POPEc 122      92.773  21.787  39.160  1.00  0.00           C
ATOM   5055  C33 POPEc 122      86.943  25.717  26.910  1.00  0.00           C
ATOM   5058  C34 POPEc 122      87.393  25.937  28.360  1.00  0.00           C
ATOM   5061  C35 POPEc 122      87.754  24.637  29.110  1.00  0.00           C
ATOM   5064  C36 POPEc 122      88.952  23.867  28.550  1.00  0.00           C
ATOM   5067  C37 POPEc 122      89.193  22.527  29.270  1.00  0.00           C
ATOM   5070  C38 POPEc 122      90.392  21.777  28.690  1.00  0.00           C
ATOM   5073  C39 POPEc 122      90.473  20.297  29.080  1.00  0.00           C
ATOM   5076 0C31 POPEc 122      90.642  20.027  30.580  1.00  0.00           C
ATOM   5079 1C31 POPEc 122      90.973  18.547  30.840  1.00  0.00           C
ATOM   5082 2C31 POPEc 122      90.933  18.107  32.310  1.00  0.00           C
ATOM   5085 3C31 POPEc 122      91.943  18.827  33.220  1.00  0.00           C
ATOM   5088 4C31 POPEc 122      92.032  18.157  34.600  1.00  0.00           C
ATOM   5091 5C31 POPEc 122      92.962  18.867  35.580  1.00  0.00           C
ATOM   5094 6C31 POPEc 122      92.962  18.217  36.970  1.00  0.00           C
ATOM   5098  NH3 POPEd 123      26.472  30.477  17.160  1.00  0.00           N
ATOM   5102  C12 POPEd 123      27.532  30.207  16.140  1.00  0.00           C
ATOM   5105  C11 POPEd 123      28.882  30.087  16.840  1.00  0.00           C
ATOM   5108  P   POPEd 123      30.282  32.307  16.730  1.00  0.00           P
ATOM   5109  O13 POPEd 123      30.722  31.677  15.470  1.00  0.00           O
ATOM   5110  O14 POPEd 123      29.672  33.647  16.690  1.00  0.00           O
ATOM   5111  O11 POPEd 123      31.502  32.267  17.720  1.00  0.00           O
ATOM   5112  O12 POPEd 123      29.233  31.337  17.440  1.00  0.00           O
ATOM   5113  C1  POPEd 123      31.372  32.317  19.130  1.00  0.00           C
ATOM   5116  C2  POPEd 123      32.512  33.197  19.670  1.00  0.00           C
ATOM   5118  O21 POPEd 123      32.722  32.977  21.070  1.00  0.00           O
ATOM   5119  C21 POPEd 123      31.833  33.457  21.930  1.00  0.00           C
ATOM   5120  O22 POPEd 123      30.762  33.967  21.670  1.00  0.00           O
ATOM   5121  C22 POPEd 123      32.412  33.357  23.350  1.00  0.00           C
ATOM   5124  C3  POPEd 123      32.312  34.677  19.210  1.00  0.00           C
ATOM   5127  O31 POPEd 123      33.412  35.527  19.530  1.00  0.00           O
ATOM   5128  C31 POPEd 123      34.472  35.457  18.730  1.00  0.00           C
ATOM   5129  O32 POPEd 123      34.652  34.607  17.880  1.00  0.00           O
ATOM   5130  C32 POPEd 123      35.452  36.577  19.060  1.00  0.00           C
ATOM   5133  C23 POPEd 123      31.432  32.917  24.470  1.00  0.00           C
ATOM   5136  C24 POPEd 123      32.062  32.797  25.870  1.00  0.00           C
ATOM   5139  C25 POPEd 123      33.002  33.957  26.270  1.00  0.00           C
ATOM   5142  C26 POPEd 123      33.583  33.837  27.690  1.00  0.00           C
ATOM   5145  C27 POPEd 123      32.562  34.127  28.800  1.00  0.00           C
ATOM   5148  C28 POPEd 123      32.602  33.097  29.950  1.00  0.00           C
ATOM   5151  C29 POPEd 123      31.362  33.237  30.820  1.00  0.00           C
ATOM   5153 0C21 POPEd 123      31.272  33.097  32.150  1.00  0.00           C
ATOM   5155 1C21 POPEd 123      32.372  32.767  33.120  1.00  0.00           C
ATOM   5158 2C21 POPEd 123      32.182  33.457  34.490  1.00  0.00           C
ATOM   5161 3C21 POPEd 123      32.442  34.967  34.470  1.00  0.00           C
ATOM   5164 4C21 POPEd 123      32.272  35.607  35.850  1.00  0.00           C
ATOM   5167 5C21 POPEd 123      32.562  37.117  35.850  1.00  0.00           C
ATOM   5170 6C21 POPEd 123      32.432  37.707  37.260  1.00  0.00           C
ATOM   5173 7C21 POPEd 123      32.572  39.237  37.290  1.00  0.00           C
ATOM   5176 8C21 POPEd 123      32.622  39.837  38.700  1.00  0.00           C
ATOM   5180  C33 POPEd 123      35.302  37.117  20.500  1.00  0.00           C
ATOM   5183  C34 POPEd 123      36.432  38.057  20.880  1.00  0.00           C
ATOM   5186  C35 POPEd 123      36.232  38.717  22.250  1.00  0.00           C
ATOM   5189  C36 POPEd 123      37.302  39.757  22.560  1.00  0.00           C
ATOM   5192  C37 POPEd 123      36.842  40.877  23.500  1.00  0.00           C
ATOM   5195  C38 POPEd 123      36.782  40.457  24.970  1.00  0.00           C
ATOM   5198  C39 POPEd 123      38.162  40.347  25.650  1.00  0.00           C
ATOM   5201 0C31 POPEd 123      38.062  40.787  27.110  1.00  0.00           C
ATOM   5204 1C31 POPEd 123      39.292  40.537  27.990  1.00  0.00           C
ATOM   5207 2C31 POPEd 123      39.033  41.077  29.400  1.00  0.00           C
ATOM   5210 3C31 POPEd 123      40.182  40.867  30.390  1.00  0.00           C
ATOM   5213 4C31 POPEd 123      39.782  41.307  31.800  1.00  0.00           C
ATOM   5216 5C31 POPEd 123      40.912  41.197  32.820  1.00  0.00           C
ATOM   5219 6C31 POPEd 123      40.452  41.497  34.250  1.00  0.00           C
ATOM   5223  NH3 POPEe 124       6.282  69.637  14.410  1.00  0.00           N
ATOM   5227  C12 POPEe 124       7.532  68.938  14.880  1.00  0.00           C
ATOM   5230  C11 POPEe 124       8.552  68.658  13.760  1.00  0.00           C
ATOM   5233  P   POPEe 124      10.092  66.607  14.420  1.00  0.00           P
ATOM   5234  O13 POPEe 124       8.882  65.817  14.110  1.00  0.00           O
ATOM   5235  O14 POPEe 124      11.372  66.177  13.810  1.00  0.00           O
ATOM   5236  O11 POPEe 124      10.312  66.527  15.970  1.00  0.00           O
ATOM   5237  O12 POPEe 124       9.802  68.177  14.270  1.00  0.00           O
ATOM   5238  C1  POPEe 124       9.322  66.057  16.870  1.00  0.00           C
ATOM   5241  C2  POPEe 124       9.452  66.827  18.190  1.00  0.00           C
ATOM   5243  O21 POPEe 124       9.012  65.987  19.280  1.00  0.00           O
ATOM   5244  C21 POPEe 124       9.642  66.287  20.400  1.00  0.00           C
ATOM   5245  O22 POPEe 124      10.582  67.057  20.520  1.00  0.00           O
ATOM   5246  C22 POPEe 124       9.132  65.467  21.580  1.00  0.00           C
ATOM   5249  C3  POPEe 124       8.702  68.188  18.090  1.00  0.00           C
ATOM   5252  O31 POPEe 124       8.412  68.777  19.370  1.00  0.00           O
ATOM   5253  C31 POPEe 124       7.242  68.417  19.880  1.00  0.00           C
ATOM   5254  O32 POPEe 124       6.492  67.577  19.420  1.00  0.00           O
ATOM   5255  C32 POPEe 124       7.072  69.137  21.210  1.00  0.00           C
ATOM   5258  C23 POPEe 124       9.802  65.987  22.870  1.00  0.00           C
ATOM   5261  C24 POPEe 124       9.132  65.497  24.160  1.00  0.00           C
ATOM   5264  C25 POPEe 124       9.602  66.298  25.380  1.00  0.00           C
ATOM   5267  C26 POPEe 124       8.642  66.207  26.580  1.00  0.00           C
ATOM   5270  C27 POPEe 124       8.882  67.357  27.570  1.00  0.00           C
ATOM   5273  C28 POPEe 124       7.842  67.457  28.690  1.00  0.00           C
ATOM   5276  C29 POPEe 124       7.992  68.787  29.370  1.00  0.00           C
ATOM   5278 0C21 POPEe 124       8.682  69.048  30.500  1.00  0.00           C
ATOM   5280 1C21 POPEe 124       9.452  68.047  31.320  1.00  0.00           C
ATOM   5283 2C21 POPEe 124       8.772  67.798  32.680  1.00  0.00           C
ATOM   5286 3C21 POPEe 124       9.682  66.987  33.610  1.00  0.00           C
ATOM   5289 4C21 POPEe 124       9.262  67.047  35.080  1.00  0.00           C
ATOM   5292 5C21 POPEe 124      10.402  66.597  36.000  1.00  0.00           C
ATOM   5295 6C21 POPEe 124      10.012  66.597  37.480  1.00  0.00           C
ATOM   5298 7C21 POPEe 124      11.132  66.027  38.360  1.00  0.00           C
ATOM   5301 8C21 POPEe 124      10.732  65.897  39.830  1.00  0.00           C
ATOM   5305  C33 POPEe 124       6.592  68.147  22.290  1.00  0.00           C
ATOM   5308  C34 POPEe 124       6.032  68.847  23.520  1.00  0.00           C
ATOM   5311  C35 POPEe 124       5.322  67.837  24.420  1.00  0.00           C
ATOM   5314  C36 POPEe 124       4.542  68.527  25.530  1.00  0.00           C
ATOM   5317  C37 POPEe 124       3.452  67.637  26.140  1.00  0.00           C
ATOM   5320  C38 POPEe 124       2.392  68.427  26.910  1.00  0.00           C
ATOM   5323  C39 POPEe 124       2.642  68.487  28.430  1.00  0.00           C
ATOM   5326 0C31 POPEe 124       3.732  69.457  28.890  1.00  0.00           C
ATOM   5329 1C31 POPEe 124       4.182  69.137  30.330  1.00  0.00           C
ATOM   5332 2C31 POPEe 124       5.242  70.107  30.870  1.00  0.00           C
ATOM   5335 3C31 POPEe 124       4.672  71.197  31.780  1.00  0.00           C
ATOM   5338 4C31 POPEe 124       5.782  71.987  32.490  1.00  0.00           C
ATOM   5341 5C31 POPEe 124       5.592  72.047  34.010  1.00  0.00           C
ATOM   5344 6C31 POPEe 124       6.712  72.787  34.730  1.00  0.00           C
ATOM   5348  NH3 POPEf 125     101.413 118.068  19.170  1.00  0.00           N
ATOM   5352  C12 POPEf 125     102.643 118.857  18.770  1.00  0.00           C
ATOM   5355  C11 POPEf 125     103.622 119.098  19.950  1.00  0.00           C
ATOM   5358  P   POPEf 125     103.792 116.797  21.250  1.00  0.00           P
ATOM   5359  O13 POPEf 125     102.712 116.117  20.510  1.00  0.00           O
ATOM   5360  O14 POPEf 125     104.853 115.887  21.770  1.00  0.00           O
ATOM   5361  O11 POPEf 125     103.092 117.568  22.420  1.00  0.00           O
ATOM   5362  O12 POPEf 125     104.372 117.947  20.340  1.00  0.00           O
ATOM   5363  C1  POPEf 125     103.802 118.488  23.240  1.00  0.00           C
ATOM   5366  C2  POPEf 125     104.012 117.887  24.650  1.00  0.00           C
ATOM   5368  O21 POPEf 125     104.462 118.908  25.550  1.00  0.00           O
ATOM   5369  C21 POPEf 125     103.493 119.708  25.970  1.00  0.00           C
ATOM   5370  O22 POPEf 125     102.313 119.577  25.710  1.00  0.00           O
ATOM   5371  C22 POPEf 125     104.083 120.778  26.870  1.00  0.00           C
ATOM   5374  C3  POPEf 125     105.023 116.697  24.610  1.00  0.00           C
ATOM   5377  O31 POPEf 125     105.502 116.377  25.920  1.00  0.00           O
ATOM   5378  C31 POPEf 125     104.652 115.728  26.680  1.00  0.00           C
ATOM   5379  O32 POPEf 125     103.682 115.088  26.300  1.00  0.00           O
ATOM   5380  C32 POPEf 125     105.052 115.967  28.130  1.00  0.00           C
ATOM   5383  C23 POPEf 125     104.333 120.228  28.290  1.00  0.00           C
ATOM   5386  C24 POPEf 125     104.672 121.347  29.270  1.00  0.00           C
ATOM   5389  C25 POPEf 125     105.233 120.808  30.600  1.00  0.00           C
ATOM   5392  C26 POPEf 125     105.152 121.848  31.720  1.00  0.00           C
ATOM   5395  C27 POPEf 125     106.253 121.717  32.770  1.00  0.00           C
ATOM   5398  C28 POPEf 125     105.753 121.947  34.210  1.00  0.00           C
ATOM   5401  C29 POPEf 125     105.093 123.287  34.380  1.00  0.00           C
ATOM   5403 0C21 POPEf 125     105.513 124.288  35.180  1.00  0.00           C
ATOM   5405 1C21 POPEf 125     106.742 124.277  36.050  1.00  0.00           C
ATOM   5408 2C21 POPEf 125     106.483 123.688  37.440  1.00  0.00           C
ATOM   5411 3C21 POPEf 125     105.382 124.418  38.210  1.00  0.00           C
ATOM   5414 4C21 POPEf 125     105.262 123.997  39.690  1.00  0.00           C
ATOM   5417 5C21 POPEf 125     104.012 124.587  40.370  1.00  0.00           C
ATOM   5420 6C21 POPEf 125     104.033 126.123  40.440  1.00  0.00           C
ATOM   5423 7C21 POPEf 125     102.643 126.732  40.640  1.00  0.00           C
ATOM   5426 8C21 POPEf 125     102.633 128.253  40.460  1.00  0.00           C
ATOM   5430  C33 POPEf 125     103.893 116.527  28.960  1.00  0.00           C
ATOM   5433  C34 POPEf 125     102.982 115.438  29.540  1.00  0.00           C
ATOM   5436  C35 POPEf 125     101.973 116.017  30.540  1.00  0.00           C
ATOM   5439  C36 POPEf 125     100.602 116.338  29.950  1.00  0.00           C
ATOM   5442  C37 POPEf 125      99.683 116.967  31.010  1.00  0.00           C
ATOM   5445  C38 POPEf 125      98.312 117.378  30.470  1.00  0.00           C
ATOM   5448  C39 POPEf 125      97.682 118.507  31.290  1.00  0.00           C
ATOM   5451 0C31 POPEf 125      97.643 118.217  32.800  1.00  0.00           C
ATOM   5454 1C31 POPEf 125      96.772 119.238  33.550  1.00  0.00           C
ATOM   5457 2C31 POPEf 125      96.882 119.137  35.080  1.00  0.00           C
ATOM   5460 3C31 POPEf 125      95.872 120.068  35.750  1.00  0.00           C
ATOM   5463 4C31 POPEf 125      95.982 120.167  37.280  1.00  0.00           C
ATOM   5466 5C31 POPEf 125      94.863 121.058  37.840  1.00  0.00           C
ATOM   5469 6C31 POPEf 125      94.783 121.137  39.370  1.00  0.00           C
ATOM   5473  NH3 POPEg 126      65.643  81.958  57.540  1.00  0.00           N
ATOM   5477  C12 POPEg 126      64.432  82.788  57.810  1.00  0.00           C
ATOM   5480  C11 POPEg 126      64.743  84.248  57.510  1.00  0.00           C
ATOM   5483  P   POPEg 126      63.772  86.328  58.790  1.00  0.00           P
ATOM   5484  O13 POPEg 126      63.092  86.188  60.100  1.00  0.00           O
ATOM   5485  O14 POPEg 126      65.183  86.767  58.750  1.00  0.00           O
ATOM   5486  O11 POPEg 126      62.933  87.287  57.860  1.00  0.00           O
ATOM   5487  O12 POPEg 126      63.642  84.978  58.000  1.00  0.00           O
ATOM   5488  C1  POPEg 126      62.922  87.277  56.440  1.00  0.00           C
ATOM   5491  C2  POPEg 126      63.592  88.567  55.880  1.00  0.00           C
ATOM   5493  O21 POPEg 126      62.873  88.937  54.690  1.00  0.00           O
ATOM   5494  C21 POPEg 126      62.782  90.237  54.440  1.00  0.00           C
ATOM   5495  O22 POPEg 126      63.333  91.128  55.060  1.00  0.00           O
ATOM   5496  C22 POPEg 126      61.882  90.438  53.220  1.00  0.00           C
ATOM   5499  C3  POPEg 126      65.092  88.278  55.590  1.00  0.00           C
ATOM   5502  O31 POPEg 126      65.932  89.437  55.740  1.00  0.00           O
ATOM   5503  C31 POPEg 126      66.533  90.088  54.720  1.00  0.00           C
ATOM   5504  O32 POPEg 126      67.363  90.967  54.910  1.00  0.00           O
ATOM   5505  C32 POPEg 126      66.082  89.627  53.330  1.00  0.00           C
ATOM   5508  C23 POPEg 126      62.432  89.848  51.900  1.00  0.00           C
ATOM   5511  C24 POPEg 126      61.302  89.528  50.910  1.00  0.00           C
ATOM   5514  C25 POPEg 126      60.433  90.728  50.520  1.00  0.00           C
ATOM   5517  C26 POPEg 126      59.053  90.288  50.000  1.00  0.00           C
ATOM   5520  C27 POPEg 126      58.193  91.478  49.570  1.00  0.00           C
ATOM   5523  C28 POPEg 126      56.763  91.058  49.180  1.00  0.00           C
ATOM   5526  C29 POPEg 126      55.812  92.018  48.490  1.00  0.00           C
ATOM   5528 0C21 POPEg 126      55.952  93.308  48.120  1.00  0.00           C
ATOM   5530 1C21 POPEg 126      57.132  94.217  48.320  1.00  0.00           C
ATOM   5533 2C21 POPEg 126      58.162  94.127  47.180  1.00  0.00           C
ATOM   5536 3C21 POPEg 126      57.752  94.887  45.910  1.00  0.00           C
ATOM   5539 4C21 POPEg 126      58.923  94.988  44.920  1.00  0.00           C
ATOM   5542 5C21 POPEg 126      58.662  96.027  43.840  1.00  0.00           C
ATOM   5545 6C21 POPEg 126      59.882  96.307  42.950  1.00  0.00           C
ATOM   5548 7C21 POPEg 126      59.662  95.848  41.510  1.00  0.00           C
ATOM   5551 8C21 POPEg 126      60.682  96.427  40.530  1.00  0.00           C
ATOM   5555  C33 POPEg 126      66.622  90.517  52.190  1.00  0.00           C
ATOM   5558  C34 POPEg 126      68.042  90.127  51.790  1.00  0.00           C
ATOM   5561  C35 POPEg 126      68.772  91.258  51.060  1.00  0.00           C
ATOM   5564  C36 POPEg 126      70.192  90.827  50.680  1.00  0.00           C
ATOM   5567  C37 POPEg 126      71.122  91.967  50.290  1.00  0.00           C
ATOM   5570  C38 POPEg 126      72.493  91.478  49.790  1.00  0.00           C
ATOM   5573  C39 POPEg 126      72.562  91.318  48.270  1.00  0.00           C
ATOM   5576 0C31 POPEg 126      72.132  89.967  47.680  1.00  0.00           C
ATOM   5579 1C31 POPEg 126      72.072  90.088  46.140  1.00  0.00           C
ATOM   5582 2C31 POPEg 126      72.202  88.777  45.360  1.00  0.00           C
ATOM   5585 3C31 POPEg 126      72.302  89.087  43.850  1.00  0.00           C
ATOM   5588 4C31 POPEg 126      72.603  87.868  42.970  1.00  0.00           C
ATOM   5591 5C31 POPEg 126      72.683  88.247  41.480  1.00  0.00           C
ATOM   5594 6C31 POPEg 126      73.463  87.247  40.640  1.00  0.00           C
ATOM   5598  NH3 POPEh 127      84.652  -1.193  60.100  1.00  0.00           N
ATOM   5602  C12 POPEh 127      84.762  -0.533  61.440  1.00  0.00           C
ATOM   5605  C11 POPEh 127      85.863  -1.173  62.320  1.00  0.00           C
ATOM   5608  P   POPEh 127      88.382  -0.533  62.030  1.00  0.00           P
ATOM   5609  O13 POPEh 127      88.122   0.867  61.640  1.00  0.00           O
ATOM   5610  O14 POPEh 127      88.732  -0.823  63.440  1.00  0.00           O
ATOM   5611  O11 POPEh 127      89.532  -1.163  61.150  1.00  0.00           O
ATOM   5612  O12 POPEh 127      87.092  -1.373  61.610  1.00  0.00           O
ATOM   5613  C1  POPEh 127      89.772  -0.623  59.860  1.00  0.00           C
ATOM   5616  C2  POPEh 127      90.872  -1.443  59.150  1.00  0.00           C
ATOM   5618  O21 POPEh 127      91.222  -0.843  57.900  1.00  0.00           O
ATOM   5619  C21 POPEh 127      91.903   0.267  57.860  1.00  0.00           C
ATOM   5620  O22 POPEh 127      92.313   0.907  58.810  1.00  0.00           O
ATOM   5621  C22 POPEh 127      92.102   0.587  56.380  1.00  0.00           C
ATOM   5624  C3  POPEh 127      90.373  -2.893  58.870  1.00  0.00           C
ATOM   5627  O31 POPEh 127      89.573  -2.943  57.660  1.00  0.00           O
ATOM   5628  C31 POPEh 127      90.322  -3.093  56.560  1.00  0.00           C
ATOM   5629  O32 POPEh 127      91.493  -3.438  56.550  1.00  0.00           O
ATOM   5630  C32 POPEh 127      89.543  -2.783  55.280  1.00  0.00           C
ATOM   5633  C23 POPEh 127      92.862   1.907  56.140  1.00  0.00           C
ATOM   5636  C24 POPEh 127      93.083   2.127  54.640  1.00  0.00           C
ATOM   5639  C25 POPEh 127      93.853   3.407  54.320  1.00  0.00           C
ATOM   5642  C26 POPEh 127      95.283   3.367  54.870  1.00  0.00           C
ATOM   5645  C27 POPEh 127      96.192   4.457  54.290  1.00  0.00           C
ATOM   5648  C28 POPEh 127      97.673   4.237  54.660  1.00  0.00           C
ATOM   5651  C29 POPEh 127      97.962   4.407  56.130  1.00  0.00           C
ATOM   5653 0C21 POPEh 127      99.182   4.627  56.660  1.00  0.00           C
ATOM   5655 1C21 POPEh 127     100.482   4.717  55.900  1.00  0.00           C
ATOM   5658 2C21 POPEh 127     100.993   6.167  55.810  1.00  0.00           C
ATOM   5661 3C21 POPEh 127     100.122   7.047  54.910  1.00  0.00           C
ATOM   5664 4C21 POPEh 127     100.602   8.497  54.810  1.00  0.00           C
ATOM   5667 5C21 POPEh 127     101.992   8.647  54.180  1.00  0.00           C
ATOM   5670 6C21 POPEh 127     102.323  10.107  53.850  1.00  0.00           C
ATOM   5673 7C21 POPEh 127     103.802  10.347  53.570  1.00  0.00           C
ATOM   5676 8C21 POPEh 127     104.123  11.787  53.180  1.00  0.00           C
ATOM   5680  C33 POPEh 127      90.482  -2.983  54.060  1.00  0.00           C
ATOM   5683  C34 POPEh 127      89.802  -3.083  52.690  1.00  0.00           C
ATOM   5686  C35 POPEh 127      89.312  -1.733  52.130  1.00  0.00           C
ATOM   5689  C36 POPEh 127      88.972  -1.813  50.630  1.00  0.00           C
ATOM   5692  C37 POPEh 127      90.192  -1.623  49.720  1.00  0.00           C
ATOM   5695  C38 POPEh 127      89.883  -1.893  48.240  1.00  0.00           C
ATOM   5698  C39 POPEh 127      90.833  -1.223  47.240  1.00  0.00           C
ATOM   5701 0C31 POPEh 127      92.302  -1.683  47.290  1.00  0.00           C
ATOM   5704 1C31 POPEh 127      93.172  -0.823  46.350  1.00  0.00           C
ATOM   5707 2C31 POPEh 127      94.552  -1.423  46.050  1.00  0.00           C
ATOM   5710 3C31 POPEh 127      95.373  -0.583  45.050  1.00  0.00           C
ATOM   5713 4C31 POPEh 127      94.762  -0.563  43.640  1.00  0.00           C
ATOM   5716 5C31 POPEh 127      95.712  -0.003  42.570  1.00  0.00           C
ATOM   5719 6C31 POPEh 127      95.163  -0.183  41.150  1.00  0.00           C
ATOM   5723  NH3 POPEi 128      81.943  35.387  20.130  1.00  0.00           N
ATOM   5727  C12 POPEi 128      80.973  35.187  19.000  1.00  0.00           C
ATOM   5730  C11 POPEi 128      81.113  33.767  18.440  1.00  0.00           C
ATOM   5733  P   POPEi 128      78.812  32.717  17.810  1.00  0.00           P
ATOM   5734  O13 POPEi 128      77.722  33.147  16.910  1.00  0.00           O
ATOM   5735  O14 POPEi 128      79.092  31.267  17.940  1.00  0.00           O
ATOM   5736  O11 POPEi 128      78.502  33.307  19.230  1.00  0.00           O
ATOM   5737  O12 POPEi 128      80.143  33.497  17.430  1.00  0.00           O
ATOM   5738  C1  POPEi 128      78.613  32.547  20.430  1.00  0.00           C
ATOM   5741  C2  POPEi 128      77.272  31.847  20.810  1.00  0.00           C
ATOM   5743  O21 POPEi 128      77.012  32.047  22.210  1.00  0.00           O
ATOM   5744  C21 POPEi 128      77.683  31.337  23.080  1.00  0.00           C
ATOM   5745  O22 POPEi 128      78.542  30.497  22.860  1.00  0.00           O
ATOM   5746  C22 POPEi 128      77.213  31.737  24.480  1.00  0.00           C
ATOM   5749  C3  POPEi 128      77.182  30.367  20.330  1.00  0.00           C
ATOM   5752  O31 POPEi 128      76.202  29.637  21.100  1.00  0.00           O
ATOM   5753  C31 POPEi 128      76.542  28.437  21.530  1.00  0.00           C
ATOM   5754  O32 POPEi 128      77.512  27.797  21.150  1.00  0.00           O
ATOM   5755  C32 POPEi 128      75.442  27.967  22.480  1.00  0.00           C
ATOM   5758  C23 POPEi 128      77.353  30.617  25.520  1.00  0.00           C
ATOM   5761  C24 POPEi 128      76.643  30.977  26.830  1.00  0.00           C
ATOM   5764  C25 POPEi 128      76.382  29.777  27.740  1.00  0.00           C
ATOM   5767  C26 POPEi 128      77.473  29.557  28.800  1.00  0.00           C
ATOM   5770  C27 POPEi 128      77.202  30.307  30.110  1.00  0.00           C
ATOM   5773  C28 POPEi 128      78.312  30.077  31.140  1.00  0.00           C
ATOM   5776  C29 POPEi 128      77.963  30.577  32.510  1.00  0.00           C
ATOM   5778 0C21 POPEi 128      77.632  29.807  33.570  1.00  0.00           C
ATOM   5780 1C21 POPEi 128      77.493  28.307  33.580  1.00  0.00           C
ATOM   5783 2C21 POPEi 128      76.332  27.827  34.480  1.00  0.00           C
ATOM   5786 3C21 POPEi 128      76.582  28.057  35.980  1.00  0.00           C
ATOM   5789 4C21 POPEi 128      75.423  27.557  36.850  1.00  0.00           C
ATOM   5792 5C21 POPEi 128      75.722  27.617  38.360  1.00  0.00           C
ATOM   5795 6C21 POPEi 128      76.893  26.717  38.770  1.00  0.00           C
ATOM   5798 7C21 POPEi 128      77.062  26.587  40.290  1.00  0.00           C
ATOM   5801 8C21 POPEi 128      78.143  25.577  40.670  1.00  0.00           C
ATOM   5805  C33 POPEi 128      75.772  26.677  23.250  1.00  0.00           C
ATOM   5808  C34 POPEi 128      74.583  26.207  24.110  1.00  0.00           C
ATOM   5811  C35 POPEi 128      74.673  24.727  24.510  1.00  0.00           C
ATOM   5814  C36 POPEi 128      73.333  24.147  24.970  1.00  0.00           C
ATOM   5817  C37 POPEi 128      73.393  22.627  25.230  1.00  0.00           C
ATOM   5820  C38 POPEi 128      74.022  22.247  26.580  1.00  0.00           C
ATOM   5823  C39 POPEi 128      73.003  22.257  27.740  1.00  0.00           C
ATOM   5826 0C31 POPEi 128      73.592  21.687  29.040  1.00  0.00           C
ATOM   5829 1C31 POPEi 128      72.572  21.517  30.170  1.00  0.00           C
ATOM   5832 2C31 POPEi 128      73.073  20.517  31.220  1.00  0.00           C
ATOM   5835 3C31 POPEi 128      72.062  20.277  32.350  1.00  0.00           C
ATOM   5838 4C31 POPEi 128      72.062  21.357  33.440  1.00  0.00           C
ATOM   5841 5C31 POPEi 128      73.262  21.237  34.390  1.00  0.00           C
ATOM   5844 6C31 POPEi 128      73.162  22.167  35.610  1.00  0.00           C
ATOM   5848  NH3 POPEj 129     111.863  72.907  15.540  1.00  0.00           N
ATOM   5852  C12 POPEj 129     112.283  74.357  15.470  1.00  0.00           C
ATOM   5855  C11 POPEj 129     113.352  74.617  14.380  1.00  0.00           C
ATOM   5858  P   POPEj 129     114.993  72.587  14.770  1.00  0.00           P
ATOM   5859  O13 POPEj 129     114.072  71.887  13.850  1.00  0.00           O
ATOM   5860  O14 POPEj 129     116.452  72.327  14.580  1.00  0.00           O
ATOM   5861  O11 POPEj 129     114.532  72.177  16.240  1.00  0.00           O
ATOM   5862  O12 POPEj 129     114.643  74.097  14.720  1.00  0.00           O
ATOM   5863  C1  POPEj 129     115.543  71.597  17.060  1.00  0.00           C
ATOM   5866  C2  POPEj 129     115.023  71.167  18.460  1.00  0.00           C
ATOM   5868  O21 POPEj 129     114.392  72.277  19.130  1.00  0.00           O
ATOM   5869  C21 POPEj 129     113.493  71.878  20.040  1.00  0.00           C
ATOM   5870  O22 POPEj 129     113.153  70.727  20.210  1.00  0.00           O
ATOM   5871  C22 POPEj 129     113.032  73.057  20.860  1.00  0.00           C
ATOM   5874  C3  POPEj 129     116.213  70.667  19.310  1.00  0.00           C
ATOM   5877  O31 POPEj 129     115.823  69.908  20.460  1.00  0.00           O
ATOM   5878  C31 POPEj 129     115.642  68.607  20.250  1.00  0.00           C
ATOM   5879  O32 POPEj 129     115.742  68.037  19.170  1.00  0.00           O
ATOM   5880  C32 POPEj 129     115.303  67.938  21.590  1.00  0.00           C
ATOM   5883  C23 POPEj 129     113.812  73.188  22.180  1.00  0.00           C
ATOM   5886  C24 POPEj 129     113.002  73.997  23.200  1.00  0.00           C
ATOM   5889  C25 POPEj 129     113.703  74.087  24.570  1.00  0.00           C
ATOM   5892  C26 POPEj 129     112.762  74.717  25.600  1.00  0.00           C
ATOM   5895  C27 POPEj 129     113.302  74.737  27.040  1.00  0.00           C
ATOM   5898  C28 POPEj 129     112.232  75.257  28.020  1.00  0.00           C
ATOM   5901  C29 POPEj 129     112.692  75.517  29.420  1.00  0.00           C
ATOM   5903 0C21 POPEj 129     111.982  75.307  30.550  1.00  0.00           C
ATOM   5905 1C21 POPEj 129     110.562  74.807  30.630  1.00  0.00           C
ATOM   5908 2C21 POPEj 129     109.743  75.337  31.830  1.00  0.00           C
ATOM   5911 3C21 POPEj 129     109.912  74.567  33.150  1.00  0.00           C
ATOM   5914 4C21 POPEj 129     111.372  74.407  33.620  1.00  0.00           C
ATOM   5917 5C21 POPEj 129     111.504  73.887  35.050  1.00  0.00           C
ATOM   5920 6C21 POPEj 129     112.962  73.588  35.430  1.00  0.00           C
ATOM   5923 7C21 POPEj 129     113.212  73.637  36.940  1.00  0.00           C
ATOM   5926 8C21 POPEj 129     114.652  73.287  37.330  1.00  0.00           C
ATOM   5930  C33 POPEj 129     116.483  68.027  22.600  1.00  0.00           C
ATOM   5933  C34 POPEj 129     116.133  67.537  24.010  1.00  0.00           C
ATOM   5936  C35 POPEj 129     116.273  66.027  24.300  1.00  0.00           C
ATOM   5939  C36 POPEj 129     117.702  65.457  24.390  1.00  0.00           C
ATOM   5942  C37 POPEj 129     117.692  63.978  24.860  1.00  0.00           C
ATOM   5945  C38 POPEj 129     118.972  63.177  24.530  1.00  0.00           C
ATOM   5948  C39 POPEj 129     120.082  63.267  25.590  1.00  0.00           C
ATOM   5951 0C31 POPEj 129     119.912  62.257  26.740  1.00  0.00           C
ATOM   5954 1C31 POPEj 129     120.912  62.477  27.890  1.00  0.00           C
ATOM   5957 2C31 POPEj 129     120.793  61.397  28.970  1.00  0.00           C
ATOM   5960 3C31 POPEj 129     121.073  61.907  30.390  1.00  0.00           C
ATOM   5963 4C31 POPEj 129     120.912  60.807  31.450  1.00  0.00           C
ATOM   5966 5C31 POPEj 129     121.173  61.287  32.880  1.00  0.00           C
ATOM   5969 6C31 POPEj 129     120.952  60.187  33.930  1.00  0.00           C
ATOM   5973  NH3 POPEk 130      17.992  38.397  60.260  1.00  0.00           N
ATOM   5977  C12 POPEk 130      17.932  38.387  61.770  1.00  0.00           C
ATOM   5980  C11 POPEk 130      18.912  37.357  62.380  1.00  0.00           C
ATOM   5983  P   POPEk 130      19.262  34.847  62.860  1.00  0.00           P
ATOM   5984  O13 POPEk 130      18.552  33.567  62.590  1.00  0.00           O
ATOM   5985  O14 POPEk 130      19.482  35.257  64.260  1.00  0.00           O
ATOM   5986  O11 POPEk 130      20.592  34.907  62.000  1.00  0.00           O
ATOM   5987  O12 POPEk 130      18.462  36.017  62.120  1.00  0.00           O
ATOM   5988  C1  POPEk 130      21.122  33.857  61.180  1.00  0.00           C
ATOM   5991  C2  POPEk 130      20.492  33.737  59.750  1.00  0.00           C
ATOM   5993  O21 POPEk 130      21.412  33.037  58.880  1.00  0.00           O
ATOM   5994  C21 POPEk 130      20.792  32.357  57.910  1.00  0.00           C
ATOM   5995  O22 POPEk 130      19.642  31.957  57.950  1.00  0.00           O
ATOM   5996  C22 POPEk 130      21.702  32.277  56.680  1.00  0.00           C
ATOM   5999  C3  POPEk 130      20.192  35.127  59.100  1.00  0.00           C
ATOM   6002  O31 POPEk 130      19.632  34.967  57.770  1.00  0.00           O
ATOM   6003  C31 POPEk 130      18.602  35.797  57.480  1.00  0.00           C
ATOM   6004  O32 POPEk 130      18.442  36.877  58.010  1.00  0.00           O
ATOM   6005  C32 POPEk 130      17.722  35.227  56.350  1.00  0.00           C
ATOM   6008  C23 POPEk 130      21.062  31.577  55.450  1.00  0.00           C
ATOM   6011  C24 POPEk 130      21.892  31.817  54.180  1.00  0.00           C
ATOM   6014  C25 POPEk 130      21.903  30.667  53.160  1.00  0.00           C
ATOM   6017  C26 POPEk 130      20.692  30.597  52.210  1.00  0.00           C
ATOM   6020  C27 POPEk 130      20.962  29.597  51.070  1.00  0.00           C
ATOM   6023  C28 POPEk 130      19.862  29.547  49.980  1.00  0.00           C
ATOM   6026  C29 POPEk 130      20.302  28.627  48.860  1.00  0.00           C
ATOM   6028 0C21 POPEk 130      20.412  28.917  47.550  1.00  0.00           C
ATOM   6030 1C21 POPEk 130      20.052  30.217  46.870  1.00  0.00           C
ATOM   6033 2C21 POPEk 130      21.272  31.027  46.390  1.00  0.00           C
ATOM   6036 3C21 POPEk 130      22.042  30.377  45.220  1.00  0.00           C
ATOM   6039 4C21 POPEk 130      23.092  31.337  44.650  1.00  0.00           C
ATOM   6042 5C21 POPEk 130      23.842  30.837  43.420  1.00  0.00           C
ATOM   6045 6C21 POPEk 130      24.852  31.877  42.900  1.00  0.00           C
ATOM   6048 7C21 POPEk 130      25.502  31.497  41.570  1.00  0.00           C
ATOM   6051 8C21 POPEk 130      26.572  32.497  41.100  1.00  0.00           C
ATOM   6055  C33 POPEk 130      18.432  34.567  55.140  1.00  0.00           C
ATOM   6058  C34 POPEk 130      18.672  35.547  53.990  1.00  0.00           C
ATOM   6061  C35 POPEk 130      19.232  34.867  52.720  1.00  0.00           C
ATOM   6064  C36 POPEk 130      19.282  35.867  51.560  1.00  0.00           C
ATOM   6067  C37 POPEk 130      20.412  35.637  50.540  1.00  0.00           C
ATOM   6070  C38 POPEk 130      20.282  36.637  49.370  1.00  0.00           C
ATOM   6073  C39 POPEk 130      21.612  37.107  48.760  1.00  0.00           C
ATOM   6076 0C31 POPEk 130      22.302  36.067  47.870  1.00  0.00           C
ATOM   6079 1C31 POPEk 130      21.682  35.947  46.470  1.00  0.00           C
ATOM   6082 2C31 POPEk 130      22.252  34.757  45.690  1.00  0.00           C
ATOM   6085 3C31 POPEk 130      23.782  34.747  45.550  1.00  0.00           C
ATOM   6088 4C31 POPEk 130      24.333  35.807  44.580  1.00  0.00           C
ATOM   6091 5C31 POPEk 130      25.842  35.637  44.370  1.00  0.00           C
ATOM   6094 6C31 POPEk 130      26.392  36.617  43.330  1.00  0.00           C
ATOM   6098  NH3 POPEl 131      96.003  85.617  17.960  1.00  0.00           N
ATOM   6102  C12 POPEl 131      95.672  86.497  16.780  1.00  0.00           C
ATOM   6105  C11 POPEl 131      96.943  86.947  16.050  1.00  0.00           C
ATOM   6108  P   POPEl 131      97.012  89.518  15.710  1.00  0.00           P
ATOM   6109  O13 POPEl 131      98.363  89.548  16.300  1.00  0.00           O
ATOM   6110  O14 POPEl 131      96.812  90.538  14.660  1.00  0.00           O
ATOM   6111  O11 POPEl 131      95.973  89.727  16.860  1.00  0.00           O
ATOM   6112  O12 POPEl 131      96.682  88.068  15.200  1.00  0.00           O
ATOM   6113  C1  POPEl 131      95.753  91.017  17.420  1.00  0.00           C
ATOM   6116  C2  POPEl 131      96.073  91.027  18.920  1.00  0.00           C
ATOM   6118  O21 POPEl 131      95.283  92.077  19.500  1.00  0.00           O
ATOM   6119  C21 POPEl 131      94.823  91.838  20.700  1.00  0.00           C
ATOM   6120  O22 POPEl 131      94.953  90.798  21.330  1.00  0.00           O
ATOM   6121  C22 POPEl 131      94.112  93.088  21.220  1.00  0.00           C
ATOM   6124  C3  POPEl 131      97.582  91.258  19.190  1.00  0.00           C
ATOM   6127  O31 POPEl 131      98.032  90.538  20.340  1.00  0.00           O
ATOM   6128  C31 POPEl 131      97.892  91.157  21.510  1.00  0.00           C
ATOM   6129  O32 POPEl 131      97.582  92.317  21.650  1.00  0.00           O
ATOM   6130  C32 POPEl 131      98.083  90.118  22.600  1.00  0.00           C
ATOM   6133  C23 POPEl 131      94.072  93.098  22.770  1.00  0.00           C
ATOM   6136  C24 POPEl 131      93.202  94.227  23.340  1.00  0.00           C
ATOM   6139  C25 POPEl 131      92.512  93.868  24.670  1.00  0.00           C
ATOM   6142  C26 POPEl 131      93.393  93.268  25.770  1.00  0.00           C
ATOM   6145  C27 POPEl 131      92.562  93.047  27.060  1.00  0.00           C
ATOM   6148  C28 POPEl 131      93.113  91.958  27.990  1.00  0.00           C
ATOM   6151  C29 POPEl 131      92.192  91.667  29.170  1.00  0.00           C
ATOM   6153 0C21 POPEl 131      92.552  91.478  30.450  1.00  0.00           C
ATOM   6155 1C21 POPEl 131      93.972  91.508  30.950  1.00  0.00           C
ATOM   6158 2C21 POPEl 131      94.462  90.577  32.090  1.00  0.00           C
ATOM   6161 3C21 POPEl 131      94.023  91.048  33.480  1.00  0.00           C
ATOM   6164 4C21 POPEl 131      94.732  90.277  34.600  1.00  0.00           C
ATOM   6167 5C21 POPEl 131      94.342  90.818  35.980  1.00  0.00           C
ATOM   6170 6C21 POPEl 131      95.042  90.088  37.130  1.00  0.00           C
ATOM   6173 7C21 POPEl 131      94.462  90.477  38.490  1.00  0.00           C
ATOM   6176 8C21 POPEl 131      95.133  89.787  39.670  1.00  0.00           C
ATOM   6180  C33 POPEl 131      97.733  90.697  23.970  1.00  0.00           C
ATOM   6183  C34 POPEl 131      97.862  89.668  25.100  1.00  0.00           C
ATOM   6186  C35 POPEl 131      97.332  90.218  26.430  1.00  0.00           C
ATOM   6189  C36 POPEl 131      98.272  91.238  27.100  1.00  0.00           C
ATOM   6192  C37 POPEl 131      99.352  90.588  27.990  1.00  0.00           C
ATOM   6195  C38 POPEl 131     100.233  91.608  28.750  1.00  0.00           C
ATOM   6198  C39 POPEl 131      99.543  92.407  29.870  1.00  0.00           C
ATOM   6201 0C31 POPEl 131      99.102  91.598  31.100  1.00  0.00           C
ATOM   6204 1C31 POPEl 131      98.402  92.428  32.200  1.00  0.00           C
ATOM   6207 2C31 POPEl 131      98.643  91.878  33.610  1.00  0.00           C
ATOM   6210 3C31 POPEl 131     100.023  92.238  34.160  1.00  0.00           C
ATOM   6213 4C31 POPEl 131     100.322  91.648  35.540  1.00  0.00           C
ATOM   6216 5C31 POPEl 131     101.243  92.568  36.350  1.00  0.00           C
ATOM   6219 6C31 POPEl 131     101.682  91.958  37.680  1.00  0.00           C
ATOM   6223  NH3 POPEm 132      97.754 101.357  61.550  1.00  0.00           N
ATOM   6227  C12 POPEm 132      96.882 100.897  62.700  1.00  0.00           C
ATOM   6230  C11 POPEm 132      96.933  99.378  62.990  1.00  0.00           C
ATOM   6233  P   POPEm 132      99.482  98.807  62.690  1.00  0.00           P
ATOM   6234  O13 POPEm 132     100.072 100.167  62.590  1.00  0.00           O
ATOM   6235  O14 POPEm 132     100.322  97.677  63.140  1.00  0.00           O
ATOM   6236  O11 POPEm 132      98.902  98.517  61.240  1.00  0.00           O
ATOM   6237  O12 POPEm 132      98.183  98.958  63.540  1.00  0.00           O
ATOM   6238  C1  POPEm 132      99.352  97.338  60.560  1.00  0.00           C
ATOM   6241  C2  POPEm 132      98.482  97.028  59.300  1.00  0.00           C
ATOM   6243  O21 POPEm 132      98.753  97.998  58.260  1.00  0.00           O
ATOM   6244  C21 POPEm 132      98.533  97.497  57.040  1.00  0.00           C
ATOM   6245  O22 POPEm 132      98.272  96.338  56.800  1.00  0.00           O
ATOM   6246  C22 POPEm 132      98.753  98.567  55.960  1.00  0.00           C
ATOM   6249  C3  POPEm 132      96.962  97.037  59.650  1.00  0.00           C
ATOM   6252  O31 POPEm 132      96.133  96.707  58.510  1.00  0.00           O
ATOM   6253  C31 POPEm 132      95.522  95.517  58.540  1.00  0.00           C
ATOM   6254  O32 POPEm 132      95.403  94.808  59.520  1.00  0.00           O
ATOM   6255  C32 POPEm 132      95.133  95.107  57.120  1.00  0.00           C
ATOM   6258  C23 POPEm 132      97.754  98.448  54.780  1.00  0.00           C
ATOM   6261  C24 POPEm 132      98.402  98.548  53.390  1.00  0.00           C
ATOM   6264  C25 POPEm 132      97.393  98.318  52.250  1.00  0.00           C
ATOM   6267  C26 POPEm 132      97.992  98.348  50.820  1.00  0.00           C
ATOM   6270  C27 POPEm 132      98.643  97.028  50.350  1.00  0.00           C
ATOM   6273  C28 POPEm 132      99.372  97.177  48.990  1.00  0.00           C
ATOM   6276  C29 POPEm 132     100.672  96.417  48.850  1.00  0.00           C
ATOM   6278 0C21 POPEm 132     101.033  95.517  47.900  1.00  0.00           C
ATOM   6280 1C21 POPEm 132     100.192  95.027  46.750  1.00  0.00           C
ATOM   6283 2C21 POPEm 132     100.543  95.747  45.430  1.00  0.00           C
ATOM   6286 3C21 POPEm 132     101.822  95.247  44.740  1.00  0.00           C
ATOM   6289 4C21 POPEm 132     102.113  96.007  43.440  1.00  0.00           C
ATOM   6292 5C21 POPEm 132     103.092  95.288  42.490  1.00  0.00           C
ATOM   6295 6C21 POPEm 132     104.473  94.978  43.050  1.00  0.00           C
ATOM   6298 7C21 POPEm 132     105.423  94.458  41.950  1.00  0.00           C
ATOM   6301 8C21 POPEm 132     106.712  93.838  42.490  1.00  0.00           C
ATOM   6305  C33 POPEm 132      94.004  94.048  57.080  1.00  0.00           C
ATOM   6308  C34 POPEm 132      94.153  93.057  55.910  1.00  0.00           C
ATOM   6311  C35 POPEm 132      94.182  93.688  54.520  1.00  0.00           C
ATOM   6314  C36 POPEm 132      94.482  92.648  53.440  1.00  0.00           C
ATOM   6317  C37 POPEm 132      94.452  93.168  51.990  1.00  0.00           C
ATOM   6320  C38 POPEm 132      95.693  92.767  51.180  1.00  0.00           C
ATOM   6323  C39 POPEm 132      95.432  92.557  49.670  1.00  0.00           C
ATOM   6326 0C31 POPEm 132      94.702  93.707  48.960  1.00  0.00           C
ATOM   6329 1C31 POPEm 132      94.433  93.377  47.480  1.00  0.00           C
ATOM   6332 2C31 POPEm 132      93.503  94.397  46.810  1.00  0.00           C
ATOM   6335 3C31 POPEm 132      93.242  94.098  45.320  1.00  0.00           C
ATOM   6338 4C31 POPEm 132      92.132  94.988  44.750  1.00  0.00           C
ATOM   6341 5C31 POPEm 132      92.192  95.148  43.220  1.00  0.00           C
ATOM   6344 6C31 POPEm 132      91.022  95.927  42.640  1.00  0.00           C
ATOM   6348  NH3 POPEn 133      57.332  85.527  15.980  1.00  0.00           N
ATOM   6352  C12 POPEn 133      58.032  84.598  16.930  1.00  0.00           C
ATOM   6355  C11 POPEn 133      59.132  83.877  16.150  1.00  0.00           C
ATOM   6358  P   POPEn 133      60.952  83.548  18.050  1.00  0.00           P
ATOM   6359  O13 POPEn 133      61.763  82.397  18.510  1.00  0.00           O
ATOM   6360  O14 POPEn 133      61.683  84.727  17.560  1.00  0.00           O
ATOM   6361  O11 POPEn 133      60.032  83.987  19.250  1.00  0.00           O
ATOM   6362  O12 POPEn 133      59.932  83.027  16.970  1.00  0.00           O
ATOM   6363  C1  POPEn 133      60.653  84.207  20.530  1.00  0.00           C
ATOM   6366  C2  POPEn 133      59.682  83.868  21.700  1.00  0.00           C
ATOM   6368  O21 POPEn 133      60.492  83.497  22.830  1.00  0.00           O
ATOM   6369  C21 POPEn 133      60.052  83.937  24.010  1.00  0.00           C
ATOM   6370  O22 POPEn 133      59.132  84.727  24.170  1.00  0.00           O
ATOM   6371  C22 POPEn 133      60.842  83.238  25.130  1.00  0.00           C
ATOM   6374  C3  POPEn 133      58.743  82.687  21.350  1.00  0.00           C
ATOM   6377  O31 POPEn 133      57.712  82.578  22.340  1.00  0.00           O
ATOM   6378  C31 POPEn 133      56.702  81.788  21.970  1.00  0.00           C
ATOM   6379  O32 POPEn 133      56.712  81.077  20.970  1.00  0.00           O
ATOM   6380  C32 POPEn 133      55.492  82.098  22.840  1.00  0.00           C
ATOM   6383  C23 POPEn 133      59.923  82.837  26.310  1.00  0.00           C
ATOM   6386  C24 POPEn 133      60.653  82.227  27.510  1.00  0.00           C
ATOM   6389  C25 POPEn 133      61.612  83.178  28.230  1.00  0.00           C
ATOM   6392  C26 POPEn 133      60.923  84.437  28.770  1.00  0.00           C
ATOM   6395  C27 POPEn 133      61.932  85.447  29.320  1.00  0.00           C
ATOM   6398  C28 POPEn 133      62.432  85.127  30.740  1.00  0.00           C
ATOM   6401  C29 POPEn 133      61.382  85.387  31.780  1.00  0.00           C
ATOM   6403 0C21 POPEn 133      61.582  85.368  33.110  1.00  0.00           C
ATOM   6405 1C21 POPEn 133      62.873  84.997  33.790  1.00  0.00           C
ATOM   6408 2C21 POPEn 133      62.612  83.987  34.920  1.00  0.00           C
ATOM   6411 3C21 POPEn 133      63.902  83.348  35.460  1.00  0.00           C
ATOM   6414 4C21 POPEn 133      64.882  84.338  36.090  1.00  0.00           C
ATOM   6417 5C21 POPEn 133      66.002  83.617  36.860  1.00  0.00           C
ATOM   6420 6C21 POPEn 133      66.923  82.777  35.970  1.00  0.00           C
ATOM   6423 7C21 POPEn 133      67.923  81.967  36.780  1.00  0.00           C
ATOM   6426 8C21 POPEn 133      68.882  81.147  35.920  1.00  0.00           C
ATOM   6430  C33 POPEn 133      54.732  80.837  23.320  1.00  0.00           C
ATOM   6433  C34 POPEn 133      53.412  81.188  24.020  1.00  0.00           C
ATOM   6436  C35 POPEn 133      53.552  81.997  25.330  1.00  0.00           C
ATOM   6439  C36 POPEn 133      53.083  81.217  26.570  1.00  0.00           C
ATOM   6442  C37 POPEn 133      52.862  82.118  27.800  1.00  0.00           C
ATOM   6445  C38 POPEn 133      51.972  81.468  28.860  1.00  0.00           C
ATOM   6448  C39 POPEn 133      52.702  80.438  29.750  1.00  0.00           C
ATOM   6451 0C31 POPEn 133      53.202  81.027  31.080  1.00  0.00           C
ATOM   6454 1C31 POPEn 133      53.423  79.947  32.150  1.00  0.00           C
ATOM   6457 2C31 POPEn 133      53.603  80.568  33.540  1.00  0.00           C
ATOM   6460 3C31 POPEn 133      53.472  79.547  34.670  1.00  0.00           C
ATOM   6463 4C31 POPEn 133      53.562  80.197  36.050  1.00  0.00           C
ATOM   6466 5C31 POPEn 133      53.772  79.167  37.170  1.00  0.00           C
ATOM   6469 6C31 POPEn 133      53.892  79.818  38.550  1.00  0.00           C
ATOM   6473  NH3 POPEo 134      84.993  90.218  15.220  1.00  0.00           N
ATOM   6477  C12 POPEo 134      86.432  90.467  15.580  1.00  0.00           C
ATOM   6480  C11 POPEo 134      86.572  91.268  16.880  1.00  0.00           C
ATOM   6483  P   POPEo 134      88.942  91.207  18.010  1.00  0.00           P
ATOM   6484  O13 POPEo 134      89.482  89.917  17.540  1.00  0.00           O
ATOM   6485  O14 POPEo 134      89.883  92.298  18.250  1.00  0.00           O
ATOM   6486  O11 POPEo 134      88.102  90.988  19.320  1.00  0.00           O
ATOM   6487  O12 POPEo 134      87.892  91.757  16.970  1.00  0.00           O
ATOM   6488  C1  POPEo 134      88.682  91.357  20.580  1.00  0.00           C
ATOM   6491  C2  POPEo 134      89.602  90.258  21.220  1.00  0.00           C
ATOM   6493  O21 POPEo 134      89.193  89.887  22.550  1.00  0.00           O
ATOM   6494  C21 POPEo 134      88.942  90.827  23.450  1.00  0.00           C
ATOM   6495  O22 POPEo 134      88.993  92.037  23.280  1.00  0.00           O
ATOM   6496  C22 POPEo 134      88.473  90.148  24.740  1.00  0.00           C
ATOM   6499  C3  POPEo 134      91.133  90.607  21.160  1.00  0.00           C
ATOM   6502  O31 POPEo 134      91.982  89.587  21.750  1.00  0.00           O
ATOM   6503  C31 POPEo 134      92.232  89.787  23.050  1.00  0.00           C
ATOM   6504  O32 POPEo 134      91.812  90.708  23.710  1.00  0.00           O
ATOM   6505  C32 POPEo 134      93.092  88.667  23.650  1.00  0.00           C
ATOM   6508  C23 POPEo 134      89.352  90.477  25.970  1.00  0.00           C
ATOM   6511  C24 POPEo 134      89.403  89.318  26.980  1.00  0.00           C
ATOM   6514  C25 POPEo 134      88.242  89.288  27.980  1.00  0.00           C
ATOM   6517  C26 POPEo 134      88.393  90.358  29.070  1.00  0.00           C
ATOM   6520  C27 POPEo 134      87.542  90.078  30.320  1.00  0.00           C
ATOM   6523  C28 POPEo 134      87.873  90.997  31.510  1.00  0.00           C
ATOM   6526  C29 POPEo 134      87.442  92.417  31.290  1.00  0.00           C
ATOM   6528 0C21 POPEo 134      86.682  93.158  32.110  1.00  0.00           C
ATOM   6530 1C21 POPEo 134      86.092  92.687  33.420  1.00  0.00           C
ATOM   6533 2C21 POPEo 134      85.023  93.657  33.950  1.00  0.00           C
ATOM   6536 3C21 POPEo 134      85.572  95.037  34.370  1.00  0.00           C
ATOM   6539 4C21 POPEo 134      85.683  95.237  35.890  1.00  0.00           C
ATOM   6542 5C21 POPEo 134      86.523  94.178  36.610  1.00  0.00           C
ATOM   6545 6C21 POPEo 134      86.842  94.577  38.060  1.00  0.00           C
ATOM   6548 7C21 POPEo 134      87.453  93.427  38.880  1.00  0.00           C
ATOM   6551 8C21 POPEo 134      87.873  93.887  40.280  1.00  0.00           C
ATOM   6555  C33 POPEo 134      93.193  88.828  25.200  1.00  0.00           C
ATOM   6558  C34 POPEo 134      94.153  87.817  25.850  1.00  0.00           C
ATOM   6561  C35 POPEo 134      94.163  87.877  27.390  1.00  0.00           C
ATOM   6564  C36 POPEo 134      95.093  86.848  28.050  1.00  0.00           C
ATOM   6567  C37 POPEo 134      95.143  86.967  29.590  1.00  0.00           C
ATOM   6570  C38 POPEo 134      96.343  86.258  30.250  1.00  0.00           C
ATOM   6573  C39 POPEo 134      96.872  86.988  31.500  1.00  0.00           C
ATOM   6576 0C31 POPEo 134      97.743  86.098  32.390  1.00  0.00           C
ATOM   6579 1C31 POPEo 134      98.452  86.848  33.530  1.00  0.00           C
ATOM   6582 2C31 POPEo 134      99.272  85.877  34.400  1.00  0.00           C
ATOM   6585 3C31 POPEo 134     100.342  86.548  35.270  1.00  0.00           C
ATOM   6588 4C31 POPEo 134      99.832  87.277  36.510  1.00  0.00           C
ATOM   6591 5C31 POPEo 134     101.003  87.798  37.360  1.00  0.00           C
ATOM   6594 6C31 POPEo 134     100.613  88.257  38.760  1.00  0.00           C
ATOM   6598  NH3 POPEp 135      12.652  88.937  15.970  1.00  0.00           N
ATOM   6602  C12 POPEp 135      13.792  89.257  15.040  1.00  0.00           C
ATOM   6605  C11 POPEp 135      14.822  88.117  15.020  1.00  0.00           C
ATOM   6608  P   POPEp 135      17.102  89.408  14.840  1.00  0.00           P
ATOM   6609  O13 POPEp 135      18.412  88.947  14.380  1.00  0.00           O
ATOM   6610  O14 POPEp 135      16.742  90.818  14.530  1.00  0.00           O
ATOM   6611  O11 POPEp 135      16.942  89.217  16.390  1.00  0.00           O
ATOM   6612  O12 POPEp 135      15.972  88.467  14.260  1.00  0.00           O
ATOM   6613  C1  POPEp 135      17.432  90.208  17.300  1.00  0.00           C
ATOM   6616  C2  POPEp 135      16.882  89.967  18.720  1.00  0.00           C
ATOM   6618  O21 POPEp 135      17.532  88.828  19.280  1.00  0.00           O
ATOM   6619  C21 POPEp 135      17.172  87.607  18.990  1.00  0.00           C
ATOM   6620  O22 POPEp 135      16.262  87.208  18.290  1.00  0.00           O
ATOM   6621  C22 POPEp 135      18.122  86.688  19.760  1.00  0.00           C
ATOM   6624  C3  POPEp 135      15.322  89.928  18.790  1.00  0.00           C
ATOM   6627  O31 POPEp 135      14.852  89.388  20.050  1.00  0.00           O
ATOM   6628  C31 POPEp 135      15.012  90.208  21.090  1.00  0.00           C
ATOM   6629  O32 POPEp 135      15.242  91.398  21.020  1.00  0.00           O
ATOM   6630  C32 POPEp 135      14.942  89.367  22.380  1.00  0.00           C
ATOM   6633  C23 POPEp 135      17.382  85.577  20.510  1.00  0.00           C
ATOM   6636  C24 POPEp 135      18.232  85.127  21.690  1.00  0.00           C
ATOM   6639  C25 POPEp 135      17.462  84.348  22.740  1.00  0.00           C
ATOM   6642  C26 POPEp 135      17.682  82.858  22.560  1.00  0.00           C
ATOM   6645  C27 POPEp 135      16.762  82.048  23.450  1.00  0.00           C
ATOM   6648  C28 POPEp 135      17.162  80.577  23.390  1.00  0.00           C
ATOM   6651  C29 POPEp 135      16.172  79.727  24.140  1.00  0.00           C
ATOM   6653 0C21 POPEp 135      16.392  79.147  25.330  1.00  0.00           C
ATOM   6655 1C21 POPEp 135      17.682  79.257  26.110  1.00  0.00           C
ATOM   6658 2C21 POPEp 135      17.582  80.428  27.090  1.00  0.00           C
ATOM   6661 3C21 POPEp 135      16.462  80.158  28.090  1.00  0.00           C
ATOM   6664 4C21 POPEp 135      16.532  81.067  29.300  1.00  0.00           C
ATOM   6667 5C21 POPEp 135      15.472  80.708  30.350  1.00  0.00           C
ATOM   6670 6C21 POPEp 135      15.482  79.227  30.750  1.00  0.00           C
ATOM   6673 7C21 POPEp 135      14.922  79.017  32.170  1.00  0.00           C
ATOM   6676 8C21 POPEp 135      14.582  77.557  32.480  1.00  0.00           C
ATOM   6680  C33 POPEp 135      16.292  89.288  23.150  1.00  0.00           C
ATOM   6683  C34 POPEp 135      16.142  89.077  24.670  1.00  0.00           C
ATOM   6686  C35 POPEp 135      15.702  87.677  25.130  1.00  0.00           C
ATOM   6689  C36 POPEp 135      15.232  87.627  26.600  1.00  0.00           C
ATOM   6692  C37 POPEp 135      16.302  88.057  27.630  1.00  0.00           C
ATOM   6695  C38 POPEp 135      15.712  88.448  29.000  1.00  0.00           C
ATOM   6698  C39 POPEp 135      15.132  87.298  29.840  1.00  0.00           C
ATOM   6701 0C31 POPEp 135      16.172  86.268  30.290  1.00  0.00           C
ATOM   6704 1C31 POPEp 135      15.582  85.358  31.380  1.00  0.00           C
ATOM   6707 2C31 POPEp 135      16.302  84.017  31.550  1.00  0.00           C
ATOM   6710 3C31 POPEp 135      17.362  83.968  32.670  1.00  0.00           C
ATOM   6713 4C31 POPEp 135      17.682  82.518  33.050  1.00  0.00           C
ATOM   6716 5C31 POPEp 135      18.642  82.397  34.240  1.00  0.00           C
ATOM   6719 6C31 POPEp 135      18.942  80.948  34.630  1.00  0.00           C
ATOM   6723  NH3 POPEq 136      56.912  31.017  18.210  1.00  0.00           N
ATOM   6727  C12 POPEq 136      56.772  30.997  16.720  1.00  0.00           C
ATOM   6730  C11 POPEq 136      57.622  29.887  16.090  1.00  0.00           C
ATOM   6733  P   POPEq 136      59.872  29.097  17.150  1.00  0.00           P
ATOM   6734  O13 POPEq 136      59.702  27.727  16.630  1.00  0.00           O
ATOM   6735  O14 POPEq 136      61.202  29.687  17.380  1.00  0.00           O
ATOM   6736  O11 POPEq 136      59.102  29.137  18.540  1.00  0.00           O
ATOM   6737  O12 POPEq 136      59.022  30.117  16.290  1.00  0.00           O
ATOM   6738  C1  POPEq 136      59.832  28.697  19.700  1.00  0.00           C
ATOM   6741  C2  POPEq 136      59.202  29.287  20.980  1.00  0.00           C
ATOM   6743  O21 POPEq 136      60.112  29.047  22.060  1.00  0.00           O
ATOM   6744  C21 POPEq 136      60.282  30.047  22.910  1.00  0.00           C
ATOM   6745  O22 POPEq 136      59.792  31.157  22.840  1.00  0.00           O
ATOM   6746  C22 POPEq 136      61.252  29.587  23.980  1.00  0.00           C
ATOM   6749  C3  POPEq 136      57.832  28.647  21.290  1.00  0.00           C
ATOM   6752  O31 POPEq 136      57.202  29.367  22.360  1.00  0.00           O
ATOM   6753  C31 POPEq 136      56.483  30.417  22.000  1.00  0.00           C
ATOM   6754  O32 POPEq 136      56.282  30.797  20.860  1.00  0.00           O
ATOM   6755  C32 POPEq 136      55.812  30.997  23.220  1.00  0.00           C
ATOM   6758  C23 POPEq 136      61.412  30.567  25.160  1.00  0.00           C
ATOM   6761  C24 POPEq 136      62.532  30.077  26.080  1.00  0.00           C
ATOM   6764  C25 POPEq 136      62.832  31.007  27.260  1.00  0.00           C
ATOM   6767  C26 POPEq 136      61.903  30.827  28.460  1.00  0.00           C
ATOM   6770  C27 POPEq 136      62.392  31.647  29.660  1.00  0.00           C
ATOM   6773  C28 POPEq 136      61.412  31.647  30.840  1.00  0.00           C
ATOM   6776  C29 POPEq 136      61.812  32.687  31.860  1.00  0.00           C
ATOM   6778 0C21 POPEq 136      62.353  32.487  33.070  1.00  0.00           C
ATOM   6780 1C21 POPEq 136      62.662  31.147  33.690  1.00  0.00           C
ATOM   6783 2C21 POPEq 136      62.632  31.177  35.240  1.00  0.00           C
ATOM   6786 3C21 POPEq 136      63.682  32.137  35.830  1.00  0.00           C
ATOM   6789 4C21 POPEq 136      63.912  31.957  37.330  1.00  0.00           C
ATOM   6792 5C21 POPEq 136      65.072  32.827  37.820  1.00  0.00           C
ATOM   6795 6C21 POPEq 136      65.402  32.667  39.310  1.00  0.00           C
ATOM   6798 7C21 POPEq 136      66.602  33.527  39.710  1.00  0.00           C
ATOM   6801 8C21 POPEq 136      67.033  33.347  41.170  1.00  0.00           C
ATOM   6805  C33 POPEq 136      54.393  30.417  23.310  1.00  0.00           C
ATOM   6808  C34 POPEq 136      53.862  30.407  24.740  1.00  0.00           C
ATOM   6811  C35 POPEq 136      52.462  29.787  24.800  1.00  0.00           C
ATOM   6814  C36 POPEq 136      51.982  29.497  26.230  1.00  0.00           C
ATOM   6817  C37 POPEq 136      50.532  28.987  26.240  1.00  0.00           C
ATOM   6820  C38 POPEq 136      50.202  28.117  27.470  1.00  0.00           C
ATOM   6823  C39 POPEq 136      50.462  28.787  28.830  1.00  0.00           C
ATOM   6826 0C31 POPEq 136      49.393  29.807  29.250  1.00  0.00           C
ATOM   6829 1C31 POPEq 136      49.732  30.407  30.630  1.00  0.00           C
ATOM   6832 2C31 POPEq 136      48.582  31.177  31.300  1.00  0.00           C
ATOM   6835 3C31 POPEq 136      48.153  32.467  30.610  1.00  0.00           C
ATOM   6838 4C31 POPEq 136      47.033  33.167  31.400  1.00  0.00           C
ATOM   6841 5C31 POPEq 136      46.332  34.287  30.630  1.00  0.00           C
ATOM   6844 6C31 POPEq 136      45.292  35.037  31.470  1.00  0.00           C
ATOM   6848  NH3 POPEr 137      98.363 112.877  20.960  1.00  0.00           N
ATOM   6852  C12 POPEr 137      98.442 113.828  19.800  1.00  0.00           C
ATOM   6855  C11 POPEr 137      98.442 115.288  20.280  1.00  0.00           C
ATOM   6858  P   POPEr 137      97.842 117.578  19.120  1.00  0.00           P
ATOM   6859  O13 POPEr 137      98.853 117.708  18.040  1.00  0.00           O
ATOM   6860  O14 POPEr 137      96.512 118.178  18.880  1.00  0.00           O
ATOM   6861  O11 POPEr 137      98.522 118.178  20.430  1.00  0.00           O
ATOM   6862  O12 POPEr 137      97.614 116.058  19.440  1.00  0.00           O
ATOM   6863  C1  POPEr 137      97.892 118.057  21.710  1.00  0.00           C
ATOM   6866  C2  POPEr 137      98.902 117.607  22.810  1.00  0.00           C
ATOM   6868  O21 POPEr 137      98.382 116.487  23.550  1.00  0.00           O
ATOM   6869  C21 POPEr 137      97.302 116.667  24.280  1.00  0.00           C
ATOM   6870  O22 POPEr 137      96.583 117.658  24.320  1.00  0.00           O
ATOM   6871  C22 POPEr 137      97.113 115.417  25.120  1.00  0.00           C
ATOM   6874  C3  POPEr 137      99.363 118.787  23.730  1.00  0.00           C
ATOM   6877  O31 POPEr 137      99.753 118.278  25.020  1.00  0.00           O
ATOM   6878  C31 POPEr 137      99.303 118.758  26.190  1.00  0.00           C
ATOM   6879  O32 POPEr 137      99.573 118.228  27.260  1.00  0.00           O
ATOM   6880  C32 POPEr 137      98.352 119.948  26.080  1.00  0.00           C
ATOM   6883  C23 POPEr 137      96.152 115.658  26.290  1.00  0.00           C
ATOM   6886  C24 POPEr 137      95.693 114.348  26.930  1.00  0.00           C
ATOM   6889  C25 POPEr 137      94.602 114.558  27.990  1.00  0.00           C
ATOM   6892  C26 POPEr 137      95.114 115.258  29.250  1.00  0.00           C
ATOM   6895  C27 POPEr 137      93.993 115.588  30.230  1.00  0.00           C
ATOM   6898  C28 POPEr 137      94.482 116.377  31.460  1.00  0.00           C
ATOM   6901  C29 POPEr 137      93.372 117.127  32.160  1.00  0.00           C
ATOM   6903 0C21 POPEr 137      92.992 116.978  33.440  1.00  0.00           C
ATOM   6905 1C21 POPEr 137      93.603 115.997  34.400  1.00  0.00           C
ATOM   6908 2C21 POPEr 137      92.873 115.887  35.750  1.00  0.00           C
ATOM   6911 3C21 POPEr 137      93.043 117.107  36.660  1.00  0.00           C
ATOM   6914 4C21 POPEr 137      92.873 116.767  38.150  1.00  0.00           C
ATOM   6917 5C21 POPEr 137      94.092 117.188  38.980  1.00  0.00           C
ATOM   6920 6C21 POPEr 137      94.062 116.688  40.430  1.00  0.00           C
ATOM   6923 7C21 POPEr 137      95.173 117.317  41.290  1.00  0.00           C
ATOM   6926 8C21 POPEr 137      95.082 116.947  42.770  1.00  0.00           C
ATOM   6930  C33 POPEr 137      97.743 120.377  27.430  1.00  0.00           C
ATOM   6933  C34 POPEr 137      96.702 121.478  27.180  1.00  0.00           C
ATOM   6936  C35 POPEr 137      96.243 122.198  28.450  1.00  0.00           C
ATOM   6939  C36 POPEr 137      95.462 121.318  29.440  1.00  0.00           C
ATOM   6942  C37 POPEr 137      94.783 122.217  30.470  1.00  0.00           C
ATOM   6945  C38 POPEr 137      94.132 121.497  31.650  1.00  0.00           C
ATOM   6948  C39 POPEr 137      93.652 122.518  32.680  1.00  0.00           C
ATOM   6951 0C31 POPEr 137      92.992 121.918  33.930  1.00  0.00           C
ATOM   6954 1C31 POPEr 137      92.822 122.967  35.030  1.00  0.00           C
ATOM   6957 2C31 POPEr 137      91.612 122.708  35.930  1.00  0.00           C
ATOM   6960 3C31 POPEr 137      91.283 123.868  36.880  1.00  0.00           C
ATOM   6963 4C31 POPEr 137      92.232 123.987  38.080  1.00  0.00           C
ATOM   6966 5C31 POPEr 137      91.723 125.018  39.100  1.00  0.00           C
ATOM   6969 6C31 POPEr 137      92.652 125.247  40.290  1.00  0.00           C
ATOM   6973  NH3 POPEs 138      53.032 105.588  58.170  1.00  0.00           N
ATOM   6977  C12 POPEs 138      52.442 104.277  57.720  1.00  0.00           C
ATOM   6980  C11 POPEs 138      53.533 103.208  57.480  1.00  0.00           C
ATOM   6983  P   POPEs 138      53.923 100.658  57.760  1.00  0.00           P
ATOM   6984  O13 POPEs 138      55.352 100.827  58.060  1.00  0.00           O
ATOM   6985  O14 POPEs 138      53.292  99.478  58.420  1.00  0.00           O
ATOM   6986  O11 POPEs 138      53.762 100.568  56.200  1.00  0.00           O
ATOM   6987  O12 POPEs 138      53.132 101.988  58.110  1.00  0.00           O
ATOM   6988  C1  POPEs 138      52.512 100.557  55.520  1.00  0.00           C
ATOM   6991  C2  POPEs 138      52.432  99.288  54.630  1.00  0.00           C
ATOM   6993  O21 POPEs 138      51.072  98.927  54.340  1.00  0.00           O
ATOM   6994  C21 POPEs 138      50.262  98.527  55.280  1.00  0.00           C
ATOM   6995  O22 POPEs 138      50.472  98.497  56.490  1.00  0.00           O
ATOM   6996  C22 POPEs 138      49.022  97.917  54.630  1.00  0.00           C
ATOM   6999  C3  POPEs 138      53.283  98.107  55.210  1.00  0.00           C
ATOM   7002  O31 POPEs 138      53.052  96.848  54.540  1.00  0.00           O
ATOM   7003  C31 POPEs 138      54.032  95.938  54.640  1.00  0.00           C
ATOM   7004  O32 POPEs 138      55.162  96.147  55.020  1.00  0.00           O
ATOM   7005  C32 POPEs 138      53.512  94.577  54.200  1.00  0.00           C
ATOM   7008  C23 POPEs 138      47.733  98.717  54.890  1.00  0.00           C
ATOM   7011  C24 POPEs 138      46.833  98.707  53.650  1.00  0.00           C
ATOM   7014  C25 POPEs 138      45.462  99.338  53.880  1.00  0.00           C
ATOM   7017  C26 POPEs 138      44.882 100.018  52.630  1.00  0.00           C
ATOM   7020  C27 POPEs 138      45.612 101.338  52.280  1.00  0.00           C
ATOM   7023  C28 POPEs 138      45.042 102.087  51.050  1.00  0.00           C
ATOM   7026  C29 POPEs 138      43.682 102.677  51.310  1.00  0.00           C
ATOM   7028 0C21 POPEs 138      43.083 103.747  50.740  1.00  0.00           C
ATOM   7030 1C21 POPEs 138      43.533 104.708  49.670  1.00  0.00           C
ATOM   7033 2C21 POPEs 138      45.002 104.817  49.210  1.00  0.00           C
ATOM   7036 3C21 POPEs 138      45.152 105.808  48.050  1.00  0.00           C
ATOM   7039 4C21 POPEs 138      46.602 106.088  47.630  1.00  0.00           C
ATOM   7042 5C21 POPEs 138      46.702 107.028  46.420  1.00  0.00           C
ATOM   7045 6C21 POPEs 138      46.353 106.368  45.080  1.00  0.00           C
ATOM   7048 7C21 POPEs 138      46.462 107.338  43.900  1.00  0.00           C
ATOM   7051 8C21 POPEs 138      46.103 106.697  42.550  1.00  0.00           C
ATOM   7055  C33 POPEs 138      52.432  94.677  53.100  1.00  0.00           C
ATOM   7058  C34 POPEs 138      51.802  93.337  52.740  1.00  0.00           C
ATOM   7061  C35 POPEs 138      50.812  93.537  51.600  1.00  0.00           C
ATOM   7064  C36 POPEs 138      50.662  92.317  50.680  1.00  0.00           C
ATOM   7067  C37 POPEs 138      50.112  92.747  49.320  1.00  0.00           C
ATOM   7070  C38 POPEs 138      49.962  91.598  48.340  1.00  0.00           C
ATOM   7073  C39 POPEs 138      49.542  92.107  46.960  1.00  0.00           C
ATOM   7076 0C31 POPEs 138      49.333  90.997  45.920  1.00  0.00           C
ATOM   7079 1C31 POPEs 138      48.832  91.598  44.610  1.00  0.00           C
ATOM   7082 2C31 POPEs 138      48.832  90.617  43.430  1.00  0.00           C
ATOM   7085 3C31 POPEs 138      48.182  91.268  42.190  1.00  0.00           C
ATOM   7088 4C31 POPEs 138      48.353  90.457  40.900  1.00  0.00           C
ATOM   7091 5C31 POPEs 138      47.762  91.198  39.690  1.00  0.00           C
ATOM   7094 6C31 POPEs 138      47.822  90.387  38.400  1.00  0.00           C
ATOM   7098  NH3 POPEt 139      73.423   1.207  17.560  1.00  0.00           N
ATOM   7102  C12 POPEt 139      73.243   2.447  16.720  1.00  0.00           C
ATOM   7105  C11 POPEt 139      72.033   3.257  17.240  1.00  0.00           C
ATOM   7108  P   POPEt 139      72.572   5.767  16.700  1.00  0.00           P
ATOM   7109  O13 POPEt 139      73.902   5.417  17.230  1.00  0.00           O
ATOM   7110  O14 POPEt 139      72.512   6.537  15.440  1.00  0.00           O
ATOM   7111  O11 POPEt 139      71.742   6.527  17.820  1.00  0.00           O
ATOM   7112  O12 POPEt 139      71.783   4.407  16.440  1.00  0.00           O
ATOM   7113  C1  POPEt 139      72.092   6.407  19.200  1.00  0.00           C
ATOM   7116  C2  POPEt 139      71.282   7.377  20.110  1.00  0.00           C
ATOM   7118  O21 POPEt 139      71.493   6.887  21.450  1.00  0.00           O
ATOM   7119  C21 POPEt 139      71.522   7.807  22.390  1.00  0.00           C
ATOM   7120  O22 POPEt 139      71.433   9.017  22.240  1.00  0.00           O
ATOM   7121  C22 POPEt 139      71.753   7.097  23.730  1.00  0.00           C
ATOM   7124  C3  POPEt 139      69.752   7.407  19.780  1.00  0.00           C
ATOM   7127  O31 POPEt 139      69.062   8.497  20.450  1.00  0.00           O
ATOM   7128  C31 POPEt 139      68.082   8.197  21.300  1.00  0.00           C
ATOM   7129  O32 POPEt 139      67.673   7.087  21.560  1.00  0.00           O
ATOM   7130  C32 POPEt 139      67.493   9.477  21.880  1.00  0.00           C
ATOM   7133  C23 POPEt 139      70.993   7.717  24.920  1.00  0.00           C
ATOM   7136  C24 POPEt 139      71.012   6.777  26.140  1.00  0.00           C
ATOM   7139  C25 POPEt 139      69.973   7.167  27.200  1.00  0.00           C
ATOM   7142  C26 POPEt 139      69.853   6.127  28.320  1.00  0.00           C
ATOM   7145  C27 POPEt 139      68.743   6.487  29.310  1.00  0.00           C
ATOM   7148  C28 POPEt 139      68.533   5.417  30.400  1.00  0.00           C
ATOM   7151  C29 POPEt 139      67.353   5.777  31.270  1.00  0.00           C
ATOM   7153 0C21 POPEt 139      67.173   5.437  32.550  1.00  0.00           C
ATOM   7155 1C21 POPEt 139      68.073   4.557  33.390  1.00  0.00           C
ATOM   7158 2C21 POPEt 139      68.782   5.307  34.530  1.00  0.00           C
ATOM   7161 3C21 POPEt 139      67.823   6.087  35.440  1.00  0.00           C
ATOM   7164 4C21 POPEt 139      68.502   6.567  36.730  1.00  0.00           C
ATOM   7167 5C21 POPEt 139      67.582   7.397  37.630  1.00  0.00           C
ATOM   7170 6C21 POPEt 139      67.112   8.707  36.980  1.00  0.00           C
ATOM   7173 7C21 POPEt 139      66.943   9.827  38.010  1.00  0.00           C
ATOM   7176 8C21 POPEt 139      66.533  11.167  37.390  1.00  0.00           C
ATOM   7180  C33 POPEt 139      67.522   9.497  23.420  1.00  0.00           C
ATOM   7183  C34 POPEt 139      66.792  10.727  23.970  1.00  0.00           C
ATOM   7186  C35 POPEt 139      66.963  10.927  25.490  1.00  0.00           C
ATOM   7189  C36 POPEt 139      66.113   9.947  26.320  1.00  0.00           C
ATOM   7192  C37 POPEt 139      65.942  10.397  27.780  1.00  0.00           C
ATOM   7195  C38 POPEt 139      67.213  10.307  28.630  1.00  0.00           C
ATOM   7198  C39 POPEt 139      66.972  10.687  30.100  1.00  0.00           C
ATOM   7201 0C31 POPEt 139      68.243  10.577  30.960  1.00  0.00           C
ATOM   7204 1C31 POPEt 139      68.222   9.387  31.930  1.00  0.00           C
ATOM   7207 2C31 POPEt 139      69.612   8.877  32.340  1.00  0.00           C
ATOM   7210 3C31 POPEt 139      70.522   9.937  32.990  1.00  0.00           C
ATOM   7213 4C31 POPEt 139      70.082  10.327  34.410  1.00  0.00           C
ATOM   7216 5C31 POPEt 139      70.893  11.507  34.960  1.00  0.00           C
ATOM   7219 6C31 POPEt 139      70.492  11.897  36.380  1.00  0.00           C
ATOM   7223  NH3 POPEu 140      98.503 126.193  19.900  1.00  0.00           N
ATOM   7227  C12 POPEu 140      99.662 125.728  20.740  1.00  0.00           C
ATOM   7230  C11 POPEu 140      99.982 124.238  20.530  1.00  0.00           C
ATOM   7233  P   POPEu 140     102.542 123.617  20.160  1.00  0.00           P
ATOM   7234  O13 POPEu 140     102.712 124.668  19.130  1.00  0.00           O
ATOM   7235  O14 POPEu 140     102.503 122.227  19.640  1.00  0.00           O
ATOM   7236  O11 POPEu 140     103.792 123.688  21.120  1.00  0.00           O
ATOM   7237  O12 POPEu 140     101.283 123.947  21.070  1.00  0.00           O
ATOM   7238  C1  POPEu 140     104.112 124.857  21.900  1.00  0.00           C
ATOM   7241  C2  POPEu 140     104.223 124.568  23.420  1.00  0.00           C
ATOM   7243  O21 POPEu 140     102.903 124.408  23.980  1.00  0.00           O
ATOM   7244  C21 POPEu 140     102.512 123.147  24.120  1.00  0.00           C
ATOM   7245  O22 POPEu 140     103.162 122.168  23.800  1.00  0.00           O
ATOM   7246  C22 POPEu 140     101.192 123.088  24.880  1.00  0.00           C
ATOM   7249  C3  POPEu 140     105.023 125.687  24.170  1.00  0.00           C
ATOM   7252  O31 POPEu 140     104.342 126.193  25.330  1.00  0.00           O
ATOM   7253  C31 POPEu 140     104.473 125.568  26.480  1.00  0.00           C
ATOM   7254  O32 POPEu 140     105.093 124.537  26.670  1.00  0.00           O
ATOM   7255  C32 POPEu 140     103.582 126.333  27.480  1.00  0.00           C
ATOM   7258  C23 POPEu 140     101.332 123.607  26.330  1.00  0.00           C
ATOM   7261  C24 POPEu 140     100.602 122.758  27.390  1.00  0.00           C
ATOM   7264  C25 POPEu 140     100.912 123.238  28.810  1.00  0.00           C
ATOM   7267  C26 POPEu 140     100.543 122.217  29.900  1.00  0.00           C
ATOM   7270  C27 POPEu 140     101.133 122.568  31.270  1.00  0.00           C
ATOM   7273  C28 POPEu 140     100.902 121.497  32.370  1.00  0.00           C
ATOM   7276  C29 POPEu 140     101.602 120.197  32.040  1.00  0.00           C
ATOM   7278 0C21 POPEu 140     102.243 119.357  32.880  1.00  0.00           C
ATOM   7280 1C21 POPEu 140     102.393 119.467  34.370  1.00  0.00           C
ATOM   7283 2C21 POPEu 140     101.413 118.548  35.120  1.00  0.00           C
ATOM   7286 3C21 POPEu 140     101.583 117.037  34.820  1.00  0.00           C
ATOM   7289 4C21 POPEu 140     100.473 116.167  35.440  1.00  0.00           C
ATOM   7292 5C21 POPEu 140     100.492 116.128  36.980  1.00  0.00           C
ATOM   7295 6C21 POPEu 140      99.443 115.167  37.550  1.00  0.00           C
ATOM   7298 7C21 POPEu 140      99.652 114.878  39.050  1.00  0.00           C
ATOM   7301 8C21 POPEu 140      98.652 113.868  39.620  1.00  0.00           C
ATOM   7305  C33 POPEu 140     103.762 125.942  28.960  1.00  0.00           C
ATOM   7308  C34 POPEu 140     102.754 126.652  29.890  1.00  0.00           C
ATOM   7311  C35 POPEu 140     102.943 126.223  31.350  1.00  0.00           C
ATOM   7314  C36 POPEu 140     102.113 126.993  32.390  1.00  0.00           C
ATOM   7317  C37 POPEu 140     102.523 126.573  33.820  1.00  0.00           C
ATOM   7320  C38 POPEu 140     101.943 127.443  34.940  1.00  0.00           C
ATOM   7323  C39 POPEu 140     100.672 126.883  35.600  1.00  0.00           C
ATOM   7326 0C31 POPEu 140     100.262 127.702  36.840  1.00  0.00           C
ATOM   7329 1C31 POPEu 140      98.942 127.233  37.460  1.00  0.00           C
ATOM   7332 2C31 POPEu 140      98.552 128.012  38.730  1.00  0.00           C
ATOM   7335 3C31 POPEu 140      99.083 127.363  40.010  1.00  0.00           C
ATOM   7338 4C31 POPEu 140      98.122 126.322  40.610  1.00  0.00           C
ATOM   7341 5C31 POPEu 140      98.762 125.557  41.780  1.00  0.00           C
ATOM   7344 6C31 POPEu 140      97.762 124.808  42.670  1.00  0.00           C
ATOM   7348  NH3 POPEv 141      23.842 121.607  62.200  1.00  0.00           N
ATOM   7352  C12 POPEv 141      24.352 122.967  61.790  1.00  0.00           C
ATOM   7355  C11 POPEv 141      23.332 124.067  62.140  1.00  0.00           C
ATOM   7358  P   POPEv 141      23.042 125.407  59.940  1.00  0.00           P
ATOM   7359  O13 POPEv 141      23.812 124.457  59.110  1.00  0.00           O
ATOM   7360  O14 POPEv 141      21.572 125.267  60.050  1.00  0.00           O
ATOM   7361  O11 POPEv 141      23.462 126.893  59.610  1.00  0.00           O
ATOM   7362  O12 POPEv 141      23.622 125.267  61.420  1.00  0.00           O
ATOM   7363  C1  POPEv 141      22.522 127.972  59.570  1.00  0.00           C
ATOM   7366  C2  POPEv 141      21.952 128.232  58.140  1.00  0.00           C
ATOM   7368  O21 POPEv 141      23.072 128.492  57.280  1.00  0.00           O
ATOM   7369  C21 POPEv 141      22.962 127.962  56.080  1.00  0.00           C
ATOM   7370  O22 POPEv 141      22.022 127.322  55.650  1.00  0.00           O
ATOM   7371  C22 POPEv 141      24.242 128.262  55.320  1.00  0.00           C
ATOM   7374  C3  POPEv 141      21.012 129.472  58.110  1.00  0.00           C
ATOM   7377  O31 POPEv 141      20.212 129.552  56.900  1.00  0.00           O
ATOM   7378  C31 POPEv 141      20.572 130.452  55.990  1.00  0.00           C
ATOM   7379  O32 POPEv 141      21.632 131.052  55.950  1.00  0.00           O
ATOM   7380  C32 POPEv 141      19.432 130.753  55.020  1.00  0.00           C
ATOM   7383  C23 POPEv 141      24.142 127.852  53.830  1.00  0.00           C
ATOM   7386  C24 POPEv 141      23.243 128.792  53.020  1.00  0.00           C
ATOM   7389  C25 POPEv 141      23.492 128.692  51.500  1.00  0.00           C
ATOM   7392  C26 POPEv 141      23.252 127.282  50.930  1.00  0.00           C
ATOM   7395  C27 POPEv 141      23.602 127.192  49.440  1.00  0.00           C
ATOM   7398  C28 POPEv 141      23.212 125.842  48.820  1.00  0.00           C
ATOM   7401  C29 POPEv 141      23.743 125.697  47.420  1.00  0.00           C
ATOM   7403 0C21 POPEv 141      23.662 124.587  46.670  1.00  0.00           C
ATOM   7405 1C21 POPEv 141      22.962 123.317  47.050  1.00  0.00           C
ATOM   7408 2C21 POPEv 141      22.812 122.357  45.850  1.00  0.00           C
ATOM   7411 3C21 POPEv 141      22.052 122.947  44.650  1.00  0.00           C
ATOM   7414 4C21 POPEv 141      21.932 121.957  43.480  1.00  0.00           C
ATOM   7417 5C21 POPEv 141      20.922 122.397  42.410  1.00  0.00           C
ATOM   7420 6C21 POPEv 141      21.222 123.757  41.750  1.00  0.00           C
ATOM   7423 7C21 POPEv 141      22.522 123.777  40.950  1.00  0.00           C
ATOM   7426 8C21 POPEv 141      22.632 124.938  39.950  1.00  0.00           C
ATOM   7430  C33 POPEv 141      18.802 129.512  54.370  1.00  0.00           C
ATOM   7433  C34 POPEv 141      17.792 129.882  53.260  1.00  0.00           C
ATOM   7436  C35 POPEv 141      18.492 130.253  51.950  1.00  0.00           C
ATOM   7439  C36 POPEv 141      17.522 130.632  50.830  1.00  0.00           C
ATOM   7442  C37 POPEv 141      18.232 130.883  49.490  1.00  0.00           C
ATOM   7445  C38 POPEv 141      17.282 131.142  48.320  1.00  0.00           C
ATOM   7448  C39 POPEv 141      18.042 131.322  47.000  1.00  0.00           C
ATOM   7451 0C31 POPEv 141      17.112 131.602  45.810  1.00  0.00           C
ATOM   7454 1C31 POPEv 141      17.882 131.753  44.500  1.00  0.00           C
ATOM   7457 2C31 POPEv 141      16.952 131.913  43.290  1.00  0.00           C
ATOM   7460 3C31 POPEv 141      17.712 132.012  41.970  1.00  0.00           C
ATOM   7463 4C31 POPEv 141      18.522 130.753  41.630  1.00  0.00           C
ATOM   7466 5C31 POPEv 141      19.192 130.883  40.260  1.00  0.00           C
ATOM   7469 6C31 POPEv 141      20.102 129.693  39.950  1.00  0.00           C
ATOM   7473  NH3 POPEw 142      18.622  67.927  58.070  1.00  0.00           N
ATOM   7477  C12 POPEw 142      17.822  68.177  56.810  1.00  0.00           C
ATOM   7480  C11 POPEw 142      18.732  68.738  55.700  1.00  0.00           C
ATOM   7483  P   POPEw 142      21.102  69.787  56.320  1.00  0.00           P
ATOM   7484  O13 POPEw 142      21.492  70.137  57.700  1.00  0.00           O
ATOM   7485  O14 POPEw 142      21.682  68.537  55.770  1.00  0.00           O
ATOM   7486  O11 POPEw 142      21.522  70.997  55.410  1.00  0.00           O
ATOM   7487  O12 POPEw 142      19.532  69.777  56.220  1.00  0.00           O
ATOM   7488  C1  POPEw 142      20.752  71.347  54.260  1.00  0.00           C
ATOM   7491  C2  POPEw 142      21.682  71.397  53.030  1.00  0.00           C
ATOM   7493  O21 POPEw 142      21.042  71.747  51.790  1.00  0.00           O
ATOM   7494  C21 POPEw 142      20.142  70.897  51.320  1.00  0.00           C
ATOM   7495  O22 POPEw 142      19.722  69.917  51.910  1.00  0.00           O
ATOM   7496  C22 POPEw 142      19.752  71.267  49.900  1.00  0.00           C
ATOM   7499  C3  POPEw 142      22.722  70.238  52.870  1.00  0.00           C
ATOM   7502  O31 POPEw 142      23.903  70.727  52.180  1.00  0.00           O
ATOM   7503  C31 POPEw 142      24.952  69.908  52.110  1.00  0.00           C
ATOM   7504  O32 POPEw 142      25.012  68.787  52.590  1.00  0.00           O
ATOM   7505  C32 POPEw 142      26.102  70.607  51.390  1.00  0.00           C
ATOM   7508  C23 POPEw 142      19.662  69.988  49.030  1.00  0.00           C
ATOM   7511  C24 POPEw 142      19.722  70.277  47.530  1.00  0.00           C
ATOM   7514  C25 POPEw 142      18.482  71.027  47.030  1.00  0.00           C
ATOM   7517  C26 POPEw 142      18.822  71.917  45.840  1.00  0.00           C
ATOM   7520  C27 POPEw 142      17.662  72.857  45.500  1.00  0.00           C
ATOM   7523  C28 POPEw 142      18.052  73.978  44.530  1.00  0.00           C
ATOM   7526  C29 POPEw 142      19.152  74.867  45.060  1.00  0.00           C
ATOM   7528 0C21 POPEw 142      18.972  76.007  45.760  1.00  0.00           C
ATOM   7530 1C21 POPEw 142      17.642  76.607  46.120  1.00  0.00           C
ATOM   7533 2C21 POPEw 142      17.262  77.777  45.190  1.00  0.00           C
ATOM   7536 3C21 POPEw 142      17.312  77.397  43.700  1.00  0.00           C
ATOM   7539 4C21 POPEw 142      16.922  78.557  42.790  1.00  0.00           C
ATOM   7542 5C21 POPEw 142      15.412  78.767  42.610  1.00  0.00           C
ATOM   7545 6C21 POPEw 142      14.722  77.577  41.930  1.00  0.00           C
ATOM   7548 7C21 POPEw 142      13.372  77.947  41.300  1.00  0.00           C
ATOM   7551 8C21 POPEw 142      12.672  76.757  40.650  1.00  0.00           C
ATOM   7555  C33 POPEw 142      26.272  70.298  49.880  1.00  0.00           C
ATOM   7558  C34 POPEw 142      27.122  71.397  49.210  1.00  0.00           C
ATOM   7561  C35 POPEw 142      27.552  71.057  47.780  1.00  0.00           C
ATOM   7564  C36 POPEw 142      28.743  70.097  47.690  1.00  0.00           C
ATOM   7567  C37 POPEw 142      30.092  70.727  48.100  1.00  0.00           C
ATOM   7570  C38 POPEw 142      31.262  69.727  48.120  1.00  0.00           C
ATOM   7573  C39 POPEw 142      31.572  69.077  46.760  1.00  0.00           C
ATOM   7576 0C31 POPEw 142      32.182  70.048  45.740  1.00  0.00           C
ATOM   7579 1C31 POPEw 142      32.282  69.438  44.330  1.00  0.00           C
ATOM   7582 2C31 POPEw 142      31.342  70.118  43.320  1.00  0.00           C
ATOM   7585 3C31 POPEw 142      31.542  69.617  41.890  1.00  0.00           C
ATOM   7588 4C31 POPEw 142      30.622  70.317  40.880  1.00  0.00           C
ATOM   7591 5C31 POPEw 142      30.912  69.917  39.430  1.00  0.00           C
ATOM   7594 6C31 POPEw 142      30.032  70.647  38.410  1.00  0.00           C
ATOM   7598  NH3 POPEx 143      99.412 111.878  60.120  1.00  0.00           N
ATOM   7602  C12 POPEx 143      99.293 110.387  59.960  1.00  0.00           C
ATOM   7605  C11 POPEx 143     100.303 109.607  60.840  1.00  0.00           C
ATOM   7608  P   POPEx 143     102.862 110.037  60.200  1.00  0.00           P
ATOM   7609  O13 POPEx 143     103.412 111.307  59.700  1.00  0.00           O
ATOM   7610  O14 POPEx 143     103.753 109.167  61.010  1.00  0.00           O
ATOM   7611  O11 POPEx 143     102.383 109.188  58.980  1.00  0.00           O
ATOM   7612  O12 POPEx 143     101.533 110.288  61.000  1.00  0.00           O
ATOM   7613  C1  POPEx 143     101.782 109.767  57.830  1.00  0.00           C
ATOM   7616  C2  POPEx 143     102.633 109.637  56.530  1.00  0.00           C
ATOM   7618  O21 POPEx 143     101.663 109.357  55.500  1.00  0.00           O
ATOM   7619  C21 POPEx 143     102.052 109.378  54.240  1.00  0.00           C
ATOM   7620  O22 POPEx 143     103.122 109.777  53.820  1.00  0.00           O
ATOM   7621  C22 POPEx 143     100.863 108.927  53.370  1.00  0.00           C
ATOM   7624  C3  POPEx 143     103.692 108.507  56.740  1.00  0.00           C
ATOM   7627  O31 POPEx 143     104.583 108.327  55.620  1.00  0.00           O
ATOM   7628  C31 POPEx 143     105.872 108.208  55.880  1.00  0.00           C
ATOM   7629  O32 POPEx 143     106.383 108.158  56.990  1.00  0.00           O
ATOM   7630  C32 POPEx 143     106.612 108.308  54.530  1.00  0.00           C
ATOM   7633  C23 POPEx 143     101.232 108.527  51.920  1.00  0.00           C
ATOM   7636  C24 POPEx 143     101.113 109.708  50.950  1.00  0.00           C
ATOM   7639  C25 POPEx 143     101.542 109.367  49.520  1.00  0.00           C
ATOM   7642  C26 POPEx 143     100.382 109.207  48.530  1.00  0.00           C
ATOM   7645  C27 POPEx 143     100.762 109.577  47.090  1.00  0.00           C
ATOM   7648  C28 POPEx 143      99.592 109.367  46.100  1.00  0.00           C
ATOM   7651  C29 POPEx 143      99.963 109.848  44.720  1.00  0.00           C
ATOM   7653 0C21 POPEx 143      99.242 110.678  43.940  1.00  0.00           C
ATOM   7655 1C21 POPEx 143      97.882 111.228  44.280  1.00  0.00           C
ATOM   7658 2C21 POPEx 143      97.062 111.678  43.040  1.00  0.00           C
ATOM   7661 3C21 POPEx 143      96.912 110.628  41.920  1.00  0.00           C
ATOM   7664 4C21 POPEx 143      96.364 109.267  42.390  1.00  0.00           C
ATOM   7667 5C21 POPEx 143      96.173 108.268  41.230  1.00  0.00           C
ATOM   7670 6C21 POPEx 143      94.932 108.548  40.370  1.00  0.00           C
ATOM   7673 7C21 POPEx 143      94.813 107.607  39.160  1.00  0.00           C
ATOM   7676 8C21 POPEx 143      93.533 107.827  38.360  1.00  0.00           C
ATOM   7680  C33 POPEx 143     107.783 107.327  54.300  1.00  0.00           C
ATOM   7683  C34 POPEx 143     108.622 107.758  53.080  1.00  0.00           C
ATOM   7686  C35 POPEx 143     108.062 107.227  51.760  1.00  0.00           C
ATOM   7689  C36 POPEx 143     108.463 108.057  50.530  1.00  0.00           C
ATOM   7692  C37 POPEx 143     108.202 107.327  49.210  1.00  0.00           C
ATOM   7695  C38 POPEx 143     108.463 108.197  47.970  1.00  0.00           C
ATOM   7698  C39 POPEx 143     108.482 107.367  46.680  1.00  0.00           C
ATOM   7701 0C31 POPEx 143     108.864 108.168  45.430  1.00  0.00           C
ATOM   7704 1C31 POPEx 143     109.004 107.257  44.200  1.00  0.00           C
ATOM   7707 2C31 POPEx 143     109.832 107.877  43.070  1.00  0.00           C
ATOM   7710 3C31 POPEx 143     110.163 106.857  41.970  1.00  0.00           C
ATOM   7713 4C31 POPEx 143     108.952 106.517  41.080  1.00  0.00           C
ATOM   7716 5C31 POPEx 143     109.193 105.307  40.170  1.00  0.00           C
ATOM   7719 6C31 POPEx 143     107.923 104.857  39.430  1.00  0.00           C
ATOM   7723  NH3 POPEy 144      88.832  20.517  61.400  1.00  0.00           N
ATOM   7727  C12 POPEy 144      87.943  19.297  61.340  1.00  0.00           C
ATOM   7730  C11 POPEy 144      88.503  18.147  62.190  1.00  0.00           C
ATOM   7733  P   POPEy 144      86.483  16.477  62.070  1.00  0.00           P
ATOM   7734  O13 POPEy 144      85.833  17.417  63.010  1.00  0.00           O
ATOM   7735  O14 POPEy 144      86.393  15.027  62.370  1.00  0.00           O
ATOM   7736  O11 POPEy 144      85.842  16.727  60.660  1.00  0.00           O
ATOM   7737  O12 POPEy 144      87.962  16.907  61.760  1.00  0.00           O
ATOM   7738  C1  POPEy 144      85.712  15.727  59.650  1.00  0.00           C
ATOM   7741  C2  POPEy 144      86.982  15.597  58.770  1.00  0.00           C
ATOM   7743  O21 POPEy 144      86.592  14.937  57.550  1.00  0.00           O
ATOM   7744  C21 POPEy 144      86.322  15.717  56.520  1.00  0.00           C
ATOM   7745  O22 POPEy 144      86.283  16.927  56.520  1.00  0.00           O
ATOM   7746  C22 POPEy 144      86.182  14.837  55.270  1.00  0.00           C
ATOM   7749  C3  POPEy 144      88.132  14.747  59.390  1.00  0.00           C
ATOM   7752  O31 POPEy 144      89.322  14.837  58.580  1.00  0.00           O
ATOM   7753  C31 POPEy 144      89.433  13.897  57.650  1.00  0.00           C
ATOM   7754  O32 POPEy 144      88.762  12.887  57.570  1.00  0.00           O
ATOM   7755  C32 POPEy 144      90.562  14.287  56.710  1.00  0.00           C
ATOM   7758  C23 POPEy 144      85.872  15.647  54.000  1.00  0.00           C
ATOM   7761  C24 POPEy 144      86.232  14.907  52.700  1.00  0.00           C
ATOM   7764  C25 POPEy 144      85.683  15.637  51.470  1.00  0.00           C
ATOM   7767  C26 POPEy 144      86.243  15.147  50.120  1.00  0.00           C
ATOM   7770  C27 POPEy 144      85.432  15.707  48.940  1.00  0.00           C
ATOM   7773  C28 POPEy 144      86.262  16.117  47.710  1.00  0.00           C
ATOM   7776  C29 POPEy 144      86.803  14.947  46.920  1.00  0.00           C
ATOM   7778 0C21 POPEy 144      86.232  14.417  45.830  1.00  0.00           C
ATOM   7780 1C21 POPEy 144      84.942  14.887  45.190  1.00  0.00           C
ATOM   7783 2C21 POPEy 144      84.792  14.497  43.710  1.00  0.00           C
ATOM   7786 3C21 POPEy 144      84.743  12.977  43.470  1.00  0.00           C
ATOM   7789 4C21 POPEy 144      84.363  12.617  42.020  1.00  0.00           C
ATOM   7792 5C21 POPEy 144      84.552  11.127  41.720  1.00  0.00           C
ATOM   7795 6C21 POPEy 144      83.902  10.707  40.390  1.00  0.00           C
ATOM   7798 7C21 POPEy 144      84.312   9.297  39.960  1.00  0.00           C
ATOM   7801 8C21 POPEy 144      83.582   8.757  38.730  1.00  0.00           C
ATOM   7805  C33 POPEy 144      90.812  13.197  55.660  1.00  0.00           C
ATOM   7808  C34 POPEy 144      91.673  13.717  54.510  1.00  0.00           C
ATOM   7811  C35 POPEy 144      91.992  12.657  53.460  1.00  0.00           C
ATOM   7814  C36 POPEy 144      92.562  13.307  52.200  1.00  0.00           C
ATOM   7817  C37 POPEy 144      93.372  12.347  51.320  1.00  0.00           C
ATOM   7820  C38 POPEy 144      93.902  13.097  50.100  1.00  0.00           C
ATOM   7823  C39 POPEy 144      95.093  12.397  49.430  1.00  0.00           C
ATOM   7826 0C31 POPEy 144      95.753  13.317  48.410  1.00  0.00           C
ATOM   7829 1C31 POPEy 144      96.922  12.657  47.680  1.00  0.00           C
ATOM   7832 2C31 POPEy 144      97.682  13.627  46.760  1.00  0.00           C
ATOM   7835 3C31 POPEy 144      96.772  14.317  45.740  1.00  0.00           C
ATOM   7838 4C31 POPEy 144      97.533  15.007  44.620  1.00  0.00           C
ATOM   7841 5C31 POPEy 144      96.592  15.677  43.610  1.00  0.00           C
ATOM   7844 6C31 POPEy 144      97.342  16.517  42.580  1.00  0.00           C
ATOM   7848  NH3 POPEz 145      28.692 108.187  61.530  1.00  0.00           N
ATOM   7852  C12 POPEz 145      30.002 108.807  61.920  1.00  0.00           C
ATOM   7855  C11 POPEz 145      30.082 110.288  61.500  1.00  0.00           C
ATOM   7858  P   POPEz 145      32.662 110.398  62.360  1.00  0.00           P
ATOM   7859  O13 POPEz 145      32.482 109.217  63.210  1.00  0.00           O
ATOM   7860  O14 POPEz 145      33.292 111.527  63.070  1.00  0.00           O
ATOM   7861  O11 POPEz 145      33.632 110.097  61.160  1.00  0.00           O
ATOM   7862  O12 POPEz 145      31.312 110.938  61.790  1.00  0.00           O
ATOM   7863  C1  POPEz 145      33.182 109.798  59.840  1.00  0.00           C
ATOM   7866  C2  POPEz 145      32.682 111.067  59.080  1.00  0.00           C
ATOM   7868  O21 POPEz 145      32.572 110.768  57.670  1.00  0.00           O
ATOM   7869  C21 POPEz 145      31.632 109.878  57.380  1.00  0.00           C
ATOM   7870  O22 POPEz 145      30.782 109.467  58.150  1.00  0.00           O
ATOM   7871  C22 POPEz 145      31.822 109.367  55.950  1.00  0.00           C
ATOM   7874  C3  POPEz 145      33.632 112.287  59.290  1.00  0.00           C
ATOM   7877  O31 POPEz 145      33.062 113.488  58.750  1.00  0.00           O
ATOM   7878  C31 POPEz 145      33.482 114.137  57.660  1.00  0.00           C
ATOM   7879  O32 POPEz 145      32.862 115.078  57.180  1.00  0.00           O
ATOM   7880  C32 POPEz 145      34.732 113.548  57.010  1.00  0.00           C
ATOM   7883  C23 POPEz 145      32.582 110.288  54.950  1.00  0.00           C
ATOM   7886  C24 POPEz 145      33.092 109.467  53.750  1.00  0.00           C
ATOM   7889  C25 POPEz 145      33.912 110.247  52.720  1.00  0.00           C
ATOM   7892  C26 POPEz 145      33.132 111.318  51.950  1.00  0.00           C
ATOM   7895  C27 POPEz 145      33.912 111.827  50.720  1.00  0.00           C
ATOM   7898  C28 POPEz 145      33.192 112.947  49.940  1.00  0.00           C
ATOM   7901  C29 POPEz 145      33.202 114.257  50.680  1.00  0.00           C
ATOM   7903 0C21 POPEz 145      32.982 115.467  50.130  1.00  0.00           C
ATOM   7905 1C21 POPEz 145      32.612 115.697  48.690  1.00  0.00           C
ATOM   7908 2C21 POPEz 145      33.792 116.217  47.860  1.00  0.00           C
ATOM   7911 3C21 POPEz 145      33.402 116.427  46.390  1.00  0.00           C
ATOM   7914 4C21 POPEz 145      34.572 116.937  45.560  1.00  0.00           C
ATOM   7917 5C21 POPEz 145      34.162 117.367  44.150  1.00  0.00           C
ATOM   7920 6C21 POPEz 145      35.382 117.737  43.300  1.00  0.00           C
ATOM   7923 7C21 POPEz 145      35.032 118.507  42.040  1.00  0.00           C
ATOM   7926 8C21 POPEz 145      36.262 118.738  41.180  1.00  0.00           C
ATOM   7930  C33 POPEz 145      35.002 114.067  55.580  1.00  0.00           C
ATOM   7933  C34 POPEz 145      35.853 113.068  54.780  1.00  0.00           C
ATOM   7936  C35 POPEz 145      36.142 113.497  53.340  1.00  0.00           C
ATOM   7939  C36 POPEz 145      37.202 114.598  53.210  1.00  0.00           C
ATOM   7942  C37 POPEz 145      36.852 115.638  52.130  1.00  0.00           C
ATOM   7945  C38 POPEz 145      37.912 116.738  51.930  1.00  0.00           C
ATOM   7948  C39 POPEz 145      39.282 116.247  51.430  1.00  0.00           C
ATOM   7951 0C31 POPEz 145      39.263 115.568  50.040  1.00  0.00           C
ATOM   7954 1C31 POPEz 145      39.892 114.178  50.110  1.00  0.00           C
ATOM   7957 2C31 POPEz 145      39.962 113.427  48.780  1.00  0.00           C
ATOM   7960 3C31 POPEz 145      38.602 112.938  48.270  1.00  0.00           C
ATOM   7963 4C31 POPEz 145      38.702 112.367  46.850  1.00  0.00           C
ATOM   7966 5C31 POPEz 145      37.333 112.018  46.250  1.00  0.00           C
ATOM   7969 6C31 POPEz 145      37.442 111.527  44.810  1.00  0.00           C
ATOM   7973  NH3 POPE0 146       1.372  63.937  13.770  1.00  0.00           N
ATOM   7977  C12 POPE0 146       0.802  65.317  13.760  1.00  0.00           C
ATOM   7980  C11 POPE0 146       1.292  66.088  12.530  1.00  0.00           C
ATOM   7983  P   POPE0 146       3.112  67.907  12.820  1.00  0.00           P
ATOM   7984  O13 POPE0 146       4.572  68.128  12.850  1.00  0.00           O
ATOM   7985  O14 POPE0 146       2.362  68.728  11.860  1.00  0.00           O
ATOM   7986  O11 POPE0 146       2.622  68.188  14.300  1.00  0.00           O
ATOM   7987  O12 POPE0 146       2.702  66.377  12.610  1.00  0.00           O
ATOM   7988  C1  POPE0 146       1.472  68.997  14.560  1.00  0.00           C
ATOM   7991  C2  POPE0 146       1.502  69.537  16.020  1.00  0.00           C
ATOM   7993  O21 POPE0 146       0.127  69.708  16.410  1.00  0.00           O
ATOM   7994  C21 POPE0 146      -0.373  69.407  17.610  1.00  0.00           C
ATOM   7995  O22 POPE0 146      -1.543  69.577  17.900  1.00  0.00           O
ATOM   7996  C22 POPE0 146       0.662  68.877  18.620  1.00  0.00           C
ATOM   7999  C3  POPE0 146       2.322  70.877  16.100  1.00  0.00           C
ATOM   8002  O31 POPE0 146       3.052  71.088  17.350  1.00  0.00           O
ATOM   8003  C31 POPE0 146       2.512  71.977  18.190  1.00  0.00           C
ATOM   8004  O32 POPE0 146       1.332  72.298  18.180  1.00  0.00           O
ATOM   8005  C32 POPE0 146       3.522  72.478  19.220  1.00  0.00           C
ATOM   8008  C23 POPE0 146       0.057  68.557  20.000  1.00  0.00           C
ATOM   8011  C24 POPE0 146       1.172  68.367  21.050  1.00  0.00           C
ATOM   8014  C25 POPE0 146       0.882  67.298  22.110  1.00  0.00           C
ATOM   8017  C26 POPE0 146      -0.343  67.537  23.000  1.00  0.00           C
ATOM   8020  C27 POPE0 146      -0.453  66.457  24.100  1.00  0.00           C
ATOM   8023  C28 POPE0 146      -1.533  66.757  25.160  1.00  0.00           C
ATOM   8026  C29 POPE0 146      -1.553  65.688  26.220  1.00  0.00           C
ATOM   8028 0C21 POPE0 146      -1.403  65.867  27.550  1.00  0.00           C
ATOM   8030 1C21 POPE0 146      -1.213  67.198  28.230  1.00  0.00           C
ATOM   8033 2C21 POPE0 146      -1.063  67.107  29.770  1.00  0.00           C
ATOM   8036 3C21 POPE0 146       0.197  66.377  30.250  1.00  0.00           C
ATOM   8039 4C21 POPE0 146       0.357  66.427  31.770  1.00  0.00           C
ATOM   8042 5C21 POPE0 146      -0.593  65.467  32.490  1.00  0.00           C
ATOM   8045 6C21 POPE0 146      -0.483  65.577  34.020  1.00  0.00           C
ATOM   8048 7C21 POPE0 146      -1.163  64.397  34.720  1.00  0.00           C
ATOM   8051 8C21 POPE0 146      -1.133  64.507  36.250  1.00  0.00           C
ATOM   8055  C33 POPE0 146       3.072  72.307  20.700  1.00  0.00           C
ATOM   8058  C34 POPE0 146       4.162  72.717  21.710  1.00  0.00           C
ATOM   8061  C35 POPE0 146       3.842  72.348  23.170  1.00  0.00           C
ATOM   8064  C36 POPE0 146       4.922  72.798  24.180  1.00  0.00           C
ATOM   8067  C37 POPE0 146       4.582  72.417  25.640  1.00  0.00           C
ATOM   8070  C38 POPE0 146       5.312  73.237  26.720  1.00  0.00           C
ATOM   8073  C39 POPE0 146       6.682  72.688  27.160  1.00  0.00           C
ATOM   8076 0C31 POPE0 146       7.212  73.467  28.380  1.00  0.00           C
ATOM   8079 1C31 POPE0 146       8.562  72.988  28.950  1.00  0.00           C
ATOM   8082 2C31 POPE0 146       8.882  73.728  30.260  1.00  0.00           C
ATOM   8085 3C31 POPE0 146      10.182  73.317  30.950  1.00  0.00           C
ATOM   8088 4C31 POPE0 146      10.322  74.037  32.300  1.00  0.00           C
ATOM   8091 5C31 POPE0 146      11.602  73.697  33.070  1.00  0.00           C
ATOM   8094 6C31 POPE0 146      11.762  74.518  34.360  1.00  0.00           C
ATOM   8098  NH3 POPE1 147       7.962  82.068  14.940  1.00  0.00           N
ATOM   8102  C12 POPE1 147       6.872  82.998  14.470  1.00  0.00           C
ATOM   8105  C11 POPE1 147       5.592  82.887  15.330  1.00  0.00           C
ATOM   8108  P   POPE1 147       4.662  80.407  15.130  1.00  0.00           P
ATOM   8109  O13 POPE1 147       3.802  79.658  14.180  1.00  0.00           O
ATOM   8110  O14 POPE1 147       6.082  79.997  15.250  1.00  0.00           O
ATOM   8111  O11 POPE1 147       3.932  80.307  16.510  1.00  0.00           O
ATOM   8112  O12 POPE1 147       4.642  81.958  14.800  1.00  0.00           O
ATOM   8113  C1  POPE1 147       4.522  80.728  17.720  1.00  0.00           C
ATOM   8116  C2  POPE1 147       3.622  80.327  18.900  1.00  0.00           C
ATOM   8118  O21 POPE1 147       4.032  81.167  19.970  1.00  0.00           O
ATOM   8119  C21 POPE1 147       3.162  81.867  20.700  1.00  0.00           C
ATOM   8120  O22 POPE1 147       3.512  82.798  21.410  1.00  0.00           O
ATOM   8121  C22 POPE1 147       1.692  81.417  20.650  1.00  0.00           C
ATOM   8124  C3  POPE1 147       3.772  78.848  19.310  1.00  0.00           C
ATOM   8127  O31 POPE1 147       3.382  78.708  20.690  1.00  0.00           O
ATOM   8128  C31 POPE1 147       2.922  77.548  21.090  1.00  0.00           C
ATOM   8129  O32 POPE1 147       2.792  76.548  20.410  1.00  0.00           O
ATOM   8130  C32 POPE1 147       2.552  77.668  22.570  1.00  0.00           C
ATOM   8133  C23 POPE1 147       0.872  81.958  21.850  1.00  0.00           C
ATOM   8136  C24 POPE1 147       1.002  81.137  23.150  1.00  0.00           C
ATOM   8139  C25 POPE1 147       0.537  81.928  24.380  1.00  0.00           C
ATOM   8142  C26 POPE1 147       0.367  81.077  25.640  1.00  0.00           C
ATOM   8145  C27 POPE1 147       0.077  81.918  26.900  1.00  0.00           C
ATOM   8148  C28 POPE1 147      -0.553  81.077  28.020  1.00  0.00           C
ATOM   8151  C29 POPE1 147      -0.593  81.767  29.360  1.00  0.00           C
ATOM   8153 0C21 POPE1 147      -0.383  81.188  30.560  1.00  0.00           C
ATOM   8155 1C21 POPE1 147      -0.063  79.737  30.820  1.00  0.00           C
ATOM   8158 2C21 POPE1 147       1.122  79.507  31.770  1.00  0.00           C
ATOM   8161 3C21 POPE1 147       0.832  79.897  33.220  1.00  0.00           C
ATOM   8164 4C21 POPE1 147       2.002  79.557  34.150  1.00  0.00           C
ATOM   8167 5C21 POPE1 147       1.792  79.997  35.610  1.00  0.00           C
ATOM   8170 6C21 POPE1 147       0.612  79.307  36.300  1.00  0.00           C
ATOM   8173 7C21 POPE1 147       0.702  79.397  37.830  1.00  0.00           C
ATOM   8176 8C21 POPE1 147      -0.503  78.787  38.560  1.00  0.00           C
ATOM   8180  C33 POPE1 147       3.382  76.738  23.480  1.00  0.00           C
ATOM   8183  C34 POPE1 147       2.782  76.647  24.890  1.00  0.00           C
ATOM   8186  C35 POPE1 147       3.182  77.807  25.800  1.00  0.00           C
ATOM   8189  C36 POPE1 147       4.542  77.557  26.480  1.00  0.00           C
ATOM   8192  C37 POPE1 147       4.972  78.717  27.380  1.00  0.00           C
ATOM   8195  C38 POPE1 147       6.152  78.377  28.300  1.00  0.00           C
ATOM   8198  C39 POPE1 147       5.732  77.497  29.490  1.00  0.00           C
ATOM   8201 0C31 POPE1 147       6.822  77.397  30.550  1.00  0.00           C
ATOM   8204 1C31 POPE1 147       6.312  76.757  31.850  1.00  0.00           C
ATOM   8207 2C31 POPE1 147       7.432  76.307  32.800  1.00  0.00           C
ATOM   8210 3C31 POPE1 147       8.402  77.408  33.250  1.00  0.00           C
ATOM   8213 4C31 POPE1 147       7.742  78.397  34.220  1.00  0.00           C
ATOM   8216 5C31 POPE1 147       8.702  79.427  34.820  1.00  0.00           C
ATOM   8219 6C31 POPE1 147       8.062  80.237  35.960  1.00  0.00           C
ATOM   8223  NH3 POPE2 148      45.433  70.847  61.680  1.00  0.00           N
ATOM   8227  C12 POPE2 148      46.512  70.048  62.330  1.00  0.00           C
ATOM   8230  C11 POPE2 148      46.903  68.887  61.420  1.00  0.00           C
ATOM   8233  P   POPE2 148      48.782  67.137  61.170  1.00  0.00           P
ATOM   8234  O13 POPE2 148      50.062  67.438  60.500  1.00  0.00           O
ATOM   8235  O14 POPE2 148      48.752  66.167  62.290  1.00  0.00           O
ATOM   8236  O11 POPE2 148      47.692  66.727  60.090  1.00  0.00           O
ATOM   8237  O12 POPE2 148      48.222  68.487  61.750  1.00  0.00           O
ATOM   8238  C1  POPE2 148      47.892  67.077  58.710  1.00  0.00           C
ATOM   8241  C2  POPE2 148      46.652  66.717  57.840  1.00  0.00           C
ATOM   8243  O21 POPE2 148      46.722  67.247  56.500  1.00  0.00           O
ATOM   8244  C21 POPE2 148      47.692  66.868  55.700  1.00  0.00           C
ATOM   8245  O22 POPE2 148      48.652  66.177  55.980  1.00  0.00           O
ATOM   8246  C22 POPE2 148      47.392  67.397  54.300  1.00  0.00           C
ATOM   8249  C3  POPE2 148      45.342  67.277  58.470  1.00  0.00           C
ATOM   8252  O31 POPE2 148      44.193  67.037  57.620  1.00  0.00           O
ATOM   8253  C31 POPE2 148      43.073  67.478  58.190  1.00  0.00           C
ATOM   8254  O32 POPE2 148      42.982  67.857  59.350  1.00  0.00           O
ATOM   8255  C32 POPE2 148      41.903  67.497  57.220  1.00  0.00           C
ATOM   8258  C23 POPE2 148      45.982  66.977  53.840  1.00  0.00           C
ATOM   8261  C24 POPE2 148      45.772  67.037  52.320  1.00  0.00           C
ATOM   8264  C25 POPE2 148      44.403  66.457  51.950  1.00  0.00           C
ATOM   8267  C26 POPE2 148      44.072  66.537  50.460  1.00  0.00           C
ATOM   8270  C27 POPE2 148      42.592  66.177  50.210  1.00  0.00           C
ATOM   8273  C28 POPE2 148      42.173  66.397  48.750  1.00  0.00           C
ATOM   8276  C29 POPE2 148      40.672  66.377  48.590  1.00  0.00           C
ATOM   8278 0C21 POPE2 148      40.002  66.088  47.460  1.00  0.00           C
ATOM   8280 1C21 POPE2 148      40.622  65.757  46.120  1.00  0.00           C
ATOM   8283 2C21 POPE2 148      40.182  66.757  45.030  1.00  0.00           C
ATOM   8286 3C21 POPE2 148      40.842  66.438  43.680  1.00  0.00           C
ATOM   8289 4C21 POPE2 148      40.303  67.287  42.530  1.00  0.00           C
ATOM   8292 5C21 POPE2 148      40.893  66.868  41.170  1.00  0.00           C
ATOM   8295 6C21 POPE2 148      42.353  67.298  40.970  1.00  0.00           C
ATOM   8298 7C21 POPE2 148      42.902  66.857  39.610  1.00  0.00           C
ATOM   8301 8C21 POPE2 148      44.292  67.417  39.310  1.00  0.00           C
ATOM   8305  C33 POPE2 148      41.353  68.938  57.070  1.00  0.00           C
ATOM   8308  C34 POPE2 148      39.832  69.027  56.950  1.00  0.00           C
ATOM   8311  C35 POPE2 148      39.222  68.357  55.720  1.00  0.00           C
ATOM   8314  C36 POPE2 148      39.693  68.908  54.370  1.00  0.00           C
ATOM   8317  C37 POPE2 148      38.903  68.227  53.240  1.00  0.00           C
ATOM   8320  C38 POPE2 148      39.442  68.458  51.820  1.00  0.00           C
ATOM   8323  C39 POPE2 148      38.932  69.727  51.150  1.00  0.00           C
ATOM   8326 0C31 POPE2 148      38.862  69.567  49.620  1.00  0.00           C
ATOM   8329 1C31 POPE2 148      38.412  70.847  48.920  1.00  0.00           C
ATOM   8332 2C31 POPE2 148      38.232  70.677  47.400  1.00  0.00           C
ATOM   8335 3C31 POPE2 148      38.032  72.037  46.720  1.00  0.00           C
ATOM   8338 4C31 POPE2 148      37.542  71.927  45.270  1.00  0.00           C
ATOM   8341 5C31 POPE2 148      37.462  73.297  44.590  1.00  0.00           C
ATOM   8344 6C31 POPE2 148      36.632  73.297  43.310  1.00  0.00           C
ATOM   8348  NH3 POPE3 149     126.973  52.147  58.530  1.00  0.00           N
ATOM   8352  C12 POPE3 149     128.083  52.817  59.260  1.00  0.00           C
ATOM   8355  C11 POPE3 149     128.432  54.127  58.550  1.00  0.00           C
ATOM   8358  P   POPE3 149     129.997  56.157  58.690  1.00  0.00           P
ATOM   8359  O13 POPE3 149     128.812  57.027  58.780  1.00  0.00           O
ATOM   8360  O14 POPE3 149     131.188  56.557  59.490  1.00  0.00           O
ATOM   8361  O11 POPE3 149     130.397  55.967  57.150  1.00  0.00           O
ATOM   8362  O12 POPE3 149     129.592  54.697  59.140  1.00  0.00           O
ATOM   8363  C1  POPE3 149     129.492  56.307  56.090  1.00  0.00           C
ATOM   8366  C2  POPE3 149     129.788  55.567  54.750  1.00  0.00           C
ATOM   8368  O21 POPE3 149     128.613  55.717  53.930  1.00  0.00           O
ATOM   8369  C21 POPE3 149     128.783  55.717  52.630  1.00  0.00           C
ATOM   8370  O22 POPE3 149     129.848  55.777  52.040  1.00  0.00           O
ATOM   8371  C22 POPE3 149     127.412  55.688  51.970  1.00  0.00           C
ATOM   8374  C3  POPE3 149     130.077  54.048  54.970  1.00  0.00           C
ATOM   8377  O31 POPE3 149     130.168  53.287  53.730  1.00  0.00           O
ATOM   8378  C31 POPE3 149     129.988  51.977  53.920  1.00  0.00           C
ATOM   8379  O32 POPE3 149     129.958  51.427  55.010  1.00  0.00           O
ATOM   8380  C32 POPE3 149     129.807  51.247  52.580  1.00  0.00           C
ATOM   8383  C23 POPE3 149     127.453  56.027  50.470  1.00  0.00           C
ATOM   8386  C24 POPE3 149     126.042  56.227  49.910  1.00  0.00           C
ATOM   8389  C25 POPE3 149     126.042  56.408  48.390  1.00  0.00           C
ATOM   8392  C26 POPE3 149     124.963  57.387  47.930  1.00  0.00           C
ATOM   8395  C27 POPE3 149     124.643  57.257  46.430  1.00  0.00           C
ATOM   8398  C28 POPE3 149     123.352  57.987  46.000  1.00  0.00           C
ATOM   8401  C29 POPE3 149     122.143  57.447  46.710  1.00  0.00           C
ATOM   8403 0C21 POPE3 149     120.893  57.938  46.610  1.00  0.00           C
ATOM   8405 1C21 POPE3 149     120.452  59.077  45.730  1.00  0.00           C
ATOM   8408 2C21 POPE3 149     119.363  58.587  44.760  1.00  0.00           C
ATOM   8411 3C21 POPE3 149     118.762  59.717  43.920  1.00  0.00           C
ATOM   8414 4C21 POPE3 149     117.633  59.237  42.980  1.00  0.00           C
ATOM   8417 5C21 POPE3 149     118.113  58.397  41.770  1.00  0.00           C
ATOM   8420 6C21 POPE3 149     118.883  59.227  40.730  1.00  0.00           C
ATOM   8423 7C21 POPE3 149     119.312  58.407  39.510  1.00  0.00           C
ATOM   8426 8C21 POPE3 149     120.114  59.227  38.500  1.00  0.00           C
ATOM   8430  C33 POPE3 149     130.527  51.917  51.380  1.00  0.00           C
ATOM   8433  C34 POPE3 149     130.728  50.947  50.200  1.00  0.00           C
ATOM   8436  C35 POPE3 149     131.598  51.557  49.100  1.00  0.00           C
ATOM   8439  C36 POPE3 149     132.197  50.517  48.150  1.00  0.00           C
ATOM   8442  C37 POPE3 149     133.528  50.967  47.510  1.00  0.00           C
ATOM   8445  C38 POPE3 149     133.458  52.277  46.720  1.00  0.00           C
ATOM   8448  C39 POPE3 149     134.837  52.687  46.200  1.00  0.00           C
ATOM   8451 0C31 POPE3 149     134.938  54.137  45.720  1.00  0.00           C
ATOM   8454 1C31 POPE3 149     135.137  54.277  44.200  1.00  0.00           C
ATOM   8457 2C31 POPE3 149     133.848  54.137  43.390  1.00  0.00           C
ATOM   8460 3C31 POPE3 149     134.128  54.257  41.880  1.00  0.00           C
ATOM   8463 4C31 POPE3 149     132.887  54.527  41.010  1.00  0.00           C
ATOM   8466 5C31 POPE3 149     132.208  55.867  41.330  1.00  0.00           C
ATOM   8469 6C31 POPE3 149     131.318  56.387  40.210  1.00  0.00           C
ATOM   8473  NH3 POPE4 150     105.762 126.353  61.470  1.00  0.00           N
ATOM   8477  C12 POPE4 150     107.162 126.502  60.930  1.00  0.00           C
ATOM   8480  C11 POPE4 150     108.183 125.783  61.830  1.00  0.00           C
ATOM   8483  P   POPE4 150     108.652 123.357  60.990  1.00  0.00           P
ATOM   8484  O13 POPE4 150     107.952 122.058  60.910  1.00  0.00           O
ATOM   8485  O14 POPE4 150     110.052 123.278  61.440  1.00  0.00           O
ATOM   8486  O11 POPE4 150     108.563 124.137  59.640  1.00  0.00           O
ATOM   8487  O12 POPE4 150     107.892 124.367  61.970  1.00  0.00           O
ATOM   8488  C1  POPE4 150     109.212 123.777  58.420  1.00  0.00           C
ATOM   8491  C2  POPE4 150     108.162 123.628  57.290  1.00  0.00           C
ATOM   8493  O21 POPE4 150     108.753 124.087  56.060  1.00  0.00           O
ATOM   8494  C21 POPE4 150     108.312 123.488  54.970  1.00  0.00           C
ATOM   8495  O22 POPE4 150     107.572 122.508  54.950  1.00  0.00           O
ATOM   8496  C22 POPE4 150     108.762 124.267  53.730  1.00  0.00           C
ATOM   8499  C3  POPE4 150     106.892 124.467  57.610  1.00  0.00           C
ATOM   8502  O31 POPE4 150     105.952 124.558  56.520  1.00  0.00           O
ATOM   8503  C31 POPE4 150     105.012 123.607  56.530  1.00  0.00           C
ATOM   8504  O32 POPE4 150     104.912 122.687  57.320  1.00  0.00           O
ATOM   8505  C32 POPE4 150     104.042 123.908  55.390  1.00  0.00           C
ATOM   8508  C23 POPE4 150     109.102 123.387  52.500  1.00  0.00           C
ATOM   8511  C24 POPE4 150     107.882 122.747  51.820  1.00  0.00           C
ATOM   8514  C25 POPE4 150     108.262 121.797  50.680  1.00  0.00           C
ATOM   8517  C26 POPE4 150     108.613 122.478  49.360  1.00  0.00           C
ATOM   8520  C27 POPE4 150     109.263 121.497  48.390  1.00  0.00           C
ATOM   8523  C28 POPE4 150     109.792 122.168  47.100  1.00  0.00           C
ATOM   8526  C29 POPE4 150     110.823 121.287  46.470  1.00  0.00           C
ATOM   8528 0C21 POPE4 150     110.922 120.887  45.190  1.00  0.00           C
ATOM   8530 1C21 POPE4 150     110.062 121.238  44.000  1.00  0.00           C
ATOM   8533 2C21 POPE4 150     110.973 121.627  42.820  1.00  0.00           C
ATOM   8536 3C21 POPE4 150     110.283 121.487  41.450  1.00  0.00           C
ATOM   8539 4C21 POPE4 150     111.152 121.978  40.280  1.00  0.00           C
ATOM   8542 5C21 POPE4 150     112.542 121.328  40.170  1.00  0.00           C
ATOM   8545 6C21 POPE4 150     113.202 121.678  38.830  1.00  0.00           C
ATOM   8548 7C21 POPE4 150     114.683 121.277  38.750  1.00  0.00           C
ATOM   8551 8C21 POPE4 150     115.352 121.748  37.460  1.00  0.00           C
ATOM   8555  C33 POPE4 150     104.532 123.488  53.990  1.00  0.00           C
ATOM   8558  C34 POPE4 150     103.533 123.937  52.910  1.00  0.00           C
ATOM   8561  C35 POPE4 150     103.913 123.467  51.510  1.00  0.00           C
ATOM   8564  C36 POPE4 150     103.352 122.077  51.150  1.00  0.00           C
ATOM   8567  C37 POPE4 150     104.123 121.458  49.960  1.00  0.00           C
ATOM   8570  C38 POPE4 150     103.342 120.348  49.250  1.00  0.00           C
ATOM   8573  C39 POPE4 150     102.482 120.877  48.100  1.00  0.00           C
ATOM   8576 0C31 POPE4 150     101.763 119.757  47.330  1.00  0.00           C
ATOM   8579 1C31 POPE4 150     101.432 120.167  45.890  1.00  0.00           C
ATOM   8582 2C31 POPE4 150     100.753 119.057  45.070  1.00  0.00           C
ATOM   8585 3C31 POPE4 150      99.372 118.657  45.620  1.00  0.00           C
ATOM   8588 4C31 POPE4 150      98.542 117.817  44.640  1.00  0.00           C
ATOM   8591 5C31 POPE4 150      99.282 116.587  44.110  1.00  0.00           C
ATOM   8594 6C31 POPE4 150      98.402 115.628  43.300  1.00  0.00           C
ATOM   8598  NH3 POPE5 151     129.503   9.187  60.760  1.00  0.00           N
ATOM   8602  C12 POPE5 151     128.062   8.727  60.730  1.00  0.00           C
ATOM   8605  C11 POPE5 151     127.783   7.697  61.840  1.00  0.00           C
ATOM   8608  P   POPE5 151     125.863   8.357  63.440  1.00  0.00           P
ATOM   8609  O13 POPE5 151     126.892   9.327  63.860  1.00  0.00           O
ATOM   8610  O14 POPE5 151     125.492   7.307  64.400  1.00  0.00           O
ATOM   8611  O11 POPE5 151     124.592   9.177  62.950  1.00  0.00           O
ATOM   8612  O12 POPE5 151     126.372   7.657  62.120  1.00  0.00           O
ATOM   8613  C1  POPE5 151     124.692  10.117  61.880  1.00  0.00           C
ATOM   8616  C2  POPE5 151     124.012   9.547  60.620  1.00  0.00           C
ATOM   8618  O21 POPE5 151     124.062  10.527  59.560  1.00  0.00           O
ATOM   8619  C21 POPE5 151     124.982  10.327  58.600  1.00  0.00           C
ATOM   8620  O22 POPE5 151     125.793   9.427  58.570  1.00  0.00           O
ATOM   8621  C22 POPE5 151     124.723  11.347  57.480  1.00  0.00           C
ATOM   8624  C3  POPE5 151     122.533   9.197  60.980  1.00  0.00           C
ATOM   8627  O31 POPE5 151     121.612   9.227  59.860  1.00  0.00           O
ATOM   8628  C31 POPE5 151     121.833   8.197  59.020  1.00  0.00           C
ATOM   8629  O32 POPE5 151     122.643   7.317  59.220  1.00  0.00           O
ATOM   8630  C32 POPE5 151     121.003   8.357  57.750  1.00  0.00           C
ATOM   8633  C23 POPE5 151     125.982  11.807  56.690  1.00  0.00           C
ATOM   8636  C24 POPE5 151     125.653  12.627  55.420  1.00  0.00           C
ATOM   8639  C25 POPE5 151     125.003  11.807  54.300  1.00  0.00           C
ATOM   8642  C26 POPE5 151     125.023  12.477  52.920  1.00  0.00           C
ATOM   8645  C27 POPE5 151     124.592  11.517  51.790  1.00  0.00           C
ATOM   8648  C28 POPE5 151     124.902  12.047  50.380  1.00  0.00           C
ATOM   8651  C29 POPE5 151     124.072  13.247  50.010  1.00  0.00           C
ATOM   8653 0C21 POPE5 151     122.862  13.217  49.430  1.00  0.00           C
ATOM   8655 1C21 POPE5 151     122.073  11.967  49.100  1.00  0.00           C
ATOM   8658 2C21 POPE5 151     120.683  12.047  49.740  1.00  0.00           C
ATOM   8661 3C21 POPE5 151     120.023  10.667  49.850  1.00  0.00           C
ATOM   8664 4C21 POPE5 151     118.603  10.707  50.430  1.00  0.00           C
ATOM   8667 5C21 POPE5 151     118.533  11.307  51.840  1.00  0.00           C
ATOM   8670 6C21 POPE5 151     117.152  11.137  52.470  1.00  0.00           C
ATOM   8673 7C21 POPE5 151     117.092  11.777  53.860  1.00  0.00           C
ATOM   8676 8C21 POPE5 151     115.732  11.637  54.540  1.00  0.00           C
ATOM   8680  C33 POPE5 151     121.772   9.027  56.590  1.00  0.00           C
ATOM   8683  C34 POPE5 151     120.973   9.157  55.270  1.00  0.00           C
ATOM   8686  C35 POPE5 151     120.653   7.827  54.580  1.00  0.00           C
ATOM   8689  C36 POPE5 151     119.863   8.007  53.270  1.00  0.00           C
ATOM   8692  C37 POPE5 151     119.363   6.667  52.710  1.00  0.00           C
ATOM   8695  C38 POPE5 151     118.463   6.767  51.470  1.00  0.00           C
ATOM   8698  C39 POPE5 151     119.202   6.947  50.130  1.00  0.00           C
ATOM   8701 0C31 POPE5 151     118.212   7.047  48.960  1.00  0.00           C
ATOM   8704 1C31 POPE5 151     118.853   7.237  47.580  1.00  0.00           C
ATOM   8707 2C31 POPE5 151     117.903   7.907  46.570  1.00  0.00           C
ATOM   8710 3C31 POPE5 151     116.533   7.237  46.370  1.00  0.00           C
ATOM   8713 4C31 POPE5 151     116.583   5.897  45.620  1.00  0.00           C
ATOM   8716 5C31 POPE5 151     115.182   5.307  45.400  1.00  0.00           C
ATOM   8719 6C31 POPE5 151     115.143   3.947  44.690  1.00  0.00           C
ATOM   8723  NH3 POPE6 152      83.032  66.217  16.090  1.00  0.00           N
ATOM   8727  C12 POPE6 152      82.003  65.327  16.780  1.00  0.00           C
ATOM   8730  C11 POPE6 152      81.562  64.147  15.870  1.00  0.00           C
ATOM   8733  P   POPE6 152      80.312  61.857  15.790  1.00  0.00           P
ATOM   8734  O13 POPE6 152      78.982  62.167  15.240  1.00  0.00           O
ATOM   8735  O14 POPE6 152      81.353  61.457  14.810  1.00  0.00           O
ATOM   8736  O11 POPE6 152      80.212  60.727  16.900  1.00  0.00           O
ATOM   8737  O12 POPE6 152      80.852  63.137  16.610  1.00  0.00           O
ATOM   8738  C1  POPE6 152      79.452  60.927  18.100  1.00  0.00           C
ATOM   8741  C2  POPE6 152      80.093  60.187  19.320  1.00  0.00           C
ATOM   8743  O21 POPE6 152      79.222  60.228  20.470  1.00  0.00           O
ATOM   8744  C21 POPE6 152      79.173  61.337  21.200  1.00  0.00           C
ATOM   8745  O22 POPE6 152      79.612  62.427  20.900  1.00  0.00           O
ATOM   8746  C22 POPE6 152      78.442  61.037  22.510  1.00  0.00           C
ATOM   8749  C3  POPE6 152      81.533  60.717  19.600  1.00  0.00           C
ATOM   8752  O31 POPE6 152      82.022  60.438  20.930  1.00  0.00           O
ATOM   8753  C31 POPE6 152      82.892  59.427  21.000  1.00  0.00           C
ATOM   8754  O32 POPE6 152      83.113  58.617  20.130  1.00  0.00           O
ATOM   8755  C32 POPE6 152      83.662  59.517  22.310  1.00  0.00           C
ATOM   8758  C23 POPE6 152      79.332  61.177  23.750  1.00  0.00           C
ATOM   8761  C24 POPE6 152      78.552  60.817  25.020  1.00  0.00           C
ATOM   8764  C25 POPE6 152      79.402  60.847  26.290  1.00  0.00           C
ATOM   8767  C26 POPE6 152      78.812  59.977  27.400  1.00  0.00           C
ATOM   8770  C27 POPE6 152      79.692  59.907  28.650  1.00  0.00           C
ATOM   8773  C28 POPE6 152      79.253  58.817  29.630  1.00  0.00           C
ATOM   8776  C29 POPE6 152      79.463  59.207  31.070  1.00  0.00           C
ATOM   8778 0C21 POPE6 152      78.533  59.737  31.890  1.00  0.00           C
ATOM   8780 1C21 POPE6 152      77.112  60.067  31.520  1.00  0.00           C
ATOM   8783 2C21 POPE6 152      76.082  59.277  32.360  1.00  0.00           C
ATOM   8786 3C21 POPE6 152      74.632  59.647  32.010  1.00  0.00           C
ATOM   8789 4C21 POPE6 152      73.572  58.737  32.650  1.00  0.00           C
ATOM   8792 5C21 POPE6 152      73.712  58.577  34.170  1.00  0.00           C
ATOM   8795 6C21 POPE6 152      72.692  57.587  34.750  1.00  0.00           C
ATOM   8798 7C21 POPE6 152      72.963  57.267  36.230  1.00  0.00           C
ATOM   8801 8C21 POPE6 152      72.042  56.197  36.810  1.00  0.00           C
ATOM   8805  C33 POPE6 152      83.673  58.177  23.080  1.00  0.00           C
ATOM   8808  C34 POPE6 152      84.333  58.297  24.460  1.00  0.00           C
ATOM   8811  C35 POPE6 152      83.722  59.438  25.290  1.00  0.00           C
ATOM   8814  C36 POPE6 152      84.023  59.368  26.790  1.00  0.00           C
ATOM   8817  C37 POPE6 152      83.372  60.547  27.520  1.00  0.00           C
ATOM   8820  C38 POPE6 152      83.342  60.377  29.040  1.00  0.00           C
ATOM   8823  C39 POPE6 152      84.672  60.727  29.710  1.00  0.00           C
ATOM   8826 0C31 POPE6 152      84.813  60.127  31.110  1.00  0.00           C
ATOM   8829 1C31 POPE6 152      83.864  60.727  32.150  1.00  0.00           C
ATOM   8832 2C31 POPE6 152      83.942  60.028  33.520  1.00  0.00           C
ATOM   8835 3C31 POPE6 152      85.362  59.977  34.110  1.00  0.00           C
ATOM   8838 4C31 POPE6 152      86.122  58.677  33.820  1.00  0.00           C
ATOM   8841 5C31 POPE6 152      87.643  58.877  33.920  1.00  0.00           C
ATOM   8844 6C31 POPE6 152      88.463  57.597  33.800  1.00  0.00           C
ATOM   8848  NH3 POPE7 153     118.202 115.868  62.510  1.00  0.00           N
ATOM   8852  C12 POPE7 153     119.163 115.187  63.460  1.00  0.00           C
ATOM   8855  C11 POPE7 153     120.583 114.978  62.870  1.00  0.00           C
ATOM   8858  P   POPE7 153     120.562 115.118  60.280  1.00  0.00           P
ATOM   8859  O13 POPE7 153     120.052 116.458  60.620  1.00  0.00           O
ATOM   8860  O14 POPE7 153     121.892 114.988  59.650  1.00  0.00           O
ATOM   8861  O11 POPE7 153     119.503 114.397  59.420  1.00  0.00           O
ATOM   8862  O12 POPE7 153     120.572 114.267  61.620  1.00  0.00           O
ATOM   8863  C1  POPE7 153     119.602 114.238  58.010  1.00  0.00           C
ATOM   8866  C2  POPE7 153     118.202 113.797  57.560  1.00  0.00           C
ATOM   8868  O21 POPE7 153     118.122 113.458  56.170  1.00  0.00           O
ATOM   8869  C21 POPE7 153     118.352 112.188  55.910  1.00  0.00           C
ATOM   8870  O22 POPE7 153     119.102 111.447  56.530  1.00  0.00           O
ATOM   8871  C22 POPE7 153     117.453 111.717  54.780  1.00  0.00           C
ATOM   8874  C3  POPE7 153     117.202 114.948  57.830  1.00  0.00           C
ATOM   8877  O31 POPE7 153     115.872 114.458  58.030  1.00  0.00           O
ATOM   8878  C31 POPE7 153     115.553 114.157  59.290  1.00  0.00           C
ATOM   8879  O32 POPE7 153     116.302 114.197  60.250  1.00  0.00           O
ATOM   8880  C32 POPE7 153     114.072 113.818  59.350  1.00  0.00           C
ATOM   8883  C23 POPE7 153     116.292 112.667  54.430  1.00  0.00           C
ATOM   8886  C24 POPE7 153     115.114 111.928  53.790  1.00  0.00           C
ATOM   8889  C25 POPE7 153     114.562 112.568  52.520  1.00  0.00           C
ATOM   8892  C26 POPE7 153     115.403 112.208  51.300  1.00  0.00           C
ATOM   8895  C27 POPE7 153     114.762 112.637  49.980  1.00  0.00           C
ATOM   8898  C28 POPE7 153     115.522 112.118  48.740  1.00  0.00           C
ATOM   8901  C29 POPE7 153     114.732 112.308  47.480  1.00  0.00           C
ATOM   8903 0C21 POPE7 153     114.652 113.418  46.730  1.00  0.00           C
ATOM   8905 1C21 POPE7 153     115.382 114.717  46.950  1.00  0.00           C
ATOM   8908 2C21 POPE7 153     116.022 115.187  45.630  1.00  0.00           C
ATOM   8911 3C21 POPE7 153     117.192 114.307  45.160  1.00  0.00           C
ATOM   8914 4C21 POPE7 153     117.463 114.418  43.650  1.00  0.00           C
ATOM   8917 5C21 POPE7 153     118.542 113.427  43.200  1.00  0.00           C
ATOM   8920 6C21 POPE7 153     118.722 113.357  41.680  1.00  0.00           C
ATOM   8923 7C21 POPE7 153     119.732 112.277  41.270  1.00  0.00           C
ATOM   8926 8C21 POPE7 153     119.912 112.147  39.760  1.00  0.00           C
ATOM   8930  C33 POPE7 153     113.743 112.488  60.070  1.00  0.00           C
ATOM   8933  C34 POPE7 153     113.512 111.297  59.120  1.00  0.00           C
ATOM   8936  C35 POPE7 153     112.272 111.487  58.230  1.00  0.00           C
ATOM   8939  C36 POPE7 153     112.003 110.368  57.220  1.00  0.00           C
ATOM   8942  C37 POPE7 153     113.183 109.957  56.350  1.00  0.00           C
ATOM   8945  C38 POPE7 153     112.792 109.257  55.020  1.00  0.00           C
ATOM   8948  C39 POPE7 153     111.952 110.107  54.050  1.00  0.00           C
ATOM   8951 0C31 POPE7 153     112.092 109.688  52.570  1.00  0.00           C
ATOM   8954 1C31 POPE7 153     111.253 110.557  51.620  1.00  0.00           C
ATOM   8957 2C31 POPE7 153     111.553 110.307  50.130  1.00  0.00           C
ATOM   8960 3C31 POPE7 153     110.912 111.368  49.210  1.00  0.00           C
ATOM   8963 4C31 POPE7 153     111.222 111.147  47.720  1.00  0.00           C
ATOM   8966 5C31 POPE7 153     110.982 112.407  46.870  1.00  0.00           C
ATOM   8969 6C31 POPE7 153     111.262 112.208  45.380  1.00  0.00           C
ATOM   8973  NH3 POPE8 154      44.513 128.572  18.880  1.00  0.00           N
ATOM   8977  C12 POPE8 154      44.432 127.192  19.480  1.00  0.00           C
ATOM   8980  C11 POPE8 154      45.672 126.902  20.350  1.00  0.00           C
ATOM   8983  P   POPE8 154      47.772 127.262  18.750  1.00  0.00           P
ATOM   8984  O13 POPE8 154      48.342 126.382  17.720  1.00  0.00           O
ATOM   8985  O14 POPE8 154      47.062 128.462  18.270  1.00  0.00           O
ATOM   8986  O11 POPE8 154      48.882 127.702  19.780  1.00  0.00           O
ATOM   8987  O12 POPE8 154      46.782 126.393  19.610  1.00  0.00           O
ATOM   8988  C1  POPE8 154      48.892 128.893  20.560  1.00  0.00           C
ATOM   8991  C2  POPE8 154      48.552 128.552  22.040  1.00  0.00           C
ATOM   8993  O21 POPE8 154      48.732 129.662  22.940  1.00  0.00           O
ATOM   8994  C21 POPE8 154      49.952 129.942  23.370  1.00  0.00           C
ATOM   8995  O22 POPE8 154      50.993 129.572  22.880  1.00  0.00           O
ATOM   8996  C22 POPE8 154      49.862 130.833  24.620  1.00  0.00           C
ATOM   8999  C3  POPE8 154      49.253 127.243  22.500  1.00  0.00           C
ATOM   9002  O31 POPE8 154      48.872 126.922  23.840  1.00  0.00           O
ATOM   9003  C31 POPE8 154      47.752 126.213  23.940  1.00  0.00           C
ATOM   9004  O32 POPE8 154      47.062 125.812  23.020  1.00  0.00           O
ATOM   9005  C32 POPE8 154      47.462 125.932  25.400  1.00  0.00           C
ATOM   9008  C23 POPE8 154      51.252 130.923  25.320  1.00  0.00           C
ATOM   9011  C24 POPE8 154      51.272 131.723  26.640  1.00  0.00           C
ATOM   9014  C25 POPE8 154      52.332 131.173  27.610  1.00  0.00           C
ATOM   9017  C26 POPE8 154      52.612 132.052  28.830  1.00  0.00           C
ATOM   9020  C27 POPE8 154      53.652 131.402  29.770  1.00  0.00           C
ATOM   9023  C28 POPE8 154      54.522 132.402  30.550  1.00  0.00           C
ATOM   9026  C29 POPE8 154      53.762 133.163  31.600  1.00  0.00           C
ATOM   9028 0C21 POPE8 154      54.082 133.262  32.900  1.00  0.00           C
ATOM   9030 1C21 POPE8 154      55.262 132.612  33.590  1.00  0.00           C
ATOM   9033 2C21 POPE8 154      55.082 132.522  35.110  1.00  0.00           C
ATOM   9036 3C21 POPE8 154      53.993 131.533  35.550  1.00  0.00           C
ATOM   9039 4C21 POPE8 154      53.722 131.613  37.060  1.00  0.00           C
ATOM   9042 5C21 POPE8 154      52.632 130.643  37.550  1.00  0.00           C
ATOM   9045 6C21 POPE8 154      51.372 131.372  38.050  1.00  0.00           C
ATOM   9048 7C21 POPE8 154      50.342 130.402  38.640  1.00  0.00           C
ATOM   9051 8C21 POPE8 154      49.082 131.113  39.150  1.00  0.00           C
ATOM   9055  C33 POPE8 154      47.092 127.243  26.110  1.00  0.00           C
ATOM   9058  C34 POPE8 154      46.972 127.062  27.620  1.00  0.00           C
ATOM   9061  C35 POPE8 154      48.283 126.632  28.300  1.00  0.00           C
ATOM   9064  C36 POPE8 154      48.502 127.382  29.620  1.00  0.00           C
ATOM   9067  C37 POPE8 154      49.942 127.342  30.140  1.00  0.00           C
ATOM   9070  C38 POPE8 154      50.182 128.443  31.190  1.00  0.00           C
ATOM   9073  C39 POPE8 154      51.623 128.552  31.680  1.00  0.00           C
ATOM   9076 0C31 POPE8 154      51.963 127.562  32.810  1.00  0.00           C
ATOM   9079 1C31 POPE8 154      53.452 127.592  33.140  1.00  0.00           C
ATOM   9082 2C31 POPE8 154      53.882 126.622  34.250  1.00  0.00           C
ATOM   9085 3C31 POPE8 154      53.182 126.872  35.590  1.00  0.00           C
ATOM   9088 4C31 POPE8 154      54.062 126.482  36.790  1.00  0.00           C
ATOM   9091 5C31 POPE8 154      53.322 126.592  38.130  1.00  0.00           C
ATOM   9094 6C31 POPE8 154      54.193 126.202  39.330  1.00  0.00           C
ATOM   9098  NH3 POPE9 155      87.603  82.378  60.620  1.00  0.00           N
ATOM   9102  C12 POPE9 155      86.173  82.217  61.070  1.00  0.00           C
ATOM   9105  C11 POPE9 155      85.622  80.857  60.660  1.00  0.00           C
ATOM   9108  P   POPE9 155      83.333  79.557  60.620  1.00  0.00           P
ATOM   9109  O13 POPE9 155      82.733  79.207  61.930  1.00  0.00           O
ATOM   9110  O14 POPE9 155      82.372  79.737  59.510  1.00  0.00           O
ATOM   9111  O11 POPE9 155      84.363  78.408  60.230  1.00  0.00           O
ATOM   9112  O12 POPE9 155      84.212  80.857  60.840  1.00  0.00           O
ATOM   9113  C1  POPE9 155      84.322  77.747  58.960  1.00  0.00           C
ATOM   9116  C2  POPE9 155      85.452  78.268  58.020  1.00  0.00           C
ATOM   9118  O21 POPE9 155      85.423  77.607  56.720  1.00  0.00           O
ATOM   9119  C21 POPE9 155      84.473  78.087  55.940  1.00  0.00           C
ATOM   9120  O22 POPE9 155      83.582  78.848  56.300  1.00  0.00           O
ATOM   9121  C22 POPE9 155      84.683  77.627  54.490  1.00  0.00           C
ATOM   9124  C3  POPE9 155      86.833  78.037  58.690  1.00  0.00           C
ATOM   9127  O31 POPE9 155      87.913  77.997  57.720  1.00  0.00           O
ATOM   9128  C31 POPE9 155      88.412  76.787  57.490  1.00  0.00           C
ATOM   9129  O32 POPE9 155      88.062  75.768  58.050  1.00  0.00           O
ATOM   9130  C32 POPE9 155      89.552  76.777  56.480  1.00  0.00           C
ATOM   9133  C23 POPE9 155      84.193  78.708  53.500  1.00  0.00           C
ATOM   9136  C24 POPE9 155      84.062  78.317  52.020  1.00  0.00           C
ATOM   9139  C25 POPE9 155      83.802  79.567  51.170  1.00  0.00           C
ATOM   9142  C26 POPE9 155      83.232  79.337  49.770  1.00  0.00           C
ATOM   9145  C27 POPE9 155      83.193  80.647  48.980  1.00  0.00           C
ATOM   9148  C28 POPE9 155      82.412  80.577  47.660  1.00  0.00           C
ATOM   9151  C29 POPE9 155      82.332  81.947  47.010  1.00  0.00           C
ATOM   9153 0C21 POPE9 155      83.102  82.387  46.000  1.00  0.00           C
ATOM   9155 1C21 POPE9 155      84.193  81.598  45.320  1.00  0.00           C
ATOM   9158 2C21 POPE9 155      84.632  82.227  43.990  1.00  0.00           C
ATOM   9161 3C21 POPE9 155      85.802  81.478  43.330  1.00  0.00           C
ATOM   9164 4C21 POPE9 155      86.423  82.287  42.190  1.00  0.00           C
ATOM   9167 5C21 POPE9 155      87.283  81.458  41.220  1.00  0.00           C
ATOM   9170 6C21 POPE9 155      86.472  80.977  40.010  1.00  0.00           C
ATOM   9173 7C21 POPE9 155      87.332  80.317  38.930  1.00  0.00           C
ATOM   9176 8C21 POPE9 155      86.602  80.177  37.590  1.00  0.00           C
ATOM   9180  C33 POPE9 155      89.652  78.027  55.580  1.00  0.00           C
ATOM   9183  C34 POPE9 155      88.603  78.107  54.470  1.00  0.00           C
ATOM   9186  C35 POPE9 155      88.552  76.868  53.560  1.00  0.00           C
ATOM   9189  C36 POPE9 155      88.323  77.257  52.100  1.00  0.00           C
ATOM   9192  C37 POPE9 155      88.482  76.057  51.170  1.00  0.00           C
ATOM   9195  C38 POPE9 155      88.473  76.418  49.680  1.00  0.00           C
ATOM   9198  C39 POPE9 155      87.292  77.287  49.260  1.00  0.00           C
ATOM   9201 0C31 POPE9 155      87.272  77.427  47.740  1.00  0.00           C
ATOM   9204 1C31 POPE9 155      86.182  78.357  47.220  1.00  0.00           C
ATOM   9207 2C31 POPE9 155      85.812  78.047  45.760  1.00  0.00           C
ATOM   9210 3C31 POPE9 155      87.003  78.157  44.810  1.00  0.00           C
ATOM   9213 4C31 POPE9 155      86.693  77.567  43.440  1.00  0.00           C
ATOM   9216 5C31 POPE9 155      87.913  77.598  42.520  1.00  0.00           C
ATOM   9219 6C31 POPE9 155      87.643  77.067  41.120  1.00  0.00           C
ATOM   9223  NH3 POPE  156     127.052  89.537  61.630  1.00  0.00           N
ATOM   9227  C12 POPE  156     126.143  89.388  60.430  1.00  0.00           C
ATOM   9230  C11 POPE  156     125.103  88.257  60.630  1.00  0.00           C
ATOM   9233  P   POPE  156     124.232  86.387  59.000  1.00  0.00           P
ATOM   9234  O13 POPE  156     125.202  85.538  59.730  1.00  0.00           O
ATOM   9235  O14 POPE  156     122.803  86.017  59.170  1.00  0.00           O
ATOM   9236  O11 POPE  156     124.613  86.318  57.490  1.00  0.00           O
ATOM   9237  O12 POPE  156     124.503  87.907  59.380  1.00  0.00           O
ATOM   9238  C1  POPE  156     123.762  86.908  56.500  1.00  0.00           C
ATOM   9241  C2  POPE  156     124.543  87.168  55.190  1.00  0.00           C
ATOM   9243  O21 POPE  156     124.823  85.908  54.540  1.00  0.00           O
ATOM   9244  C21 POPE  156     124.723  85.927  53.210  1.00  0.00           C
ATOM   9245  O22 POPE  156     124.112  86.767  52.570  1.00  0.00           O
ATOM   9246  C22 POPE  156     125.622  84.848  52.610  1.00  0.00           C
ATOM   9249  C3  POPE  156     125.863  87.957  55.470  1.00  0.00           C
ATOM   9252  O31 POPE  156     126.922  87.648  54.560  1.00  0.00           O
ATOM   9253  C31 POPE  156     127.073  88.238  53.370  1.00  0.00           C
ATOM   9254  O32 POPE  156     127.903  87.868  52.550  1.00  0.00           O
ATOM   9255  C32 POPE  156     126.152  89.428  53.090  1.00  0.00           C
ATOM   9258  C23 POPE  156     126.343  85.258  51.300  1.00  0.00           C
ATOM   9261  C24 POPE  156     125.782  84.618  50.020  1.00  0.00           C
ATOM   9264  C25 POPE  156     126.542  85.068  48.760  1.00  0.00           C
ATOM   9267  C26 POPE  156     126.232  86.517  48.350  1.00  0.00           C
ATOM   9270  C27 POPE  156     127.463  87.338  47.950  1.00  0.00           C
ATOM   9273  C28 POPE  156     127.083  88.797  47.650  1.00  0.00           C
ATOM   9276  C29 POPE  156     128.202  89.577  47.000  1.00  0.00           C
ATOM   9278 0C21 POPE  156     128.232  89.967  45.710  1.00  0.00           C
ATOM   9280 1C21 POPE  156     127.162  89.717  44.680  1.00  0.00           C
ATOM   9283 2C21 POPE  156     127.353  88.357  43.970  1.00  0.00           C
ATOM   9286 3C21 POPE  156     128.633  88.268  43.120  1.00  0.00           C
ATOM   9289 4C21 POPE  156     128.962  86.848  42.650  1.00  0.00           C
ATOM   9292 5C21 POPE  156     127.943  86.258  41.660  1.00  0.00           C
ATOM   9295 6C21 POPE  156     128.342  84.848  41.200  1.00  0.00           C
ATOM   9298 7C21 POPE  156     127.472  84.297  40.060  1.00  0.00           C
ATOM   9301 8C21 POPE  156     127.754  82.817  39.750  1.00  0.00           C
ATOM   9305  C33 POPE  156     126.133  89.798  51.580  1.00  0.00           C
ATOM   9308  C34 POPE  156     124.982  90.747  51.220  1.00  0.00           C
ATOM   9311  C35 POPE  156     124.552  90.588  49.760  1.00  0.00           C
ATOM   9314  C36 POPE  156     123.232  91.297  49.420  1.00  0.00           C
ATOM   9317  C37 POPE  156     122.722  90.887  48.030  1.00  0.00           C
ATOM   9320  C38 POPE  156     121.393  91.538  47.630  1.00  0.00           C
ATOM   9323  C39 POPE  156     120.772  90.887  46.380  1.00  0.00           C
ATOM   9326 0C31 POPE  156     121.592  91.107  45.110  1.00  0.00           C
ATOM   9329 1C31 POPE  156     120.872  90.568  43.860  1.00  0.00           C
ATOM   9332 2C31 POPE  156     121.693  90.738  42.570  1.00  0.00           C
ATOM   9335 3C31 POPE  156     121.742  92.168  42.030  1.00  0.00           C
ATOM   9338 4C31 POPE  156     122.523  92.238  40.710  1.00  0.00           C
ATOM   9341 5C31 POPE  156     122.582  93.647  40.100  1.00  0.00           C
ATOM   9344 6C31 POPE  156     123.393  93.698  38.800  1.00  0.00           C
ATOM   9348  NH3 POPE  157      86.872  37.507  18.640  1.00  0.00           N
ATOM   9352  C12 POPE  157      86.782  37.277  17.170  1.00  0.00           C
ATOM   9355  C11 POPE  157      88.202  37.327  16.630  1.00  0.00           C
ATOM   9358  P   POPE  157      90.222  35.727  16.440  1.00  0.00           P
ATOM   9359  O13 POPE  157      89.823  34.637  15.510  1.00  0.00           O
ATOM   9360  O14 POPE  157      90.842  36.897  15.790  1.00  0.00           O
ATOM   9361  O11 POPE  157      91.122  35.177  17.650  1.00  0.00           O
ATOM   9362  O12 POPE  157      88.942  36.257  17.210  1.00  0.00           O
ATOM   9363  C1  POPE  157      90.842  35.438  19.040  1.00  0.00           C
ATOM   9366  C2  POPE  157      91.882  34.787  20.030  1.00  0.00           C
ATOM   9368  O21 POPE  157      91.393  34.877  21.390  1.00  0.00           O
ATOM   9369  C21 POPE  157      91.943  34.007  22.250  1.00  0.00           C
ATOM   9370  O22 POPE  157      92.682  33.097  21.960  1.00  0.00           O
ATOM   9371  C22 POPE  157      91.462  34.227  23.690  1.00  0.00           C
ATOM   9374  C3  POPE  157      93.323  35.357  19.900  1.00  0.00           C
ATOM   9377  O31 POPE  157      94.272  34.277  19.900  1.00  0.00           O
ATOM   9378  C31 POPE  157      95.133  34.157  20.900  1.00  0.00           C
ATOM   9379  O32 POPE  157      95.392  35.007  21.720  1.00  0.00           O
ATOM   9380  C32 POPE  157      95.772  32.777  20.860  1.00  0.00           C
ATOM   9383  C23 POPE  157      92.572  33.847  24.700  1.00  0.00           C
ATOM   9386  C24 POPE  157      92.122  33.667  26.160  1.00  0.00           C
ATOM   9389  C25 POPE  157      91.143  34.737  26.650  1.00  0.00           C
ATOM   9392  C26 POPE  157      91.103  34.887  28.180  1.00  0.00           C
ATOM   9395  C27 POPE  157      90.062  35.927  28.620  1.00  0.00           C
ATOM   9398  C28 POPE  157      90.473  36.717  29.880  1.00  0.00           C
ATOM   9401  C29 POPE  157      90.502  35.897  31.140  1.00  0.00           C
ATOM   9403 0C21 POPE  157      89.883  36.177  32.300  1.00  0.00           C
ATOM   9405 1C21 POPE  157      88.962  37.347  32.560  1.00  0.00           C
ATOM   9408 2C21 POPE  157      87.792  36.997  33.490  1.00  0.00           C
ATOM   9411 3C21 POPE  157      86.933  35.837  32.970  1.00  0.00           C
ATOM   9414 4C21 POPE  157      85.602  35.647  33.730  1.00  0.00           C
ATOM   9417 5C21 POPE  157      85.732  35.187  35.190  1.00  0.00           C
ATOM   9420 6C21 POPE  157      85.782  36.337  36.210  1.00  0.00           C
ATOM   9423 7C21 POPE  157      85.622  35.827  37.650  1.00  0.00           C
ATOM   9426 8C21 POPE  157      85.602  36.947  38.700  1.00  0.00           C
ATOM   9430  C33 POPE  157      96.262  32.347  22.250  1.00  0.00           C
ATOM   9433  C34 POPE  157      96.402  30.827  22.360  1.00  0.00           C
ATOM   9436  C35 POPE  157      95.042  30.147  22.590  1.00  0.00           C
ATOM   9439  C36 POPE  157      95.182  28.637  22.790  1.00  0.00           C
ATOM   9442  C37 POPE  157      93.952  28.037  23.490  1.00  0.00           C
ATOM   9445  C38 POPE  157      94.053  26.517  23.670  1.00  0.00           C
ATOM   9448  C39 POPE  157      95.262  26.027  24.480  1.00  0.00           C
ATOM   9451 0C31 POPE  157      95.403  26.597  25.900  1.00  0.00           C
ATOM   9454 1C31 POPE  157      96.343  25.727  26.750  1.00  0.00           C
ATOM   9457 2C31 POPE  157      96.413  26.127  28.230  1.00  0.00           C
ATOM   9460 3C31 POPE  157      97.183  25.117  29.100  1.00  0.00           C
ATOM   9463 4C31 POPE  157      98.643  24.887  28.670  1.00  0.00           C
ATOM   9466 5C31 POPE  157      99.433  23.997  29.650  1.00  0.00           C
ATOM   9469 6C31 POPE  157     100.872  23.707  29.190  1.00  0.00           C
ATOM   9473  NH3 POPE  158      97.773  98.298  19.500  1.00  0.00           N
ATOM   9477  C12 POPE  158      96.702  99.357  19.560  1.00  0.00           C
ATOM   9480  C11 POPE  158      95.893  99.447  18.270  1.00  0.00           C
ATOM   9483  P   POPE  158      94.802 101.818  18.240  1.00  0.00           P
ATOM   9484  O13 POPE  158      96.073 102.238  17.610  1.00  0.00           O
ATOM   9485  O14 POPE  158      93.563 102.147  17.510  1.00  0.00           O
ATOM   9486  O11 POPE  158      94.732 102.397  19.710  1.00  0.00           O
ATOM   9487  O12 POPE  158      94.753 100.258  18.500  1.00  0.00           O
ATOM   9488  C1  POPE  158      93.822 101.897  20.690  1.00  0.00           C
ATOM   9491  C2  POPE  158      94.492 101.767  22.080  1.00  0.00           C
ATOM   9493  O21 POPE  158      93.662 100.877  22.840  1.00  0.00           O
ATOM   9494  C21 POPE  158      94.182  99.727  23.190  1.00  0.00           C
ATOM   9495  O22 POPE  158      95.303  99.318  22.920  1.00  0.00           O
ATOM   9496  C22 POPE  158      93.113  98.947  23.950  1.00  0.00           C
ATOM   9499  C3  POPE  158      94.573 103.128  22.820  1.00  0.00           C
ATOM   9502  O31 POPE  158      95.114 102.988  24.160  1.00  0.00           O
ATOM   9503  C31 POPE  158      94.932 104.087  24.890  1.00  0.00           C
ATOM   9504  O32 POPE  158      94.212 105.018  24.570  1.00  0.00           O
ATOM   9505  C32 POPE  158      95.793 104.008  26.160  1.00  0.00           C
ATOM   9508  C23 POPE  158      93.512  98.637  25.400  1.00  0.00           C
ATOM   9511  C24 POPE  158      92.432  97.807  26.100  1.00  0.00           C
ATOM   9514  C25 POPE  158      92.722  97.597  27.590  1.00  0.00           C
ATOM   9517  C26 POPE  158      91.822  98.448  28.490  1.00  0.00           C
ATOM   9520  C27 POPE  158      92.143  98.298  29.990  1.00  0.00           C
ATOM   9523  C28 POPE  158      91.182  99.067  30.920  1.00  0.00           C
ATOM   9526  C29 POPE  158      89.753  98.647  30.700  1.00  0.00           C
ATOM   9528 0C21 POPE  158      88.962  97.947  31.530  1.00  0.00           C
ATOM   9530 1C21 POPE  158      89.272  97.438  32.910  1.00  0.00           C
ATOM   9533 2C21 POPE  158      89.392  95.897  32.970  1.00  0.00           C
ATOM   9536 3C21 POPE  158      90.742  95.407  32.430  1.00  0.00           C
ATOM   9539 4C21 POPE  158      90.852  93.877  32.270  1.00  0.00           C
ATOM   9542 5C21 POPE  158      90.432  93.068  33.510  1.00  0.00           C
ATOM   9545 6C21 POPE  158      91.222  93.427  34.770  1.00  0.00           C
ATOM   9548 7C21 POPE  158      90.732  92.667  36.000  1.00  0.00           C
ATOM   9551 8C21 POPE  158      91.393  93.147  37.300  1.00  0.00           C
ATOM   9555  C33 POPE  158      95.583 105.197  27.130  1.00  0.00           C
ATOM   9558  C34 POPE  158      96.693 105.368  28.190  1.00  0.00           C
ATOM   9561  C35 POPE  158      97.083 104.087  28.950  1.00  0.00           C
ATOM   9564  C36 POPE  158      95.963 103.458  29.790  1.00  0.00           C
ATOM   9567  C37 POPE  158      96.372 102.068  30.290  1.00  0.00           C
ATOM   9570  C38 POPE  158      96.232 101.867  31.810  1.00  0.00           C
ATOM   9573  C39 POPE  158      94.792 101.627  32.270  1.00  0.00           C
ATOM   9576 0C31 POPE  158      94.753 101.067  33.710  1.00  0.00           C
ATOM   9579 1C31 POPE  158      93.382 100.488  34.090  1.00  0.00           C
ATOM   9582 2C31 POPE  158      93.452  99.747  35.440  1.00  0.00           C
ATOM   9585 3C31 POPE  158      92.232  98.877  35.760  1.00  0.00           C
ATOM   9588 4C31 POPE  158      90.902  99.637  35.940  1.00  0.00           C
ATOM   9591 5C31 POPE  158      89.753  98.688  36.270  1.00  0.00           C
ATOM   9594 6C31 POPE  158      88.382  99.357  36.370  1.00  0.00           C
ATOM   9598  NH3 POPE  159     126.763 102.137  61.510  1.00  0.00           N
ATOM   9602  C12 POPE  159     127.754 101.387  60.660  1.00  0.00           C
ATOM   9605  C11 POPE  159     127.243 101.198  59.230  1.00  0.00           C
ATOM   9608  P   POPE  159     124.692 101.497  58.860  1.00  0.00           P
ATOM   9609  O13 POPE  159     123.463 100.697  58.880  1.00  0.00           O
ATOM   9610  O14 POPE  159     124.753 102.667  59.780  1.00  0.00           O
ATOM   9611  O11 POPE  159     125.023 101.978  57.380  1.00  0.00           O
ATOM   9612  O12 POPE  159     125.942 100.598  59.210  1.00  0.00           O
ATOM   9613  C1  POPE  159     125.693 101.157  56.390  1.00  0.00           C
ATOM   9616  C2  POPE  159     124.702 100.327  55.530  1.00  0.00           C
ATOM   9618  O21 POPE  159     125.292  99.757  54.350  1.00  0.00           O
ATOM   9619  C21 POPE  159     125.942  98.607  54.460  1.00  0.00           C
ATOM   9620  O22 POPE  159     126.332  98.088  55.490  1.00  0.00           O
ATOM   9621  C22 POPE  159     126.063  97.957  53.070  1.00  0.00           C
ATOM   9624  C3  POPE  159     123.452 101.178  55.120  1.00  0.00           C
ATOM   9627  O31 POPE  159     123.382 101.468  53.700  1.00  0.00           O
ATOM   9628  C31 POPE  159     124.173 102.448  53.300  1.00  0.00           C
ATOM   9629  O32 POPE  159     124.792 103.208  54.020  1.00  0.00           O
ATOM   9630  C32 POPE  159     124.102 102.557  51.780  1.00  0.00           C
ATOM   9633  C23 POPE  159     124.713  97.928  52.320  1.00  0.00           C
ATOM   9636  C24 POPE  159     124.823  97.557  50.840  1.00  0.00           C
ATOM   9639  C25 POPE  159     125.312  96.128  50.580  1.00  0.00           C
ATOM   9642  C26 POPE  159     124.832  95.617  49.210  1.00  0.00           C
ATOM   9645  C27 POPE  159     125.632  94.447  48.640  1.00  0.00           C
ATOM   9648  C28 POPE  159     125.072  94.017  47.270  1.00  0.00           C
ATOM   9651  C29 POPE  159     125.973  93.077  46.510  1.00  0.00           C
ATOM   9653 0C21 POPE  159     126.833  93.458  45.550  1.00  0.00           C
ATOM   9655 1C21 POPE  159     127.092  94.887  45.150  1.00  0.00           C
ATOM   9658 2C21 POPE  159     128.393  95.037  44.340  1.00  0.00           C
ATOM   9661 3C21 POPE  159     129.652  94.658  45.120  1.00  0.00           C
ATOM   9664 4C21 POPE  159     130.928  94.698  44.280  1.00  0.00           C
ATOM   9667 5C21 POPE  159     131.208  96.058  43.650  1.00  0.00           C
ATOM   9670 6C21 POPE  159     132.438  95.997  42.760  1.00  0.00           C
ATOM   9673 7C21 POPE  159     132.827  97.367  42.210  1.00  0.00           C
ATOM   9676 8C21 POPE  159     133.967  97.247  41.220  1.00  0.00           C
ATOM   9680  C33 POPE  159     125.443 102.188  51.120  1.00  0.00           C
ATOM   9683  C34 POPE  159     125.572 102.767  49.710  1.00  0.00           C
ATOM   9686  C35 POPE  159     124.403 102.478  48.760  1.00  0.00           C
ATOM   9689  C36 POPE  159     124.272 100.997  48.390  1.00  0.00           C
ATOM   9692  C37 POPE  159     122.992 100.747  47.590  1.00  0.00           C
ATOM   9695  C38 POPE  159     122.792  99.288  47.170  1.00  0.00           C
ATOM   9698  C39 POPE  159     121.423  99.038  46.540  1.00  0.00           C
ATOM   9701 0C31 POPE  159     121.232  99.738  45.190  1.00  0.00           C
ATOM   9704 1C31 POPE  159     119.772  99.747  44.720  1.00  0.00           C
ATOM   9707 2C31 POPE  159     119.562  99.157  43.310  1.00  0.00           C
ATOM   9710 3C31 POPE  159     119.942  97.677  43.220  1.00  0.00           C
ATOM   9713 4C31 POPE  159     119.102  96.928  42.190  1.00  0.00           C
ATOM   9716 5C31 POPE  159     119.443  95.438  42.110  1.00  0.00           C
ATOM   9719 6C31 POPE  159     118.473  94.688  41.210  1.00  0.00           C
ATOM   9723  NH3 POPE  160      24.632   6.617  58.000  1.00  0.00           N
ATOM   9727  C12 POPE  160      24.112   7.997  58.300  1.00  0.00           C
ATOM   9730  C11 POPE  160      25.272   8.957  58.530  1.00  0.00           C
ATOM   9733  P   POPE  160      25.862  11.427  58.060  1.00  0.00           P
ATOM   9734  O13 POPE  160      25.902  12.487  59.110  1.00  0.00           O
ATOM   9735  O14 POPE  160      27.152  10.747  57.820  1.00  0.00           O
ATOM   9736  O11 POPE  160      25.372  12.027  56.680  1.00  0.00           O
ATOM   9737  O12 POPE  160      24.812  10.307  58.420  1.00  0.00           O
ATOM   9738  C1  POPE  160      26.252  12.267  55.570  1.00  0.00           C
ATOM   9741  C2  POPE  160      26.702  13.747  55.430  1.00  0.00           C
ATOM   9743  O21 POPE  160      28.112  13.837  55.220  1.00  0.00           O
ATOM   9744  C21 POPE  160      28.962  13.757  56.240  1.00  0.00           C
ATOM   9745  O22 POPE  160      28.743  13.347  57.360  1.00  0.00           O
ATOM   9746  C22 POPE  160      30.292  14.327  55.760  1.00  0.00           C
ATOM   9749  C3  POPE  160      26.162  14.697  56.550  1.00  0.00           C
ATOM   9752  O31 POPE  160      26.412  16.097  56.310  1.00  0.00           O
ATOM   9753  C31 POPE  160      25.632  16.647  55.380  1.00  0.00           C
ATOM   9754  O32 POPE  160      24.823  16.067  54.690  1.00  0.00           O
ATOM   9755  C32 POPE  160      25.872  18.147  55.350  1.00  0.00           C
ATOM   9758  C23 POPE  160      30.122  15.747  55.160  1.00  0.00           C
ATOM   9761  C24 POPE  160      30.952  15.997  53.890  1.00  0.00           C
ATOM   9764  C25 POPE  160      30.672  14.977  52.770  1.00  0.00           C
ATOM   9767  C26 POPE  160      31.132  15.517  51.410  1.00  0.00           C
ATOM   9770  C27 POPE  160      31.362  14.437  50.350  1.00  0.00           C
ATOM   9773  C28 POPE  160      32.022  14.987  49.070  1.00  0.00           C
ATOM   9776  C29 POPE  160      33.443  15.477  49.290  1.00  0.00           C
ATOM   9778 0C21 POPE  160      34.022  16.567  48.750  1.00  0.00           C
ATOM   9780 1C21 POPE  160      33.392  17.527  47.780  1.00  0.00           C
ATOM   9783 2C21 POPE  160      34.173  17.727  46.460  1.00  0.00           C
ATOM   9786 3C21 POPE  160      33.213  17.867  45.260  1.00  0.00           C
ATOM   9789 4C21 POPE  160      33.572  18.987  44.280  1.00  0.00           C
ATOM   9792 5C21 POPE  160      34.712  18.637  43.310  1.00  0.00           C
ATOM   9795 6C21 POPE  160      34.272  17.707  42.170  1.00  0.00           C
ATOM   9798 7C21 POPE  160      35.342  17.627  41.080  1.00  0.00           C
ATOM   9801 8C21 POPE  160      34.923  16.757  39.890  1.00  0.00           C
ATOM   9805  C33 POPE  160      27.312  18.537  54.970  1.00  0.00           C
ATOM   9808  C34 POPE  160      27.542  18.737  53.470  1.00  0.00           C
ATOM   9811  C35 POPE  160      27.182  17.577  52.540  1.00  0.00           C
ATOM   9814  C36 POPE  160      27.552  17.937  51.090  1.00  0.00           C
ATOM   9817  C37 POPE  160      27.302  16.807  50.080  1.00  0.00           C
ATOM   9820  C38 POPE  160      27.782  17.177  48.670  1.00  0.00           C
ATOM   9823  C39 POPE  160      27.962  15.947  47.770  1.00  0.00           C
ATOM   9826 0C31 POPE  160      28.542  16.287  46.390  1.00  0.00           C
ATOM   9829 1C31 POPE  160      29.212  15.087  45.720  1.00  0.00           C
ATOM   9832 2C31 POPE  160      29.612  15.347  44.260  1.00  0.00           C
ATOM   9835 3C31 POPE  160      30.452  14.227  43.640  1.00  0.00           C
ATOM   9838 4C31 POPE  160      31.942  14.287  44.020  1.00  0.00           C
ATOM   9841 5C31 POPE  160      32.812  13.317  43.210  1.00  0.00           C
ATOM   9844 6C31 POPE  160      34.302  13.357  43.560  1.00  0.00           C
ATOM   9848  NH3 POPE  161     116.523  62.477  15.680  1.00  0.00           N
ATOM   9852  C12 POPE  161     116.912  62.747  14.260  1.00  0.00           C
ATOM   9855  C11 POPE  161     117.332  61.457  13.510  1.00  0.00           C
ATOM   9858  P   POPE  161     115.173  60.697  12.190  1.00  0.00           P
ATOM   9859  O13 POPE  161     115.133  62.147  11.870  1.00  0.00           O
ATOM   9860  O14 POPE  161     115.452  59.777  11.050  1.00  0.00           O
ATOM   9861  O11 POPE  161     113.822  60.267  12.910  1.00  0.00           O
ATOM   9862  O12 POPE  161     116.262  60.527  13.340  1.00  0.00           O
ATOM   9863  C1  POPE  161     113.932  59.497  14.110  1.00  0.00           C
ATOM   9866  C2  POPE  161     112.533  59.227  14.700  1.00  0.00           C
ATOM   9868  O21 POPE  161     112.722  58.837  16.070  1.00  0.00           O
ATOM   9869  C21 POPE  161     112.353  59.717  16.980  1.00  0.00           C
ATOM   9870  O22 POPE  161     111.682  60.717  16.790  1.00  0.00           O
ATOM   9871  C22 POPE  161     112.803  59.177  18.340  1.00  0.00           C
ATOM   9874  C3  POPE  161     111.772  58.107  13.950  1.00  0.00           C
ATOM   9877  O31 POPE  161     110.482  57.907  14.580  1.00  0.00           O
ATOM   9878  C31 POPE  161     110.233  56.667  15.010  1.00  0.00           C
ATOM   9879  O32 POPE  161     110.942  55.697  14.820  1.00  0.00           O
ATOM   9880  C32 POPE  161     108.993  56.677  15.880  1.00  0.00           C
ATOM   9883  C23 POPE  161     112.162  59.887  19.550  1.00  0.00           C
ATOM   9886  C24 POPE  161     113.153  60.717  20.380  1.00  0.00           C
ATOM   9889  C25 POPE  161     112.562  61.127  21.730  1.00  0.00           C
ATOM   9892  C26 POPE  161     113.552  61.927  22.590  1.00  0.00           C
ATOM   9895  C27 POPE  161     112.952  62.397  23.920  1.00  0.00           C
ATOM   9898  C28 POPE  161     113.942  63.297  24.690  1.00  0.00           C
ATOM   9901  C29 POPE  161     113.282  64.247  25.660  1.00  0.00           C
ATOM   9903 0C21 POPE  161     113.533  64.368  26.970  1.00  0.00           C
ATOM   9905 1C21 POPE  161     114.543  63.607  27.790  1.00  0.00           C
ATOM   9908 2C21 POPE  161     115.222  64.537  28.810  1.00  0.00           C
ATOM   9911 3C21 POPE  161     116.073  63.787  29.850  1.00  0.00           C
ATOM   9914 4C21 POPE  161     116.682  64.747  30.880  1.00  0.00           C
ATOM   9917 5C21 POPE  161     117.292  64.007  32.080  1.00  0.00           C
ATOM   9920 6C21 POPE  161     117.932  64.947  33.110  1.00  0.00           C
ATOM   9923 7C21 POPE  161     118.253  64.257  34.440  1.00  0.00           C
ATOM   9926 8C21 POPE  161     119.012  65.158  35.410  1.00  0.00           C
ATOM   9930  C33 POPE  161     109.363  57.167  17.290  1.00  0.00           C
ATOM   9933  C34 POPE  161     108.132  57.617  18.070  1.00  0.00           C
ATOM   9936  C35 POPE  161     108.482  58.157  19.450  1.00  0.00           C
ATOM   9939  C36 POPE  161     108.673  57.077  20.520  1.00  0.00           C
ATOM   9942  C37 POPE  161     109.102  57.728  21.830  1.00  0.00           C
ATOM   9945  C38 POPE  161     109.293  56.797  23.020  1.00  0.00           C
ATOM   9948  C39 POPE  161     109.713  57.607  24.250  1.00  0.00           C
ATOM   9951 0C31 POPE  161     110.303  56.707  25.330  1.00  0.00           C
ATOM   9954 1C31 POPE  161     110.802  57.467  26.570  1.00  0.00           C
ATOM   9957 2C31 POPE  161     111.442  56.467  27.530  1.00  0.00           C
ATOM   9960 3C31 POPE  161     112.062  57.047  28.800  1.00  0.00           C
ATOM   9963 4C31 POPE  161     112.773  55.927  29.570  1.00  0.00           C
ATOM   9966 5C31 POPE  161     113.503  56.417  30.820  1.00  0.00           C
ATOM   9969 6C31 POPE  161     114.212  55.298  31.580  1.00  0.00           C
ATOM   9973  NH3 POPE  162      70.853  41.938  58.120  1.00  0.00           N
ATOM   9977  C12 POPE  162      71.853  42.637  58.970  1.00  0.00           C
ATOM   9980  C11 POPE  162      72.762  41.637  59.700  1.00  0.00           C
ATOM   9983  P   POPE  162      74.603  39.867  59.360  1.00  0.00           P
ATOM   9984  O13 POPE  162      74.652  40.037  60.830  1.00  0.00           O
ATOM   9985  O14 POPE  162      74.443  38.487  58.870  1.00  0.00           O
ATOM   9986  O11 POPE  162      76.002  40.417  58.850  1.00  0.00           O
ATOM   9987  O12 POPE  162      73.533  40.877  58.760  1.00  0.00           O
ATOM   9988  C1  POPE  162      76.243  41.827  58.810  1.00  0.00           C
ATOM   9991  C2  POPE  162      75.973  42.357  57.380  1.00  0.00           C
ATOM   9993  O21 POPE  162      77.103  42.217  56.500  1.00  0.00           O
ATOM   9994  C21 POPE  162      78.082  43.097  56.690  1.00  0.00           C
ATOM   9995  O22 POPE  162      78.473  43.527  57.760  1.00  0.00           O
ATOM   9996  C22 POPE  162      78.442  43.727  55.360  1.00  0.00           C
ATOM   9999  C3  POPE  162      75.433  43.817  57.350  1.00  0.00           C
ATOM  10002  O31 POPE  162      75.332  44.317  55.990  1.00  0.00           O
ATOM  10003  C31 POPE  162      74.393  43.717  55.250  1.00  0.00           C
ATOM  10004  O32 POPE  162      73.463  43.077  55.720  1.00  0.00           O
ATOM  10005  C32 POPE  162      74.662  43.937  53.770  1.00  0.00           C
ATOM  10008  C23 POPE  162      78.882  45.167  55.680  1.00  0.00           C
ATOM  10011  C24 POPE  162      79.232  45.997  54.460  1.00  0.00           C
ATOM  10014  C25 POPE  162      77.992  46.387  53.660  1.00  0.00           C
ATOM  10017  C26 POPE  162      78.362  46.787  52.250  1.00  0.00           C
ATOM  10020  C27 POPE  162      77.213  47.407  51.450  1.00  0.00           C
ATOM  10023  C28 POPE  162      77.622  47.737  50.000  1.00  0.00           C
ATOM  10026  C29 POPE  162      77.603  46.517  49.110  1.00  0.00           C
ATOM  10028 0C21 POPE  162      76.842  46.337  48.010  1.00  0.00           C
ATOM  10030 1C21 POPE  162      75.872  47.337  47.410  1.00  0.00           C
ATOM  10033 2C21 POPE  162      74.412  47.047  47.820  1.00  0.00           C
ATOM  10036 3C21 POPE  162      73.402  48.097  47.320  1.00  0.00           C
ATOM  10039 4C21 POPE  162      71.952  47.577  47.260  1.00  0.00           C
ATOM  10042 5C21 POPE  162      71.393  47.027  48.580  1.00  0.00           C
ATOM  10045 6C21 POPE  162      69.962  46.478  48.420  1.00  0.00           C
ATOM  10048 7C21 POPE  162      69.472  45.688  49.640  1.00  0.00           C
ATOM  10051 8C21 POPE  162      68.082  45.067  49.440  1.00  0.00           C
ATOM  10055  C33 POPE  162      73.723  43.157  52.810  1.00  0.00           C
ATOM  10058  C34 POPE  162      74.443  42.007  52.090  1.00  0.00           C
ATOM  10061  C35 POPE  162      73.662  41.397  50.900  1.00  0.00           C
ATOM  10064  C36 POPE  162      73.592  42.367  49.710  1.00  0.00           C
ATOM  10067  C37 POPE  162      73.073  41.837  48.370  1.00  0.00           C
ATOM  10070  C38 POPE  162      72.643  43.007  47.480  1.00  0.00           C
ATOM  10073  C39 POPE  162      72.772  42.787  45.970  1.00  0.00           C
ATOM  10076 0C31 POPE  162      72.372  44.048  45.200  1.00  0.00           C
ATOM  10079 1C31 POPE  162      72.572  43.947  43.680  1.00  0.00           C
ATOM  10082 2C31 POPE  162      72.482  45.327  43.020  1.00  0.00           C
ATOM  10085 3C31 POPE  162      72.512  45.287  41.490  1.00  0.00           C
ATOM  10088 4C31 POPE  162      73.732  44.557  40.890  1.00  0.00           C
ATOM  10091 5C31 POPE  162      73.993  44.907  39.420  1.00  0.00           C
ATOM  10094 6C31 POPE  162      75.243  44.277  38.840  1.00  0.00           C
ATOM  10098  NH3 POPE  163      68.052 123.688  61.950  1.00  0.00           N
ATOM  10102  C12 POPE  163      68.782 122.557  62.630  1.00  0.00           C
ATOM  10105  C11 POPE  163      68.642 121.217  61.900  1.00  0.00           C
ATOM  10108  P   POPE  163      69.572 118.797  61.910  1.00  0.00           P
ATOM  10109  O13 POPE  163      70.152 117.827  62.870  1.00  0.00           O
ATOM  10110  O14 POPE  163      68.312 118.458  61.240  1.00  0.00           O
ATOM  10111  O11 POPE  163      70.662 119.227  60.850  1.00  0.00           O
ATOM  10112  O12 POPE  163      69.372 120.208  62.620  1.00  0.00           O
ATOM  10113  C1  POPE  163      70.362 119.197  59.460  1.00  0.00           C
ATOM  10116  C2  POPE  163      71.382 120.057  58.680  1.00  0.00           C
ATOM  10118  O21 POPE  163      71.012 119.978  57.300  1.00  0.00           O
ATOM  10119  C21 POPE  163      70.372 121.027  56.820  1.00  0.00           C
ATOM  10120  O22 POPE  163      70.132 122.068  57.410  1.00  0.00           O
ATOM  10121  C22 POPE  163      69.942 120.708  55.400  1.00  0.00           C
ATOM  10124  C3  POPE  163      72.842 119.537  58.920  1.00  0.00           C
ATOM  10127  O31 POPE  163      73.562 119.267  57.700  1.00  0.00           O
ATOM  10128  C31 POPE  163      74.132 120.348  57.150  1.00  0.00           C
ATOM  10129  O32 POPE  163      74.092 121.487  57.600  1.00  0.00           O
ATOM  10130  C32 POPE  163      74.892 119.938  55.900  1.00  0.00           C
ATOM  10133  C23 POPE  163      68.872 121.697  54.900  1.00  0.00           C
ATOM  10136  C24 POPE  163      68.382 121.368  53.500  1.00  0.00           C
ATOM  10139  C25 POPE  163      69.432 121.598  52.400  1.00  0.00           C
ATOM  10142  C26 POPE  163      68.762 121.888  51.060  1.00  0.00           C
ATOM  10145  C27 POPE  163      69.743 122.387  49.990  1.00  0.00           C
ATOM  10148  C28 POPE  163      69.012 122.837  48.720  1.00  0.00           C
ATOM  10151  C29 POPE  163      69.583 124.118  48.160  1.00  0.00           C
ATOM  10153 0C21 POPE  163      70.433 124.217  47.130  1.00  0.00           C
ATOM  10155 1C21 POPE  163      70.982 123.077  46.300  1.00  0.00           C
ATOM  10158 2C21 POPE  163      70.423 123.147  44.870  1.00  0.00           C
ATOM  10161 3C21 POPE  163      71.022 124.297  44.050  1.00  0.00           C
ATOM  10164 4C21 POPE  163      70.412 124.388  42.650  1.00  0.00           C
ATOM  10167 5C21 POPE  163      71.002 125.527  41.820  1.00  0.00           C
ATOM  10170 6C21 POPE  163      70.573 126.902  42.320  1.00  0.00           C
ATOM  10173 7C21 POPE  163      71.363 128.022  41.650  1.00  0.00           C
ATOM  10176 8C21 POPE  163      70.932 129.393  42.170  1.00  0.00           C
ATOM  10180  C33 POPE  163      74.482 120.738  54.640  1.00  0.00           C
ATOM  10183  C34 POPE  163      73.743 119.817  53.660  1.00  0.00           C
ATOM  10186  C35 POPE  163      73.202 120.467  52.380  1.00  0.00           C
ATOM  10189  C36 POPE  163      74.242 121.277  51.600  1.00  0.00           C
ATOM  10192  C37 POPE  163      73.912 122.767  51.600  1.00  0.00           C
ATOM  10195  C38 POPE  163      75.022 123.607  50.960  1.00  0.00           C
ATOM  10198  C39 POPE  163      74.622 125.078  50.850  1.00  0.00           C
ATOM  10201 0C31 POPE  163      73.482 125.337  49.870  1.00  0.00           C
ATOM  10204 1C31 POPE  163      73.262 126.842  49.650  1.00  0.00           C
ATOM  10207 2C31 POPE  163      72.012 127.133  48.810  1.00  0.00           C
ATOM  10210 3C31 POPE  163      71.772 128.642  48.670  1.00  0.00           C
ATOM  10213 4C31 POPE  163      71.082 129.022  47.360  1.00  0.00           C
ATOM  10216 5C31 POPE  163      71.232 130.522  47.060  1.00  0.00           C
ATOM  10219 6C31 POPE  163      70.842 130.902  45.640  1.00  0.00           C
ATOM  10223  NH3 POPE  164      88.762 117.568  16.680  1.00  0.00           N
ATOM  10227  C12 POPE  164      88.792 116.328  17.560  1.00  0.00           C
ATOM  10230  C11 POPE  164      88.603 114.997  16.810  1.00  0.00           C
ATOM  10233  P   POPE  164      88.983 112.407  17.230  1.00  0.00           P
ATOM  10234  O13 POPE  164      88.463 112.287  15.860  1.00  0.00           O
ATOM  10235  O14 POPE  164      90.233 111.688  17.540  1.00  0.00           O
ATOM  10236  O11 POPE  164      87.873 112.007  18.290  1.00  0.00           O
ATOM  10237  O12 POPE  164      89.182 113.947  17.590  1.00  0.00           O
ATOM  10238  C1  POPE  164      86.493 112.327  18.160  1.00  0.00           C
ATOM  10241  C2  POPE  164      85.902 112.907  19.480  1.00  0.00           C
ATOM  10243  O21 POPE  164      84.522 113.257  19.270  1.00  0.00           O
ATOM  10244  C21 POPE  164      83.872 114.008  20.160  1.00  0.00           C
ATOM  10245  O22 POPE  164      83.542 115.167  19.950  1.00  0.00           O
ATOM  10246  C22 POPE  164      83.652 113.238  21.460  1.00  0.00           C
ATOM  10249  C3  POPE  164      86.793 114.108  19.920  1.00  0.00           C
ATOM  10252  O31 POPE  164      86.372 114.738  21.130  1.00  0.00           O
ATOM  10253  C31 POPE  164      87.003 114.558  22.290  1.00  0.00           C
ATOM  10254  O32 POPE  164      86.912 115.337  23.220  1.00  0.00           O
ATOM  10255  C32 POPE  164      87.783 113.238  22.430  1.00  0.00           C
ATOM  10258  C23 POPE  164      82.892 114.077  22.520  1.00  0.00           C
ATOM  10261  C24 POPE  164      82.663 113.268  23.810  1.00  0.00           C
ATOM  10264  C25 POPE  164      81.863 114.038  24.880  1.00  0.00           C
ATOM  10267  C26 POPE  164      81.632 113.158  26.120  1.00  0.00           C
ATOM  10270  C27 POPE  164      81.822 113.917  27.440  1.00  0.00           C
ATOM  10273  C28 POPE  164      81.892 112.938  28.620  1.00  0.00           C
ATOM  10276  C29 POPE  164      81.933 113.657  29.940  1.00  0.00           C
ATOM  10278 0C21 POPE  164      80.993 113.558  30.900  1.00  0.00           C
ATOM  10280 1C21 POPE  164      79.762 112.697  30.810  1.00  0.00           C
ATOM  10283 2C21 POPE  164      78.812 112.917  31.990  1.00  0.00           C
ATOM  10286 3C21 POPE  164      79.443 112.557  33.350  1.00  0.00           C
ATOM  10289 4C21 POPE  164      79.562 113.777  34.280  1.00  0.00           C
ATOM  10292 5C21 POPE  164      80.432 113.497  35.510  1.00  0.00           C
ATOM  10295 6C21 POPE  164      80.122 114.458  36.660  1.00  0.00           C
ATOM  10298 7C21 POPE  164      81.052 114.257  37.860  1.00  0.00           C
ATOM  10301 8C21 POPE  164      80.443 114.777  39.160  1.00  0.00           C
ATOM  10305  C33 POPE  164      88.122 112.977  23.920  1.00  0.00           C
ATOM  10308  C34 POPE  164      88.722 111.587  24.230  1.00  0.00           C
ATOM  10311  C35 POPE  164      88.883 111.377  25.750  1.00  0.00           C
ATOM  10314  C36 POPE  164      89.772 110.197  26.130  1.00  0.00           C
ATOM  10317  C37 POPE  164      90.072 110.158  27.640  1.00  0.00           C
ATOM  10320  C38 POPE  164      91.082 109.077  28.040  1.00  0.00           C
ATOM  10323  C39 POPE  164      90.452 107.798  28.610  1.00  0.00           C
ATOM  10326 0C31 POPE  164      91.504 106.727  28.950  1.00  0.00           C
ATOM  10329 1C31 POPE  164      90.882 105.488  29.600  1.00  0.00           C
ATOM  10332 2C31 POPE  164      91.892 104.607  30.340  1.00  0.00           C
ATOM  10335 3C31 POPE  164      91.262 103.357  30.980  1.00  0.00           C
ATOM  10338 4C31 POPE  164      90.103 103.667  31.940  1.00  0.00           C
ATOM  10341 5C31 POPE  164      89.592 102.417  32.680  1.00  0.00           C
ATOM  10344 6C31 POPE  164      88.312 102.687  33.460  1.00  0.00           C
ATOM  10348  NH3 POPE  165     115.062  84.378  17.270  1.00  0.00           N
ATOM  10352  C12 POPE  165     115.952  83.418  16.520  1.00  0.00           C
ATOM  10355  C11 POPE  165     117.423  83.818  16.600  1.00  0.00           C
ATOM  10358  P   POPE  165     119.102  84.507  18.510  1.00  0.00           P
ATOM  10359  O13 POPE  165     119.352  83.997  19.860  1.00  0.00           O
ATOM  10360  O14 POPE  165     120.182  84.327  17.510  1.00  0.00           O
ATOM  10361  O11 POPE  165     118.743  86.048  18.610  1.00  0.00           O
ATOM  10362  O12 POPE  165     117.773  83.857  17.970  1.00  0.00           O
ATOM  10363  C1  POPE  165     117.482  86.538  19.060  1.00  0.00           C
ATOM  10366  C2  POPE  165     117.332  86.487  20.610  1.00  0.00           C
ATOM  10368  O21 POPE  165     116.003  86.857  21.020  1.00  0.00           O
ATOM  10369  C21 POPE  165     115.052  85.988  20.760  1.00  0.00           C
ATOM  10370  O22 POPE  165     115.122  85.027  20.010  1.00  0.00           O
ATOM  10371  C22 POPE  165     113.883  86.268  21.700  1.00  0.00           C
ATOM  10374  C3  POPE  165     118.342  87.457  21.290  1.00  0.00           C
ATOM  10377  O31 POPE  165     117.903  87.907  22.590  1.00  0.00           O
ATOM  10378  C31 POPE  165     118.032  86.997  23.550  1.00  0.00           C
ATOM  10379  O32 POPE  165     118.692  85.977  23.500  1.00  0.00           O
ATOM  10380  C32 POPE  165     117.122  87.357  24.730  1.00  0.00           C
ATOM  10383  C23 POPE  165     113.102  87.557  21.440  1.00  0.00           C
ATOM  10386  C24 POPE  165     111.852  87.607  22.320  1.00  0.00           C
ATOM  10389  C25 POPE  165     110.982  88.828  22.050  1.00  0.00           C
ATOM  10392  C26 POPE  165     111.253  90.027  22.960  1.00  0.00           C
ATOM  10395  C27 POPE  165     110.572  91.258  22.360  1.00  0.00           C
ATOM  10398  C28 POPE  165     110.653  92.568  23.170  1.00  0.00           C
ATOM  10401  C29 POPE  165     110.062  92.537  24.560  1.00  0.00           C
ATOM  10403 0C21 POPE  165     108.753  92.518  24.890  1.00  0.00           C
ATOM  10405 1C21 POPE  165     107.582  92.428  23.940  1.00  0.00           C
ATOM  10408 2C21 POPE  165     107.113  93.707  23.240  1.00  0.00           C
ATOM  10411 3C21 POPE  165     106.343  94.717  24.110  1.00  0.00           C
ATOM  10414 4C21 POPE  165     107.232  95.547  25.050  1.00  0.00           C
ATOM  10417 5C21 POPE  165     106.462  96.657  25.770  1.00  0.00           C
ATOM  10420 6C21 POPE  165     107.402  97.648  26.470  1.00  0.00           C
ATOM  10423 7C21 POPE  165     106.673  98.768  27.220  1.00  0.00           C
ATOM  10426 8C21 POPE  165     106.232  98.387  28.640  1.00  0.00           C
ATOM  10430  C33 POPE  165     117.143  86.268  25.830  1.00  0.00           C
ATOM  10433  C34 POPE  165     115.882  86.268  26.700  1.00  0.00           C
ATOM  10436  C35 POPE  165     115.723  87.488  27.620  1.00  0.00           C
ATOM  10439  C36 POPE  165     116.364  87.317  29.000  1.00  0.00           C
ATOM  10442  C37 POPE  165     115.833  88.337  30.020  1.00  0.00           C
ATOM  10445  C38 POPE  165     116.452  88.217  31.420  1.00  0.00           C
ATOM  10448  C39 POPE  165     115.973  89.348  32.340  1.00  0.00           C
ATOM  10451 0C31 POPE  165     116.553  89.307  33.750  1.00  0.00           C
ATOM  10454 1C31 POPE  165     115.933  88.228  34.650  1.00  0.00           C
ATOM  10457 2C31 POPE  165     116.332  88.348  36.130  1.00  0.00           C
ATOM  10460 3C31 POPE  165     115.712  89.548  36.850  1.00  0.00           C
ATOM  10463 4C31 POPE  165     114.242  89.348  37.240  1.00  0.00           C
ATOM  10466 5C31 POPE  165     113.482  90.678  37.390  1.00  0.00           C
ATOM  10469 6C31 POPE  165     111.982  90.488  37.630  1.00  0.00           C
ATOM  10473  NH3 POPE  166      30.122 102.848  18.450  1.00  0.00           N
ATOM  10477  C12 POPE  166      30.272 102.547  16.980  1.00  0.00           C
ATOM  10480  C11 POPE  166      28.952 102.627  16.180  1.00  0.00           C
ATOM  10483  P   POPE  166      26.772 101.738  17.300  1.00  0.00           P
ATOM  10484  O13 POPE  166      27.142 102.547  18.480  1.00  0.00           O
ATOM  10485  O14 POPE  166      25.632 102.188  16.480  1.00  0.00           O
ATOM  10486  O11 POPE  166      26.472 100.267  17.760  1.00  0.00           O
ATOM  10487  O12 POPE  166      28.092 101.527  16.470  1.00  0.00           O
ATOM  10488  C1  POPE  166      25.612  99.957  18.860  1.00  0.00           C
ATOM  10491  C2  POPE  166      26.422  99.227  19.950  1.00  0.00           C
ATOM  10493  O21 POPE  166      25.562  98.958  21.070  1.00  0.00           O
ATOM  10494  C21 POPE  166      25.232  99.948  21.890  1.00  0.00           C
ATOM  10495  O22 POPE  166      25.682 101.077  21.890  1.00  0.00           O
ATOM  10496  C22 POPE  166      24.112  99.458  22.830  1.00  0.00           C
ATOM  10499  C3  POPE  166      27.752 100.008  20.240  1.00  0.00           C
ATOM  10502  O31 POPE  166      28.552  99.447  21.300  1.00  0.00           O
ATOM  10503  C31 POPE  166      29.642 100.177  21.520  1.00  0.00           C
ATOM  10504  O32 POPE  166      29.982 101.167  20.900  1.00  0.00           O
ATOM  10505  C32 POPE  166      30.422  99.548  22.670  1.00  0.00           C
ATOM  10508  C23 POPE  166      24.572  99.137  24.280  1.00  0.00           C
ATOM  10511  C24 POPE  166      23.392  98.908  25.240  1.00  0.00           C
ATOM  10514  C25 POPE  166      23.772  98.537  26.680  1.00  0.00           C
ATOM  10517  C26 POPE  166      22.542  98.257  27.570  1.00  0.00           C
ATOM  10520  C27 POPE  166      22.952  97.627  28.920  1.00  0.00           C
ATOM  10523  C28 POPE  166      21.782  97.317  29.870  1.00  0.00           C
ATOM  10526  C29 POPE  166      22.342  96.627  31.090  1.00  0.00           C
ATOM  10528 0C21 POPE  166      21.763  95.678  31.840  1.00  0.00           C
ATOM  10530 1C21 POPE  166      20.362  95.148  31.690  1.00  0.00           C
ATOM  10533 2C21 POPE  166      19.882  94.478  32.990  1.00  0.00           C
ATOM  10536 3C21 POPE  166      19.762  95.447  34.180  1.00  0.00           C
ATOM  10539 4C21 POPE  166      19.092  94.838  35.420  1.00  0.00           C
ATOM  10542 5C21 POPE  166      17.572  94.717  35.270  1.00  0.00           C
ATOM  10545 6C21 POPE  166      16.903  93.958  36.430  1.00  0.00           C
ATOM  10548 7C21 POPE  166      16.152  92.718  35.920  1.00  0.00           C
ATOM  10551 8C21 POPE  166      15.542  91.867  37.030  1.00  0.00           C
ATOM  10555  C33 POPE  166      29.712  99.558  24.040  1.00  0.00           C
ATOM  10558  C34 POPE  166      30.712  99.197  25.150  1.00  0.00           C
ATOM  10561  C35 POPE  166      30.122  99.048  26.550  1.00  0.00           C
ATOM  10564  C36 POPE  166      29.872 100.377  27.280  1.00  0.00           C
ATOM  10567  C37 POPE  166      29.592 100.148  28.770  1.00  0.00           C
ATOM  10570  C38 POPE  166      29.282 101.437  29.560  1.00  0.00           C
ATOM  10573  C39 POPE  166      29.592 101.258  31.050  1.00  0.00           C
ATOM  10576 0C31 POPE  166      29.382 102.518  31.900  1.00  0.00           C
ATOM  10579 1C31 POPE  166      30.232 102.457  33.190  1.00  0.00           C
ATOM  10582 2C31 POPE  166      30.212 103.747  34.020  1.00  0.00           C
ATOM  10585 3C31 POPE  166      28.952 103.917  34.890  1.00  0.00           C
ATOM  10588 4C31 POPE  166      29.012 105.237  35.670  1.00  0.00           C
ATOM  10591 5C31 POPE  166      27.672 105.717  36.240  1.00  0.00           C
ATOM  10594 6C31 POPE  166      27.772 107.107  36.870  1.00  0.00           C
ATOM  10598  NH3 POPE  167      66.842  36.877  19.870  1.00  0.00           N
ATOM  10602  C12 POPE  167      68.202  37.427  19.490  1.00  0.00           C
ATOM  10605  C11 POPE  167      68.132  38.577  18.470  1.00  0.00           C
ATOM  10608  P   POPE  167      70.592  39.017  17.590  1.00  0.00           P
ATOM  10609  O13 POPE  167      70.143  38.557  16.250  1.00  0.00           O
ATOM  10610  O14 POPE  167      71.503  40.187  17.620  1.00  0.00           O
ATOM  10611  O11 POPE  167      71.293  37.787  18.280  1.00  0.00           O
ATOM  10612  O12 POPE  167      69.342  39.337  18.490  1.00  0.00           O
ATOM  10613  C1  POPE  167      72.632  37.887  18.770  1.00  0.00           C
ATOM  10616  C2  POPE  167      72.613  37.707  20.290  1.00  0.00           C
ATOM  10618  O21 POPE  167      73.962  37.787  20.750  1.00  0.00           O
ATOM  10619  C21 POPE  167      74.342  38.447  21.860  1.00  0.00           C
ATOM  10620  O22 POPE  167      75.522  38.537  22.180  1.00  0.00           O
ATOM  10621  C22 POPE  167      73.222  39.037  22.730  1.00  0.00           C
ATOM  10624  C3  POPE  167      72.012  36.317  20.620  1.00  0.00           C
ATOM  10627  O31 POPE  167      71.853  36.157  22.040  1.00  0.00           O
ATOM  10628  C31 POPE  167      70.612  36.037  22.490  1.00  0.00           C
ATOM  10629  O32 POPE  167      69.603  35.997  21.820  1.00  0.00           O
ATOM  10630  C32 POPE  167      70.673  36.057  24.020  1.00  0.00           C
ATOM  10633  C23 POPE  167      73.762  39.777  23.990  1.00  0.00           C
ATOM  10636  C24 POPE  167      72.652  40.197  24.990  1.00  0.00           C
ATOM  10639  C25 POPE  167      72.152  39.027  25.860  1.00  0.00           C
ATOM  10642  C26 POPE  167      72.952  38.887  27.160  1.00  0.00           C
ATOM  10645  C27 POPE  167      72.842  37.507  27.820  1.00  0.00           C
ATOM  10648  C28 POPE  167      73.052  37.547  29.350  1.00  0.00           C
ATOM  10651  C29 POPE  167      71.742  37.547  30.090  1.00  0.00           C
ATOM  10653 0C21 POPE  167      71.482  36.817  31.190  1.00  0.00           C
ATOM  10655 1C21 POPE  167      72.503  35.967  31.910  1.00  0.00           C
ATOM  10658 2C21 POPE  167      72.022  35.507  33.300  1.00  0.00           C
ATOM  10661 3C21 POPE  167      71.823  36.677  34.290  1.00  0.00           C
ATOM  10664 4C21 POPE  167      70.923  36.327  35.480  1.00  0.00           C
ATOM  10667 5C21 POPE  167      69.502  35.917  35.050  1.00  0.00           C
ATOM  10670 6C21 POPE  167      68.423  36.297  36.070  1.00  0.00           C
ATOM  10673 7C21 POPE  167      67.022  35.917  35.570  1.00  0.00           C
ATOM  10676 8C21 POPE  167      65.893  36.357  36.510  1.00  0.00           C
ATOM  10680  C33 POPE  167      69.853  34.937  24.690  1.00  0.00           C
ATOM  10683  C34 POPE  167      70.152  34.817  26.190  1.00  0.00           C
ATOM  10686  C35 POPE  167      71.522  34.197  26.520  1.00  0.00           C
ATOM  10689  C36 POPE  167      71.612  33.707  27.970  1.00  0.00           C
ATOM  10692  C37 POPE  167      72.963  33.037  28.270  1.00  0.00           C
ATOM  10695  C38 POPE  167      72.882  31.897  29.300  1.00  0.00           C
ATOM  10698  C39 POPE  167      72.732  32.367  30.750  1.00  0.00           C
ATOM  10701 0C31 POPE  167      72.802  31.217  31.750  1.00  0.00           C
ATOM  10704 1C31 POPE  167      73.033  31.717  33.190  1.00  0.00           C
ATOM  10707 2C31 POPE  167      73.143  30.567  34.200  1.00  0.00           C
ATOM  10710 3C31 POPE  167      73.262  31.057  35.650  1.00  0.00           C
ATOM  10713 4C31 POPE  167      74.522  31.897  35.890  1.00  0.00           C
ATOM  10716 5C31 POPE  167      74.752  32.207  37.370  1.00  0.00           C
ATOM  10719 6C31 POPE  167      75.993  33.067  37.580  1.00  0.00           C
ATOM  10723  NH3 POPE  168      35.102 103.357  16.750  1.00  0.00           N
ATOM  10727  C12 POPE  168      33.712 103.787  16.340  1.00  0.00           C
ATOM  10730  C11 POPE  168      33.243 105.127  16.970  1.00  0.00           C
ATOM  10733  P   POPE  168      34.072 105.398  19.470  1.00  0.00           P
ATOM  10734  O13 POPE  168      33.502 105.438  20.820  1.00  0.00           O
ATOM  10735  O14 POPE  168      34.892 106.548  19.050  1.00  0.00           O
ATOM  10736  O11 POPE  168      35.032 104.137  19.310  1.00  0.00           O
ATOM  10737  O12 POPE  168      32.993 105.027  18.370  1.00  0.00           O
ATOM  10738  C1  POPE  168      36.162 104.057  20.180  1.00  0.00           C
ATOM  10741  C2  POPE  168      35.882 103.017  21.300  1.00  0.00           C
ATOM  10743  O21 POPE  168      36.662 103.427  22.430  1.00  0.00           O
ATOM  10744  C21 POPE  168      36.222 102.998  23.620  1.00  0.00           C
ATOM  10745  O22 POPE  168      36.772 102.118  24.270  1.00  0.00           O
ATOM  10746  C22 POPE  168      35.092 103.887  24.130  1.00  0.00           C
ATOM  10749  C3  POPE  168      36.262 101.598  20.790  1.00  0.00           C
ATOM  10752  O31 POPE  168      36.362 100.617  21.840  1.00  0.00           O
ATOM  10753  C31 POPE  168      37.502  99.957  21.950  1.00  0.00           C
ATOM  10754  O32 POPE  168      38.502 100.118  21.260  1.00  0.00           O
ATOM  10755  C32 POPE  168      37.333  98.868  23.020  1.00  0.00           C
ATOM  10758  C23 POPE  168      34.693 103.507  25.580  1.00  0.00           C
ATOM  10761  C24 POPE  168      33.493 104.307  26.120  1.00  0.00           C
ATOM  10764  C25 POPE  168      32.892 103.707  27.400  1.00  0.00           C
ATOM  10767  C26 POPE  168      33.922 103.517  28.530  1.00  0.00           C
ATOM  10770  C27 POPE  168      33.312 102.998  29.840  1.00  0.00           C
ATOM  10773  C28 POPE  168      34.342 102.957  30.980  1.00  0.00           C
ATOM  10776  C29 POPE  168      35.242 101.757  30.850  1.00  0.00           C
ATOM  10778 0C21 POPE  168      35.892 101.117  31.830  1.00  0.00           C
ATOM  10780 1C21 POPE  168      35.982 101.517  33.290  1.00  0.00           C
ATOM  10783 2C21 POPE  168      35.102 100.658  34.220  1.00  0.00           C
ATOM  10786 3C21 POPE  168      33.602 100.967  34.070  1.00  0.00           C
ATOM  10789 4C21 POPE  168      32.772 100.647  35.320  1.00  0.00           C
ATOM  10792 5C21 POPE  168      33.112 101.548  36.520  1.00  0.00           C
ATOM  10795 6C21 POPE  168      31.872 101.947  37.340  1.00  0.00           C
ATOM  10798 7C21 POPE  168      32.202 102.718  38.630  1.00  0.00           C
ATOM  10801 8C21 POPE  168      31.042 103.567  39.150  1.00  0.00           C
ATOM  10805  C33 POPE  168      38.583  97.947  23.140  1.00  0.00           C
ATOM  10808  C34 POPE  168      38.752  97.198  24.470  1.00  0.00           C
ATOM  10811  C35 POPE  168      37.712  96.128  24.820  1.00  0.00           C
ATOM  10814  C36 POPE  168      36.322  96.648  25.200  1.00  0.00           C
ATOM  10817  C37 POPE  168      36.332  97.708  26.300  1.00  0.00           C
ATOM  10820  C38 POPE  168      34.903  98.178  26.630  1.00  0.00           C
ATOM  10823  C39 POPE  168      34.842  99.148  27.820  1.00  0.00           C
ATOM  10826 0C31 POPE  168      35.332  98.527  29.130  1.00  0.00           C
ATOM  10829 1C31 POPE  168      34.212  98.298  30.150  1.00  0.00           C
ATOM  10832 2C31 POPE  168      34.722  97.438  31.320  1.00  0.00           C
ATOM  10835 3C31 POPE  168      33.583  96.827  32.150  1.00  0.00           C
ATOM  10838 4C31 POPE  168      34.052  95.598  32.930  1.00  0.00           C
ATOM  10841 5C31 POPE  168      32.912  94.808  33.550  1.00  0.00           C
ATOM  10844 6C31 POPE  168      33.382  93.537  34.260  1.00  0.00           C
ATOM  10848  NH3 POPE  169     127.792  85.037  59.630  1.00  0.00           N
ATOM  10852  C12 POPE  169     128.022  83.558  59.600  1.00  0.00           C
ATOM  10855  C11 POPE  169     126.732  82.827  60.020  1.00  0.00           C
ATOM  10858  P   POPE  169     125.702  80.498  59.510  1.00  0.00           P
ATOM  10859  O13 POPE  169     125.793  79.227  60.280  1.00  0.00           O
ATOM  10860  O14 POPE  169     124.462  81.318  59.600  1.00  0.00           O
ATOM  10861  O11 POPE  169     126.033  80.167  58.000  1.00  0.00           O
ATOM  10862  O12 POPE  169     126.922  81.417  59.940  1.00  0.00           O
ATOM  10863  C1  POPE  169     126.653  81.128  57.150  1.00  0.00           C
ATOM  10866  C2  POPE  169     126.962  80.457  55.800  1.00  0.00           C
ATOM  10868  O21 POPE  169     128.172  80.997  55.240  1.00  0.00           O
ATOM  10869  C21 POPE  169     128.102  82.158  54.660  1.00  0.00           C
ATOM  10870  O22 POPE  169     127.102  82.817  54.490  1.00  0.00           O
ATOM  10871  C22 POPE  169     129.492  82.568  54.220  1.00  0.00           C
ATOM  10874  C3  POPE  169     125.753  80.277  54.850  1.00  0.00           C
ATOM  10877  O31 POPE  169     126.173  79.397  53.800  1.00  0.00           O
ATOM  10878  C31 POPE  169     125.742  79.407  52.540  1.00  0.00           C
ATOM  10879  O32 POPE  169     126.222  78.697  51.680  1.00  0.00           O
ATOM  10880  C32 POPE  169     124.662  80.457  52.290  1.00  0.00           C
ATOM  10883  C23 POPE  169     129.443  83.657  53.130  1.00  0.00           C
ATOM  10886  C24 POPE  169     130.847  84.118  52.730  1.00  0.00           C
ATOM  10889  C25 POPE  169     130.827  85.057  51.520  1.00  0.00           C
ATOM  10892  C26 POPE  169     130.879  84.267  50.210  1.00  0.00           C
ATOM  10895  C27 POPE  169     130.637  85.158  48.990  1.00  0.00           C
ATOM  10898  C28 POPE  169     130.508  84.367  47.680  1.00  0.00           C
ATOM  10901  C29 POPE  169     131.857  84.017  47.110  1.00  0.00           C
ATOM  10903 0C21 POPE  169     132.227  84.217  45.830  1.00  0.00           C
ATOM  10905 1C21 POPE  169     131.327  84.777  44.760  1.00  0.00           C
ATOM  10908 2C21 POPE  169     131.978  84.787  43.360  1.00  0.00           C
ATOM  10911 3C21 POPE  169     133.027  85.897  43.210  1.00  0.00           C
ATOM  10914 4C21 POPE  169     133.678  85.977  41.830  1.00  0.00           C
ATOM  10917 5C21 POPE  169     132.677  86.287  40.710  1.00  0.00           C
ATOM  10920 6C21 POPE  169     133.367  86.618  39.390  1.00  0.00           C
ATOM  10923 7C21 POPE  169     132.377  86.978  38.280  1.00  0.00           C
ATOM  10926 8C21 POPE  169     133.067  87.348  36.970  1.00  0.00           C
ATOM  10930  C33 POPE  169     124.263  80.457  50.800  1.00  0.00           C
ATOM  10933  C34 POPE  169     123.363  81.637  50.400  1.00  0.00           C
ATOM  10936  C35 POPE  169     123.293  81.697  48.880  1.00  0.00           C
ATOM  10939  C36 POPE  169     122.253  82.658  48.300  1.00  0.00           C
ATOM  10942  C37 POPE  169     122.083  82.397  46.800  1.00  0.00           C
ATOM  10945  C38 POPE  169     120.772  82.928  46.230  1.00  0.00           C
ATOM  10948  C39 POPE  169     120.392  82.257  44.900  1.00  0.00           C
ATOM  10951 0C31 POPE  169     121.243  82.708  43.700  1.00  0.00           C
ATOM  10954 1C31 POPE  169     120.973  81.888  42.420  1.00  0.00           C
ATOM  10957 2C31 POPE  169     119.522  81.878  41.920  1.00  0.00           C
ATOM  10960 3C31 POPE  169     118.673  80.757  42.530  1.00  0.00           C
ATOM  10963 4C31 POPE  169     117.323  80.538  41.840  1.00  0.00           C
ATOM  10966 5C31 POPE  169     116.512  79.438  42.520  1.00  0.00           C
ATOM  10969 6C31 POPE  169     115.152  79.167  41.870  1.00  0.00           C
ATOM  10973  NH3 POPE  170      20.172  45.797  58.550  1.00  0.00           N
ATOM  10977  C12 POPE  170      19.952  44.307  58.770  1.00  0.00           C
ATOM  10980  C11 POPE  170      21.142  43.647  59.480  1.00  0.00           C
ATOM  10983  P   POPE  170      21.243  40.997  59.460  1.00  0.00           P
ATOM  10984  O13 POPE  170      22.622  40.757  59.940  1.00  0.00           O
ATOM  10985  O14 POPE  170      20.262  39.917  59.770  1.00  0.00           O
ATOM  10986  O11 POPE  170      21.243  41.237  57.900  1.00  0.00           O
ATOM  10987  O12 POPE  170      20.772  42.377  60.040  1.00  0.00           O
ATOM  10988  C1  POPE  170      22.392  41.097  57.080  1.00  0.00           C
ATOM  10991  C2  POPE  170      21.993  41.167  55.580  1.00  0.00           C
ATOM  10993  O21 POPE  170      21.362  42.427  55.340  1.00  0.00           O
ATOM  10994  C21 POPE  170      21.212  42.957  54.120  1.00  0.00           C
ATOM  10995  O22 POPE  170      20.372  43.807  53.860  1.00  0.00           O
ATOM  10996  C22 POPE  170      22.292  42.547  53.090  1.00  0.00           C
ATOM  10999  C3  POPE  170      21.042  39.997  55.220  1.00  0.00           C
ATOM  11002  O31 POPE  170      20.702  40.037  53.830  1.00  0.00           O
ATOM  11003  C31 POPE  170      19.522  39.557  53.470  1.00  0.00           C
ATOM  11004  O32 POPE  170      18.762  38.927  54.180  1.00  0.00           O
ATOM  11005  C32 POPE  170      19.302  40.037  52.030  1.00  0.00           C
ATOM  11008  C23 POPE  170      22.102  43.217  51.700  1.00  0.00           C
ATOM  11011  C24 POPE  170      23.422  43.547  50.980  1.00  0.00           C
ATOM  11014  C25 POPE  170      24.142  42.377  50.300  1.00  0.00           C
ATOM  11017  C26 POPE  170      23.482  41.847  49.020  1.00  0.00           C
ATOM  11020  C27 POPE  170      24.512  41.177  48.100  1.00  0.00           C
ATOM  11023  C28 POPE  170      23.952  39.987  47.300  1.00  0.00           C
ATOM  11026  C29 POPE  170      25.012  39.297  46.480  1.00  0.00           C
ATOM  11028 0C21 POPE  170      25.862  38.357  46.920  1.00  0.00           C
ATOM  11030 1C21 POPE  170      25.972  37.857  48.340  1.00  0.00           C
ATOM  11033 2C21 POPE  170      27.352  37.237  48.640  1.00  0.00           C
ATOM  11036 3C21 POPE  170      27.602  37.097  50.140  1.00  0.00           C
ATOM  11039 4C21 POPE  170      28.912  36.367  50.460  1.00  0.00           C
ATOM  11042 5C21 POPE  170      29.432  36.677  51.870  1.00  0.00           C
ATOM  11045 6C21 POPE  170      28.432  36.357  52.990  1.00  0.00           C
ATOM  11048 7C21 POPE  170      28.992  36.637  54.390  1.00  0.00           C
ATOM  11051 8C21 POPE  170      28.032  36.217  55.500  1.00  0.00           C
ATOM  11055  C33 POPE  170      17.882  39.887  51.440  1.00  0.00           C
ATOM  11058  C34 POPE  170      17.582  41.027  50.450  1.00  0.00           C
ATOM  11061  C35 POPE  170      18.682  41.247  49.380  1.00  0.00           C
ATOM  11064  C36 POPE  170      18.772  40.057  48.420  1.00  0.00           C
ATOM  11067  C37 POPE  170      19.403  40.337  47.050  1.00  0.00           C
ATOM  11070  C38 POPE  170      19.302  39.097  46.150  1.00  0.00           C
ATOM  11073  C39 POPE  170      19.852  39.277  44.740  1.00  0.00           C
ATOM  11076 0C31 POPE  170      19.042  40.257  43.870  1.00  0.00           C
ATOM  11079 1C31 POPE  170      19.592  40.337  42.440  1.00  0.00           C
ATOM  11082 2C31 POPE  170      18.892  41.408  41.590  1.00  0.00           C
ATOM  11085 3C31 POPE  170      19.652  41.647  40.280  1.00  0.00           C
ATOM  11088 4C31 POPE  170      18.912  42.528  39.270  1.00  0.00           C
ATOM  11091 5C31 POPE  170      19.742  42.777  38.010  1.00  0.00           C
ATOM  11094 6C31 POPE  170      18.902  43.177  36.800  1.00  0.00           C
ATOM  11098  NH3 POPE  171      15.162  80.647  61.900  1.00  0.00           N
ATOM  11102  C12 POPE  171      16.372  79.748  61.830  1.00  0.00           C
ATOM  11105  C11 POPE  171      17.452  80.337  60.910  1.00  0.00           C
ATOM  11108  P   POPE  171      19.072  81.908  62.190  1.00  0.00           P
ATOM  11109  O13 POPE  171      19.062  83.318  62.640  1.00  0.00           O
ATOM  11110  O14 POPE  171      19.112  80.918  63.280  1.00  0.00           O
ATOM  11111  O11 POPE  171      20.242  81.757  61.150  1.00  0.00           O
ATOM  11112  O12 POPE  171      17.782  81.657  61.300  1.00  0.00           O
ATOM  11113  C1  POPE  171      20.112  82.357  59.850  1.00  0.00           C
ATOM  11116  C2  POPE  171      20.352  81.318  58.720  1.00  0.00           C
ATOM  11118  O21 POPE  171      19.132  80.717  58.250  1.00  0.00           O
ATOM  11119  C21 POPE  171      18.492  81.447  57.340  1.00  0.00           C
ATOM  11120  O22 POPE  171      18.852  82.547  56.950  1.00  0.00           O
ATOM  11121  C22 POPE  171      17.252  80.708  56.840  1.00  0.00           C
ATOM  11124  C3  POPE  171      21.332  80.187  59.150  1.00  0.00           C
ATOM  11127  O31 POPE  171      21.672  79.327  58.030  1.00  0.00           O
ATOM  11128  C31 POPE  171      22.423  79.958  57.130  1.00  0.00           C
ATOM  11129  O32 POPE  171      23.022  80.997  57.320  1.00  0.00           O
ATOM  11130  C32 POPE  171      22.272  79.277  55.790  1.00  0.00           C
ATOM  11133  C23 POPE  171      17.032  80.798  55.300  1.00  0.00           C
ATOM  11136  C24 POPE  171      15.642  80.307  54.830  1.00  0.00           C
ATOM  11139  C25 POPE  171      15.332  80.678  53.370  1.00  0.00           C
ATOM  11142  C26 POPE  171      14.062  80.037  52.770  1.00  0.00           C
ATOM  11145  C27 POPE  171      13.722  80.607  51.370  1.00  0.00           C
ATOM  11148  C28 POPE  171      12.872  79.637  50.510  1.00  0.00           C
ATOM  11151  C29 POPE  171      12.302  80.237  49.250  1.00  0.00           C
ATOM  11153 0C21 POPE  171      12.962  80.588  48.130  1.00  0.00           C
ATOM  11155 1C21 POPE  171      14.442  80.447  47.880  1.00  0.00           C
ATOM  11158 2C21 POPE  171      14.822  80.467  46.380  1.00  0.00           C
ATOM  11161 3C21 POPE  171      14.712  81.857  45.730  1.00  0.00           C
ATOM  11164 4C21 POPE  171      15.342  81.947  44.330  1.00  0.00           C
ATOM  11167 5C21 POPE  171      15.462  83.387  43.840  1.00  0.00           C
ATOM  11170 6C21 POPE  171      16.432  83.558  42.660  1.00  0.00           C
ATOM  11173 7C21 POPE  171      16.732  85.037  42.380  1.00  0.00           C
ATOM  11176 8C21 POPE  171      17.882  85.267  41.400  1.00  0.00           C
ATOM  11180  C33 POPE  171      20.842  79.368  55.240  1.00  0.00           C
ATOM  11183  C34 POPE  171      20.822  79.137  53.730  1.00  0.00           C
ATOM  11186  C35 POPE  171      21.542  77.847  53.300  1.00  0.00           C
ATOM  11189  C36 POPE  171      21.372  77.607  51.800  1.00  0.00           C
ATOM  11192  C37 POPE  171      21.942  76.257  51.340  1.00  0.00           C
ATOM  11195  C38 POPE  171      21.812  76.077  49.830  1.00  0.00           C
ATOM  11198  C39 POPE  171      22.323  74.708  49.360  1.00  0.00           C
ATOM  11201 0C31 POPE  171      22.412  74.597  47.840  1.00  0.00           C
ATOM  11204 1C31 POPE  171      22.962  73.247  47.350  1.00  0.00           C
ATOM  11207 2C31 POPE  171      22.992  73.137  45.820  1.00  0.00           C
ATOM  11210 3C31 POPE  171      23.762  71.917  45.280  1.00  0.00           C
ATOM  11213 4C31 POPE  171      23.032  70.567  45.390  1.00  0.00           C
ATOM  11216 5C31 POPE  171      23.432  69.757  46.630  1.00  0.00           C
ATOM  11219 6C31 POPE  171      22.882  68.327  46.660  1.00  0.00           C
ATOM  11223  NH3 POPE  172      89.902 100.438  17.690  1.00  0.00           N
ATOM  11227  C12 POPE  172      88.872  99.437  17.250  1.00  0.00           C
ATOM  11230  C11 POPE  172      88.193  99.917  15.960  1.00  0.00           C
ATOM  11233  P   POPE  172      86.122  99.257  14.530  1.00  0.00           P
ATOM  11234  O13 POPE  172      85.392 100.517  14.260  1.00  0.00           O
ATOM  11235  O14 POPE  172      87.052  98.738  13.510  1.00  0.00           O
ATOM  11236  O11 POPE  172      85.023  98.187  14.880  1.00  0.00           O
ATOM  11237  O12 POPE  172      86.872  99.397  15.900  1.00  0.00           O
ATOM  11238  C1  POPE  172      84.293  98.308  16.120  1.00  0.00           C
ATOM  11241  C2  POPE  172      84.522  97.087  17.060  1.00  0.00           C
ATOM  11243  O21 POPE  172      83.613  97.247  18.160  1.00  0.00           O
ATOM  11244  C21 POPE  172      83.323  96.107  18.780  1.00  0.00           C
ATOM  11245  O22 POPE  172      83.652  94.997  18.410  1.00  0.00           O
ATOM  11246  C22 POPE  172      82.463  96.427  20.010  1.00  0.00           C
ATOM  11249  C3  POPE  172      86.003  97.018  17.570  1.00  0.00           C
ATOM  11252  O31 POPE  172      86.292  95.808  18.310  1.00  0.00           O
ATOM  11253  C31 POPE  172      87.353  95.887  19.110  1.00  0.00           C
ATOM  11254  O32 POPE  172      88.013  96.897  19.290  1.00  0.00           O
ATOM  11255  C32 POPE  172      87.593  94.548  19.800  1.00  0.00           C
ATOM  11258  C23 POPE  172      82.552  95.417  21.180  1.00  0.00           C
ATOM  11261  C24 POPE  172      81.872  95.927  22.470  1.00  0.00           C
ATOM  11264  C25 POPE  172      82.762  96.918  23.240  1.00  0.00           C
ATOM  11267  C26 POPE  172      82.192  97.397  24.590  1.00  0.00           C
ATOM  11270  C27 POPE  172      83.162  98.408  25.250  1.00  0.00           C
ATOM  11273  C28 POPE  172      83.493  98.147  26.730  1.00  0.00           C
ATOM  11276  C29 POPE  172      84.963  98.348  27.030  1.00  0.00           C
ATOM  11278 0C21 POPE  172      85.513  98.868  28.150  1.00  0.00           C
ATOM  11280 1C21 POPE  172      84.783  99.348  29.370  1.00  0.00           C
ATOM  11283 2C21 POPE  172      85.362  98.818  30.700  1.00  0.00           C
ATOM  11286 3C21 POPE  172      84.692  99.518  31.890  1.00  0.00           C
ATOM  11289 4C21 POPE  172      84.953  98.868  33.250  1.00  0.00           C
ATOM  11292 5C21 POPE  172      84.263  99.668  34.370  1.00  0.00           C
ATOM  11295 6C21 POPE  172      84.372  99.038  35.760  1.00  0.00           C
ATOM  11298 7C21 POPE  172      83.262  98.017  36.050  1.00  0.00           C
ATOM  11301 8C21 POPE  172      83.242  97.557  37.510  1.00  0.00           C
ATOM  11305  C33 POPE  172      86.583  94.207  20.920  1.00  0.00           C
ATOM  11308  C34 POPE  172      85.482  93.217  20.480  1.00  0.00           C
ATOM  11311  C35 POPE  172      85.023  92.257  21.590  1.00  0.00           C
ATOM  11314  C36 POPE  172      84.562  92.928  22.900  1.00  0.00           C
ATOM  11317  C37 POPE  172      84.982  92.087  24.120  1.00  0.00           C
ATOM  11320  C38 POPE  172      83.913  91.937  25.200  1.00  0.00           C
ATOM  11323  C39 POPE  172      82.633  91.247  24.710  1.00  0.00           C
ATOM  11326 0C31 POPE  172      81.772  90.708  25.850  1.00  0.00           C
ATOM  11329 1C31 POPE  172      80.592  89.878  25.330  1.00  0.00           C
ATOM  11332 2C31 POPE  172      79.932  89.048  26.440  1.00  0.00           C
ATOM  11335 3C31 POPE  172      78.902  88.047  25.900  1.00  0.00           C
ATOM  11338 4C31 POPE  172      78.232  87.257  27.030  1.00  0.00           C
ATOM  11341 5C31 POPE  172      77.132  86.318  26.530  1.00  0.00           C
ATOM  11344 6C31 POPE  172      76.322  85.717  27.680  1.00  0.00           C
ATOM  11348  NH3 POPE  173      97.453  46.467  61.560  1.00  0.00           N
ATOM  11352  C12 POPE  173      96.533  45.407  62.100  1.00  0.00           C
ATOM  11355  C11 POPE  173      95.942  44.527  60.970  1.00  0.00           C
ATOM  11358  P   POPE  173      98.323  43.607  60.310  1.00  0.00           P
ATOM  11359  O13 POPE  173      99.173  44.817  60.230  1.00  0.00           O
ATOM  11360  O14 POPE  173      98.282  42.938  61.620  1.00  0.00           O
ATOM  11361  O11 POPE  173      98.713  42.637  59.160  1.00  0.00           O
ATOM  11362  O12 POPE  173      96.863  44.097  59.960  1.00  0.00           O
ATOM  11363  C1  POPE  173      98.013  41.417  58.930  1.00  0.00           C
ATOM  11366  C2  POPE  173      98.302  40.837  57.520  1.00  0.00           C
ATOM  11368  O21 POPE  173      97.733  41.667  56.490  1.00  0.00           O
ATOM  11369  C21 POPE  173      98.323  42.807  56.200  1.00  0.00           C
ATOM  11370  O22 POPE  173      99.342  43.267  56.660  1.00  0.00           O
ATOM  11371  C22 POPE  173      97.493  43.567  55.160  1.00  0.00           C
ATOM  11374  C3  POPE  173      97.673  39.417  57.410  1.00  0.00           C
ATOM  11377  O31 POPE  173      97.652  38.907  56.060  1.00  0.00           O
ATOM  11378  C31 POPE  173      98.703  38.207  55.690  1.00  0.00           C
ATOM  11379  O32 POPE  173      99.772  38.147  56.280  1.00  0.00           O
ATOM  11380  C32 POPE  173      98.352  37.447  54.410  1.00  0.00           C
ATOM  11383  C23 POPE  173      98.293  43.827  53.870  1.00  0.00           C
ATOM  11386  C24 POPE  173      97.622  44.867  52.970  1.00  0.00           C
ATOM  11389  C25 POPE  173      96.203  44.487  52.530  1.00  0.00           C
ATOM  11392  C26 POPE  173      95.762  45.307  51.310  1.00  0.00           C
ATOM  11395  C27 POPE  173      94.342  44.987  50.830  1.00  0.00           C
ATOM  11398  C28 POPE  173      93.893  45.867  49.650  1.00  0.00           C
ATOM  11401  C29 POPE  173      93.792  47.337  49.990  1.00  0.00           C
ATOM  11403 0C21 POPE  173      93.393  48.307  49.150  1.00  0.00           C
ATOM  11405 1C21 POPE  173      92.903  48.107  47.740  1.00  0.00           C
ATOM  11408 2C21 POPE  173      93.983  47.947  46.650  1.00  0.00           C
ATOM  11411 3C21 POPE  173      94.792  49.227  46.360  1.00  0.00           C
ATOM  11414 4C21 POPE  173      95.062  49.417  44.860  1.00  0.00           C
ATOM  11417 5C21 POPE  173      96.213  50.397  44.550  1.00  0.00           C
ATOM  11420 6C21 POPE  173      97.582  49.697  44.590  1.00  0.00           C
ATOM  11423 7C21 POPE  173      98.762  50.618  44.220  1.00  0.00           C
ATOM  11426 8C21 POPE  173     100.103  49.897  44.260  1.00  0.00           C
ATOM  11430  C33 POPE  173      97.892  38.327  53.230  1.00  0.00           C
ATOM  11433  C34 POPE  173      97.503  37.447  52.030  1.00  0.00           C
ATOM  11436  C35 POPE  173      96.912  38.197  50.830  1.00  0.00           C
ATOM  11439  C36 POPE  173      97.952  38.897  49.940  1.00  0.00           C
ATOM  11442  C37 POPE  173      97.342  39.367  48.610  1.00  0.00           C
ATOM  11445  C38 POPE  173      98.323  40.117  47.700  1.00  0.00           C
ATOM  11448  C39 POPE  173      97.803  40.197  46.250  1.00  0.00           C
ATOM  11451 0C31 POPE  173      98.743  40.957  45.300  1.00  0.00           C
ATOM  11454 1C31 POPE  173      98.202  40.987  43.870  1.00  0.00           C
ATOM  11457 2C31 POPE  173      99.102  41.757  42.900  1.00  0.00           C
ATOM  11460 3C31 POPE  173      98.442  41.957  41.540  1.00  0.00           C
ATOM  11463 4C31 POPE  173      99.372  42.577  40.490  1.00  0.00           C
ATOM  11466 5C31 POPE  173      98.613  43.087  39.270  1.00  0.00           C
ATOM  11469 6C31 POPE  173      99.512  43.567  38.130  1.00  0.00           C
ATOM  11473  NH3 POPE  174      -5.793  38.427  16.920  1.00  0.00           N
ATOM  11477  C12 POPE  174      -5.253  37.187  16.280  1.00  0.00           C
ATOM  11480  C11 POPE  174      -3.743  37.297  16.110  1.00  0.00           C
ATOM  11483  P   POPE  174      -1.893  36.617  14.450  1.00  0.00           P
ATOM  11484  O13 POPE  174      -1.743  37.947  13.830  1.00  0.00           O
ATOM  11485  O14 POPE  174      -1.603  35.427  13.620  1.00  0.00           O
ATOM  11486  O11 POPE  174      -1.023  36.537  15.790  1.00  0.00           O
ATOM  11487  O12 POPE  174      -3.353  36.447  15.040  1.00  0.00           O
ATOM  11488  C1  POPE  174      -0.673  35.267  16.380  1.00  0.00           C
ATOM  11491  C2  POPE  174      -1.333  34.927  17.760  1.00  0.00           C
ATOM  11493  O21 POPE  174      -1.413  36.017  18.700  1.00  0.00           O
ATOM  11494  C21 POPE  174      -0.323  36.707  18.960  1.00  0.00           C
ATOM  11495  O22 POPE  174       0.812  36.467  18.580  1.00  0.00           O
ATOM  11496  C22 POPE  174      -0.673  37.827  19.940  1.00  0.00           C
ATOM  11499  C3  POPE  174      -0.713  33.647  18.410  1.00  0.00           C
ATOM  11502  O31 POPE  174      -1.543  33.087  19.430  1.00  0.00           O
ATOM  11503  C31 POPE  174      -1.413  33.287  20.750  1.00  0.00           C
ATOM  11504  O32 POPE  174      -2.263  32.957  21.560  1.00  0.00           O
ATOM  11505  C32 POPE  174      -0.103  33.907  21.240  1.00  0.00           C
ATOM  11508  C23 POPE  174      -0.713  37.317  21.400  1.00  0.00           C
ATOM  11511  C24 POPE  174      -0.933  38.417  22.440  1.00  0.00           C
ATOM  11514  C25 POPE  174       0.277  39.347  22.670  1.00  0.00           C
ATOM  11517  C26 POPE  174       0.287  40.618  21.820  1.00  0.00           C
ATOM  11520  C27 POPE  174       0.882  41.837  22.560  1.00  0.00           C
ATOM  11523  C28 POPE  174       0.117  43.147  22.310  1.00  0.00           C
ATOM  11526  C29 POPE  174      -1.233  43.067  22.960  1.00  0.00           C
ATOM  11528 0C21 POPE  174      -1.893  44.057  23.590  1.00  0.00           C
ATOM  11530 1C21 POPE  174      -1.373  45.447  23.770  1.00  0.00           C
ATOM  11533 2C21 POPE  174      -2.383  46.357  24.500  1.00  0.00           C
ATOM  11536 3C21 POPE  174      -1.663  47.537  25.140  1.00  0.00           C
ATOM  11539 4C21 POPE  174      -2.603  48.567  25.760  1.00  0.00           C
ATOM  11542 5C21 POPE  174      -1.843  49.487  26.710  1.00  0.00           C
ATOM  11545 6C21 POPE  174      -2.663  50.667  27.250  1.00  0.00           C
ATOM  11548 7C21 POPE  174      -1.803  51.517  28.200  1.00  0.00           C
ATOM  11551 8C21 POPE  174      -2.523  52.737  28.760  1.00  0.00           C
ATOM  11555  C33 POPE  174       0.902  32.847  21.770  1.00  0.00           C
ATOM  11558  C34 POPE  174       0.942  32.767  23.300  1.00  0.00           C
ATOM  11561  C35 POPE  174       2.332  32.417  23.870  1.00  0.00           C
ATOM  11564  C36 POPE  174       2.822  31.007  23.530  1.00  0.00           C
ATOM  11567  C37 POPE  174       4.142  30.987  22.740  1.00  0.00           C
ATOM  11570  C38 POPE  174       4.702  29.557  22.650  1.00  0.00           C
ATOM  11573  C39 POPE  174       5.922  29.397  21.720  1.00  0.00           C
ATOM  11576 0C31 POPE  174       7.252  29.897  22.310  1.00  0.00           C
ATOM  11579 1C31 POPE  174       8.462  29.327  21.560  1.00  0.00           C
ATOM  11582 2C31 POPE  174       9.812  29.617  22.240  1.00  0.00           C
ATOM  11585 3C31 POPE  174      10.912  28.647  21.770  1.00  0.00           C
ATOM  11588 4C31 POPE  174      12.252  28.907  22.470  1.00  0.00           C
ATOM  11591 5C31 POPE  174      13.372  27.977  21.970  1.00  0.00           C
ATOM  11594 6C31 POPE  174      14.682  28.137  22.740  1.00  0.00           C
ATOM  11598  NH3 POPE  175     105.553  92.938  61.820  1.00  0.00           N
ATOM  11602  C12 POPE  175     104.053  93.038  61.760  1.00  0.00           C
ATOM  11605  C11 POPE  175     103.393  91.648  61.790  1.00  0.00           C
ATOM  11608  P   POPE  175     101.222  92.478  60.590  1.00  0.00           P
ATOM  11609  O13 POPE  175      99.923  91.807  60.370  1.00  0.00           O
ATOM  11610  O14 POPE  175     101.182  93.908  60.990  1.00  0.00           O
ATOM  11611  O11 POPE  175     102.213  92.338  59.360  1.00  0.00           O
ATOM  11612  O12 POPE  175     101.962  91.707  61.770  1.00  0.00           O
ATOM  11613  C1  POPE  175     101.793  92.397  57.990  1.00  0.00           C
ATOM  11616  C2  POPE  175     102.003  93.797  57.340  1.00  0.00           C
ATOM  11618  O21 POPE  175     102.442  93.747  55.970  1.00  0.00           O
ATOM  11619  C21 POPE  175     102.073  92.887  55.070  1.00  0.00           C
ATOM  11620  O22 POPE  175     101.243  92.007  55.180  1.00  0.00           O
ATOM  11621  C22 POPE  175     102.812  93.287  53.770  1.00  0.00           C
ATOM  11624  C3  POPE  175     103.053  94.688  58.060  1.00  0.00           C
ATOM  11627  O31 POPE  175     103.412  95.868  57.290  1.00  0.00           O
ATOM  11628  C31 POPE  175     102.603  96.908  57.440  1.00  0.00           C
ATOM  11629  O32 POPE  175     101.822  97.077  58.350  1.00  0.00           O
ATOM  11630  C32 POPE  175     102.812  97.907  56.300  1.00  0.00           C
ATOM  11633  C23 POPE  175     103.542  92.158  53.020  1.00  0.00           C
ATOM  11636  C24 POPE  175     102.614  91.277  52.180  1.00  0.00           C
ATOM  11639  C25 POPE  175     102.043  91.947  50.910  1.00  0.00           C
ATOM  11642  C26 POPE  175     101.253  90.938  50.060  1.00  0.00           C
ATOM  11645  C27 POPE  175     100.362  91.587  48.990  1.00  0.00           C
ATOM  11648  C28 POPE  175      99.683  90.538  48.080  1.00  0.00           C
ATOM  11651  C29 POPE  175      98.463  91.098  47.400  1.00  0.00           C
ATOM  11653 0C21 POPE  175      97.302  90.447  47.190  1.00  0.00           C
ATOM  11655 1C21 POPE  175      96.992  89.008  47.510  1.00  0.00           C
ATOM  11658 2C21 POPE  175      95.982  88.427  46.490  1.00  0.00           C
ATOM  11661 3C21 POPE  175      96.572  88.187  45.090  1.00  0.00           C
ATOM  11664 4C21 POPE  175      95.502  87.868  44.040  1.00  0.00           C
ATOM  11667 5C21 POPE  175      94.692  89.098  43.630  1.00  0.00           C
ATOM  11670 6C21 POPE  175      93.442  88.728  42.830  1.00  0.00           C
ATOM  11673 7C21 POPE  175      92.572  89.938  42.470  1.00  0.00           C
ATOM  11676 8C21 POPE  175      91.312  89.518  41.720  1.00  0.00           C
ATOM  11680  C33 POPE  175     103.302  97.298  54.970  1.00  0.00           C
ATOM  11683  C34 POPE  175     103.533  98.368  53.900  1.00  0.00           C
ATOM  11686  C35 POPE  175     102.243  99.017  53.400  1.00  0.00           C
ATOM  11689  C36 POPE  175     102.533 100.368  52.740  1.00  0.00           C
ATOM  11692  C37 POPE  175     101.413 100.827  51.810  1.00  0.00           C
ATOM  11695  C38 POPE  175     101.912 101.198  50.410  1.00  0.00           C
ATOM  11698  C39 POPE  175     102.663 100.068  49.680  1.00  0.00           C
ATOM  11701 0C31 POPE  175     102.523 100.218  48.160  1.00  0.00           C
ATOM  11704 1C31 POPE  175     103.402  99.238  47.370  1.00  0.00           C
ATOM  11707 2C31 POPE  175     102.932  99.077  45.910  1.00  0.00           C
ATOM  11710 3C31 POPE  175     102.833 100.398  45.140  1.00  0.00           C
ATOM  11713 4C31 POPE  175     102.402 100.208  43.680  1.00  0.00           C
ATOM  11716 5C31 POPE  175     101.952 101.527  43.040  1.00  0.00           C
ATOM  11719 6C31 POPE  175     101.612 101.387  41.550  1.00  0.00           C
ATOM  11723  NH3 POPE  176     123.673 127.673  63.410  1.00  0.00           N
ATOM  11727  C12 POPE  176     123.253 128.202  62.070  1.00  0.00           C
ATOM  11730  C11 POPE  176     121.752 127.952  61.830  1.00  0.00           C
ATOM  11733  P   POPE  176     121.162 125.387  62.160  1.00  0.00           P
ATOM  11734  O13 POPE  176     122.113 125.327  63.300  1.00  0.00           O
ATOM  11735  O14 POPE  176     119.732 125.497  62.510  1.00  0.00           O
ATOM  11736  O11 POPE  176     121.322 124.147  61.190  1.00  0.00           O
ATOM  11737  O12 POPE  176     121.533 126.642  61.320  1.00  0.00           O
ATOM  11738  C1  POPE  176     122.102 124.297  59.990  1.00  0.00           C
ATOM  11741  C2  POPE  176     121.353 123.967  58.660  1.00  0.00           C
ATOM  11743  O21 POPE  176     122.332 124.127  57.610  1.00  0.00           O
ATOM  11744  C21 POPE  176     122.183 123.447  56.490  1.00  0.00           C
ATOM  11745  O22 POPE  176     121.364 122.577  56.270  1.00  0.00           O
ATOM  11746  C22 POPE  176     123.302 123.887  55.530  1.00  0.00           C
ATOM  11749  C3  POPE  176     120.163 124.948  58.450  1.00  0.00           C
ATOM  11752  O31 POPE  176     119.512 124.767  57.190  1.00  0.00           O
ATOM  11753  C31 POPE  176     118.682 123.737  57.080  1.00  0.00           C
ATOM  11754  O32 POPE  176     118.372 122.988  58.000  1.00  0.00           O
ATOM  11755  C32 POPE  176     118.162 123.628  55.640  1.00  0.00           C
ATOM  11758  C23 POPE  176     123.372 122.977  54.280  1.00  0.00           C
ATOM  11761  C24 POPE  176     124.004 123.628  53.030  1.00  0.00           C
ATOM  11764  C25 POPE  176     123.172 124.787  52.490  1.00  0.00           C
ATOM  11767  C26 POPE  176     123.463 125.097  51.020  1.00  0.00           C
ATOM  11770  C27 POPE  176     122.363 125.973  50.430  1.00  0.00           C
ATOM  11773  C28 POPE  176     122.542 126.232  48.930  1.00  0.00           C
ATOM  11776  C29 POPE  176     121.353 127.022  48.440  1.00  0.00           C
ATOM  11778 0C21 POPE  176     120.513 126.702  47.440  1.00  0.00           C
ATOM  11780 1C21 POPE  176     120.583 125.497  46.530  1.00  0.00           C
ATOM  11783 2C21 POPE  176     119.182 124.917  46.230  1.00  0.00           C
ATOM  11786 3C21 POPE  176     119.212 123.997  45.000  1.00  0.00           C
ATOM  11789 4C21 POPE  176     117.903 123.228  44.760  1.00  0.00           C
ATOM  11792 5C21 POPE  176     117.722 122.057  45.730  1.00  0.00           C
ATOM  11795 6C21 POPE  176     116.322 121.437  45.670  1.00  0.00           C
ATOM  11798 7C21 POPE  176     116.073 120.438  46.820  1.00  0.00           C
ATOM  11801 8C21 POPE  176     114.602 120.057  47.000  1.00  0.00           C
ATOM  11805  C33 POPE  176     118.932 124.527  54.640  1.00  0.00           C
ATOM  11808  C34 POPE  176     118.232 124.727  53.290  1.00  0.00           C
ATOM  11811  C35 POPE  176     118.652 126.072  52.680  1.00  0.00           C
ATOM  11814  C36 POPE  176     117.992 126.393  51.330  1.00  0.00           C
ATOM  11817  C37 POPE  176     118.342 127.802  50.860  1.00  0.00           C
ATOM  11820  C38 POPE  176     117.692 128.202  49.520  1.00  0.00           C
ATOM  11823  C39 POPE  176     116.203 128.562  49.620  1.00  0.00           C
ATOM  11826 0C31 POPE  176     115.922 130.072  49.760  1.00  0.00           C
ATOM  11829 1C31 POPE  176     116.432 130.672  51.080  1.00  0.00           C
ATOM  11832 2C31 POPE  176     116.383 132.202  51.140  1.00  0.00           C
ATOM  11835 3C31 POPE  176     115.023 132.833  50.850  1.00  0.00           C
ATOM  11838 4C31 POPE  176     115.173 134.342  50.750  1.00  0.00           C
ATOM  11841 5C31 POPE  176     113.932 135.103  50.280  1.00  0.00           C
ATOM  11844 6C31 POPE  176     114.303 136.562  50.030  1.00  0.00           C
ATOM  11848  NH3 POPE  177      44.993  10.307  17.550  1.00  0.00           N
ATOM  11852  C12 POPE  177      46.062  10.787  16.610  1.00  0.00           C
ATOM  11855  C11 POPE  177      45.713  12.207  16.150  1.00  0.00           C
ATOM  11858  P   POPE  177      45.303  14.557  17.200  1.00  0.00           P
ATOM  11859  O13 POPE  177      43.842  14.797  17.220  1.00  0.00           O
ATOM  11860  O14 POPE  177      46.062  15.197  16.120  1.00  0.00           O
ATOM  11861  O11 POPE  177      45.812  15.087  18.590  1.00  0.00           O
ATOM  11862  O12 POPE  177      45.562  13.007  17.310  1.00  0.00           O
ATOM  11863  C1  POPE  177      46.082  14.187  19.660  1.00  0.00           C
ATOM  11866  C2  POPE  177      46.572  14.957  20.910  1.00  0.00           C
ATOM  11868  O21 POPE  177      46.893  14.017  21.940  1.00  0.00           O
ATOM  11869  C21 POPE  177      45.932  13.477  22.650  1.00  0.00           C
ATOM  11870  O22 POPE  177      44.732  13.487  22.400  1.00  0.00           O
ATOM  11871  C22 POPE  177      46.553  12.847  23.880  1.00  0.00           C
ATOM  11874  C3  POPE  177      45.632  16.107  21.400  1.00  0.00           C
ATOM  11877  O31 POPE  177      46.072  16.567  22.700  1.00  0.00           O
ATOM  11878  C31 POPE  177      45.182  16.847  23.630  1.00  0.00           C
ATOM  11879  O32 POPE  177      43.983  16.967  23.460  1.00  0.00           O
ATOM  11880  C32 POPE  177      45.893  17.027  24.980  1.00  0.00           C
ATOM  11883  C23 POPE  177      45.542  12.497  24.990  1.00  0.00           C
ATOM  11886  C24 POPE  177      46.322  12.207  26.270  1.00  0.00           C
ATOM  11889  C25 POPE  177      45.522  11.717  27.470  1.00  0.00           C
ATOM  11892  C26 POPE  177      46.502  11.117  28.490  1.00  0.00           C
ATOM  11895  C27 POPE  177      45.882  10.717  29.830  1.00  0.00           C
ATOM  11898  C28 POPE  177      46.852   9.847  30.660  1.00  0.00           C
ATOM  11901  C29 POPE  177      48.222  10.457  30.820  1.00  0.00           C
ATOM  11903 0C21 POPE  177      49.403   9.887  30.510  1.00  0.00           C
ATOM  11905 1C21 POPE  177      49.622   8.477  30.000  1.00  0.00           C
ATOM  11908 2C21 POPE  177      50.693   7.697  30.790  1.00  0.00           C
ATOM  11911 3C21 POPE  177      50.402   7.697  32.300  1.00  0.00           C
ATOM  11914 4C21 POPE  177      50.912   6.477  33.080  1.00  0.00           C
ATOM  11917 5C21 POPE  177      50.192   5.167  32.730  1.00  0.00           C
ATOM  11920 6C21 POPE  177      50.272   4.137  33.870  1.00  0.00           C
ATOM  11923 7C21 POPE  177      49.743   2.747  33.470  1.00  0.00           C
ATOM  11926 8C21 POPE  177      49.762   1.747  34.630  1.00  0.00           C
ATOM  11930  C33 POPE  177      45.452  16.007  26.060  1.00  0.00           C
ATOM  11933  C34 POPE  177      45.522  16.617  27.470  1.00  0.00           C
ATOM  11936  C35 POPE  177      44.912  15.707  28.540  1.00  0.00           C
ATOM  11939  C36 POPE  177      44.982  16.357  29.930  1.00  0.00           C
ATOM  11942  C37 POPE  177      44.272  15.557  31.030  1.00  0.00           C
ATOM  11945  C38 POPE  177      44.522  16.147  32.420  1.00  0.00           C
ATOM  11948  C39 POPE  177      45.882  15.747  33.020  1.00  0.00           C
ATOM  11951 0C31 POPE  177      45.862  14.347  33.660  1.00  0.00           C
ATOM  11954 1C31 POPE  177      47.252  13.927  34.180  1.00  0.00           C
ATOM  11957 2C31 POPE  177      47.243  12.607  34.960  1.00  0.00           C
ATOM  11960 3C31 POPE  177      48.642  12.217  35.430  1.00  0.00           C
ATOM  11963 4C31 POPE  177      48.652  11.117  36.490  1.00  0.00           C
ATOM  11966 5C31 POPE  177      50.072  10.667  36.850  1.00  0.00           C
ATOM  11969 6C31 POPE  177      50.132   9.707  38.040  1.00  0.00           C
ATOM  11973  NH3 POPE  178      42.362  14.427  19.390  1.00  0.00           N
ATOM  11977  C12 POPE  178      40.993  14.817  18.890  1.00  0.00           C
ATOM  11980  C11 POPE  178      40.392  13.797  17.900  1.00  0.00           C
ATOM  11983  P   POPE  178      41.802  11.567  17.770  1.00  0.00           P
ATOM  11984  O13 POPE  178      42.482  10.727  16.760  1.00  0.00           O
ATOM  11985  O14 POPE  178      42.603  11.827  19.000  1.00  0.00           O
ATOM  11986  O11 POPE  178      40.422  10.917  18.190  1.00  0.00           O
ATOM  11987  O12 POPE  178      41.362  12.987  17.230  1.00  0.00           O
ATOM  11988  C1  POPE  178      39.962  10.797  19.530  1.00  0.00           C
ATOM  11991  C2  POPE  178      39.832   9.307  19.950  1.00  0.00           C
ATOM  11993  O21 POPE  178      38.792   9.197  20.940  1.00  0.00           O
ATOM  11994  C21 POPE  178      39.012   9.687  22.160  1.00  0.00           C
ATOM  11995  O22 POPE  178      40.032  10.247  22.510  1.00  0.00           O
ATOM  11996  C22 POPE  178      37.832   9.347  23.060  1.00  0.00           C
ATOM  11999  C3  POPE  178      41.202   8.637  20.310  1.00  0.00           C
ATOM  12002  O31 POPE  178      41.152   7.197  20.440  1.00  0.00           O
ATOM  12003  C31 POPE  178      40.513   6.737  21.510  1.00  0.00           C
ATOM  12004  O32 POPE  178      39.312   6.527  21.570  1.00  0.00           O
ATOM  12005  C32 POPE  178      41.502   6.457  22.630  1.00  0.00           C
ATOM  12008  C23 POPE  178      38.182   9.607  24.550  1.00  0.00           C
ATOM  12011  C24 POPE  178      37.162   9.037  25.540  1.00  0.00           C
ATOM  12014  C25 POPE  178      37.672   9.157  26.990  1.00  0.00           C
ATOM  12017  C26 POPE  178      36.852   8.377  28.030  1.00  0.00           C
ATOM  12020  C27 POPE  178      37.582   8.297  29.380  1.00  0.00           C
ATOM  12023  C28 POPE  178      36.812   7.487  30.450  1.00  0.00           C
ATOM  12026  C29 POPE  178      35.602   8.227  30.960  1.00  0.00           C
ATOM  12028 0C21 POPE  178      34.952   7.977  32.120  1.00  0.00           C
ATOM  12030 1C21 POPE  178      35.262   6.877  33.110  1.00  0.00           C
ATOM  12033 2C21 POPE  178      35.502   7.397  34.540  1.00  0.00           C
ATOM  12036 3C21 POPE  178      35.432   6.267  35.570  1.00  0.00           C
ATOM  12039 4C21 POPE  178      35.722   6.707  37.020  1.00  0.00           C
ATOM  12042 5C21 POPE  178      35.192   5.677  38.030  1.00  0.00           C
ATOM  12045 6C21 POPE  178      35.432   6.067  39.500  1.00  0.00           C
ATOM  12048 7C21 POPE  178      34.412   5.437  40.450  1.00  0.00           C
ATOM  12051 8C21 POPE  178      34.472   5.987  41.880  1.00  0.00           C
ATOM  12055  C33 POPE  178      40.822   5.857  23.880  1.00  0.00           C
ATOM  12058  C34 POPE  178      41.812   5.677  25.040  1.00  0.00           C
ATOM  12061  C35 POPE  178      41.152   5.407  26.390  1.00  0.00           C
ATOM  12064  C36 POPE  178      42.132   5.497  27.570  1.00  0.00           C
ATOM  12067  C37 POPE  178      41.423   5.877  28.870  1.00  0.00           C
ATOM  12070  C38 POPE  178      42.402   6.097  30.030  1.00  0.00           C
ATOM  12073  C39 POPE  178      41.782   6.877  31.210  1.00  0.00           C
ATOM  12076 0C31 POPE  178      41.372   5.997  32.400  1.00  0.00           C
ATOM  12079 1C31 POPE  178      40.062   5.217  32.200  1.00  0.00           C
ATOM  12082 2C31 POPE  178      39.642   4.487  33.490  1.00  0.00           C
ATOM  12085 3C31 POPE  178      38.262   3.837  33.390  1.00  0.00           C
ATOM  12088 4C31 POPE  178      37.842   3.147  34.700  1.00  0.00           C
ATOM  12091 5C31 POPE  178      36.462   2.467  34.590  1.00  0.00           C
ATOM  12094 6C31 POPE  178      35.962   1.927  35.930  1.00  0.00           C
ATOM  12098  NH3 POPE  179     116.033  34.927  19.380  1.00  0.00           N
ATOM  12102  C12 POPE  179     116.642  36.027  18.560  1.00  0.00           C
ATOM  12105  C11 POPE  179     118.153  35.837  18.370  1.00  0.00           C
ATOM  12108  P   POPE  179     119.422  38.177  18.280  1.00  0.00           P
ATOM  12109  O13 POPE  179     120.863  38.067  17.950  1.00  0.00           O
ATOM  12110  O14 POPE  179     118.732  39.427  17.910  1.00  0.00           O
ATOM  12111  O11 POPE  179     119.212  37.938  19.840  1.00  0.00           O
ATOM  12112  O12 POPE  179     118.643  36.947  17.630  1.00  0.00           O
ATOM  12113  C1  POPE  179     119.452  39.007  20.770  1.00  0.00           C
ATOM  12116  C2  POPE  179     118.142  39.617  21.350  1.00  0.00           C
ATOM  12118  O21 POPE  179     118.412  40.967  21.780  1.00  0.00           O
ATOM  12119  C21 POPE  179     117.353  41.657  22.160  1.00  0.00           C
ATOM  12120  O22 POPE  179     116.192  41.337  21.990  1.00  0.00           O
ATOM  12121  C22 POPE  179     117.783  42.938  22.860  1.00  0.00           C
ATOM  12124  C3  POPE  179     117.603  38.737  22.510  1.00  0.00           C
ATOM  12127  O31 POPE  179     118.382  38.947  23.710  1.00  0.00           O
ATOM  12128  C31 POPE  179     117.852  38.457  24.810  1.00  0.00           C
ATOM  12129  O32 POPE  179     116.812  37.817  24.880  1.00  0.00           O
ATOM  12130  C32 POPE  179     118.692  38.917  26.000  1.00  0.00           C
ATOM  12133  C23 POPE  179     117.213  42.967  24.290  1.00  0.00           C
ATOM  12136  C24 POPE  179     117.743  44.127  25.150  1.00  0.00           C
ATOM  12139  C25 POPE  179     117.122  44.067  26.550  1.00  0.00           C
ATOM  12142  C26 POPE  179     117.932  44.787  27.640  1.00  0.00           C
ATOM  12145  C27 POPE  179     117.353  44.467  29.020  1.00  0.00           C
ATOM  12148  C28 POPE  179     118.333  44.687  30.180  1.00  0.00           C
ATOM  12151  C29 POPE  179     117.783  44.107  31.460  1.00  0.00           C
ATOM  12153 0C21 POPE  179     118.493  43.767  32.540  1.00  0.00           C
ATOM  12155 1C21 POPE  179     119.982  43.978  32.700  1.00  0.00           C
ATOM  12158 2C21 POPE  179     120.482  43.537  34.090  1.00  0.00           C
ATOM  12161 3C21 POPE  179     121.842  44.147  34.470  1.00  0.00           C
ATOM  12164 4C21 POPE  179     121.742  45.377  35.390  1.00  0.00           C
ATOM  12167 5C21 POPE  179     121.143  46.627  34.720  1.00  0.00           C
ATOM  12170 6C21 POPE  179     120.912  47.787  35.700  1.00  0.00           C
ATOM  12173 7C21 POPE  179     120.403  49.048  34.990  1.00  0.00           C
ATOM  12176 8C21 POPE  179     119.923  50.137  35.950  1.00  0.00           C
ATOM  12180  C33 POPE  179     119.743  37.857  26.400  1.00  0.00           C
ATOM  12183  C34 POPE  179     121.042  38.477  26.920  1.00  0.00           C
ATOM  12186  C35 POPE  179     120.912  39.097  28.310  1.00  0.00           C
ATOM  12189  C36 POPE  179     121.962  40.187  28.540  1.00  0.00           C
ATOM  12192  C37 POPE  179     121.903  40.807  29.940  1.00  0.00           C
ATOM  12195  C38 POPE  179     122.702  42.107  30.020  1.00  0.00           C
ATOM  12198  C39 POPE  179     123.993  42.067  30.850  1.00  0.00           C
ATOM  12201 0C31 POPE  179     123.783  41.587  32.280  1.00  0.00           C
ATOM  12204 1C31 POPE  179     124.932  41.957  33.220  1.00  0.00           C
ATOM  12207 2C31 POPE  179     124.832  41.217  34.550  1.00  0.00           C
ATOM  12210 3C31 POPE  179     125.772  41.767  35.640  1.00  0.00           C
ATOM  12213 4C31 POPE  179     125.322  43.137  36.160  1.00  0.00           C
ATOM  12216 5C31 POPE  179     126.103  43.577  37.400  1.00  0.00           C
ATOM  12219 6C31 POPE  179     125.502  44.817  38.060  1.00  0.00           C
ATOM  12223  NH3 POPE  180      46.142  66.127  15.190  1.00  0.00           N
ATOM  12227  C12 POPE  180      47.312  65.317  14.680  1.00  0.00           C
ATOM  12230  C11 POPE  180      47.792  64.238  15.680  1.00  0.00           C
ATOM  12233  P   POPE  180      45.812  62.807  16.610  1.00  0.00           P
ATOM  12234  O13 POPE  180      44.962  63.997  16.430  1.00  0.00           O
ATOM  12235  O14 POPE  180      45.262  61.457  16.400  1.00  0.00           O
ATOM  12236  O11 POPE  180      46.502  62.798  18.050  1.00  0.00           O
ATOM  12237  O12 POPE  180      47.013  63.027  15.620  1.00  0.00           O
ATOM  12238  C1  POPE  180      45.552  62.637  19.120  1.00  0.00           C
ATOM  12241  C2  POPE  180      46.182  62.507  20.530  1.00  0.00           C
ATOM  12243  O21 POPE  180      45.303  63.217  21.400  1.00  0.00           O
ATOM  12244  C21 POPE  180      45.042  62.647  22.550  1.00  0.00           C
ATOM  12245  O22 POPE  180      45.472  61.567  22.930  1.00  0.00           O
ATOM  12246  C22 POPE  180      44.172  63.597  23.360  1.00  0.00           C
ATOM  12249  C3  POPE  180      47.603  63.107  20.700  1.00  0.00           C
ATOM  12252  O31 POPE  180      48.032  62.967  22.080  1.00  0.00           O
ATOM  12253  C31 POPE  180      49.272  63.367  22.290  1.00  0.00           C
ATOM  12254  O32 POPE  180      50.002  63.817  21.410  1.00  0.00           O
ATOM  12255  C32 POPE  180      49.692  63.147  23.740  1.00  0.00           C
ATOM  12258  C23 POPE  180      44.142  63.177  24.840  1.00  0.00           C
ATOM  12261  C24 POPE  180      44.053  64.357  25.810  1.00  0.00           C
ATOM  12264  C25 POPE  180      44.422  63.897  27.220  1.00  0.00           C
ATOM  12267  C26 POPE  180      44.732  65.037  28.190  1.00  0.00           C
ATOM  12270  C27 POPE  180      45.092  64.477  29.570  1.00  0.00           C
ATOM  12273  C28 POPE  180      45.602  65.547  30.550  1.00  0.00           C
ATOM  12276  C29 POPE  180      45.952  64.927  31.880  1.00  0.00           C
ATOM  12278 0C21 POPE  180      46.042  65.567  33.050  1.00  0.00           C
ATOM  12280 1C21 POPE  180      45.872  67.057  33.250  1.00  0.00           C
ATOM  12283 2C21 POPE  180      44.792  67.488  34.260  1.00  0.00           C
ATOM  12286 3C21 POPE  180      44.772  69.017  34.390  1.00  0.00           C
ATOM  12289 4C21 POPE  180      43.642  69.557  35.270  1.00  0.00           C
ATOM  12292 5C21 POPE  180      43.592  71.088  35.270  1.00  0.00           C
ATOM  12295 6C21 POPE  180      42.302  71.637  35.910  1.00  0.00           C
ATOM  12298 7C21 POPE  180      42.353  73.137  36.220  1.00  0.00           C
ATOM  12301 8C21 POPE  180      41.082  73.637  36.910  1.00  0.00           C
ATOM  12305  C33 POPE  180      48.862  63.957  24.760  1.00  0.00           C
ATOM  12308  C34 POPE  180      49.012  63.427  26.200  1.00  0.00           C
ATOM  12311  C35 POPE  180      50.252  63.887  26.970  1.00  0.00           C
ATOM  12314  C36 POPE  180      50.462  63.027  28.230  1.00  0.00           C
ATOM  12317  C37 POPE  180      51.553  63.557  29.170  1.00  0.00           C
ATOM  12320  C38 POPE  180      52.292  62.467  29.970  1.00  0.00           C
ATOM  12323  C39 POPE  180      51.402  61.527  30.810  1.00  0.00           C
ATOM  12326 0C31 POPE  180      50.662  62.247  31.940  1.00  0.00           C
ATOM  12329 1C31 POPE  180      49.892  61.267  32.840  1.00  0.00           C
ATOM  12332 2C31 POPE  180      49.193  61.957  34.020  1.00  0.00           C
ATOM  12335 3C31 POPE  180      49.932  61.837  35.360  1.00  0.00           C
ATOM  12338 4C31 POPE  180      51.292  62.537  35.410  1.00  0.00           C
ATOM  12341 5C31 POPE  180      51.823  62.658  36.840  1.00  0.00           C
ATOM  12344 6C31 POPE  180      53.032  63.597  36.950  1.00  0.00           C
ATOM  12348  NH3 POPE  181      29.242  88.147  59.300  1.00  0.00           N
ATOM  12352  C12 POPE  181      29.122  86.648  59.400  1.00  0.00           C
ATOM  12355  C11 POPE  181      28.762  86.098  58.020  1.00  0.00           C
ATOM  12358  P   POPE  181      28.282  83.937  56.670  1.00  0.00           P
ATOM  12359  O13 POPE  181      29.462  83.628  55.830  1.00  0.00           O
ATOM  12360  O14 POPE  181      27.432  82.817  57.150  1.00  0.00           O
ATOM  12361  O11 POPE  181      27.432  85.097  55.960  1.00  0.00           O
ATOM  12362  O12 POPE  181      28.842  84.668  57.970  1.00  0.00           O
ATOM  12363  C1  POPE  181      27.722  85.527  54.630  1.00  0.00           C
ATOM  12366  C2  POPE  181      27.172  86.958  54.360  1.00  0.00           C
ATOM  12368  O21 POPE  181      27.323  87.238  52.960  1.00  0.00           O
ATOM  12369  C21 POPE  181      26.482  88.147  52.480  1.00  0.00           C
ATOM  12370  O22 POPE  181      25.442  88.517  53.000  1.00  0.00           O
ATOM  12371  C22 POPE  181      27.062  88.647  51.160  1.00  0.00           C
ATOM  12374  C3  POPE  181      27.942  88.038  55.180  1.00  0.00           C
ATOM  12377  O31 POPE  181      27.462  89.388  54.950  1.00  0.00           O
ATOM  12378  C31 POPE  181      27.912  90.288  55.820  1.00  0.00           C
ATOM  12379  O32 POPE  181      28.673  90.047  56.740  1.00  0.00           O
ATOM  12380  C32 POPE  181      27.412  91.678  55.440  1.00  0.00           C
ATOM  12383  C23 POPE  181      26.162  89.577  50.320  1.00  0.00           C
ATOM  12386  C24 POPE  181      26.682  89.598  48.870  1.00  0.00           C
ATOM  12389  C25 POPE  181      26.152  90.747  47.990  1.00  0.00           C
ATOM  12392  C26 POPE  181      27.222  91.287  47.030  1.00  0.00           C
ATOM  12395  C27 POPE  181      28.322  92.098  47.740  1.00  0.00           C
ATOM  12398  C28 POPE  181      29.362  92.718  46.800  1.00  0.00           C
ATOM  12401  C29 POPE  181      28.802  93.887  46.020  1.00  0.00           C
ATOM  12403 0C21 POPE  181      28.702  94.017  44.690  1.00  0.00           C
ATOM  12405 1C21 POPE  181      29.102  93.017  43.630  1.00  0.00           C
ATOM  12408 2C21 POPE  181      30.272  93.517  42.760  1.00  0.00           C
ATOM  12411 3C21 POPE  181      29.942  94.787  41.950  1.00  0.00           C
ATOM  12414 4C21 POPE  181      31.073  95.158  40.990  1.00  0.00           C
ATOM  12417 5C21 POPE  181      30.672  96.277  40.010  1.00  0.00           C
ATOM  12420 6C21 POPE  181      30.513  97.667  40.640  1.00  0.00           C
ATOM  12423 7C21 POPE  181      30.022  98.678  39.600  1.00  0.00           C
ATOM  12426 8C21 POPE  181      29.792 100.088  40.160  1.00  0.00           C
ATOM  12430  C33 POPE  181      28.422  92.758  55.910  1.00  0.00           C
ATOM  12433  C34 POPE  181      29.802  92.687  55.240  1.00  0.00           C
ATOM  12436  C35 POPE  181      29.772  93.017  53.740  1.00  0.00           C
ATOM  12439  C36 POPE  181      31.182  93.257  53.170  1.00  0.00           C
ATOM  12442  C37 POPE  181      31.162  93.607  51.670  1.00  0.00           C
ATOM  12445  C38 POPE  181      32.572  93.908  51.120  1.00  0.00           C
ATOM  12448  C39 POPE  181      32.602  94.118  49.600  1.00  0.00           C
ATOM  12451 0C31 POPE  181      31.972  95.438  49.130  1.00  0.00           C
ATOM  12454 1C31 POPE  181      32.072  95.638  47.600  1.00  0.00           C
ATOM  12457 2C31 POPE  181      32.982  96.807  47.170  1.00  0.00           C
ATOM  12460 3C31 POPE  181      34.442  96.637  47.610  1.00  0.00           C
ATOM  12463 4C31 POPE  181      35.412  97.568  46.870  1.00  0.00           C
ATOM  12466 5C31 POPE  181      36.872  97.348  47.290  1.00  0.00           C
ATOM  12469 6C31 POPE  181      37.853  98.368  46.700  1.00  0.00           C
ATOM  12473  NH3 POPE  182      83.872 101.958  16.060  1.00  0.00           N
ATOM  12477  C12 POPE  182      84.863 102.118  17.180  1.00  0.00           C
ATOM  12480  C11 POPE  182      85.042 103.598  17.480  1.00  0.00           C
ATOM  12483  P   POPE  182      87.562 103.877  18.100  1.00  0.00           P
ATOM  12484  O13 POPE  182      88.153 102.518  18.020  1.00  0.00           O
ATOM  12485  O14 POPE  182      87.743 104.727  16.900  1.00  0.00           O
ATOM  12486  O11 POPE  182      88.232 104.548  19.360  1.00  0.00           O
ATOM  12487  O12 POPE  182      86.042 103.768  18.480  1.00  0.00           O
ATOM  12488  C1  POPE  182      87.593 104.378  20.630  1.00  0.00           C
[truncated: 1,696,221 more chars]
