# Supplementary material for: Characterizing Membrane Association and Periplasmic Transfer of Bacterial Lipoproteins through Molecular Dynamics Simulations
Source: Structure. 2020 Apr 7;28(4):475–487.e3. doi: 10.1016/j.str.2020.01.012 (PMC7139219; doi:10.1016/j.str.2020.01.012)
Supplement: Data S2. Final Coordinates from Simulations (A–L), Related to Figure 3 [file mmc4.zip › A-L/BAME-5-atomistic.pdb]

TITLE     Protein
REMARK    THIS IS A SIMULATION BOX
CRYST1  129.145  129.145  108.728  90.00  90.00  90.00 P 1           1
MODEL        1
ATOM      1  N   CYSTA   1      67.177  74.192  67.519  1.00  0.00           N
ATOM      3  CA  CYSTA   1      67.488  75.002  68.769  1.00  0.00           C
ATOM      5  C   CYSTA   1      66.148  75.852  69.849  1.00  0.00           C
ATOM      6  O   CYSTA   1      66.327  77.053  69.789  1.00  0.00           O
ATOM      7  CB  CYSTA   1      68.978  75.822  68.049  1.00  0.00           C
ATOM     10  SG  CYSTA   1      70.938  75.293  67.209  1.00  0.00           S
ATOM     11  C1  CYSTA   1      72.217  75.473  65.459  1.00  0.00           C
ATOM     14  CA1 CYSTA   1      68.138  73.432  66.809  1.00  0.00           C
ATOM     15  OA1 CYSTA   1      69.018  72.903  67.479  1.00  0.00           O
ATOM     16  CA2 CYSTA   1      68.198  73.142  65.249  1.00  0.00           C
ATOM     19  C11 CYSTA   1      73.958  75.523  64.969  1.00  0.00           C
ATOM     21  O11 CYSTA   1      74.318  76.052  63.609  1.00  0.00           O
ATOM     22  CX1 CYSTA   1      75.658  76.482  63.389  1.00  0.00           C
ATOM     23  OX1 CYSTA   1      76.358  76.843  64.309  1.00  0.00           O
ATOM     24  CX2 CYSTA   1      76.278  76.363  61.879  1.00  0.00           C
ATOM     27  C12 CYSTA   1      74.988  74.252  65.079  1.00  0.00           C
ATOM     30  O12 CYSTA   1      75.607  73.693  63.829  1.00  0.00           O
ATOM     31  CD1 CYSTA   1      76.988  73.642  63.649  1.00  0.00           C
ATOM     32  OD1 CYSTA   1      77.768  74.223  64.379  1.00  0.00           O
ATOM     33  CD2 CYSTA   1      77.438  72.793  62.389  1.00  0.00           C
ATOM     36  CA3 CYSTA   1      69.548  73.263  64.359  1.00  0.00           C
ATOM     39  CA4 CYSTA   1      69.558  72.583  62.909  1.00  0.00           C
ATOM     42  CA5 CYSTA   1      70.808  72.552  61.909  1.00  0.00           C
ATOM     45  CA6 CYSTA   1      70.677  73.123  60.429  1.00  0.00           C
ATOM     48  CA7 CYSTA   1      71.577  72.522  59.249  1.00  0.00           C
ATOM     51  CA8 CYSTA   1      71.728  73.382  57.929  1.00  0.00           C
ATOM     54  CA9 CYSTA   1      72.077  72.642  56.579  1.00  0.00           C
ATOM     57 0CA1 CYSTA   1      73.077  73.352  55.589  1.00  0.00           C
ATOM     60 1CA1 CYSTA   1      73.278  72.642  54.209  1.00  0.00           C
ATOM     63 2CA1 CYSTA   1      74.438  73.172  53.299  1.00  0.00           C
ATOM     66 3CA1 CYSTA   1      74.658  72.322  52.019  1.00  0.00           C
ATOM     69 4CA1 CYSTA   1      75.827  72.752  51.089  1.00  0.00           C
ATOM     72 5CA1 CYSTA   1      77.217  72.282  51.559  1.00  0.00           C
ATOM     75 6CA1 CYSTA   1      78.357  72.513  50.549  1.00  0.00           C
ATOM     79  CD3 CYSTA   1      78.967  72.632  61.949  1.00  0.00           C
ATOM     82  CD4 CYSTA   1      79.228  72.513  60.399  1.00  0.00           C
ATOM     85  CD5 CYSTA   1      80.618  71.992  59.879  1.00  0.00           C
ATOM     88  CD6 CYSTA   1      80.597  71.333  58.459  1.00  0.00           C
ATOM     91  CD7 CYSTA   1      80.858  69.803  58.449  1.00  0.00           C
ATOM     94  CD8 CYSTA   1      79.988  68.962  57.469  1.00  0.00           C
ATOM     97  CD9 CYSTA   1      80.677  68.373  56.209  1.00  0.00           C
ATOM    100 0CD1 CYSTA   1      80.397  69.102  54.889  1.00  0.00           C
ATOM    103 1CD1 CYSTA   1      80.448  68.192  53.639  1.00  0.00           C
ATOM    106 2CD1 CYSTA   1      79.988  68.903  52.359  1.00  0.00           C
ATOM    109 3CD1 CYSTA   1      79.738  67.942  51.179  1.00  0.00           C
ATOM    112 4CD1 CYSTA   1      79.217  68.662  49.929  1.00  0.00           C
ATOM    115 5CD1 CYSTA   1      78.897  67.693  48.779  1.00  0.00           C
ATOM    118 6CD1 CYSTA   1      78.368  68.373  47.519  1.00  0.00           C
ATOM    122  CX3 CYSTA   1      77.827  76.762  61.529  1.00  0.00           C
ATOM    125  CX4 CYSTA   1      78.688  76.233  60.269  1.00  0.00           C
ATOM    128  CX5 CYSTA   1      79.217  77.172  59.099  1.00  0.00           C
ATOM    131  CX6 CYSTA   1      80.257  76.583  58.029  1.00  0.00           C
ATOM    134  CX7 CYSTA   1      80.387  77.363  56.659  1.00  0.00           C
ATOM    137  CX8 CYSTA   1      81.247  76.832  55.439  1.00  0.00           C
ATOM    140  CX9 CYSTA   1      80.908  77.572  54.139  1.00  0.00           C
ATOM    142 0CX1 CYSTA   1      81.247  77.442  52.809  1.00  0.00           C
ATOM    144 1CX1 CYSTA   1      82.158  76.513  52.029  1.00  0.00           C
ATOM    147 2CX1 CYSTA   1      82.316  76.902  50.519  1.00  0.00           C
ATOM    150 3CX1 CYSTA   1      83.097  78.212  50.239  1.00  0.00           C
ATOM    153 4CX1 CYSTA   1      83.108  78.692  48.769  1.00  0.00           C
ATOM    156 5CX1 CYSTA   1      83.817  80.062  48.619  1.00  0.00           C
ATOM    159 6CX1 CYSTA   1      83.677  80.742  47.249  1.00  0.00           C
ATOM    162 7CX1 CYSTA   1      84.288  82.162  47.239  1.00  0.00           C
ATOM    165 8CX1 CYSTA   1      84.207  82.892  45.899  1.00  0.00           C
ATOM    169  N   SER A   2      64.908  75.502  70.839  1.00  0.00           N
ATOM    171  CA  SER A   2      63.858  76.322  72.029  1.00  0.00           C
ATOM    173  CB  SER A   2      64.747  76.293  73.289  1.00  0.00           C
ATOM    176  OG  SER A   2      65.007  74.932  73.619  1.00  0.00           O
ATOM    178  C   SER A   2      62.158  76.172  72.959  1.00  0.00           C
ATOM    179  O   SER A   2      61.608  75.102  72.709  1.00  0.00           O
ATOM    180  N   GLY A   3      61.278  77.062  74.019  1.00  0.00           N
ATOM    182  CA  GLY A   3      59.898  77.042  75.139  1.00  0.00           C
ATOM    185  C   GLY A   3      58.388  78.082  75.609  1.00  0.00           C
ATOM    186  O   GLY A   3      58.177  78.863  74.699  1.00  0.00           O
ATOM    187  N   ASN A   4      57.197  78.412  76.659  1.00  0.00           N
ATOM    189  CA  ASN A   4      56.038  78.362  77.969  1.00  0.00           C
ATOM    191  CB  ASN A   4      55.988  77.022  78.829  1.00  0.00           C
ATOM    194  CG  ASN A   4      54.888  76.732  79.899  1.00  0.00           C
ATOM    195  OD1 ASN A   4      53.958  75.962  79.649  1.00  0.00           O
ATOM    196  ND2 ASN A   4      54.968  77.302  81.129  1.00  0.00           N
ATOM    199  C   ASN A   4      55.158  79.572  79.019  1.00  0.00           C
ATOM    200  O   ASN A   4      55.698  80.613  79.349  1.00  0.00           O
ATOM    201  N   THR A   5      53.788  79.522  79.639  1.00  0.00           N
ATOM    203  CA  THR A   5      52.787  80.113  80.829  1.00  0.00           C
ATOM    205  CB  THR A   5      51.257  79.802  80.569  1.00  0.00           C
ATOM    207  OG1 THR A   5      50.638  79.133  81.659  1.00  0.00           O
ATOM    209  CG2 THR A   5      50.287  80.982  80.279  1.00  0.00           C
ATOM    213  C   THR A   5      52.768  81.052  82.259  1.00  0.00           C
ATOM    214  O   THR A   5      53.628  80.793  83.109  1.00  0.00           O
ATOM    215  N   LEU A   6      51.728  82.013  82.609  1.00  0.00           N
ATOM    217  CA  LEU A   6      50.798  82.523  83.789  1.00  0.00           C
ATOM    219  CB  LEU A   6      51.038  82.222  85.339  1.00  0.00           C
ATOM    222  CG  LEU A   6      49.778  82.273  86.339  1.00  0.00           C
ATOM    224  CD1 LEU A   6      50.077  81.583  87.689  1.00  0.00           C
ATOM    228  CD2 LEU A   6      49.138  83.612  86.789  1.00  0.00           C
ATOM    232  C   LEU A   6      50.428  84.072  83.799  1.00  0.00           C
ATOM    233  O   LEU A   6      51.348  84.892  83.899  1.00  0.00           O
ATOM    234  N   GLU A   7      49.118  84.543  83.679  1.00  0.00           N
ATOM    236  CA  GLU A   7      48.638  85.942  83.469  1.00  0.00           C
ATOM    238  CB  GLU A   7      47.438  86.522  84.319  1.00  0.00           C
ATOM    241  CG  GLU A   7      46.007  86.023  83.969  1.00  0.00           C
ATOM    244  CD  GLU A   7      45.928  85.632  82.499  1.00  0.00           C
ATOM    245  OE1 GLU A   7      46.158  86.492  81.599  1.00  0.00           O
ATOM    246  OE2 GLU A   7      45.848  84.403  82.249  1.00  0.00           O
ATOM    247  C   GLU A   7      49.598  87.062  83.159  1.00  0.00           C
ATOM    248  O   GLU A   7      50.178  87.092  82.069  1.00  0.00           O
ATOM    249  N   ARG A   8      49.718  88.052  84.069  1.00  0.00           N
ATOM    251  CA  ARG A   8      50.928  88.822  84.259  1.00  0.00           C
ATOM    253  CB  ARG A   8      50.807  90.333  83.869  1.00  0.00           C
ATOM    256  CG  ARG A   8      50.417  90.643  82.409  1.00  0.00           C
ATOM    259  CD  ARG A   8      51.418  90.112  81.369  1.00  0.00           C
ATOM    262  NE  ARG A   8      51.098  90.753  80.069  1.00  0.00           N
ATOM    264  CZ  ARG A   8      51.717  90.462  78.929  1.00  0.00           C
ATOM    265  NH1 ARG A   8      52.548  89.463  78.799  1.00  0.00           N
ATOM    268  NH2 ARG A   8      51.488  91.222  77.889  1.00  0.00           N
ATOM    271  C   ARG A   8      51.178  88.782  85.749  1.00  0.00           C
ATOM    272  O   ARG A   8      50.487  89.463  86.509  1.00  0.00           O
ATOM    273  N   VAL A   9      52.168  88.013  86.209  1.00  0.00           N
ATOM    275  CA  VAL A   9      52.548  87.962  87.609  1.00  0.00           C
ATOM    277  CB  VAL A   9      51.978  86.782  88.409  1.00  0.00           C
ATOM    279  CG1 VAL A   9      50.467  87.013  88.629  1.00  0.00           C
ATOM    283  CG2 VAL A   9      52.278  85.443  87.699  1.00  0.00           C
ATOM    287  C   VAL A   9      54.058  87.933  87.699  1.00  0.00           C
ATOM    288  O   VAL A   9      54.738  87.663  86.719  1.00  0.00           O
ATOM    289  N   VAL A  10      54.568  88.263  88.899  1.00  0.00           N
ATOM    291  CA  VAL A  10      55.968  88.283  89.249  1.00  0.00           C
ATOM    293  CB  VAL A  10      56.708  89.613  88.989  1.00  0.00           C
ATOM    295  CG1 VAL A  10      57.218  89.613  87.539  1.00  0.00           C
ATOM    299  CG2 VAL A  10      55.798  90.822  89.289  1.00  0.00           C
ATOM    303  C   VAL A  10      55.978  87.962  90.719  1.00  0.00           C
ATOM    304  O   VAL A  10      54.998  88.263  91.409  1.00  0.00           O
ATOM    305  N   TYR A  11      56.997  87.283  91.269  1.00  0.00           N
ATOM    307  CA  TYR A  11      58.258  86.903  90.649  1.00  0.00           C
ATOM    309  CB  TYR A  11      59.438  87.863  91.059  1.00  0.00           C
ATOM    312  CG  TYR A  11      60.818  87.222  91.219  1.00  0.00           C
ATOM    313  CD1 TYR A  11      61.708  87.122  90.139  1.00  0.00           C
ATOM    315  CE1 TYR A  11      62.978  86.553  90.299  1.00  0.00           C
ATOM    317  CZ  TYR A  11      63.398  86.102  91.559  1.00  0.00           C
ATOM    318  OH  TYR A  11      64.698  85.602  91.779  1.00  0.00           O
ATOM    320  CD2 TYR A  11      61.238  86.733  92.469  1.00  0.00           C
ATOM    322  CE2 TYR A  11      62.507  86.163  92.639  1.00  0.00           C
ATOM    324  C   TYR A  11      58.498  85.452  90.989  1.00  0.00           C
ATOM    325  O   TYR A  11      57.987  84.962  91.979  1.00  0.00           O
ATOM    326  N   ARG A  12      59.318  84.752  90.189  1.00  0.00           N
ATOM    328  CA  ARG A  12      59.827  83.453  90.539  1.00  0.00           C
ATOM    330  CB  ARG A  12      59.048  82.293  89.899  1.00  0.00           C
ATOM    333  CG  ARG A  12      57.757  81.863  90.619  1.00  0.00           C
ATOM    336  CD  ARG A  12      57.268  80.492  90.139  1.00  0.00           C
ATOM    339  NE  ARG A  12      56.987  80.582  88.669  1.00  0.00           N
ATOM    341  CZ  ARG A  12      57.778  80.193  87.669  1.00  0.00           C
ATOM    342  NH1 ARG A  12      59.028  79.843  87.849  1.00  0.00           N
ATOM    345  NH2 ARG A  12      57.257  80.132  86.459  1.00  0.00           N
ATOM    348  C   ARG A  12      61.248  83.312  90.029  1.00  0.00           C
ATOM    349  O   ARG A  12      61.548  83.873  88.979  1.00  0.00           O
ATOM    350  N   PRO A  13      62.108  82.553  90.699  1.00  0.00           N
ATOM    351  CD  PRO A  13      61.818  81.823  91.919  1.00  0.00           C
ATOM    354  CA  PRO A  13      63.388  82.173  90.169  1.00  0.00           C
ATOM    356  CB  PRO A  13      64.147  81.733  91.429  1.00  0.00           C
ATOM    359  CG  PRO A  13      63.078  81.023  92.259  1.00  0.00           C
ATOM    362  C   PRO A  13      63.237  80.993  89.229  1.00  0.00           C
ATOM    363  O   PRO A  13      62.127  80.492  88.999  1.00  0.00           O
ATOM    364  N   ASP A  14      64.368  80.523  88.679  1.00  0.00           N
ATOM    366  CA  ASP A  14      64.427  79.432  87.729  1.00  0.00           C
ATOM    368  CB  ASP A  14      65.747  79.492  86.909  1.00  0.00           C
ATOM    371  CG  ASP A  14      65.978  80.842  86.239  1.00  0.00           C
ATOM    372  OD1 ASP A  14      65.007  81.632  86.109  1.00  0.00           O
ATOM    373  OD2 ASP A  14      67.128  81.082  85.799  1.00  0.00           O
ATOM    374  C   ASP A  14      64.308  78.082  88.449  1.00  0.00           C
ATOM    375  O   ASP A  14      64.938  77.842  89.469  1.00  0.00           O
ATOM    376  N   ILE A  15      63.498  77.142  87.919  1.00  0.00           N
ATOM    378  CA  ILE A  15      63.398  75.803  88.499  1.00  0.00           C
ATOM    380  CB  ILE A  15      61.997  75.473  89.019  1.00  0.00           C
ATOM    382  CG2 ILE A  15      61.948  74.022  89.579  1.00  0.00           C
ATOM    386  CG1 ILE A  15      61.568  76.502  90.099  1.00  0.00           C
ATOM    389  CD  ILE A  15      60.118  76.332  90.539  1.00  0.00           C
ATOM    393  C   ILE A  15      63.808  74.763  87.479  1.00  0.00           C
ATOM    394  O   ILE A  15      63.058  74.422  86.569  1.00  0.00           O
ATOM    395  N   ASN A  16      64.997  74.162  87.689  1.00  0.00           N
ATOM    397  CA  ASN A  16      65.548  73.163  86.809  1.00  0.00           C
ATOM    399  CB  ASN A  16      67.008  73.472  86.409  1.00  0.00           C
ATOM    402  CG  ASN A  16      67.028  74.722  85.549  1.00  0.00           C
ATOM    403  OD1 ASN A  16      65.988  75.172  85.059  1.00  0.00           O
ATOM    404  ND2 ASN A  16      68.217  75.322  85.309  1.00  0.00           N
ATOM    407  C   ASN A  16      65.417  71.802  87.469  1.00  0.00           C
ATOM    408  O   ASN A  16      65.507  71.653  88.679  1.00  0.00           O
ATOM    409  N   GLN A  17      65.088  70.793  86.659  1.00  0.00           N
ATOM    411  CA  GLN A  17      64.688  69.483  87.069  1.00  0.00           C
ATOM    413  CB  GLN A  17      63.138  69.402  87.189  1.00  0.00           C
ATOM    416  CG  GLN A  17      62.598  69.992  88.509  1.00  0.00           C
ATOM    419  CD  GLN A  17      62.938  69.052  89.659  1.00  0.00           C
ATOM    420  OE1 GLN A  17      62.507  67.892  89.669  1.00  0.00           O
ATOM    421  NE2 GLN A  17      63.698  69.532  90.659  1.00  0.00           N
ATOM    424  C   GLN A  17      65.198  68.502  86.049  1.00  0.00           C
ATOM    425  O   GLN A  17      65.467  68.872  84.899  1.00  0.00           O
ATOM    426  N   GLY A  18      65.358  67.222  86.419  1.00  0.00           N
ATOM    428  CA  GLY A  18      65.818  66.232  85.449  1.00  0.00           C
ATOM    431  C   GLY A  18      67.228  66.342  84.959  1.00  0.00           C
ATOM    432  O   GLY A  18      67.998  67.263  85.229  1.00  0.00           O
ATOM    433  N   ASN A  19      67.618  65.322  84.179  1.00  0.00           N
ATOM    435  CA  ASN A  19      68.887  65.122  83.539  1.00  0.00           C
ATOM    437  CB  ASN A  19      68.897  63.763  82.799  1.00  0.00           C
ATOM    440  CG  ASN A  19      68.668  62.633  83.789  1.00  0.00           C
ATOM    441  OD1 ASN A  19      69.558  62.122  84.459  1.00  0.00           O
ATOM    442  ND2 ASN A  19      67.387  62.182  83.899  1.00  0.00           N
ATOM    445  C   ASN A  19      69.198  66.223  82.549  1.00  0.00           C
ATOM    446  O   ASN A  19      68.318  66.733  81.869  1.00  0.00           O
ATOM    447  N   TYR A  20      70.467  66.622  82.459  1.00  0.00           N
ATOM    449  CA  TYR A  20      70.868  67.672  81.559  1.00  0.00           C
ATOM    451  CB  TYR A  20      71.988  68.553  82.159  1.00  0.00           C
ATOM    454  CG  TYR A  20      72.238  69.742  81.269  1.00  0.00           C
ATOM    455  CD1 TYR A  20      73.168  69.682  80.219  1.00  0.00           C
ATOM    457  CE1 TYR A  20      73.378  70.793  79.399  1.00  0.00           C
ATOM    459  CZ  TYR A  20      72.717  71.992  79.659  1.00  0.00           C
ATOM    460  OH  TYR A  20      72.917  73.102  78.829  1.00  0.00           O
ATOM    462  CD2 TYR A  20      71.537  70.932  81.489  1.00  0.00           C
ATOM    464  CE2 TYR A  20      71.778  72.062  80.699  1.00  0.00           C
ATOM    466  C   TYR A  20      71.348  66.992  80.289  1.00  0.00           C
ATOM    467  O   TYR A  20      72.357  66.302  80.299  1.00  0.00           O
ATOM    468  N   LEU A  21      70.638  67.182  79.179  1.00  0.00           N
ATOM    470  CA  LEU A  21      71.018  66.602  77.929  1.00  0.00           C
ATOM    472  CB  LEU A  21      70.147  65.382  77.539  1.00  0.00           C
ATOM    475  CG  LEU A  21      68.637  65.412  77.859  1.00  0.00           C
ATOM    477  CD1 LEU A  21      67.818  66.252  76.889  1.00  0.00           C
ATOM    481  CD2 LEU A  21      68.028  64.002  77.839  1.00  0.00           C
ATOM    485  C   LEU A  21      71.188  67.672  76.859  1.00  0.00           C
ATOM    486  O   LEU A  21      70.318  68.513  76.649  1.00  0.00           O
ATOM    487  N   THR A  22      72.357  67.693  76.179  1.00  0.00           N
ATOM    489  CA  THR A  22      72.608  68.432  74.949  1.00  0.00           C
ATOM    491  CB  THR A  22      74.098  68.822  74.689  1.00  0.00           C
ATOM    493  OG1 THR A  22      74.788  68.023  73.729  1.00  0.00           O
ATOM    495  CG2 THR A  22      74.928  68.732  75.969  1.00  0.00           C
ATOM    499  C   THR A  22      72.068  67.572  73.819  1.00  0.00           C
ATOM    500  O   THR A  22      72.098  66.342  73.899  1.00  0.00           O
ATOM    501  N   ALA A  23      71.498  68.163  72.749  1.00  0.00           N
ATOM    503  CA  ALA A  23      70.958  67.403  71.619  1.00  0.00           C
ATOM    505  CB  ALA A  23      70.228  68.352  70.679  1.00  0.00           C
ATOM    509  C   ALA A  23      71.988  66.572  70.859  1.00  0.00           C
ATOM    510  O   ALA A  23      71.738  65.432  70.449  1.00  0.00           O
ATOM    511  N   ASN A  24      73.198  67.132  70.729  1.00  0.00           N
ATOM    513  CA  ASN A  24      74.378  66.412  70.279  1.00  0.00           C
ATOM    515  CB  ASN A  24      75.548  67.443  70.189  1.00  0.00           C
ATOM    518  CG  ASN A  24      76.958  66.863  70.089  1.00  0.00           C
ATOM    519  OD1 ASN A  24      77.858  67.242  70.839  1.00  0.00           O
ATOM    520  ND2 ASN A  24      77.168  65.903  69.169  1.00  0.00           N
ATOM    523  C   ASN A  24      74.698  65.193  71.149  1.00  0.00           C
ATOM    524  O   ASN A  24      74.938  64.113  70.619  1.00  0.00           O
ATOM    525  N   ASP A  25      74.638  65.302  72.489  1.00  0.00           N
ATOM    527  CA  ASP A  25      74.778  64.172  73.389  1.00  0.00           C
ATOM    529  CB  ASP A  25      75.038  64.613  74.859  1.00  0.00           C
ATOM    532  CG  ASP A  25      76.478  65.083  75.079  1.00  0.00           C
ATOM    533  OD1 ASP A  25      77.378  64.742  74.259  1.00  0.00           O
ATOM    534  OD2 ASP A  25      76.728  65.663  76.159  1.00  0.00           O
ATOM    535  C   ASP A  25      73.648  63.162  73.289  1.00  0.00           C
ATOM    536  O   ASP A  25      73.897  61.962  73.399  1.00  0.00           O
ATOM    537  N   VAL A  26      72.378  63.563  73.029  1.00  0.00           N
ATOM    539  CA  VAL A  26      71.288  62.642  72.689  1.00  0.00           C
ATOM    541  CB  VAL A  26      69.918  63.302  72.699  1.00  0.00           C
ATOM    543  CG1 VAL A  26      68.798  62.342  72.249  1.00  0.00           C
ATOM    547  CG2 VAL A  26      69.638  63.763  74.149  1.00  0.00           C
ATOM    551  C   VAL A  26      71.518  61.852  71.399  1.00  0.00           C
ATOM    552  O   VAL A  26      71.198  60.672  71.319  1.00  0.00           O
ATOM    553  N   SER A  27      72.128  62.462  70.369  1.00  0.00           N
ATOM    555  CA  SER A  27      72.408  61.793  69.089  1.00  0.00           C
ATOM    557  CB  SER A  27      72.908  62.812  68.029  1.00  0.00           C
ATOM    560  OG  SER A  27      73.018  62.222  66.729  1.00  0.00           O
ATOM    562  C   SER A  27      73.458  60.702  69.199  1.00  0.00           C
ATOM    563  O   SER A  27      73.507  59.782  68.389  1.00  0.00           O
ATOM    564  N   LYS A  28      74.308  60.772  70.249  1.00  0.00           N
ATOM    566  CA  LYS A  28      75.388  59.832  70.519  1.00  0.00           C
ATOM    568  CB  LYS A  28      76.308  60.312  71.679  1.00  0.00           C
ATOM    571  CG  LYS A  28      77.088  61.602  71.459  1.00  0.00           C
ATOM    574  CD  LYS A  28      77.897  62.092  72.689  1.00  0.00           C
ATOM    577  CE  LYS A  28      79.138  61.273  73.039  1.00  0.00           C
ATOM    580  NZ  LYS A  28      79.857  61.942  74.149  1.00  0.00           N
ATOM    584  C   LYS A  28      74.948  58.392  70.819  1.00  0.00           C
ATOM    585  O   LYS A  28      75.708  57.443  70.679  1.00  0.00           O
ATOM    586  N   ILE A  29      73.707  58.192  71.319  1.00  0.00           N
ATOM    588  CA  ILE A  29      73.147  56.863  71.509  1.00  0.00           C
ATOM    590  CB  ILE A  29      71.897  56.842  72.379  1.00  0.00           C
ATOM    592  CG2 ILE A  29      72.217  57.513  73.729  1.00  0.00           C
ATOM    596  CG1 ILE A  29      70.698  57.542  71.709  1.00  0.00           C
ATOM    599  CD  ILE A  29      69.668  56.572  71.119  1.00  0.00           C
ATOM    603  C   ILE A  29      72.917  56.112  70.189  1.00  0.00           C
ATOM    604  O   ILE A  29      72.678  56.692  69.129  1.00  0.00           O
ATOM    605  N   ARG A  30      72.958  54.772  70.219  1.00  0.00           N
ATOM    607  CA  ARG A  30      72.378  53.943  69.179  1.00  0.00           C
ATOM    609  CB  ARG A  30      73.368  53.293  68.179  1.00  0.00           C
ATOM    612  CG  ARG A  30      74.018  54.192  67.119  1.00  0.00           C
ATOM    615  CD  ARG A  30      75.287  54.883  67.609  1.00  0.00           C
ATOM    618  NE  ARG A  30      76.088  55.193  66.379  1.00  0.00           N
ATOM    620  CZ  ARG A  30      77.327  55.632  66.419  1.00  0.00           C
ATOM    621  NH1 ARG A  30      77.958  55.812  67.559  1.00  0.00           N
ATOM    624  NH2 ARG A  30      77.958  56.072  65.359  1.00  0.00           N
ATOM    627  C   ARG A  30      71.618  52.822  69.839  1.00  0.00           C
ATOM    628  O   ARG A  30      71.708  52.583  71.049  1.00  0.00           O
ATOM    629  N   VAL A  31      70.857  52.072  69.029  1.00  0.00           N
ATOM    631  CA  VAL A  31      70.558  50.662  69.259  1.00  0.00           C
ATOM    633  CB  VAL A  31      69.698  50.092  68.139  1.00  0.00           C
ATOM    635  CG1 VAL A  31      69.098  48.742  68.579  1.00  0.00           C
ATOM    639  CG2 VAL A  31      68.577  51.092  67.829  1.00  0.00           C
ATOM    643  C   VAL A  31      71.838  49.852  69.379  1.00  0.00           C
ATOM    644  O   VAL A  31      72.798  50.153  68.689  1.00  0.00           O
ATOM    645  N   GLY A  32      71.868  48.813  70.229  1.00  0.00           N
ATOM    647  CA  GLY A  32      72.978  47.863  70.319  1.00  0.00           C
ATOM    650  C   GLY A  32      73.808  48.092  71.539  1.00  0.00           C
ATOM    651  O   GLY A  32      74.488  47.202  72.029  1.00  0.00           O
ATOM    652  N   MET A  33      73.707  49.302  72.099  1.00  0.00           N
ATOM    654  CA  MET A  33      74.338  49.712  73.309  1.00  0.00           C
ATOM    656  CB  MET A  33      73.858  51.142  73.649  1.00  0.00           C
ATOM    659  CG  MET A  33      74.368  52.212  72.659  1.00  0.00           C
ATOM    662  SD  MET A  33      76.168  52.313  72.459  1.00  0.00           S
ATOM    663  CE  MET A  33      76.207  54.113  72.209  1.00  0.00           C
ATOM    667  C   MET A  33      74.128  48.833  74.529  1.00  0.00           C
ATOM    668  O   MET A  33      73.007  48.542  74.949  1.00  0.00           O
ATOM    669  N   THR A  34      75.257  48.432  75.179  1.00  0.00           N
ATOM    671  CA  THR A  34      75.268  48.032  76.579  1.00  0.00           C
ATOM    673  CB  THR A  34      76.577  47.373  77.059  1.00  0.00           C
ATOM    675  OG1 THR A  34      76.537  46.962  78.429  1.00  0.00           O
ATOM    677  CG2 THR A  34      77.768  48.332  76.919  1.00  0.00           C
ATOM    681  C   THR A  34      74.878  49.202  77.459  1.00  0.00           C
ATOM    682  O   THR A  34      75.268  50.352  77.249  1.00  0.00           O
ATOM    683  N   GLN A  35      74.088  48.912  78.499  1.00  0.00           N
ATOM    685  CA  GLN A  35      73.528  49.862  79.439  1.00  0.00           C
ATOM    687  CB  GLN A  35      72.608  49.052  80.379  1.00  0.00           C
ATOM    690  CG  GLN A  35      71.818  49.892  81.399  1.00  0.00           C
ATOM    693  CD  GLN A  35      70.827  49.032  82.189  1.00  0.00           C
ATOM    694  OE1 GLN A  35      69.618  49.262  82.209  1.00  0.00           O
ATOM    695  NE2 GLN A  35      71.338  47.992  82.889  1.00  0.00           N
ATOM    698  C   GLN A  35      74.588  50.642  80.199  1.00  0.00           C
ATOM    699  O   GLN A  35      74.418  51.802  80.559  1.00  0.00           O
ATOM    700  N   GLN A  36      75.778  50.032  80.379  1.00  0.00           N
ATOM    702  CA  GLN A  36      76.958  50.682  80.949  1.00  0.00           C
ATOM    704  CB  GLN A  36      78.138  49.682  80.919  1.00  0.00           C
ATOM    707  CG  GLN A  36      79.448  50.172  81.569  1.00  0.00           C
ATOM    710  CD  GLN A  36      80.348  50.993  80.639  1.00  0.00           C
ATOM    711  OE1 GLN A  36      80.638  52.152  80.889  1.00  0.00           O
ATOM    712  NE2 GLN A  36      80.827  50.352  79.549  1.00  0.00           N
ATOM    715  C   GLN A  36      77.398  51.912  80.169  1.00  0.00           C
ATOM    716  O   GLN A  36      77.658  52.982  80.709  1.00  0.00           O
ATOM    717  N   GLN A  37      77.428  51.782  78.829  1.00  0.00           N
ATOM    719  CA  GLN A  37      77.928  52.812  77.969  1.00  0.00           C
ATOM    721  CB  GLN A  37      78.338  52.252  76.589  1.00  0.00           C
ATOM    724  CG  GLN A  37      79.618  51.383  76.619  1.00  0.00           C
ATOM    727  CD  GLN A  37      79.988  50.942  75.209  1.00  0.00           C
ATOM    728  OE1 GLN A  37      79.308  51.263  74.229  1.00  0.00           O
ATOM    729  NE2 GLN A  37      81.077  50.153  75.079  1.00  0.00           N
ATOM    732  C   GLN A  37      76.918  53.932  77.809  1.00  0.00           C
ATOM    733  O   GLN A  37      77.288  55.063  77.509  1.00  0.00           O
ATOM    734  N   VAL A  38      75.618  53.642  78.069  1.00  0.00           N
ATOM    736  CA  VAL A  38      74.568  54.662  78.039  1.00  0.00           C
ATOM    738  CB  VAL A  38      73.158  54.062  78.149  1.00  0.00           C
ATOM    740  CG1 VAL A  38      72.098  55.172  78.279  1.00  0.00           C
ATOM    744  CG2 VAL A  38      72.848  53.223  76.889  1.00  0.00           C
ATOM    748  C   VAL A  38      74.827  55.672  79.129  1.00  0.00           C
ATOM    749  O   VAL A  38      74.768  56.882  78.949  1.00  0.00           O
ATOM    750  N   ALA A  39      75.228  55.162  80.309  1.00  0.00           N
ATOM    752  CA  ALA A  39      75.507  56.012  81.439  1.00  0.00           C
ATOM    754  CB  ALA A  39      75.458  55.162  82.709  1.00  0.00           C
ATOM    758  C   ALA A  39      76.838  56.742  81.369  1.00  0.00           C
ATOM    759  O   ALA A  39      77.088  57.672  82.119  1.00  0.00           O
ATOM    760  N   TYR A  40      77.738  56.342  80.429  1.00  0.00           N
ATOM    762  CA  TYR A  40      79.018  56.992  80.179  1.00  0.00           C
ATOM    764  CB  TYR A  40      79.798  56.172  79.099  1.00  0.00           C
ATOM    767  CG  TYR A  40      81.147  56.742  78.759  1.00  0.00           C
ATOM    768  CD1 TYR A  40      82.197  56.662  79.679  1.00  0.00           C
ATOM    770  CE1 TYR A  40      83.426  57.272  79.409  1.00  0.00           C
ATOM    772  CZ  TYR A  40      83.607  57.973  78.219  1.00  0.00           C
ATOM    773  OH  TYR A  40      84.798  58.693  78.019  1.00  0.00           O
ATOM    775  CD2 TYR A  40      81.367  57.392  77.519  1.00  0.00           C
ATOM    777  CE2 TYR A  40      82.596  58.012  77.259  1.00  0.00           C
ATOM    779  C   TYR A  40      78.897  58.452  79.739  1.00  0.00           C
ATOM    780  O   TYR A  40      79.628  59.332  80.199  1.00  0.00           O
ATOM    781  N   ALA A  41      77.988  58.742  78.809  1.00  0.00           N
ATOM    783  CA  ALA A  41      77.958  60.042  78.169  1.00  0.00           C
ATOM    785  CB  ALA A  41      78.068  59.842  76.659  1.00  0.00           C
ATOM    789  C   ALA A  41      76.678  60.802  78.449  1.00  0.00           C
ATOM    790  O   ALA A  41      76.698  62.022  78.399  1.00  0.00           O
ATOM    791  N   LEU A  42      75.558  60.133  78.819  1.00  0.00           N
ATOM    793  CA  LEU A  42      74.348  60.822  79.239  1.00  0.00           C
ATOM    795  CB  LEU A  42      73.107  60.002  78.789  1.00  0.00           C
ATOM    798  CG  LEU A  42      72.888  59.912  77.269  1.00  0.00           C
ATOM    800  CD1 LEU A  42      71.548  59.202  76.999  1.00  0.00           C
ATOM    804  CD2 LEU A  42      72.938  61.282  76.569  1.00  0.00           C
ATOM    808  C   LEU A  42      74.268  60.962  80.749  1.00  0.00           C
ATOM    809  O   LEU A  42      73.357  61.572  81.299  1.00  0.00           O
ATOM    810  N   GLY A  43      75.268  60.403  81.459  1.00  0.00           N
ATOM    812  CA  GLY A  43      75.268  60.333  82.919  1.00  0.00           C
ATOM    815  C   GLY A  43      74.298  59.312  83.439  1.00  0.00           C
ATOM    816  O   GLY A  43      73.607  58.602  82.699  1.00  0.00           O
ATOM    817  N   THR A  44      74.208  59.182  84.769  1.00  0.00           N
ATOM    819  CA  THR A  44      73.287  58.232  85.379  1.00  0.00           C
ATOM    821  CB  THR A  44      73.668  57.882  86.819  1.00  0.00           C
ATOM    823  OG1 THR A  44      73.838  59.032  87.639  1.00  0.00           O
ATOM    825  CG2 THR A  44      75.028  57.173  86.779  1.00  0.00           C
ATOM    829  C   THR A  44      71.868  58.792  85.309  1.00  0.00           C
ATOM    830  O   THR A  44      71.678  59.962  85.649  1.00  0.00           O
ATOM    831  N   PRO A  45      70.838  58.092  84.869  1.00  0.00           N
ATOM    832  CD  PRO A  45      70.848  56.653  84.619  1.00  0.00           C
ATOM    835  CA  PRO A  45      69.488  58.652  84.809  1.00  0.00           C
ATOM    837  CB  PRO A  45      68.688  57.552  84.099  1.00  0.00           C
ATOM    840  CG  PRO A  45      69.357  56.273  84.569  1.00  0.00           C
ATOM    843  C   PRO A  45      68.938  58.943  86.189  1.00  0.00           C
ATOM    844  O   PRO A  45      68.958  58.082  87.059  1.00  0.00           O
ATOM    845  N   LEU A  46      68.418  60.162  86.439  1.00  0.00           N
ATOM    847  CA  LEU A  46      67.798  60.452  87.719  1.00  0.00           C
ATOM    849  CB  LEU A  46      67.708  61.973  88.039  1.00  0.00           C
ATOM    852  CG  LEU A  46      68.998  62.583  88.619  1.00  0.00           C
ATOM    854  CD1 LEU A  46      70.128  62.622  87.589  1.00  0.00           C
ATOM    858  CD2 LEU A  46      68.698  63.962  89.219  1.00  0.00           C
ATOM    862  C   LEU A  46      66.418  59.842  87.879  1.00  0.00           C
ATOM    863  O   LEU A  46      65.898  59.792  88.999  1.00  0.00           O
ATOM    864  N   MET A  47      65.787  59.363  86.799  1.00  0.00           N
ATOM    866  CA  MET A  47      64.577  58.592  86.899  1.00  0.00           C
ATOM    868  CB  MET A  47      63.368  59.363  86.299  1.00  0.00           C
ATOM    871  CG  MET A  47      63.028  60.622  87.129  1.00  0.00           C
ATOM    874  SD  MET A  47      61.577  61.613  86.639  1.00  0.00           S
ATOM    875  CE  MET A  47      60.327  60.363  87.039  1.00  0.00           C
ATOM    879  C   MET A  47      64.817  57.252  86.239  1.00  0.00           C
ATOM    880  O   MET A  47      65.217  57.162  85.079  1.00  0.00           O
ATOM    881  N   SER A  48      64.558  56.162  86.979  1.00  0.00           N
ATOM    883  CA  SER A  48      64.598  54.813  86.459  1.00  0.00           C
ATOM    885  CB  SER A  48      65.708  53.892  87.069  1.00  0.00           C
ATOM    888  OG  SER A  48      65.577  53.652  88.469  1.00  0.00           O
ATOM    890  C   SER A  48      63.218  54.262  86.679  1.00  0.00           C
ATOM    891  O   SER A  48      62.327  54.982  87.129  1.00  0.00           O
ATOM    892  N   ASP A  49      62.958  53.002  86.289  1.00  0.00           N
ATOM    894  CA  ASP A  49      61.597  52.523  86.179  1.00  0.00           C
ATOM    896  CB  ASP A  49      61.418  51.942  84.759  1.00  0.00           C
ATOM    899  CG  ASP A  49      59.978  51.922  84.269  1.00  0.00           C
ATOM    900  OD1 ASP A  49      59.097  52.612  84.839  1.00  0.00           O
ATOM    901  OD2 ASP A  49      59.788  51.313  83.179  1.00  0.00           O
ATOM    902  C   ASP A  49      61.298  51.492  87.249  1.00  0.00           C
ATOM    903  O   ASP A  49      61.728  50.342  87.199  1.00  0.00           O
ATOM    904  N   PRO A  50      60.528  51.902  88.239  1.00  0.00           N
ATOM    905  CD  PRO A  50      60.958  52.952  89.149  1.00  0.00           C
ATOM    908  CA  PRO A  50      59.608  50.993  88.879  1.00  0.00           C
ATOM    910  CB  PRO A  50      59.548  51.462  90.349  1.00  0.00           C
ATOM    913  CG  PRO A  50      60.828  52.282  90.509  1.00  0.00           C
ATOM    916  C   PRO A  50      58.278  51.112  88.149  1.00  0.00           C
ATOM    917  O   PRO A  50      57.847  52.212  87.809  1.00  0.00           O
ATOM    918  N   PHE A  51      57.588  50.002  87.859  1.00  0.00           N
ATOM    920  CA  PHE A  51      57.618  48.773  88.619  1.00  0.00           C
ATOM    922  CB  PHE A  51      56.288  48.553  89.409  1.00  0.00           C
ATOM    925  CG  PHE A  51      55.758  49.883  89.899  1.00  0.00           C
ATOM    926  CD1 PHE A  51      56.257  50.442  91.079  1.00  0.00           C
ATOM    928  CE1 PHE A  51      55.828  51.712  91.479  1.00  0.00           C
ATOM    930  CZ  PHE A  51      54.878  52.412  90.729  1.00  0.00           C
ATOM    932  CD2 PHE A  51      54.798  50.592  89.149  1.00  0.00           C
ATOM    934  CE2 PHE A  51      54.368  51.852  89.559  1.00  0.00           C
ATOM    936  C   PHE A  51      57.787  47.622  87.669  1.00  0.00           C
ATOM    937  O   PHE A  51      56.978  47.443  86.759  1.00  0.00           O
ATOM    938  N   GLY A  52      58.838  46.793  87.869  1.00  0.00           N
ATOM    940  CA  GLY A  52      58.928  45.473  87.259  1.00  0.00           C
ATOM    943  C   GLY A  52      59.497  45.382  85.879  1.00  0.00           C
ATOM    944  O   GLY A  52      59.688  44.293  85.349  1.00  0.00           O
ATOM    945  N   THR A  53      59.818  46.543  85.299  1.00  0.00           N
ATOM    947  CA  THR A  53      60.308  46.642  83.939  1.00  0.00           C
ATOM    949  CB  THR A  53      59.268  47.222  82.979  1.00  0.00           C
ATOM    951  OG1 THR A  53      58.708  48.462  83.379  1.00  0.00           O
ATOM    953  CG2 THR A  53      58.068  46.252  82.989  1.00  0.00           C
ATOM    957  C   THR A  53      61.577  47.453  83.969  1.00  0.00           C
ATOM    958  O   THR A  53      61.948  48.052  84.969  1.00  0.00           O
ATOM    959  N   ASN A  54      62.358  47.432  82.869  1.00  0.00           N
ATOM    961  CA  ASN A  54      63.548  48.252  82.779  1.00  0.00           C
ATOM    963  CB  ASN A  54      64.827  47.402  82.559  1.00  0.00           C
ATOM    966  CG  ASN A  54      66.067  48.282  82.669  1.00  0.00           C
ATOM    967  OD1 ASN A  54      65.988  49.502  82.869  1.00  0.00           O
ATOM    968  ND2 ASN A  54      67.257  47.672  82.509  1.00  0.00           N
ATOM    971  C   ASN A  54      63.368  49.273  81.689  1.00  0.00           C
ATOM    972  O   ASN A  54      63.388  48.962  80.489  1.00  0.00           O
ATOM    973  N   THR A  55      63.237  50.543  82.119  1.00  0.00           N
ATOM    975  CA  THR A  55      63.507  51.672  81.269  1.00  0.00           C
ATOM    977  CB  THR A  55      62.248  52.303  80.639  1.00  0.00           C
ATOM    979  OG1 THR A  55      61.558  53.223  81.459  1.00  0.00           O
ATOM    981  CG2 THR A  55      61.218  51.222  80.289  1.00  0.00           C
ATOM    985  C   THR A  55      64.318  52.682  82.059  1.00  0.00           C
ATOM    986  O   THR A  55      64.278  52.732  83.289  1.00  0.00           O
ATOM    987  N   TRP A  56      65.098  53.512  81.359  1.00  0.00           N
ATOM    989  CA  TRP A  56      65.818  54.642  81.899  1.00  0.00           C
ATOM    991  CB  TRP A  56      67.338  54.622  81.559  1.00  0.00           C
ATOM    994  CG  TRP A  56      68.168  53.602  82.279  1.00  0.00           C
ATOM    995  CD1 TRP A  56      67.777  52.672  83.219  1.00  0.00           C
ATOM    997  NE1 TRP A  56      68.897  52.103  83.779  1.00  0.00           N
ATOM    999  CE2 TRP A  56      70.018  52.622  83.229  1.00  0.00           C
ATOM   1000  CD2 TRP A  56      69.607  53.572  82.259  1.00  0.00           C
ATOM   1001  CE3 TRP A  56      70.577  54.302  81.569  1.00  0.00           C
ATOM   1003  CZ3 TRP A  56      71.918  54.052  81.839  1.00  0.00           C
ATOM   1005  CZ2 TRP A  56      71.348  52.383  83.509  1.00  0.00           C
ATOM   1007  CH2 TRP A  56      72.298  53.113  82.789  1.00  0.00           C
ATOM   1009  C   TRP A  56      65.208  55.902  81.349  1.00  0.00           C
ATOM   1010  O   TRP A  56      65.238  56.172  80.149  1.00  0.00           O
ATOM   1011  N   PHE A  57      64.638  56.732  82.239  1.00  0.00           N
ATOM   1013  CA  PHE A  57      64.027  57.973  81.849  1.00  0.00           C
ATOM   1015  CB  PHE A  57      62.798  58.332  82.689  1.00  0.00           C
ATOM   1018  CG  PHE A  57      61.708  57.313  82.579  1.00  0.00           C
ATOM   1019  CD1 PHE A  57      60.758  57.383  81.549  1.00  0.00           C
ATOM   1021  CE1 PHE A  57      59.728  56.443  81.459  1.00  0.00           C
ATOM   1023  CZ  PHE A  57      59.627  55.432  82.429  1.00  0.00           C
ATOM   1025  CD2 PHE A  57      61.588  56.302  83.559  1.00  0.00           C
ATOM   1027  CE2 PHE A  57      60.548  55.372  83.479  1.00  0.00           C
ATOM   1029  C   PHE A  57      65.018  59.102  81.979  1.00  0.00           C
ATOM   1030  O   PHE A  57      65.438  59.512  83.069  1.00  0.00           O
ATOM   1031  N   TYR A  58      65.358  59.692  80.829  1.00  0.00           N
ATOM   1033  CA  TYR A  58      66.107  60.912  80.769  1.00  0.00           C
ATOM   1035  CB  TYR A  58      67.247  60.842  79.749  1.00  0.00           C
ATOM   1038  CG  TYR A  58      68.308  59.892  80.229  1.00  0.00           C
ATOM   1039  CD1 TYR A  58      68.318  58.553  79.809  1.00  0.00           C
ATOM   1041  CE1 TYR A  58      69.427  57.742  80.099  1.00  0.00           C
ATOM   1043  CZ  TYR A  58      70.507  58.262  80.809  1.00  0.00           C
ATOM   1044  OH  TYR A  58      71.667  57.513  81.029  1.00  0.00           O
ATOM   1046  CD2 TYR A  58      69.368  60.382  80.999  1.00  0.00           C
ATOM   1048  CE2 TYR A  58      70.467  59.572  81.289  1.00  0.00           C
ATOM   1050  C   TYR A  58      65.158  62.022  80.419  1.00  0.00           C
ATOM   1051  O   TYR A  58      64.817  62.262  79.259  1.00  0.00           O
ATOM   1052  N   VAL A  59      64.738  62.752  81.449  1.00  0.00           N
ATOM   1054  CA  VAL A  59      63.888  63.903  81.299  1.00  0.00           C
ATOM   1056  CB  VAL A  59      62.708  63.842  82.259  1.00  0.00           C
ATOM   1058  CG1 VAL A  59      63.167  63.693  83.719  1.00  0.00           C
ATOM   1062  CG2 VAL A  59      61.808  65.083  82.059  1.00  0.00           C
ATOM   1066  C   VAL A  59      64.747  65.113  81.499  1.00  0.00           C
ATOM   1067  O   VAL A  59      65.537  65.162  82.429  1.00  0.00           O
ATOM   1068  N   PHE A  60      64.618  66.112  80.619  1.00  0.00           N
ATOM   1070  CA  PHE A  60      65.228  67.412  80.759  1.00  0.00           C
ATOM   1072  CB  PHE A  60      65.938  67.763  79.419  1.00  0.00           C
ATOM   1075  CG  PHE A  60      66.438  69.182  79.309  1.00  0.00           C
ATOM   1076  CD1 PHE A  60      67.618  69.553  79.949  1.00  0.00           C
ATOM   1078  CE1 PHE A  60      68.128  70.852  79.829  1.00  0.00           C
ATOM   1080  CZ  PHE A  60      67.448  71.793  79.059  1.00  0.00           C
ATOM   1082  CD2 PHE A  60      65.758  70.132  78.529  1.00  0.00           C
ATOM   1084  CE2 PHE A  60      66.247  71.443  78.409  1.00  0.00           C
ATOM   1086  C   PHE A  60      64.108  68.373  81.039  1.00  0.00           C
ATOM   1087  O   PHE A  60      63.167  68.412  80.259  1.00  0.00           O
ATOM   1088  N   ARG A  61      64.147  69.132  82.149  1.00  0.00           N
ATOM   1090  CA  ARG A  61      63.058  70.022  82.469  1.00  0.00           C
ATOM   1092  CB  ARG A  61      62.008  69.343  83.389  1.00  0.00           C
ATOM   1095  CG  ARG A  61      60.737  70.172  83.719  1.00  0.00           C
ATOM   1098  CD  ARG A  61      59.798  69.432  84.699  1.00  0.00           C
ATOM   1101  NE  ARG A  61      58.558  70.263  84.959  1.00  0.00           N
ATOM   1103  CZ  ARG A  61      57.528  70.263  84.139  1.00  0.00           C
ATOM   1104  NH1 ARG A  61      57.488  69.642  82.979  1.00  0.00           N
ATOM   1107  NH2 ARG A  61      56.428  70.932  84.449  1.00  0.00           N
ATOM   1110  C   ARG A  61      63.588  71.293  83.099  1.00  0.00           C
ATOM   1111  O   ARG A  61      64.458  71.293  83.979  1.00  0.00           O
ATOM   1112  N   GLN A  62      63.088  72.452  82.649  1.00  0.00           N
ATOM   1114  CA  GLN A  62      63.418  73.742  83.199  1.00  0.00           C
ATOM   1116  CB  GLN A  62      64.338  74.543  82.239  1.00  0.00           C
ATOM   1119  CG  GLN A  62      65.618  73.763  81.859  1.00  0.00           C
ATOM   1122  CD  GLN A  62      66.558  74.582  80.979  1.00  0.00           C
ATOM   1123  OE1 GLN A  62      66.327  74.812  79.799  1.00  0.00           O
ATOM   1124  NE2 GLN A  62      67.728  74.992  81.539  1.00  0.00           N
ATOM   1127  C   GLN A  62      62.118  74.462  83.469  1.00  0.00           C
ATOM   1128  O   GLN A  62      61.028  73.912  83.279  1.00  0.00           O
ATOM   1129  N   GLN A  63      62.218  75.733  83.919  1.00  0.00           N
ATOM   1131  CA  GLN A  63      61.108  76.653  84.059  1.00  0.00           C
ATOM   1133  CB  GLN A  63      60.007  76.142  85.039  1.00  0.00           C
ATOM   1136  CG  GLN A  63      58.748  77.032  85.129  1.00  0.00           C
ATOM   1139  CD  GLN A  63      57.647  76.283  85.889  1.00  0.00           C
ATOM   1140  OE1 GLN A  63      57.958  75.442  86.739  1.00  0.00           O
ATOM   1141  NE2 GLN A  63      56.368  76.543  85.559  1.00  0.00           N
ATOM   1144  C   GLN A  63      61.577  78.032  84.519  1.00  0.00           C
ATOM   1145  O   GLN A  63      61.488  78.333  85.719  1.00  0.00           O
ATOM   1146  N   PRO A  64      62.048  78.902  83.639  1.00  0.00           N
ATOM   1147  CD  PRO A  64      62.368  78.613  82.239  1.00  0.00           C
ATOM   1150  CA  PRO A  64      62.658  80.162  84.059  1.00  0.00           C
ATOM   1152  CB  PRO A  64      63.757  80.403  82.999  1.00  0.00           C
ATOM   1155  CG  PRO A  64      63.768  79.172  82.089  1.00  0.00           C
ATOM   1158  C   PRO A  64      61.618  81.282  84.099  1.00  0.00           C
ATOM   1159  O   PRO A  64      60.708  81.313  83.269  1.00  0.00           O
ATOM   1160  N   GLY A  65      61.708  82.162  85.119  1.00  0.00           N
ATOM   1162  CA  GLY A  65      61.208  83.552  85.219  1.00  0.00           C
ATOM   1165  C   GLY A  65      59.808  83.913  84.769  1.00  0.00           C
ATOM   1166  O   GLY A  65      59.528  85.032  84.359  1.00  0.00           O
ATOM   1167  N   HIS A  66      58.888  82.933  84.809  1.00  0.00           N
ATOM   1169  CA  HIS A  66      57.518  83.032  84.309  1.00  0.00           C
ATOM   1171  CB  HIS A  66      56.647  84.142  84.979  1.00  0.00           C
ATOM   1174  ND1 HIS A  66      57.098  84.533  87.419  1.00  0.00           N
ATOM   1175  CG  HIS A  66      56.338  83.922  86.439  1.00  0.00           C
ATOM   1176  CE1 HIS A  66      56.448  84.302  88.549  1.00  0.00           C
ATOM   1178  NE2 HIS A  66      55.318  83.572  88.359  1.00  0.00           N
ATOM   1180  CD2 HIS A  66      55.238  83.332  86.999  1.00  0.00           C
ATOM   1182  C   HIS A  66      57.428  83.032  82.779  1.00  0.00           C
ATOM   1183  O   HIS A  66      56.338  83.052  82.219  1.00  0.00           O
ATOM   1184  N   GLU A  67      58.588  82.892  82.069  1.00  0.00           N
ATOM   1186  CA  GLU A  67      58.688  82.652  80.629  1.00  0.00           C
ATOM   1188  CB  GLU A  67      60.128  82.752  80.069  1.00  0.00           C
ATOM   1191  CG  GLU A  67      60.938  84.032  80.319  1.00  0.00           C
ATOM   1194  CD  GLU A  67      62.388  83.712  79.979  1.00  0.00           C
ATOM   1195  OE1 GLU A  67      62.717  83.332  78.819  1.00  0.00           O
ATOM   1196  OE2 GLU A  67      63.198  83.782  80.939  1.00  0.00           O
ATOM   1197  C   GLU A  67      58.388  81.212  80.309  1.00  0.00           C
ATOM   1198  O   GLU A  67      58.258  80.842  79.149  1.00  0.00           O
ATOM   1199  N   GLY A  68      58.377  80.392  81.379  1.00  0.00           N
ATOM   1201  CA  GLY A  68      57.878  79.043  81.439  1.00  0.00           C
ATOM   1204  C   GLY A  68      58.698  77.953  80.799  1.00  0.00           C
ATOM   1205  O   GLY A  68      59.167  78.072  79.679  1.00  0.00           O
ATOM   1206  N   VAL A  69      58.708  76.812  81.499  1.00  0.00           N
ATOM   1208  CA  VAL A  69      59.278  75.502  81.159  1.00  0.00           C
ATOM   1210  CB  VAL A  69      58.237  74.422  80.789  1.00  0.00           C
ATOM   1212  CG1 VAL A  69      57.038  74.492  81.759  1.00  0.00           C
ATOM   1216  CG2 VAL A  69      57.827  74.473  79.299  1.00  0.00           C
ATOM   1220  C   VAL A  69      60.548  75.442  80.299  1.00  0.00           C
ATOM   1221  O   VAL A  69      61.268  76.402  80.099  1.00  0.00           O
ATOM   1222  N   THR A  70      60.798  74.223  79.849  1.00  0.00           N
ATOM   1224  CA  THR A  70      61.368  73.742  78.609  1.00  0.00           C
ATOM   1226  CB  THR A  70      62.608  74.332  77.959  1.00  0.00           C
ATOM   1228  OG1 THR A  70      63.528  74.852  78.899  1.00  0.00           O
ATOM   1230  CG2 THR A  70      62.127  75.462  77.059  1.00  0.00           C
ATOM   1234  C   THR A  70      61.588  72.322  79.009  1.00  0.00           C
ATOM   1235  O   THR A  70      62.178  72.043  80.039  1.00  0.00           O
ATOM   1236  N   GLN A  71      60.958  71.392  78.279  1.00  0.00           N
ATOM   1238  CA  GLN A  71      61.088  69.992  78.639  1.00  0.00           C
ATOM   1240  CB  GLN A  71      59.968  69.422  79.559  1.00  0.00           C
ATOM   1243  CG  GLN A  71      59.998  67.882  79.729  1.00  0.00           C
ATOM   1246  CD  GLN A  71      58.878  67.333  80.609  1.00  0.00           C
ATOM   1247  OE1 GLN A  71      58.788  67.592  81.809  1.00  0.00           O
ATOM   1248  NE2 GLN A  71      57.998  66.502  79.999  1.00  0.00           N
ATOM   1251  C   GLN A  71      61.158  69.172  77.399  1.00  0.00           C
ATOM   1252  O   GLN A  71      60.318  69.343  76.519  1.00  0.00           O
ATOM   1253  N   GLN A  72      62.118  68.252  77.319  1.00  0.00           N
ATOM   1255  CA  GLN A  72      62.138  67.222  76.299  1.00  0.00           C
ATOM   1257  CB  GLN A  72      63.258  67.532  75.269  1.00  0.00           C
ATOM   1260  CG  GLN A  72      64.698  67.082  75.609  1.00  0.00           C
ATOM   1263  CD  GLN A  72      65.628  67.212  74.399  1.00  0.00           C
ATOM   1264  OE1 GLN A  72      65.838  66.302  73.599  1.00  0.00           O
ATOM   1265  NE2 GLN A  72      66.268  68.392  74.279  1.00  0.00           N
ATOM   1268  C   GLN A  72      62.268  65.922  77.079  1.00  0.00           C
ATOM   1269  O   GLN A  72      62.847  65.892  78.169  1.00  0.00           O
ATOM   1270  N   THR A  73      61.628  64.822  76.619  1.00  0.00           N
ATOM   1272  CA  THR A  73      61.608  63.563  77.359  1.00  0.00           C
ATOM   1274  CB  THR A  73      60.338  63.272  78.209  1.00  0.00           C
ATOM   1276  OG1 THR A  73      59.638  62.043  78.029  1.00  0.00           O
ATOM   1278  CG2 THR A  73      59.298  64.372  78.019  1.00  0.00           C
ATOM   1282  C   THR A  73      62.048  62.402  76.499  1.00  0.00           C
ATOM   1283  O   THR A  73      61.397  61.973  75.559  1.00  0.00           O
ATOM   1284  N   LEU A  74      63.188  61.802  76.899  1.00  0.00           N
ATOM   1286  CA  LEU A  74      63.818  60.702  76.229  1.00  0.00           C
ATOM   1288  CB  LEU A  74      65.298  61.032  75.929  1.00  0.00           C
ATOM   1291  CG  LEU A  74      66.178  59.902  75.349  1.00  0.00           C
ATOM   1293  CD1 LEU A  74      65.768  59.512  73.929  1.00  0.00           C
ATOM   1297  CD2 LEU A  74      67.658  60.312  75.389  1.00  0.00           C
ATOM   1301  C   LEU A  74      63.708  59.512  77.149  1.00  0.00           C
ATOM   1302  O   LEU A  74      63.948  59.582  78.359  1.00  0.00           O
ATOM   1303  N   THR A  75      63.298  58.363  76.619  1.00  0.00           N
ATOM   1305  CA  THR A  75      63.118  57.182  77.429  1.00  0.00           C
ATOM   1307  CB  THR A  75      61.708  57.072  77.999  1.00  0.00           C
ATOM   1309  OG1 THR A  75      61.478  55.822  78.629  1.00  0.00           O
ATOM   1311  CG2 THR A  75      60.658  57.272  76.899  1.00  0.00           C
ATOM   1315  C   THR A  75      63.598  55.952  76.689  1.00  0.00           C
ATOM   1316  O   THR A  75      63.338  55.752  75.499  1.00  0.00           O
ATOM   1317  N   LEU A  76      64.408  55.122  77.389  1.00  0.00           N
ATOM   1319  CA  LEU A  76      65.188  54.062  76.769  1.00  0.00           C
ATOM   1321  CB  LEU A  76      66.708  54.262  76.969  1.00  0.00           C
ATOM   1324  CG  LEU A  76      67.257  55.702  76.799  1.00  0.00           C
ATOM   1326  CD1 LEU A  76      68.768  55.702  77.049  1.00  0.00           C
ATOM   1330  CD2 LEU A  76      66.988  56.282  75.419  1.00  0.00           C
ATOM   1334  C   LEU A  76      64.798  52.732  77.399  1.00  0.00           C
ATOM   1335  O   LEU A  76      64.857  52.583  78.619  1.00  0.00           O
ATOM   1336  N   THR A  77      64.357  51.742  76.599  1.00  0.00           N
ATOM   1338  CA  THR A  77      63.878  50.462  77.109  1.00  0.00           C
ATOM   1340  CB  THR A  77      62.618  49.922  76.419  1.00  0.00           C
ATOM   1342  OG1 THR A  77      61.528  50.822  76.549  1.00  0.00           O
ATOM   1344  CG2 THR A  77      62.138  48.602  77.019  1.00  0.00           C
ATOM   1348  C   THR A  77      64.957  49.432  76.939  1.00  0.00           C
ATOM   1349  O   THR A  77      65.548  49.312  75.869  1.00  0.00           O
ATOM   1350  N   PHE A  78      65.238  48.642  77.979  1.00  0.00           N
ATOM   1352  CA  PHE A  78      66.278  47.642  77.929  1.00  0.00           C
ATOM   1354  CB  PHE A  78      67.378  47.852  78.999  1.00  0.00           C
ATOM   1357  CG  PHE A  78      68.098  49.162  78.819  1.00  0.00           C
ATOM   1358  CD1 PHE A  78      67.548  50.363  79.319  1.00  0.00           C
ATOM   1360  CE1 PHE A  78      68.247  51.562  79.189  1.00  0.00           C
ATOM   1362  CZ  PHE A  78      69.508  51.592  78.579  1.00  0.00           C
ATOM   1364  CD2 PHE A  78      69.357  49.202  78.209  1.00  0.00           C
ATOM   1366  CE2 PHE A  78      70.068  50.403  78.099  1.00  0.00           C
ATOM   1368  C   PHE A  78      65.677  46.273  78.089  1.00  0.00           C
ATOM   1369  O   PHE A  78      64.618  46.092  78.699  1.00  0.00           O
ATOM   1370  N   ASN A  79      66.358  45.263  77.509  1.00  0.00           N
ATOM   1372  CA  ASN A  79      66.077  43.872  77.719  1.00  0.00           C
ATOM   1374  CB  ASN A  79      66.348  43.012  76.439  1.00  0.00           C
ATOM   1377  CG  ASN A  79      67.787  43.012  75.919  1.00  0.00           C
ATOM   1378  OD1 ASN A  79      68.747  43.252  76.659  1.00  0.00           O
ATOM   1379  ND2 ASN A  79      67.958  42.712  74.609  1.00  0.00           N
ATOM   1382  C   ASN A  79      66.827  43.363  78.949  1.00  0.00           C
ATOM   1383  O   ASN A  79      67.628  44.062  79.569  1.00  0.00           O
ATOM   1384  N   SER A  80      66.588  42.092  79.319  1.00  0.00           N
ATOM   1386  CA  SER A  80      67.107  41.432  80.509  1.00  0.00           C
ATOM   1388  CB  SER A  80      66.378  40.083  80.729  1.00  0.00           C
ATOM   1391  OG  SER A  80      66.507  39.273  79.559  1.00  0.00           O
ATOM   1393  C   SER A  80      68.607  41.162  80.479  1.00  0.00           C
ATOM   1394  O   SER A  80      69.217  40.772  81.459  1.00  0.00           O
ATOM   1395  N   SER A  81      69.228  41.372  79.299  1.00  0.00           N
ATOM   1397  CA  SER A  81      70.647  41.242  79.059  1.00  0.00           C
ATOM   1399  CB  SER A  81      70.818  40.662  77.619  1.00  0.00           C
ATOM   1402  OG  SER A  81      72.177  40.452  77.249  1.00  0.00           O
ATOM   1404  C   SER A  81      71.338  42.592  79.159  1.00  0.00           C
ATOM   1405  O   SER A  81      72.558  42.712  79.119  1.00  0.00           O
ATOM   1406  N   GLY A  82      70.548  43.672  79.349  1.00  0.00           N
ATOM   1408  CA  GLY A  82      71.077  45.023  79.479  1.00  0.00           C
ATOM   1411  C   GLY A  82      71.438  45.622  78.149  1.00  0.00           C
ATOM   1412  O   GLY A  82      72.368  46.422  78.059  1.00  0.00           O
ATOM   1413  N   VAL A  83      70.708  45.273  77.079  1.00  0.00           N
ATOM   1415  CA  VAL A  83      70.898  45.872  75.759  1.00  0.00           C
ATOM   1417  CB  VAL A  83      71.218  44.842  74.689  1.00  0.00           C
ATOM   1419  CG1 VAL A  83      71.558  45.562  73.359  1.00  0.00           C
ATOM   1423  CG2 VAL A  83      72.418  43.982  75.139  1.00  0.00           C
ATOM   1427  C   VAL A  83      69.618  46.602  75.399  1.00  0.00           C
ATOM   1428  O   VAL A  83      68.518  46.072  75.589  1.00  0.00           O
ATOM   1429  N   LEU A  84      69.698  47.872  74.939  1.00  0.00           N
ATOM   1431  CA  LEU A  84      68.488  48.612  74.609  1.00  0.00           C
ATOM   1433  CB  LEU A  84      68.648  50.153  74.679  1.00  0.00           C
ATOM   1436  CG  LEU A  84      69.588  50.812  73.659  1.00  0.00           C
ATOM   1438  CD1 LEU A  84      68.858  51.022  72.329  1.00  0.00           C
ATOM   1442  CD2 LEU A  84      70.088  52.173  74.199  1.00  0.00           C
ATOM   1446  C   LEU A  84      67.777  48.102  73.369  1.00  0.00           C
ATOM   1447  O   LEU A  84      68.378  47.712  72.359  1.00  0.00           O
ATOM   1448  N   THR A  85      66.428  48.082  73.449  1.00  0.00           N
ATOM   1450  CA  THR A  85      65.568  47.443  72.469  1.00  0.00           C
ATOM   1452  CB  THR A  85      64.607  46.443  73.079  1.00  0.00           C
ATOM   1454  OG1 THR A  85      63.678  47.012  73.999  1.00  0.00           O
ATOM   1456  CG2 THR A  85      65.408  45.403  73.869  1.00  0.00           C
ATOM   1460  C   THR A  85      64.717  48.452  71.759  1.00  0.00           C
ATOM   1461  O   THR A  85      64.167  48.182  70.699  1.00  0.00           O
ATOM   1462  N   ASN A  86      64.577  49.652  72.329  1.00  0.00           N
ATOM   1464  CA  ASN A  86      63.638  50.642  71.869  1.00  0.00           C
ATOM   1466  CB  ASN A  86      62.218  50.312  72.429  1.00  0.00           C
ATOM   1469  CG  ASN A  86      61.077  51.273  72.109  1.00  0.00           C
ATOM   1470  OD1 ASN A  86      60.388  51.723  73.019  1.00  0.00           O
ATOM   1471  ND2 ASN A  86      60.828  51.543  70.809  1.00  0.00           N
ATOM   1474  C   ASN A  86      64.158  51.992  72.319  1.00  0.00           C
ATOM   1475  O   ASN A  86      64.798  52.103  73.379  1.00  0.00           O
ATOM   1476  N   ILE A  87      63.918  53.043  71.509  1.00  0.00           N
ATOM   1478  CA  ILE A  87      64.178  54.422  71.879  1.00  0.00           C
ATOM   1480  CB  ILE A  87      65.327  55.063  71.099  1.00  0.00           C
ATOM   1482  CG2 ILE A  87      65.618  56.473  71.669  1.00  0.00           C
ATOM   1486  CG1 ILE A  87      66.618  54.192  71.069  1.00  0.00           C
ATOM   1489  CD  ILE A  87      67.338  54.092  72.409  1.00  0.00           C
ATOM   1493  C   ILE A  87      62.888  55.182  71.549  1.00  0.00           C
ATOM   1494  O   ILE A  87      62.348  55.032  70.459  1.00  0.00           O
ATOM   1495  N   ASP A  88      62.368  55.983  72.499  1.00  0.00           N
ATOM   1497  CA  ASP A  88      61.248  56.882  72.279  1.00  0.00           C
ATOM   1499  CB  ASP A  88      59.958  56.333  72.979  1.00  0.00           C
ATOM   1502  CG  ASP A  88      58.668  57.052  72.609  1.00  0.00           C
ATOM   1503  OD1 ASP A  88      58.728  58.012  71.809  1.00  0.00           O
ATOM   1504  OD2 ASP A  88      57.568  56.622  73.089  1.00  0.00           O
ATOM   1505  C   ASP A  88      61.698  58.272  72.759  1.00  0.00           C
ATOM   1506  O   ASP A  88      62.308  58.412  73.819  1.00  0.00           O
ATOM   1507  N   ASN A  89      61.488  59.322  71.939  1.00  0.00           N
ATOM   1509  CA  ASN A  89      61.997  60.652  72.139  1.00  0.00           C
ATOM   1511  CB  ASN A  89      63.237  60.863  71.209  1.00  0.00           C
ATOM   1514  CG  ASN A  89      63.878  62.243  71.229  1.00  0.00           C
ATOM   1515  OD1 ASN A  89      63.708  63.032  70.289  1.00  0.00           O
ATOM   1516  ND2 ASN A  89      64.668  62.523  72.279  1.00  0.00           N
ATOM   1519  C   ASN A  89      60.828  61.562  71.809  1.00  0.00           C
ATOM   1520  O   ASN A  89      60.257  61.443  70.719  1.00  0.00           O
ATOM   1521  N   LYS A  90      60.388  62.432  72.719  1.00  0.00           N
ATOM   1523  CA  LYS A  90      59.208  63.242  72.499  1.00  0.00           C
ATOM   1525  CB  LYS A  90      57.948  62.583  73.069  1.00  0.00           C
ATOM   1528  CG  LYS A  90      58.008  62.202  74.549  1.00  0.00           C
ATOM   1531  CD  LYS A  90      56.798  61.352  74.909  1.00  0.00           C
ATOM   1534  CE  LYS A  90      56.688  61.042  76.389  1.00  0.00           C
ATOM   1537  NZ  LYS A  90      56.618  62.303  77.159  1.00  0.00           N
ATOM   1541  C   LYS A  90      59.408  64.642  73.059  1.00  0.00           C
ATOM   1542  O   LYS A  90      59.368  64.842  74.279  1.00  0.00           O
ATOM   1543  N   PRO A  91      59.588  65.652  72.209  1.00  0.00           N
ATOM   1544  CD  PRO A  91      60.108  65.422  70.849  1.00  0.00           C
ATOM   1547  CA  PRO A  91      60.068  66.922  72.739  1.00  0.00           C
ATOM   1549  CB  PRO A  91      60.397  67.682  71.429  1.00  0.00           C
ATOM   1552  CG  PRO A  91      61.007  66.613  70.539  1.00  0.00           C
ATOM   1555  C   PRO A  91      59.138  67.742  73.629  1.00  0.00           C
ATOM   1556  O   PRO A  91      58.888  67.462  74.809  1.00  0.00           O
ATOM   1557  N   ALA A  92      58.658  68.863  73.079  1.00  0.00           N
ATOM   1559  CA  ALA A  92      58.158  69.982  73.809  1.00  0.00           C
ATOM   1561  CB  ALA A  92      58.458  71.223  72.969  1.00  0.00           C
ATOM   1565  C   ALA A  92      56.678  69.903  74.109  1.00  0.00           C
ATOM   1566  O   ALA A  92      55.898  70.812  73.869  1.00  0.00           O
ATOM   1567  N   LEU A  93      56.257  68.763  74.679  1.00  0.00           N
ATOM   1569  CA  LEU A  93      54.908  68.492  75.149  1.00  0.00           C
ATOM   1571  CB  LEU A  93      54.648  69.122  76.549  1.00  0.00           C
ATOM   1574  CG  LEU A  93      55.818  69.062  77.569  1.00  0.00           C
ATOM   1576  CD1 LEU A  93      56.458  70.452  77.759  1.00  0.00           C
ATOM   1580  CD2 LEU A  93      55.327  68.522  78.919  1.00  0.00           C
ATOM   1584  C   LEU A  93      53.738  68.782  74.189  1.00  0.00           C
ATOM   1585  O   LEU A  93      53.848  68.772  72.969  1.00  0.00           O
ATOM   1586  N   SER A  94      52.538  68.943  74.739  1.00  0.00           N
ATOM   1588  CA  SER A  94      51.298  69.153  74.039  1.00  0.00           C
ATOM   1590  CB  SER A  94      50.658  67.822  73.539  1.00  0.00           C
ATOM   1593  OG  SER A  94      49.578  68.012  72.619  1.00  0.00           O
ATOM   1595  C   SER A  94      50.388  69.653  75.159  1.00  0.00           C
ATOM   1596  OT1 SER A  94      50.518  69.102  76.289  1.00  0.00           O
ATOM   1597  OT2 SER A  94      49.508  70.523  74.929  1.00  0.00           O
ATOM   1598  NH3 POPEB  95      20.368 102.642  67.069  1.00  0.00           N
ATOM   1602  C12 POPEB  95      20.178 103.962  66.359  1.00  0.00           C
ATOM   1605  C11 POPEB  95      20.228 103.943  64.819  1.00  0.00           C
ATOM   1608  P   POPEB  95      22.568 104.923  64.199  1.00  0.00           P
ATOM   1609  O13 POPEB  95      22.288 105.872  65.309  1.00  0.00           O
ATOM   1610  O14 POPEB  95      23.968 104.412  64.109  1.00  0.00           O
ATOM   1611  O11 POPEB  95      22.218 105.702  62.879  1.00  0.00           O
ATOM   1612  O12 POPEB  95      21.538 103.703  64.299  1.00  0.00           O
ATOM   1613  C1  POPEB  95      21.548 105.163  61.749  1.00  0.00           C
ATOM   1616  C2  POPEB  95      21.958 105.903  60.439  1.00  0.00           C
ATOM   1618  O21 POPEB  95      22.688 105.053  59.539  1.00  0.00           O
ATOM   1619  C21 POPEB  95      21.948 104.212  58.839  1.00  0.00           C
ATOM   1620  O22 POPEB  95      20.798 103.882  59.099  1.00  0.00           O
ATOM   1621  C22 POPEB  95      22.728 103.862  57.569  1.00  0.00           C
ATOM   1624  C3  POPEB  95      22.778 107.212  60.669  1.00  0.00           C
ATOM   1627  O31 POPEB  95      23.488 107.593  59.469  1.00  0.00           O
ATOM   1628  C31 POPEB  95      22.768 108.202  58.549  1.00  0.00           C
ATOM   1629  O32 POPEB  95      21.658 108.673  58.699  1.00  0.00           O
ATOM   1630  C32 POPEB  95      23.578 108.232  57.239  1.00  0.00           C
ATOM   1633  C23 POPEB  95      22.008 102.922  56.579  1.00  0.00           C
ATOM   1636  C24 POPEB  95      20.808 103.523  55.809  1.00  0.00           C
ATOM   1639  C25 POPEB  95      21.198 104.543  54.729  1.00  0.00           C
ATOM   1642  C26 POPEB  95      21.728 103.882  53.449  1.00  0.00           C
ATOM   1645  C27 POPEB  95      22.138 104.902  52.389  1.00  0.00           C
ATOM   1648  C28 POPEB  95      22.638 104.242  51.089  1.00  0.00           C
ATOM   1651  C29 POPEB  95      22.958 105.282  50.049  1.00  0.00           C
ATOM   1653 0C21 POPEB  95      23.228 105.032  48.759  1.00  0.00           C
ATOM   1655 1C21 POPEB  95      23.278 103.673  48.119  1.00  0.00           C
ATOM   1658 2C21 POPEB  95      24.618 102.943  48.349  1.00  0.00           C
ATOM   1661 3C21 POPEB  95      24.858 101.842  47.299  1.00  0.00           C
ATOM   1664 4C21 POPEB  95      26.228 101.163  47.459  1.00  0.00           C
ATOM   1667 5C21 POPEB  95      26.608 100.363  46.199  1.00  0.00           C
ATOM   1670 6C21 POPEB  95      28.028  99.783  46.269  1.00  0.00           C
ATOM   1673 7C21 POPEB  95      28.458  99.113  44.959  1.00  0.00           C
ATOM   1676 8C21 POPEB  95      29.838  98.453  45.029  1.00  0.00           C
ATOM   1680  C33 POPEB  95      22.768 108.572  55.979  1.00  0.00           C
ATOM   1683  C34 POPEB  95      23.658 109.153  54.869  1.00  0.00           C
ATOM   1686  C35 POPEB  95      22.938 109.323  53.519  1.00  0.00           C
ATOM   1689  C36 POPEB  95      21.448 109.662  53.639  1.00  0.00           C
ATOM   1692  C37 POPEB  95      20.808 110.142  52.319  1.00  0.00           C
ATOM   1695  C38 POPEB  95      21.208 109.293  51.119  1.00  0.00           C
ATOM   1698  C39 POPEB  95      20.248 109.463  49.939  1.00  0.00           C
ATOM   1701 0C31 POPEB  95      20.678 108.652  48.709  1.00  0.00           C
ATOM   1704 1C31 POPEB  95      19.488 108.312  47.799  1.00  0.00           C
ATOM   1707 2C31 POPEB  95      19.888 108.102  46.329  1.00  0.00           C
ATOM   1710 3C31 POPEB  95      20.228 109.432  45.629  1.00  0.00           C
ATOM   1713 4C31 POPEB  95      20.438 109.293  44.119  1.00  0.00           C
ATOM   1716 5C31 POPEB  95      20.748 110.643  43.469  1.00  0.00           C
ATOM   1719 6C31 POPEB  95      20.828 110.583  41.939  1.00  0.00           C
ATOM   1723  NH3 POPEC  96     128.717 124.293  23.829  1.00  0.00           N
ATOM   1727  C12 POPEC  96     128.677 125.788  23.679  1.00  0.00           C
ATOM   1730  C11 POPEC  96     127.388 126.408  24.209  1.00  0.00           C
ATOM   1733  P   POPEC  96     127.047 128.987  24.729  1.00  0.00           P
ATOM   1734  O13 POPEC  96     125.618 129.308  24.519  1.00  0.00           O
ATOM   1735  O14 POPEC  96     127.997 130.098  24.529  1.00  0.00           O
ATOM   1736  O11 POPEC  96     127.197 128.388  26.179  1.00  0.00           O
ATOM   1737  O12 POPEC  96     127.418 127.768  23.809  1.00  0.00           O
ATOM   1738  C1  POPEC  96     127.357 129.258  27.299  1.00  0.00           C
ATOM   1741  C2  POPEC  96     126.098 129.278  28.199  1.00  0.00           C
ATOM   1743  O21 POPEC  96     126.627 129.388  29.519  1.00  0.00           O
ATOM   1744  C21 POPEC  96     126.028 129.837  30.609  1.00  0.00           C
ATOM   1745  O22 POPEC  96     126.518 129.697  31.719  1.00  0.00           O
ATOM   1746  C22 POPEC  96     124.717 130.587  30.379  1.00  0.00           C
ATOM   1749  C3  POPEC  96     125.258 127.967  28.019  1.00  0.00           C
ATOM   1752  O31 POPEC  96     124.027 127.958  28.769  1.00  0.00           O
ATOM   1753  C31 POPEC  96     123.787 127.257  29.889  1.00  0.00           C
ATOM   1754  O32 POPEC  96     122.736 127.318  30.509  1.00  0.00           O
ATOM   1755  C32 POPEC  96     124.938 126.358  30.309  1.00  0.00           C
ATOM   1758  C23 POPEC  96     123.937 130.647  31.699  1.00  0.00           C
ATOM   1761  C24 POPEC  96     122.668 131.498  31.599  1.00  0.00           C
ATOM   1764  C25 POPEC  96     121.798 131.418  32.869  1.00  0.00           C
ATOM   1767  C26 POPEC  96     122.607 131.478  34.169  1.00  0.00           C
ATOM   1770  C27 POPEC  96     121.758 131.468  35.439  1.00  0.00           C
ATOM   1773  C28 POPEC  96     122.596 131.048  36.669  1.00  0.00           C
ATOM   1776  C29 POPEC  96     121.998 131.418  37.999  1.00  0.00           C
ATOM   1778 0C21 POPEC  96     120.908 130.908  38.579  1.00  0.00           C
ATOM   1780 1C21 POPEC  96     119.988 129.837  38.039  1.00  0.00           C
ATOM   1783 2C21 POPEC  96     118.558 130.378  37.839  1.00  0.00           C
ATOM   1786 3C21 POPEC  96     117.877 130.818  39.149  1.00  0.00           C
ATOM   1789 4C21 POPEC  96     116.387 131.138  38.989  1.00  0.00           C
ATOM   1792 5C21 POPEC  96     115.718 131.457  40.329  1.00  0.00           C
ATOM   1795 6C21 POPEC  96     115.268 132.918  40.469  1.00  0.00           C
ATOM   1798 7C21 POPEC  96     114.687 133.238  41.849  1.00  0.00           C
ATOM   1801 8C21 POPEC  96     114.058 134.628  41.939  1.00  0.00           C
ATOM   1805  C33 POPEC  96     124.658 125.657  31.659  1.00  0.00           C
ATOM   1808  C34 POPEC  96     125.758 124.658  32.049  1.00  0.00           C
ATOM   1811  C35 POPEC  96     126.938 125.248  32.839  1.00  0.00           C
ATOM   1814  C36 POPEC  96     126.518 125.838  34.189  1.00  0.00           C
ATOM   1817  C37 POPEC  96     127.658 125.757  35.209  1.00  0.00           C
ATOM   1820  C38 POPEC  96     127.388 126.488  36.529  1.00  0.00           C
ATOM   1823  C39 POPEC  96     125.977 126.288  37.099  1.00  0.00           C
ATOM   1826 0C31 POPEC  96     125.777 127.068  38.409  1.00  0.00           C
ATOM   1829 1C31 POPEC  96     124.338 126.988  38.949  1.00  0.00           C
ATOM   1832 2C31 POPEC  96     124.067 127.977  40.099  1.00  0.00           C
ATOM   1835 3C31 POPEC  96     125.077 127.888  41.249  1.00  0.00           C
ATOM   1838 4C31 POPEC  96     124.798 128.897  42.369  1.00  0.00           C
ATOM   1841 5C31 POPEC  96     125.898 128.907  43.439  1.00  0.00           C
ATOM   1844 6C31 POPEC  96     125.667 129.947  44.529  1.00  0.00           C
ATOM   1848  NH3 POPED  97      62.717   0.823  24.569  1.00  0.00           N
ATOM   1852  C12 POPED  97      63.138   1.733  23.439  1.00  0.00           C
ATOM   1855  C11 POPED  97      62.327   3.032  23.379  1.00  0.00           C
ATOM   1858  P   POPED  97      59.918   2.902  24.359  1.00  0.00           P
ATOM   1859  O13 POPED  97      58.678   2.133  24.079  1.00  0.00           O
ATOM   1860  O14 POPED  97      59.778   4.353  24.589  1.00  0.00           O
ATOM   1861  O11 POPED  97      60.718   2.283  25.589  1.00  0.00           O
ATOM   1862  O12 POPED  97      60.947   2.703  23.189  1.00  0.00           O
ATOM   1863  C1  POPED  97      60.478   2.873  26.879  1.00  0.00           C
ATOM   1866  C2  POPED  97      61.498   2.362  27.909  1.00  0.00           C
ATOM   1868  O21 POPED  97      61.108   2.873  29.199  1.00  0.00           O
ATOM   1869  C21 POPED  97      61.758   2.373  30.249  1.00  0.00           C
ATOM   1870  O22 POPED  97      62.348   3.043  31.079  1.00  0.00           O
ATOM   1871  C22 POPED  97      61.597   0.853  30.339  1.00  0.00           C
ATOM   1874  C3  POPED  97      62.938   2.802  27.579  1.00  0.00           C
ATOM   1877  O31 POPED  97      63.848   2.052  28.399  1.00  0.00           O
ATOM   1878  C31 POPED  97      64.448   1.013  27.849  1.00  0.00           C
ATOM   1879  O32 POPED  97      64.467   0.743  26.659  1.00  0.00           O
ATOM   1880  C32 POPED  97      65.128   0.203  28.949  1.00  0.00           C
ATOM   1883  C23 POPED  97      61.597   0.332  31.789  1.00  0.00           C
ATOM   1886  C24 POPED  97      61.638  -1.198  31.809  1.00  0.00           C
ATOM   1889  C25 POPED  97      61.188  -1.818  33.139  1.00  0.00           C
ATOM   1892  C26 POPED  97      62.088  -1.558  34.349  1.00  0.00           C
ATOM   1895  C27 POPED  97      61.518  -2.278  35.579  1.00  0.00           C
ATOM   1898  C28 POPED  97      62.358  -2.047  36.839  1.00  0.00           C
ATOM   1901  C29 POPED  97      61.798  -2.708  38.069  1.00  0.00           C
ATOM   1903 0C21 POPED  97      62.018  -2.288  39.329  1.00  0.00           C
ATOM   1905 1C21 POPED  97      62.897  -1.117  39.689  1.00  0.00           C
ATOM   1908 2C21 POPED  97      63.318  -1.058  41.169  1.00  0.00           C
ATOM   1911 3C21 POPED  97      62.138  -0.667  42.069  1.00  0.00           C
ATOM   1914 4C21 POPED  97      62.468  -0.647  43.559  1.00  0.00           C
ATOM   1917 5C21 POPED  97      61.168  -0.677  44.389  1.00  0.00           C
ATOM   1920 6C21 POPED  97      61.388  -0.827  45.899  1.00  0.00           C
ATOM   1923 7C21 POPED  97      60.128  -1.438  46.519  1.00  0.00           C
ATOM   1926 8C21 POPED  97      60.128  -1.677  48.019  1.00  0.00           C
ATOM   1930  C33 POPED  97      65.308   0.933  30.309  1.00  0.00           C
ATOM   1933  C34 POPED  97      65.988   0.023  31.329  1.00  0.00           C
ATOM   1936  C35 POPED  97      66.238   0.692  32.689  1.00  0.00           C
ATOM   1939  C36 POPED  97      66.857  -0.297  33.679  1.00  0.00           C
ATOM   1942  C37 POPED  97      66.888   0.213  35.119  1.00  0.00           C
ATOM   1945  C38 POPED  97      67.668  -0.737  36.039  1.00  0.00           C
ATOM   1948  C39 POPED  97      67.507  -0.388  37.529  1.00  0.00           C
ATOM   1951 0C31 POPED  97      68.507  -1.147  38.419  1.00  0.00           C
ATOM   1954 1C31 POPED  97      68.408  -0.708  39.879  1.00  0.00           C
ATOM   1957 2C31 POPED  97      69.618  -1.117  40.729  1.00  0.00           C
ATOM   1960 3C31 POPED  97      69.448  -0.657  42.189  1.00  0.00           C
ATOM   1963 4C31 POPED  97      70.688  -0.888  43.059  1.00  0.00           C
ATOM   1966 5C31 POPED  97      70.438  -0.518  44.529  1.00  0.00           C
ATOM   1969 6C31 POPED  97      71.658  -0.727  45.429  1.00  0.00           C
ATOM   1973  NH3 POPEE  98      93.017  52.043  26.309  1.00  0.00           N
ATOM   1977  C12 POPEE  98      91.777  51.203  26.089  1.00  0.00           C
ATOM   1980  C11 POPEE  98      91.747  49.962  26.999  1.00  0.00           C
ATOM   1983  P   POPEE  98      93.207  47.982  27.849  1.00  0.00           P
ATOM   1984  O13 POPEE  98      92.438  46.793  27.429  1.00  0.00           O
ATOM   1985  O14 POPEE  98      94.668  47.732  28.019  1.00  0.00           O
ATOM   1986  O11 POPEE  98      92.668  48.462  29.239  1.00  0.00           O
ATOM   1987  O12 POPEE  98      92.957  49.223  26.899  1.00  0.00           O
ATOM   1988  C1  POPEE  98      92.248  47.513  30.229  1.00  0.00           C
ATOM   1991  C2  POPEE  98      90.837  47.872  30.729  1.00  0.00           C
ATOM   1993  O21 POPEE  98      90.478  46.912  31.759  1.00  0.00           O
ATOM   1994  C21 POPEE  98      90.187  47.492  32.919  1.00  0.00           C
ATOM   1995  O22 POPEE  98      90.517  48.623  33.229  1.00  0.00           O
ATOM   1996  C22 POPEE  98      89.457  46.543  33.859  1.00  0.00           C
ATOM   1999  C3  POPEE  98      89.787  47.842  29.589  1.00  0.00           C
ATOM   2002  O31 POPEE  98      88.817  48.883  29.809  1.00  0.00           O
ATOM   2003  C31 POPEE  98      88.008  49.083  28.769  1.00  0.00           C
ATOM   2004  O32 POPEE  98      88.078  48.472  27.709  1.00  0.00           O
ATOM   2005  C32 POPEE  98      87.018  50.193  29.099  1.00  0.00           C
ATOM   2008  C23 POPEE  98      88.027  47.002  34.199  1.00  0.00           C
ATOM   2011  C24 POPEE  98      87.668  46.723  35.659  1.00  0.00           C
ATOM   2014  C25 POPEE  98      88.297  47.712  36.649  1.00  0.00           C
ATOM   2017  C26 POPEE  98      87.238  48.423  37.499  1.00  0.00           C
ATOM   2020  C27 POPEE  98      87.828  49.592  38.309  1.00  0.00           C
ATOM   2023  C28 POPEE  98      88.388  49.223  39.689  1.00  0.00           C
ATOM   2026  C29 POPEE  98      87.298  49.092  40.729  1.00  0.00           C
ATOM   2028 0C21 POPEE  98      87.357  49.543  41.999  1.00  0.00           C
ATOM   2030 1C21 POPEE  98      88.548  50.223  42.639  1.00  0.00           C
ATOM   2033 2C21 POPEE  98      89.568  49.202  43.179  1.00  0.00           C
ATOM   2036 3C21 POPEE  98      89.088  48.472  44.439  1.00  0.00           C
ATOM   2039 4C21 POPEE  98      89.878  47.182  44.689  1.00  0.00           C
ATOM   2042 5C21 POPEE  98      89.498  46.523  46.019  1.00  0.00           C
ATOM   2045 6C21 POPEE  98      90.096  45.122  46.129  1.00  0.00           C
ATOM   2048 7C21 POPEE  98      89.557  44.363  47.339  1.00  0.00           C
ATOM   2051 8C21 POPEE  98      89.867  42.882  47.239  1.00  0.00           C
ATOM   2055  C33 POPEE  98      85.588  49.632  29.189  1.00  0.00           C
ATOM   2058  C34 POPEE  98      85.338  48.792  30.449  1.00  0.00           C
ATOM   2061  C35 POPEE  98      85.287  49.622  31.739  1.00  0.00           C
ATOM   2064  C36 POPEE  98      84.518  48.903  32.849  1.00  0.00           C
ATOM   2067  C37 POPEE  98      84.118  49.862  33.979  1.00  0.00           C
ATOM   2070  C38 POPEE  98      82.838  49.412  34.689  1.00  0.00           C
ATOM   2073  C39 POPEE  98      82.257  50.502  35.589  1.00  0.00           C
ATOM   2076 0C31 POPEE  98      83.067  50.742  36.879  1.00  0.00           C
ATOM   2079 1C31 POPEE  98      82.547  51.982  37.629  1.00  0.00           C
ATOM   2082 2C31 POPEE  98      82.857  51.962  39.139  1.00  0.00           C
ATOM   2085 3C31 POPEE  98      84.347  51.932  39.499  1.00  0.00           C
ATOM   2088 4C31 POPEE  98      85.067  53.272  39.309  1.00  0.00           C
ATOM   2091 5C31 POPEE  98      86.558  53.152  39.699  1.00  0.00           C
ATOM   2094 6C31 POPEE  98      87.378  54.432  39.579  1.00  0.00           C
ATOM   2098  NH3 POPEF  99      21.788  20.432  22.769  1.00  0.00           N
ATOM   2102  C12 POPEF  99      21.888  21.062  21.399  1.00  0.00           C
ATOM   2105  C11 POPEF  99      23.308  21.572  21.069  1.00  0.00           C
ATOM   2108  P   POPEF  99      24.838  23.533  21.889  1.00  0.00           P
ATOM   2109  O13 POPEF  99      25.908  23.072  20.979  1.00  0.00           O
ATOM   2110  O14 POPEF  99      24.648  24.982  22.089  1.00  0.00           O
ATOM   2111  O11 POPEF  99      24.988  22.832  23.309  1.00  0.00           O
ATOM   2112  O12 POPEF  99      23.438  22.962  21.369  1.00  0.00           O
ATOM   2113  C1  POPEF  99      24.308  23.412  24.419  1.00  0.00           C
ATOM   2116  C2  POPEF  99      24.347  22.502  25.679  1.00  0.00           C
ATOM   2118  O21 POPEF  99      23.288  22.892  26.579  1.00  0.00           O
ATOM   2119  C21 POPEF  99      22.138  22.272  26.399  1.00  0.00           C
ATOM   2120  O22 POPEF  99      21.928  21.412  25.559  1.00  0.00           O
ATOM   2121  C22 POPEF  99      21.108  22.832  27.389  1.00  0.00           C
ATOM   2124  C3  POPEF  99      25.688  22.582  26.459  1.00  0.00           C
ATOM   2127  O31 POPEF  99      25.568  21.782  27.669  1.00  0.00           O
ATOM   2128  C31 POPEF  99      25.968  22.353  28.799  1.00  0.00           C
ATOM   2129  O32 POPEF  99      26.568  23.402  28.889  1.00  0.00           O
ATOM   2130  C32 POPEF  99      25.548  21.482  29.989  1.00  0.00           C
ATOM   2133  C23 POPEF  99      21.388  22.453  28.849  1.00  0.00           C
ATOM   2136  C24 POPEF  99      20.698  23.372  29.859  1.00  0.00           C
ATOM   2139  C25 POPEF  99      21.048  22.992  31.309  1.00  0.00           C
ATOM   2142  C26 POPEF  99      20.458  23.952  32.349  1.00  0.00           C
ATOM   2145  C27 POPEF  99      21.038  23.752  33.759  1.00  0.00           C
ATOM   2148  C28 POPEF  99      20.408  22.582  34.539  1.00  0.00           C
ATOM   2151  C29 POPEF  99      20.968  22.542  35.939  1.00  0.00           C
ATOM   2153 0C21 POPEF  99      20.338  22.932  37.069  1.00  0.00           C
ATOM   2155 1C21 POPEF  99      18.938  23.492  37.169  1.00  0.00           C
ATOM   2158 2C21 POPEF  99      18.848  24.682  38.149  1.00  0.00           C
ATOM   2161 3C21 POPEF  99      17.428  25.252  38.219  1.00  0.00           C
ATOM   2164 4C21 POPEF  99      17.278  26.422  39.209  1.00  0.00           C
ATOM   2167 5C21 POPEF  99      18.168  27.642  38.909  1.00  0.00           C
ATOM   2170 6C21 POPEF  99      17.818  28.872  39.759  1.00  0.00           C
ATOM   2173 7C21 POPEF  99      18.598  30.132  39.389  1.00  0.00           C
ATOM   2176 8C21 POPEF  99      18.438  31.252  40.419  1.00  0.00           C
ATOM   2180  C33 POPEF  99      26.438  21.723  31.239  1.00  0.00           C
ATOM   2183  C34 POPEF  99      26.238  20.672  32.339  1.00  0.00           C
ATOM   2186  C35 POPEF  99      24.818  20.662  32.929  1.00  0.00           C
ATOM   2189  C36 POPEF  99      24.588  19.523  33.929  1.00  0.00           C
ATOM   2192  C37 POPEF  99      23.138  19.472  34.449  1.00  0.00           C
ATOM   2195  C38 POPEF  99      22.668  18.072  34.859  1.00  0.00           C
ATOM   2198  C39 POPEF  99      23.588  17.362  35.859  1.00  0.00           C
ATOM   2201 0C31 POPEF  99      23.588  17.882  37.289  1.00  0.00           C
ATOM   2204 1C31 POPEF  99      24.578  17.072  38.129  1.00  0.00           C
ATOM   2207 2C31 POPEF  99      24.738  17.582  39.559  1.00  0.00           C
ATOM   2210 3C31 POPEF  99      25.428  18.942  39.589  1.00  0.00           C
ATOM   2213 4C31 POPEF  99      25.667  19.432  41.019  1.00  0.00           C
ATOM   2216 5C31 POPEF  99      26.458  20.742  41.039  1.00  0.00           C
ATOM   2219 6C31 POPEF  99      26.858  21.162  42.439  1.00  0.00           C
ATOM   2223  NH3 POPEG 100      68.188  81.932  25.139  1.00  0.00           N
ATOM   2227  C12 POPEG 100      68.118  81.982  23.629  1.00  0.00           C
ATOM   2230  C11 POPEG 100      68.497  80.623  22.999  1.00  0.00           C
ATOM   2233  P   POPEG 100      67.777  78.132  23.469  1.00  0.00           P
ATOM   2234  O13 POPEG 100      66.338  78.212  23.139  1.00  0.00           O
ATOM   2235  O14 POPEG 100      68.718  77.642  22.439  1.00  0.00           O
ATOM   2236  O11 POPEG 100      68.037  77.242  24.729  1.00  0.00           O
ATOM   2237  O12 POPEG 100      68.228  79.572  23.919  1.00  0.00           O
ATOM   2238  C1  POPEG 100      68.158  77.822  26.019  1.00  0.00           C
ATOM   2241  C2  POPEG 100      69.558  77.553  26.589  1.00  0.00           C
ATOM   2243  O21 POPEG 100      69.698  78.163  27.879  1.00  0.00           O
ATOM   2244  C21 POPEG 100      69.778  79.483  27.899  1.00  0.00           C
ATOM   2245  O22 POPEG 100      69.668  80.222  26.929  1.00  0.00           O
ATOM   2246  C22 POPEG 100      70.038  79.983  29.329  1.00  0.00           C
ATOM   2249  C3  POPEG 100      70.778  77.802  25.639  1.00  0.00           C
ATOM   2252  O31 POPEG 100      71.778  76.812  25.909  1.00  0.00           O
ATOM   2253  C31 POPEG 100      72.518  77.102  26.999  1.00  0.00           C
ATOM   2254  O32 POPEG 100      72.518  78.163  27.579  1.00  0.00           O
ATOM   2255  C32 POPEG 100      73.318  75.873  27.379  1.00  0.00           C
ATOM   2258  C23 POPEG 100      70.647  78.943  30.309  1.00  0.00           C
ATOM   2261  C24 POPEG 100      70.848  79.472  31.739  1.00  0.00           C
ATOM   2264  C25 POPEG 100      71.558  80.842  31.769  1.00  0.00           C
ATOM   2267  C26 POPEG 100      71.798  81.413  33.169  1.00  0.00           C
ATOM   2270  C27 POPEG 100      72.428  82.812  33.059  1.00  0.00           C
ATOM   2273  C28 POPEG 100      72.728  83.493  34.409  1.00  0.00           C
ATOM   2276  C29 POPEG 100      73.798  82.803  35.209  1.00  0.00           C
ATOM   2278 0C21 POPEG 100      73.868  82.763  36.549  1.00  0.00           C
ATOM   2280 1C21 POPEG 100      72.868  83.342  37.499  1.00  0.00           C
ATOM   2283 2C21 POPEG 100      72.868  82.593  38.849  1.00  0.00           C
ATOM   2286 3C21 POPEG 100      72.327  81.152  38.739  1.00  0.00           C
ATOM   2289 4C21 POPEG 100      72.588  80.333  40.009  1.00  0.00           C
ATOM   2292 5C21 POPEG 100      71.738  80.763  41.209  1.00  0.00           C
ATOM   2295 6C21 POPEG 100      70.308  80.212  41.159  1.00  0.00           C
ATOM   2298 7C21 POPEG 100      69.508  80.473  42.439  1.00  0.00           C
ATOM   2301 8C21 POPEG 100      68.118  79.843  42.399  1.00  0.00           C
ATOM   2305  C33 POPEG 100      74.108  76.023  28.719  1.00  0.00           C
ATOM   2308  C34 POPEG 100      73.398  75.473  29.969  1.00  0.00           C
ATOM   2311  C35 POPEG 100      73.228  73.943  29.989  1.00  0.00           C
ATOM   2314  C36 POPEG 100      72.757  73.392  31.349  1.00  0.00           C
ATOM   2317  C37 POPEG 100      72.568  71.863  31.329  1.00  0.00           C
ATOM   2320  C38 POPEG 100      71.387  71.333  32.169  1.00  0.00           C
ATOM   2323  C39 POPEG 100      71.678  70.992  33.639  1.00  0.00           C
ATOM   2326 0C31 POPEG 100      72.608  69.782  33.839  1.00  0.00           C
ATOM   2329 1C31 POPEG 100      72.538  69.242  35.279  1.00  0.00           C
ATOM   2332 2C31 POPEG 100      73.637  68.233  35.649  1.00  0.00           C
ATOM   2335 3C31 POPEG 100      73.478  67.742  37.099  1.00  0.00           C
ATOM   2338 4C31 POPEG 100      74.658  66.902  37.619  1.00  0.00           C
ATOM   2341 5C31 POPEG 100      74.397  66.363  39.029  1.00  0.00           C
ATOM   2344 6C31 POPEG 100      75.518  65.452  39.549  1.00  0.00           C
ATOM   2348  NH3 POPEH 101      90.837   0.232  25.529  1.00  0.00           N
ATOM   2352  C12 POPEH 101      90.268   1.602  25.649  1.00  0.00           C
ATOM   2355  C11 POPEH 101      90.067   2.332  24.299  1.00  0.00           C
ATOM   2358  P   POPEH 101      88.887   4.492  25.259  1.00  0.00           P
ATOM   2359  O13 POPEH 101      89.956   5.422  24.869  1.00  0.00           O
ATOM   2360  O14 POPEH 101      87.488   4.982  25.309  1.00  0.00           O
ATOM   2361  O11 POPEH 101      89.218   3.892  26.679  1.00  0.00           O
ATOM   2362  O12 POPEH 101      88.957   3.222  24.329  1.00  0.00           O
ATOM   2363  C1  POPEH 101      89.498   4.752  27.779  1.00  0.00           C
ATOM   2366  C2  POPEH 101      90.398   4.002  28.789  1.00  0.00           C
ATOM   2368  O21 POPEH 101      90.538   4.692  30.059  1.00  0.00           O
ATOM   2369  C21 POPEH 101      89.697   4.422  31.059  1.00  0.00           C
ATOM   2370  O22 POPEH 101      88.918   3.492  31.079  1.00  0.00           O
ATOM   2371  C22 POPEH 101      89.848   5.552  32.119  1.00  0.00           C
ATOM   2374  C3  POPEH 101      91.798   3.842  28.139  1.00  0.00           C
ATOM   2377  O31 POPEH 101      92.267   2.502  28.289  1.00  0.00           O
ATOM   2378  C31 POPEH 101      92.736   2.072  29.449  1.00  0.00           C
ATOM   2379  O32 POPEH 101      92.567   0.932  29.869  1.00  0.00           O
ATOM   2380  C32 POPEH 101      93.537   3.122  30.209  1.00  0.00           C
ATOM   2383  C23 POPEH 101      89.498   5.272  33.609  1.00  0.00           C
ATOM   2386  C24 POPEH 101      89.638   6.552  34.469  1.00  0.00           C
ATOM   2389  C25 POPEH 101      88.918   6.532  35.829  1.00  0.00           C
ATOM   2392  C26 POPEH 101      89.487   5.522  36.829  1.00  0.00           C
ATOM   2395  C27 POPEH 101      88.558   5.202  38.019  1.00  0.00           C
ATOM   2398  C28 POPEH 101      89.288   4.972  39.359  1.00  0.00           C
ATOM   2401  C29 POPEH 101      88.307   4.632  40.459  1.00  0.00           C
ATOM   2403 0C21 POPEH 101      88.128   3.462  41.109  1.00  0.00           C
ATOM   2405 1C21 POPEH 101      88.838   2.132  40.939  1.00  0.00           C
ATOM   2408 2C21 POPEH 101      89.067   1.562  39.529  1.00  0.00           C
ATOM   2411 3C21 POPEH 101      87.777   1.402  38.699  1.00  0.00           C
ATOM   2414 4C21 POPEH 101      88.008   0.672  37.369  1.00  0.00           C
ATOM   2417 5C21 POPEH 101      86.698   0.332  36.649  1.00  0.00           C
ATOM   2420 6C21 POPEH 101      86.048   1.552  35.969  1.00  0.00           C
ATOM   2423 7C21 POPEH 101      84.568   1.322  35.689  1.00  0.00           C
ATOM   2426 8C21 POPEH 101      83.967   2.392  34.779  1.00  0.00           C
ATOM   2430  C33 POPEH 101      94.148   2.552  31.499  1.00  0.00           C
ATOM   2433  C34 POPEH 101      95.357   3.382  31.919  1.00  0.00           C
ATOM   2436  C35 POPEH 101      95.877   2.992  33.299  1.00  0.00           C
ATOM   2439  C36 POPEH 101      95.217   3.772  34.439  1.00  0.00           C
ATOM   2442  C37 POPEH 101      95.868   3.432  35.779  1.00  0.00           C
ATOM   2445  C38 POPEH 101      95.597   4.472  36.859  1.00  0.00           C
ATOM   2448  C39 POPEH 101      94.307   4.222  37.649  1.00  0.00           C
ATOM   2451 0C31 POPEH 101      94.258   5.142  38.869  1.00  0.00           C
ATOM   2454 1C31 POPEH 101      93.237   4.702  39.909  1.00  0.00           C
ATOM   2457 2C31 POPEH 101      93.498   5.382  41.259  1.00  0.00           C
ATOM   2460 3C31 POPEH 101      92.736   4.742  42.419  1.00  0.00           C
ATOM   2463 4C31 POPEH 101      93.237   3.322  42.699  1.00  0.00           C
ATOM   2466 5C31 POPEH 101      92.507   2.692  43.869  1.00  0.00           C
ATOM   2469 6C31 POPEH 101      92.978   1.262  44.049  1.00  0.00           C
ATOM   2473  NH3 POPEI 102      80.348  29.002  20.139  1.00  0.00           N
ATOM   2477  C12 POPEI 102      81.147  27.852  20.689  1.00  0.00           C
ATOM   2480  C11 POPEI 102      80.287  26.892  21.539  1.00  0.00           C
ATOM   2483  P   POPEI 102      78.818  28.362  23.159  1.00  0.00           P
ATOM   2484  O13 POPEI 102      78.897  29.532  22.239  1.00  0.00           O
ATOM   2485  O14 POPEI 102      77.528  27.642  23.099  1.00  0.00           O
ATOM   2486  O11 POPEI 102      79.108  28.922  24.599  1.00  0.00           O
ATOM   2487  O12 POPEI 102      80.018  27.412  22.829  1.00  0.00           O
ATOM   2488  C1  POPEI 102      78.897  28.152  25.789  1.00  0.00           C
ATOM   2491  C2  POPEI 102      78.177  29.032  26.839  1.00  0.00           C
ATOM   2493  O21 POPEI 102      77.748  28.262  27.979  1.00  0.00           O
ATOM   2494  C21 POPEI 102      78.718  27.922  28.809  1.00  0.00           C
ATOM   2495  O22 POPEI 102      79.898  28.122  28.649  1.00  0.00           O
ATOM   2496  C22 POPEI 102      78.088  27.272  30.049  1.00  0.00           C
ATOM   2499  C3  POPEI 102      76.918  29.682  26.219  1.00  0.00           C
ATOM   2502  O31 POPEI 102      76.298  30.632  27.099  1.00  0.00           O
ATOM   2503  C31 POPEI 102      76.787  31.863  27.029  1.00  0.00           C
ATOM   2504  O32 POPEI 102      77.678  32.232  26.279  1.00  0.00           O
ATOM   2505  C32 POPEI 102      76.118  32.702  28.099  1.00  0.00           C
ATOM   2508  C23 POPEI 102      77.008  28.172  30.679  1.00  0.00           C
ATOM   2511  C24 POPEI 102      76.418  27.592  31.969  1.00  0.00           C
ATOM   2514  C25 POPEI 102      75.208  28.422  32.399  1.00  0.00           C
ATOM   2517  C26 POPEI 102      74.677  28.182  33.809  1.00  0.00           C
ATOM   2520  C27 POPEI 102      73.168  27.862  33.889  1.00  0.00           C
ATOM   2523  C28 POPEI 102      72.598  27.932  35.329  1.00  0.00           C
ATOM   2526  C29 POPEI 102      73.427  27.112  36.279  1.00  0.00           C
ATOM   2528 0C21 POPEI 102      73.618  27.292  37.599  1.00  0.00           C
ATOM   2530 1C21 POPEI 102      72.978  28.352  38.459  1.00  0.00           C
ATOM   2533 2C21 POPEI 102      73.808  28.902  39.649  1.00  0.00           C
ATOM   2536 3C21 POPEI 102      75.007  28.052  40.119  1.00  0.00           C
ATOM   2539 4C21 POPEI 102      75.507  28.492  41.509  1.00  0.00           C
ATOM   2542 5C21 POPEI 102      76.878  27.912  41.869  1.00  0.00           C
ATOM   2545 6C21 POPEI 102      78.037  28.722  41.269  1.00  0.00           C
ATOM   2548 7C21 POPEI 102      79.418  28.222  41.739  1.00  0.00           C
ATOM   2551 8C21 POPEI 102      80.578  29.042  41.169  1.00  0.00           C
ATOM   2555  C33 POPEI 102      76.848  32.582  29.449  1.00  0.00           C
ATOM   2558  C34 POPEI 102      75.918  32.702  30.639  1.00  0.00           C
ATOM   2561  C35 POPEI 102      76.628  32.632  31.999  1.00  0.00           C
ATOM   2564  C36 POPEI 102      75.588  32.762  33.119  1.00  0.00           C
ATOM   2567  C37 POPEI 102      76.137  33.092  34.499  1.00  0.00           C
ATOM   2570  C38 POPEI 102      74.957  33.122  35.479  1.00  0.00           C
ATOM   2573  C39 POPEI 102      75.308  33.572  36.899  1.00  0.00           C
ATOM   2576 0C31 POPEI 102      76.218  32.592  37.649  1.00  0.00           C
ATOM   2579 1C31 POPEI 102      76.358  33.043  39.099  1.00  0.00           C
ATOM   2582 2C31 POPEI 102      77.327  32.192  39.929  1.00  0.00           C
ATOM   2585 3C31 POPEI 102      77.668  32.863  41.279  1.00  0.00           C
ATOM   2588 4C31 POPEI 102      76.438  33.372  42.029  1.00  0.00           C
ATOM   2591 5C31 POPEI 102      76.778  34.032  43.369  1.00  0.00           C
ATOM   2594 6C31 POPEI 102      75.568  34.732  43.999  1.00  0.00           C
ATOM   2598  NH3 POPEJ 103      67.327   1.872  69.139  1.00  0.00           N
ATOM   2602  C12 POPEJ 103      67.998   3.152  69.589  1.00  0.00           C
ATOM   2605  C11 POPEJ 103      69.518   2.972  69.609  1.00  0.00           C
ATOM   2608  P   POPEJ 103      70.408   5.362  68.959  1.00  0.00           P
ATOM   2609  O13 POPEJ 103      69.278   6.302  69.139  1.00  0.00           O
ATOM   2610  O14 POPEJ 103      71.768   5.912  69.169  1.00  0.00           O
ATOM   2611  O11 POPEJ 103      70.397   4.762  67.499  1.00  0.00           O
ATOM   2612  O12 POPEJ 103      70.198   4.162  69.949  1.00  0.00           O
ATOM   2613  C1  POPEJ 103      69.408   5.082  66.519  1.00  0.00           C
ATOM   2616  C2  POPEJ 103      70.018   5.842  65.289  1.00  0.00           C
ATOM   2618  O21 POPEJ 103      69.077   5.922  64.199  1.00  0.00           O
ATOM   2619  C21 POPEJ 103      68.897   4.802  63.509  1.00  0.00           C
ATOM   2620  O22 POPEJ 103      69.228   3.682  63.869  1.00  0.00           O
ATOM   2621  C22 POPEJ 103      68.188   5.132  62.199  1.00  0.00           C
ATOM   2624  C3  POPEJ 103      71.397   5.322  64.809  1.00  0.00           C
ATOM   2627  O31 POPEJ 103      71.748   5.872  63.519  1.00  0.00           O
ATOM   2628  C31 POPEJ 103      73.028   6.182  63.329  1.00  0.00           C
ATOM   2629  O32 POPEJ 103      73.908   6.102  64.169  1.00  0.00           O
ATOM   2630  C32 POPEJ 103      73.287   6.492  61.859  1.00  0.00           C
ATOM   2633  C23 POPEJ 103      68.357   4.002  61.169  1.00  0.00           C
ATOM   2636  C24 POPEJ 103      69.788   3.872  60.619  1.00  0.00           C
ATOM   2639  C25 POPEJ 103      70.158   4.892  59.539  1.00  0.00           C
ATOM   2642  C26 POPEJ 103      70.438   4.182  58.209  1.00  0.00           C
ATOM   2645  C27 POPEJ 103      70.738   5.142  57.049  1.00  0.00           C
ATOM   2648  C28 POPEJ 103      70.548   4.482  55.669  1.00  0.00           C
ATOM   2651  C29 POPEJ 103      71.548   3.382  55.419  1.00  0.00           C
ATOM   2653 0C21 POPEJ 103      72.138   3.092  54.249  1.00  0.00           C
ATOM   2655 1C21 POPEJ 103      71.927   3.812  52.939  1.00  0.00           C
ATOM   2658 2C21 POPEJ 103      73.158   3.722  52.019  1.00  0.00           C
ATOM   2661 3C21 POPEJ 103      73.438   2.312  51.489  1.00  0.00           C
ATOM   2664 4C21 POPEJ 103      74.768   2.232  50.729  1.00  0.00           C
ATOM   2667 5C21 POPEJ 103      75.128   0.812  50.269  1.00  0.00           C
ATOM   2670 6C21 POPEJ 103      76.608   0.712  49.859  1.00  0.00           C
ATOM   2673 7C21 POPEJ 103      76.948  -0.568  49.099  1.00  0.00           C
ATOM   2676 8C21 POPEJ 103      78.427  -0.658  48.709  1.00  0.00           C
ATOM   2680  C33 POPEJ 103      74.287   7.642  61.599  1.00  0.00           C
ATOM   2683  C34 POPEJ 103      74.688   7.702  60.119  1.00  0.00           C
ATOM   2686  C35 POPEJ 103      73.507   7.982  59.179  1.00  0.00           C
ATOM   2689  C36 POPEJ 103      73.838   7.762  57.699  1.00  0.00           C
ATOM   2692  C37 POPEJ 103      72.717   8.302  56.799  1.00  0.00           C
ATOM   2695  C38 POPEJ 103      73.107   8.292  55.309  1.00  0.00           C
ATOM   2698  C39 POPEJ 103      73.318   9.702  54.749  1.00  0.00           C
ATOM   2701 0C31 POPEJ 103      72.008  10.432  54.429  1.00  0.00           C
ATOM   2704 1C31 POPEJ 103      72.247  11.852  53.909  1.00  0.00           C
ATOM   2707 2C31 POPEJ 103      70.958  12.632  53.609  1.00  0.00           C
ATOM   2710 3C31 POPEJ 103      70.168  12.012  52.439  1.00  0.00           C
ATOM   2713 4C31 POPEJ 103      69.198  12.992  51.779  1.00  0.00           C
ATOM   2716 5C31 POPEJ 103      68.548  12.372  50.539  1.00  0.00           C
ATOM   2719 6C31 POPEJ 103      67.618  13.332  49.799  1.00  0.00           C
ATOM   2723  NH3 POPEK 104      38.888  80.953  19.369  1.00  0.00           N
ATOM   2727  C12 POPEK 104      38.238  81.942  18.439  1.00  0.00           C
ATOM   2730  C11 POPEK 104      38.418  83.403  18.939  1.00  0.00           C
ATOM   2733  P   POPEK 104      36.487  84.432  17.479  1.00  0.00           P
ATOM   2734  O13 POPEK 104      36.158  85.742  16.879  1.00  0.00           O
ATOM   2735  O14 POPEK 104      36.308  83.213  16.659  1.00  0.00           O
ATOM   2736  O11 POPEK 104      35.658  84.323  18.829  1.00  0.00           O
ATOM   2737  O12 POPEK 104      37.988  84.403  18.009  1.00  0.00           O
ATOM   2738  C1  POPEK 104      34.458  83.533  18.829  1.00  0.00           C
ATOM   2741  C2  POPEK 104      33.898  83.363  20.269  1.00  0.00           C
ATOM   2743  O21 POPEK 104      33.058  84.473  20.669  1.00  0.00           O
ATOM   2744  C21 POPEK 104      32.248  84.153  21.699  1.00  0.00           C
ATOM   2745  O22 POPEK 104      31.858  83.032  21.969  1.00  0.00           O
ATOM   2746  C22 POPEK 104      31.998  85.373  22.599  1.00  0.00           C
ATOM   2749  C3  POPEK 104      35.097  83.253  21.249  1.00  0.00           C
ATOM   2752  O31 POPEK 104      34.647  82.992  22.579  1.00  0.00           O
ATOM   2753  C31 POPEK 104      35.548  82.992  23.539  1.00  0.00           C
ATOM   2754  O32 POPEK 104      36.758  83.043  23.379  1.00  0.00           O
ATOM   2755  C32 POPEK 104      34.788  82.952  24.849  1.00  0.00           C
ATOM   2758  C23 POPEK 104      31.438  84.923  23.969  1.00  0.00           C
ATOM   2761  C24 POPEK 104      31.098  86.043  24.959  1.00  0.00           C
ATOM   2764  C25 POPEK 104      31.008  85.503  26.399  1.00  0.00           C
ATOM   2767  C26 POPEK 104      30.408  86.483  27.429  1.00  0.00           C
ATOM   2770  C27 POPEK 104      30.168  85.793  28.789  1.00  0.00           C
ATOM   2773  C28 POPEK 104      29.568  86.712  29.879  1.00  0.00           C
ATOM   2776  C29 POPEK 104      28.158  87.173  29.569  1.00  0.00           C
ATOM   2778 0C21 POPEK 104      27.028  86.782  30.189  1.00  0.00           C
ATOM   2780 1C21 POPEK 104      26.878  85.772  31.289  1.00  0.00           C
ATOM   2783 2C21 POPEK 104      26.748  86.343  32.719  1.00  0.00           C
ATOM   2786 3C21 POPEK 104      25.538  87.273  32.949  1.00  0.00           C
ATOM   2789 4C21 POPEK 104      25.888  88.762  32.819  1.00  0.00           C
ATOM   2792 5C21 POPEK 104      24.718  89.682  33.169  1.00  0.00           C
ATOM   2795 6C21 POPEK 104      25.018  91.152  32.869  1.00  0.00           C
ATOM   2798 7C21 POPEK 104      26.058  91.763  33.819  1.00  0.00           C
ATOM   2801 8C21 POPEK 104      25.648  93.132  34.389  1.00  0.00           C
ATOM   2805  C33 POPEK 104      35.568  82.302  25.999  1.00  0.00           C
ATOM   2808  C34 POPEK 104      34.738  82.432  27.279  1.00  0.00           C
ATOM   2811  C35 POPEK 104      35.338  81.772  28.519  1.00  0.00           C
ATOM   2814  C36 POPEK 104      34.468  82.062  29.739  1.00  0.00           C
ATOM   2817  C37 POPEK 104      34.878  81.303  30.989  1.00  0.00           C
ATOM   2820  C38 POPEK 104      33.847  81.513  32.109  1.00  0.00           C
ATOM   2823  C39 POPEK 104      34.118  80.643  33.349  1.00  0.00           C
ATOM   2826 0C31 POPEK 104      32.878  80.562  34.249  1.00  0.00           C
ATOM   2829 1C31 POPEK 104      33.167  79.913  35.609  1.00  0.00           C
ATOM   2832 2C31 POPEK 104      31.938  79.952  36.519  1.00  0.00           C
ATOM   2835 3C31 POPEK 104      32.278  80.282  37.979  1.00  0.00           C
ATOM   2838 4C31 POPEK 104      31.018  80.593  38.789  1.00  0.00           C
ATOM   2841 5C31 POPEK 104      31.308  81.063  40.219  1.00  0.00           C
ATOM   2844 6C31 POPEK 104      30.018  81.492  40.929  1.00  0.00           C
ATOM   2848  NH3 POPEL 105     105.618  44.422  27.659  1.00  0.00           N
ATOM   2852  C12 POPEL 105     105.548  43.633  26.389  1.00  0.00           C
ATOM   2855  C11 POPEL 105     104.428  42.572  26.329  1.00  0.00           C
ATOM   2858  P   POPEL 105     103.867  41.403  28.599  1.00  0.00           P
ATOM   2859  O13 POPEL 105     104.298  40.142  29.229  1.00  0.00           O
ATOM   2860  O14 POPEL 105     102.418  41.613  28.399  1.00  0.00           O
ATOM   2861  O11 POPEL 105     104.468  42.682  29.319  1.00  0.00           O
ATOM   2862  O12 POPEL 105     104.608  41.492  27.229  1.00  0.00           O
ATOM   2863  C1  POPEL 105     103.908  43.172  30.539  1.00  0.00           C
ATOM   2866  C2  POPEL 105     105.018  43.252  31.609  1.00  0.00           C
ATOM   2868  O21 POPEL 105     104.597  44.142  32.659  1.00  0.00           O
ATOM   2869  C21 POPEL 105     103.927  43.553  33.639  1.00  0.00           C
ATOM   2870  O22 POPEL 105     103.587  42.392  33.659  1.00  0.00           O
ATOM   2871  C22 POPEL 105     103.787  44.532  34.789  1.00  0.00           C
ATOM   2874  C3  POPEL 105     106.338  43.782  31.029  1.00  0.00           C
ATOM   2877  O31 POPEL 105     107.337  43.773  32.059  1.00  0.00           O
ATOM   2878  C31 POPEL 105     108.548  44.122  31.669  1.00  0.00           C
ATOM   2879  O32 POPEL 105     108.857  44.492  30.559  1.00  0.00           O
ATOM   2880  C32 POPEL 105     109.498  44.052  32.879  1.00  0.00           C
ATOM   2883  C23 POPEL 105     104.767  44.142  35.909  1.00  0.00           C
ATOM   2886  C24 POPEL 105     104.717  45.112  37.099  1.00  0.00           C
ATOM   2889  C25 POPEL 105     105.998  45.052  37.929  1.00  0.00           C
ATOM   2892  C26 POPEL 105     106.017  46.053  39.089  1.00  0.00           C
ATOM   2895  C27 POPEL 105     107.448  46.222  39.639  1.00  0.00           C
ATOM   2898  C28 POPEL 105     107.528  47.252  40.779  1.00  0.00           C
ATOM   2901  C29 POPEL 105     108.878  47.202  41.449  1.00  0.00           C
ATOM   2903 0C21 POPEL 105     109.107  47.113  42.779  1.00  0.00           C
ATOM   2905 1C21 POPEL 105     108.088  47.072  43.879  1.00  0.00           C
ATOM   2908 2C21 POPEL 105     107.978  45.692  44.549  1.00  0.00           C
ATOM   2911 3C21 POPEL 105     109.237  45.312  45.339  1.00  0.00           C
ATOM   2914 4C21 POPEL 105     109.088  44.032  46.189  1.00  0.00           C
ATOM   2917 5C21 POPEL 105     109.956  42.872  45.679  1.00  0.00           C
ATOM   2920 6C21 POPEL 105     109.918  41.672  46.629  1.00  0.00           C
ATOM   2923 7C21 POPEL 105     110.678  40.462  46.069  1.00  0.00           C
ATOM   2926 8C21 POPEL 105     110.758  39.302  47.069  1.00  0.00           C
ATOM   2930  C33 POPEL 105     108.838  43.442  34.139  1.00  0.00           C
ATOM   2933  C34 POPEL 105     109.676  43.572  35.409  1.00  0.00           C
ATOM   2936  C35 POPEL 105     108.997  42.872  36.599  1.00  0.00           C
ATOM   2939  C36 POPEL 105     109.717  43.122  37.939  1.00  0.00           C
ATOM   2942  C37 POPEL 105     108.978  42.492  39.129  1.00  0.00           C
ATOM   2945  C38 POPEL 105     109.738  42.653  40.449  1.00  0.00           C
ATOM   2948  C39 POPEL 105     108.827  42.912  41.659  1.00  0.00           C
ATOM   2951 0C31 POPEL 105     107.898  41.752  42.029  1.00  0.00           C
ATOM   2954 1C31 POPEL 105     106.907  42.173  43.129  1.00  0.00           C
ATOM   2957 2C31 POPEL 105     106.117  41.002  43.729  1.00  0.00           C
ATOM   2960 3C31 POPEL 105     104.967  40.482  42.849  1.00  0.00           C
ATOM   2963 4C31 POPEL 105     104.177  39.363  43.549  1.00  0.00           C
ATOM   2966 5C31 POPEL 105     102.787  39.122  42.939  1.00  0.00           C
ATOM   2969 6C31 POPEL 105     102.008  38.012  43.649  1.00  0.00           C
ATOM   2973  NH3 POPEM 106      33.178  24.732  21.059  1.00  0.00           N
ATOM   2977  C12 POPEM 106      33.778  23.522  21.729  1.00  0.00           C
ATOM   2980  C11 POPEM 106      34.738  22.762  20.799  1.00  0.00           C
ATOM   2983  P   POPEM 106      36.638  20.982  21.019  1.00  0.00           P
ATOM   2984  O13 POPEM 106      36.378  19.532  20.869  1.00  0.00           O
ATOM   2985  O14 POPEM 106      37.108  21.662  19.799  1.00  0.00           O
ATOM   2986  O11 POPEM 106      37.698  21.312  22.169  1.00  0.00           O
ATOM   2987  O12 POPEM 106      35.318  21.672  21.519  1.00  0.00           O
ATOM   2988  C1  POPEM 106      37.318  21.723  23.489  1.00  0.00           C
ATOM   2991  C2  POPEM 106      36.798  20.522  24.319  1.00  0.00           C
ATOM   2993  O21 POPEM 106      35.938  20.932  25.379  1.00  0.00           O
ATOM   2994  C21 POPEM 106      36.328  20.982  26.649  1.00  0.00           C
ATOM   2995  O22 POPEM 106      37.468  21.012  27.079  1.00  0.00           O
ATOM   2996  C22 POPEM 106      35.048  20.982  27.489  1.00  0.00           C
ATOM   2999  C3  POPEM 106      37.908  19.492  24.679  1.00  0.00           C
ATOM   3002  O31 POPEM 106      37.248  18.292  25.139  1.00  0.00           O
ATOM   3003  C31 POPEM 106      37.098  17.372  24.199  1.00  0.00           C
ATOM   3004  O32 POPEM 106      37.778  17.242  23.199  1.00  0.00           O
ATOM   3005  C32 POPEM 106      35.757  16.652  24.399  1.00  0.00           C
ATOM   3008  C23 POPEM 106      35.298  21.222  28.999  1.00  0.00           C
ATOM   3011  C24 POPEM 106      33.978  21.322  29.779  1.00  0.00           C
ATOM   3014  C25 POPEM 106      34.168  21.782  31.239  1.00  0.00           C
ATOM   3017  C26 POPEM 106      34.928  20.762  32.099  1.00  0.00           C
ATOM   3020  C27 POPEM 106      35.228  21.282  33.519  1.00  0.00           C
ATOM   3023  C28 POPEM 106      35.918  20.242  34.419  1.00  0.00           C
ATOM   3026  C29 POPEM 106      34.948  19.202  34.919  1.00  0.00           C
ATOM   3028 0C21 POPEM 106      34.558  18.992  36.189  1.00  0.00           C
ATOM   3030 1C21 POPEM 106      35.028  19.742  37.409  1.00  0.00           C
ATOM   3033 2C21 POPEM 106      33.908  20.132  38.399  1.00  0.00           C
ATOM   3036 3C21 POPEM 106      34.538  20.562  39.719  1.00  0.00           C
ATOM   3039 4C21 POPEM 106      33.588  21.033  40.829  1.00  0.00           C
ATOM   3042 5C21 POPEM 106      33.188  22.512  40.779  1.00  0.00           C
ATOM   3045 6C21 POPEM 106      32.568  22.952  42.109  1.00  0.00           C
ATOM   3048 7C21 POPEM 106      32.018  24.372  42.149  1.00  0.00           C
ATOM   3051 8C21 POPEM 106      31.578  24.742  43.569  1.00  0.00           C
ATOM   3055  C33 POPEM 106      35.007  16.863  25.739  1.00  0.00           C
ATOM   3058  C34 POPEM 106      33.568  16.342  25.599  1.00  0.00           C
ATOM   3061  C35 POPEM 106      32.748  16.412  26.889  1.00  0.00           C
ATOM   3064  C36 POPEM 106      33.338  15.522  27.979  1.00  0.00           C
ATOM   3067  C37 POPEM 106      32.308  15.082  29.019  1.00  0.00           C
ATOM   3070  C38 POPEM 106      32.888  14.082  30.019  1.00  0.00           C
ATOM   3073  C39 POPEM 106      33.718  14.702  31.139  1.00  0.00           C
ATOM   3076 0C31 POPEM 106      32.858  15.232  32.299  1.00  0.00           C
ATOM   3079 1C31 POPEM 106      33.688  15.392  33.569  1.00  0.00           C
ATOM   3082 2C31 POPEM 106      32.858  15.602  34.839  1.00  0.00           C
ATOM   3085 3C31 POPEM 106      33.558  14.972  36.039  1.00  0.00           C
ATOM   3088 4C31 POPEM 106      32.958  15.332  37.399  1.00  0.00           C
ATOM   3091 5C31 POPEM 106      33.728  14.652  38.529  1.00  0.00           C
ATOM   3094 6C31 POPEM 106      33.198  14.952  39.929  1.00  0.00           C
ATOM   3098  NH3 POPEN 107      70.428  79.682  64.299  1.00  0.00           N
ATOM   3102  C12 POPEN 107      70.598  81.133  64.649  1.00  0.00           C
ATOM   3105  C11 POPEN 107      71.978  81.472  65.259  1.00  0.00           C
ATOM   3108  P   POPEN 107      73.827  80.142  63.949  1.00  0.00           P
ATOM   3109  O13 POPEN 107      75.198  80.193  64.499  1.00  0.00           O
ATOM   3110  O14 POPEN 107      72.978  78.962  64.209  1.00  0.00           O
ATOM   3111  O11 POPEN 107      73.887  80.342  62.389  1.00  0.00           O
ATOM   3112  O12 POPEN 107      73.028  81.462  64.289  1.00  0.00           O
ATOM   3113  C1  POPEN 107      74.558  79.422  61.549  1.00  0.00           C
ATOM   3116  C2  POPEN 107      75.077  80.202  60.319  1.00  0.00           C
ATOM   3118  O21 POPEN 107      75.108  79.382  59.129  1.00  0.00           O
ATOM   3119  C21 POPEN 107      73.908  79.043  58.659  1.00  0.00           C
ATOM   3120  O22 POPEN 107      72.838  79.392  59.119  1.00  0.00           O
ATOM   3121  C22 POPEN 107      74.088  78.172  57.419  1.00  0.00           C
ATOM   3124  C3  POPEN 107      76.467  80.812  60.639  1.00  0.00           C
ATOM   3127  O31 POPEN 107      76.778  81.952  59.819  1.00  0.00           O
ATOM   3128  C31 POPEN 107      77.378  81.882  58.629  1.00  0.00           C
ATOM   3129  O32 POPEN 107      77.538  82.852  57.909  1.00  0.00           O
ATOM   3130  C32 POPEN 107      77.967  80.523  58.279  1.00  0.00           C
ATOM   3133  C23 POPEN 107      73.628  78.853  56.119  1.00  0.00           C
ATOM   3136  C24 POPEN 107      73.768  77.922  54.899  1.00  0.00           C
ATOM   3139  C25 POPEN 107      73.378  78.622  53.589  1.00  0.00           C
ATOM   3142  C26 POPEN 107      71.857  78.733  53.379  1.00  0.00           C
ATOM   3145  C27 POPEN 107      71.527  79.572  52.139  1.00  0.00           C
ATOM   3148  C28 POPEN 107      70.108  79.343  51.569  1.00  0.00           C
ATOM   3151  C29 POPEN 107      69.997  77.973  50.949  1.00  0.00           C
ATOM   3153 0C21 POPEN 107      69.878  77.702  49.639  1.00  0.00           C
ATOM   3155 1C21 POPEN 107      69.838  78.723  48.529  1.00  0.00           C
ATOM   3158 2C21 POPEN 107      69.558  78.093  47.139  1.00  0.00           C
ATOM   3161 3C21 POPEN 107      68.177  77.432  47.019  1.00  0.00           C
ATOM   3164 4C21 POPEN 107      67.967  76.782  45.649  1.00  0.00           C
ATOM   3167 5C21 POPEN 107      66.768  75.833  45.589  1.00  0.00           C
ATOM   3170 6C21 POPEN 107      65.408  76.513  45.319  1.00  0.00           C
ATOM   3173 7C21 POPEN 107      64.287  75.462  45.229  1.00  0.00           C
ATOM   3176 8C21 POPEN 107      62.878  75.973  44.929  1.00  0.00           C
ATOM   3180  C33 POPEN 107      78.427  80.492  56.799  1.00  0.00           C
ATOM   3183  C34 POPEN 107      77.278  80.372  55.799  1.00  0.00           C
ATOM   3186  C35 POPEN 107      77.787  80.363  54.359  1.00  0.00           C
ATOM   3189  C36 POPEN 107      76.748  79.882  53.329  1.00  0.00           C
ATOM   3192  C37 POPEN 107      77.338  79.793  51.919  1.00  0.00           C
ATOM   3195  C38 POPEN 107      76.478  78.993  50.939  1.00  0.00           C
ATOM   3198  C39 POPEN 107      77.257  78.653  49.659  1.00  0.00           C
ATOM   3201 0C31 POPEN 107      76.467  77.813  48.659  1.00  0.00           C
ATOM   3204 1C31 POPEN 107      77.217  77.682  47.319  1.00  0.00           C
ATOM   3207 2C31 POPEN 107      76.458  76.822  46.299  1.00  0.00           C
ATOM   3210 3C31 POPEN 107      76.868  77.092  44.839  1.00  0.00           C
ATOM   3213 4C31 POPEN 107      76.478  78.502  44.369  1.00  0.00           C
ATOM   3216 5C31 POPEN 107      76.418  78.632  42.839  1.00  0.00           C
ATOM   3219 6C31 POPEN 107      75.908  80.002  42.389  1.00  0.00           C
ATOM   3223  NH3 POPEO 108     127.547   5.162  65.139  1.00  0.00           N
ATOM   3227  C12 POPEO 108     128.668   5.192  66.149  1.00  0.00           C
ATOM   3230  C11 POPEO 108     128.908   6.612  66.709  1.00  0.00           C
ATOM   3233  P   POPEO 108     129.198   8.152  64.579  1.00  0.00           P
ATOM   3234  O13 POPEO 108     127.728   8.272  64.619  1.00  0.00           O
ATOM   3235  O14 POPEO 108     130.027   9.332  64.309  1.00  0.00           O
ATOM   3236  O11 POPEO 108     129.518   7.042  63.539  1.00  0.00           O
ATOM   3237  O12 POPEO 108     129.727   7.432  65.879  1.00  0.00           O
ATOM   3238  C1  POPEO 108     130.748   6.972  62.799  1.00  0.00           C
ATOM   3241  C2  POPEO 108     130.751   5.642  61.979  1.00  0.00           C
ATOM   3243  O21 POPEO 108     130.842   5.822  60.549  1.00  0.00           O
ATOM   3244  C21 POPEO 108     129.857   6.482  59.969  1.00  0.00           C
ATOM   3245  O22 POPEO 108     129.018   7.172  60.529  1.00  0.00           O
ATOM   3246  C22 POPEO 108     129.908   6.292  58.459  1.00  0.00           C
ATOM   3249  C3  POPEO 108     129.518   4.772  62.389  1.00  0.00           C
ATOM   3252  O31 POPEO 108     129.407   3.492  61.739  1.00  0.00           O
ATOM   3253  C31 POPEO 108     128.378   2.802  62.259  1.00  0.00           C
ATOM   3254  O32 POPEO 108     127.707   3.202  63.209  1.00  0.00           O
ATOM   3255  C32 POPEO 108     128.167   1.492  61.499  1.00  0.00           C
ATOM   3258  C23 POPEO 108     129.837   7.642  57.729  1.00  0.00           C
ATOM   3261  C24 POPEO 108     130.107   7.542  56.229  1.00  0.00           C
ATOM   3264  C25 POPEO 108     129.738   8.812  55.449  1.00  0.00           C
ATOM   3267  C26 POPEO 108     128.228   9.072  55.489  1.00  0.00           C
ATOM   3270  C27 POPEO 108     127.768  10.162  54.519  1.00  0.00           C
ATOM   3273  C28 POPEO 108     126.247  10.392  54.589  1.00  0.00           C
ATOM   3276  C29 POPEO 108     125.457   9.192  54.129  1.00  0.00           C
ATOM   3278 0C21 POPEO 108     124.417   8.602  54.749  1.00  0.00           C
ATOM   3280 1C21 POPEO 108     123.817   9.012  56.069  1.00  0.00           C
ATOM   3283 2C21 POPEO 108     123.118  10.382  56.069  1.00  0.00           C
ATOM   3286 3C21 POPEO 108     121.957  10.512  55.069  1.00  0.00           C
ATOM   3289 4C21 POPEO 108     121.338  11.912  55.069  1.00  0.00           C
ATOM   3292 5C21 POPEO 108     120.117  12.042  54.149  1.00  0.00           C
ATOM   3295 6C21 POPEO 108     119.738  13.492  53.769  1.00  0.00           C
ATOM   3298 7C21 POPEO 108     118.388  13.622  53.049  1.00  0.00           C
ATOM   3301 8C21 POPEO 108     117.698  14.952  53.329  1.00  0.00           C
ATOM   3305  C33 POPEO 108     126.728   0.992  61.739  1.00  0.00           C
ATOM   3308  C34 POPEO 108     126.378  -0.378  61.129  1.00  0.00           C
ATOM   3311  C35 POPEO 108     126.418  -0.388  59.599  1.00  0.00           C
ATOM   3314  C36 POPEO 108     125.527  -1.448  58.919  1.00  0.00           C
ATOM   3317  C37 POPEO 108     125.398  -1.208  57.409  1.00  0.00           C
ATOM   3320  C38 POPEO 108     124.438  -2.128  56.649  1.00  0.00           C
ATOM   3323  C39 POPEO 108     124.288  -1.718  55.169  1.00  0.00           C
ATOM   3326 0C31 POPEO 108     125.527  -1.968  54.289  1.00  0.00           C
ATOM   3329 1C31 POPEO 108     125.457  -1.188  52.969  1.00  0.00           C
ATOM   3332 2C31 POPEO 108     126.677  -1.338  52.049  1.00  0.00           C
ATOM   3335 3C31 POPEO 108     126.737  -2.658  51.259  1.00  0.00           C
ATOM   3338 4C31 POPEO 108     127.736  -2.588  50.089  1.00  0.00           C
ATOM   3341 5C31 POPEO 108     127.658  -3.798  49.149  1.00  0.00           C
ATOM   3344 6C31 POPEO 108     128.517  -3.648  47.889  1.00  0.00           C
ATOM   3348  NH3 POPEP 109     107.847  62.332  25.229  1.00  0.00           N
ATOM   3352  C12 POPEP 109     108.477  61.112  25.849  1.00  0.00           C
ATOM   3355  C11 POPEP 109     109.888  60.842  25.319  1.00  0.00           C
ATOM   3358  P   POPEP 109     111.028  63.192  24.999  1.00  0.00           P
ATOM   3359  O13 POPEP 109     109.997  64.092  25.569  1.00  0.00           O
ATOM   3360  O14 POPEP 109     110.918  62.922  23.539  1.00  0.00           O
ATOM   3361  O11 POPEP 109     112.497  63.602  25.389  1.00  0.00           O
ATOM   3362  O12 POPEP 109     110.797  61.852  25.779  1.00  0.00           O
ATOM   3363  C1  POPEP 109     113.558  62.703  24.989  1.00  0.00           C
ATOM   3366  C2  POPEP 109     113.757  61.492  25.959  1.00  0.00           C
ATOM   3368  O21 POPEP 109     113.986  61.842  27.329  1.00  0.00           O
ATOM   3369  C21 POPEP 109     114.857  62.752  27.709  1.00  0.00           C
ATOM   3370  O22 POPEP 109     115.517  63.493  26.999  1.00  0.00           O
ATOM   3371  C22 POPEP 109     114.727  62.922  29.239  1.00  0.00           C
ATOM   3374  C3  POPEP 109     114.738  60.382  25.459  1.00  0.00           C
ATOM   3377  O31 POPEP 109     114.757  59.302  26.409  1.00  0.00           O
ATOM   3378  C31 POPEP 109     114.648  58.052  26.019  1.00  0.00           C
ATOM   3379  O32 POPEP 109     114.307  57.672  24.909  1.00  0.00           O
ATOM   3380  C32 POPEP 109     114.927  57.103  27.199  1.00  0.00           C
ATOM   3383  C23 POPEP 109     115.977  62.563  30.069  1.00  0.00           C
ATOM   3386  C24 POPEP 109     115.728  62.233  31.549  1.00  0.00           C
ATOM   3389  C25 POPEP 109     117.036  61.822  32.219  1.00  0.00           C
ATOM   3392  C26 POPEP 109     117.008  61.322  33.669  1.00  0.00           C
ATOM   3395  C27 POPEP 109     118.458  61.123  34.179  1.00  0.00           C
ATOM   3398  C28 POPEP 109     118.548  60.662  35.639  1.00  0.00           C
ATOM   3401  C29 POPEP 109     119.967  60.662  36.169  1.00  0.00           C
ATOM   3403 0C21 POPEP 109     120.408  60.002  37.259  1.00  0.00           C
ATOM   3405 1C21 POPEP 109     119.557  59.153  38.159  1.00  0.00           C
ATOM   3408 2C21 POPEP 109     119.627  59.502  39.659  1.00  0.00           C
ATOM   3411 3C21 POPEP 109     120.807  58.862  40.429  1.00  0.00           C
ATOM   3414 4C21 POPEP 109     120.777  57.332  40.399  1.00  0.00           C
ATOM   3417 5C21 POPEP 109     121.478  56.653  41.579  1.00  0.00           C
ATOM   3420 6C21 POPEP 109     120.557  56.502  42.809  1.00  0.00           C
ATOM   3423 7C21 POPEP 109     121.098  55.502  43.849  1.00  0.00           C
ATOM   3426 8C21 POPEP 109     120.088  55.162  44.949  1.00  0.00           C
ATOM   3430  C33 POPEP 109     116.188  57.453  28.049  1.00  0.00           C
ATOM   3433  C34 POPEP 109     116.898  56.242  28.689  1.00  0.00           C
ATOM   3436  C35 POPEP 109     116.066  55.392  29.669  1.00  0.00           C
ATOM   3439  C36 POPEP 109     115.926  55.983  31.089  1.00  0.00           C
ATOM   3442  C37 POPEP 109     114.988  55.153  31.979  1.00  0.00           C
ATOM   3445  C38 POPEP 109     115.548  54.652  33.329  1.00  0.00           C
ATOM   3448  C39 POPEP 109     115.926  55.772  34.299  1.00  0.00           C
ATOM   3451 0C31 POPEP 109     116.767  55.232  35.469  1.00  0.00           C
ATOM   3454 1C31 POPEP 109     116.957  56.263  36.599  1.00  0.00           C
ATOM   3457 2C31 POPEP 109     118.097  55.882  37.559  1.00  0.00           C
ATOM   3460 3C31 POPEP 109     117.877  54.632  38.409  1.00  0.00           C
ATOM   3463 4C31 POPEP 109     116.767  54.832  39.449  1.00  0.00           C
ATOM   3466 5C31 POPEP 109     116.728  53.693  40.469  1.00  0.00           C
ATOM   3469 6C31 POPEP 109     115.538  53.813  41.409  1.00  0.00           C
ATOM   3473  NH3 POPEQ 110      43.998  14.582  66.989  1.00  0.00           N
ATOM   3477  C12 POPEQ 110      45.438  14.622  67.449  1.00  0.00           C
ATOM   3480  C11 POPEQ 110      45.747  15.852  68.349  1.00  0.00           C
ATOM   3483  P   POPEQ 110      45.588  17.772  66.649  1.00  0.00           P
ATOM   3484  O13 POPEQ 110      46.987  18.203  66.839  1.00  0.00           O
ATOM   3485  O14 POPEQ 110      44.627  18.842  66.339  1.00  0.00           O
ATOM   3486  O11 POPEQ 110      45.478  16.652  65.569  1.00  0.00           O
ATOM   3487  O12 POPEQ 110      45.068  17.042  67.949  1.00  0.00           O
ATOM   3488  C1  POPEQ 110      45.358  16.842  64.169  1.00  0.00           C
ATOM   3491  C2  POPEQ 110      46.618  16.312  63.469  1.00  0.00           C
ATOM   3493  O21 POPEQ 110      46.878  17.102  62.299  1.00  0.00           O
ATOM   3494  C21 POPEQ 110      47.868  17.962  62.429  1.00  0.00           C
ATOM   3495  O22 POPEQ 110      48.447  18.222  63.459  1.00  0.00           O
ATOM   3496  C22 POPEQ 110      48.188  18.522  61.059  1.00  0.00           C
ATOM   3499  C3  POPEQ 110      46.507  14.832  63.049  1.00  0.00           C
ATOM   3502  O31 POPEQ 110      45.318  14.632  62.259  1.00  0.00           O
ATOM   3503  C31 POPEQ 110      45.408  14.022  61.089  1.00  0.00           C
ATOM   3504  O32 POPEQ 110      46.428  13.602  60.569  1.00  0.00           O
ATOM   3505  C32 POPEQ 110      43.978  13.902  60.539  1.00  0.00           C
ATOM   3508  C23 POPEQ 110      48.208  17.392  60.009  1.00  0.00           C
ATOM   3511  C24 POPEQ 110      48.818  17.862  58.699  1.00  0.00           C
ATOM   3514  C25 POPEQ 110      50.128  17.182  58.339  1.00  0.00           C
ATOM   3517  C26 POPEQ 110      50.848  17.892  57.189  1.00  0.00           C
ATOM   3520  C27 POPEQ 110      49.998  18.152  55.939  1.00  0.00           C
ATOM   3523  C28 POPEQ 110      50.728  19.102  54.969  1.00  0.00           C
ATOM   3526  C29 POPEQ 110      50.158  18.982  53.579  1.00  0.00           C
ATOM   3528 0C21 POPEQ 110      50.768  18.362  52.559  1.00  0.00           C
ATOM   3530 1C21 POPEQ 110      52.098  17.642  52.659  1.00  0.00           C
ATOM   3533 2C21 POPEQ 110      52.308  16.622  51.529  1.00  0.00           C
ATOM   3536 3C21 POPEQ 110      52.518  17.272  50.159  1.00  0.00           C
ATOM   3539 4C21 POPEQ 110      52.498  16.242  49.019  1.00  0.00           C
ATOM   3542 5C21 POPEQ 110      52.647  16.872  47.629  1.00  0.00           C
ATOM   3545 6C21 POPEQ 110      51.608  17.973  47.339  1.00  0.00           C
ATOM   3548 7C21 POPEQ 110      51.478  18.322  45.849  1.00  0.00           C
ATOM   3551 8C21 POPEQ 110      50.528  19.492  45.589  1.00  0.00           C
ATOM   3555  C33 POPEQ 110      43.848  14.052  59.009  1.00  0.00           C
ATOM   3558  C34 POPEQ 110      42.378  14.262  58.579  1.00  0.00           C
ATOM   3561  C35 POPEQ 110      41.577  12.952  58.449  1.00  0.00           C
ATOM   3564  C36 POPEQ 110      40.088  13.132  58.099  1.00  0.00           C
ATOM   3567  C37 POPEQ 110      39.368  11.782  57.979  1.00  0.00           C
ATOM   3570  C38 POPEQ 110      37.838  11.872  58.059  1.00  0.00           C
ATOM   3573  C39 POPEQ 110      37.128  12.312  56.779  1.00  0.00           C
ATOM   3576 0C31 POPEQ 110      35.608  12.282  56.989  1.00  0.00           C
ATOM   3579 1C31 POPEQ 110      34.778  12.662  55.749  1.00  0.00           C
ATOM   3582 2C31 POPEQ 110      33.288  12.682  56.139  1.00  0.00           C
ATOM   3585 3C31 POPEQ 110      32.278  12.792  54.999  1.00  0.00           C
ATOM   3588 4C31 POPEQ 110      30.858  12.612  55.569  1.00  0.00           C
ATOM   3591 5C31 POPEQ 110      29.758  12.652  54.509  1.00  0.00           C
ATOM   3594 6C31 POPEQ 110      28.418  12.212  55.079  1.00  0.00           C
ATOM   3598  NH3 POPER 111      30.888  58.973  65.249  1.00  0.00           N
ATOM   3602  C12 POPER 111      29.768  59.223  66.229  1.00  0.00           C
ATOM   3605  C11 POPER 111      29.288  60.702  66.299  1.00  0.00           C
ATOM   3608  P   POPER 111      31.528  62.032  66.279  1.00  0.00           P
ATOM   3609  O13 POPER 111      31.958  63.412  66.609  1.00  0.00           O
ATOM   3610  O14 POPER 111      32.478  60.923  66.499  1.00  0.00           O
ATOM   3611  O11 POPER 111      31.088  61.932  64.779  1.00  0.00           O
ATOM   3612  O12 POPER 111      30.198  61.592  66.989  1.00  0.00           O
ATOM   3613  C1  POPER 111      31.878  62.322  63.669  1.00  0.00           C
ATOM   3616  C2  POPER 111      31.568  61.412  62.459  1.00  0.00           C
ATOM   3618  O21 POPER 111      32.308  61.912  61.319  1.00  0.00           O
ATOM   3619  C21 POPER 111      32.438  61.053  60.299  1.00  0.00           C
ATOM   3620  O22 POPER 111      32.188  59.873  60.319  1.00  0.00           O
ATOM   3621  C22 POPER 111      32.998  61.812  59.089  1.00  0.00           C
ATOM   3624  C3  POPER 111      30.038  61.443  62.179  1.00  0.00           C
ATOM   3627  O31 POPER 111      29.588  60.193  61.629  1.00  0.00           O
ATOM   3628  C31 POPER 111      29.288  60.193  60.339  1.00  0.00           C
ATOM   3629  O32 POPER 111      29.338  61.172  59.609  1.00  0.00           O
ATOM   3630  C32 POPER 111      28.898  58.792  59.889  1.00  0.00           C
ATOM   3633  C23 POPER 111      31.917  62.022  57.999  1.00  0.00           C
ATOM   3636  C24 POPER 111      32.348  62.942  56.859  1.00  0.00           C
ATOM   3639  C25 POPER 111      33.568  62.472  56.059  1.00  0.00           C
ATOM   3642  C26 POPER 111      33.327  61.222  55.219  1.00  0.00           C
ATOM   3645  C27 POPER 111      34.548  60.932  54.319  1.00  0.00           C
ATOM   3648  C28 POPER 111      34.318  59.792  53.319  1.00  0.00           C
ATOM   3651  C29 POPER 111      35.488  59.682  52.369  1.00  0.00           C
ATOM   3653 0C21 POPER 111      36.698  59.182  52.669  1.00  0.00           C
ATOM   3655 1C21 POPER 111      37.118  58.592  53.989  1.00  0.00           C
ATOM   3658 2C21 POPER 111      37.848  57.252  53.779  1.00  0.00           C
ATOM   3661 3C21 POPER 111      36.938  56.123  53.279  1.00  0.00           C
ATOM   3664 4C21 POPER 111      37.757  55.002  52.629  1.00  0.00           C
ATOM   3667 5C21 POPER 111      36.928  53.802  52.169  1.00  0.00           C
ATOM   3670 6C21 POPER 111      37.798  52.793  51.399  1.00  0.00           C
ATOM   3673 7C21 POPER 111      37.077  51.492  51.049  1.00  0.00           C
ATOM   3676 8C21 POPER 111      37.958  50.512  50.279  1.00  0.00           C
ATOM   3680  C33 POPER 111      29.858  58.242  58.819  1.00  0.00           C
ATOM   3683  C34 POPER 111      29.138  57.443  57.749  1.00  0.00           C
ATOM   3686  C35 POPER 111      28.278  58.312  56.819  1.00  0.00           C
ATOM   3689  C36 POPER 111      27.858  57.523  55.579  1.00  0.00           C
ATOM   3692  C37 POPER 111      27.268  58.392  54.479  1.00  0.00           C
ATOM   3695  C38 POPER 111      27.108  57.612  53.169  1.00  0.00           C
ATOM   3698  C39 POPER 111      26.718  58.532  52.009  1.00  0.00           C
ATOM   3701 0C31 POPER 111      25.278  58.322  51.539  1.00  0.00           C
ATOM   3704 1C31 POPER 111      24.758  59.543  50.759  1.00  0.00           C
ATOM   3707 2C31 POPER 111      23.368  59.332  50.149  1.00  0.00           C
ATOM   3710 3C31 POPER 111      23.348  58.252  49.059  1.00  0.00           C
ATOM   3713 4C31 POPER 111      22.058  58.252  48.239  1.00  0.00           C
ATOM   3716 5C31 POPER 111      22.058  57.182  47.139  1.00  0.00           C
ATOM   3719 6C31 POPER 111      20.808  57.233  46.249  1.00  0.00           C
ATOM   3723  NH3 POPES 112      94.827 100.822  22.689  1.00  0.00           N
ATOM   3727  C12 POPES 112      95.347 101.392  21.389  1.00  0.00           C
ATOM   3730  C11 POPES 112      96.817 101.002  21.079  1.00  0.00           C
ATOM   3733  P   POPES 112      98.488 102.873  21.919  1.00  0.00           P
ATOM   3734  O13 POPES 112      99.568 102.793  20.919  1.00  0.00           O
ATOM   3735  O14 POPES 112      97.497 103.953  21.769  1.00  0.00           O
ATOM   3736  O11 POPES 112      99.127 103.003  23.349  1.00  0.00           O
ATOM   3737  O12 POPES 112      97.728 101.492  22.059  1.00  0.00           O
ATOM   3738  C1  POPES 112      99.938 101.952  23.909  1.00  0.00           C
ATOM   3741  C2  POPES 112      99.398 101.562  25.299  1.00  0.00           C
ATOM   3743  O21 POPES 112     100.298 100.623  25.889  1.00  0.00           O
ATOM   3744  C21 POPES 112     100.478 100.492  27.219  1.00  0.00           C
ATOM   3745  O22 POPES 112     101.147  99.562  27.679  1.00  0.00           O
ATOM   3746  C22 POPES 112      99.888 101.602  28.079  1.00  0.00           C
ATOM   3749  C3  POPES 112      97.987 100.932  25.119  1.00  0.00           C
ATOM   3752  O31 POPES 112      97.518 100.352  26.339  1.00  0.00           O
ATOM   3753  C31 POPES 112      96.278  99.902  26.239  1.00  0.00           C
ATOM   3754  O32 POPES 112      95.567 100.002  25.249  1.00  0.00           O
ATOM   3755  C32 POPES 112      95.918  99.172  27.529  1.00  0.00           C
ATOM   3758  C23 POPES 112     100.258 101.553  29.589  1.00  0.00           C
ATOM   3761  C24 POPES 112      99.188 100.962  30.519  1.00  0.00           C
ATOM   3764  C25 POPES 112      99.508 101.203  32.009  1.00  0.00           C
ATOM   3767  C26 POPES 112     100.748 100.452  32.519  1.00  0.00           C
ATOM   3770  C27 POPES 112     101.238 100.962  33.889  1.00  0.00           C
ATOM   3773  C28 POPES 112     102.438 100.152  34.399  1.00  0.00           C
ATOM   3776  C29 POPES 112     103.027 100.682  35.689  1.00  0.00           C
ATOM   3778 0C21 POPES 112     104.107 100.152  36.309  1.00  0.00           C
ATOM   3780 1C21 POPES 112     104.897  98.962  35.819  1.00  0.00           C
ATOM   3783 2C21 POPES 112     104.498  97.623  36.489  1.00  0.00           C
ATOM   3786 3C21 POPES 112     105.347  97.243  37.709  1.00  0.00           C
ATOM   3789 4C21 POPES 112     105.187  95.763  38.089  1.00  0.00           C
ATOM   3792 5C21 POPES 112     103.808  95.403  38.639  1.00  0.00           C
ATOM   3795 6C21 POPES 112     103.488  96.043  39.999  1.00  0.00           C
ATOM   3798 7C21 POPES 112     102.456  95.263  40.819  1.00  0.00           C
ATOM   3801 8C21 POPES 112     102.208  95.863  42.209  1.00  0.00           C
ATOM   3805  C33 POPES 112      94.587  98.393  27.389  1.00  0.00           C
ATOM   3808  C34 POPES 112      93.388  99.352  27.319  1.00  0.00           C
ATOM   3811  C35 POPES 112      92.337  99.113  28.399  1.00  0.00           C
ATOM   3814  C36 POPES 112      92.857  99.253  29.839  1.00  0.00           C
ATOM   3817  C37 POPES 112      91.658  99.432  30.779  1.00  0.00           C
ATOM   3820  C38 POPES 112      92.036  99.673  32.249  1.00  0.00           C
ATOM   3823  C39 POPES 112      90.807  99.603  33.159  1.00  0.00           C
ATOM   3826 0C31 POPES 112      90.298  98.172  33.359  1.00  0.00           C
ATOM   3829 1C31 POPES 112      88.808  98.052  33.699  1.00  0.00           C
ATOM   3832 2C31 POPES 112      88.418  96.562  33.719  1.00  0.00           C
ATOM   3835 3C31 POPES 112      86.917  96.282  33.759  1.00  0.00           C
ATOM   3838 4C31 POPES 112      86.287  96.432  35.149  1.00  0.00           C
ATOM   3841 5C31 POPES 112      85.797  97.852  35.459  1.00  0.00           C
ATOM   3844 6C31 POPES 112      84.808  97.903  36.629  1.00  0.00           C
ATOM   3848  NH3 POPET 113     123.548 118.213  64.719  1.00  0.00           N
ATOM   3852  C12 POPET 113     122.957 118.523  66.069  1.00  0.00           C
ATOM   3855  C11 POPET 113     123.377 119.913  66.579  1.00  0.00           C
ATOM   3858  P   POPET 113     121.518 121.593  65.819  1.00  0.00           P
ATOM   3859  O13 POPET 113     120.107 121.802  66.239  1.00  0.00           O
ATOM   3860  O14 POPET 113     122.327 122.812  65.609  1.00  0.00           O
ATOM   3861  O11 POPET 113     121.567 120.692  64.519  1.00  0.00           O
ATOM   3862  O12 POPET 113     122.248 120.713  66.929  1.00  0.00           O
ATOM   3863  C1  POPET 113     120.338 120.462  63.829  1.00  0.00           C
ATOM   3866  C2  POPET 113     120.527 120.583  62.299  1.00  0.00           C
ATOM   3868  O21 POPET 113     120.588 119.282  61.689  1.00  0.00           O
ATOM   3869  C21 POPET 113     119.407 118.673  61.669  1.00  0.00           C
ATOM   3870  O22 POPET 113     118.398 119.093  62.209  1.00  0.00           O
ATOM   3871  C22 POPET 113     119.527 117.402  60.839  1.00  0.00           C
ATOM   3874  C3  POPET 113     121.788 121.422  61.959  1.00  0.00           C
ATOM   3877  O31 POPET 113     121.807 121.763  60.559  1.00  0.00           O
ATOM   3878  C31 POPET 113     122.877 121.443  59.869  1.00  0.00           C
ATOM   3879  O32 POPET 113     123.908 120.942  60.299  1.00  0.00           O
ATOM   3880  C32 POPET 113     122.668 121.812  58.399  1.00  0.00           C
ATOM   3883  C23 POPET 113     119.808 117.642  59.339  1.00  0.00           C
ATOM   3886  C24 POPET 113     119.867 116.332  58.509  1.00  0.00           C
ATOM   3889  C25 POPET 113     120.328 116.572  57.059  1.00  0.00           C
ATOM   3892  C26 POPET 113     120.707 115.303  56.269  1.00  0.00           C
ATOM   3895  C27 POPET 113     119.547 114.492  55.669  1.00  0.00           C
ATOM   3898  C28 POPET 113     119.967 113.563  54.499  1.00  0.00           C
ATOM   3901  C29 POPET 113     121.147 112.652  54.809  1.00  0.00           C
ATOM   3903 0C21 POPET 113     121.467 111.492  54.199  1.00  0.00           C
ATOM   3905 1C21 POPET 113     120.728 110.822  53.069  1.00  0.00           C
ATOM   3908 2C21 POPET 113     121.367 111.082  51.679  1.00  0.00           C
ATOM   3911 3C21 POPET 113     122.717 110.382  51.429  1.00  0.00           C
ATOM   3914 4C21 POPET 113     122.617 109.172  50.489  1.00  0.00           C
ATOM   3917 5C21 POPET 113     122.337 109.552  49.019  1.00  0.00           C
ATOM   3920 6C21 POPET 113     121.838 108.353  48.199  1.00  0.00           C
ATOM   3923 7C21 POPET 113     121.588 108.652  46.709  1.00  0.00           C
ATOM   3926 8C21 POPET 113     120.768 109.923  46.429  1.00  0.00           C
ATOM   3930  C33 POPET 113     123.986 122.262  57.719  1.00  0.00           C
ATOM   3933  C34 POPET 113     123.768 123.153  56.489  1.00  0.00           C
ATOM   3936  C35 POPET 113     123.167 122.423  55.279  1.00  0.00           C
ATOM   3939  C36 POPET 113     123.088 123.353  54.059  1.00  0.00           C
ATOM   3942  C37 POPET 113     122.118 122.852  52.979  1.00  0.00           C
ATOM   3945  C38 POPET 113     122.027 123.822  51.789  1.00  0.00           C
ATOM   3948  C39 POPET 113     120.777 123.593  50.929  1.00  0.00           C
ATOM   3951 0C31 POPET 113     121.066 123.673  49.419  1.00  0.00           C
ATOM   3954 1C31 POPET 113     119.778 123.792  48.599  1.00  0.00           C
ATOM   3957 2C31 POPET 113     119.997 123.533  47.099  1.00  0.00           C
ATOM   3960 3C31 POPET 113     118.706 123.722  46.299  1.00  0.00           C
ATOM   3963 4C31 POPET 113     118.817 123.342  44.809  1.00  0.00           C
ATOM   3966 5C31 POPET 113     118.986 121.833  44.589  1.00  0.00           C
ATOM   3969 6C31 POPET 113     118.927 121.413  43.119  1.00  0.00           C
ATOM   3973  NH3 POPEU 114      43.088 125.487  22.339  1.00  0.00           N
ATOM   3977  C12 POPEU 114      44.108 124.473  22.749  1.00  0.00           C
ATOM   3980  C11 POPEU 114      45.397 125.148  23.199  1.00  0.00           C
ATOM   3983  P   POPEU 114      47.647 124.432  24.239  1.00  0.00           P
ATOM   3984  O13 POPEU 114      48.188 123.192  24.839  1.00  0.00           O
ATOM   3985  O14 POPEU 114      48.568 125.187  23.349  1.00  0.00           O
ATOM   3986  O11 POPEU 114      47.238 125.408  25.399  1.00  0.00           O
ATOM   3987  O12 POPEU 114      46.318 124.113  23.489  1.00  0.00           O
ATOM   3988  C1  POPEU 114      48.198 126.288  25.999  1.00  0.00           C
ATOM   3991  C2  POPEU 114      47.938 126.437  27.519  1.00  0.00           C
ATOM   3993  O21 POPEU 114      47.478 127.768  27.839  1.00  0.00           O
ATOM   3994  C21 POPEU 114      46.168 127.938  27.739  1.00  0.00           C
ATOM   3995  O22 POPEU 114      45.368 127.158  27.239  1.00  0.00           O
ATOM   3996  C22 POPEU 114      45.807 129.188  28.549  1.00  0.00           C
ATOM   3999  C3  POPEU 114      49.198 126.157  28.389  1.00  0.00           C
ATOM   4002  O31 POPEU 114      48.948 126.418  29.799  1.00  0.00           O
ATOM   4003  C31 POPEU 114      48.107 125.548  30.339  1.00  0.00           C
ATOM   4004  O32 POPEU 114      47.728 124.503  29.829  1.00  0.00           O
ATOM   4005  C32 POPEU 114      47.568 126.108  31.659  1.00  0.00           C
ATOM   4008  C23 POPEU 114      44.308 129.568  28.499  1.00  0.00           C
ATOM   4011  C24 POPEU 114      43.827 130.397  29.709  1.00  0.00           C
ATOM   4014  C25 POPEU 114      43.608 129.558  30.979  1.00  0.00           C
ATOM   4017  C26 POPEU 114      43.097 130.418  32.149  1.00  0.00           C
ATOM   4020  C27 POPEU 114      42.827 129.617  33.429  1.00  0.00           C
ATOM   4023  C28 POPEU 114      42.208 130.447  34.579  1.00  0.00           C
ATOM   4026  C29 POPEU 114      43.148 131.507  35.089  1.00  0.00           C
ATOM   4028 0C21 POPEU 114      43.348 131.897  36.359  1.00  0.00           C
ATOM   4030 1C21 POPEU 114      42.608 131.447  37.589  1.00  0.00           C
ATOM   4033 2C21 POPEU 114      43.418 130.528  38.529  1.00  0.00           C
ATOM   4036 3C21 POPEU 114      42.798 130.498  39.929  1.00  0.00           C
ATOM   4039 4C21 POPEU 114      43.167 129.267  40.769  1.00  0.00           C
ATOM   4042 5C21 POPEU 114      42.548 127.967  40.229  1.00  0.00           C
ATOM   4045 6C21 POPEU 114      42.478 126.848  41.279  1.00  0.00           C
ATOM   4048 7C21 POPEU 114      41.787 125.578  40.779  1.00  0.00           C
ATOM   4051 8C21 POPEU 114      41.658 124.492  41.859  1.00  0.00           C
ATOM   4055  C33 POPEU 114      46.818 125.047  32.509  1.00  0.00           C
ATOM   4058  C34 POPEU 114      45.548 125.568  33.209  1.00  0.00           C
ATOM   4061  C35 POPEU 114      45.708 126.867  33.989  1.00  0.00           C
ATOM   4064  C36 POPEU 114      46.818 126.848  35.039  1.00  0.00           C
ATOM   4067  C37 POPEU 114      46.948 128.218  35.709  1.00  0.00           C
ATOM   4070  C38 POPEU 114      48.247 128.397  36.499  1.00  0.00           C
ATOM   4073  C39 POPEU 114      48.247 127.697  37.859  1.00  0.00           C
ATOM   4076 0C31 POPEU 114      49.448 128.128  38.699  1.00  0.00           C
ATOM   4079 1C31 POPEU 114      49.378 127.608  40.139  1.00  0.00           C
ATOM   4082 2C31 POPEU 114      50.618 127.998  40.959  1.00  0.00           C
ATOM   4085 3C31 POPEU 114      50.638 127.368  42.359  1.00  0.00           C
ATOM   4088 4C31 POPEU 114      49.497 127.858  43.259  1.00  0.00           C
ATOM   4091 5C31 POPEU 114      49.508 127.178  44.629  1.00  0.00           C
ATOM   4094 6C31 POPEU 114      48.408 127.687  45.559  1.00  0.00           C
ATOM   4098  NH3 POPEV 115      85.557   1.852  67.599  1.00  0.00           N
ATOM   4102  C12 POPEV 115      85.067   0.892  68.659  1.00  0.00           C
ATOM   4105  C11 POPEV 115      84.848  -0.528  68.119  1.00  0.00           C
ATOM   4108  P   POPEV 115      82.418  -1.488  68.419  1.00  0.00           P
ATOM   4109  O13 POPEV 115      82.607  -1.348  69.889  1.00  0.00           O
ATOM   4110  O14 POPEV 115      82.357  -2.878  67.929  1.00  0.00           O
ATOM   4111  O11 POPEV 115      81.098  -0.768  67.959  1.00  0.00           O
ATOM   4112  O12 POPEV 115      83.528  -0.698  67.609  1.00  0.00           O
ATOM   4113  C1  POPEV 115      80.977   0.642  67.789  1.00  0.00           C
ATOM   4116  C2  POPEV 115      80.287   0.992  66.439  1.00  0.00           C
ATOM   4118  O21 POPEV 115      81.278   1.152  65.409  1.00  0.00           O
ATOM   4119  C21 POPEV 115      81.198   1.992  64.399  1.00  0.00           C
ATOM   4120  O22 POPEV 115      80.417   2.912  64.269  1.00  0.00           O
ATOM   4121  C22 POPEV 115      82.267   1.632  63.369  1.00  0.00           C
ATOM   4124  C3  POPEV 115      79.178   2.072  66.599  1.00  0.00           C
ATOM   4127  O31 POPEV 115      78.107   1.872  65.639  1.00  0.00           O
ATOM   4128  C31 POPEV 115      77.107   2.732  65.819  1.00  0.00           C
ATOM   4129  O32 POPEV 115      77.077   3.542  66.739  1.00  0.00           O
ATOM   4130  C32 POPEV 115      76.077   2.552  64.709  1.00  0.00           C
ATOM   4133  C23 POPEV 115      81.917   2.232  61.989  1.00  0.00           C
ATOM   4136  C24 POPEV 115      82.898   1.802  60.899  1.00  0.00           C
ATOM   4139  C25 POPEV 115      82.808   2.612  59.589  1.00  0.00           C
ATOM   4142  C26 POPEV 115      81.817   2.092  58.529  1.00  0.00           C
ATOM   4145  C27 POPEV 115      81.858   2.972  57.259  1.00  0.00           C
ATOM   4148  C28 POPEV 115      80.807   2.602  56.199  1.00  0.00           C
ATOM   4151  C29 POPEV 115      81.087   1.302  55.469  1.00  0.00           C
ATOM   4153 0C21 POPEV 115      80.958   1.072  54.149  1.00  0.00           C
ATOM   4155 1C21 POPEV 115      80.478   2.052  53.099  1.00  0.00           C
ATOM   4158 2C21 POPEV 115      81.518   2.362  51.999  1.00  0.00           C
ATOM   4161 3C21 POPEV 115      81.607   1.302  50.889  1.00  0.00           C
ATOM   4164 4C21 POPEV 115      82.418   1.812  49.689  1.00  0.00           C
ATOM   4167 5C21 POPEV 115      82.687   0.732  48.639  1.00  0.00           C
ATOM   4170 6C21 POPEV 115      83.408   1.302  47.409  1.00  0.00           C
ATOM   4173 7C21 POPEV 115      83.838   0.242  46.379  1.00  0.00           C
ATOM   4176 8C21 POPEV 115      84.748  -0.848  46.959  1.00  0.00           C
ATOM   4180  C33 POPEV 115      76.558   3.252  63.419  1.00  0.00           C
ATOM   4183  C34 POPEV 115      75.708   3.002  62.169  1.00  0.00           C
ATOM   4186  C35 POPEV 115      76.118   3.932  61.019  1.00  0.00           C
ATOM   4189  C36 POPEV 115      75.338   3.732  59.719  1.00  0.00           C
ATOM   4192  C37 POPEV 115      75.698   2.452  58.959  1.00  0.00           C
ATOM   4195  C38 POPEV 115      75.068   2.402  57.559  1.00  0.00           C
ATOM   4198  C39 POPEV 115      76.077   2.542  56.409  1.00  0.00           C
ATOM   4201 0C31 POPEV 115      76.798   3.902  56.369  1.00  0.00           C
ATOM   4204 1C31 POPEV 115      77.548   4.112  55.039  1.00  0.00           C
ATOM   4207 2C31 POPEV 115      78.128   5.522  54.879  1.00  0.00           C
ATOM   4210 3C31 POPEV 115      77.098   6.572  54.449  1.00  0.00           C
ATOM   4213 4C31 POPEV 115      76.768   6.512  52.949  1.00  0.00           C
ATOM   4216 5C31 POPEV 115      75.628   7.462  52.569  1.00  0.00           C
ATOM   4219 6C31 POPEV 115      75.308   7.472  51.069  1.00  0.00           C
ATOM   4223  NH3 POPEW 116      94.088  11.082  68.599  1.00  0.00           N
ATOM   4227  C12 POPEW 116      95.328  11.182  67.729  1.00  0.00           C
ATOM   4230  C11 POPEW 116      96.597  10.572  68.369  1.00  0.00           C
ATOM   4233  P   POPEW 116      98.768  12.042  68.079  1.00  0.00           P
ATOM   4234  O13 POPEW 116      97.997  13.232  68.489  1.00  0.00           O
ATOM   4235  O14 POPEW 116      99.648  11.412  69.079  1.00  0.00           O
ATOM   4236  O11 POPEW 116      99.687  12.352  66.809  1.00  0.00           O
ATOM   4237  O12 POPEW 116      97.747  10.942  67.589  1.00  0.00           O
ATOM   4238  C1  POPEW 116      99.368  11.732  65.559  1.00  0.00           C
ATOM   4241  C2  POPEW 116     100.448  11.862  64.439  1.00  0.00           C
ATOM   4243  O21 POPEW 116      99.857  11.392  63.209  1.00  0.00           O
ATOM   4244  C21 POPEW 116      99.317  12.322  62.459  1.00  0.00           C
ATOM   4245  O22 POPEW 116      99.127  13.482  62.779  1.00  0.00           O
ATOM   4246  C22 POPEW 116      99.137  11.722  61.069  1.00  0.00           C
ATOM   4249  C3  POPEW 116     101.728  11.022  64.689  1.00  0.00           C
ATOM   4252  O31 POPEW 116     102.488  10.832  63.459  1.00  0.00           O
ATOM   4253  C31 POPEW 116     102.176   9.712  62.789  1.00  0.00           C
ATOM   4254  O32 POPEW 116     101.486   8.802  63.219  1.00  0.00           O
ATOM   4255  C32 POPEW 116     102.777   9.752  61.389  1.00  0.00           C
ATOM   4258  C23 POPEW 116      98.647  12.772  60.039  1.00  0.00           C
ATOM   4261  C24 POPEW 116      99.177  12.492  58.629  1.00  0.00           C
ATOM   4264  C25 POPEW 116     100.657  12.872  58.489  1.00  0.00           C
ATOM   4267  C26 POPEW 116     101.206  12.732  57.069  1.00  0.00           C
ATOM   4270  C27 POPEW 116     102.607  13.332  56.959  1.00  0.00           C
ATOM   4273  C28 POPEW 116     103.118  13.482  55.509  1.00  0.00           C
ATOM   4276  C29 POPEW 116     104.328  14.382  55.469  1.00  0.00           C
ATOM   4278 0C21 POPEW 116     104.527  15.402  54.609  1.00  0.00           C
ATOM   4280 1C21 POPEW 116     103.628  15.752  53.449  1.00  0.00           C
ATOM   4283 2C21 POPEW 116     104.358  16.432  52.279  1.00  0.00           C
ATOM   4286 3C21 POPEW 116     105.618  15.692  51.789  1.00  0.00           C
ATOM   4289 4C21 POPEW 116     106.147  16.212  50.439  1.00  0.00           C
ATOM   4292 5C21 POPEW 116     106.278  17.732  50.319  1.00  0.00           C
ATOM   4295 6C21 POPEW 116     107.298  18.372  51.269  1.00  0.00           C
ATOM   4298 7C21 POPEW 116     107.287  19.902  51.169  1.00  0.00           C
ATOM   4301 8C21 POPEW 116     108.268  20.592  52.119  1.00  0.00           C
ATOM   4305  C33 POPEW 116     102.316   8.552  60.529  1.00  0.00           C
ATOM   4308  C34 POPEW 116     102.127   8.922  59.049  1.00  0.00           C
ATOM   4311  C35 POPEW 116     103.426   9.022  58.249  1.00  0.00           C
ATOM   4314  C36 POPEW 116     103.517   7.952  57.149  1.00  0.00           C
ATOM   4317  C37 POPEW 116     104.587   8.282  56.099  1.00  0.00           C
ATOM   4320  C38 POPEW 116     104.778   7.212  55.019  1.00  0.00           C
ATOM   4323  C39 POPEW 116     103.558   6.952  54.119  1.00  0.00           C
ATOM   4326 0C31 POPEW 116     102.728   5.742  54.539  1.00  0.00           C
ATOM   4329 1C31 POPEW 116     101.728   5.272  53.459  1.00  0.00           C
ATOM   4332 2C31 POPEW 116     101.087   3.922  53.829  1.00  0.00           C
ATOM   4335 3C31 POPEW 116     100.047   3.392  52.829  1.00  0.00           C
ATOM   4338 4C31 POPEW 116     100.588   3.172  51.409  1.00  0.00           C
ATOM   4341 5C31 POPEW 116      99.708   2.202  50.609  1.00  0.00           C
ATOM   4344 6C31 POPEW 116     100.168   1.992  49.159  1.00  0.00           C
ATOM   4348  NH3 POPEX 117      -5.037  -4.238  65.379  1.00  0.00           N
ATOM   4352  C12 POPEX 117      -3.967  -4.683  66.329  1.00  0.00           C
ATOM   4355  C11 POPEX 117      -3.017  -3.517  66.689  1.00  0.00           C
ATOM   4358  P   POPEX 117      -0.568  -4.337  66.379  1.00  0.00           P
ATOM   4359  O13 POPEX 117       0.542  -4.602  67.299  1.00  0.00           O
ATOM   4360  O14 POPEX 117      -0.877  -5.512  65.549  1.00  0.00           O
ATOM   4361  O11 POPEX 117      -0.307  -3.027  65.539  1.00  0.00           O
ATOM   4362  O12 POPEX 117      -1.827  -4.017  67.289  1.00  0.00           O
ATOM   4363  C1  POPEX 117       0.243  -3.128  64.219  1.00  0.00           C
ATOM   4366  C2  POPEX 117       1.113  -1.888  63.879  1.00  0.00           C
ATOM   4368  O21 POPEX 117       2.148  -2.257  62.949  1.00  0.00           O
ATOM   4369  C21 POPEX 117       1.778  -2.197  61.689  1.00  0.00           C
ATOM   4370  O22 POPEX 117       0.673  -1.878  61.289  1.00  0.00           O
ATOM   4371  C22 POPEX 117       2.978  -2.537  60.809  1.00  0.00           C
ATOM   4374  C3  POPEX 117       1.768  -1.298  65.169  1.00  0.00           C
ATOM   4377  O31 POPEX 117       2.897  -0.438  64.899  1.00  0.00           O
ATOM   4378  C31 POPEX 117       2.568   0.782  64.469  1.00  0.00           C
ATOM   4379  O32 POPEX 117       1.423   1.213  64.429  1.00  0.00           O
ATOM   4380  C32 POPEX 117       3.798   1.582  64.099  1.00  0.00           C
ATOM   4383  C23 POPEX 117       2.778  -2.187  59.319  1.00  0.00           C
ATOM   4386  C24 POPEX 117       4.138  -2.098  58.619  1.00  0.00           C
ATOM   4389  C25 POPEX 117       4.077  -2.028  57.089  1.00  0.00           C
ATOM   4392  C26 POPEX 117       3.138  -0.988  56.469  1.00  0.00           C
ATOM   4395  C27 POPEX 117       3.158  -1.087  54.929  1.00  0.00           C
ATOM   4398  C28 POPEX 117       2.048  -0.267  54.249  1.00  0.00           C
ATOM   4401  C29 POPEX 117       2.078  -0.457  52.749  1.00  0.00           C
ATOM   4403 0C21 POPEX 117       2.428   0.452  51.819  1.00  0.00           C
ATOM   4405 1C21 POPEX 117       2.848   1.883  52.069  1.00  0.00           C
ATOM   4408 2C21 POPEX 117       2.228   2.873  51.059  1.00  0.00           C
ATOM   4411 3C21 POPEX 117       2.738   2.733  49.619  1.00  0.00           C
ATOM   4414 4C21 POPEX 117       2.288   3.913  48.739  1.00  0.00           C
ATOM   4417 5C21 POPEX 117       2.967   4.002  47.369  1.00  0.00           C
ATOM   4420 6C21 POPEX 117       4.497   4.143  47.479  1.00  0.00           C
ATOM   4423 7C21 POPEX 117       5.157   4.622  46.179  1.00  0.00           C
ATOM   4426 8C21 POPEX 117       6.608   5.043  46.389  1.00  0.00           C
ATOM   4430  C33 POPEX 117       3.568   2.483  62.869  1.00  0.00           C
ATOM   4433  C34 POPEX 117       4.128   1.913  61.559  1.00  0.00           C
ATOM   4436  C35 POPEX 117       4.388   3.002  60.509  1.00  0.00           C
ATOM   4439  C36 POPEX 117       3.217   3.273  59.539  1.00  0.00           C
ATOM   4442  C37 POPEX 117       3.368   2.423  58.279  1.00  0.00           C
ATOM   4445  C38 POPEX 117       2.517   2.782  57.049  1.00  0.00           C
ATOM   4448  C39 POPEX 117       1.013   2.733  57.249  1.00  0.00           C
ATOM   4451 0C31 POPEX 117       0.283   3.502  56.139  1.00  0.00           C
ATOM   4454 1C31 POPEX 117      -1.228   3.663  56.369  1.00  0.00           C
ATOM   4457 2C31 POPEX 117      -1.877   4.862  55.659  1.00  0.00           C
ATOM   4460 3C31 POPEX 117      -1.648   4.883  54.139  1.00  0.00           C
ATOM   4463 4C31 POPEX 117      -2.047   3.573  53.439  1.00  0.00           C
ATOM   4466 5C31 POPEX 117      -2.168   3.722  51.919  1.00  0.00           C
ATOM   4469 6C31 POPEX 117      -2.548   2.423  51.209  1.00  0.00           C
ATOM   4473  NH3 POPEY 118     105.177  37.922  28.099  1.00  0.00           N
ATOM   4477  C12 POPEY 118     106.648  38.212  28.299  1.00  0.00           C
ATOM   4480  C11 POPEY 118     107.287  39.002  27.139  1.00  0.00           C
ATOM   4483  P   POPEY 118     109.247  40.802  27.309  1.00  0.00           P
ATOM   4484  O13 POPEY 118     108.307  41.672  26.589  1.00  0.00           O
ATOM   4485  O14 POPEY 118     110.597  40.742  26.709  1.00  0.00           O
ATOM   4486  O11 POPEY 118     109.438  41.342  28.779  1.00  0.00           O
ATOM   4487  O12 POPEY 118     108.638  39.342  27.449  1.00  0.00           O
ATOM   4488  C1  POPEY 118     108.698  40.842  29.879  1.00  0.00           C
ATOM   4491  C2  POPEY 118     109.328  39.543  30.479  1.00  0.00           C
ATOM   4493  O21 POPEY 118     108.706  38.992  31.669  1.00  0.00           O
ATOM   4494  C21 POPEY 118     107.518  39.332  32.099  1.00  0.00           C
ATOM   4495  O22 POPEY 118     106.667  39.982  31.519  1.00  0.00           O
ATOM   4496  C22 POPEY 118     107.367  38.833  33.529  1.00  0.00           C
ATOM   4499  C3  POPEY 118     110.827  39.743  30.799  1.00  0.00           C
ATOM   4502  O31 POPEY 118     110.988  40.492  32.029  1.00  0.00           O
ATOM   4503  C31 POPEY 118     111.767  39.932  32.929  1.00  0.00           C
ATOM   4504  O32 POPEY 118     112.547  39.013  32.769  1.00  0.00           O
ATOM   4505  C32 POPEY 118     111.486  40.602  34.279  1.00  0.00           C
ATOM   4508  C23 POPEY 118     106.017  39.273  34.109  1.00  0.00           C
ATOM   4511  C24 POPEY 118     105.748  38.693  35.489  1.00  0.00           C
ATOM   4514  C25 POPEY 118     106.588  39.273  36.629  1.00  0.00           C
ATOM   4517  C26 POPEY 118     106.408  38.423  37.899  1.00  0.00           C
ATOM   4520  C27 POPEY 118     107.287  38.903  39.049  1.00  0.00           C
ATOM   4523  C28 POPEY 118     107.316  37.903  40.209  1.00  0.00           C
ATOM   4526  C29 POPEY 118     108.398  38.272  41.199  1.00  0.00           C
ATOM   4528 0C21 POPEY 118     108.548  37.732  42.429  1.00  0.00           C
ATOM   4530 1C21 POPEY 118     107.658  36.672  43.009  1.00  0.00           C
ATOM   4533 2C21 POPEY 118     107.857  36.502  44.529  1.00  0.00           C
ATOM   4536 3C21 POPEY 118     107.427  37.732  45.349  1.00  0.00           C
ATOM   4539 4C21 POPEY 118     107.148  37.402  46.829  1.00  0.00           C
ATOM   4542 5C21 POPEY 118     106.677  38.602  47.669  1.00  0.00           C
ATOM   4545 6C21 POPEY 118     105.417  39.282  47.109  1.00  0.00           C
ATOM   4548 7C21 POPEY 118     104.927  40.473  47.939  1.00  0.00           C
ATOM   4551 8C21 POPEY 118     103.698  41.152  47.329  1.00  0.00           C
ATOM   4555  C33 POPEY 118     111.878  39.652  35.429  1.00  0.00           C
ATOM   4558  C34 POPEY 118     111.548  40.162  36.829  1.00  0.00           C
ATOM   4561  C35 POPEY 118     112.308  39.332  37.879  1.00  0.00           C
ATOM   4564  C36 POPEY 118     111.928  39.682  39.309  1.00  0.00           C
ATOM   4567  C37 POPEY 118     112.736  38.892  40.349  1.00  0.00           C
ATOM   4570  C38 POPEY 118     112.308  39.212  41.779  1.00  0.00           C
ATOM   4573  C39 POPEY 118     113.258  38.652  42.849  1.00  0.00           C
ATOM   4576 0C31 POPEY 118     113.178  37.132  43.069  1.00  0.00           C
ATOM   4579 1C31 POPEY 118     114.267  36.662  44.049  1.00  0.00           C
ATOM   4582 2C31 POPEY 118     114.048  35.262  44.629  1.00  0.00           C
ATOM   4585 3C31 POPEY 118     115.308  34.742  45.329  1.00  0.00           C
ATOM   4588 4C31 POPEY 118     115.058  33.592  46.329  1.00  0.00           C
ATOM   4591 5C31 POPEY 118     116.367  33.062  46.919  1.00  0.00           C
ATOM   4594 6C31 POPEY 118     116.188  32.042  48.049  1.00  0.00           C
ATOM   4598  NH3 POPEZ 119      55.138  75.442  22.959  1.00  0.00           N
ATOM   4602  C12 POPEZ 119      56.138  74.653  22.159  1.00  0.00           C
ATOM   4605  C11 POPEZ 119      57.038  75.593  21.339  1.00  0.00           C
ATOM   4608  P   POPEZ 119      57.818  77.782  22.599  1.00  0.00           P
ATOM   4609  O13 POPEZ 119      58.618  78.702  21.749  1.00  0.00           O
ATOM   4610  O14 POPEZ 119      56.358  78.052  22.719  1.00  0.00           O
ATOM   4611  O11 POPEZ 119      58.348  77.763  24.099  1.00  0.00           O
ATOM   4612  O12 POPEZ 119      57.967  76.272  22.179  1.00  0.00           O
ATOM   4613  C1  POPEZ 119      58.078  76.692  25.019  1.00  0.00           C
ATOM   4616  C2  POPEZ 119      57.257  77.212  26.239  1.00  0.00           C
ATOM   4618  O21 POPEZ 119      56.717  76.142  27.029  1.00  0.00           O
ATOM   4619  C21 POPEZ 119      57.498  75.752  28.019  1.00  0.00           C
ATOM   4620  O22 POPEZ 119      58.708  75.702  27.989  1.00  0.00           O
ATOM   4621  C22 POPEZ 119      56.628  75.512  29.259  1.00  0.00           C
ATOM   4624  C3  POPEZ 119      56.048  78.062  25.779  1.00  0.00           C
ATOM   4627  O31 POPEZ 119      55.217  78.492  26.879  1.00  0.00           O
ATOM   4628  C31 POPEZ 119      54.287  77.682  27.459  1.00  0.00           C
ATOM   4629  O32 POPEZ 119      53.928  77.863  28.609  1.00  0.00           O
ATOM   4630  C32 POPEZ 119      53.698  76.563  26.589  1.00  0.00           C
ATOM   4633  C23 POPEZ 119      57.368  75.873  30.569  1.00  0.00           C
ATOM   4636  C24 POPEZ 119      56.428  75.852  31.789  1.00  0.00           C
ATOM   4639  C25 POPEZ 119      57.138  76.233  33.099  1.00  0.00           C
ATOM   4642  C26 POPEZ 119      56.148  76.322  34.269  1.00  0.00           C
ATOM   4645  C27 POPEZ 119      56.818  76.432  35.639  1.00  0.00           C
ATOM   4648  C28 POPEZ 119      55.778  76.412  36.779  1.00  0.00           C
ATOM   4651  C29 POPEZ 119      56.388  76.252  38.149  1.00  0.00           C
ATOM   4653 0C21 POPEZ 119      55.718  75.903  39.259  1.00  0.00           C
ATOM   4655 1C21 POPEZ 119      54.228  75.613  39.339  1.00  0.00           C
ATOM   4658 2C21 POPEZ 119      53.848  74.623  40.459  1.00  0.00           C
ATOM   4661 3C21 POPEZ 119      54.028  75.203  41.869  1.00  0.00           C
ATOM   4664 4C21 POPEZ 119      53.358  74.373  42.969  1.00  0.00           C
ATOM   4667 5C21 POPEZ 119      54.068  73.043  43.259  1.00  0.00           C
ATOM   4670 6C21 POPEZ 119      53.518  72.342  44.519  1.00  0.00           C
ATOM   4673 7C21 POPEZ 119      54.378  71.162  44.989  1.00  0.00           C
ATOM   4676 8C21 POPEZ 119      53.848  70.502  46.269  1.00  0.00           C
ATOM   4680  C33 POPEZ 119      52.208  76.242  26.899  1.00  0.00           C
ATOM   4683  C34 POPEZ 119      51.978  74.982  27.739  1.00  0.00           C
ATOM   4686  C35 POPEZ 119      52.708  75.032  29.089  1.00  0.00           C
ATOM   4689  C36 POPEZ 119      52.338  73.922  30.069  1.00  0.00           C
ATOM   4692  C37 POPEZ 119      53.258  73.992  31.289  1.00  0.00           C
ATOM   4695  C38 POPEZ 119      52.908  73.002  32.399  1.00  0.00           C
ATOM   4698  C39 POPEZ 119      53.878  73.182  33.579  1.00  0.00           C
ATOM   4701 0C31 POPEZ 119      53.718  72.142  34.689  1.00  0.00           C
ATOM   4704 1C31 POPEZ 119      54.757  72.362  35.789  1.00  0.00           C
ATOM   4707 2C31 POPEZ 119      54.557  71.502  37.039  1.00  0.00           C
ATOM   4710 3C31 POPEZ 119      55.618  71.812  38.099  1.00  0.00           C
ATOM   4713 4C31 POPEZ 119      55.428  71.032  39.409  1.00  0.00           C
ATOM   4716 5C31 POPEZ 119      56.488  71.392  40.449  1.00  0.00           C
ATOM   4719 6C31 POPEZ 119      56.358  70.593  41.749  1.00  0.00           C
ATOM   4723  NH3 POPEa 120       0.753 121.522  66.499  1.00  0.00           N
ATOM   4727  C12 POPEa 120       0.443 120.492  67.559  1.00  0.00           C
ATOM   4730  C11 POPEa 120       0.163 119.102  66.969  1.00  0.00           C
ATOM   4733  P   POPEa 120      -1.577 118.692  65.069  1.00  0.00           P
ATOM   4734  O13 POPEa 120      -0.827 117.512  64.599  1.00  0.00           O
ATOM   4735  O14 POPEa 120      -3.047 118.682  64.909  1.00  0.00           O
ATOM   4736  O11 POPEa 120      -1.007 120.012  64.399  1.00  0.00           O
ATOM   4737  O12 POPEa 120      -1.197 119.002  66.559  1.00  0.00           O
ATOM   4738  C1  POPEa 120       0.113 120.023  63.519  1.00  0.00           C
ATOM   4741  C2  POPEa 120      -0.197 121.002  62.359  1.00  0.00           C
ATOM   4743  O21 POPEa 120       0.773 121.112  61.309  1.00  0.00           O
ATOM   4744  C21 POPEa 120       2.068 121.182  61.539  1.00  0.00           C
ATOM   4745  O22 POPEa 120       2.658 120.903  62.569  1.00  0.00           O
ATOM   4746  C22 POPEa 120       2.718 121.742  60.279  1.00  0.00           C
ATOM   4749  C3  POPEa 120      -0.637 122.413  62.859  1.00  0.00           C
ATOM   4752  O31 POPEa 120      -1.287 123.172  61.819  1.00  0.00           O
ATOM   4753  C31 POPEa 120      -0.467 123.962  61.109  1.00  0.00           C
ATOM   4754  O32 POPEa 120       0.723 124.113  61.309  1.00  0.00           O
ATOM   4755  C32 POPEa 120      -1.237 124.552  59.929  1.00  0.00           C
ATOM   4758  C23 POPEa 120       4.238 122.003  60.439  1.00  0.00           C
ATOM   4761  C24 POPEa 120       4.738 123.022  59.419  1.00  0.00           C
ATOM   4764  C25 POPEa 120       4.918 122.472  57.999  1.00  0.00           C
ATOM   4767  C26 POPEa 120       5.298 123.612  57.049  1.00  0.00           C
ATOM   4770  C27 POPEa 120       5.688 123.162  55.649  1.00  0.00           C
ATOM   4773  C28 POPEa 120       5.928 124.342  54.689  1.00  0.00           C
ATOM   4776  C29 POPEa 120       7.178 125.138  54.989  1.00  0.00           C
ATOM   4778 0C21 POPEa 120       7.918 125.807  54.089  1.00  0.00           C
ATOM   4780 1C21 POPEa 120       7.628 125.947  52.619  1.00  0.00           C
ATOM   4783 2C21 POPEa 120       8.688 125.217  51.779  1.00  0.00           C
ATOM   4786 3C21 POPEa 120       8.358 125.257  50.289  1.00  0.00           C
ATOM   4789 4C21 POPEa 120       9.598 125.197  49.389  1.00  0.00           C
ATOM   4792 5C21 POPEa 120       9.238 125.177  47.909  1.00  0.00           C
ATOM   4795 6C21 POPEa 120      10.438 125.427  46.979  1.00  0.00           C
ATOM   4798 7C21 POPEa 120      10.048 125.278  45.499  1.00  0.00           C
ATOM   4801 8C21 POPEa 120      11.218 125.517  44.539  1.00  0.00           C
ATOM   4805  C33 POPEa 120      -0.457 124.333  58.609  1.00  0.00           C
ATOM   4808  C34 POPEa 120      -1.317 124.363  57.339  1.00  0.00           C
ATOM   4811  C35 POPEa 120      -0.487 124.202  56.049  1.00  0.00           C
ATOM   4814  C36 POPEa 120       0.683 123.202  56.179  1.00  0.00           C
ATOM   4817  C37 POPEa 120       1.343 122.822  54.859  1.00  0.00           C
ATOM   4820  C38 POPEa 120       2.008 123.992  54.129  1.00  0.00           C
ATOM   4823  C39 POPEa 120       2.778 123.533  52.899  1.00  0.00           C
ATOM   4826 0C31 POPEa 120       2.758 124.568  51.769  1.00  0.00           C
ATOM   4829 1C31 POPEa 120       3.618 124.153  50.579  1.00  0.00           C
ATOM   4832 2C31 POPEa 120       3.148 124.837  49.289  1.00  0.00           C
ATOM   4835 3C31 POPEa 120       4.238 124.948  48.209  1.00  0.00           C
ATOM   4838 4C31 POPEa 120       4.878 123.622  47.779  1.00  0.00           C
ATOM   4841 5C31 POPEa 120       5.938 123.852  46.699  1.00  0.00           C
ATOM   4844 6C31 POPEa 120       6.708 122.582  46.309  1.00  0.00           C
ATOM   4848  NH3 POPEb 121     106.648  73.772  67.519  1.00  0.00           N
ATOM   4852  C12 POPEb 121     106.247  72.642  68.419  1.00  0.00           C
ATOM   4855  C11 POPEb 121     105.718  71.422  67.659  1.00  0.00           C
ATOM   4858  P   POPEb 121     104.618  69.083  68.039  1.00  0.00           P
ATOM   4859  O13 POPEb 121     105.258  68.682  66.779  1.00  0.00           O
ATOM   4860  O14 POPEb 121     104.587  67.992  69.049  1.00  0.00           O
ATOM   4861  O11 POPEb 121     103.097  69.483  67.759  1.00  0.00           O
ATOM   4862  O12 POPEb 121     105.298  70.412  68.599  1.00  0.00           O
ATOM   4863  C1  POPEb 121     102.658  70.223  66.619  1.00  0.00           C
ATOM   4866  C2  POPEb 121     101.798  69.322  65.689  1.00  0.00           C
ATOM   4868  O21 POPEb 121     102.087  69.582  64.299  1.00  0.00           O
ATOM   4869  C21 POPEb 121     101.478  70.582  63.699  1.00  0.00           C
ATOM   4870  O22 POPEb 121     101.007  71.572  64.229  1.00  0.00           O
ATOM   4871  C22 POPEb 121     101.387  70.223  62.219  1.00  0.00           C
ATOM   4874  C3  POPEb 121     100.277  69.343  66.009  1.00  0.00           C
ATOM   4877  O31 POPEb 121      99.557  68.702  64.929  1.00  0.00           O
ATOM   4878  C31 POPEb 121      98.368  69.202  64.639  1.00  0.00           C
ATOM   4879  O32 POPEb 121      97.736  69.973  65.349  1.00  0.00           O
ATOM   4880  C32 POPEb 121      98.008  68.842  63.169  1.00  0.00           C
ATOM   4883  C23 POPEb 121     100.858  71.342  61.299  1.00  0.00           C
ATOM   4886  C24 POPEb 121     100.858  70.952  59.809  1.00  0.00           C
ATOM   4889  C25 POPEb 121     102.127  70.263  59.279  1.00  0.00           C
ATOM   4892  C26 POPEb 121     103.437  71.053  59.469  1.00  0.00           C
ATOM   4895  C27 POPEb 121     104.687  70.293  58.969  1.00  0.00           C
ATOM   4898  C28 POPEb 121     105.377  70.922  57.739  1.00  0.00           C
ATOM   4901  C29 POPEb 121     104.518  70.952  56.499  1.00  0.00           C
ATOM   4903 0C21 POPEb 121     104.897  70.682  55.239  1.00  0.00           C
ATOM   4905 1C21 POPEb 121     106.268  70.312  54.719  1.00  0.00           C
ATOM   4908 2C21 POPEb 121     106.718  71.223  53.559  1.00  0.00           C
ATOM   4911 3C21 POPEb 121     106.947  72.672  53.999  1.00  0.00           C
ATOM   4914 4C21 POPEb 121     107.287  73.653  52.879  1.00  0.00           C
ATOM   4917 5C21 POPEb 121     107.208  75.102  53.389  1.00  0.00           C
ATOM   4920 6C21 POPEb 121     107.327  76.142  52.279  1.00  0.00           C
ATOM   4923 7C21 POPEb 121     106.798  77.512  52.689  1.00  0.00           C
ATOM   4926 8C21 POPEb 121     106.798  78.532  51.549  1.00  0.00           C
ATOM   4930  C33 POPEb 121      98.668  67.532  62.639  1.00  0.00           C
ATOM   4933  C34 POPEb 121      98.727  67.352  61.109  1.00  0.00           C
ATOM   4936  C35 POPEb 121      97.448  67.763  60.389  1.00  0.00           C
ATOM   4939  C36 POPEb 121      97.357  67.272  58.939  1.00  0.00           C
ATOM   4942  C37 POPEb 121      96.177  67.922  58.219  1.00  0.00           C
ATOM   4945  C38 POPEb 121      95.947  67.432  56.779  1.00  0.00           C
ATOM   4948  C39 POPEb 121      96.978  68.002  55.799  1.00  0.00           C
ATOM   4951 0C31 POPEb 121      96.588  67.793  54.339  1.00  0.00           C
ATOM   4954 1C31 POPEb 121      97.577  68.472  53.389  1.00  0.00           C
ATOM   4957 2C31 POPEb 121      97.357  68.123  51.909  1.00  0.00           C
ATOM   4960 3C31 POPEb 121      98.657  68.192  51.099  1.00  0.00           C
ATOM   4963 4C31 POPEb 121      98.458  67.863  49.609  1.00  0.00           C
ATOM   4966 5C31 POPEb 121      99.787  67.622  48.889  1.00  0.00           C
ATOM   4969 6C31 POPEb 121      99.627  67.342  47.399  1.00  0.00           C
ATOM   4973  NH3 POPEc 122     112.978   3.842  23.789  1.00  0.00           N
ATOM   4977  C12 POPEc 122     113.108   2.342  23.749  1.00  0.00           C
ATOM   4980  C11 POPEc 122     113.418   1.683  25.109  1.00  0.00           C
ATOM   4983  P   POPEc 122     112.938  -0.677  26.199  1.00  0.00           P
ATOM   4984  O13 POPEc 122     112.456  -1.977  25.699  1.00  0.00           O
ATOM   4985  O14 POPEc 122     114.207  -0.647  26.939  1.00  0.00           O
ATOM   4986  O11 POPEc 122     111.817  -0.108  27.149  1.00  0.00           O
ATOM   4987  O12 POPEc 122     113.017   0.332  24.989  1.00  0.00           O
ATOM   4988  C1  POPEc 122     111.378  -1.087  28.129  1.00  0.00           C
ATOM   4991  C2  POPEc 122     110.567  -0.418  29.269  1.00  0.00           C
ATOM   4993  O21 POPEc 122     110.438  -1.277  30.419  1.00  0.00           O
ATOM   4994  C21 POPEc 122     109.587  -2.288  30.369  1.00  0.00           C
ATOM   4995  O22 POPEc 122     109.018  -2.717  29.379  1.00  0.00           O
ATOM   4996  C22 POPEc 122     109.447  -2.887  31.759  1.00  0.00           C
ATOM   4999  C3  POPEc 122     109.228   0.153  28.749  1.00  0.00           C
ATOM   5002  O31 POPEc 122     108.558   0.883  29.789  1.00  0.00           O
ATOM   5003  C31 POPEc 122     107.567   1.623  29.289  1.00  0.00           C
ATOM   5004  O32 POPEc 122     107.176   1.532  28.129  1.00  0.00           O
ATOM   5005  C32 POPEc 122     106.978   2.543  30.359  1.00  0.00           C
ATOM   5008  C23 POPEc 122     108.368  -2.157  32.599  1.00  0.00           C
ATOM   5011  C24 POPEc 122     108.458  -2.577  34.069  1.00  0.00           C
ATOM   5014  C25 POPEc 122     107.537  -1.757  34.989  1.00  0.00           C
ATOM   5017  C26 POPEc 122     107.717  -2.127  36.469  1.00  0.00           C
ATOM   5020  C27 POPEc 122     106.847  -1.268  37.389  1.00  0.00           C
ATOM   5023  C28 POPEc 122     106.698  -1.858  38.809  1.00  0.00           C
ATOM   5026  C29 POPEc 122     107.887  -1.587  39.699  1.00  0.00           C
ATOM   5028 0C21 POPEc 122     107.817  -1.458  41.039  1.00  0.00           C
ATOM   5030 1C21 POPEc 122     106.567  -1.628  41.869  1.00  0.00           C
ATOM   5033 2C21 POPEc 122     106.817  -2.288  43.239  1.00  0.00           C
ATOM   5036 3C21 POPEc 122     107.668  -1.458  44.229  1.00  0.00           C
ATOM   5039 4C21 POPEc 122     107.027  -0.117  44.619  1.00  0.00           C
ATOM   5042 5C21 POPEc 122     107.917   0.763  45.509  1.00  0.00           C
ATOM   5045 6C21 POPEc 122     108.268   0.142  46.869  1.00  0.00           C
ATOM   5048 7C21 POPEc 122     108.927   1.142  47.819  1.00  0.00           C
ATOM   5051 8C21 POPEc 122     109.127   0.612  49.239  1.00  0.00           C
ATOM   5055  C33 POPEc 122     107.448   2.273  31.819  1.00  0.00           C
ATOM   5058  C34 POPEc 122     108.668   3.092  32.279  1.00  0.00           C
ATOM   5061  C35 POPEc 122     109.118   2.672  33.689  1.00  0.00           C
ATOM   5064  C36 POPEc 122     110.177   3.592  34.309  1.00  0.00           C
ATOM   5067  C37 POPEc 122     110.837   2.933  35.539  1.00  0.00           C
ATOM   5070  C38 POPEc 122     111.798   3.872  36.299  1.00  0.00           C
ATOM   5073  C39 POPEc 122     112.577   3.173  37.419  1.00  0.00           C
ATOM   5076 0C31 POPEc 122     111.718   2.663  38.589  1.00  0.00           C
ATOM   5079 1C31 POPEc 122     111.968   1.163  38.879  1.00  0.00           C
ATOM   5082 2C31 POPEc 122     111.227   0.612  40.109  1.00  0.00           C
ATOM   5085 3C31 POPEc 122     111.537   1.383  41.399  1.00  0.00           C
ATOM   5088 4C31 POPEc 122     111.367   0.552  42.679  1.00  0.00           C
ATOM   5091 5C31 POPEc 122     111.537   1.392  43.949  1.00  0.00           C
ATOM   5094 6C31 POPEc 122     111.847   0.563  45.199  1.00  0.00           C
ATOM   5098  NH3 POPEd 123      48.548 120.552  24.489  1.00  0.00           N
ATOM   5102  C12 POPEd 123      49.908 120.373  23.849  1.00  0.00           C
ATOM   5105  C11 POPEd 123      50.877 121.492  24.299  1.00  0.00           C
ATOM   5108  P   POPEd 123      53.188 120.303  24.589  1.00  0.00           P
ATOM   5109  O13 POPEd 123      54.068 119.622  23.599  1.00  0.00           O
ATOM   5110  O14 POPEd 123      53.948 121.063  25.609  1.00  0.00           O
ATOM   5111  O11 POPEd 123      52.228 119.253  25.329  1.00  0.00           O
ATOM   5112  O12 POPEd 123      52.197 121.262  23.809  1.00  0.00           O
ATOM   5113  C1  POPEd 123      52.197 119.183  26.769  1.00  0.00           C
ATOM   5116  C2  POPEd 123      51.007 118.342  27.339  1.00  0.00           C
ATOM   5118  O21 POPEd 123      51.048 118.382  28.779  1.00  0.00           O
ATOM   5119  C21 POPEd 123      50.088 119.083  29.379  1.00  0.00           C
ATOM   5120  O22 POPEd 123      49.237 119.732  28.819  1.00  0.00           O
ATOM   5121  C22 POPEd 123      50.228 118.953  30.899  1.00  0.00           C
ATOM   5124  C3  POPEd 123      51.048 116.852  26.899  1.00  0.00           C
ATOM   5127  O31 POPEd 123      49.788 116.182  27.159  1.00  0.00           O
ATOM   5128  C31 POPEd 123      49.658 115.473  28.269  1.00  0.00           C
ATOM   5129  O32 POPEd 123      50.508 115.322  29.129  1.00  0.00           O
ATOM   5130  C32 POPEd 123      48.237 114.902  28.339  1.00  0.00           C
ATOM   5133  C23 POPEd 123      48.908 118.493  31.579  1.00  0.00           C
ATOM   5136  C24 POPEd 123      49.028 118.283  33.099  1.00  0.00           C
ATOM   5139  C25 POPEd 123      49.538 119.492  33.899  1.00  0.00           C
ATOM   5142  C26 POPEd 123      49.408 119.293  35.409  1.00  0.00           C
ATOM   5145  C27 POPEd 123      50.368 120.182  36.209  1.00  0.00           C
ATOM   5148  C28 POPEd 123      50.388 119.862  37.719  1.00  0.00           C
ATOM   5151  C29 POPEd 123      49.518 120.742  38.579  1.00  0.00           C
ATOM   5153 0C21 POPEd 123      49.968 121.602  39.519  1.00  0.00           C
ATOM   5155 1C21 POPEd 123      51.438 121.863  39.799  1.00  0.00           C
ATOM   5158 2C21 POPEd 123      51.728 123.213  40.489  1.00  0.00           C
ATOM   5161 3C21 POPEd 123      51.188 124.463  39.769  1.00  0.00           C
ATOM   5164 4C21 POPEd 123      51.737 124.727  38.359  1.00  0.00           C
ATOM   5167 5C21 POPEd 123      50.877 124.153  37.219  1.00  0.00           C
ATOM   5170 6C21 POPEd 123      51.188 124.767  35.849  1.00  0.00           C
ATOM   5173 7C21 POPEd 123      50.487 124.013  34.709  1.00  0.00           C
ATOM   5176 8C21 POPEd 123      50.667 124.687  33.339  1.00  0.00           C
ATOM   5180  C33 POPEd 123      47.798 114.572  29.789  1.00  0.00           C
ATOM   5183  C34 POPEd 123      46.278 114.352  29.899  1.00  0.00           C
ATOM   5186  C35 POPEd 123      45.778 114.263  31.349  1.00  0.00           C
ATOM   5189  C36 POPEd 123      45.638 115.632  32.029  1.00  0.00           C
ATOM   5192  C37 POPEd 123      45.248 115.522  33.509  1.00  0.00           C
ATOM   5195  C38 POPEd 123      45.048 116.893  34.189  1.00  0.00           C
ATOM   5198  C39 POPEd 123      44.968 116.793  35.719  1.00  0.00           C
ATOM   5201 0C31 POPEd 123      46.338 116.483  36.349  1.00  0.00           C
ATOM   5204 1C31 POPEd 123      46.278 116.173  37.849  1.00  0.00           C
ATOM   5207 2C31 POPEd 123      47.668 115.783  38.379  1.00  0.00           C
ATOM   5210 3C31 POPEd 123      47.708 115.492  39.889  1.00  0.00           C
ATOM   5213 4C31 POPEd 123      47.038 114.172  40.279  1.00  0.00           C
ATOM   5216 5C31 POPEd 123      47.257 113.843  41.759  1.00  0.00           C
ATOM   5219 6C31 POPEd 123      46.658 112.502  42.189  1.00  0.00           C
ATOM   5223  NH3 POPEe 124      19.568  40.572  23.809  1.00  0.00           N
ATOM   5227  C12 POPEe 124      19.108  41.952  23.429  1.00  0.00           C
ATOM   5230  C11 POPEe 124      18.358  42.662  24.579  1.00  0.00           C
ATOM   5233  P   POPEe 124      16.028  41.492  24.469  1.00  0.00           P
ATOM   5234  O13 POPEe 124      15.098  41.453  23.319  1.00  0.00           O
ATOM   5235  O14 POPEe 124      16.898  40.322  24.739  1.00  0.00           O
ATOM   5236  O11 POPEe 124      15.208  41.863  25.759  1.00  0.00           O
ATOM   5237  O12 POPEe 124      16.958  42.763  24.289  1.00  0.00           O
ATOM   5238  C1  POPEe 124      15.838  42.472  26.879  1.00  0.00           C
ATOM   5241  C2  POPEe 124      14.878  42.592  28.079  1.00  0.00           C
ATOM   5243  O21 POPEe 124      15.668  42.422  29.279  1.00  0.00           O
ATOM   5244  C21 POPEe 124      15.668  43.462  30.089  1.00  0.00           C
ATOM   5245  O22 POPEe 124      15.308  44.582  29.809  1.00  0.00           O
ATOM   5246  C22 POPEe 124      16.178  43.032  31.469  1.00  0.00           C
ATOM   5249  C3  POPEe 124      13.768  41.492  28.079  1.00  0.00           C
ATOM   5252  O31 POPEe 124      12.938  41.543  29.259  1.00  0.00           O
ATOM   5253  C31 POPEe 124      12.028  42.502  29.269  1.00  0.00           C
ATOM   5254  O32 POPEe 124      11.828  43.312  28.379  1.00  0.00           O
ATOM   5255  C32 POPEe 124      11.158  42.383  30.529  1.00  0.00           C
ATOM   5258  C23 POPEe 124      16.138  44.212  32.469  1.00  0.00           C
ATOM   5261  C24 POPEe 124      16.488  43.852  33.919  1.00  0.00           C
ATOM   5264  C25 POPEe 124      15.398  43.062  34.669  1.00  0.00           C
ATOM   5267  C26 POPEe 124      15.578  43.132  36.189  1.00  0.00           C
ATOM   5270  C27 POPEe 124      14.478  42.373  36.969  1.00  0.00           C
ATOM   5273  C28 POPEe 124      14.548  42.612  38.499  1.00  0.00           C
ATOM   5276  C29 POPEe 124      13.358  42.012  39.209  1.00  0.00           C
ATOM   5278 0C21 POPEe 124      13.358  41.292  40.349  1.00  0.00           C
ATOM   5280 1C21 POPEe 124      14.558  40.962  41.209  1.00  0.00           C
ATOM   5283 2C21 POPEe 124      14.208  40.793  42.709  1.00  0.00           C
ATOM   5286 3C21 POPEe 124      13.278  39.592  42.989  1.00  0.00           C
ATOM   5289 4C21 POPEe 124      13.128  39.262  44.479  1.00  0.00           C
ATOM   5292 5C21 POPEe 124      12.198  38.052  44.699  1.00  0.00           C
ATOM   5295 6C21 POPEe 124      12.038  37.653  46.169  1.00  0.00           C
ATOM   5298 7C21 POPEe 124      11.148  36.412  46.329  1.00  0.00           C
ATOM   5301 8C21 POPEe 124      10.978  35.932  47.769  1.00  0.00           C
ATOM   5305  C33 POPEe 124      11.658  43.242  31.699  1.00  0.00           C
ATOM   5308  C34 POPEe 124      10.638  43.363  32.829  1.00  0.00           C
ATOM   5311  C35 POPEe 124      11.328  43.872  34.099  1.00  0.00           C
ATOM   5314  C36 POPEe 124      10.388  44.412  35.179  1.00  0.00           C
ATOM   5317  C37 POPEe 124      11.158  44.652  36.489  1.00  0.00           C
ATOM   5320  C38 POPEe 124      10.378  45.442  37.549  1.00  0.00           C
ATOM   5323  C39 POPEe 124      10.388  46.962  37.319  1.00  0.00           C
ATOM   5326 0C31 POPEe 124       9.998  47.752  38.579  1.00  0.00           C
ATOM   5329 1C31 POPEe 124      10.058  49.273  38.389  1.00  0.00           C
ATOM   5332 2C31 POPEe 124       9.458  50.023  39.599  1.00  0.00           C
ATOM   5335 3C31 POPEe 124      10.508  50.602  40.569  1.00  0.00           C
ATOM   5338 4C31 POPEe 124       9.828  51.263  41.779  1.00  0.00           C
ATOM   5341 5C31 POPEe 124      10.808  51.712  42.859  1.00  0.00           C
ATOM   5344 6C31 POPEe 124      10.108  52.322  44.079  1.00  0.00           C
ATOM   5348  NH3 POPEf 125      22.158  98.762  22.589  1.00  0.00           N
ATOM   5352  C12 POPEf 125      23.458  98.032  22.419  1.00  0.00           C
ATOM   5355  C11 POPEf 125      23.948  98.113  20.969  1.00  0.00           C
ATOM   5358  P   POPEf 125      25.558  96.262  20.039  1.00  0.00           P
ATOM   5359  O13 POPEf 125      25.298  94.883  19.569  1.00  0.00           O
ATOM   5360  O14 POPEf 125      26.108  97.232  19.079  1.00  0.00           O
ATOM   5361  O11 POPEf 125      26.368  96.242  21.419  1.00  0.00           O
ATOM   5362  O12 POPEf 125      24.118  96.782  20.469  1.00  0.00           O
ATOM   5363  C1  POPEf 125      25.988  95.303  22.439  1.00  0.00           C
ATOM   5366  C2  POPEf 125      27.138  94.892  23.419  1.00  0.00           C
ATOM   5368  O21 POPEf 125      26.938  95.433  24.739  1.00  0.00           O
ATOM   5369  C21 POPEf 125      27.248  96.712  24.909  1.00  0.00           C
ATOM   5370  O22 POPEf 125      27.378  97.542  24.029  1.00  0.00           O
ATOM   5371  C22 POPEf 125      27.338  97.013  26.409  1.00  0.00           C
ATOM   5374  C3  POPEf 125      28.588  95.102  22.869  1.00  0.00           C
ATOM   5377  O31 POPEf 125      29.528  94.142  23.399  1.00  0.00           O
ATOM   5378  C31 POPEf 125      29.968  94.253  24.659  1.00  0.00           C
ATOM   5379  O32 POPEf 125      29.668  95.112  25.459  1.00  0.00           O
ATOM   5380  C32 POPEf 125      30.948  93.102  24.919  1.00  0.00           C
ATOM   5383  C23 POPEf 125      28.308  98.172  26.699  1.00  0.00           C
ATOM   5386  C24 POPEf 125      28.478  98.432  28.199  1.00  0.00           C
ATOM   5389  C25 POPEf 125      29.398  99.632  28.479  1.00  0.00           C
ATOM   5392  C26 POPEf 125      29.528  99.923  29.979  1.00  0.00           C
ATOM   5395  C27 POPEf 125      30.108 101.313  30.259  1.00  0.00           C
ATOM   5398  C28 POPEf 125      30.158 101.662  31.749  1.00  0.00           C
ATOM   5401  C29 POPEf 125      30.518 103.113  31.929  1.00  0.00           C
ATOM   5403 0C21 POPEf 125      29.998 103.943  32.839  1.00  0.00           C
ATOM   5405 1C21 POPEf 125      29.048 103.572  33.949  1.00  0.00           C
ATOM   5408 2C21 POPEf 125      29.338 104.442  35.189  1.00  0.00           C
ATOM   5411 3C21 POPEf 125      28.838 103.813  36.499  1.00  0.00           C
ATOM   5414 4C21 POPEf 125      29.468 104.473  37.729  1.00  0.00           C
ATOM   5417 5C21 POPEf 125      28.768 105.763  38.189  1.00  0.00           C
ATOM   5420 6C21 POPEf 125      29.658 106.583  39.129  1.00  0.00           C
ATOM   5423 7C21 POPEf 125      28.928 107.752  39.789  1.00  0.00           C
ATOM   5426 8C21 POPEf 125      29.828 108.582  40.719  1.00  0.00           C
ATOM   5430  C33 POPEf 125      30.398  91.693  24.579  1.00  0.00           C
ATOM   5433  C34 POPEf 125      29.417  91.093  25.589  1.00  0.00           C
ATOM   5436  C35 POPEf 125      30.068  90.222  26.689  1.00  0.00           C
ATOM   5439  C36 POPEf 125      30.948  91.012  27.659  1.00  0.00           C
ATOM   5442  C37 POPEf 125      31.368  90.203  28.889  1.00  0.00           C
ATOM   5445  C38 POPEf 125      31.988  91.082  29.989  1.00  0.00           C
ATOM   5448  C39 POPEf 125      31.088  91.262  31.219  1.00  0.00           C
ATOM   5451 0C31 POPEf 125      31.148  90.063  32.159  1.00  0.00           C
ATOM   5454 1C31 POPEf 125      30.288  90.212  33.419  1.00  0.00           C
ATOM   5457 2C31 POPEf 125      30.538  89.053  34.389  1.00  0.00           C
ATOM   5460 3C31 POPEf 125      29.948  89.293  35.789  1.00  0.00           C
ATOM   5463 4C31 POPEf 125      28.428  89.113  35.859  1.00  0.00           C
ATOM   5466 5C31 POPEf 125      27.878  89.183  37.289  1.00  0.00           C
ATOM   5469 6C31 POPEf 125      26.378  88.892  37.379  1.00  0.00           C
ATOM   5473  NH3 POPEg 126      21.648 107.612  67.299  1.00  0.00           N
ATOM   5477  C12 POPEg 126      22.908 108.043  68.009  1.00  0.00           C
ATOM   5480  C11 POPEg 126      24.068 107.092  67.679  1.00  0.00           C
ATOM   5483  P   POPEg 126      26.628 107.782  67.599  1.00  0.00           P
ATOM   5484  O13 POPEg 126      27.278 108.943  68.229  1.00  0.00           O
ATOM   5485  O14 POPEg 126      27.348 106.492  67.599  1.00  0.00           O
ATOM   5486  O11 POPEg 126      26.158 108.213  66.139  1.00  0.00           O
ATOM   5487  O12 POPEg 126      25.258 107.532  68.329  1.00  0.00           O
ATOM   5488  C1  POPEg 126      26.288 107.313  65.029  1.00  0.00           C
ATOM   5491  C2  POPEg 126      25.488 107.793  63.779  1.00  0.00           C
ATOM   5493  O21 POPEg 126      25.388 106.863  62.699  1.00  0.00           O
ATOM   5494  C21 POPEg 126      26.138 105.812  62.529  1.00  0.00           C
ATOM   5495  O22 POPEg 126      27.068 105.443  63.219  1.00  0.00           O
ATOM   5496  C22 POPEg 126      25.667 105.102  61.259  1.00  0.00           C
ATOM   5499  C3  POPEg 126      25.988 109.162  63.229  1.00  0.00           C
ATOM   5502  O31 POPEg 126      25.548 109.452  61.869  1.00  0.00           O
ATOM   5503  C31 POPEg 126      26.378 108.972  60.939  1.00  0.00           C
ATOM   5504  O32 POPEg 126      27.378 108.302  61.149  1.00  0.00           O
ATOM   5505  C32 POPEg 126      25.918 109.403  59.549  1.00  0.00           C
ATOM   5508  C23 POPEg 126      26.528 103.852  60.939  1.00  0.00           C
ATOM   5511  C24 POPEg 126      26.318 103.293  59.529  1.00  0.00           C
ATOM   5514  C25 POPEg 126      26.438 104.333  58.409  1.00  0.00           C
ATOM   5517  C26 POPEg 126      26.498 103.703  57.009  1.00  0.00           C
ATOM   5520  C27 POPEg 126      25.928 104.632  55.919  1.00  0.00           C
ATOM   5523  C28 POPEg 126      25.818 103.962  54.539  1.00  0.00           C
ATOM   5526  C29 POPEg 126      27.108 104.032  53.769  1.00  0.00           C
ATOM   5528 0C21 POPEg 126      27.398 104.883  52.769  1.00  0.00           C
ATOM   5530 1C21 POPEg 126      26.498 105.942  52.189  1.00  0.00           C
ATOM   5533 2C21 POPEg 126      26.518 106.012  50.649  1.00  0.00           C
ATOM   5536 3C21 POPEg 126      27.878 106.443  50.059  1.00  0.00           C
ATOM   5539 4C21 POPEg 126      27.728 107.132  48.699  1.00  0.00           C
ATOM   5542 5C21 POPEg 126      29.078 107.413  48.019  1.00  0.00           C
ATOM   5545 6C21 POPEg 126      28.908 108.092  46.659  1.00  0.00           C
ATOM   5548 7C21 POPEg 126      30.238 108.493  46.009  1.00  0.00           C
ATOM   5551 8C21 POPEg 126      30.078 109.062  44.609  1.00  0.00           C
ATOM   5555  C33 POPEg 126      26.968 110.263  58.809  1.00  0.00           C
ATOM   5558  C34 POPEg 126      26.488 110.842  57.469  1.00  0.00           C
ATOM   5561  C35 POPEg 126      27.058 112.232  57.119  1.00  0.00           C
ATOM   5564  C36 POPEg 126      28.478 112.252  56.539  1.00  0.00           C
ATOM   5567  C37 POPEg 126      28.828 113.612  55.899  1.00  0.00           C
ATOM   5570  C38 POPEg 126      30.228 113.642  55.269  1.00  0.00           C
ATOM   5573  C39 POPEg 126      30.568 115.002  54.629  1.00  0.00           C
ATOM   5576 0C31 POPEg 126      29.848 115.263  53.299  1.00  0.00           C
ATOM   5579 1C31 POPEg 126      30.148 116.672  52.779  1.00  0.00           C
ATOM   5582 2C31 POPEg 126      29.578 116.982  51.389  1.00  0.00           C
ATOM   5585 3C31 POPEg 126      28.078 116.693  51.219  1.00  0.00           C
ATOM   5588 4C31 POPEg 126      27.468 117.542  50.099  1.00  0.00           C
ATOM   5591 5C31 POPEg 126      26.098 117.062  49.609  1.00  0.00           C
ATOM   5594 6C31 POPEg 126      25.548 117.943  48.489  1.00  0.00           C
ATOM   5598  NH3 POPEh 127     103.997  38.633  71.979  1.00  0.00           N
ATOM   5602  C12 POPEh 127     102.658  39.242  72.319  1.00  0.00           C
ATOM   5605  C11 POPEh 127     102.158  40.193  71.219  1.00  0.00           C
ATOM   5608  P   POPEh 127     102.438  38.512  69.199  1.00  0.00           P
ATOM   5609  O13 POPEh 127     103.846  39.023  69.199  1.00  0.00           O
ATOM   5610  O14 POPEh 127     102.248  37.142  69.719  1.00  0.00           O
ATOM   5611  O11 POPEh 127     101.847  38.672  67.749  1.00  0.00           O
ATOM   5612  O12 POPEh 127     101.627  39.492  70.099  1.00  0.00           O
ATOM   5613  C1  POPEh 127     100.678  39.482  67.539  1.00  0.00           C
ATOM   5616  C2  POPEh 127     100.517  39.883  66.039  1.00  0.00           C
ATOM   5618  O21 POPEh 127      99.907  38.802  65.329  1.00  0.00           O
ATOM   5619  C21 POPEh 127      99.118  39.172  64.329  1.00  0.00           C
ATOM   5620  O22 POPEh 127      98.827  40.322  64.039  1.00  0.00           O
ATOM   5621  C22 POPEh 127      98.517  37.922  63.679  1.00  0.00           C
ATOM   5624  C3  POPEh 127     101.887  40.242  65.409  1.00  0.00           C
ATOM   5627  O31 POPEh 127     101.807  40.672  64.019  1.00  0.00           O
ATOM   5628  C31 POPEh 127     102.997  41.063  63.569  1.00  0.00           C
ATOM   5629  O32 POPEh 127     104.008  41.072  64.249  1.00  0.00           O
ATOM   5630  C32 POPEh 127     102.917  41.672  62.179  1.00  0.00           C
ATOM   5633  C23 POPEh 127      98.118  38.113  62.189  1.00  0.00           C
ATOM   5636  C24 POPEh 127      99.267  37.793  61.229  1.00  0.00           C
ATOM   5639  C25 POPEh 127      99.127  38.412  59.829  1.00  0.00           C
ATOM   5642  C26 POPEh 127      97.968  37.872  58.979  1.00  0.00           C
ATOM   5645  C27 POPEh 127      97.887  38.612  57.629  1.00  0.00           C
ATOM   5648  C28 POPEh 127      96.627  38.262  56.819  1.00  0.00           C
ATOM   5651  C29 POPEh 127      96.467  39.172  55.629  1.00  0.00           C
ATOM   5653 0C21 POPEh 127      96.397  38.813  54.329  1.00  0.00           C
ATOM   5655 1C21 POPEh 127      96.448  37.422  53.749  1.00  0.00           C
ATOM   5658 2C21 POPEh 127      97.707  37.212  52.889  1.00  0.00           C
ATOM   5661 3C21 POPEh 127      97.808  35.782  52.339  1.00  0.00           C
ATOM   5664 4C21 POPEh 127      98.967  35.552  51.349  1.00  0.00           C
ATOM   5667 5C21 POPEh 127      98.867  36.392  50.069  1.00  0.00           C
ATOM   5670 6C21 POPEh 127      99.787  37.622  50.059  1.00  0.00           C
ATOM   5673 7C21 POPEh 127      99.597  38.493  48.819  1.00  0.00           C
ATOM   5676 8C21 POPEh 127     100.497  39.733  48.829  1.00  0.00           C
ATOM   5680  C33 POPEh 127     102.008  40.972  61.149  1.00  0.00           C
ATOM   5683  C34 POPEh 127     102.257  41.532  59.739  1.00  0.00           C
ATOM   5686  C35 POPEh 127     101.448  40.822  58.649  1.00  0.00           C
ATOM   5689  C36 POPEh 127     101.798  41.342  57.239  1.00  0.00           C
ATOM   5692  C37 POPEh 127     100.967  40.692  56.129  1.00  0.00           C
ATOM   5695  C38 POPEh 127     101.467  41.072  54.719  1.00  0.00           C
ATOM   5698  C39 POPEh 127     100.737  40.322  53.599  1.00  0.00           C
ATOM   5701 0C31 POPEh 127      99.347  40.882  53.259  1.00  0.00           C
ATOM   5704 1C31 POPEh 127      99.407  42.132  52.369  1.00  0.00           C
ATOM   5707 2C31 POPEh 127      98.048  42.502  51.759  1.00  0.00           C
ATOM   5710 3C31 POPEh 127      98.118  43.623  50.709  1.00  0.00           C
ATOM   5713 4C31 POPEh 127      99.118  43.342  49.579  1.00  0.00           C
ATOM   5716 5C31 POPEh 127      98.957  44.302  48.389  1.00  0.00           C
ATOM   5719 6C31 POPEh 127     100.018  44.132  47.299  1.00  0.00           C
ATOM   5723  NH3 POPEi 128     117.348  64.982  25.749  1.00  0.00           N
ATOM   5727  C12 POPEi 128     117.728  64.662  24.319  1.00  0.00           C
ATOM   5730  C11 POPEi 128     117.388  63.223  23.899  1.00  0.00           C
ATOM   5733  P   POPEi 128     118.887  61.632  22.469  1.00  0.00           P
ATOM   5734  O13 POPEi 128     118.017  60.452  22.689  1.00  0.00           O
ATOM   5735  O14 POPEi 128     119.697  61.653  21.229  1.00  0.00           O
ATOM   5736  O11 POPEi 128     119.888  61.872  23.659  1.00  0.00           O
ATOM   5737  O12 POPEi 128     117.987  62.922  22.629  1.00  0.00           O
ATOM   5738  C1  POPEi 128     120.147  60.872  24.639  1.00  0.00           C
ATOM   5741  C2  POPEi 128     120.958  61.532  25.759  1.00  0.00           C
ATOM   5743  O21 POPEi 128     121.387  60.492  26.669  1.00  0.00           O
ATOM   5744  C21 POPEi 128     120.998  60.492  27.929  1.00  0.00           C
ATOM   5745  O22 POPEi 128     120.347  61.342  28.499  1.00  0.00           O
ATOM   5746  C22 POPEi 128     121.607  59.352  28.719  1.00  0.00           C
ATOM   5749  C3  POPEi 128     120.268  62.822  26.319  1.00  0.00           C
ATOM   5752  O31 POPEi 128     121.128  63.502  27.279  1.00  0.00           O
ATOM   5753  C31 POPEi 128     120.408  64.282  28.109  1.00  0.00           C
ATOM   5754  O32 POPEi 128     119.338  64.782  27.799  1.00  0.00           O
ATOM   5755  C32 POPEi 128     121.138  64.422  29.449  1.00  0.00           C
ATOM   5758  C23 POPEi 128     121.677  59.822  30.189  1.00  0.00           C
ATOM   5761  C24 POPEi 128     122.908  59.442  30.989  1.00  0.00           C
ATOM   5764  C25 POPEi 128     122.908  60.212  32.309  1.00  0.00           C
ATOM   5767  C26 POPEi 128     124.067  59.782  33.199  1.00  0.00           C
ATOM   5770  C27 POPEi 128     124.048  60.473  34.559  1.00  0.00           C
ATOM   5773  C28 POPEi 128     125.338  60.182  35.339  1.00  0.00           C
ATOM   5776  C29 POPEi 128     125.408  58.752  35.799  1.00  0.00           C
ATOM   5778 0C21 POPEi 128     125.236  58.353  37.069  1.00  0.00           C
ATOM   5780 1C21 POPEi 128     124.967  59.273  38.229  1.00  0.00           C
ATOM   5783 2C21 POPEi 128     125.047  58.542  39.579  1.00  0.00           C
ATOM   5786 3C21 POPEi 128     126.437  57.952  39.859  1.00  0.00           C
ATOM   5789 4C21 POPEi 128     126.607  57.513  41.319  1.00  0.00           C
ATOM   5792 5C21 POPEi 128     128.027  56.982  41.579  1.00  0.00           C
ATOM   5795 6C21 POPEi 128     128.398  56.973  43.059  1.00  0.00           C
ATOM   5798 7C21 POPEi 128     129.867  56.613  43.279  1.00  0.00           C
ATOM   5801 8C21 POPEi 128     130.236  56.482  44.749  1.00  0.00           C
ATOM   5805  C33 POPEi 128     120.308  64.932  30.659  1.00  0.00           C
ATOM   5808  C34 POPEi 128     121.128  64.722  31.949  1.00  0.00           C
ATOM   5811  C35 POPEi 128     120.387  65.072  33.259  1.00  0.00           C
ATOM   5814  C36 POPEi 128     121.357  65.002  34.449  1.00  0.00           C
ATOM   5817  C37 POPEi 128     120.707  65.252  35.819  1.00  0.00           C
ATOM   5820  C38 POPEi 128     121.767  65.352  36.919  1.00  0.00           C
ATOM   5823  C39 POPEi 128     121.198  65.512  38.329  1.00  0.00           C
ATOM   5826 0C31 POPEi 128     122.316  65.623  39.379  1.00  0.00           C
ATOM   5829 1C31 POPEi 128     121.798  65.882  40.799  1.00  0.00           C
ATOM   5832 2C31 POPEi 128     122.917  65.832  41.839  1.00  0.00           C
ATOM   5835 3C31 POPEi 128     122.567  66.492  43.179  1.00  0.00           C
ATOM   5838 4C31 POPEi 128     121.238  66.022  43.779  1.00  0.00           C
ATOM   5841 5C31 POPEi 128     120.947  66.682  45.129  1.00  0.00           C
ATOM   5844 6C31 POPEi 128     119.597  66.263  45.709  1.00  0.00           C
ATOM   5848  NH3 POPEj 129      12.418  41.403  23.419  1.00  0.00           N
ATOM   5852  C12 POPEj 129      12.018  42.732  23.999  1.00  0.00           C
ATOM   5855  C11 POPEj 129      10.488  42.912  23.989  1.00  0.00           C
ATOM   5858  P   POPEj 129      10.038  45.482  23.669  1.00  0.00           P
ATOM   5859  O13 POPEj 129      10.698  45.273  22.379  1.00  0.00           O
ATOM   5860  O14 POPEj 129       8.628  45.942  23.679  1.00  0.00           O
ATOM   5861  O11 POPEj 129      10.938  46.492  24.469  1.00  0.00           O
ATOM   5862  O12 POPEj 129      10.118  44.172  24.559  1.00  0.00           O
ATOM   5863  C1  POPEj 129      10.708  46.762  25.849  1.00  0.00           C
ATOM   5866  C2  POPEj 129      12.068  46.962  26.579  1.00  0.00           C
ATOM   5868  O21 POPEj 129      11.928  46.812  28.009  1.00  0.00           O
ATOM   5869  C21 POPEj 129      11.148  47.662  28.629  1.00  0.00           C
ATOM   5870  O22 POPEj 129      10.548  48.592  28.129  1.00  0.00           O
ATOM   5871  C22 POPEj 129      11.098  47.313  30.119  1.00  0.00           C
ATOM   5874  C3  POPEj 129      12.788  48.293  26.209  1.00  0.00           C
ATOM   5877  O31 POPEj 129      13.908  48.553  27.089  1.00  0.00           O
ATOM   5878  C31 POPEj 129      15.058  48.002  26.749  1.00  0.00           C
ATOM   5879  O32 POPEj 129      15.278  47.313  25.769  1.00  0.00           O
ATOM   5880  C32 POPEj 129      16.118  48.402  27.769  1.00  0.00           C
ATOM   5883  C23 POPEj 129       9.798  47.822  30.799  1.00  0.00           C
ATOM   5886  C24 POPEj 129       9.858  49.273  31.309  1.00  0.00           C
ATOM   5889  C25 POPEj 129      10.238  49.352  32.799  1.00  0.00           C
ATOM   5892  C26 POPEj 129      10.268  50.782  33.359  1.00  0.00           C
ATOM   5895  C27 POPEj 129      10.528  50.812  34.869  1.00  0.00           C
ATOM   5898  C28 POPEj 129      10.468  52.233  35.489  1.00  0.00           C
ATOM   5901  C29 POPEj 129       9.068  52.782  35.479  1.00  0.00           C
ATOM   5903 0C21 POPEj 129       8.438  53.412  36.489  1.00  0.00           C
ATOM   5905 1C21 POPEj 129       9.028  53.763  37.839  1.00  0.00           C
ATOM   5908 2C21 POPEj 129       8.248  54.902  38.529  1.00  0.00           C
ATOM   5911 3C21 POPEj 129       8.328  56.252  37.789  1.00  0.00           C
ATOM   5914 4C21 POPEj 129       7.358  57.303  38.349  1.00  0.00           C
ATOM   5917 5C21 POPEj 129       7.488  58.693  37.689  1.00  0.00           C
ATOM   5920 6C21 POPEj 129       7.388  58.662  36.159  1.00  0.00           C
ATOM   5923 7C21 POPEj 129       7.388  60.072  35.549  1.00  0.00           C
ATOM   5926 8C21 POPEj 129       7.318  60.063  34.019  1.00  0.00           C
ATOM   5930  C33 POPEj 129      15.648  48.262  29.229  1.00  0.00           C
ATOM   5933  C34 POPEj 129      16.808  48.372  30.219  1.00  0.00           C
ATOM   5936  C35 POPEj 129      16.468  47.833  31.609  1.00  0.00           C
ATOM   5939  C36 POPEj 129      15.488  48.693  32.409  1.00  0.00           C
ATOM   5942  C37 POPEj 129      15.158  48.102  33.779  1.00  0.00           C
ATOM   5945  C38 POPEj 129      14.048  48.883  34.489  1.00  0.00           C
ATOM   5948  C39 POPEj 129      13.558  48.232  35.789  1.00  0.00           C
ATOM   5951 0C31 POPEj 129      14.638  48.052  36.869  1.00  0.00           C
ATOM   5954 1C31 POPEj 129      14.028  47.872  38.269  1.00  0.00           C
ATOM   5957 2C31 POPEj 129      15.078  47.752  39.379  1.00  0.00           C
ATOM   5960 3C31 POPEj 129      15.318  46.302  39.819  1.00  0.00           C
ATOM   5963 4C31 POPEj 129      16.458  46.193  40.839  1.00  0.00           C
ATOM   5966 5C31 POPEj 129      16.458  44.862  41.609  1.00  0.00           C
ATOM   5969 6C31 POPEj 129      17.658  44.733  42.549  1.00  0.00           C
ATOM   5973  NH3 POPEk 130      75.688  91.522  65.849  1.00  0.00           N
ATOM   5977  C12 POPEk 130      74.577  91.793  66.839  1.00  0.00           C
ATOM   5980  C11 POPEk 130      74.817  93.123  67.569  1.00  0.00           C
ATOM   5983  P   POPEk 130      73.818  95.112  66.149  1.00  0.00           P
ATOM   5984  O13 POPEk 130      73.068  95.643  67.319  1.00  0.00           O
ATOM   5985  O14 POPEk 130      74.397  96.133  65.259  1.00  0.00           O
ATOM   5986  O11 POPEk 130      72.878  94.113  65.299  1.00  0.00           O
ATOM   5987  O12 POPEk 130      74.988  94.193  66.639  1.00  0.00           O
ATOM   5988  C1  POPEk 130      71.997  94.752  64.349  1.00  0.00           C
ATOM   5991  C2  POPEk 130      71.568  93.822  63.169  1.00  0.00           C
ATOM   5993  O21 POPEk 130      70.967  94.703  62.209  1.00  0.00           O
ATOM   5994  C21 POPEk 130      71.198  94.513  60.919  1.00  0.00           C
ATOM   5995  O22 POPEk 130      71.728  93.543  60.409  1.00  0.00           O
ATOM   5996  C22 POPEk 130      70.787  95.802  60.189  1.00  0.00           C
ATOM   5999  C3  POPEk 130      70.548  92.752  63.649  1.00  0.00           C
ATOM   6002  O31 POPEk 130      70.378  91.672  62.709  1.00  0.00           O
ATOM   6003  C31 POPEk 130      69.438  91.823  61.779  1.00  0.00           C
ATOM   6004  O32 POPEk 130      68.738  92.812  61.609  1.00  0.00           O
ATOM   6005  C32 POPEk 130      69.268  90.522  60.979  1.00  0.00           C
ATOM   6008  C23 POPEk 130      69.857  95.613  58.969  1.00  0.00           C
ATOM   6011  C24 POPEk 130      68.858  96.782  58.839  1.00  0.00           C
ATOM   6014  C25 POPEk 130      69.438  98.192  58.629  1.00  0.00           C
ATOM   6017  C26 POPEk 130      70.048  98.412  57.239  1.00  0.00           C
ATOM   6020  C27 POPEk 130      69.988  99.883  56.769  1.00  0.00           C
ATOM   6023  C28 POPEk 130      68.577 100.322  56.329  1.00  0.00           C
ATOM   6026  C29 POPEk 130      68.567 101.662  55.659  1.00  0.00           C
ATOM   6028 0C21 POPEk 130      68.848 101.893  54.359  1.00  0.00           C
ATOM   6030 1C21 POPEk 130      69.308 100.842  53.369  1.00  0.00           C
ATOM   6033 2C21 POPEk 130      68.217 100.343  52.409  1.00  0.00           C
ATOM   6036 3C21 POPEk 130      67.928 101.313  51.249  1.00  0.00           C
ATOM   6039 4C21 POPEk 130      67.128 100.632  50.129  1.00  0.00           C
ATOM   6042 5C21 POPEk 130      66.978 101.522  48.889  1.00  0.00           C
ATOM   6045 6C21 POPEk 130      66.298 100.793  47.719  1.00  0.00           C
ATOM   6048 7C21 POPEk 130      65.927 101.742  46.569  1.00  0.00           C
ATOM   6051 8C21 POPEk 130      65.338 101.023  45.359  1.00  0.00           C
ATOM   6055  C33 POPEk 130      69.257  90.742  59.439  1.00  0.00           C
ATOM   6058  C34 POPEk 130      70.458  90.142  58.689  1.00  0.00           C
ATOM   6061  C35 POPEk 130      70.338  88.633  58.379  1.00  0.00           C
ATOM   6064  C36 POPEk 130      71.368  88.102  57.349  1.00  0.00           C
ATOM   6067  C37 POPEk 130      70.948  88.312  55.879  1.00  0.00           C
ATOM   6070  C38 POPEk 130      72.058  88.032  54.829  1.00  0.00           C
ATOM   6073  C39 POPEk 130      71.507  87.983  53.389  1.00  0.00           C
ATOM   6076 0C31 POPEk 130      72.568  87.712  52.309  1.00  0.00           C
ATOM   6079 1C31 POPEk 130      71.958  87.642  50.889  1.00  0.00           C
ATOM   6082 2C31 POPEk 130      72.838  86.952  49.829  1.00  0.00           C
ATOM   6085 3C31 POPEk 130      74.118  87.703  49.459  1.00  0.00           C
ATOM   6088 4C31 POPEk 130      74.928  86.952  48.389  1.00  0.00           C
ATOM   6091 5C31 POPEk 130      76.168  87.722  47.919  1.00  0.00           C
ATOM   6094 6C31 POPEk 130      76.908  87.043  46.759  1.00  0.00           C
ATOM   6098  NH3 POPEl 131      13.008  15.522  28.389  1.00  0.00           N
ATOM   6102  C12 POPEl 131      12.578  16.162  27.099  1.00  0.00           C
ATOM   6105  C11 POPEl 131      13.738  16.222  26.089  1.00  0.00           C
ATOM   6108  P   POPEl 131      16.138  17.142  25.779  1.00  0.00           P
ATOM   6109  O13 POPEl 131      16.488  15.942  24.999  1.00  0.00           O
ATOM   6110  O14 POPEl 131      15.788  18.362  25.019  1.00  0.00           O
ATOM   6111  O11 POPEl 131      17.228  17.462  26.869  1.00  0.00           O
ATOM   6112  O12 POPEl 131      14.898  16.762  26.709  1.00  0.00           O
ATOM   6113  C1  POPEl 131      17.768  16.412  27.659  1.00  0.00           C
ATOM   6116  C2  POPEl 131      17.868  16.822  29.139  1.00  0.00           C
ATOM   6118  O21 POPEl 131      18.328  15.642  29.809  1.00  0.00           O
ATOM   6119  C21 POPEl 131      18.908  15.622  31.019  1.00  0.00           C
ATOM   6120  O22 POPEl 131      19.218  14.582  31.579  1.00  0.00           O
ATOM   6121  C22 POPEl 131      19.198  16.982  31.679  1.00  0.00           C
ATOM   6124  C3  POPEl 131      16.468  17.322  29.639  1.00  0.00           C
ATOM   6127  O31 POPEl 131      16.288  17.212  31.079  1.00  0.00           O
ATOM   6128  C31 POPEl 131      15.018  17.092  31.449  1.00  0.00           C
ATOM   6129  O32 POPEl 131      14.038  17.252  30.739  1.00  0.00           O
ATOM   6130  C32 POPEl 131      14.918  16.793  32.949  1.00  0.00           C
ATOM   6133  C23 POPEl 131      19.038  16.932  33.209  1.00  0.00           C
ATOM   6136  C24 POPEl 131      18.908  18.302  33.879  1.00  0.00           C
ATOM   6139  C25 POPEl 131      18.338  18.122  35.299  1.00  0.00           C
ATOM   6142  C26 POPEl 131      18.558  19.322  36.239  1.00  0.00           C
ATOM   6145  C27 POPEl 131      18.128  18.942  37.669  1.00  0.00           C
ATOM   6148  C28 POPEl 131      18.728  19.832  38.779  1.00  0.00           C
ATOM   6151  C29 POPEl 131      20.238  19.792  38.779  1.00  0.00           C
ATOM   6153 0C21 POPEl 131      21.048  19.112  39.599  1.00  0.00           C
ATOM   6155 1C21 POPEl 131      20.648  18.242  40.759  1.00  0.00           C
ATOM   6158 2C21 POPEl 131      21.348  18.682  42.049  1.00  0.00           C
ATOM   6161 3C21 POPEl 131      21.068  20.142  42.439  1.00  0.00           C
ATOM   6164 4C21 POPEl 131      21.678  20.522  43.789  1.00  0.00           C
ATOM   6167 5C21 POPEl 131      20.928  19.942  44.989  1.00  0.00           C
ATOM   6170 6C21 POPEl 131      21.478  20.432  46.329  1.00  0.00           C
ATOM   6173 7C21 POPEl 131      20.638  19.953  47.529  1.00  0.00           C
ATOM   6176 8C21 POPEl 131      21.168  20.462  48.869  1.00  0.00           C
ATOM   6180  C33 POPEl 131      15.308  15.352  33.359  1.00  0.00           C
ATOM   6183  C34 POPEl 131      14.618  14.872  34.649  1.00  0.00           C
ATOM   6186  C35 POPEl 131      14.698  15.862  35.829  1.00  0.00           C
ATOM   6189  C36 POPEl 131      13.908  15.372  37.049  1.00  0.00           C
ATOM   6192  C37 POPEl 131      13.968  16.342  38.239  1.00  0.00           C
ATOM   6195  C38 POPEl 131      13.118  15.872  39.419  1.00  0.00           C
ATOM   6198  C39 POPEl 131      11.648  16.302  39.319  1.00  0.00           C
ATOM   6201 0C31 POPEl 131      10.728  15.512  40.269  1.00  0.00           C
ATOM   6204 1C31 POPEl 131       9.298  16.062  40.289  1.00  0.00           C
ATOM   6207 2C31 POPEl 131       8.248  15.042  40.759  1.00  0.00           C
ATOM   6210 3C31 POPEl 131       8.498  14.442  42.159  1.00  0.00           C
ATOM   6213 4C31 POPEl 131       8.488  15.482  43.289  1.00  0.00           C
ATOM   6216 5C31 POPEl 131       8.558  14.822  44.669  1.00  0.00           C
ATOM   6219 6C31 POPEl 131       8.648  15.812  45.839  1.00  0.00           C
ATOM   6223  NH3 POPEm 132      39.708  20.332  64.309  1.00  0.00           N
ATOM   6227  C12 POPEm 132      39.388  19.102  65.109  1.00  0.00           C
ATOM   6230  C11 POPEm 132      40.648  18.492  65.769  1.00  0.00           C
ATOM   6233  P   POPEm 132      41.397  16.322  64.389  1.00  0.00           P
ATOM   6234  O13 POPEm 132      42.588  15.662  64.969  1.00  0.00           O
ATOM   6235  O14 POPEm 132      40.448  15.443  63.689  1.00  0.00           O
ATOM   6236  O11 POPEm 132      41.878  17.482  63.399  1.00  0.00           O
ATOM   6237  O12 POPEm 132      40.688  17.082  65.579  1.00  0.00           O
ATOM   6238  C1  POPEm 132      41.257  17.652  62.129  1.00  0.00           C
ATOM   6241  C2  POPEm 132      42.038  18.692  61.269  1.00  0.00           C
ATOM   6243  O21 POPEm 132      41.608  18.712  59.889  1.00  0.00           O
ATOM   6244  C21 POPEm 132      40.548  19.442  59.599  1.00  0.00           C
ATOM   6245  O22 POPEm 132      39.688  19.792  60.389  1.00  0.00           O
ATOM   6246  C22 POPEm 132      40.627  19.902  58.129  1.00  0.00           C
ATOM   6249  C3  POPEm 132      43.558  18.372  61.319  1.00  0.00           C
ATOM   6252  O31 POPEm 132      44.338  19.092  60.329  1.00  0.00           O
ATOM   6253  C31 POPEm 132      44.448  18.462  59.159  1.00  0.00           C
ATOM   6254  O32 POPEm 132      43.918  17.402  58.869  1.00  0.00           O
ATOM   6255  C32 POPEm 132      45.358  19.282  58.239  1.00  0.00           C
ATOM   6258  C23 POPEm 132      39.318  19.812  57.309  1.00  0.00           C
ATOM   6261  C24 POPEm 132      39.268  20.902  56.219  1.00  0.00           C
ATOM   6264  C25 POPEm 132      38.138  20.732  55.189  1.00  0.00           C
ATOM   6267  C26 POPEm 132      37.998  21.962  54.289  1.00  0.00           C
ATOM   6270  C27 POPEm 132      36.898  21.842  53.209  1.00  0.00           C
ATOM   6273  C28 POPEm 132      36.748  23.102  52.329  1.00  0.00           C
ATOM   6276  C29 POPEm 132      36.228  24.312  53.049  1.00  0.00           C
ATOM   6278 0C21 POPEm 132      36.038  25.532  52.509  1.00  0.00           C
ATOM   6280 1C21 POPEm 132      36.358  25.912  51.079  1.00  0.00           C
ATOM   6283 2C21 POPEm 132      35.108  25.882  50.179  1.00  0.00           C
ATOM   6286 3C21 POPEm 132      35.418  26.282  48.729  1.00  0.00           C
ATOM   6289 4C21 POPEm 132      34.228  26.062  47.789  1.00  0.00           C
ATOM   6292 5C21 POPEm 132      34.428  26.582  46.359  1.00  0.00           C
ATOM   6295 6C21 POPEm 132      35.648  26.012  45.639  1.00  0.00           C
ATOM   6298 7C21 POPEm 132      35.667  26.402  44.149  1.00  0.00           C
ATOM   6301 8C21 POPEm 132      36.858  25.802  43.389  1.00  0.00           C
ATOM   6305  C33 POPEm 132      45.807  18.472  56.999  1.00  0.00           C
ATOM   6308  C34 POPEm 132      44.878  18.582  55.789  1.00  0.00           C
ATOM   6311  C35 POPEm 132      45.048  17.432  54.789  1.00  0.00           C
ATOM   6314  C36 POPEm 132      46.467  17.212  54.249  1.00  0.00           C
ATOM   6317  C37 POPEm 132      46.488  16.122  53.159  1.00  0.00           C
ATOM   6320  C38 POPEm 132      47.728  16.192  52.249  1.00  0.00           C
ATOM   6323  C39 POPEm 132      47.628  15.232  51.039  1.00  0.00           C
ATOM   6326 0C31 POPEm 132      47.928  13.762  51.369  1.00  0.00           C
ATOM   6329 1C31 POPEm 132      49.378  13.372  51.089  1.00  0.00           C
ATOM   6332 2C31 POPEm 132      49.728  11.922  51.489  1.00  0.00           C
ATOM   6335 3C31 POPEm 132      48.908  10.832  50.779  1.00  0.00           C
ATOM   6338 4C31 POPEm 132      49.138  10.792  49.259  1.00  0.00           C
ATOM   6341 5C31 POPEm 132      48.408   9.622  48.579  1.00  0.00           C
ATOM   6344 6C31 POPEm 132      48.698   9.542  47.079  1.00  0.00           C
ATOM   6348  NH3 POPEn 133      75.558 106.543  23.579  1.00  0.00           N
ATOM   6352  C12 POPEn 133      74.217 106.672  24.289  1.00  0.00           C
ATOM   6355  C11 POPEn 133      73.088 105.842  23.609  1.00  0.00           C
ATOM   6358  P   POPEn 133      70.948 106.102  22.099  1.00  0.00           P
ATOM   6359  O13 POPEn 133      71.178 104.752  21.549  1.00  0.00           O
ATOM   6360  O14 POPEn 133      70.428 107.103  21.149  1.00  0.00           O
ATOM   6361  O11 POPEn 133      69.918 105.972  23.289  1.00  0.00           O
ATOM   6362  O12 POPEn 133      72.327 106.653  22.699  1.00  0.00           O
ATOM   6363  C1  POPEn 133      69.878 106.873  24.389  1.00  0.00           C
ATOM   6366  C2  POPEn 133      69.217 108.213  23.989  1.00  0.00           C
ATOM   6368  O21 POPEn 133      69.208 109.162  25.079  1.00  0.00           O
ATOM   6369  C21 POPEn 133      70.408 109.653  25.289  1.00  0.00           C
ATOM   6370  O22 POPEn 133      71.458 109.223  24.849  1.00  0.00           O
ATOM   6371  C22 POPEn 133      70.327 111.002  25.969  1.00  0.00           C
ATOM   6374  C3  POPEn 133      67.768 107.973  23.469  1.00  0.00           C
ATOM   6377  O31 POPEn 133      66.838 108.992  23.909  1.00  0.00           O
ATOM   6378  C31 POPEn 133      66.397 108.792  25.149  1.00  0.00           C
ATOM   6379  O32 POPEn 133      66.568 107.782  25.809  1.00  0.00           O
ATOM   6380  C32 POPEn 133      65.688 110.063  25.659  1.00  0.00           C
ATOM   6383  C23 POPEn 133      70.257 110.923  27.489  1.00  0.00           C
ATOM   6386  C24 POPEn 133      70.478 112.313  28.079  1.00  0.00           C
ATOM   6389  C25 POPEn 133      70.668 112.322  29.599  1.00  0.00           C
ATOM   6392  C26 POPEn 133      69.478 111.763  30.379  1.00  0.00           C
ATOM   6395  C27 POPEn 133      69.217 112.602  31.629  1.00  0.00           C
ATOM   6398  C28 POPEn 133      68.338 111.912  32.679  1.00  0.00           C
ATOM   6401  C29 POPEn 133      69.158 111.023  33.589  1.00  0.00           C
ATOM   6403 0C21 POPEn 133      69.268 111.163  34.919  1.00  0.00           C
ATOM   6405 1C21 POPEn 133      68.528 112.203  35.729  1.00  0.00           C
ATOM   6408 2C21 POPEn 133      68.378 111.802  37.209  1.00  0.00           C
ATOM   6411 3C21 POPEn 133      69.628 112.113  38.039  1.00  0.00           C
ATOM   6414 4C21 POPEn 133      69.518 111.543  39.459  1.00  0.00           C
ATOM   6417 5C21 POPEn 133      70.607 112.033  40.409  1.00  0.00           C
ATOM   6420 6C21 POPEn 133      70.408 113.502  40.829  1.00  0.00           C
ATOM   6423 7C21 POPEn 133      71.408 113.943  41.909  1.00  0.00           C
ATOM   6426 8C21 POPEn 133      71.238 115.412  42.319  1.00  0.00           C
ATOM   6430  C33 POPEn 133      65.228 109.972  27.139  1.00  0.00           C
ATOM   6433  C34 POPEn 133      64.497 111.233  27.669  1.00  0.00           C
ATOM   6436  C35 POPEn 133      65.417 112.432  27.949  1.00  0.00           C
ATOM   6439  C36 POPEn 133      64.868 113.382  29.019  1.00  0.00           C
ATOM   6442  C37 POPEn 133      65.717 114.653  29.209  1.00  0.00           C
ATOM   6445  C38 POPEn 133      65.378 115.483  30.459  1.00  0.00           C
ATOM   6448  C39 POPEn 133      65.938 114.902  31.759  1.00  0.00           C
ATOM   6451 0C31 POPEn 133      65.888 115.842  32.979  1.00  0.00           C
ATOM   6454 1C31 POPEn 133      66.598 115.222  34.199  1.00  0.00           C
ATOM   6457 2C31 POPEn 133      66.537 116.102  35.459  1.00  0.00           C
ATOM   6460 3C31 POPEn 133      67.128 115.382  36.679  1.00  0.00           C
ATOM   6463 4C31 POPEn 133      66.857 116.112  37.999  1.00  0.00           C
ATOM   6466 5C31 POPEn 133      67.518 115.422  39.199  1.00  0.00           C
ATOM   6469 6C31 POPEn 133      67.037 115.962  40.539  1.00  0.00           C
ATOM   6473  NH3 POPEo 134      26.088  60.342  21.939  1.00  0.00           N
ATOM   6477  C12 POPEo 134      26.068  59.862  20.519  1.00  0.00           C
ATOM   6480  C11 POPEo 134      26.018  61.092  19.609  1.00  0.00           C
ATOM   6483  P   POPEo 134      27.628  63.072  20.279  1.00  0.00           P
ATOM   6484  O13 POPEo 134      29.008  63.493  19.949  1.00  0.00           O
ATOM   6485  O14 POPEo 134      26.528  64.052  20.119  1.00  0.00           O
ATOM   6486  O11 POPEo 134      27.578  62.532  21.779  1.00  0.00           O
ATOM   6487  O12 POPEo 134      27.288  61.742  19.499  1.00  0.00           O
ATOM   6488  C1  POPEo 134      27.918  63.502  22.789  1.00  0.00           C
ATOM   6491  C2  POPEo 134      27.468  63.142  24.219  1.00  0.00           C
ATOM   6493  O21 POPEo 134      27.538  64.382  24.949  1.00  0.00           O
ATOM   6494  C21 POPEo 134      26.758  64.482  26.009  1.00  0.00           C
ATOM   6495  O22 POPEo 134      26.078  63.582  26.479  1.00  0.00           O
ATOM   6496  C22 POPEo 134      26.838  65.882  26.599  1.00  0.00           C
ATOM   6499  C3  POPEo 134      28.338  62.032  24.879  1.00  0.00           C
ATOM   6502  O31 POPEo 134      27.708  61.513  26.079  1.00  0.00           O
ATOM   6503  C31 POPEo 134      28.308  60.462  26.629  1.00  0.00           C
ATOM   6504  O32 POPEo 134      29.208  59.842  26.089  1.00  0.00           O
ATOM   6505  C32 POPEo 134      27.568  60.013  27.889  1.00  0.00           C
ATOM   6508  C23 POPEo 134      26.818  65.803  28.129  1.00  0.00           C
ATOM   6511  C24 POPEo 134      26.478  67.123  28.809  1.00  0.00           C
ATOM   6514  C25 POPEo 134      26.518  66.992  30.339  1.00  0.00           C
ATOM   6517  C26 POPEo 134      26.298  68.352  30.979  1.00  0.00           C
ATOM   6520  C27 POPEo 134      26.368  68.352  32.509  1.00  0.00           C
ATOM   6523  C28 POPEo 134      26.198  69.763  33.079  1.00  0.00           C
ATOM   6526  C29 POPEo 134      24.818  70.293  32.769  1.00  0.00           C
ATOM   6528 0C21 POPEo 134      23.818  70.492  33.639  1.00  0.00           C
ATOM   6530 1C21 POPEo 134      23.878  70.282  35.129  1.00  0.00           C
ATOM   6533 2C21 POPEo 134      24.068  71.653  35.799  1.00  0.00           C
ATOM   6536 3C21 POPEo 134      24.308  71.572  37.319  1.00  0.00           C
ATOM   6539 4C21 POPEo 134      24.118  72.922  38.019  1.00  0.00           C
ATOM   6542 5C21 POPEo 134      25.018  74.043  37.459  1.00  0.00           C
ATOM   6545 6C21 POPEo 134      24.518  75.442  37.849  1.00  0.00           C
ATOM   6548 7C21 POPEo 134      25.218  76.552  37.059  1.00  0.00           C
ATOM   6551 8C21 POPEo 134      24.578  77.922  37.269  1.00  0.00           C
ATOM   6555  C33 POPEo 134      28.518  60.042  29.109  1.00  0.00           C
ATOM   6558  C34 POPEo 134      27.778  59.902  30.439  1.00  0.00           C
ATOM   6561  C35 POPEo 134      28.757  60.042  31.619  1.00  0.00           C
ATOM   6564  C36 POPEo 134      28.088  59.922  32.999  1.00  0.00           C
ATOM   6567  C37 POPEo 134      28.938  60.602  34.079  1.00  0.00           C
ATOM   6570  C38 POPEo 134      28.478  60.333  35.519  1.00  0.00           C
ATOM   6573  C39 POPEo 134      28.988  59.002  36.089  1.00  0.00           C
ATOM   6576 0C31 POPEo 134      28.998  59.023  37.619  1.00  0.00           C
ATOM   6579 1C31 POPEo 134      29.368  57.672  38.259  1.00  0.00           C
ATOM   6582 2C31 POPEo 134      29.468  57.763  39.789  1.00  0.00           C
ATOM   6585 3C31 POPEo 134      28.848  56.562  40.519  1.00  0.00           C
ATOM   6588 4C31 POPEo 134      29.748  55.333  40.569  1.00  0.00           C
ATOM   6591 5C31 POPEo 134      29.048  54.142  41.239  1.00  0.00           C
ATOM   6594 6C31 POPEo 134      29.968  52.952  41.509  1.00  0.00           C
ATOM   6598  NH3 POPEp 135      48.198   4.792  22.929  1.00  0.00           N
ATOM   6602  C12 POPEp 135      46.997   5.512  22.389  1.00  0.00           C
ATOM   6605  C11 POPEp 135      45.928   4.492  21.939  1.00  0.00           C
ATOM   6608  P   POPEp 135      43.458   4.202  21.219  1.00  0.00           P
ATOM   6609  O13 POPEp 135      42.368   4.992  20.609  1.00  0.00           O
ATOM   6610  O14 POPEp 135      44.007   3.042  20.479  1.00  0.00           O
ATOM   6611  O11 POPEp 135      42.958   3.682  22.629  1.00  0.00           O
ATOM   6612  O12 POPEp 135      44.678   5.142  21.669  1.00  0.00           O
ATOM   6613  C1  POPEp 135      42.628   4.582  23.689  1.00  0.00           C
ATOM   6616  C2  POPEp 135      43.447   4.202  24.949  1.00  0.00           C
ATOM   6618  O21 POPEp 135      42.618   3.852  26.079  1.00  0.00           O
ATOM   6619  C21 POPEp 135      42.098   4.882  26.729  1.00  0.00           C
ATOM   6620  O22 POPEp 135      41.728   5.932  26.229  1.00  0.00           O
ATOM   6621  C22 POPEp 135      42.238   4.622  28.229  1.00  0.00           C
ATOM   6624  C3  POPEp 135      44.528   5.252  25.329  1.00  0.00           C
ATOM   6627  O31 POPEp 135      45.158   4.912  26.589  1.00  0.00           O
ATOM   6628  C31 POPEp 135      46.467   4.762  26.569  1.00  0.00           C
ATOM   6629  O32 POPEp 135      47.178   4.952  25.589  1.00  0.00           O
ATOM   6630  C32 POPEp 135      46.958   4.252  27.919  1.00  0.00           C
ATOM   6633  C23 POPEp 135      40.908   4.542  28.999  1.00  0.00           C
ATOM   6636  C24 POPEp 135      41.158   4.632  30.519  1.00  0.00           C
ATOM   6639  C25 POPEp 135      39.898   4.502  31.379  1.00  0.00           C
ATOM   6642  C26 POPEp 135      39.147   3.162  31.189  1.00  0.00           C
ATOM   6645  C27 POPEp 135      38.038   2.952  32.239  1.00  0.00           C
ATOM   6648  C28 POPEp 135      38.548   2.382  33.579  1.00  0.00           C
ATOM   6651  C29 POPEp 135      37.448   2.362  34.619  1.00  0.00           C
ATOM   6653 0C21 POPEp 135      37.618   2.482  35.949  1.00  0.00           C
ATOM   6655 1C21 POPEp 135      38.938   2.572  36.669  1.00  0.00           C
ATOM   6658 2C21 POPEp 135      39.328   3.992  37.109  1.00  0.00           C
ATOM   6661 3C21 POPEp 135      38.397   4.612  38.169  1.00  0.00           C
ATOM   6664 4C21 POPEp 135      38.998   5.882  38.789  1.00  0.00           C
ATOM   6667 5C21 POPEp 135      39.228   5.792  40.309  1.00  0.00           C
ATOM   6670 6C21 POPEp 135      40.288   4.752  40.689  1.00  0.00           C
ATOM   6673 7C21 POPEp 135      40.467   4.602  42.209  1.00  0.00           C
ATOM   6676 8C21 POPEp 135      41.428   3.472  42.559  1.00  0.00           C
ATOM   6680  C33 POPEp 135      46.728   5.262  29.059  1.00  0.00           C
ATOM   6683  C34 POPEp 135      47.488   4.912  30.359  1.00  0.00           C
ATOM   6686  C35 POPEp 135      46.948   3.682  31.099  1.00  0.00           C
ATOM   6689  C36 POPEp 135      47.808   3.302  32.309  1.00  0.00           C
ATOM   6692  C37 POPEp 135      47.197   2.162  33.149  1.00  0.00           C
ATOM   6695  C38 POPEp 135      46.577   2.622  34.479  1.00  0.00           C
ATOM   6698  C39 POPEp 135      47.598   2.992  35.559  1.00  0.00           C
ATOM   6701 0C31 POPEp 135      47.018   2.972  36.989  1.00  0.00           C
ATOM   6704 1C31 POPEp 135      48.078   3.262  38.059  1.00  0.00           C
ATOM   6707 2C31 POPEp 135      47.538   3.192  39.499  1.00  0.00           C
ATOM   6710 3C31 POPEp 135      48.558   3.722  40.519  1.00  0.00           C
ATOM   6713 4C31 POPEp 135      48.008   3.802  41.939  1.00  0.00           C
ATOM   6716 5C31 POPEp 135      49.018   4.272  42.989  1.00  0.00           C
ATOM   6719 6C31 POPEp 135      48.438   4.342  44.409  1.00  0.00           C
ATOM   6723  NH3 POPEq 136      32.818   9.242  21.219  1.00  0.00           N
ATOM   6727  C12 POPEq 136      31.708  10.252  21.109  1.00  0.00           C
ATOM   6730  C11 POPEq 136      30.508   9.842  21.969  1.00  0.00           C
ATOM   6733  P   POPEq 136      28.448  10.882  20.709  1.00  0.00           P
ATOM   6734  O13 POPEq 136      28.238  12.302  20.349  1.00  0.00           O
ATOM   6735  O14 POPEq 136      28.728   9.912  19.639  1.00  0.00           O
ATOM   6736  O11 POPEq 136      27.128  10.372  21.399  1.00  0.00           O
ATOM   6737  O12 POPEq 136      29.508  10.842  21.869  1.00  0.00           O
ATOM   6738  C1  POPEq 136      27.138   9.882  22.739  1.00  0.00           C
ATOM   6741  C2  POPEq 136      26.608  11.002  23.639  1.00  0.00           C
ATOM   6743  O21 POPEq 136      27.228  10.942  24.939  1.00  0.00           O
ATOM   6744  C21 POPEq 136      28.158  11.832  25.249  1.00  0.00           C
ATOM   6745  O22 POPEq 136      28.648  12.682  24.539  1.00  0.00           O
ATOM   6746  C22 POPEq 136      28.528  11.572  26.719  1.00  0.00           C
ATOM   6749  C3  POPEq 136      25.058  10.862  23.689  1.00  0.00           C
ATOM   6752  O31 POPEq 136      24.608   9.962  24.739  1.00  0.00           O
ATOM   6753  C31 POPEq 136      24.168  10.612  25.809  1.00  0.00           C
ATOM   6754  O32 POPEq 136      24.098  11.822  25.909  1.00  0.00           O
ATOM   6755  C32 POPEq 136      23.878   9.632  26.939  1.00  0.00           C
ATOM   6758  C23 POPEq 136      27.848  12.572  27.689  1.00  0.00           C
ATOM   6761  C24 POPEq 136      28.798  13.682  28.139  1.00  0.00           C
ATOM   6764  C25 POPEq 136      28.268  14.532  29.299  1.00  0.00           C
ATOM   6767  C26 POPEq 136      28.298  13.812  30.649  1.00  0.00           C
ATOM   6770  C27 POPEq 136      28.058  14.792  31.809  1.00  0.00           C
ATOM   6773  C28 POPEq 136      28.328  14.172  33.199  1.00  0.00           C
ATOM   6776  C29 POPEq 136      28.268  15.252  34.259  1.00  0.00           C
ATOM   6778 0C21 POPEq 136      27.788  15.132  35.509  1.00  0.00           C
ATOM   6780 1C21 POPEq 136      27.228  13.892  36.159  1.00  0.00           C
ATOM   6783 2C21 POPEq 136      28.097  13.462  37.349  1.00  0.00           C
ATOM   6786 3C21 POPEq 136      29.548  13.192  36.939  1.00  0.00           C
ATOM   6789 4C21 POPEq 136      30.438  12.742  38.099  1.00  0.00           C
ATOM   6792 5C21 POPEq 136      30.028  11.392  38.669  1.00  0.00           C
ATOM   6795 6C21 POPEq 136      30.958  10.932  39.789  1.00  0.00           C
ATOM   6798 7C21 POPEq 136      30.558   9.572  40.339  1.00  0.00           C
ATOM   6801 8C21 POPEq 136      31.398   9.142  41.539  1.00  0.00           C
ATOM   6805  C33 POPEq 136      24.468  10.202  28.239  1.00  0.00           C
ATOM   6808  C34 POPEq 136      24.328   9.272  29.449  1.00  0.00           C
ATOM   6811  C35 POPEq 136      25.238   9.742  30.589  1.00  0.00           C
ATOM   6814  C36 POPEq 136      25.438   8.712  31.699  1.00  0.00           C
ATOM   6817  C37 POPEq 136      24.268   8.602  32.679  1.00  0.00           C
ATOM   6820  C38 POPEq 136      24.648   7.992  34.039  1.00  0.00           C
ATOM   6823  C39 POPEq 136      25.718   8.802  34.799  1.00  0.00           C
ATOM   6826 0C31 POPEq 136      25.798   8.422  36.279  1.00  0.00           C
ATOM   6829 1C31 POPEq 136      26.808   9.262  37.079  1.00  0.00           C
ATOM   6832 2C31 POPEq 136      26.888   8.842  38.559  1.00  0.00           C
ATOM   6835 3C31 POPEq 136      25.618   9.162  39.349  1.00  0.00           C
ATOM   6838 4C31 POPEq 136      25.548   8.482  40.719  1.00  0.00           C
ATOM   6841 5C31 POPEq 136      24.288   8.882  41.499  1.00  0.00           C
ATOM   6844 6C31 POPEq 136      24.188   8.272  42.889  1.00  0.00           C
ATOM   6848  NH3 POPEr 137      33.998 108.092  21.259  1.00  0.00           N
ATOM   6852  C12 POPEr 137      33.438 107.602  22.569  1.00  0.00           C
ATOM   6855  C11 POPEr 137      31.898 107.392  22.529  1.00  0.00           C
ATOM   6858  P   POPEr 137      30.788 109.242  21.029  1.00  0.00           P
ATOM   6859  O13 POPEr 137      32.048 109.793  20.489  1.00  0.00           O
ATOM   6860  O14 POPEr 137      30.058 108.253  20.209  1.00  0.00           O
ATOM   6861  O11 POPEr 137      29.798 110.433  21.339  1.00  0.00           O
ATOM   6862  O12 POPEr 137      31.148 108.612  22.439  1.00  0.00           O
ATOM   6863  C1  POPEr 137      29.438 110.842  22.659  1.00  0.00           C
ATOM   6866  C2  POPEr 137      27.948 110.573  22.989  1.00  0.00           C
ATOM   6868  O21 POPEr 137      27.848 110.692  24.419  1.00  0.00           O
ATOM   6869  C21 POPEr 137      26.618 110.923  24.869  1.00  0.00           C
ATOM   6870  O22 POPEr 137      25.667 111.242  24.179  1.00  0.00           O
ATOM   6871  C22 POPEr 137      26.638 110.793  26.389  1.00  0.00           C
ATOM   6874  C3  POPEr 137      27.428 109.172  22.489  1.00  0.00           C
ATOM   6877  O31 POPEr 137      26.318 108.622  23.239  1.00  0.00           O
ATOM   6878  C31 POPEr 137      26.468 107.672  24.189  1.00  0.00           C
ATOM   6879  O32 POPEr 137      25.538 107.132  24.749  1.00  0.00           O
ATOM   6880  C32 POPEr 137      27.928 107.352  24.529  1.00  0.00           C
ATOM   6883  C23 POPEr 137      25.328 111.303  27.019  1.00  0.00           C
ATOM   6886  C24 POPEr 137      25.048 110.643  28.369  1.00  0.00           C
ATOM   6889  C25 POPEr 137      25.938 111.112  29.519  1.00  0.00           C
ATOM   6892  C26 POPEr 137      25.388 110.562  30.849  1.00  0.00           C
ATOM   6895  C27 POPEr 137      26.228 110.903  32.079  1.00  0.00           C
ATOM   6898  C28 POPEr 137      25.578 110.483  33.419  1.00  0.00           C
ATOM   6901  C29 POPEr 137      25.128 109.043  33.479  1.00  0.00           C
ATOM   6903 0C21 POPEr 137      25.278 108.172  34.499  1.00  0.00           C
ATOM   6905 1C21 POPEr 137      25.928 108.442  35.819  1.00  0.00           C
ATOM   6908 2C21 POPEr 137      24.878 108.642  36.929  1.00  0.00           C
ATOM   6911 3C21 POPEr 137      25.538 108.822  38.309  1.00  0.00           C
ATOM   6914 4C21 POPEr 137      24.558 108.682  39.479  1.00  0.00           C
ATOM   6917 5C21 POPEr 137      25.298 108.642  40.819  1.00  0.00           C
ATOM   6920 6C21 POPEr 137      24.428 108.342  42.039  1.00  0.00           C
ATOM   6923 7C21 POPEr 137      25.268 108.073  43.289  1.00  0.00           C
ATOM   6926 8C21 POPEr 137      24.448 107.623  44.499  1.00  0.00           C
ATOM   6930  C33 POPEr 137      28.088 106.382  25.719  1.00  0.00           C
ATOM   6933  C34 POPEr 137      29.578 106.072  25.949  1.00  0.00           C
ATOM   6936  C35 POPEr 137      29.838 104.923  26.929  1.00  0.00           C
ATOM   6939  C36 POPEr 137      31.298 104.452  26.879  1.00  0.00           C
ATOM   6942  C37 POPEr 137      31.598 103.322  27.869  1.00  0.00           C
ATOM   6945  C38 POPEr 137      33.088 103.182  28.209  1.00  0.00           C
ATOM   6948  C39 POPEr 137      33.968 102.752  27.019  1.00  0.00           C
ATOM   6951 0C31 POPEr 137      35.458 103.022  27.269  1.00  0.00           C
ATOM   6954 1C31 POPEr 137      36.388 101.912  26.769  1.00  0.00           C
ATOM   6957 2C31 POPEr 137      37.878 102.293  26.739  1.00  0.00           C
ATOM   6960 3C31 POPEr 137      38.388 102.822  28.089  1.00  0.00           C
ATOM   6963 4C31 POPEr 137      39.888 103.162  28.099  1.00  0.00           C
ATOM   6966 5C31 POPEr 137      40.807 101.932  28.129  1.00  0.00           C
ATOM   6969 6C31 POPEr 137      42.278 102.302  28.319  1.00  0.00           C
ATOM   6973  NH3 POPEs 138      86.527  82.602  68.539  1.00  0.00           N
ATOM   6977  C12 POPEs 138      87.438  83.762  68.769  1.00  0.00           C
ATOM   6980  C11 POPEs 138      88.418  83.432  69.889  1.00  0.00           C
ATOM   6983  P   POPEs 138      90.417  85.123  70.199  1.00  0.00           P
ATOM   6984  O13 POPEs 138      90.637  86.462  70.749  1.00  0.00           O
ATOM   6985  O14 POPEs 138      91.346  84.062  70.659  1.00  0.00           O
ATOM   6986  O11 POPEs 138      90.608  85.142  68.619  1.00  0.00           O
ATOM   6987  O12 POPEs 138      88.937  84.632  70.429  1.00  0.00           O
ATOM   6988  C1  POPEs 138      90.797  86.443  68.029  1.00  0.00           C
ATOM   6991  C2  POPEs 138      90.797  86.413  66.479  1.00  0.00           C
ATOM   6993  O21 POPEs 138      90.628  87.772  66.029  1.00  0.00           O
ATOM   6994  C21 POPEs 138      91.346  88.123  64.969  1.00  0.00           C
ATOM   6995  O22 POPEs 138      92.238  87.462  64.469  1.00  0.00           O
ATOM   6996  C22 POPEs 138      90.888  89.492  64.449  1.00  0.00           C
ATOM   6999  C3  POPEs 138      89.648  85.552  65.919  1.00  0.00           C
ATOM   7002  O31 POPEs 138      89.787  85.282  64.509  1.00  0.00           O
ATOM   7003  C31 POPEs 138      89.188  86.133  63.679  1.00  0.00           C
ATOM   7004  O32 POPEs 138      88.537  87.103  64.019  1.00  0.00           O
ATOM   7005  C32 POPEs 138      89.498  85.713  62.239  1.00  0.00           C
ATOM   7008  C23 POPEs 138      91.858  90.072  63.389  1.00  0.00           C
ATOM   7011  C24 POPEs 138      91.346  91.322  62.649  1.00  0.00           C
ATOM   7014  C25 POPEs 138      92.357  91.723  61.559  1.00  0.00           C
ATOM   7017  C26 POPEs 138      92.077  93.022  60.779  1.00  0.00           C
ATOM   7020  C27 POPEs 138      93.067  93.182  59.599  1.00  0.00           C
ATOM   7023  C28 POPEs 138      92.768  94.382  58.669  1.00  0.00           C
ATOM   7026  C29 POPEs 138      93.957  94.653  57.769  1.00  0.00           C
ATOM   7028 0C21 POPEs 138      93.948  94.942  56.449  1.00  0.00           C
ATOM   7030 1C21 POPEs 138      92.747  95.102  55.549  1.00  0.00           C
ATOM   7033 2C21 POPEs 138      93.118  95.312  54.069  1.00  0.00           C
ATOM   7036 3C21 POPEs 138      93.908  96.602  53.789  1.00  0.00           C
ATOM   7039 4C21 POPEs 138      94.417  96.733  52.349  1.00  0.00           C
ATOM   7042 5C21 POPEs 138      93.577  97.642  51.439  1.00  0.00           C
ATOM   7045 6C21 POPEs 138      92.187  97.082  51.109  1.00  0.00           C
ATOM   7048 7C21 POPEs 138      91.518  97.882  49.989  1.00  0.00           C
ATOM   7051 8C21 POPEs 138      90.137  97.343  49.609  1.00  0.00           C
ATOM   7055  C33 POPEs 138      88.957  86.683  61.159  1.00  0.00           C
ATOM   7058  C34 POPEs 138      88.897  86.023  59.769  1.00  0.00           C
ATOM   7061  C35 POPEs 138      88.437  86.942  58.629  1.00  0.00           C
ATOM   7064  C36 POPEs 138      89.536  87.863  58.059  1.00  0.00           C
ATOM   7067  C37 POPEs 138      89.048  88.782  56.919  1.00  0.00           C
ATOM   7070  C38 POPEs 138      90.117  89.783  56.429  1.00  0.00           C
ATOM   7073  C39 POPEs 138      90.357  89.802  54.919  1.00  0.00           C
ATOM   7076 0C31 POPEs 138      89.237  90.503  54.129  1.00  0.00           C
ATOM   7079 1C31 POPEs 138      89.536  90.562  52.619  1.00  0.00           C
ATOM   7082 2C31 POPEs 138      89.798  91.982  52.069  1.00  0.00           C
ATOM   7085 3C31 POPEs 138      91.268  92.432  52.069  1.00  0.00           C
ATOM   7088 4C31 POPEs 138      92.118  91.723  51.009  1.00  0.00           C
ATOM   7091 5C31 POPEs 138      93.477  92.392  50.779  1.00  0.00           C
ATOM   7094 6C31 POPEs 138      94.428  91.572  49.899  1.00  0.00           C
ATOM   7098  NH3 POPEt 139     127.418  92.663  29.399  1.00  0.00           N
ATOM   7102  C12 POPEt 139     126.268  93.482  29.879  1.00  0.00           C
ATOM   7105  C11 POPEt 139     124.997  93.213  29.049  1.00  0.00           C
ATOM   7108  P   POPEt 139     124.597  90.793  28.079  1.00  0.00           P
ATOM   7109  O13 POPEt 139     123.548  91.112  27.089  1.00  0.00           O
ATOM   7110  O14 POPEt 139     125.988  90.702  27.579  1.00  0.00           O
ATOM   7111  O11 POPEt 139     124.237  89.492  28.889  1.00  0.00           O
ATOM   7112  O12 POPEt 139     124.547  91.873  29.229  1.00  0.00           O
ATOM   7113  C1  POPEt 139     124.848  89.212  30.149  1.00  0.00           C
ATOM   7116  C2  POPEt 139     123.878  89.543  31.299  1.00  0.00           C
ATOM   7118  O21 POPEt 139     124.447  89.223  32.559  1.00  0.00           O
ATOM   7119  C21 POPEt 139     125.268  90.072  33.109  1.00  0.00           C
ATOM   7120  O22 POPEt 139     125.648  91.142  32.639  1.00  0.00           O
ATOM   7121  C22 POPEt 139     125.688  89.522  34.479  1.00  0.00           C
ATOM   7124  C3  POPEt 139     122.497  88.813  31.149  1.00  0.00           C
ATOM   7127  O31 POPEt 139     122.547  87.453  31.619  1.00  0.00           O
ATOM   7128  C31 POPEt 139     121.758  87.132  32.629  1.00  0.00           C
ATOM   7129  O32 POPEt 139     120.888  87.822  33.139  1.00  0.00           O
ATOM   7130  C32 POPEt 139     122.127  85.723  33.099  1.00  0.00           C
ATOM   7133  C23 POPEt 139     124.948  88.213  34.839  1.00  0.00           C
ATOM   7136  C24 POPEt 139     125.487  87.483  36.069  1.00  0.00           C
ATOM   7139  C25 POPEt 139     124.827  87.892  37.379  1.00  0.00           C
ATOM   7142  C26 POPEt 139     125.107  86.842  38.459  1.00  0.00           C
ATOM   7145  C27 POPEt 139     124.597  87.232  39.849  1.00  0.00           C
ATOM   7148  C28 POPEt 139     125.427  86.562  40.969  1.00  0.00           C
ATOM   7151  C29 POPEt 139     125.107  87.132  42.319  1.00  0.00           C
ATOM   7153 0C21 POPEt 139     124.927  86.443  43.469  1.00  0.00           C
ATOM   7155 1C21 POPEt 139     125.007  84.953  43.659  1.00  0.00           C
ATOM   7158 2C21 POPEt 139     126.087  84.533  44.679  1.00  0.00           C
ATOM   7161 3C21 POPEt 139     125.827  85.063  46.099  1.00  0.00           C
ATOM   7164 4C21 POPEt 139     126.928  84.622  47.079  1.00  0.00           C
ATOM   7167 5C21 POPEt 139     126.497  84.703  48.549  1.00  0.00           C
ATOM   7170 6C21 POPEt 139     126.177  86.102  49.079  1.00  0.00           C
ATOM   7173 7C21 POPEt 139     125.868  86.043  50.579  1.00  0.00           C
ATOM   7176 8C21 POPEt 139     125.557  87.383  51.249  1.00  0.00           C
ATOM   7180  C33 POPEt 139     121.957  85.552  34.629  1.00  0.00           C
ATOM   7183  C34 POPEt 139     121.957  84.093  35.089  1.00  0.00           C
ATOM   7186  C35 POPEt 139     121.588  83.962  36.579  1.00  0.00           C
ATOM   7189  C36 POPEt 139     121.627  82.523  37.089  1.00  0.00           C
ATOM   7192  C37 POPEt 139     121.107  82.383  38.539  1.00  0.00           C
ATOM   7195  C38 POPEt 139     121.257  80.953  39.089  1.00  0.00           C
ATOM   7198  C39 POPEt 139     122.467  80.763  40.009  1.00  0.00           C
ATOM   7201 0C31 POPEt 139     122.278  81.373  41.409  1.00  0.00           C
ATOM   7204 1C31 POPEt 139     123.537  81.192  42.279  1.00  0.00           C
ATOM   7207 2C31 POPEt 139     123.408  81.763  43.689  1.00  0.00           C
ATOM   7210 3C31 POPEt 139     122.537  80.893  44.599  1.00  0.00           C
ATOM   7213 4C31 POPEt 139     122.628  81.322  46.059  1.00  0.00           C
ATOM   7216 5C31 POPEt 139     121.408  80.893  46.869  1.00  0.00           C
ATOM   7219 6C31 POPEt 139     121.567  81.173  48.359  1.00  0.00           C
ATOM   7223  NH3 POPEu 140      98.827 105.713  24.089  1.00  0.00           N
ATOM   7227  C12 POPEu 140      99.328 106.593  22.969  1.00  0.00           C
ATOM   7230  C11 POPEu 140     100.077 107.822  23.509  1.00  0.00           C
ATOM   7233  P   POPEu 140     102.628 107.652  24.299  1.00  0.00           P
ATOM   7234  O13 POPEu 140     103.277 106.373  24.639  1.00  0.00           O
ATOM   7235  O14 POPEu 140     102.927 108.242  22.979  1.00  0.00           O
ATOM   7236  O11 POPEu 140     102.948 108.703  25.449  1.00  0.00           O
ATOM   7237  O12 POPEu 140     101.077 107.432  24.439  1.00  0.00           O
ATOM   7238  C1  POPEu 140     102.077 108.712  26.589  1.00  0.00           C
ATOM   7241  C2  POPEu 140     102.747 109.293  27.859  1.00  0.00           C
ATOM   7243  O21 POPEu 140     101.627 109.773  28.629  1.00  0.00           O
ATOM   7244  C21 POPEu 140     101.627 109.463  29.899  1.00  0.00           C
ATOM   7245  O22 POPEu 140     102.596 109.162  30.569  1.00  0.00           O
ATOM   7246  C22 POPEu 140     100.168 109.393  30.349  1.00  0.00           C
ATOM   7249  C3  POPEu 140     103.747 110.433  27.509  1.00  0.00           C
ATOM   7252  O31 POPEu 140     104.347 111.112  28.649  1.00  0.00           O
ATOM   7253  C31 POPEu 140     103.598 112.132  29.109  1.00  0.00           C
ATOM   7254  O32 POPEu 140     102.588 112.532  28.569  1.00  0.00           O
ATOM   7255  C32 POPEu 140     104.188 112.703  30.409  1.00  0.00           C
ATOM   7258  C23 POPEu 140      99.487 108.113  29.779  1.00  0.00           C
ATOM   7261  C24 POPEu 140      98.967 107.132  30.829  1.00  0.00           C
ATOM   7264  C25 POPEu 140      99.988 106.782  31.909  1.00  0.00           C
ATOM   7267  C26 POPEu 140      99.568 105.543  32.699  1.00  0.00           C
ATOM   7270  C27 POPEu 140     100.298 105.392  34.029  1.00  0.00           C
ATOM   7273  C28 POPEu 140      99.587 104.432  34.979  1.00  0.00           C
ATOM   7276  C29 POPEu 140     100.147 104.582  36.359  1.00  0.00           C
ATOM   7278 0C21 POPEu 140      99.738 103.873  37.419  1.00  0.00           C
ATOM   7280 1C21 POPEu 140      98.698 102.793  37.389  1.00  0.00           C
ATOM   7283 2C21 POPEu 140      99.317 101.413  37.629  1.00  0.00           C
ATOM   7286 3C21 POPEu 140     100.117 101.322  38.929  1.00  0.00           C
ATOM   7289 4C21 POPEu 140     100.588  99.892  39.229  1.00  0.00           C
ATOM   7292 5C21 POPEu 140     101.677  99.862  40.309  1.00  0.00           C
ATOM   7295 6C21 POPEu 140     103.067 100.142  39.719  1.00  0.00           C
ATOM   7298 7C21 POPEu 140     104.137 100.382  40.779  1.00  0.00           C
ATOM   7301 8C21 POPEu 140     105.538 100.513  40.189  1.00  0.00           C
ATOM   7305  C33 POPEu 140     103.277 113.782  31.049  1.00  0.00           C
ATOM   7308  C34 POPEu 140     103.797 114.342  32.389  1.00  0.00           C
ATOM   7311  C35 POPEu 140     102.687 115.032  33.189  1.00  0.00           C
ATOM   7314  C36 POPEu 140     103.137 115.692  34.509  1.00  0.00           C
ATOM   7317  C37 POPEu 140     103.607 117.153  34.369  1.00  0.00           C
ATOM   7320  C38 POPEu 140     103.668 117.912  35.719  1.00  0.00           C
ATOM   7323  C39 POPEu 140     104.727 117.392  36.709  1.00  0.00           C
ATOM   7326 0C31 POPEu 140     104.167 117.243  38.139  1.00  0.00           C
ATOM   7329 1C31 POPEu 140     105.236 116.882  39.169  1.00  0.00           C
ATOM   7332 2C31 POPEu 140     104.727 116.873  40.629  1.00  0.00           C
ATOM   7335 3C31 POPEu 140     103.657 115.822  40.939  1.00  0.00           C
ATOM   7338 4C31 POPEu 140     103.108 115.982  42.369  1.00  0.00           C
ATOM   7341 5C31 POPEu 140     101.858 115.132  42.629  1.00  0.00           C
ATOM   7344 6C31 POPEu 140     101.098 115.543  43.889  1.00  0.00           C
ATOM   7348  NH3 POPEv 141      42.778  61.973  62.799  1.00  0.00           N
ATOM   7352  C12 POPEv 141      42.577  61.782  64.279  1.00  0.00           C
ATOM   7355  C11 POPEv 141      42.018  60.403  64.589  1.00  0.00           C
ATOM   7358  P   POPEv 141      40.028  58.903  63.919  1.00  0.00           P
ATOM   7359  O13 POPEv 141      40.648  57.973  64.899  1.00  0.00           O
ATOM   7360  O14 POPEv 141      38.558  59.052  64.049  1.00  0.00           O
ATOM   7361  O11 POPEv 141      40.388  58.452  62.459  1.00  0.00           O
ATOM   7362  O12 POPEv 141      40.697  60.322  64.049  1.00  0.00           O
ATOM   7363  C1  POPEv 141      40.798  59.363  61.429  1.00  0.00           C
ATOM   7366  C2  POPEv 141      40.098  58.992  60.099  1.00  0.00           C
ATOM   7368  O21 POPEv 141      40.768  59.662  59.029  1.00  0.00           O
ATOM   7369  C21 POPEv 141      40.838  59.202  57.769  1.00  0.00           C
ATOM   7370  O22 POPEv 141      41.148  59.892  56.819  1.00  0.00           O
ATOM   7371  C22 POPEv 141      40.607  57.672  57.629  1.00  0.00           C
ATOM   7374  C3  POPEv 141      38.608  59.402  60.169  1.00  0.00           C
ATOM   7377  O31 POPEv 141      37.788  58.532  59.369  1.00  0.00           O
ATOM   7378  C31 POPEv 141      36.507  58.522  59.739  1.00  0.00           C
ATOM   7379  O32 POPEv 141      36.018  59.202  60.619  1.00  0.00           O
ATOM   7380  C32 POPEv 141      35.808  57.422  58.929  1.00  0.00           C
ATOM   7383  C23 POPEv 141      41.068  57.092  56.259  1.00  0.00           C
ATOM   7386  C24 POPEv 141      41.058  55.552  56.209  1.00  0.00           C
ATOM   7389  C25 POPEv 141      41.968  54.922  55.119  1.00  0.00           C
ATOM   7392  C26 POPEv 141      41.507  55.092  53.659  1.00  0.00           C
ATOM   7395  C27 POPEv 141      42.518  54.462  52.679  1.00  0.00           C
ATOM   7398  C28 POPEv 141      42.108  54.572  51.189  1.00  0.00           C
ATOM   7401  C29 POPEv 141      42.398  55.923  50.569  1.00  0.00           C
ATOM   7403 0C21 POPEv 141      43.408  56.252  49.729  1.00  0.00           C
ATOM   7405 1C21 POPEv 141      44.518  55.352  49.239  1.00  0.00           C
ATOM   7408 2C21 POPEv 141      44.638  55.273  47.699  1.00  0.00           C
ATOM   7411 3C21 POPEv 141      45.438  56.412  47.039  1.00  0.00           C
ATOM   7414 4C21 POPEv 141      45.667  56.152  45.539  1.00  0.00           C
ATOM   7417 5C21 POPEv 141      46.308  57.322  44.779  1.00  0.00           C
ATOM   7420 6C21 POPEv 141      46.068  57.243  43.259  1.00  0.00           C
ATOM   7423 7C21 POPEv 141      46.478  58.522  42.519  1.00  0.00           C
ATOM   7426 8C21 POPEv 141      46.138  58.493  41.029  1.00  0.00           C
ATOM   7430  C33 POPEv 141      34.298  57.653  58.729  1.00  0.00           C
ATOM   7433  C34 POPEv 141      33.638  56.523  57.909  1.00  0.00           C
ATOM   7436  C35 POPEv 141      33.948  56.552  56.409  1.00  0.00           C
ATOM   7439  C36 POPEv 141      33.348  55.352  55.669  1.00  0.00           C
ATOM   7442  C37 POPEv 141      33.338  55.502  54.139  1.00  0.00           C
ATOM   7445  C38 POPEv 141      31.928  55.312  53.569  1.00  0.00           C
ATOM   7448  C39 POPEv 141      31.768  55.772  52.109  1.00  0.00           C
ATOM   7451 0C31 POPEv 141      32.568  54.943  51.099  1.00  0.00           C
ATOM   7454 1C31 POPEv 141      31.978  55.032  49.689  1.00  0.00           C
ATOM   7457 2C31 POPEv 141      32.858  54.363  48.629  1.00  0.00           C
ATOM   7460 3C31 POPEv 141      32.088  53.922  47.379  1.00  0.00           C
ATOM   7463 4C31 POPEv 141      31.138  52.752  47.659  1.00  0.00           C
ATOM   7466 5C31 POPEv 141      30.768  51.942  46.419  1.00  0.00           C
ATOM   7469 6C31 POPEv 141      29.848  50.762  46.719  1.00  0.00           C
ATOM   7473  NH3 POPEw 142      72.588 104.233  66.549  1.00  0.00           N
ATOM   7477  C12 POPEw 142      71.598 103.123  66.789  1.00  0.00           C
ATOM   7480  C11 POPEw 142      70.248 103.612  67.379  1.00  0.00           C
ATOM   7483  P   POPEw 142      68.268 102.162  66.449  1.00  0.00           P
ATOM   7484  O13 POPEw 142      68.128 100.692  66.379  1.00  0.00           O
ATOM   7485  O14 POPEw 142      67.058 103.003  66.569  1.00  0.00           O
ATOM   7486  O11 POPEw 142      69.088 102.612  65.179  1.00  0.00           O
ATOM   7487  O12 POPEw 142      69.338 102.523  67.559  1.00  0.00           O
ATOM   7488  C1  POPEw 142      68.398 102.952  63.979  1.00  0.00           C
ATOM   7491  C2  POPEw 142      69.327 103.703  62.989  1.00  0.00           C
ATOM   7493  O21 POPEw 142      70.488 102.882  62.709  1.00  0.00           O
ATOM   7494  C21 POPEw 142      70.708 102.663  61.429  1.00  0.00           C
ATOM   7495  O22 POPEw 142      70.038 103.102  60.509  1.00  0.00           O
ATOM   7496  C22 POPEw 142      71.878 101.712  61.229  1.00  0.00           C
ATOM   7499  C3  POPEw 142      69.768 105.063  63.589  1.00  0.00           C
ATOM   7502  O31 POPEw 142      70.698 105.763  62.729  1.00  0.00           O
ATOM   7503  C31 POPEw 142      71.978 105.713  63.089  1.00  0.00           C
ATOM   7504  O32 POPEw 142      72.418 105.072  64.029  1.00  0.00           O
ATOM   7505  C32 POPEw 142      72.798 106.593  62.149  1.00  0.00           C
ATOM   7508  C23 POPEw 142      71.748 101.012  59.859  1.00  0.00           C
ATOM   7511  C24 POPEw 142      72.738  99.862  59.609  1.00  0.00           C
ATOM   7514  C25 POPEw 142      74.217 100.242  59.779  1.00  0.00           C
ATOM   7517  C26 POPEw 142      74.668 101.352  58.819  1.00  0.00           C
ATOM   7520  C27 POPEw 142      76.067 101.863  59.139  1.00  0.00           C
ATOM   7523  C28 POPEw 142      76.387 103.192  58.439  1.00  0.00           C
ATOM   7526  C29 POPEw 142      76.678 103.062  56.969  1.00  0.00           C
ATOM   7528 0C21 POPEw 142      77.298 103.992  56.219  1.00  0.00           C
ATOM   7530 1C21 POPEw 142      77.728 105.363  56.699  1.00  0.00           C
ATOM   7533 2C21 POPEw 142      77.577 106.472  55.629  1.00  0.00           C
ATOM   7536 3C21 POPEw 142      76.158 106.672  55.059  1.00  0.00           C
ATOM   7539 4C21 POPEw 142      75.938 105.993  53.699  1.00  0.00           C
ATOM   7542 5C21 POPEw 142      74.548 106.252  53.119  1.00  0.00           C
ATOM   7545 6C21 POPEw 142      74.338 105.602  51.739  1.00  0.00           C
ATOM   7548 7C21 POPEw 142      72.848 105.492  51.369  1.00  0.00           C
ATOM   7551 8C21 POPEw 142      72.608 105.023  49.929  1.00  0.00           C
ATOM   7555  C33 POPEw 142      74.268 106.173  61.959  1.00  0.00           C
ATOM   7558  C34 POPEw 142      75.077 107.313  61.329  1.00  0.00           C
ATOM   7561  C35 POPEw 142      76.558 106.982  61.049  1.00  0.00           C
ATOM   7564  C36 POPEw 142      77.247 108.172  60.369  1.00  0.00           C
ATOM   7567  C37 POPEw 142      78.678 107.892  59.869  1.00  0.00           C
ATOM   7570  C38 POPEw 142      79.448 109.172  59.499  1.00  0.00           C
ATOM   7573  C39 POPEw 142      78.868 109.992  58.339  1.00  0.00           C
ATOM   7576 0C31 POPEw 142      79.568 109.793  56.979  1.00  0.00           C
ATOM   7579 1C31 POPEw 142      79.037 110.793  55.939  1.00  0.00           C
ATOM   7582 2C31 POPEw 142      79.558 110.573  54.509  1.00  0.00           C
ATOM   7585 3C31 POPEw 142      78.798 109.452  53.779  1.00  0.00           C
ATOM   7588 4C31 POPEw 142      79.108 109.403  52.279  1.00  0.00           C
ATOM   7591 5C31 POPEw 142      78.198 108.412  51.549  1.00  0.00           C
ATOM   7594 6C31 POPEw 142      78.418 108.393  50.039  1.00  0.00           C
ATOM   7598  NH3 POPEx 143     111.037  46.543  67.789  1.00  0.00           N
ATOM   7602  C12 POPEx 143     110.448  47.872  67.419  1.00  0.00           C
ATOM   7605  C11 POPEx 143     111.537  48.703  66.739  1.00  0.00           C
ATOM   7608  P   POPEx 143     111.227  51.282  67.169  1.00  0.00           P
ATOM   7609  O13 POPEx 143     110.597  52.453  66.509  1.00  0.00           O
ATOM   7610  O14 POPEx 143     110.797  50.952  68.539  1.00  0.00           O
ATOM   7611  O11 POPEx 143     112.798  51.513  67.199  1.00  0.00           O
ATOM   7612  O12 POPEx 143     111.058  49.972  66.269  1.00  0.00           O
ATOM   7613  C1  POPEx 143     113.537  52.233  66.199  1.00  0.00           C
ATOM   7616  C2  POPEx 143     114.547  51.342  65.419  1.00  0.00           C
ATOM   7618  O21 POPEx 143     114.447  51.532  63.989  1.00  0.00           O
ATOM   7619  C21 POPEx 143     115.308  52.383  63.459  1.00  0.00           C
ATOM   7620  O22 POPEx 143     115.967  53.202  64.079  1.00  0.00           O
ATOM   7621  C22 POPEx 143     115.417  52.072  61.969  1.00  0.00           C
ATOM   7624  C3  POPEx 143     114.258  49.862  65.679  1.00  0.00           C
ATOM   7627  O31 POPEx 143     115.236  49.002  65.089  1.00  0.00           O
ATOM   7628  C31 POPEx 143     114.787  48.082  64.239  1.00  0.00           C
ATOM   7629  O32 POPEx 143     113.657  47.992  63.809  1.00  0.00           O
ATOM   7630  C32 POPEx 143     115.937  47.152  63.909  1.00  0.00           C
ATOM   7633  C23 POPEx 143     116.767  52.502  61.339  1.00  0.00           C
ATOM   7636  C24 POPEx 143     117.158  51.682  60.099  1.00  0.00           C
ATOM   7639  C25 POPEx 143     116.157  51.732  58.949  1.00  0.00           C
ATOM   7642  C26 POPEx 143     116.527  50.732  57.849  1.00  0.00           C
ATOM   7645  C27 POPEx 143     115.608  50.822  56.629  1.00  0.00           C
ATOM   7648  C28 POPEx 143     115.628  49.543  55.759  1.00  0.00           C
ATOM   7651  C29 POPEx 143     116.998  49.223  55.219  1.00  0.00           C
ATOM   7653 0C21 POPEx 143     117.278  48.662  54.029  1.00  0.00           C
ATOM   7655 1C21 POPEx 143     116.268  48.223  52.999  1.00  0.00           C
ATOM   7658 2C21 POPEx 143     116.898  48.002  51.619  1.00  0.00           C
ATOM   7661 3C21 POPEx 143     117.537  49.262  51.039  1.00  0.00           C
ATOM   7664 4C21 POPEx 143     117.938  49.083  49.569  1.00  0.00           C
ATOM   7667 5C21 POPEx 143     118.277  50.412  48.879  1.00  0.00           C
ATOM   7670 6C21 POPEx 143     118.577  50.252  47.389  1.00  0.00           C
ATOM   7673 7C21 POPEx 143     118.268  51.523  46.599  1.00  0.00           C
ATOM   7676 8C21 POPEx 143     118.528  51.453  45.089  1.00  0.00           C
ATOM   7680  C33 POPEx 143     116.838  47.773  62.829  1.00  0.00           C
ATOM   7683  C34 POPEx 143     116.107  48.072  61.519  1.00  0.00           C
ATOM   7686  C35 POPEx 143     115.478  46.832  60.869  1.00  0.00           C
ATOM   7689  C36 POPEx 143     115.247  47.062  59.379  1.00  0.00           C
ATOM   7692  C37 POPEx 143     114.587  45.872  58.669  1.00  0.00           C
ATOM   7695  C38 POPEx 143     114.536  46.142  57.159  1.00  0.00           C
ATOM   7698  C39 POPEx 143     114.088  44.953  56.309  1.00  0.00           C
ATOM   7701 0C31 POPEx 143     112.677  44.452  56.639  1.00  0.00           C
ATOM   7704 1C31 POPEx 143     112.108  43.633  55.479  1.00  0.00           C
ATOM   7707 2C31 POPEx 143     110.718  43.062  55.749  1.00  0.00           C
ATOM   7710 3C31 POPEx 143     110.007  42.622  54.459  1.00  0.00           C
ATOM   7713 4C31 POPEx 143     110.667  41.412  53.789  1.00  0.00           C
ATOM   7716 5C31 POPEx 143     110.147  41.212  52.369  1.00  0.00           C
ATOM   7719 6C31 POPEx 143     110.548  39.862  51.779  1.00  0.00           C
ATOM   7723  NH3 POPEy 144      64.638 106.553  64.879  1.00  0.00           N
ATOM   7727  C12 POPEy 144      64.418 105.082  65.129  1.00  0.00           C
ATOM   7730  C11 POPEy 144      63.698 104.452  63.919  1.00  0.00           C
ATOM   7733  P   POPEy 144      61.658 106.012  63.149  1.00  0.00           P
ATOM   7734  O13 POPEy 144      60.257 106.203  63.539  1.00  0.00           O
ATOM   7735  O14 POPEy 144      62.558 107.182  63.289  1.00  0.00           O
ATOM   7736  O11 POPEy 144      61.628 105.543  61.629  1.00  0.00           O
ATOM   7737  O12 POPEy 144      62.318 104.813  63.889  1.00  0.00           O
ATOM   7738  C1  POPEy 144      60.828 106.332  60.709  1.00  0.00           C
ATOM   7741  C2  POPEy 144      61.658 106.693  59.449  1.00  0.00           C
ATOM   7743  O21 POPEy 144      61.507 105.672  58.439  1.00  0.00           O
ATOM   7744  C21 POPEy 144      60.708 106.012  57.419  1.00  0.00           C
ATOM   7745  O22 POPEy 144      60.058 107.033  57.339  1.00  0.00           O
ATOM   7746  C22 POPEy 144      60.818 104.932  56.349  1.00  0.00           C
ATOM   7749  C3  POPEy 144      63.148 106.812  59.849  1.00  0.00           C
ATOM   7752  O31 POPEy 144      63.998 107.173  58.749  1.00  0.00           O
ATOM   7753  C31 POPEy 144      63.908 108.442  58.379  1.00  0.00           C
ATOM   7754  O32 POPEy 144      63.058 109.242  58.709  1.00  0.00           O
ATOM   7755  C32 POPEy 144      65.077 108.722  57.449  1.00  0.00           C
ATOM   7758  C23 POPEy 144      59.728 105.023  55.249  1.00  0.00           C
ATOM   7761  C24 POPEy 144      59.998 106.063  54.149  1.00  0.00           C
ATOM   7764  C25 POPEy 144      59.118 105.783  52.919  1.00  0.00           C
ATOM   7767  C26 POPEy 144      59.248 106.782  51.759  1.00  0.00           C
ATOM   7770  C27 POPEy 144      58.918 106.112  50.419  1.00  0.00           C
ATOM   7773  C28 POPEy 144      58.938 107.043  49.189  1.00  0.00           C
ATOM   7776  C29 POPEy 144      60.308 107.362  48.639  1.00  0.00           C
ATOM   7778 0C21 POPEy 144      60.628 107.593  47.359  1.00  0.00           C
ATOM   7780 1C21 POPEy 144      59.697 107.632  46.169  1.00  0.00           C
ATOM   7783 2C21 POPEy 144      59.648 109.022  45.489  1.00  0.00           C
ATOM   7786 3C21 POPEy 144      58.708 109.043  44.279  1.00  0.00           C
ATOM   7789 4C21 POPEy 144      58.648 110.382  43.539  1.00  0.00           C
ATOM   7792 5C21 POPEy 144      58.078 111.543  44.379  1.00  0.00           C
ATOM   7795 6C21 POPEy 144      57.738 112.782  43.529  1.00  0.00           C
ATOM   7798 7C21 POPEy 144      56.927 113.822  44.309  1.00  0.00           C
ATOM   7801 8C21 POPEy 144      56.608 115.072  43.489  1.00  0.00           C
ATOM   7805  C33 POPEy 144      65.568 110.163  57.629  1.00  0.00           C
ATOM   7808  C34 POPEy 144      67.008 110.333  57.149  1.00  0.00           C
ATOM   7811  C35 POPEy 144      67.198 111.532  56.229  1.00  0.00           C
ATOM   7814  C36 POPEy 144      66.728 111.292  54.789  1.00  0.00           C
ATOM   7817  C37 POPEy 144      66.897 112.553  53.939  1.00  0.00           C
ATOM   7820  C38 POPEy 144      66.698 112.273  52.449  1.00  0.00           C
ATOM   7823  C39 POPEy 144      66.588 113.563  51.619  1.00  0.00           C
ATOM   7826 0C31 POPEy 144      67.148 113.393  50.199  1.00  0.00           C
ATOM   7829 1C31 POPEy 144      66.568 114.393  49.189  1.00  0.00           C
ATOM   7832 2C31 POPEy 144      67.387 114.422  47.889  1.00  0.00           C
ATOM   7835 3C31 POPEy 144      66.678 115.152  46.729  1.00  0.00           C
ATOM   7838 4C31 POPEy 144      66.318 116.613  47.019  1.00  0.00           C
ATOM   7841 5C31 POPEy 144      65.787 117.332  45.769  1.00  0.00           C
ATOM   7844 6C31 POPEy 144      65.417 118.792  46.009  1.00  0.00           C
ATOM   7848  NH3 POPEz 145      11.228 123.722  67.479  1.00  0.00           N
ATOM   7852  C12 POPEz 145      12.728 123.642  67.619  1.00  0.00           C
ATOM   7855  C11 POPEz 145      13.108 123.272  69.059  1.00  0.00           C
ATOM   7858  P   POPEz 145      15.738 123.633  68.719  1.00  0.00           P
ATOM   7859  O13 POPEz 145      15.508 125.088  68.699  1.00  0.00           O
ATOM   7860  O14 POPEz 145      16.878 123.113  69.509  1.00  0.00           O
ATOM   7861  O11 POPEz 145      15.968 123.092  67.259  1.00  0.00           O
ATOM   7862  O12 POPEz 145      14.458 122.852  69.199  1.00  0.00           O
ATOM   7863  C1  POPEz 145      16.028 123.962  66.119  1.00  0.00           C
ATOM   7866  C2  POPEz 145      16.368 123.143  64.849  1.00  0.00           C
ATOM   7868  O21 POPEz 145      17.248 123.862  63.969  1.00  0.00           O
ATOM   7869  C21 POPEz 145      16.678 124.678  63.099  1.00  0.00           C
ATOM   7870  O22 POPEz 145      15.618 125.278  63.259  1.00  0.00           O
ATOM   7871  C22 POPEz 145      17.538 124.738  61.839  1.00  0.00           C
ATOM   7874  C3  POPEz 145      15.138 122.532  64.109  1.00  0.00           C
ATOM   7877  O31 POPEz 145      15.588 121.903  62.899  1.00  0.00           O
ATOM   7878  C31 POPEz 145      14.638 121.543  62.049  1.00  0.00           C
ATOM   7879  O32 POPEz 145      13.458 121.842  62.109  1.00  0.00           O
ATOM   7880  C32 POPEz 145      15.308 120.812  60.879  1.00  0.00           C
ATOM   7883  C23 POPEz 145      16.678 124.808  60.559  1.00  0.00           C
ATOM   7886  C24 POPEz 145      17.488 124.503  59.289  1.00  0.00           C
ATOM   7889  C25 POPEz 145      16.618 124.533  58.019  1.00  0.00           C
ATOM   7892  C26 POPEz 145      17.428 124.373  56.719  1.00  0.00           C
ATOM   7895  C27 POPEz 145      16.688 124.897  55.479  1.00  0.00           C
ATOM   7898  C28 POPEz 145      17.608 124.967  54.249  1.00  0.00           C
ATOM   7901  C29 POPEz 145      16.928 125.578  53.039  1.00  0.00           C
ATOM   7903 0C21 POPEz 145      17.228 125.328  51.749  1.00  0.00           C
ATOM   7905 1C21 POPEz 145      18.308 124.412  51.219  1.00  0.00           C
ATOM   7908 2C21 POPEz 145      17.708 123.302  50.329  1.00  0.00           C
ATOM   7911 3C21 POPEz 145      18.748 122.252  49.899  1.00  0.00           C
ATOM   7914 4C21 POPEz 145      18.088 121.012  49.279  1.00  0.00           C
ATOM   7917 5C21 POPEz 145      19.068 119.983  48.709  1.00  0.00           C
ATOM   7920 6C21 POPEz 145      20.198 119.582  49.679  1.00  0.00           C
ATOM   7923 7C21 POPEz 145      21.018 118.382  49.169  1.00  0.00           C
ATOM   7926 8C21 POPEz 145      22.208 118.043  50.059  1.00  0.00           C
ATOM   7930  C33 POPEz 145      14.518 119.572  60.409  1.00  0.00           C
ATOM   7933  C34 POPEz 145      14.898 119.123  58.999  1.00  0.00           C
ATOM   7936  C35 POPEz 145      14.658 120.193  57.919  1.00  0.00           C
ATOM   7939  C36 POPEz 145      14.668 119.603  56.509  1.00  0.00           C
ATOM   7942  C37 POPEz 145      14.418 120.653  55.399  1.00  0.00           C
ATOM   7945  C38 POPEz 145      13.248 120.263  54.479  1.00  0.00           C
ATOM   7948  C39 POPEz 145      13.408 120.702  53.029  1.00  0.00           C
ATOM   7951 0C31 POPEz 145      13.308 122.222  52.809  1.00  0.00           C
ATOM   7954 1C31 POPEz 145      13.408 122.572  51.319  1.00  0.00           C
ATOM   7957 2C31 POPEz 145      13.118 124.043  51.009  1.00  0.00           C
ATOM   7960 3C31 POPEz 145      13.058 124.342  49.499  1.00  0.00           C
ATOM   7963 4C31 POPEz 145      14.398 124.153  48.789  1.00  0.00           C
ATOM   7966 5C31 POPEz 145      14.268 124.333  47.269  1.00  0.00           C
ATOM   7969 6C31 POPEz 145      15.608 124.123  46.549  1.00  0.00           C
ATOM   7973  NH3 POPE0 146      77.878  54.803  27.229  1.00  0.00           N
ATOM   7977  C12 POPE0 146      79.037  53.852  27.369  1.00  0.00           C
ATOM   7980  C11 POPE0 146      80.408  54.562  27.409  1.00  0.00           C
ATOM   7983  P   POPE0 146      81.777  52.362  26.989  1.00  0.00           P
ATOM   7984  O13 POPE0 146      81.508  52.592  25.559  1.00  0.00           O
ATOM   7985  O14 POPE0 146      83.108  51.872  27.419  1.00  0.00           O
ATOM   7986  O11 POPE0 146      80.677  51.403  27.589  1.00  0.00           O
ATOM   7987  O12 POPE0 146      81.497  53.712  27.789  1.00  0.00           O
ATOM   7988  C1  POPE0 146      81.037  50.052  27.899  1.00  0.00           C
ATOM   7991  C2  POPE0 146      79.827  49.342  28.539  1.00  0.00           C
ATOM   7993  O21 POPE0 146      80.217  48.102  29.179  1.00  0.00           O
ATOM   7994  C21 POPE0 146      80.338  48.272  30.479  1.00  0.00           C
ATOM   7995  O22 POPE0 146      80.908  49.182  31.039  1.00  0.00           O
ATOM   7996  C22 POPE0 146      79.388  47.282  31.149  1.00  0.00           C
ATOM   7999  C3  POPE0 146      78.718  49.023  27.519  1.00  0.00           C
ATOM   8002  O31 POPE0 146      77.688  48.282  28.219  1.00  0.00           O
ATOM   8003  C31 POPE0 146      76.688  47.932  27.449  1.00  0.00           C
ATOM   8004  O32 POPE0 146      76.527  48.282  26.279  1.00  0.00           O
ATOM   8005  C32 POPE0 146      75.747  47.002  28.209  1.00  0.00           C
ATOM   8008  C23 POPE0 146      79.427  47.412  32.689  1.00  0.00           C
ATOM   8011  C24 POPE0 146      78.378  46.532  33.359  1.00  0.00           C
ATOM   8014  C25 POPE0 146      78.728  46.203  34.819  1.00  0.00           C
ATOM   8017  C26 POPE0 146      78.878  47.432  35.719  1.00  0.00           C
ATOM   8020  C27 POPE0 146      79.198  47.002  37.159  1.00  0.00           C
ATOM   8023  C28 POPE0 146      79.278  48.162  38.169  1.00  0.00           C
ATOM   8026  C29 POPE0 146      78.978  47.662  39.559  1.00  0.00           C
ATOM   8028 0C21 POPE0 146      79.728  47.732  40.679  1.00  0.00           C
ATOM   8030 1C21 POPE0 146      81.066  48.402  40.859  1.00  0.00           C
ATOM   8033 2C21 POPE0 146      81.007  49.422  42.019  1.00  0.00           C
ATOM   8036 3C21 POPE0 146      82.397  49.883  42.459  1.00  0.00           C
ATOM   8039 4C21 POPE0 146      82.378  50.732  43.739  1.00  0.00           C
ATOM   8042 5C21 POPE0 146      83.778  50.902  44.329  1.00  0.00           C
ATOM   8045 6C21 POPE0 146      83.778  51.682  45.649  1.00  0.00           C
ATOM   8048 7C21 POPE0 146      85.077  51.513  46.439  1.00  0.00           C
ATOM   8051 8C21 POPE0 146      85.128  52.342  47.719  1.00  0.00           C
ATOM   8055  C33 POPE0 146      75.358  47.443  29.649  1.00  0.00           C
ATOM   8058  C34 POPE0 146      74.997  46.222  30.509  1.00  0.00           C
ATOM   8061  C35 POPE0 146      74.518  46.592  31.919  1.00  0.00           C
ATOM   8064  C36 POPE0 146      74.147  45.352  32.749  1.00  0.00           C
ATOM   8067  C37 POPE0 146      73.637  45.702  34.159  1.00  0.00           C
ATOM   8070  C38 POPE0 146      73.088  44.482  34.919  1.00  0.00           C
ATOM   8073  C39 POPE0 146      72.728  44.772  36.379  1.00  0.00           C
ATOM   8076 0C31 POPE0 146      71.698  45.902  36.549  1.00  0.00           C
ATOM   8079 1C31 POPE0 146      71.308  46.203  37.999  1.00  0.00           C
ATOM   8082 2C31 POPE0 146      70.397  45.142  38.629  1.00  0.00           C
ATOM   8085 3C31 POPE0 146      69.868  45.552  40.009  1.00  0.00           C
ATOM   8088 4C31 POPE0 146      68.878  46.723  39.959  1.00  0.00           C
ATOM   8091 5C31 POPE0 146      68.268  47.052  41.329  1.00  0.00           C
ATOM   8094 6C31 POPE0 146      67.327  48.262  41.309  1.00  0.00           C
ATOM   8098  NH3 POPE1 147      79.528  32.802  24.379  1.00  0.00           N
ATOM   8102  C12 POPE1 147      80.877  32.212  24.099  1.00  0.00           C
ATOM   8105  C11 POPE1 147      82.008  33.252  24.089  1.00  0.00           C
ATOM   8108  P   POPE1 147      81.387  35.492  22.859  1.00  0.00           P
ATOM   8109  O13 POPE1 147      82.327  36.392  23.569  1.00  0.00           O
ATOM   8110  O14 POPE1 147      80.988  35.793  21.469  1.00  0.00           O
ATOM   8111  O11 POPE1 147      80.068  35.282  23.709  1.00  0.00           O
ATOM   8112  O12 POPE1 147      81.947  34.032  22.889  1.00  0.00           O
ATOM   8113  C1  POPE1 147      79.228  36.372  24.069  1.00  0.00           C
ATOM   8116  C2  POPE1 147      79.408  36.692  25.579  1.00  0.00           C
ATOM   8118  O21 POPE1 147      78.118  37.043  26.079  1.00  0.00           O
ATOM   8119  C21 POPE1 147      77.998  37.402  27.359  1.00  0.00           C
ATOM   8120  O22 POPE1 147      77.448  38.452  27.699  1.00  0.00           O
ATOM   8121  C22 POPE1 147      78.548  36.362  28.339  1.00  0.00           C
ATOM   8124  C3  POPE1 147      80.428  37.833  25.829  1.00  0.00           C
ATOM   8127  O31 POPE1 147      81.157  37.622  27.059  1.00  0.00           O
ATOM   8128  C31 POPE1 147      81.117  38.602  27.949  1.00  0.00           C
ATOM   8129  O32 POPE1 147      80.438  39.603  27.869  1.00  0.00           O
ATOM   8130  C32 POPE1 147      81.968  38.223  29.159  1.00  0.00           C
ATOM   8133  C23 POPE1 147      78.467  36.832  29.809  1.00  0.00           C
ATOM   8136  C24 POPE1 147      77.077  36.692  30.449  1.00  0.00           C
ATOM   8139  C25 POPE1 147      77.148  36.462  31.959  1.00  0.00           C
ATOM   8142  C26 POPE1 147      77.717  37.642  32.769  1.00  0.00           C
ATOM   8145  C27 POPE1 147      77.878  37.272  34.249  1.00  0.00           C
ATOM   8148  C28 POPE1 147      78.177  38.483  35.159  1.00  0.00           C
ATOM   8151  C29 POPE1 147      78.688  38.052  36.509  1.00  0.00           C
ATOM   8153 0C21 POPE1 147      77.998  38.032  37.669  1.00  0.00           C
ATOM   8155 1C21 POPE1 147      76.548  38.382  37.859  1.00  0.00           C
ATOM   8158 2C21 POPE1 147      75.988  37.882  39.209  1.00  0.00           C
ATOM   8161 3C21 POPE1 147      76.428  38.712  40.429  1.00  0.00           C
ATOM   8164 4C21 POPE1 147      76.048  38.043  41.759  1.00  0.00           C
ATOM   8167 5C21 POPE1 147      76.257  38.953  42.969  1.00  0.00           C
ATOM   8170 6C21 POPE1 147      76.107  38.202  44.309  1.00  0.00           C
ATOM   8173 7C21 POPE1 147      76.158  39.122  45.529  1.00  0.00           C
ATOM   8176 8C21 POPE1 147      76.088  38.382  46.869  1.00  0.00           C
ATOM   8180  C33 POPE1 147      82.957  39.352  29.519  1.00  0.00           C
ATOM   8183  C34 POPE1 147      83.607  39.223  30.909  1.00  0.00           C
ATOM   8186  C35 POPE1 147      82.596  39.282  32.069  1.00  0.00           C
ATOM   8189  C36 POPE1 147      83.286  39.642  33.389  1.00  0.00           C
ATOM   8192  C37 POPE1 147      82.337  39.702  34.589  1.00  0.00           C
ATOM   8195  C38 POPE1 147      83.038  40.232  35.839  1.00  0.00           C
ATOM   8198  C39 POPE1 147      82.187  40.102  37.109  1.00  0.00           C
ATOM   8201 0C31 POPE1 147      82.838  40.812  38.309  1.00  0.00           C
ATOM   8204 1C31 POPE1 147      82.047  40.632  39.609  1.00  0.00           C
ATOM   8207 2C31 POPE1 147      82.467  41.632  40.699  1.00  0.00           C
ATOM   8210 3C31 POPE1 147      83.757  41.263  41.449  1.00  0.00           C
ATOM   8213 4C31 POPE1 147      83.507  40.252  42.579  1.00  0.00           C
ATOM   8216 5C31 POPE1 147      84.727  40.023  43.479  1.00  0.00           C
ATOM   8219 6C31 POPE1 147      84.457  38.992  44.579  1.00  0.00           C
ATOM   8223  NH3 POPE2 148      70.178  46.422  65.949  1.00  0.00           N
ATOM   8227  C12 POPE2 148      70.698  47.322  64.849  1.00  0.00           C
ATOM   8230  C11 POPE2 148      72.138  46.982  64.409  1.00  0.00           C
ATOM   8233  P   POPE2 148      72.128  44.432  63.809  1.00  0.00           P
ATOM   8234  O13 POPE2 148      71.558  44.342  65.169  1.00  0.00           O
ATOM   8235  O14 POPE2 148      73.398  43.742  63.539  1.00  0.00           O
ATOM   8236  O11 POPE2 148      71.058  44.002  62.729  1.00  0.00           O
ATOM   8237  O12 POPE2 148      72.217  45.952  63.429  1.00  0.00           O
ATOM   8238  C1  POPE2 148      71.518  43.342  61.539  1.00  0.00           C
ATOM   8241  C2  POPE2 148      72.317  44.262  60.549  1.00  0.00           C
ATOM   8243  O21 POPE2 148      71.507  45.223  59.839  1.00  0.00           O
ATOM   8244  C21 POPE2 148      70.688  44.752  58.909  1.00  0.00           C
ATOM   8245  O22 POPE2 148      70.318  43.602  58.789  1.00  0.00           O
ATOM   8246  C22 POPE2 148      70.308  45.882  57.959  1.00  0.00           C
ATOM   8249  C3  POPE2 148      73.247  43.472  59.589  1.00  0.00           C
ATOM   8252  O31 POPE2 148      73.978  44.363  58.729  1.00  0.00           O
ATOM   8253  C31 POPE2 148      75.088  44.862  59.269  1.00  0.00           C
ATOM   8254  O32 POPE2 148      75.558  44.532  60.339  1.00  0.00           O
ATOM   8255  C32 POPE2 148      75.698  45.962  58.379  1.00  0.00           C
ATOM   8258  C23 POPE2 148      70.348  45.462  56.459  1.00  0.00           C
ATOM   8261  C24 POPE2 148      69.238  44.482  56.059  1.00  0.00           C
ATOM   8264  C25 POPE2 148      68.928  44.492  54.559  1.00  0.00           C
ATOM   8267  C26 POPE2 148      69.868  43.662  53.679  1.00  0.00           C
ATOM   8270  C27 POPE2 148      69.558  43.883  52.189  1.00  0.00           C
ATOM   8273  C28 POPE2 148      70.658  43.442  51.209  1.00  0.00           C
ATOM   8276  C29 POPE2 148      70.708  41.962  50.899  1.00  0.00           C
ATOM   8278 0C21 POPE2 148      71.247  41.432  49.769  1.00  0.00           C
ATOM   8280 1C21 POPE2 148      71.888  42.202  48.639  1.00  0.00           C
ATOM   8283 2C21 POPE2 148      73.438  42.202  48.689  1.00  0.00           C
ATOM   8286 3C21 POPE2 148      74.037  43.312  47.809  1.00  0.00           C
ATOM   8289 4C21 POPE2 148      75.577  43.392  47.879  1.00  0.00           C
ATOM   8292 5C21 POPE2 148      76.128  44.762  47.419  1.00  0.00           C
ATOM   8295 6C21 POPE2 148      75.988  45.052  45.919  1.00  0.00           C
ATOM   8298 7C21 POPE2 148      76.288  46.523  45.589  1.00  0.00           C
ATOM   8301 8C21 POPE2 148      76.088  46.892  44.119  1.00  0.00           C
ATOM   8305  C33 POPE2 148      74.887  46.292  57.109  1.00  0.00           C
ATOM   8308  C34 POPE2 148      75.088  45.273  55.989  1.00  0.00           C
ATOM   8311  C35 POPE2 148      74.147  45.543  54.809  1.00  0.00           C
ATOM   8314  C36 POPE2 148      74.018  44.363  53.829  1.00  0.00           C
ATOM   8317  C37 POPE2 148      75.318  43.943  53.119  1.00  0.00           C
ATOM   8320  C38 POPE2 148      75.498  44.613  51.749  1.00  0.00           C
ATOM   8323  C39 POPE2 148      75.507  46.142  51.799  1.00  0.00           C
ATOM   8326 0C31 POPE2 148      75.838  46.782  50.449  1.00  0.00           C
ATOM   8329 1C31 POPE2 148      76.067  48.302  50.539  1.00  0.00           C
ATOM   8332 2C31 POPE2 148      76.488  48.943  49.199  1.00  0.00           C
ATOM   8335 3C31 POPE2 148      77.698  48.272  48.509  1.00  0.00           C
ATOM   8338 4C31 POPE2 148      78.978  48.282  49.349  1.00  0.00           C
ATOM   8341 5C31 POPE2 148      80.037  47.272  48.889  1.00  0.00           C
ATOM   8344 6C31 POPE2 148      81.287  47.332  49.759  1.00  0.00           C
ATOM   8348  NH3 POPE3 149      76.028 101.023  70.069  1.00  0.00           N
ATOM   8352  C12 POPE3 149      76.448 101.893  71.219  1.00  0.00           C
ATOM   8355  C11 POPE3 149      76.088 103.382  71.009  1.00  0.00           C
ATOM   8358  P   POPE3 149      77.037 104.142  68.659  1.00  0.00           P
ATOM   8359  O13 POPE3 149      76.787 102.752  68.209  1.00  0.00           O
ATOM   8360  O14 POPE3 149      76.118 105.172  68.149  1.00  0.00           O
ATOM   8361  O11 POPE3 149      78.548 104.473  68.279  1.00  0.00           O
ATOM   8362  O12 POPE3 149      77.048 104.113  70.229  1.00  0.00           O
ATOM   8363  C1  POPE3 149      79.007 105.842  68.349  1.00  0.00           C
ATOM   8366  C2  POPE3 149      79.088 106.513  66.949  1.00  0.00           C
ATOM   8368  O21 POPE3 149      80.077 105.802  66.159  1.00  0.00           O
ATOM   8369  C21 POPE3 149      79.848 105.932  64.849  1.00  0.00           C
ATOM   8370  O22 POPE3 149      78.938 106.553  64.339  1.00  0.00           O
ATOM   8371  C22 POPE3 149      80.818 105.072  64.039  1.00  0.00           C
ATOM   8374  C3  POPE3 149      79.418 108.043  67.059  1.00  0.00           C
ATOM   8377  O31 POPE3 149      78.887 108.792  65.959  1.00  0.00           O
ATOM   8378  C31 POPE3 149      79.598 109.432  65.019  1.00  0.00           C
ATOM   8379  O32 POPE3 149      79.068 110.123  64.159  1.00  0.00           O
ATOM   8380  C32 POPE3 149      81.128 109.342  65.139  1.00  0.00           C
ATOM   8383  C23 POPE3 149      80.118 104.653  62.719  1.00  0.00           C
ATOM   8386  C24 POPE3 149      80.998 103.922  61.709  1.00  0.00           C
ATOM   8389  C25 POPE3 149      80.198 103.602  60.439  1.00  0.00           C
ATOM   8392  C26 POPE3 149      80.926 102.652  59.479  1.00  0.00           C
ATOM   8395  C27 POPE3 149      80.168 102.532  58.149  1.00  0.00           C
ATOM   8398  C28 POPE3 149      80.718 101.462  57.189  1.00  0.00           C
ATOM   8401  C29 POPE3 149      82.168 101.662  56.849  1.00  0.00           C
ATOM   8403 0C21 POPE3 149      82.938 100.802  56.169  1.00  0.00           C
ATOM   8405 1C21 POPE3 149      82.507  99.482  55.579  1.00  0.00           C
ATOM   8408 2C21 POPE3 149      82.558  99.513  54.039  1.00  0.00           C
ATOM   8411 3C21 POPE3 149      82.348  98.143  53.389  1.00  0.00           C
ATOM   8414 4C21 POPE3 149      82.357  98.162  51.849  1.00  0.00           C
ATOM   8417 5C21 POPE3 149      83.598  98.852  51.259  1.00  0.00           C
ATOM   8420 6C21 POPE3 149      83.647  98.782  49.719  1.00  0.00           C
ATOM   8423 7C21 POPE3 149      84.478  99.932  49.129  1.00  0.00           C
ATOM   8426 8C21 POPE3 149      84.547  99.902  47.599  1.00  0.00           C
ATOM   8430  C33 POPE3 149      81.878 109.682  63.819  1.00  0.00           C
ATOM   8433  C34 POPE3 149      82.097 108.432  62.949  1.00  0.00           C
ATOM   8436  C35 POPE3 149      82.617 108.712  61.529  1.00  0.00           C
ATOM   8439  C36 POPE3 149      82.857 107.413  60.749  1.00  0.00           C
ATOM   8442  C37 POPE3 149      83.128 107.602  59.249  1.00  0.00           C
ATOM   8445  C38 POPE3 149      83.738 106.343  58.589  1.00  0.00           C
ATOM   8448  C39 POPE3 149      83.528 106.252  57.069  1.00  0.00           C
ATOM   8451 0C31 POPE3 149      83.918 107.523  56.309  1.00  0.00           C
ATOM   8454 1C31 POPE3 149      83.948 107.313  54.789  1.00  0.00           C
ATOM   8457 2C31 POPE3 149      84.307 108.582  53.999  1.00  0.00           C
ATOM   8460 3C31 POPE3 149      84.407 108.372  52.479  1.00  0.00           C
ATOM   8463 4C31 POPE3 149      83.057 108.043  51.819  1.00  0.00           C
ATOM   8466 5C31 POPE3 149      83.148 107.772  50.309  1.00  0.00           C
ATOM   8469 6C31 POPE3 149      83.307 109.032  49.449  1.00  0.00           C
ATOM   8473  NH3 POPE4 150      47.958  35.032  68.599  1.00  0.00           N
ATOM   8477  C12 POPE4 150      49.167  34.133  68.469  1.00  0.00           C
ATOM   8480  C11 POPE4 150      48.688  32.723  68.089  1.00  0.00           C
ATOM   8483  P   POPE4 150      49.438  30.722  66.649  1.00  0.00           P
ATOM   8484  O13 POPE4 150      50.298  29.552  66.969  1.00  0.00           O
ATOM   8485  O14 POPE4 150      47.967  30.512  66.579  1.00  0.00           O
ATOM   8486  O11 POPE4 150      49.938  31.282  65.279  1.00  0.00           O
ATOM   8487  O12 POPE4 150      49.768  31.882  67.689  1.00  0.00           O
ATOM   8488  C1  POPE4 150      49.928  32.662  64.899  1.00  0.00           C
ATOM   8491  C2  POPE4 150      49.208  32.793  63.549  1.00  0.00           C
ATOM   8493  O21 POPE4 150      49.077  34.192  63.269  1.00  0.00           O
ATOM   8494  C21 POPE4 150      48.897  34.453  61.999  1.00  0.00           C
ATOM   8495  O22 POPE4 150      48.888  33.633  61.089  1.00  0.00           O
ATOM   8496  C22 POPE4 150      48.708  35.962  61.819  1.00  0.00           C
ATOM   8499  C3  POPE4 150      47.808  32.142  63.669  1.00  0.00           C
ATOM   8502  O31 POPE4 150      46.938  32.362  62.539  1.00  0.00           O
ATOM   8503  C31 POPE4 150      46.728  31.322  61.729  1.00  0.00           C
ATOM   8504  O32 POPE4 150      46.958  30.152  61.999  1.00  0.00           O
ATOM   8505  C32 POPE4 150      46.168  31.782  60.399  1.00  0.00           C
ATOM   8508  C23 POPE4 150      48.268  36.313  60.379  1.00  0.00           C
ATOM   8511  C24 POPE4 150      48.177  37.812  60.129  1.00  0.00           C
ATOM   8514  C25 POPE4 150      47.738  38.113  58.699  1.00  0.00           C
ATOM   8517  C26 POPE4 150      47.928  39.572  58.289  1.00  0.00           C
ATOM   8520  C27 POPE4 150      49.408  39.953  58.109  1.00  0.00           C
ATOM   8523  C28 POPE4 150      49.538  41.333  57.469  1.00  0.00           C
ATOM   8526  C29 POPE4 150      50.968  41.762  57.289  1.00  0.00           C
ATOM   8528 0C21 POPE4 150      51.378  42.672  56.389  1.00  0.00           C
ATOM   8530 1C21 POPE4 150      50.458  43.412  55.459  1.00  0.00           C
ATOM   8533 2C21 POPE4 150      50.658  42.973  53.999  1.00  0.00           C
ATOM   8536 3C21 POPE4 150      49.528  43.493  53.099  1.00  0.00           C
ATOM   8539 4C21 POPE4 150      49.778  43.122  51.639  1.00  0.00           C
ATOM   8542 5C21 POPE4 150      48.688  43.612  50.679  1.00  0.00           C
ATOM   8545 6C21 POPE4 150      49.108  43.402  49.219  1.00  0.00           C
ATOM   8548 7C21 POPE4 150      48.008  43.792  48.229  1.00  0.00           C
ATOM   8551 8C21 POPE4 150      48.447  43.633  46.769  1.00  0.00           C
ATOM   8555  C33 POPE4 150      47.138  31.322  59.309  1.00  0.00           C
ATOM   8558  C34 POPE4 150      46.737  31.812  57.929  1.00  0.00           C
ATOM   8561  C35 POPE4 150      47.888  31.592  56.929  1.00  0.00           C
ATOM   8564  C36 POPE4 150      48.998  32.642  57.049  1.00  0.00           C
ATOM   8567  C37 POPE4 150      48.608  34.012  56.479  1.00  0.00           C
ATOM   8570  C38 POPE4 150      49.818  34.953  56.379  1.00  0.00           C
ATOM   8573  C39 POPE4 150      49.598  36.042  55.319  1.00  0.00           C
ATOM   8576 0C31 POPE4 150      50.768  37.022  55.209  1.00  0.00           C
ATOM   8579 1C31 POPE4 150      50.607  38.043  54.079  1.00  0.00           C
ATOM   8582 2C31 POPE4 150      50.758  37.402  52.689  1.00  0.00           C
ATOM   8585 3C31 POPE4 150      50.688  38.432  51.549  1.00  0.00           C
ATOM   8588 4C31 POPE4 150      50.758  37.752  50.179  1.00  0.00           C
ATOM   8591 5C31 POPE4 150      50.677  38.722  48.999  1.00  0.00           C
ATOM   8594 6C31 POPE4 150      50.548  37.992  47.659  1.00  0.00           C
ATOM   8598  NH3 POPE5 151      74.607 120.643  70.479  1.00  0.00           N
ATOM   8602  C12 POPE5 151      74.938 119.202  70.749  1.00  0.00           C
ATOM   8605  C11 POPE5 151      74.118 118.202  69.909  1.00  0.00           C
ATOM   8608  P   POPE5 151      73.658 115.632  69.869  1.00  0.00           P
ATOM   8609  O13 POPE5 151      74.438 114.412  70.169  1.00  0.00           O
ATOM   8610  O14 POPE5 151      72.338 115.793  70.499  1.00  0.00           O
ATOM   8611  O11 POPE5 151      73.488 115.772  68.299  1.00  0.00           O
ATOM   8612  O12 POPE5 151      74.577 116.882  70.209  1.00  0.00           O
ATOM   8613  C1  POPE5 151      74.497 115.123  67.509  1.00  0.00           C
ATOM   8616  C2  POPE5 151      74.698 115.723  66.089  1.00  0.00           C
ATOM   8618  O21 POPE5 151      73.618 116.502  65.559  1.00  0.00           O
ATOM   8619  C21 POPE5 151      72.637 115.853  64.969  1.00  0.00           C
ATOM   8620  O22 POPE5 151      72.298 114.703  65.169  1.00  0.00           O
ATOM   8621  C22 POPE5 151      72.018 116.742  63.899  1.00  0.00           C
ATOM   8624  C3  POPE5 151      75.188 114.622  65.099  1.00  0.00           C
ATOM   8627  O31 POPE5 151      75.368 115.182  63.789  1.00  0.00           O
ATOM   8628  C31 POPE5 151      76.618 115.532  63.499  1.00  0.00           C
ATOM   8629  O32 POPE5 151      77.588 115.263  64.179  1.00  0.00           O
ATOM   8630  C32 POPE5 151      76.618 116.382  62.229  1.00  0.00           C
ATOM   8633  C23 POPE5 151      72.497 116.332  62.489  1.00  0.00           C
ATOM   8636  C24 POPE5 151      72.148 117.362  61.409  1.00  0.00           C
ATOM   8639  C25 POPE5 151      73.258 117.532  60.359  1.00  0.00           C
ATOM   8642  C26 POPE5 151      73.478 116.322  59.439  1.00  0.00           C
ATOM   8645  C27 POPE5 151      74.788 116.453  58.649  1.00  0.00           C
ATOM   8648  C28 POPE5 151      75.068 115.242  57.739  1.00  0.00           C
ATOM   8651  C29 POPE5 151      76.537 115.163  57.379  1.00  0.00           C
ATOM   8653 0C21 POPE5 151      77.088 115.042  56.159  1.00  0.00           C
ATOM   8655 1C21 POPE5 151      76.387 114.932  54.829  1.00  0.00           C
ATOM   8658 2C21 POPE5 151      76.658 113.572  54.159  1.00  0.00           C
ATOM   8661 3C21 POPE5 151      76.007 113.472  52.769  1.00  0.00           C
ATOM   8664 4C21 POPE5 151      76.507 112.262  51.979  1.00  0.00           C
ATOM   8667 5C21 POPE5 151      76.118 112.322  50.499  1.00  0.00           C
ATOM   8670 6C21 POPE5 151      74.658 111.952  50.209  1.00  0.00           C
ATOM   8673 7C21 POPE5 151      74.327 112.092  48.719  1.00  0.00           C
ATOM   8676 8C21 POPE5 151      72.908 111.653  48.369  1.00  0.00           C
ATOM   8680  C33 POPE5 151      78.007 117.013  61.969  1.00  0.00           C
ATOM   8683  C34 POPE5 151      77.928 118.393  61.299  1.00  0.00           C
ATOM   8686  C35 POPE5 151      78.147 118.382  59.779  1.00  0.00           C
ATOM   8689  C36 POPE5 151      79.638 118.353  59.409  1.00  0.00           C
ATOM   8692  C37 POPE5 151      79.887 118.703  57.929  1.00  0.00           C
ATOM   8695  C38 POPE5 151      81.387 118.773  57.599  1.00  0.00           C
ATOM   8698  C39 POPE5 151      81.677 119.342  56.199  1.00  0.00           C
ATOM   8701 0C31 POPE5 151      81.458 118.322  55.069  1.00  0.00           C
ATOM   8704 1C31 POPE5 151      81.707 118.922  53.679  1.00  0.00           C
ATOM   8707 2C31 POPE5 151      81.838 117.873  52.569  1.00  0.00           C
ATOM   8710 3C31 POPE5 151      80.697 116.842  52.539  1.00  0.00           C
ATOM   8713 4C31 POPE5 151      80.818 115.882  51.349  1.00  0.00           C
ATOM   8716 5C31 POPE5 151      79.878 114.682  51.429  1.00  0.00           C
ATOM   8719 6C31 POPE5 151      80.077 113.703  50.269  1.00  0.00           C
ATOM   8723  NH3 POPE6 152      79.217  92.693  26.749  1.00  0.00           N
ATOM   8727  C12 POPE6 152      78.757  94.062  26.349  1.00  0.00           C
ATOM   8730  C11 POPE6 152      77.528  94.582  27.109  1.00  0.00           C
ATOM   8733  P   POPE6 152      76.518  97.033  26.869  1.00  0.00           P
ATOM   8734  O13 POPE6 152      77.668  97.943  27.099  1.00  0.00           O
ATOM   8735  O14 POPE6 152      75.438  97.542  25.999  1.00  0.00           O
ATOM   8736  O11 POPE6 152      75.778  96.712  28.219  1.00  0.00           O
ATOM   8737  O12 POPE6 152      76.997  95.643  26.329  1.00  0.00           O
ATOM   8738  C1  POPE6 152      75.188  97.833  28.919  1.00  0.00           C
ATOM   8741  C2  POPE6 152      76.137  98.372  30.029  1.00  0.00           C
ATOM   8743  O21 POPE6 152      76.137  97.572  31.209  1.00  0.00           O
ATOM   8744  C21 POPE6 152      75.028  97.472  31.899  1.00  0.00           C
ATOM   8745  O22 POPE6 152      73.938  97.952  31.609  1.00  0.00           O
ATOM   8746  C22 POPE6 152      75.308  96.693  33.179  1.00  0.00           C
ATOM   8749  C3  POPE6 152      75.927  99.883  30.379  1.00  0.00           C
ATOM   8752  O31 POPE6 152      76.938 100.303  31.329  1.00  0.00           O
ATOM   8753  C31 POPE6 152      78.077 100.753  30.799  1.00  0.00           C
ATOM   8754  O32 POPE6 152      78.188 101.152  29.649  1.00  0.00           O
ATOM   8755  C32 POPE6 152      79.217 100.643  31.809  1.00  0.00           C
ATOM   8758  C23 POPE6 152      74.408  97.022  34.389  1.00  0.00           C
ATOM   8761  C24 POPE6 152      75.048  96.413  35.639  1.00  0.00           C
ATOM   8764  C25 POPE6 152      74.327  96.702  36.959  1.00  0.00           C
ATOM   8767  C26 POPE6 152      75.287  96.483  38.129  1.00  0.00           C
ATOM   8770  C27 POPE6 152      74.598  96.562  39.499  1.00  0.00           C
ATOM   8773  C28 POPE6 152      75.638  96.572  40.649  1.00  0.00           C
ATOM   8776  C29 POPE6 152      75.287  95.632  41.779  1.00  0.00           C
ATOM   8778 0C21 POPE6 152      75.878  95.623  42.979  1.00  0.00           C
ATOM   8780 1C21 POPE6 152      76.997  96.513  43.449  1.00  0.00           C
ATOM   8783 2C21 POPE6 152      76.498  97.722  44.259  1.00  0.00           C
ATOM   8786 3C21 POPE6 152      77.558  98.202  45.269  1.00  0.00           C
ATOM   8789 4C21 POPE6 152      77.048  99.293  46.229  1.00  0.00           C
ATOM   8792 5C21 POPE6 152      77.917  99.403  47.489  1.00  0.00           C
ATOM   8795 6C21 POPE6 152      77.588  98.342  48.559  1.00  0.00           C
ATOM   8798 7C21 POPE6 152      78.567  98.393  49.739  1.00  0.00           C
ATOM   8801 8C21 POPE6 152      78.268  97.352  50.819  1.00  0.00           C
ATOM   8805  C33 POPE6 152      78.788 100.272  33.249  1.00  0.00           C
ATOM   8808  C34 POPE6 152      79.968 100.222  34.219  1.00  0.00           C
ATOM   8811  C35 POPE6 152      79.588  99.603  35.569  1.00  0.00           C
ATOM   8814  C36 POPE6 152      80.748  99.533  36.579  1.00  0.00           C
ATOM   8817  C37 POPE6 152      80.317  98.782  37.849  1.00  0.00           C
ATOM   8820  C38 POPE6 152      81.397  98.622  38.929  1.00  0.00           C
ATOM   8823  C39 POPE6 152      80.798  97.933  40.159  1.00  0.00           C
ATOM   8826 0C31 POPE6 152      81.747  97.742  41.349  1.00  0.00           C
ATOM   8829 1C31 POPE6 152      80.947  97.343  42.589  1.00  0.00           C
ATOM   8832 2C31 POPE6 152      81.788  97.052  43.849  1.00  0.00           C
ATOM   8835 3C31 POPE6 152      80.938  96.392  44.939  1.00  0.00           C
ATOM   8838 4C31 POPE6 152      81.658  96.233  46.289  1.00  0.00           C
ATOM   8841 5C31 POPE6 152      80.798  95.452  47.299  1.00  0.00           C
ATOM   8844 6C31 POPE6 152      81.448  95.343  48.679  1.00  0.00           C
ATOM   8848  NH3 POPE7 153       0.983 103.712  70.519  1.00  0.00           N
ATOM   8852  C12 POPE7 153       2.018 103.022  71.359  1.00  0.00           C
ATOM   8855  C11 POPE7 153       3.098 104.032  71.799  1.00  0.00           C
ATOM   8858  P   POPE7 153       5.398 102.903  71.289  1.00  0.00           P
ATOM   8859  O13 POPE7 153       6.308 104.022  70.989  1.00  0.00           O
ATOM   8860  O14 POPE7 153       6.048 101.712  71.889  1.00  0.00           O
ATOM   8861  O11 POPE7 153       4.668 102.362  70.009  1.00  0.00           O
ATOM   8862  O12 POPE7 153       4.258 103.363  72.269  1.00  0.00           O
ATOM   8863  C1  POPE7 153       4.528 103.073  68.799  1.00  0.00           C
ATOM   8866  C2  POPE7 153       4.698 102.082  67.649  1.00  0.00           C
ATOM   8868  O21 POPE7 153       4.278 102.663  66.419  1.00  0.00           O
ATOM   8869  C21 POPE7 153       5.038 103.622  65.969  1.00  0.00           C
ATOM   8870  O22 POPE7 153       6.138 103.943  66.399  1.00  0.00           O
ATOM   8871  C22 POPE7 153       4.388 104.142  64.699  1.00  0.00           C
ATOM   8874  C3  POPE7 153       3.818 100.832  67.849  1.00  0.00           C
ATOM   8877  O31 POPE7 153       3.968  99.962  66.699  1.00  0.00           O
ATOM   8878  C31 POPE7 153       2.918  99.913  65.889  1.00  0.00           C
ATOM   8879  O32 POPE7 153       1.838 100.422  66.079  1.00  0.00           O
ATOM   8880  C32 POPE7 153       3.298  99.123  64.639  1.00  0.00           C
ATOM   8883  C23 POPE7 153       5.388 104.752  63.709  1.00  0.00           C
ATOM   8886  C24 POPE7 153       4.648 105.452  62.569  1.00  0.00           C
ATOM   8889  C25 POPE7 153       5.558 106.322  61.709  1.00  0.00           C
ATOM   8892  C26 POPE7 153       4.768 107.033  60.609  1.00  0.00           C
ATOM   8895  C27 POPE7 153       5.638 107.943  59.729  1.00  0.00           C
ATOM   8898  C28 POPE7 153       4.848 108.792  58.699  1.00  0.00           C
ATOM   8901  C29 POPE7 153       3.868 107.992  57.879  1.00  0.00           C
ATOM   8903 0C21 POPE7 153       2.958 108.502  57.029  1.00  0.00           C
ATOM   8905 1C21 POPE7 153       2.808 109.962  56.669  1.00  0.00           C
ATOM   8908 2C21 POPE7 153       2.608 110.112  55.139  1.00  0.00           C
ATOM   8911 3C21 POPE7 153       3.898 109.773  54.379  1.00  0.00           C
ATOM   8914 4C21 POPE7 153       3.818 109.923  52.859  1.00  0.00           C
ATOM   8917 5C21 POPE7 153       5.178 109.562  52.249  1.00  0.00           C
ATOM   8920 6C21 POPE7 153       5.298 109.883  50.759  1.00  0.00           C
ATOM   8923 7C21 POPE7 153       6.708 109.582  50.249  1.00  0.00           C
ATOM   8926 8C21 POPE7 153       6.968 110.172  48.879  1.00  0.00           C
ATOM   8930  C33 POPE7 153       2.768  99.752  63.319  1.00  0.00           C
ATOM   8933  C34 POPE7 153       3.808  99.773  62.189  1.00  0.00           C
ATOM   8936  C35 POPE7 153       3.258 100.312  60.849  1.00  0.00           C
ATOM   8939  C36 POPE7 153       4.368 100.573  59.819  1.00  0.00           C
ATOM   8942  C37 POPE7 153       5.098 101.912  60.029  1.00  0.00           C
ATOM   8945  C38 POPE7 153       6.438 102.013  59.269  1.00  0.00           C
ATOM   8948  C39 POPE7 153       6.288 102.033  57.739  1.00  0.00           C
ATOM   8951 0C31 POPE7 153       7.628 101.852  56.999  1.00  0.00           C
ATOM   8954 1C31 POPE7 153       7.448 101.653  55.489  1.00  0.00           C
ATOM   8957 2C31 POPE7 153       8.768 101.313  54.779  1.00  0.00           C
ATOM   8960 3C31 POPE7 153       8.598 100.753  53.349  1.00  0.00           C
ATOM   8963 4C31 POPE7 153       7.928 101.712  52.359  1.00  0.00           C
ATOM   8966 5C31 POPE7 153       6.408 101.492  52.199  1.00  0.00           C
ATOM   8969 6C31 POPE7 153       5.788 102.372  51.109  1.00  0.00           C
ATOM   8973  NH3 POPE8 154      89.107  64.153  27.689  1.00  0.00           N
ATOM   8977  C12 POPE8 154      88.887  65.072  26.539  1.00  0.00           C
ATOM   8980  C11 POPE8 154      87.978  66.252  26.909  1.00  0.00           C
ATOM   8983  P   POPE8 154      89.398  67.903  28.419  1.00  0.00           P
ATOM   8984  O13 POPE8 154      90.427  66.902  28.779  1.00  0.00           O
ATOM   8985  O14 POPE8 154      89.816  69.312  28.209  1.00  0.00           O
ATOM   8986  O11 POPE8 154      88.197  67.782  29.449  1.00  0.00           O
ATOM   8987  O12 POPE8 154      88.747  67.432  27.069  1.00  0.00           O
ATOM   8988  C1  POPE8 154      88.297  68.192  30.819  1.00  0.00           C
ATOM   8991  C2  POPE8 154      88.827  67.043  31.759  1.00  0.00           C
ATOM   8993  O21 POPE8 154      87.887  66.642  32.779  1.00  0.00           O
ATOM   8994  C21 POPE8 154      87.607  67.543  33.709  1.00  0.00           C
ATOM   8995  O22 POPE8 154      87.717  68.752  33.599  1.00  0.00           O
ATOM   8996  C22 POPE8 154      87.187  66.822  34.999  1.00  0.00           C
ATOM   8999  C3  POPE8 154      90.236  67.272  32.399  1.00  0.00           C
ATOM   9002  O31 POPE8 154      90.527  66.293  33.439  1.00  0.00           O
ATOM   9003  C31 POPE8 154      90.786  65.063  32.999  1.00  0.00           C
ATOM   9004  O32 POPE8 154      90.818  64.712  31.839  1.00  0.00           O
ATOM   9005  C32 POPE8 154      90.827  64.052  34.139  1.00  0.00           C
ATOM   9008  C23 POPE8 154      88.337  66.752  36.039  1.00  0.00           C
ATOM   9011  C24 POPE8 154      88.038  65.873  37.259  1.00  0.00           C
ATOM   9014  C25 POPE8 154      86.858  66.352  38.119  1.00  0.00           C
ATOM   9017  C26 POPE8 154      86.777  65.632  39.479  1.00  0.00           C
ATOM   9020  C27 POPE8 154      85.557  66.062  40.309  1.00  0.00           C
ATOM   9023  C28 POPE8 154      85.448  65.333  41.659  1.00  0.00           C
ATOM   9026  C29 POPE8 154      86.308  65.932  42.739  1.00  0.00           C
ATOM   9028 0C21 POPE8 154      85.877  66.443  43.909  1.00  0.00           C
ATOM   9030 1C21 POPE8 154      84.447  66.492  44.379  1.00  0.00           C
ATOM   9033 2C21 POPE8 154      83.727  67.793  43.959  1.00  0.00           C
ATOM   9036 3C21 POPE8 154      82.217  67.763  44.279  1.00  0.00           C
ATOM   9039 4C21 POPE8 154      81.537  69.132  44.099  1.00  0.00           C
ATOM   9042 5C21 POPE8 154      81.858  70.113  45.239  1.00  0.00           C
ATOM   9045 6C21 POPE8 154      81.367  71.543  44.969  1.00  0.00           C
ATOM   9048 7C21 POPE8 154      81.947  72.563  45.959  1.00  0.00           C
ATOM   9051 8C21 POPE8 154      81.667  74.022  45.589  1.00  0.00           C
ATOM   9055  C33 POPE8 154      92.127  63.212  34.189  1.00  0.00           C
ATOM   9058  C34 POPE8 154      91.907  61.992  35.099  1.00  0.00           C
ATOM   9061  C35 POPE8 154      93.167  61.313  35.639  1.00  0.00           C
ATOM   9064  C36 POPE8 154      92.847  60.482  36.889  1.00  0.00           C
ATOM   9067  C37 POPE8 154      93.986  60.462  37.909  1.00  0.00           C
ATOM   9070  C38 POPE8 154      93.558  59.852  39.249  1.00  0.00           C
ATOM   9073  C39 POPE8 154      94.428  60.273  40.439  1.00  0.00           C
ATOM   9076 0C31 POPE8 154      93.607  60.972  41.539  1.00  0.00           C
ATOM   9079 1C31 POPE8 154      94.387  61.182  42.849  1.00  0.00           C
ATOM   9082 2C31 POPE8 154      93.488  61.642  43.999  1.00  0.00           C
ATOM   9085 3C31 POPE8 154      93.307  63.172  44.099  1.00  0.00           C
ATOM   9088 4C31 POPE8 154      94.468  63.862  44.829  1.00  0.00           C
ATOM   9091 5C31 POPE8 154      94.167  65.333  45.149  1.00  0.00           C
ATOM   9094 6C31 POPE8 154      95.357  66.083  45.769  1.00  0.00           C
ATOM   9098  NH3 POPE9 155      28.808   4.772  65.309  1.00  0.00           N
ATOM   9102  C12 POPE9 155      29.898   5.782  65.089  1.00  0.00           C
ATOM   9105  C11 POPE9 155      29.918   6.322  63.639  1.00  0.00           C
ATOM   9108  P   POPE9 155      32.348   5.822  62.909  1.00  0.00           P
ATOM   9109  O13 POPE9 155      33.498   5.952  63.809  1.00  0.00           O
ATOM   9110  O14 POPE9 155      31.758   4.462  62.849  1.00  0.00           O
ATOM   9111  O11 POPE9 155      32.698   6.232  61.439  1.00  0.00           O
ATOM   9112  O12 POPE9 155      31.218   6.852  63.339  1.00  0.00           O
ATOM   9113  C1  POPE9 155      31.988   5.782  60.269  1.00  0.00           C
ATOM   9116  C2  POPE9 155      32.908   4.942  59.309  1.00  0.00           C
ATOM   9118  O21 POPE9 155      32.328   3.682  58.879  1.00  0.00           O
ATOM   9119  C21 POPE9 155      31.588   3.742  57.759  1.00  0.00           C
ATOM   9120  O22 POPE9 155      31.418   4.742  57.089  1.00  0.00           O
ATOM   9121  C22 POPE9 155      31.068   2.332  57.379  1.00  0.00           C
ATOM   9124  C3  POPE9 155      34.278   4.642  59.979  1.00  0.00           C
ATOM   9127  O31 POPE9 155      34.958   3.512  59.379  1.00  0.00           O
ATOM   9128  C31 POPE9 155      35.118   3.592  58.059  1.00  0.00           C
ATOM   9129  O32 POPE9 155      34.788   2.702  57.289  1.00  0.00           O
ATOM   9130  C32 POPE9 155      35.897   4.822  57.589  1.00  0.00           C
ATOM   9133  C23 POPE9 155      29.998   2.282  56.269  1.00  0.00           C
ATOM   9136  C24 POPE9 155      30.458   1.432  55.079  1.00  0.00           C
ATOM   9139  C25 POPE9 155      29.378   1.212  53.999  1.00  0.00           C
ATOM   9142  C26 POPE9 155      28.958   2.502  53.299  1.00  0.00           C
ATOM   9145  C27 POPE9 155      27.798   2.302  52.319  1.00  0.00           C
ATOM   9148  C28 POPE9 155      27.278   3.642  51.779  1.00  0.00           C
ATOM   9151  C29 POPE9 155      25.878   3.552  51.229  1.00  0.00           C
ATOM   9153 0C21 POPE9 155      25.568   3.302  49.949  1.00  0.00           C
ATOM   9155 1C21 POPE9 155      26.578   3.042  48.859  1.00  0.00           C
ATOM   9158 2C21 POPE9 155      25.898   2.612  47.549  1.00  0.00           C
ATOM   9161 3C21 POPE9 155      25.108   3.742  46.869  1.00  0.00           C
ATOM   9164 4C21 POPE9 155      23.848   3.252  46.139  1.00  0.00           C
ATOM   9167 5C21 POPE9 155      22.778   2.752  47.109  1.00  0.00           C
ATOM   9170 6C21 POPE9 155      21.408   2.542  46.449  1.00  0.00           C
ATOM   9173 7C21 POPE9 155      20.298   2.322  47.479  1.00  0.00           C
ATOM   9176 8C21 POPE9 155      18.938   2.052  46.849  1.00  0.00           C
ATOM   9180  C33 POPE9 155      35.078   5.712  56.629  1.00  0.00           C
ATOM   9183  C34 POPE9 155      34.848   7.142  57.149  1.00  0.00           C
ATOM   9186  C35 POPE9 155      33.568   7.782  56.589  1.00  0.00           C
ATOM   9189  C36 POPE9 155      33.498   7.852  55.059  1.00  0.00           C
ATOM   9192  C37 POPE9 155      34.368   8.982  54.489  1.00  0.00           C
ATOM   9195  C38 POPE9 155      34.988   8.602  53.149  1.00  0.00           C
ATOM   9198  C39 POPE9 155      35.768   9.752  52.499  1.00  0.00           C
ATOM   9201 0C31 POPE9 155      34.848  10.822  51.899  1.00  0.00           C
ATOM   9204 1C31 POPE9 155      35.597  12.042  51.359  1.00  0.00           C
ATOM   9207 2C31 POPE9 155      36.468  11.682  50.159  1.00  0.00           C
ATOM   9210 3C31 POPE9 155      37.208  12.902  49.589  1.00  0.00           C
ATOM   9213 4C31 POPE9 155      37.998  12.552  48.329  1.00  0.00           C
ATOM   9216 5C31 POPE9 155      37.128  12.422  47.069  1.00  0.00           C
ATOM   9219 6C31 POPE9 155      37.858  11.712  45.939  1.00  0.00           C
ATOM   9223  NH3 POPE  156     111.058 124.668  70.729  1.00  0.00           N
ATOM   9227  C12 POPE  156     110.628 123.512  71.589  1.00  0.00           C
ATOM   9230  C11 POPE  156     109.527 123.953  72.559  1.00  0.00           C
ATOM   9233  P   POPE  156     107.647 125.818  72.509  1.00  0.00           P
ATOM   9234  O13 POPE  156     107.227 125.418  73.859  1.00  0.00           O
ATOM   9235  O14 POPE  156     108.368 127.108  72.369  1.00  0.00           O
ATOM   9236  O11 POPE  156     106.378 125.897  71.559  1.00  0.00           O
ATOM   9237  O12 POPE  156     108.498 124.647  71.839  1.00  0.00           O
ATOM   9238  C1  POPE  156     105.926 124.797  70.749  1.00  0.00           C
ATOM   9241  C2  POPE  156     105.368 125.298  69.389  1.00  0.00           C
ATOM   9243  O21 POPE  156     105.217 124.153  68.549  1.00  0.00           O
ATOM   9244  C21 POPE  156     104.328 124.263  67.579  1.00  0.00           C
ATOM   9245  O22 POPE  156     103.638 125.247  67.339  1.00  0.00           O
ATOM   9246  C22 POPE  156     104.307 122.943  66.819  1.00  0.00           C
ATOM   9249  C3  POPE  156     106.327 126.357  68.769  1.00  0.00           C
ATOM   9252  O31 POPE  156     105.858 127.007  67.569  1.00  0.00           O
ATOM   9253  C31 POPE  156     104.848 127.857  67.679  1.00  0.00           C
ATOM   9254  O32 POPE  156     104.218 128.097  68.699  1.00  0.00           O
ATOM   9255  C32 POPE  156     104.627 128.528  66.319  1.00  0.00           C
ATOM   9258  C23 POPE  156     104.518 123.132  65.309  1.00  0.00           C
ATOM   9261  C24 POPE  156     105.018 121.852  64.629  1.00  0.00           C
ATOM   9264  C25 POPE  156     104.127 120.613  64.849  1.00  0.00           C
ATOM   9267  C26 POPE  156     104.358 119.603  63.719  1.00  0.00           C
ATOM   9270  C27 POPE  156     103.797 118.202  63.969  1.00  0.00           C
ATOM   9273  C28 POPE  156     103.768 117.392  62.659  1.00  0.00           C
ATOM   9276  C29 POPE  156     103.388 115.942  62.859  1.00  0.00           C
ATOM   9278 0C21 POPE  156     102.298 115.322  62.369  1.00  0.00           C
ATOM   9280 1C21 POPE  156     101.198 115.923  61.529  1.00  0.00           C
ATOM   9283 2C21 POPE  156     101.278 115.443  60.069  1.00  0.00           C
ATOM   9286 3C21 POPE  156     100.058 115.903  59.259  1.00  0.00           C
ATOM   9289 4C21 POPE  156     100.067 115.403  57.809  1.00  0.00           C
ATOM   9292 5C21 POPE  156     101.128 116.072  56.929  1.00  0.00           C
ATOM   9295 6C21 POPE  156     101.418 115.263  55.659  1.00  0.00           C
ATOM   9298 7C21 POPE  156     102.456 115.863  54.709  1.00  0.00           C
ATOM   9301 8C21 POPE  156     103.778 115.102  54.719  1.00  0.00           C
ATOM   9305  C33 POPE  156     105.748 129.538  65.979  1.00  0.00           C
ATOM   9308  C34 POPE  156     106.858 128.987  65.059  1.00  0.00           C
ATOM   9311  C35 POPE  156     106.408 128.608  63.629  1.00  0.00           C
ATOM   9314  C36 POPE  156     105.648 129.727  62.899  1.00  0.00           C
ATOM   9317  C37 POPE  156     105.277 129.308  61.469  1.00  0.00           C
ATOM   9320  C38 POPE  156     104.307 130.278  60.759  1.00  0.00           C
ATOM   9323  C39 POPE  156     104.938 131.628  60.369  1.00  0.00           C
ATOM   9326 0C31 POPE  156     105.298 131.747  58.879  1.00  0.00           C
ATOM   9329 1C31 POPE  156     106.518 130.918  58.469  1.00  0.00           C
ATOM   9332 2C31 POPE  156     106.688 130.828  56.949  1.00  0.00           C
ATOM   9335 3C31 POPE  156     107.847 129.918  56.549  1.00  0.00           C
ATOM   9338 4C31 POPE  156     107.917 129.617  55.049  1.00  0.00           C
ATOM   9341 5C31 POPE  156     109.247 128.937  54.699  1.00  0.00           C
ATOM   9344 6C31 POPE  156     109.478 128.617  53.219  1.00  0.00           C
ATOM   9348  NH3 POPE  157      50.298 127.147  23.499  1.00  0.00           N
ATOM   9352  C12 POPE  157      51.798 126.968  23.579  1.00  0.00           C
ATOM   9355  C11 POPE  157      52.228 126.068  24.749  1.00  0.00           C
ATOM   9358  P   POPE  157      54.868 126.518  24.759  1.00  0.00           P
ATOM   9359  O13 POPE  157      55.088 125.368  23.859  1.00  0.00           O
ATOM   9360  O14 POPE  157      55.147 127.868  24.189  1.00  0.00           O
ATOM   9361  O11 POPE  157      55.758 126.357  26.049  1.00  0.00           O
ATOM   9362  O12 POPE  157      53.418 126.528  25.379  1.00  0.00           O
ATOM   9363  C1  POPE  157      56.388 125.138  26.469  1.00  0.00           C
ATOM   9366  C2  POPE  157      55.807 124.543  27.789  1.00  0.00           C
ATOM   9368  O21 POPE  157      56.868 123.773  28.399  1.00  0.00           O
ATOM   9369  C21 POPE  157      56.847 123.642  29.719  1.00  0.00           C
ATOM   9370  O22 POPE  157      56.007 124.083  30.489  1.00  0.00           O
ATOM   9371  C22 POPE  157      58.128 122.922  30.139  1.00  0.00           C
ATOM   9374  C3  POPE  157      54.548 123.663  27.509  1.00  0.00           C
ATOM   9377  O31 POPE  157      53.998 123.052  28.699  1.00  0.00           O
ATOM   9378  C31 POPE  157      53.188 123.843  29.409  1.00  0.00           C
ATOM   9379  O32 POPE  157      52.808 124.948  29.059  1.00  0.00           O
ATOM   9380  C32 POPE  157      52.878 123.202  30.769  1.00  0.00           C
ATOM   9383  C23 POPE  157      58.868 123.663  31.279  1.00  0.00           C
ATOM   9386  C24 POPE  157      58.818 122.903  32.609  1.00  0.00           C
ATOM   9389  C25 POPE  157      59.618 123.602  33.709  1.00  0.00           C
ATOM   9392  C26 POPE  157      59.798 122.712  34.939  1.00  0.00           C
ATOM   9395  C27 POPE  157      60.828 123.263  35.939  1.00  0.00           C
ATOM   9398  C28 POPE  157      61.278 122.222  36.979  1.00  0.00           C
ATOM   9401  C29 POPE  157      60.158 121.812  37.899  1.00  0.00           C
ATOM   9403 0C21 POPE  157      60.098 121.963  39.229  1.00  0.00           C
ATOM   9405 1C21 POPE  157      61.128 122.593  40.139  1.00  0.00           C
ATOM   9408 2C21 POPE  157      60.467 123.692  41.009  1.00  0.00           C
ATOM   9411 3C21 POPE  157      59.468 123.143  42.039  1.00  0.00           C
ATOM   9414 4C21 POPE  157      58.237 124.043  42.199  1.00  0.00           C
ATOM   9417 5C21 POPE  157      57.168 123.393  43.069  1.00  0.00           C
ATOM   9420 6C21 POPE  157      55.947 124.293  43.309  1.00  0.00           C
ATOM   9423 7C21 POPE  157      54.718 123.512  43.769  1.00  0.00           C
ATOM   9426 8C21 POPE  157      53.468 124.382  43.919  1.00  0.00           C
ATOM   9430  C33 POPE  157      53.177 121.683  30.899  1.00  0.00           C
ATOM   9433  C34 POPE  157      53.138 121.222  32.369  1.00  0.00           C
ATOM   9436  C35 POPE  157      54.398 121.632  33.139  1.00  0.00           C
ATOM   9439  C36 POPE  157      54.318 121.373  34.649  1.00  0.00           C
ATOM   9442  C37 POPE  157      55.568 121.882  35.369  1.00  0.00           C
ATOM   9445  C38 POPE  157      55.428 121.863  36.899  1.00  0.00           C
ATOM   9448  C39 POPE  157      55.578 120.473  37.539  1.00  0.00           C
ATOM   9451 0C31 POPE  157      55.158 120.522  39.009  1.00  0.00           C
ATOM   9454 1C31 POPE  157      55.728 119.422  39.909  1.00  0.00           C
ATOM   9457 2C31 POPE  157      55.408 119.752  41.359  1.00  0.00           C
ATOM   9460 3C31 POPE  157      56.048 118.862  42.429  1.00  0.00           C
ATOM   9463 4C31 POPE  157      55.898 119.533  43.799  1.00  0.00           C
ATOM   9466 5C31 POPE  157      55.908 118.582  44.989  1.00  0.00           C
ATOM   9469 6C31 POPE  157      55.648 119.333  46.299  1.00  0.00           C
ATOM   9473  NH3 POPE  158      19.118  92.442  23.129  1.00  0.00           N
ATOM   9477  C12 POPE  158      18.238  91.222  23.109  1.00  0.00           C
ATOM   9480  C11 POPE  158      17.018  91.532  22.219  1.00  0.00           C
ATOM   9483  P   POPE  158      15.318  89.622  22.959  1.00  0.00           P
ATOM   9484  O13 POPE  158      13.888  89.892  22.679  1.00  0.00           O
ATOM   9485  O14 POPE  158      15.748  88.213  22.979  1.00  0.00           O
ATOM   9486  O11 POPE  158      15.708  90.293  24.339  1.00  0.00           O
ATOM   9487  O12 POPE  158      16.208  90.403  21.909  1.00  0.00           O
ATOM   9488  C1  POPE  158      15.188  89.783  25.569  1.00  0.00           C
ATOM   9491  C2  POPE  158      16.218  89.983  26.709  1.00  0.00           C
ATOM   9493  O21 POPE  158      15.558  89.712  27.959  1.00  0.00           O
ATOM   9494  C21 POPE  158      16.318  89.183  28.919  1.00  0.00           C
ATOM   9495  O22 POPE  158      17.528  89.062  28.879  1.00  0.00           O
ATOM   9496  C22 POPE  158      15.478  88.843  30.159  1.00  0.00           C
ATOM   9499  C3  POPE  158      16.778  91.443  26.689  1.00  0.00           C
ATOM   9502  O31 POPE  158      18.138  91.453  27.159  1.00  0.00           O
ATOM   9503  C31 POPE  158      18.348  92.162  28.249  1.00  0.00           C
ATOM   9504  O32 POPE  158      17.598  93.013  28.679  1.00  0.00           O
ATOM   9505  C32 POPE  158      19.648  91.742  28.919  1.00  0.00           C
ATOM   9508  C23 POPE  158      16.108  89.352  31.479  1.00  0.00           C
ATOM   9511  C24 POPE  158      15.358  88.902  32.739  1.00  0.00           C
ATOM   9514  C25 POPE  158      15.988  89.432  34.049  1.00  0.00           C
ATOM   9517  C26 POPE  158      17.128  88.572  34.619  1.00  0.00           C
ATOM   9520  C27 POPE  158      16.628  87.453  35.559  1.00  0.00           C
ATOM   9523  C28 POPE  158      16.748  87.833  37.059  1.00  0.00           C
ATOM   9526  C29 POPE  158      15.858  86.982  37.939  1.00  0.00           C
ATOM   9528 0C21 POPE  158      16.168  86.303  39.049  1.00  0.00           C
ATOM   9530 1C21 POPE  158      17.498  86.212  39.779  1.00  0.00           C
ATOM   9533 2C21 POPE  158      17.258  86.203  41.309  1.00  0.00           C
ATOM   9536 3C21 POPE  158      18.458  85.772  42.159  1.00  0.00           C
ATOM   9539 4C21 POPE  158      19.698  86.662  42.019  1.00  0.00           C
ATOM   9542 5C21 POPE  158      20.738  86.443  43.129  1.00  0.00           C
ATOM   9545 6C21 POPE  158      22.058  87.182  42.889  1.00  0.00           C
ATOM   9548 7C21 POPE  158      22.938  87.262  44.139  1.00  0.00           C
ATOM   9551 8C21 POPE  158      24.258  87.992  43.929  1.00  0.00           C
ATOM   9555  C33 POPE  158      19.388  91.562  30.429  1.00  0.00           C
ATOM   9558  C34 POPE  158      20.488  90.832  31.199  1.00  0.00           C
ATOM   9561  C35 POPE  158      20.068  90.562  32.649  1.00  0.00           C
ATOM   9564  C36 POPE  158      21.218  90.082  33.529  1.00  0.00           C
ATOM   9567  C37 POPE  158      20.748  89.773  34.959  1.00  0.00           C
ATOM   9570  C38 POPE  158      21.878  89.743  35.989  1.00  0.00           C
ATOM   9573  C39 POPE  158      22.278  91.152  36.449  1.00  0.00           C
ATOM   9576 0C31 POPE  158      23.288  91.152  37.599  1.00  0.00           C
ATOM   9579 1C31 POPE  158      23.097  92.332  38.559  1.00  0.00           C
ATOM   9582 2C31 POPE  158      23.878  92.173  39.869  1.00  0.00           C
ATOM   9585 3C31 POPE  158      23.488  93.232  40.909  1.00  0.00           C
ATOM   9588 4C31 POPE  158      24.168  93.013  42.269  1.00  0.00           C
ATOM   9591 5C31 POPE  158      23.738  94.053  43.319  1.00  0.00           C
ATOM   9594 6C31 POPE  158      24.388  93.852  44.689  1.00  0.00           C
ATOM   9598  NH3 POPE  159      29.778 109.752  62.019  1.00  0.00           N
ATOM   9602  C12 POPE  159      30.398 108.502  62.549  1.00  0.00           C
ATOM   9605  C11 POPE  159      30.928 108.803  63.969  1.00  0.00           C
ATOM   9608  P   POPE  159      31.988 110.682  65.399  1.00  0.00           P
ATOM   9609  O13 POPE  159      30.948 111.002  66.389  1.00  0.00           O
ATOM   9610  O14 POPE  159      33.008 109.712  65.809  1.00  0.00           O
ATOM   9611  O11 POPE  159      32.757 111.992  64.929  1.00  0.00           O
ATOM   9612  O12 POPE  159      31.288 110.182  64.079  1.00  0.00           O
ATOM   9613  C1  POPE  159      33.628 111.932  63.769  1.00  0.00           C
ATOM   9616  C2  POPE  159      33.018 112.652  62.529  1.00  0.00           C
ATOM   9618  O21 POPE  159      33.757 112.283  61.359  1.00  0.00           O
ATOM   9619  C21 POPE  159      33.288 111.233  60.719  1.00  0.00           C
ATOM   9620  O22 POPE  159      32.438 110.452  61.129  1.00  0.00           O
ATOM   9621  C22 POPE  159      33.908 111.192  59.309  1.00  0.00           C
ATOM   9624  C3  POPE  159      33.118 114.193  62.649  1.00  0.00           C
ATOM   9627  O31 POPE  159      32.068 114.953  62.029  1.00  0.00           O
ATOM   9628  C31 POPE  159      31.768 114.883  60.739  1.00  0.00           C
ATOM   9629  O32 POPE  159      32.238 114.142  59.899  1.00  0.00           O
ATOM   9630  C32 POPE  159      30.698 115.962  60.489  1.00  0.00           C
ATOM   9633  C23 POPE  159      33.238 110.172  58.349  1.00  0.00           C
ATOM   9636  C24 POPE  159      32.778 110.783  57.019  1.00  0.00           C
ATOM   9639  C25 POPE  159      33.868 111.012  55.979  1.00  0.00           C
ATOM   9642  C26 POPE  159      33.238 111.282  54.609  1.00  0.00           C
ATOM   9645  C27 POPE  159      34.268 111.472  53.479  1.00  0.00           C
ATOM   9648  C28 POPE  159      33.648 112.003  52.169  1.00  0.00           C
ATOM   9651  C29 POPE  159      33.268 113.462  52.259  1.00  0.00           C
ATOM   9653 0C21 POPE  159      33.167 114.333  51.239  1.00  0.00           C
ATOM   9655 1C21 POPE  159      33.327 114.032  49.769  1.00  0.00           C
ATOM   9658 2C21 POPE  159      31.968 113.692  49.139  1.00  0.00           C
ATOM   9661 3C21 POPE  159      31.938 113.703  47.609  1.00  0.00           C
ATOM   9664 4C21 POPE  159      32.028 115.093  46.959  1.00  0.00           C
ATOM   9667 5C21 POPE  159      30.798 115.993  47.229  1.00  0.00           C
ATOM   9670 6C21 POPE  159      30.918 117.383  46.589  1.00  0.00           C
ATOM   9673 7C21 POPE  159      29.598 118.172  46.669  1.00  0.00           C
ATOM   9676 8C21 POPE  159      29.678 119.592  46.109  1.00  0.00           C
ATOM   9680  C33 POPE  159      30.408 116.233  58.999  1.00  0.00           C
ATOM   9683  C34 POPE  159      29.417 117.392  58.759  1.00  0.00           C
ATOM   9686  C35 POPE  159      30.048 118.593  58.039  1.00  0.00           C
ATOM   9689  C36 POPE  159      29.058 119.342  57.139  1.00  0.00           C
ATOM   9692  C37 POPE  159      29.698 120.403  56.229  1.00  0.00           C
ATOM   9695  C38 POPE  159      28.768 120.842  55.089  1.00  0.00           C
ATOM   9698  C39 POPE  159      29.008 122.262  54.569  1.00  0.00           C
ATOM   9701 0C31 POPE  159      30.208 122.432  53.619  1.00  0.00           C
ATOM   9704 1C31 POPE  159      30.318 123.882  53.119  1.00  0.00           C
ATOM   9707 2C31 POPE  159      31.508 124.153  52.199  1.00  0.00           C
ATOM   9710 3C31 POPE  159      31.598 125.637  51.799  1.00  0.00           C
ATOM   9713 4C31 POPE  159      32.658 125.947  50.729  1.00  0.00           C
ATOM   9716 5C31 POPE  159      32.667 127.437  50.349  1.00  0.00           C
ATOM   9719 6C31 POPE  159      33.518 127.747  49.109  1.00  0.00           C
ATOM   9723  NH3 POPE  160      15.808  41.313  67.099  1.00  0.00           N
ATOM   9727  C12 POPE  160      15.108  40.013  66.809  1.00  0.00           C
ATOM   9730  C11 POPE  160      16.108  38.962  66.349  1.00  0.00           C
ATOM   9733  P   POPE  160      15.558  37.022  64.709  1.00  0.00           P
ATOM   9734  O13 POPE  160      17.008  36.812  64.459  1.00  0.00           O
ATOM   9735  O14 POPE  160      14.638  35.863  64.619  1.00  0.00           O
ATOM   9736  O11 POPE  160      15.018  38.223  63.819  1.00  0.00           O
ATOM   9737  O12 POPE  160      15.458  37.712  66.119  1.00  0.00           O
ATOM   9738  C1  POPE  160      14.918  38.012  62.409  1.00  0.00           C
ATOM   9741  C2  POPE  160      14.508  39.312  61.659  1.00  0.00           C
ATOM   9743  O21 POPE  160      15.048  39.242  60.329  1.00  0.00           O
ATOM   9744  C21 POPE  160      14.338  38.493  59.499  1.00  0.00           C
ATOM   9745  O22 POPE  160      13.248  38.002  59.749  1.00  0.00           O
ATOM   9746  C22 POPE  160      15.048  38.363  58.139  1.00  0.00           C
ATOM   9749  C3  POPE  160      15.028  40.592  62.399  1.00  0.00           C
ATOM   9752  O31 POPE  160      14.998  41.863  61.709  1.00  0.00           O
ATOM   9753  C31 POPE  160      14.118  42.182  60.789  1.00  0.00           C
ATOM   9754  O32 POPE  160      13.218  41.482  60.349  1.00  0.00           O
ATOM   9755  C32 POPE  160      14.378  43.633  60.359  1.00  0.00           C
ATOM   9758  C23 POPE  160      14.178  38.852  56.959  1.00  0.00           C
ATOM   9761  C24 POPE  160      14.668  38.512  55.539  1.00  0.00           C
ATOM   9764  C25 POPE  160      13.658  38.943  54.449  1.00  0.00           C
ATOM   9767  C26 POPE  160      13.548  40.462  54.199  1.00  0.00           C
ATOM   9770  C27 POPE  160      12.518  40.812  53.089  1.00  0.00           C
ATOM   9773  C28 POPE  160      12.418  42.322  52.769  1.00  0.00           C
ATOM   9776  C29 POPE  160      13.148  42.703  51.499  1.00  0.00           C
ATOM   9778 0C21 POPE  160      12.598  43.242  50.389  1.00  0.00           C
ATOM   9780 1C21 POPE  160      11.138  43.602  50.189  1.00  0.00           C
ATOM   9783 2C21 POPE  160      10.808  43.892  48.709  1.00  0.00           C
ATOM   9786 3C21 POPE  160       9.418  44.552  48.529  1.00  0.00           C
ATOM   9789 4C21 POPE  160       9.078  44.902  47.069  1.00  0.00           C
ATOM   9792 5C21 POPE  160      10.038  45.902  46.409  1.00  0.00           C
ATOM   9795 6C21 POPE  160       9.658  46.222  44.959  1.00  0.00           C
ATOM   9798 7C21 POPE  160      10.648  47.212  44.319  1.00  0.00           C
ATOM   9801 8C21 POPE  160      10.378  47.492  42.839  1.00  0.00           C
ATOM   9805  C33 POPE  160      14.208  43.862  58.839  1.00  0.00           C
ATOM   9808  C34 POPE  160      14.558  45.302  58.429  1.00  0.00           C
ATOM   9811  C35 POPE  160      14.388  45.562  56.929  1.00  0.00           C
ATOM   9814  C36 POPE  160      15.148  46.802  56.439  1.00  0.00           C
ATOM   9817  C37 POPE  160      14.908  47.092  54.949  1.00  0.00           C
ATOM   9820  C38 POPE  160      15.938  48.052  54.359  1.00  0.00           C
ATOM   9823  C39 POPE  160      15.628  48.402  52.889  1.00  0.00           C
ATOM   9826 0C31 POPE  160      16.748  49.212  52.229  1.00  0.00           C
ATOM   9829 1C31 POPE  160      16.438  49.512  50.749  1.00  0.00           C
ATOM   9832 2C31 POPE  160      17.538  50.312  50.039  1.00  0.00           C
ATOM   9835 3C31 POPE  160      17.148  50.632  48.589  1.00  0.00           C
ATOM   9838 4C31 POPE  160      16.128  51.782  48.489  1.00  0.00           C
ATOM   9841 5C31 POPE  160      15.488  51.882  47.099  1.00  0.00           C
ATOM   9844 6C31 POPE  160      14.418  52.973  46.999  1.00  0.00           C
ATOM   9848  NH3 POPE  161      49.818  25.102  23.349  1.00  0.00           N
ATOM   9852  C12 POPE  161      51.007  25.443  24.199  1.00  0.00           C
ATOM   9855  C11 POPE  161      51.467  26.882  23.989  1.00  0.00           C
ATOM   9858  P   POPE  161      49.998  29.072  23.869  1.00  0.00           P
ATOM   9859  O13 POPE  161      51.088  29.662  23.069  1.00  0.00           O
ATOM   9860  O14 POPE  161      48.698  28.852  23.209  1.00  0.00           O
ATOM   9861  O11 POPE  161      49.728  29.953  25.159  1.00  0.00           O
ATOM   9862  O12 POPE  161      50.498  27.752  24.539  1.00  0.00           O
ATOM   9863  C1  POPE  161      50.147  31.312  25.219  1.00  0.00           C
ATOM   9866  C2  POPE  161      51.537  31.422  25.899  1.00  0.00           C
ATOM   9868  O21 POPE  161      51.507  32.142  27.129  1.00  0.00           O
ATOM   9869  C21 POPE  161      51.088  33.392  27.089  1.00  0.00           C
ATOM   9870  O22 POPE  161      50.747  34.012  26.099  1.00  0.00           O
ATOM   9871  C22 POPE  161      51.158  33.952  28.509  1.00  0.00           C
ATOM   9874  C3  POPE  161      52.658  31.953  24.949  1.00  0.00           C
ATOM   9877  O31 POPE  161      53.908  31.342  25.269  1.00  0.00           O
ATOM   9878  C31 POPE  161      54.948  31.892  25.909  1.00  0.00           C
ATOM   9879  O32 POPE  161      56.007  31.312  26.059  1.00  0.00           O
ATOM   9880  C32 POPE  161      54.658  33.273  26.509  1.00  0.00           C
ATOM   9883  C23 POPE  161      50.877  35.473  28.569  1.00  0.00           C
ATOM   9886  C24 POPE  161      50.528  35.972  29.979  1.00  0.00           C
ATOM   9889  C25 POPE  161      51.678  35.842  30.969  1.00  0.00           C
ATOM   9892  C26 POPE  161      51.208  35.853  32.429  1.00  0.00           C
ATOM   9895  C27 POPE  161      52.388  35.642  33.379  1.00  0.00           C
ATOM   9898  C28 POPE  161      51.997  35.452  34.849  1.00  0.00           C
ATOM   9901  C29 POPE  161      51.378  36.672  35.489  1.00  0.00           C
ATOM   9903 0C21 POPE  161      51.128  36.812  36.799  1.00  0.00           C
ATOM   9905 1C21 POPE  161      51.428  35.782  37.859  1.00  0.00           C
ATOM   9908 2C21 POPE  161      51.798  36.403  39.219  1.00  0.00           C
ATOM   9911 3C21 POPE  161      50.618  37.092  39.909  1.00  0.00           C
ATOM   9914 4C21 POPE  161      50.898  37.462  41.379  1.00  0.00           C
ATOM   9917 5C21 POPE  161      52.038  38.483  41.559  1.00  0.00           C
ATOM   9920 6C21 POPE  161      52.148  38.932  43.029  1.00  0.00           C
ATOM   9923 7C21 POPE  161      53.358  39.822  43.319  1.00  0.00           C
ATOM   9926 8C21 POPE  161      53.358  40.403  44.729  1.00  0.00           C
ATOM   9930  C33 POPE  161      55.908  33.842  27.219  1.00  0.00           C
ATOM   9933  C34 POPE  161      55.588  35.002  28.159  1.00  0.00           C
ATOM   9936  C35 POPE  161      56.847  35.613  28.769  1.00  0.00           C
ATOM   9939  C36 POPE  161      56.558  36.723  29.789  1.00  0.00           C
ATOM   9942  C37 POPE  161      56.308  36.212  31.219  1.00  0.00           C
ATOM   9945  C38 POPE  161      55.828  37.352  32.119  1.00  0.00           C
ATOM   9948  C39 POPE  161      55.908  37.072  33.629  1.00  0.00           C
ATOM   9951 0C31 POPE  161      55.158  38.172  34.419  1.00  0.00           C
ATOM   9954 1C31 POPE  161      55.368  38.142  35.939  1.00  0.00           C
ATOM   9957 2C31 POPE  161      54.388  39.102  36.639  1.00  0.00           C
ATOM   9960 3C31 POPE  161      54.908  39.743  37.939  1.00  0.00           C
ATOM   9963 4C31 POPE  161      55.417  38.752  38.989  1.00  0.00           C
ATOM   9966 5C31 POPE  161      55.858  39.452  40.279  1.00  0.00           C
ATOM   9969 6C31 POPE  161      56.348  38.493  41.359  1.00  0.00           C
ATOM   9973  NH3 POPE  162      59.058 103.602  63.209  1.00  0.00           N
ATOM   9977  C12 POPE  162      57.858 102.703  63.209  1.00  0.00           C
ATOM   9980  C11 POPE  162      56.597 103.393  62.689  1.00  0.00           C
ATOM   9983  P   POPE  162      54.518 102.402  63.869  1.00  0.00           P
ATOM   9984  O13 POPE  162      53.638 101.212  63.799  1.00  0.00           O
ATOM   9985  O14 POPE  162      55.338 102.623  65.079  1.00  0.00           O
ATOM   9986  O11 POPE  162      53.658 103.703  63.609  1.00  0.00           O
ATOM   9987  O12 POPE  162      55.498 102.472  62.629  1.00  0.00           O
ATOM   9988  C1  POPE  162      52.408 103.593  62.919  1.00  0.00           C
ATOM   9991  C2  POPE  162      52.538 103.472  61.359  1.00  0.00           C
ATOM   9993  O21 POPE  162      52.917 102.182  60.869  1.00  0.00           O
ATOM   9994  C21 POPE  162      52.078 101.182  61.009  1.00  0.00           C
ATOM   9995  O22 POPE  162      51.028 101.212  61.639  1.00  0.00           O
ATOM   9996  C22 POPE  162      52.577 100.032  60.139  1.00  0.00           C
ATOM   9999  C3  POPE  162      53.568 104.473  60.799  1.00  0.00           C
ATOM  10002  O31 POPE  162      53.377 104.692  59.389  1.00  0.00           O
ATOM  10003  C31 POPE  162      53.918 103.902  58.459  1.00  0.00           C
ATOM  10004  O32 POPE  162      53.428 103.803  57.329  1.00  0.00           O
ATOM  10005  C32 POPE  162      55.248 103.242  58.819  1.00  0.00           C
ATOM  10008  C23 POPE  162      52.528 100.403  58.619  1.00  0.00           C
ATOM  10011  C24 POPE  162      53.608  99.703  57.769  1.00  0.00           C
ATOM  10014  C25 POPE  162      53.228  98.283  57.339  1.00  0.00           C
ATOM  10017  C26 POPE  162      52.808  98.172  55.869  1.00  0.00           C
ATOM  10020  C27 POPE  162      52.498  96.723  55.469  1.00  0.00           C
ATOM  10023  C28 POPE  162      52.028  96.543  54.009  1.00  0.00           C
ATOM  10026  C29 POPE  162      51.597  95.123  53.789  1.00  0.00           C
ATOM  10028 0C21 POPE  162      51.378  94.492  52.629  1.00  0.00           C
ATOM  10030 1C21 POPE  162      51.528  95.072  51.249  1.00  0.00           C
ATOM  10033 2C21 POPE  162      50.347  95.972  50.829  1.00  0.00           C
ATOM  10036 3C21 POPE  162      50.368  96.303  49.319  1.00  0.00           C
ATOM  10039 4C21 POPE  162      49.368  97.383  48.889  1.00  0.00           C
ATOM  10042 5C21 POPE  162      49.568  98.703  49.659  1.00  0.00           C
ATOM  10045 6C21 POPE  162      49.097  99.962  48.909  1.00  0.00           C
ATOM  10048 7C21 POPE  162      49.438 101.222  49.719  1.00  0.00           C
ATOM  10051 8C21 POPE  162      49.007 102.563  49.099  1.00  0.00           C
ATOM  10055  C33 POPE  162      55.918 102.623  57.569  1.00  0.00           C
ATOM  10058  C34 POPE  162      57.257 101.922  57.849  1.00  0.00           C
ATOM  10061  C35 POPE  162      57.798 101.063  56.679  1.00  0.00           C
ATOM  10064  C36 POPE  162      57.327 101.492  55.269  1.00  0.00           C
ATOM  10067  C37 POPE  162      57.868 100.613  54.129  1.00  0.00           C
ATOM  10070  C38 POPE  162      57.048 100.783  52.849  1.00  0.00           C
ATOM  10073  C39 POPE  162      57.327  99.722  51.769  1.00  0.00           C
ATOM  10076 0C31 POPE  162      56.248  99.712  50.669  1.00  0.00           C
ATOM  10079 1C31 POPE  162      54.968  98.953  51.049  1.00  0.00           C
ATOM  10082 2C31 POPE  162      53.768  99.223  50.129  1.00  0.00           C
ATOM  10085 3C31 POPE  162      54.058  98.962  48.649  1.00  0.00           C
ATOM  10088 4C31 POPE  162      52.847  99.263  47.759  1.00  0.00           C
ATOM  10091 5C31 POPE  162      53.128  98.972  46.289  1.00  0.00           C
ATOM  10094 6C31 POPE  162      51.878  99.053  45.409  1.00  0.00           C
ATOM  10098  NH3 POPE  163      61.828 109.762  63.119  1.00  0.00           N
ATOM  10102  C12 POPE  163      62.938 110.783  63.099  1.00  0.00           C
ATOM  10105  C11 POPE  163      63.808 110.623  61.839  1.00  0.00           C
ATOM  10108  P   POPE  163      65.808 108.953  62.119  1.00  0.00           P
ATOM  10109  O13 POPE  163      66.448 110.053  62.859  1.00  0.00           O
ATOM  10110  O14 POPE  163      65.838 107.612  62.779  1.00  0.00           O
ATOM  10111  O11 POPE  163      66.488 108.803  60.709  1.00  0.00           O
ATOM  10112  O12 POPE  163      64.318 109.293  61.759  1.00  0.00           O
ATOM  10113  C1  POPE  163      67.528 107.863  60.429  1.00  0.00           C
ATOM  10116  C2  POPE  163      68.908 108.552  60.269  1.00  0.00           C
ATOM  10118  O21 POPE  163      69.887 107.563  59.919  1.00  0.00           O
ATOM  10119  C21 POPE  163      69.908 107.222  58.649  1.00  0.00           C
ATOM  10120  O22 POPE  163      69.217 107.722  57.769  1.00  0.00           O
ATOM  10121  C22 POPE  163      70.958 106.122  58.469  1.00  0.00           C
ATOM  10124  C3  POPE  163      69.418 109.242  61.549  1.00  0.00           C
ATOM  10127  O31 POPE  163      70.628 109.953  61.219  1.00  0.00           O
ATOM  10128  C31 POPE  163      71.548 110.063  62.149  1.00  0.00           C
ATOM  10129  O32 POPE  163      71.548 109.513  63.239  1.00  0.00           O
ATOM  10130  C32 POPE  163      72.647 110.982  61.639  1.00  0.00           C
ATOM  10133  C23 POPE  163      70.888 105.412  57.109  1.00  0.00           C
ATOM  10136  C24 POPE  163      71.798 104.172  57.049  1.00  0.00           C
ATOM  10139  C25 POPE  163      72.088 103.752  55.609  1.00  0.00           C
ATOM  10142  C26 POPE  163      73.058 102.572  55.479  1.00  0.00           C
ATOM  10145  C27 POPE  163      73.548 102.392  54.039  1.00  0.00           C
ATOM  10148  C28 POPE  163      74.577 101.273  53.889  1.00  0.00           C
ATOM  10151  C29 POPE  163      75.137 101.173  52.489  1.00  0.00           C
ATOM  10153 0C21 POPE  163      76.378 100.783  52.169  1.00  0.00           C
ATOM  10155 1C21 POPE  163      77.438 100.343  53.149  1.00  0.00           C
ATOM  10158 2C21 POPE  163      78.448 101.453  53.469  1.00  0.00           C
ATOM  10161 3C21 POPE  163      79.508 101.662  52.379  1.00  0.00           C
ATOM  10164 4C21 POPE  163      80.568 102.693  52.809  1.00  0.00           C
ATOM  10167 5C21 POPE  163      81.807 102.672  51.909  1.00  0.00           C
ATOM  10170 6C21 POPE  163      82.957 103.523  52.469  1.00  0.00           C
ATOM  10173 7C21 POPE  163      84.338 103.083  51.959  1.00  0.00           C
ATOM  10176 8C21 POPE  163      85.487 103.882  52.569  1.00  0.00           C
ATOM  10180  C33 POPE  163      73.788 111.203  62.649  1.00  0.00           C
ATOM  10183  C34 POPE  163      74.467 112.553  62.379  1.00  0.00           C
ATOM  10186  C35 POPE  163      75.268 112.623  61.079  1.00  0.00           C
ATOM  10189  C36 POPE  163      76.757 112.372  61.299  1.00  0.00           C
ATOM  10192  C37 POPE  163      77.647 113.032  60.239  1.00  0.00           C
ATOM  10195  C38 POPE  163      79.118 112.983  60.669  1.00  0.00           C
ATOM  10198  C39 POPE  163      80.037 113.972  59.939  1.00  0.00           C
ATOM  10201 0C31 POPE  163      80.308 113.633  58.469  1.00  0.00           C
ATOM  10204 1C31 POPE  163      81.117 114.752  57.799  1.00  0.00           C
ATOM  10207 2C31 POPE  163      81.448 114.482  56.319  1.00  0.00           C
ATOM  10210 3C31 POPE  163      82.647 113.533  56.129  1.00  0.00           C
ATOM  10213 4C31 POPE  163      83.218 113.612  54.709  1.00  0.00           C
ATOM  10216 5C31 POPE  163      84.468 112.742  54.519  1.00  0.00           C
ATOM  10219 6C31 POPE  163      85.187 113.003  53.189  1.00  0.00           C
ATOM  10223  NH3 POPE  164      56.987 129.528  25.279  1.00  0.00           N
ATOM  10227  C12 POPE  164      58.058 128.767  25.999  1.00  0.00           C
ATOM  10230  C11 POPE  164      58.818 127.928  24.959  1.00  0.00           C
ATOM  10233  P   POPE  164      61.038 126.968  26.139  1.00  0.00           P
ATOM  10234  O13 POPE  164      61.978 126.518  25.099  1.00  0.00           O
ATOM  10235  O14 POPE  164      61.278 128.328  26.669  1.00  0.00           O
ATOM  10236  O11 POPE  164      60.918 125.918  27.279  1.00  0.00           O
ATOM  10237  O12 POPE  164      59.588 126.898  25.549  1.00  0.00           O
ATOM  10238  C1  POPE  164      61.847 125.838  28.349  1.00  0.00           C
ATOM  10241  C2  POPE  164      62.948 124.778  28.049  1.00  0.00           C
ATOM  10243  O21 POPE  164      63.307 124.083  29.259  1.00  0.00           O
ATOM  10244  C21 POPE  164      63.808 124.837  30.219  1.00  0.00           C
ATOM  10245  O22 POPE  164      64.037 126.037  30.149  1.00  0.00           O
ATOM  10246  C22 POPE  164      64.128 123.973  31.439  1.00  0.00           C
ATOM  10249  C3  POPE  164      64.188 125.347  27.279  1.00  0.00           C
ATOM  10252  O31 POPE  164      65.397 124.638  27.639  1.00  0.00           O
ATOM  10253  C31 POPE  164      66.428 125.397  27.989  1.00  0.00           C
ATOM  10254  O32 POPE  164      66.628 126.548  27.649  1.00  0.00           O
ATOM  10255  C32 POPE  164      67.257 124.638  29.029  1.00  0.00           C
ATOM  10258  C23 POPE  164      64.198 124.798  32.749  1.00  0.00           C
ATOM  10261  C24 POPE  164      64.957 124.072  33.869  1.00  0.00           C
ATOM  10264  C25 POPE  164      64.978 124.858  35.199  1.00  0.00           C
ATOM  10267  C26 POPE  164      65.778 124.142  36.289  1.00  0.00           C
ATOM  10270  C27 POPE  164      65.827 124.927  37.609  1.00  0.00           C
ATOM  10273  C28 POPE  164      66.798 124.333  38.649  1.00  0.00           C
ATOM  10276  C29 POPE  164      66.327 123.002  39.189  1.00  0.00           C
ATOM  10278 0C21 POPE  164      66.308 122.643  40.479  1.00  0.00           C
ATOM  10280 1C21 POPE  164      66.798 123.472  41.639  1.00  0.00           C
ATOM  10283 2C21 POPE  164      65.717 124.392  42.239  1.00  0.00           C
ATOM  10286 3C21 POPE  164      64.497 123.633  42.769  1.00  0.00           C
ATOM  10289 4C21 POPE  164      63.808 124.313  43.949  1.00  0.00           C
ATOM  10292 5C21 POPE  164      62.818 123.382  44.659  1.00  0.00           C
ATOM  10295 6C21 POPE  164      62.228 123.983  45.939  1.00  0.00           C
ATOM  10298 7C21 POPE  164      61.467 122.952  46.789  1.00  0.00           C
ATOM  10301 8C21 POPE  164      61.077 123.483  48.169  1.00  0.00           C
ATOM  10305  C33 POPE  164      67.548 125.537  30.239  1.00  0.00           C
ATOM  10308  C34 POPE  164      68.068 124.738  31.439  1.00  0.00           C
ATOM  10311  C35 POPE  164      68.497 125.648  32.589  1.00  0.00           C
ATOM  10314  C36 POPE  164      69.198 124.907  33.729  1.00  0.00           C
ATOM  10317  C37 POPE  164      70.188 125.818  34.469  1.00  0.00           C
ATOM  10320  C38 POPE  164      71.048 125.078  35.509  1.00  0.00           C
ATOM  10323  C39 POPE  164      70.257 124.627  36.739  1.00  0.00           C
ATOM  10326 0C31 POPE  164      71.198 124.162  37.869  1.00  0.00           C
ATOM  10329 1C31 POPE  164      70.568 124.233  39.269  1.00  0.00           C
ATOM  10332 2C31 POPE  164      71.647 124.293  40.349  1.00  0.00           C
ATOM  10335 3C31 POPE  164      71.107 124.123  41.779  1.00  0.00           C
ATOM  10338 4C31 POPE  164      72.238 124.132  42.819  1.00  0.00           C
ATOM  10341 5C31 POPE  164      71.798 123.553  44.169  1.00  0.00           C
ATOM  10344 6C31 POPE  164      72.967 123.353  45.139  1.00  0.00           C
ATOM  10348  NH3 POPE  165      95.497   2.932  26.169  1.00  0.00           N
ATOM  10352  C12 POPE  165      96.868   2.762  25.569  1.00  0.00           C
ATOM  10355  C11 POPE  165      97.948   3.532  26.349  1.00  0.00           C
ATOM  10358  P   POPE  165      96.907   5.892  26.889  1.00  0.00           P
ATOM  10359  O13 POPE  165      96.147   6.682  25.889  1.00  0.00           O
ATOM  10360  O14 POPE  165      96.077   5.112  27.839  1.00  0.00           O
ATOM  10361  O11 POPE  165      97.828   6.912  27.619  1.00  0.00           O
ATOM  10362  O12 POPE  165      97.847   4.922  26.099  1.00  0.00           O
ATOM  10363  C1  POPE  165      99.237   6.762  27.799  1.00  0.00           C
ATOM  10366  C2  POPE  165      99.568   7.152  29.259  1.00  0.00           C
ATOM  10368  O21 POPE  165     100.347   6.152  29.939  1.00  0.00           O
ATOM  10369  C21 POPE  165      99.827   4.962  30.159  1.00  0.00           C
ATOM  10370  O22 POPE  165      98.778   4.522  29.729  1.00  0.00           O
ATOM  10371  C22 POPE  165     100.737   4.222  31.139  1.00  0.00           C
ATOM  10374  C3  POPE  165      98.258   7.522  30.039  1.00  0.00           C
ATOM  10377  O31 POPE  165      98.498   7.872  31.409  1.00  0.00           O
ATOM  10378  C31 POPE  165      98.677   9.152  31.669  1.00  0.00           C
ATOM  10379  O32 POPE  165      98.747  10.052  30.849  1.00  0.00           O
ATOM  10380  C32 POPE  165      98.817   9.332  33.189  1.00  0.00           C
ATOM  10383  C23 POPE  165      99.848   3.582  32.219  1.00  0.00           C
ATOM  10386  C24 POPE  165     100.578   3.292  33.519  1.00  0.00           C
ATOM  10389  C25 POPE  165      99.557   3.082  34.639  1.00  0.00           C
ATOM  10392  C26 POPE  165     100.187   2.652  35.959  1.00  0.00           C
ATOM  10395  C27 POPE  165      99.188   2.752  37.129  1.00  0.00           C
ATOM  10398  C28 POPE  165      99.816   2.552  38.509  1.00  0.00           C
ATOM  10401  C29 POPE  165     100.737   3.692  38.849  1.00  0.00           C
ATOM  10403 0C21 POPE  165     100.697   4.482  39.939  1.00  0.00           C
ATOM  10405 1C21 POPE  165      99.767   4.352  41.119  1.00  0.00           C
ATOM  10408 2C21 POPE  165     100.567   4.512  42.419  1.00  0.00           C
ATOM  10411 3C21 POPE  165      99.697   4.432  43.669  1.00  0.00           C
ATOM  10414 4C21 POPE  165     100.487   4.782  44.929  1.00  0.00           C
ATOM  10417 5C21 POPE  165     101.357   3.632  45.459  1.00  0.00           C
ATOM  10420 6C21 POPE  165     102.108   4.082  46.719  1.00  0.00           C
ATOM  10423 7C21 POPE  165     103.128   3.082  47.269  1.00  0.00           C
ATOM  10426 8C21 POPE  165     103.846   3.672  48.479  1.00  0.00           C
ATOM  10430  C33 POPE  165      98.787   8.002  33.979  1.00  0.00           C
ATOM  10433  C34 POPE  165      98.817   8.222  35.499  1.00  0.00           C
ATOM  10436  C35 POPE  165     100.168   8.722  36.029  1.00  0.00           C
ATOM  10439  C36 POPE  165     100.357   8.442  37.529  1.00  0.00           C
ATOM  10442  C37 POPE  165     101.747   8.842  38.019  1.00  0.00           C
ATOM  10445  C38 POPE  165     102.087   8.362  39.439  1.00  0.00           C
ATOM  10448  C39 POPE  165     101.597   9.312  40.549  1.00  0.00           C
ATOM  10451 0C31 POPE  165     101.938   8.772  41.949  1.00  0.00           C
ATOM  10454 1C31 POPE  165     101.938   9.872  43.019  1.00  0.00           C
ATOM  10457 2C31 POPE  165     102.187   9.352  44.449  1.00  0.00           C
ATOM  10460 3C31 POPE  165     100.918   8.812  45.129  1.00  0.00           C
ATOM  10463 4C31 POPE  165     101.157   8.342  46.569  1.00  0.00           C
ATOM  10466 5C31 POPE  165      99.867   7.942  47.289  1.00  0.00           C
ATOM  10469 6C31 POPE  165     100.088   7.532  48.749  1.00  0.00           C
ATOM  10473  NH3 POPE  166      52.228  96.833  23.519  1.00  0.00           N
ATOM  10477  C12 POPE  166      51.388  97.222  22.329  1.00  0.00           C
ATOM  10480  C11 POPE  166      50.018  97.822  22.769  1.00  0.00           C
ATOM  10483  P   POPE  166      48.888  95.713  23.859  1.00  0.00           P
ATOM  10484  O13 POPE  166      50.058  94.843  24.099  1.00  0.00           O
ATOM  10485  O14 POPE  166      48.158  95.602  22.589  1.00  0.00           O
ATOM  10486  O11 POPE  166      47.858  95.702  25.069  1.00  0.00           O
ATOM  10487  O12 POPE  166      49.468  97.182  23.929  1.00  0.00           O
ATOM  10488  C1  POPE  166      47.827  96.683  26.109  1.00  0.00           C
ATOM  10491  C2  POPE  166      46.778  97.812  25.859  1.00  0.00           C
ATOM  10493  O21 POPE  166      46.148  98.192  27.089  1.00  0.00           O
ATOM  10494  C21 POPE  166      46.908  98.843  27.959  1.00  0.00           C
ATOM  10495  O22 POPE  166      48.068  99.183  27.799  1.00  0.00           O
ATOM  10496  C22 POPE  166      46.018  99.193  29.169  1.00  0.00           C
ATOM  10499  C3  POPE  166      45.658  97.372  24.859  1.00  0.00           C
ATOM  10502  O31 POPE  166      44.768  98.453  24.529  1.00  0.00           O
ATOM  10503  C31 POPE  166      43.708  98.832  25.259  1.00  0.00           C
ATOM  10504  O32 POPE  166      43.148  99.902  25.049  1.00  0.00           O
ATOM  10505  C32 POPE  166      43.158  97.793  26.239  1.00  0.00           C
ATOM  10508  C23 POPE  166      46.748  99.482  30.509  1.00  0.00           C
ATOM  10511  C24 POPE  166      46.488 100.903  31.029  1.00  0.00           C
ATOM  10514  C25 POPE  166      46.717 101.082  32.549  1.00  0.00           C
ATOM  10517  C26 POPE  166      48.158 100.812  32.999  1.00  0.00           C
ATOM  10520  C27 POPE  166      48.498 101.233  34.449  1.00  0.00           C
ATOM  10523  C28 POPE  166      47.728 100.503  35.579  1.00  0.00           C
ATOM  10526  C29 POPE  166      46.358 101.072  35.879  1.00  0.00           C
ATOM  10528 0C21 POPE  166      45.838 101.322  37.099  1.00  0.00           C
ATOM  10530 1C21 POPE  166      46.448 101.023  38.449  1.00  0.00           C
ATOM  10533 2C21 POPE  166      45.458 100.172  39.259  1.00  0.00           C
ATOM  10536 3C21 POPE  166      45.848  99.962  40.739  1.00  0.00           C
ATOM  10539 4C21 POPE  166      44.848  99.002  41.409  1.00  0.00           C
ATOM  10542 5C21 POPE  166      44.878  98.882  42.939  1.00  0.00           C
ATOM  10545 6C21 POPE  166      45.968  97.952  43.489  1.00  0.00           C
ATOM  10548 7C21 POPE  166      45.998  97.922  45.019  1.00  0.00           C
ATOM  10551 8C21 POPE  166      46.908  96.842  45.609  1.00  0.00           C
ATOM  10555  C33 POPE  166      42.158  98.462  27.219  1.00  0.00           C
ATOM  10558  C34 POPE  166      41.618  97.483  28.279  1.00  0.00           C
ATOM  10561  C35 POPE  166      41.178  98.172  29.579  1.00  0.00           C
ATOM  10564  C36 POPE  166      42.358  98.593  30.459  1.00  0.00           C
ATOM  10567  C37 POPE  166      41.938  99.132  31.829  1.00  0.00           C
ATOM  10570  C38 POPE  166      43.167  99.363  32.729  1.00  0.00           C
ATOM  10573  C39 POPE  166      42.827  99.762  34.169  1.00  0.00           C
ATOM  10576 0C31 POPE  166      42.248  98.602  34.989  1.00  0.00           C
ATOM  10579 1C31 POPE  166      42.208  98.913  36.489  1.00  0.00           C
ATOM  10582 2C31 POPE  166      41.828  97.693  37.339  1.00  0.00           C
ATOM  10585 3C31 POPE  166      41.908  97.962  38.849  1.00  0.00           C
ATOM  10588 4C31 POPE  166      40.627  98.543  39.459  1.00  0.00           C
ATOM  10591 5C31 POPE  166      40.828  98.902  40.939  1.00  0.00           C
ATOM  10594 6C31 POPE  166      39.538  99.312  41.659  1.00  0.00           C
ATOM  10598  NH3 POPE  167     116.607 108.533  27.519  1.00  0.00           N
ATOM  10602  C12 POPE  167     117.698 109.552  27.759  1.00  0.00           C
ATOM  10605  C11 POPE  167     117.868 110.433  26.519  1.00  0.00           C
ATOM  10608  P   POPE  167     117.168 112.863  27.029  1.00  0.00           P
ATOM  10609  O13 POPE  167     117.707 112.722  28.399  1.00  0.00           O
ATOM  10610  O14 POPE  167     117.978 113.533  25.989  1.00  0.00           O
ATOM  10611  O11 POPE  167     115.718 113.502  27.099  1.00  0.00           O
ATOM  10612  O12 POPE  167     116.817 111.402  26.479  1.00  0.00           O
ATOM  10613  C1  POPE  167     115.508 114.662  27.949  1.00  0.00           C
ATOM  10616  C2  POPE  167     114.457 114.452  29.099  1.00  0.00           C
ATOM  10618  O21 POPE  167     115.028 114.793  30.379  1.00  0.00           O
ATOM  10619  C21 POPE  167     114.118 115.082  31.319  1.00  0.00           C
ATOM  10620  O22 POPE  167     112.968 115.433  31.089  1.00  0.00           O
ATOM  10621  C22 POPE  167     114.717 114.883  32.699  1.00  0.00           C
ATOM  10624  C3  POPE  167     113.867 113.013  29.149  1.00  0.00           C
ATOM  10627  O31 POPE  167     112.448 113.043  29.329  1.00  0.00           O
ATOM  10628  C31 POPE  167     111.947 112.612  30.469  1.00  0.00           C
ATOM  10629  O32 POPE  167     112.567 112.203  31.429  1.00  0.00           O
ATOM  10630  C32 POPE  167     110.438 112.722  30.359  1.00  0.00           C
ATOM  10633  C23 POPE  167     113.698 114.432  33.769  1.00  0.00           C
ATOM  10636  C24 POPE  167     114.158 113.223  34.589  1.00  0.00           C
ATOM  10639  C25 POPE  167     113.118 112.852  35.659  1.00  0.00           C
ATOM  10642  C26 POPE  167     113.398 111.522  36.369  1.00  0.00           C
ATOM  10645  C27 POPE  167     112.197 111.072  37.219  1.00  0.00           C
ATOM  10648  C28 POPE  167     112.327 109.613  37.719  1.00  0.00           C
ATOM  10651  C29 POPE  167     113.307 109.463  38.849  1.00  0.00           C
ATOM  10653 0C21 POPE  167     113.157 108.663  39.919  1.00  0.00           C
ATOM  10655 1C21 POPE  167     112.008 107.712  40.139  1.00  0.00           C
ATOM  10658 2C21 POPE  167     110.827 108.312  40.919  1.00  0.00           C
ATOM  10661 3C21 POPE  167     111.147 108.673  42.379  1.00  0.00           C
ATOM  10664 4C21 POPE  167     109.956 108.382  43.319  1.00  0.00           C
ATOM  10667 5C21 POPE  167     110.228 108.773  44.779  1.00  0.00           C
ATOM  10670 6C21 POPE  167     109.228 108.102  45.739  1.00  0.00           C
ATOM  10673 7C21 POPE  167     109.228 108.703  47.149  1.00  0.00           C
ATOM  10676 8C21 POPE  167     108.337 107.943  48.139  1.00  0.00           C
ATOM  10680  C33 POPE  167     109.697 111.912  31.439  1.00  0.00           C
ATOM  10683  C34 POPE  167     108.178 111.942  31.249  1.00  0.00           C
ATOM  10686  C35 POPE  167     107.438 111.742  32.579  1.00  0.00           C
ATOM  10689  C36 POPE  167     107.357 113.022  33.409  1.00  0.00           C
ATOM  10692  C37 POPE  167     107.438 112.772  34.909  1.00  0.00           C
ATOM  10695  C38 POPE  167     106.968 113.972  35.729  1.00  0.00           C
ATOM  10698  C39 POPE  167     107.027 113.712  37.239  1.00  0.00           C
ATOM  10701 0C31 POPE  167     108.377 114.062  37.879  1.00  0.00           C
ATOM  10704 1C31 POPE  167     108.426 113.572  39.329  1.00  0.00           C
ATOM  10707 2C31 POPE  167     109.727 113.892  40.079  1.00  0.00           C
ATOM  10710 3C31 POPE  167     109.878 113.123  41.399  1.00  0.00           C
ATOM  10713 4C31 POPE  167     108.647 113.192  42.309  1.00  0.00           C
ATOM  10716 5C31 POPE  167     108.857 112.453  43.639  1.00  0.00           C
ATOM  10719 6C31 POPE  167     107.567 112.322  44.469  1.00  0.00           C
ATOM  10723  NH3 POPE  168     106.198  81.052  25.819  1.00  0.00           N
ATOM  10727  C12 POPE  168     106.978  80.632  27.039  1.00  0.00           C
ATOM  10730  C11 POPE  168     108.517  80.763  26.919  1.00  0.00           C
ATOM  10733  P   POPE  168     110.427  82.523  27.199  1.00  0.00           P
ATOM  10734  O13 POPE  168     111.308  81.572  27.919  1.00  0.00           O
ATOM  10735  O14 POPE  168     110.777  82.812  25.789  1.00  0.00           O
ATOM  10736  O11 POPE  168     110.497  83.882  28.009  1.00  0.00           O
ATOM  10737  O12 POPE  168     108.908  82.092  27.269  1.00  0.00           O
ATOM  10738  C1  POPE  168     109.428  84.382  28.799  1.00  0.00           C
ATOM  10741  C2  POPE  168     109.338  83.703  30.199  1.00  0.00           C
ATOM  10743  O21 POPE  168     108.327  84.463  30.889  1.00  0.00           O
ATOM  10744  C21 POPE  168     107.637  83.762  31.779  1.00  0.00           C
ATOM  10745  O22 POPE  168     107.917  82.652  32.179  1.00  0.00           O
ATOM  10746  C22 POPE  168     106.427  84.562  32.209  1.00  0.00           C
ATOM  10749  C3  POPE  168     110.718  83.712  30.949  1.00  0.00           C
ATOM  10752  O31 POPE  168     110.608  83.253  32.309  1.00  0.00           O
ATOM  10753  C31 POPE  168     110.868  84.102  33.319  1.00  0.00           C
ATOM  10754  O32 POPE  168     111.278  85.233  33.169  1.00  0.00           O
ATOM  10755  C32 POPE  168     110.487  83.442  34.639  1.00  0.00           C
ATOM  10758  C23 POPE  168     105.637  83.803  33.289  1.00  0.00           C
ATOM  10761  C24 POPE  168     104.277  84.422  33.599  1.00  0.00           C
ATOM  10764  C25 POPE  168     103.218  84.202  32.509  1.00  0.00           C
ATOM  10767  C26 POPE  168     101.798  84.482  33.029  1.00  0.00           C
ATOM  10770  C27 POPE  168     100.707  83.733  32.259  1.00  0.00           C
ATOM  10773  C28 POPE  168      99.328  83.722  32.939  1.00  0.00           C
ATOM  10776  C29 POPE  168      99.368  83.162  34.349  1.00  0.00           C
ATOM  10778 0C21 POPE  168      98.598  83.572  35.379  1.00  0.00           C
ATOM  10780 1C21 POPE  168      97.497  84.582  35.269  1.00  0.00           C
ATOM  10783 2C21 POPE  168      96.247  83.943  34.649  1.00  0.00           C
ATOM  10786 3C21 POPE  168      95.158  84.962  34.319  1.00  0.00           C
ATOM  10789 4C21 POPE  168      93.738  84.422  34.539  1.00  0.00           C
ATOM  10792 5C21 POPE  168      93.358  83.283  33.579  1.00  0.00           C
ATOM  10795 6C21 POPE  168      92.118  82.512  34.059  1.00  0.00           C
ATOM  10798 7C21 POPE  168      91.418  81.742  32.929  1.00  0.00           C
ATOM  10801 8C21 POPE  168      90.277  80.863  33.419  1.00  0.00           C
ATOM  10805  C33 POPE  168     111.117  83.972  35.949  1.00  0.00           C
ATOM  10808  C34 POPE  168     110.777  83.062  37.159  1.00  0.00           C
ATOM  10811  C35 POPE  168     109.447  83.393  37.899  1.00  0.00           C
ATOM  10814  C36 POPE  168     108.218  82.602  37.409  1.00  0.00           C
ATOM  10817  C37 POPE  168     106.868  83.132  37.929  1.00  0.00           C
ATOM  10820  C38 POPE  168     105.807  82.043  38.129  1.00  0.00           C
ATOM  10823  C39 POPE  168     105.998  81.262  39.429  1.00  0.00           C
ATOM  10826 0C31 POPE  168     105.028  80.082  39.549  1.00  0.00           C
ATOM  10829 1C31 POPE  168     105.338  79.242  40.799  1.00  0.00           C
ATOM  10832 2C31 POPE  168     104.447  78.012  40.979  1.00  0.00           C
ATOM  10835 3C31 POPE  168     102.957  78.362  41.099  1.00  0.00           C
ATOM  10838 4C31 POPE  168     102.148  77.232  41.739  1.00  0.00           C
ATOM  10841 5C31 POPE  168     100.678  77.623  41.949  1.00  0.00           C
ATOM  10844 6C31 POPE  168      99.938  76.662  42.879  1.00  0.00           C
ATOM  10848  NH3 POPE  169     119.648  40.352  68.539  1.00  0.00           N
ATOM  10852  C12 POPE  169     121.017  40.252  69.149  1.00  0.00           C
ATOM  10855  C11 POPE  169     121.357  38.862  69.689  1.00  0.00           C
ATOM  10858  P   POPE  169     123.878  38.132  69.639  1.00  0.00           P
ATOM  10859  O13 POPE  169     123.377  36.842  69.139  1.00  0.00           O
ATOM  10860  O14 POPE  169     125.047  38.092  70.539  1.00  0.00           O
ATOM  10861  O11 POPE  169     124.247  39.052  68.419  1.00  0.00           O
ATOM  10862  O12 POPE  169     122.658  38.903  70.289  1.00  0.00           O
ATOM  10863  C1  POPE  169     124.536  38.462  67.149  1.00  0.00           C
ATOM  10866  C2  POPE  169     125.548  39.322  66.349  1.00  0.00           C
ATOM  10868  O21 POPE  169     126.157  38.512  65.339  1.00  0.00           O
ATOM  10869  C21 POPE  169     125.478  38.082  64.259  1.00  0.00           C
ATOM  10870  O22 POPE  169     125.797  37.082  63.629  1.00  0.00           O
ATOM  10871  C22 POPE  169     124.378  39.023  63.799  1.00  0.00           C
ATOM  10874  C3  POPE  169     126.688  39.912  67.239  1.00  0.00           C
ATOM  10877  O31 POPE  169     127.868  40.263  66.469  1.00  0.00           O
ATOM  10878  C31 POPE  169     127.717  41.383  65.749  1.00  0.00           C
ATOM  10879  O32 POPE  169     126.698  42.043  65.679  1.00  0.00           O
ATOM  10880  C32 POPE  169     128.986  41.613  64.929  1.00  0.00           C
ATOM  10883  C23 POPE  169     124.027  38.742  62.319  1.00  0.00           C
ATOM  10886  C24 POPE  169     123.088  39.782  61.709  1.00  0.00           C
ATOM  10889  C25 POPE  169     123.078  39.662  60.179  1.00  0.00           C
ATOM  10892  C26 POPE  169     122.248  40.732  59.479  1.00  0.00           C
ATOM  10895  C27 POPE  169     122.477  40.772  57.959  1.00  0.00           C
ATOM  10898  C28 POPE  169     121.177  40.602  57.159  1.00  0.00           C
ATOM  10901  C29 POPE  169     121.486  40.523  55.679  1.00  0.00           C
ATOM  10903 0C21 POPE  169     121.017  41.313  54.709  1.00  0.00           C
ATOM  10905 1C21 POPE  169     120.028  42.453  54.829  1.00  0.00           C
ATOM  10908 2C21 POPE  169     118.867  42.202  53.849  1.00  0.00           C
ATOM  10911 3C21 POPE  169     117.887  43.372  53.779  1.00  0.00           C
ATOM  10914 4C21 POPE  169     116.718  43.132  52.819  1.00  0.00           C
ATOM  10917 5C21 POPE  169     115.837  44.372  52.659  1.00  0.00           C
ATOM  10920 6C21 POPE  169     114.597  44.092  51.809  1.00  0.00           C
ATOM  10923 7C21 POPE  169     113.677  45.312  51.629  1.00  0.00           C
ATOM  10926 8C21 POPE  169     112.388  44.972  50.879  1.00  0.00           C
ATOM  10930  C33 POPE  169     128.967  42.932  64.119  1.00  0.00           C
ATOM  10933  C34 POPE  169     130.328  43.282  63.489  1.00  0.00           C
ATOM  10936  C35 POPE  169     130.762  42.383  62.329  1.00  0.00           C
ATOM  10939  C36 POPE  169     129.827  42.502  61.119  1.00  0.00           C
ATOM  10942  C37 POPE  169     130.536  42.572  59.759  1.00  0.00           C
ATOM  10945  C38 POPE  169     130.578  41.242  58.999  1.00  0.00           C
ATOM  10948  C39 POPE  169     131.112  41.412  57.569  1.00  0.00           C
ATOM  10951 0C31 POPE  169     130.853  40.203  56.669  1.00  0.00           C
ATOM  10954 1C31 POPE  169     131.503  40.342  55.289  1.00  0.00           C
ATOM  10957 2C31 POPE  169     131.311  39.102  54.399  1.00  0.00           C
ATOM  10960 3C31 POPE  169     132.062  39.223  53.069  1.00  0.00           C
ATOM  10963 4C31 POPE  169     131.863  38.023  52.129  1.00  0.00           C
ATOM  10966 5C31 POPE  169     132.503  38.223  50.749  1.00  0.00           C
ATOM  10969 6C31 POPE  169     132.213  37.092  49.769  1.00  0.00           C
ATOM  10973  NH3 POPE  170      11.498  76.102  70.139  1.00  0.00           N
ATOM  10977  C12 POPE  170      11.448  76.493  71.589  1.00  0.00           C
ATOM  10980  C11 POPE  170      12.868  76.482  72.189  1.00  0.00           C
ATOM  10983  P   POPE  170      14.648  74.642  71.489  1.00  0.00           P
ATOM  10984  O13 POPE  170      15.888  75.252  72.039  1.00  0.00           O
ATOM  10985  O14 POPE  170      14.588  73.163  71.459  1.00  0.00           O
ATOM  10986  O11 POPE  170      14.368  75.193  70.019  1.00  0.00           O
ATOM  10987  O12 POPE  170      13.358  75.142  72.249  1.00  0.00           O
ATOM  10988  C1  POPE  170      15.398  75.822  69.249  1.00  0.00           C
ATOM  10991  C2  POPE  170      14.888  76.182  67.819  1.00  0.00           C
ATOM  10993  O21 POPE  170      14.638  74.973  67.079  1.00  0.00           O
ATOM  10994  C21 POPE  170      13.378  74.623  67.009  1.00  0.00           C
ATOM  10995  O22 POPE  170      12.448  75.102  67.629  1.00  0.00           O
ATOM  10996  C22 POPE  170      13.258  73.462  66.009  1.00  0.00           C
ATOM  10999  C3  POPE  170      15.868  76.992  66.949  1.00  0.00           C
ATOM  11002  O31 POPE  170      15.208  77.242  65.689  1.00  0.00           O
ATOM  11003  C31 POPE  170      15.478  78.382  65.079  1.00  0.00           C
ATOM  11004  O32 POPE  170      16.348  79.172  65.399  1.00  0.00           O
ATOM  11005  C32 POPE  170      14.508  78.593  63.909  1.00  0.00           C
ATOM  11008  C23 POPE  170      12.848  73.892  64.579  1.00  0.00           C
ATOM  11011  C24 POPE  170      13.038  72.763  63.539  1.00  0.00           C
ATOM  11014  C25 POPE  170      12.538  73.132  62.129  1.00  0.00           C
ATOM  11017  C26 POPE  170      12.658  72.013  61.079  1.00  0.00           C
ATOM  11020  C27 POPE  170      12.068  72.432  59.719  1.00  0.00           C
ATOM  11023  C28 POPE  170      12.148  71.342  58.619  1.00  0.00           C
ATOM  11026  C29 POPE  170      11.478  71.822  57.359  1.00  0.00           C
ATOM  11028 0C21 POPE  170      11.928  71.752  56.089  1.00  0.00           C
ATOM  11030 1C21 POPE  170      13.218  71.132  55.619  1.00  0.00           C
ATOM  11033 2C21 POPE  170      13.208  70.863  54.099  1.00  0.00           C
ATOM  11036 3C21 POPE  170      12.258  69.722  53.689  1.00  0.00           C
ATOM  11039 4C21 POPE  170      12.328  69.392  52.189  1.00  0.00           C
ATOM  11042 5C21 POPE  170      11.578  70.403  51.309  1.00  0.00           C
ATOM  11045 6C21 POPE  170      10.918  69.722  50.119  1.00  0.00           C
ATOM  11048 7C21 POPE  170      10.168  70.712  49.229  1.00  0.00           C
ATOM  11051 8C21 POPE  170       9.488  69.962  48.099  1.00  0.00           C
ATOM  11055  C33 POPE  170      14.768  79.942  63.209  1.00  0.00           C
ATOM  11058  C34 POPE  170      13.708  80.352  62.169  1.00  0.00           C
ATOM  11061  C35 POPE  170      13.408  79.293  61.099  1.00  0.00           C
ATOM  11064  C36 POPE  170      14.608  78.742  60.319  1.00  0.00           C
ATOM  11067  C37 POPE  170      14.168  77.652  59.329  1.00  0.00           C
ATOM  11070  C38 POPE  170      14.358  78.072  57.859  1.00  0.00           C
ATOM  11073  C39 POPE  170      13.458  79.252  57.479  1.00  0.00           C
ATOM  11076 0C31 POPE  170      13.658  79.732  56.039  1.00  0.00           C
ATOM  11079 1C31 POPE  170      12.428  80.482  55.539  1.00  0.00           C
ATOM  11082 2C31 POPE  170      12.548  81.002  54.099  1.00  0.00           C
ATOM  11085 3C31 POPE  170      12.598  79.882  53.059  1.00  0.00           C
ATOM  11088 4C31 POPE  170      12.678  80.442  51.629  1.00  0.00           C
ATOM  11091 5C31 POPE  170      12.608  79.343  50.579  1.00  0.00           C
ATOM  11094 6C31 POPE  170      12.648  79.892  49.149  1.00  0.00           C
ATOM  11098  NH3 POPE  171      10.808  14.332  66.799  1.00  0.00           N
ATOM  11102  C12 POPE  171      11.818  14.252  67.919  1.00  0.00           C
ATOM  11105  C11 POPE  171      11.588  13.022  68.809  1.00  0.00           C
ATOM  11108  P   POPE  171      10.148  11.032  67.859  1.00  0.00           P
ATOM  11109  O13 POPE  171       9.068  11.942  68.279  1.00  0.00           O
ATOM  11110  O14 POPE  171      10.318   9.752  68.579  1.00  0.00           O
ATOM  11111  O11 POPE  171      10.118  10.782  66.299  1.00  0.00           O
ATOM  11112  O12 POPE  171      11.498  11.832  68.009  1.00  0.00           O
ATOM  11113  C1  POPE  171      11.148  11.202  65.409  1.00  0.00           C
ATOM  11116  C2  POPE  171      10.598  11.292  63.959  1.00  0.00           C
ATOM  11118  O21 POPE  171      11.598  11.752  63.039  1.00  0.00           O
ATOM  11119  C21 POPE  171      12.098  12.962  63.189  1.00  0.00           C
ATOM  11120  O22 POPE  171      11.738  13.792  64.009  1.00  0.00           O
ATOM  11121  C22 POPE  171      13.318  13.072  62.239  1.00  0.00           C
ATOM  11124  C3  POPE  171       9.248  12.062  63.809  1.00  0.00           C
ATOM  11127  O31 POPE  171       8.498  11.562  62.679  1.00  0.00           O
ATOM  11128  C31 POPE  171       8.688  12.162  61.509  1.00  0.00           C
ATOM  11129  O32 POPE  171       9.538  13.012  61.269  1.00  0.00           O
ATOM  11130  C32 POPE  171       7.648  11.602  60.529  1.00  0.00           C
ATOM  11133  C23 POPE  171      12.978  13.682  60.859  1.00  0.00           C
ATOM  11136  C24 POPE  171      14.078  13.572  59.799  1.00  0.00           C
ATOM  11139  C25 POPE  171      14.008  14.752  58.819  1.00  0.00           C
ATOM  11142  C26 POPE  171      14.958  14.672  57.619  1.00  0.00           C
ATOM  11145  C27 POPE  171      15.068  16.012  56.889  1.00  0.00           C
ATOM  11148  C28 POPE  171      15.458  15.892  55.399  1.00  0.00           C
ATOM  11151  C29 POPE  171      14.738  16.902  54.529  1.00  0.00           C
ATOM  11153 0C21 POPE  171      15.278  17.742  53.619  1.00  0.00           C
ATOM  11155 1C21 POPE  171      16.728  17.852  53.239  1.00  0.00           C
ATOM  11158 2C21 POPE  171      16.898  17.962  51.709  1.00  0.00           C
ATOM  11161 3C21 POPE  171      16.568  16.672  50.939  1.00  0.00           C
ATOM  11164 4C21 POPE  171      16.978  16.752  49.449  1.00  0.00           C
ATOM  11167 5C21 POPE  171      16.298  17.892  48.679  1.00  0.00           C
ATOM  11170 6C21 POPE  171      16.738  17.982  47.219  1.00  0.00           C
ATOM  11173 7C21 POPE  171      15.928  19.022  46.429  1.00  0.00           C
ATOM  11176 8C21 POPE  171      16.438  19.252  45.009  1.00  0.00           C
ATOM  11180  C33 POPE  171       7.238  12.562  59.379  1.00  0.00           C
ATOM  11183  C34 POPE  171       8.288  12.702  58.269  1.00  0.00           C
ATOM  11186  C35 POPE  171       8.328  11.522  57.269  1.00  0.00           C
ATOM  11189  C36 POPE  171       7.508  11.782  55.989  1.00  0.00           C
ATOM  11192  C37 POPE  171       7.738  10.692  54.919  1.00  0.00           C
ATOM  11195  C38 POPE  171       6.858  10.872  53.669  1.00  0.00           C
ATOM  11198  C39 POPE  171       7.328  11.962  52.679  1.00  0.00           C
ATOM  11201 0C31 POPE  171       8.638  11.582  51.959  1.00  0.00           C
ATOM  11204 1C31 POPE  171       9.118  12.582  50.879  1.00  0.00           C
ATOM  11207 2C31 POPE  171       8.188  12.652  49.649  1.00  0.00           C
ATOM  11210 3C31 POPE  171       7.288  13.892  49.629  1.00  0.00           C
ATOM  11213 4C31 POPE  171       5.968  13.642  48.879  1.00  0.00           C
ATOM  11216 5C31 POPE  171       5.188  14.942  48.619  1.00  0.00           C
ATOM  11219 6C31 POPE  171       3.708  14.712  48.269  1.00  0.00           C
ATOM  11223  NH3 POPE  172       3.558  25.192  26.139  1.00  0.00           N
ATOM  11227  C12 POPE  172       3.268  23.842  25.549  1.00  0.00           C
ATOM  11230  C11 POPE  172       4.418  22.862  25.869  1.00  0.00           C
ATOM  11233  P   POPE  172       5.328  20.522  25.089  1.00  0.00           P
ATOM  11234  O13 POPE  172       4.948  19.572  24.029  1.00  0.00           O
ATOM  11235  O14 POPE  172       6.648  21.172  24.939  1.00  0.00           O
ATOM  11236  O11 POPE  172       5.198  19.853  26.509  1.00  0.00           O
ATOM  11237  O12 POPE  172       4.238  21.672  25.099  1.00  0.00           O
ATOM  11238  C1  POPE  172       6.398  19.572  27.249  1.00  0.00           C
ATOM  11241  C2  POPE  172       6.098  19.062  28.689  1.00  0.00           C
ATOM  11243  O21 POPE  172       6.988  18.012  29.099  1.00  0.00           O
ATOM  11244  C21 POPE  172       6.938  16.832  28.499  1.00  0.00           C
ATOM  11245  O22 POPE  172       6.168  16.492  27.619  1.00  0.00           O
ATOM  11246  C22 POPE  172       8.128  16.002  29.009  1.00  0.00           C
ATOM  11249  C3  POPE  172       4.608  18.732  28.989  1.00  0.00           C
ATOM  11252  O31 POPE  172       4.378  18.972  30.389  1.00  0.00           O
ATOM  11253  C31 POPE  172       3.178  18.642  30.809  1.00  0.00           C
ATOM  11254  O32 POPE  172       2.278  18.172  30.139  1.00  0.00           O
ATOM  11255  C32 POPE  172       3.098  18.882  32.319  1.00  0.00           C
ATOM  11258  C23 POPE  172       7.728  14.652  29.639  1.00  0.00           C
ATOM  11261  C24 POPE  172       8.878  14.102  30.489  1.00  0.00           C
ATOM  11264  C25 POPE  172       8.448  12.972  31.439  1.00  0.00           C
ATOM  11267  C26 POPE  172       9.628  12.492  32.289  1.00  0.00           C
ATOM  11270  C27 POPE  172       9.248  11.402  33.309  1.00  0.00           C
ATOM  11273  C28 POPE  172      10.488  10.892  34.059  1.00  0.00           C
ATOM  11276  C29 POPE  172      10.198   9.792  35.049  1.00  0.00           C
ATOM  11278 0C21 POPE  172      10.158   9.932  36.389  1.00  0.00           C
ATOM  11280 1C21 POPE  172      10.308  11.242  37.119  1.00  0.00           C
ATOM  11283 2C21 POPE  172       9.968  11.152  38.619  1.00  0.00           C
ATOM  11286 3C21 POPE  172      11.188  11.282  39.539  1.00  0.00           C
ATOM  11289 4C21 POPE  172      10.838  10.952  40.989  1.00  0.00           C
ATOM  11292 5C21 POPE  172      12.038  10.982  41.939  1.00  0.00           C
ATOM  11295 6C21 POPE  172      12.468  12.402  42.349  1.00  0.00           C
ATOM  11298 7C21 POPE  172      13.598  12.382  43.399  1.00  0.00           C
ATOM  11301 8C21 POPE  172      14.028  13.782  43.839  1.00  0.00           C
ATOM  11305  C33 POPE  172       4.188  18.142  33.139  1.00  0.00           C
ATOM  11308  C34 POPE  172       4.898  19.072  34.139  1.00  0.00           C
ATOM  11311  C35 POPE  172       5.768  18.322  35.169  1.00  0.00           C
ATOM  11314  C36 POPE  172       6.478  19.322  36.089  1.00  0.00           C
ATOM  11317  C37 POPE  172       7.008  18.752  37.419  1.00  0.00           C
ATOM  11320  C38 POPE  172       7.438  19.892  38.349  1.00  0.00           C
ATOM  11323  C39 POPE  172       7.838  19.462  39.769  1.00  0.00           C
ATOM  11326 0C31 POPE  172       7.318  20.452  40.829  1.00  0.00           C
ATOM  11329 1C31 POPE  172       8.278  20.652  42.009  1.00  0.00           C
ATOM  11332 2C31 POPE  172       7.688  21.572  43.089  1.00  0.00           C
ATOM  11335 3C31 POPE  172       6.818  20.852  44.139  1.00  0.00           C
ATOM  11338 4C31 POPE  172       7.668  20.113  45.189  1.00  0.00           C
ATOM  11341 5C31 POPE  172       6.888  19.752  46.459  1.00  0.00           C
ATOM  11344 6C31 POPE  172       7.778  19.232  47.589  1.00  0.00           C
ATOM  11348  NH3 POPE  173     101.408  51.842  68.599  1.00  0.00           N
ATOM  11352  C12 POPE  173     100.517  51.232  69.649  1.00  0.00           C
ATOM  11355  C11 POPE  173      99.288  50.562  69.029  1.00  0.00           C
ATOM  11358  P   POPE  173      97.077  49.402  69.549  1.00  0.00           P
ATOM  11359  O13 POPE  173      97.337  48.553  68.369  1.00  0.00           O
ATOM  11360  O14 POPE  173      96.308  48.742  70.629  1.00  0.00           O
ATOM  11361  O11 POPE  173      96.346  50.732  69.099  1.00  0.00           O
ATOM  11362  O12 POPE  173      98.458  49.992  70.049  1.00  0.00           O
ATOM  11363  C1  POPE  173      95.247  50.622  68.189  1.00  0.00           C
ATOM  11366  C2  POPE  173      95.628  51.162  66.779  1.00  0.00           C
ATOM  11368  O21 POPE  173      94.468  51.782  66.199  1.00  0.00           O
ATOM  11369  C21 POPE  173      93.458  50.993  65.899  1.00  0.00           C
ATOM  11370  O22 POPE  173      93.337  49.813  66.209  1.00  0.00           O
ATOM  11371  C22 POPE  173      92.528  51.773  64.979  1.00  0.00           C
ATOM  11374  C3  POPE  173      96.317  50.112  65.849  1.00  0.00           C
ATOM  11377  O31 POPE  173      96.227  50.432  64.429  1.00  0.00           O
ATOM  11378  C31 POPE  173      97.287  50.172  63.679  1.00  0.00           C
ATOM  11379  O32 POPE  173      98.398  49.892  64.089  1.00  0.00           O
ATOM  11380  C32 POPE  173      96.968  50.352  62.199  1.00  0.00           C
ATOM  11383  C23 POPE  173      93.307  52.572  63.899  1.00  0.00           C
ATOM  11386  C24 POPE  173      92.477  53.682  63.249  1.00  0.00           C
ATOM  11389  C25 POPE  173      91.518  53.182  62.169  1.00  0.00           C
ATOM  11392  C26 POPE  173      90.937  54.332  61.319  1.00  0.00           C
ATOM  11395  C27 POPE  173      90.177  53.822  60.079  1.00  0.00           C
ATOM  11398  C28 POPE  173      89.508  54.962  59.289  1.00  0.00           C
ATOM  11401  C29 POPE  173      88.787  54.392  58.089  1.00  0.00           C
ATOM  11403 0C21 POPE  173      88.566  54.982  56.909  1.00  0.00           C
ATOM  11405 1C21 POPE  173      88.918  56.403  56.519  1.00  0.00           C
ATOM  11408 2C21 POPE  173      87.758  57.132  55.799  1.00  0.00           C
ATOM  11411 3C21 POPE  173      87.397  56.543  54.429  1.00  0.00           C
ATOM  11414 4C21 POPE  173      86.206  57.252  53.759  1.00  0.00           C
ATOM  11417 5C21 POPE  173      85.618  56.432  52.599  1.00  0.00           C
ATOM  11420 6C21 POPE  173      84.347  57.052  52.009  1.00  0.00           C
ATOM  11423 7C21 POPE  173      83.657  56.102  51.009  1.00  0.00           C
ATOM  11426 8C21 POPE  173      82.388  56.692  50.389  1.00  0.00           C
ATOM  11430  C33 POPE  173      97.658  49.242  61.379  1.00  0.00           C
ATOM  11433  C34 POPE  173      97.596  49.422  59.859  1.00  0.00           C
ATOM  11436  C35 POPE  173      98.647  48.532  59.169  1.00  0.00           C
ATOM  11439  C36 POPE  173      98.148  47.742  57.969  1.00  0.00           C
ATOM  11442  C37 POPE  173      99.188  46.702  57.519  1.00  0.00           C
ATOM  11445  C38 POPE  173      98.657  45.732  56.459  1.00  0.00           C
ATOM  11448  C39 POPE  173      99.668  44.632  56.079  1.00  0.00           C
ATOM  11451 0C31 POPE  173     100.918  45.182  55.359  1.00  0.00           C
ATOM  11454 1C31 POPE  173     102.208  45.102  56.199  1.00  0.00           C
ATOM  11457 2C31 POPE  173     103.388  45.842  55.559  1.00  0.00           C
ATOM  11460 3C31 POPE  173     104.708  45.532  56.279  1.00  0.00           C
ATOM  11463 4C31 POPE  173     105.937  46.172  55.609  1.00  0.00           C
ATOM  11466 5C31 POPE  173     107.248  45.523  56.069  1.00  0.00           C
ATOM  11469 6C31 POPE  173     108.498  46.292  55.649  1.00  0.00           C
ATOM  11473  NH3 POPE  174      67.107  55.102  25.469  1.00  0.00           N
ATOM  11477  C12 POPE  174      68.348  54.402  25.009  1.00  0.00           C
ATOM  11480  C11 POPE  174      69.188  55.342  24.159  1.00  0.00           C
ATOM  11483  P   POPE  174      71.628  55.442  23.249  1.00  0.00           P
ATOM  11484  O13 POPE  174      72.598  54.432  22.769  1.00  0.00           O
ATOM  11485  O14 POPE  174      71.137  56.383  22.219  1.00  0.00           O
ATOM  11486  O11 POPE  174      72.247  56.152  24.509  1.00  0.00           O
ATOM  11487  O12 POPE  174      70.358  54.632  23.769  1.00  0.00           O
ATOM  11488  C1  POPE  174      71.868  55.832  25.849  1.00  0.00           C
ATOM  11491  C2  POPE  174      73.058  55.712  26.849  1.00  0.00           C
ATOM  11493  O21 POPE  174      72.618  55.172  28.119  1.00  0.00           O
ATOM  11494  C21 POPE  174      71.778  55.882  28.839  1.00  0.00           C
ATOM  11495  O22 POPE  174      71.318  56.973  28.549  1.00  0.00           O
ATOM  11496  C22 POPE  174      71.338  55.092  30.069  1.00  0.00           C
ATOM  11499  C3  POPE  174      73.858  57.052  26.989  1.00  0.00           C
ATOM  11502  O31 POPE  174      74.118  57.432  28.359  1.00  0.00           O
ATOM  11503  C31 POPE  174      75.048  56.752  28.989  1.00  0.00           C
ATOM  11504  O32 POPE  174      75.848  55.972  28.499  1.00  0.00           O
ATOM  11505  C32 POPE  174      75.018  57.142  30.469  1.00  0.00           C
ATOM  11508  C23 POPE  174      70.128  55.772  30.749  1.00  0.00           C
ATOM  11511  C24 POPE  174      69.558  54.972  31.929  1.00  0.00           C
ATOM  11514  C25 POPE  174      70.458  54.982  33.169  1.00  0.00           C
ATOM  11517  C26 POPE  174      69.778  54.382  34.409  1.00  0.00           C
ATOM  11520  C27 POPE  174      70.747  54.223  35.589  1.00  0.00           C
ATOM  11523  C28 POPE  174      70.158  53.392  36.749  1.00  0.00           C
ATOM  11526  C29 POPE  174      71.107  53.312  37.919  1.00  0.00           C
ATOM  11528 0C21 POPE  174      70.768  53.252  39.219  1.00  0.00           C
ATOM  11530 1C21 POPE  174      69.368  53.232  39.779  1.00  0.00           C
ATOM  11533 2C21 POPE  174      69.118  54.293  40.869  1.00  0.00           C
ATOM  11536 3C21 POPE  174      69.827  53.982  42.199  1.00  0.00           C
ATOM  11539 4C21 POPE  174      69.147  54.652  43.399  1.00  0.00           C
ATOM  11542 5C21 POPE  174      69.788  54.262  44.739  1.00  0.00           C
ATOM  11545 6C21 POPE  174      69.278  55.083  45.929  1.00  0.00           C
ATOM  11548 7C21 POPE  174      69.938  54.692  47.259  1.00  0.00           C
ATOM  11551 8C21 POPE  174      69.618  55.642  48.419  1.00  0.00           C
ATOM  11555  C33 POPE  174      75.068  55.972  31.489  1.00  0.00           C
ATOM  11558  C34 POPE  174      74.747  56.473  32.909  1.00  0.00           C
ATOM  11561  C35 POPE  174      74.798  55.382  33.989  1.00  0.00           C
ATOM  11564  C36 POPE  174      74.528  55.952  35.399  1.00  0.00           C
ATOM  11567  C37 POPE  174      74.717  54.912  36.499  1.00  0.00           C
ATOM  11570  C38 POPE  174      74.548  55.482  37.919  1.00  0.00           C
ATOM  11573  C39 POPE  174      74.848  54.422  38.989  1.00  0.00           C
ATOM  11576 0C31 POPE  174      74.628  54.922  40.429  1.00  0.00           C
ATOM  11579 1C31 POPE  174      74.928  53.822  41.459  1.00  0.00           C
ATOM  11582 2C31 POPE  174      74.508  54.162  42.889  1.00  0.00           C
ATOM  11585 3C31 POPE  174      74.717  52.962  43.829  1.00  0.00           C
ATOM  11588 4C31 POPE  174      73.967  53.082  45.159  1.00  0.00           C
ATOM  11591 5C31 POPE  174      73.788  51.723  45.849  1.00  0.00           C
ATOM  11594 6C31 POPE  174      72.897  51.762  47.089  1.00  0.00           C
ATOM  11598  NH3 POPE  175      86.478  10.772  68.969  1.00  0.00           N
ATOM  11602  C12 POPE  175      86.518   9.442  68.259  1.00  0.00           C
ATOM  11605  C11 POPE  175      85.597   8.392  68.919  1.00  0.00           C
ATOM  11608  P   POPE  175      84.948   5.972  68.239  1.00  0.00           P
ATOM  11609  O13 POPE  175      85.508   4.642  67.889  1.00  0.00           O
ATOM  11610  O14 POPE  175      83.897   6.012  69.279  1.00  0.00           O
ATOM  11611  O11 POPE  175      84.267   6.532  66.929  1.00  0.00           O
ATOM  11612  O12 POPE  175      86.048   7.082  68.539  1.00  0.00           O
ATOM  11613  C1  POPE  175      85.047   6.912  65.789  1.00  0.00           C
ATOM  11616  C2  POPE  175      84.307   6.512  64.499  1.00  0.00           C
ATOM  11618  O21 POPE  175      85.137   6.862  63.389  1.00  0.00           O
ATOM  11619  C21 POPE  175      85.317   5.912  62.479  1.00  0.00           C
ATOM  11620  O22 POPE  175      84.948   4.752  62.559  1.00  0.00           O
ATOM  11621  C22 POPE  175      85.947   6.552  61.249  1.00  0.00           C
ATOM  11624  C3  POPE  175      82.917   7.202  64.379  1.00  0.00           C
ATOM  11627  O31 POPE  175      82.068   6.552  63.399  1.00  0.00           O
ATOM  11628  C31 POPE  175      82.087   7.062  62.169  1.00  0.00           C
ATOM  11629  O32 POPE  175      82.808   7.982  61.799  1.00  0.00           O
ATOM  11630  C32 POPE  175      81.107   6.302  61.279  1.00  0.00           C
ATOM  11633  C23 POPE  175      85.958   5.612  60.029  1.00  0.00           C
ATOM  11636  C24 POPE  175      85.748   6.352  58.709  1.00  0.00           C
ATOM  11639  C25 POPE  175      84.258   6.572  58.419  1.00  0.00           C
ATOM  11642  C26 POPE  175      84.027   7.372  57.129  1.00  0.00           C
ATOM  11645  C27 POPE  175      82.537   7.542  56.789  1.00  0.00           C
ATOM  11648  C28 POPE  175      82.287   8.512  55.619  1.00  0.00           C
ATOM  11651  C29 POPE  175      82.808   8.032  54.289  1.00  0.00           C
ATOM  11653 0C21 POPE  175      82.617   8.662  53.119  1.00  0.00           C
ATOM  11655 1C21 POPE  175      81.838   9.942  52.939  1.00  0.00           C
ATOM  11658 2C21 POPE  175      82.736  11.182  53.069  1.00  0.00           C
ATOM  11661 3C21 POPE  175      81.957  12.502  52.959  1.00  0.00           C
ATOM  11664 4C21 POPE  175      82.758  13.702  53.479  1.00  0.00           C
ATOM  11667 5C21 POPE  175      83.957  14.092  52.609  1.00  0.00           C
ATOM  11670 6C21 POPE  175      83.558  14.612  51.229  1.00  0.00           C
ATOM  11673 7C21 POPE  175      84.468  15.752  50.769  1.00  0.00           C
ATOM  11676 8C21 POPE  175      84.107  16.252  49.379  1.00  0.00           C
ATOM  11680  C33 POPE  175      80.378   7.212  60.259  1.00  0.00           C
ATOM  11683  C34 POPE  175      79.357   6.482  59.359  1.00  0.00           C
ATOM  11686  C35 POPE  175      78.378   7.422  58.649  1.00  0.00           C
ATOM  11689  C36 POPE  175      79.048   8.372  57.639  1.00  0.00           C
ATOM  11692  C37 POPE  175      78.068   9.362  56.999  1.00  0.00           C
ATOM  11695  C38 POPE  175      78.688  10.172  55.839  1.00  0.00           C
ATOM  11698  C39 POPE  175      79.768  11.172  56.289  1.00  0.00           C
ATOM  11701 0C31 POPE  175      79.188  12.552  56.649  1.00  0.00           C
ATOM  11704 1C31 POPE  175      80.247  13.452  57.299  1.00  0.00           C
ATOM  11707 2C31 POPE  175      79.798  14.902  57.519  1.00  0.00           C
ATOM  11710 3C31 POPE  175      80.438  15.502  58.769  1.00  0.00           C
ATOM  11713 4C31 POPE  175      80.198  17.012  58.899  1.00  0.00           C
ATOM  11716 5C31 POPE  175      80.688  17.552  60.249  1.00  0.00           C
ATOM  11719 6C31 POPE  175      80.677  19.072  60.319  1.00  0.00           C
ATOM  11723  NH3 POPE  176       3.098  33.622  68.559  1.00  0.00           N
ATOM  11727  C12 POPE  176       2.797  34.523  69.719  1.00  0.00           C
ATOM  11730  C11 POPE  176       3.558  35.842  69.699  1.00  0.00           C
ATOM  11733  P   POPE  176       1.878  37.793  70.259  1.00  0.00           P
ATOM  11734  O13 POPE  176       0.701  37.472  71.089  1.00  0.00           O
ATOM  11735  O14 POPE  176       2.527  39.122  70.279  1.00  0.00           O
ATOM  11736  O11 POPE  176       1.492  37.383  68.789  1.00  0.00           O
ATOM  11737  O12 POPE  176       2.966  36.712  70.639  1.00  0.00           O
ATOM  11738  C1  POPE  176       1.878  38.142  67.639  1.00  0.00           C
ATOM  11741  C2  POPE  176       1.582  37.292  66.379  1.00  0.00           C
ATOM  11743  O21 POPE  176       2.567  37.502  65.359  1.00  0.00           O
ATOM  11744  C21 POPE  176       3.577  36.632  65.389  1.00  0.00           C
ATOM  11745  O22 POPE  176       3.707  35.692  66.149  1.00  0.00           O
ATOM  11746  C22 POPE  176       4.547  36.942  64.269  1.00  0.00           C
ATOM  11749  C3  POPE  176       0.132  37.472  65.839  1.00  0.00           C
ATOM  11752  O31 POPE  176      -0.337  36.232  65.299  1.00  0.00           O
ATOM  11753  C31 POPE  176      -0.337  35.902  64.009  1.00  0.00           C
ATOM  11754  O32 POPE  176      -0.439  34.762  63.589  1.00  0.00           O
ATOM  11755  C32 POPE  176      -0.208  37.082  63.039  1.00  0.00           C
ATOM  11758  C23 POPE  176       3.847  36.812  62.899  1.00  0.00           C
ATOM  11761  C24 POPE  176       4.738  37.222  61.729  1.00  0.00           C
ATOM  11764  C25 POPE  176       3.928  37.432  60.439  1.00  0.00           C
ATOM  11767  C26 POPE  176       3.847  36.212  59.519  1.00  0.00           C
ATOM  11770  C27 POPE  176       2.998  36.523  58.279  1.00  0.00           C
ATOM  11773  C28 POPE  176       3.117  35.482  57.139  1.00  0.00           C
ATOM  11776  C29 POPE  176       2.088  34.392  57.229  1.00  0.00           C
ATOM  11778 0C21 POPE  176       2.137  33.203  56.599  1.00  0.00           C
ATOM  11780 1C21 POPE  176       3.227  32.672  55.699  1.00  0.00           C
ATOM  11783 2C21 POPE  176       2.707  31.492  54.849  1.00  0.00           C
ATOM  11786 3C21 POPE  176       1.648  31.912  53.819  1.00  0.00           C
ATOM  11789 4C21 POPE  176       1.202  30.752  52.919  1.00  0.00           C
ATOM  11792 5C21 POPE  176       0.323  31.242  51.769  1.00  0.00           C
ATOM  11795 6C21 POPE  176      -0.118  30.132  50.799  1.00  0.00           C
ATOM  11798 7C21 POPE  176      -0.778  30.672  49.529  1.00  0.00           C
ATOM  11801 8C21 POPE  176      -2.088  29.962  49.169  1.00  0.00           C
ATOM  11805  C33 POPE  176      -0.558  36.583  61.619  1.00  0.00           C
ATOM  11808  C34 POPE  176      -0.558  37.662  60.529  1.00  0.00           C
ATOM  11811  C35 POPE  176      -1.137  37.072  59.239  1.00  0.00           C
ATOM  11814  C36 POPE  176      -1.167  38.052  58.059  1.00  0.00           C
ATOM  11817  C37 POPE  176      -1.988  37.462  56.909  1.00  0.00           C
ATOM  11820  C38 POPE  176      -1.958  38.282  55.619  1.00  0.00           C
ATOM  11823  C39 POPE  176      -2.858  39.532  55.639  1.00  0.00           C
ATOM  11826 0C31 POPE  176      -3.017  40.092  54.229  1.00  0.00           C
ATOM  11829 1C31 POPE  176      -4.197  41.063  54.059  1.00  0.00           C
ATOM  11832 2C31 POPE  176      -4.477  41.412  52.579  1.00  0.00           C
ATOM  11835 3C31 POPE  176      -4.938  40.203  51.749  1.00  0.00           C
ATOM  11838 4C31 POPE  176      -5.008  40.482  50.239  1.00  0.00           C
ATOM  11841 5C31 POPE  176      -5.178  39.182  49.429  1.00  0.00           C
ATOM  11844 6C31 POPE  176      -5.188  39.372  47.909  1.00  0.00           C
ATOM  11848  NH3 POPE  177      56.378 119.992  25.769  1.00  0.00           N
ATOM  11852  C12 POPE  177      57.428 120.972  25.339  1.00  0.00           C
ATOM  11855  C11 POPE  177      58.658 120.272  24.749  1.00  0.00           C
ATOM  11858  P   POPE  177      61.018 119.463  25.449  1.00  0.00           P
ATOM  11859  O13 POPE  177      60.698 118.032  25.359  1.00  0.00           O
ATOM  11860  O14 POPE  177      61.717 120.053  24.289  1.00  0.00           O
ATOM  11861  O11 POPE  177      61.847 119.752  26.759  1.00  0.00           O
ATOM  11862  O12 POPE  177      59.668 120.233  25.749  1.00  0.00           O
ATOM  11863  C1  POPE  177      61.708 118.962  27.949  1.00  0.00           C
ATOM  11866  C2  POPE  177      60.868 119.673  29.059  1.00  0.00           C
ATOM  11868  O21 POPE  177      61.138 119.083  30.349  1.00  0.00           O
ATOM  11869  C21 POPE  177      60.677 117.873  30.609  1.00  0.00           C
ATOM  11870  O22 POPE  177      60.048 117.162  29.839  1.00  0.00           O
ATOM  11871  C22 POPE  177      61.028 117.472  32.049  1.00  0.00           C
ATOM  11874  C3  POPE  177      59.347 119.773  28.709  1.00  0.00           C
ATOM  11877  O31 POPE  177      58.478 119.572  29.869  1.00  0.00           O
ATOM  11878  C31 POPE  177      57.248 119.242  29.499  1.00  0.00           C
ATOM  11879  O32 POPE  177      56.798 119.373  28.369  1.00  0.00           O
ATOM  11880  C32 POPE  177      56.478 118.622  30.649  1.00  0.00           C
ATOM  11883  C23 POPE  177      59.778 117.322  32.939  1.00  0.00           C
ATOM  11886  C24 POPE  177      60.098 117.302  34.449  1.00  0.00           C
ATOM  11889  C25 POPE  177      61.068 116.203  34.929  1.00  0.00           C
ATOM  11892  C26 POPE  177      60.478 114.783  34.909  1.00  0.00           C
ATOM  11895  C27 POPE  177      61.478 113.722  35.409  1.00  0.00           C
ATOM  11898  C28 POPE  177      60.958 112.852  36.569  1.00  0.00           C
ATOM  11901  C29 POPE  177      60.818 113.593  37.879  1.00  0.00           C
ATOM  11903 0C21 POPE  177      61.577 113.462  38.989  1.00  0.00           C
ATOM  11905 1C21 POPE  177      62.778 112.553  39.189  1.00  0.00           C
ATOM  11908 2C21 POPE  177      62.678 111.662  40.449  1.00  0.00           C
ATOM  11911 3C21 POPE  177      61.798 110.422  40.279  1.00  0.00           C
ATOM  11914 4C21 POPE  177      61.708 109.552  41.549  1.00  0.00           C
ATOM  11917 5C21 POPE  177      62.827 108.512  41.699  1.00  0.00           C
ATOM  11920 6C21 POPE  177      62.558 107.563  42.879  1.00  0.00           C
ATOM  11923 7C21 POPE  177      63.598 106.443  42.999  1.00  0.00           C
ATOM  11926 8C21 POPE  177      63.318 105.452  44.129  1.00  0.00           C
ATOM  11930  C33 POPE  177      55.318 117.733  30.119  1.00  0.00           C
ATOM  11933  C34 POPE  177      54.768 116.793  31.199  1.00  0.00           C
ATOM  11936  C35 POPE  177      54.108 117.512  32.379  1.00  0.00           C
ATOM  11939  C36 POPE  177      54.108 116.672  33.659  1.00  0.00           C
ATOM  11942  C37 POPE  177      53.208 117.243  34.749  1.00  0.00           C
ATOM  11945  C38 POPE  177      53.368 116.472  36.079  1.00  0.00           C
ATOM  11948  C39 POPE  177      52.568 117.113  37.219  1.00  0.00           C
ATOM  11951 0C31 POPE  177      52.897 116.462  38.569  1.00  0.00           C
ATOM  11954 1C31 POPE  177      52.168 117.132  39.739  1.00  0.00           C
ATOM  11957 2C31 POPE  177      52.748 116.742  41.109  1.00  0.00           C
ATOM  11960 3C31 POPE  177      52.118 117.523  42.269  1.00  0.00           C
ATOM  11963 4C31 POPE  177      50.848 116.873  42.829  1.00  0.00           C
ATOM  11966 5C31 POPE  177      51.138 115.893  43.979  1.00  0.00           C
ATOM  11969 6C31 POPE  177      49.888 115.252  44.579  1.00  0.00           C
ATOM  11973  NH3 POPE  178      97.887  83.353  25.609  1.00  0.00           N
ATOM  11977  C12 POPE  178      96.518  83.843  25.209  1.00  0.00           C
ATOM  11980  C11 POPE  178      96.588  85.172  24.429  1.00  0.00           C
ATOM  11983  P   POPE  178      94.358  85.193  23.039  1.00  0.00           P
ATOM  11984  O13 POPE  178      94.536  83.733  22.919  1.00  0.00           O
ATOM  11985  O14 POPE  178      94.536  85.993  21.809  1.00  0.00           O
ATOM  11986  O11 POPE  178      92.898  85.473  23.609  1.00  0.00           O
ATOM  11987  O12 POPE  178      95.287  85.732  24.199  1.00  0.00           O
ATOM  11988  C1  POPE  178      92.647  85.392  25.009  1.00  0.00           C
ATOM  11991  C2  POPE  178      92.558  86.793  25.699  1.00  0.00           C
ATOM  11993  O21 POPE  178      92.668  86.662  27.129  1.00  0.00           O
ATOM  11994  C21 POPE  178      91.788  85.893  27.769  1.00  0.00           C
ATOM  11995  O22 POPE  178      90.847  85.312  27.269  1.00  0.00           O
ATOM  11996  C22 POPE  178      92.208  85.753  29.229  1.00  0.00           C
ATOM  11999  C3  POPE  178      91.308  87.623  25.269  1.00  0.00           C
ATOM  12002  O31 POPE  178      91.497  89.053  25.409  1.00  0.00           O
ATOM  12003  C31 POPE  178      91.107  89.572  26.569  1.00  0.00           C
ATOM  12004  O32 POPE  178      90.628  88.962  27.499  1.00  0.00           O
ATOM  12005  C32 POPE  178      91.448  91.063  26.559  1.00  0.00           C
ATOM  12008  C23 POPE  178      91.177  86.343  30.219  1.00  0.00           C
ATOM  12011  C24 POPE  178      91.268  85.692  31.609  1.00  0.00           C
ATOM  12014  C25 POPE  178      90.207  86.242  32.579  1.00  0.00           C
ATOM  12017  C26 POPE  178      90.058  85.412  33.859  1.00  0.00           C
ATOM  12020  C27 POPE  178      88.957  85.923  34.809  1.00  0.00           C
ATOM  12023  C28 POPE  178      88.978  85.252  36.199  1.00  0.00           C
ATOM  12026  C29 POPE  178      88.887  83.752  36.129  1.00  0.00           C
ATOM  12028 0C21 POPE  178      89.368  82.892  37.049  1.00  0.00           C
ATOM  12030 1C21 POPE  178      90.037  83.272  38.349  1.00  0.00           C
ATOM  12033 2C21 POPE  178      89.067  83.052  39.519  1.00  0.00           C
ATOM  12036 3C21 POPE  178      89.697  83.312  40.889  1.00  0.00           C
ATOM  12039 4C21 POPE  178      88.727  82.973  42.029  1.00  0.00           C
ATOM  12042 5C21 POPE  178      89.398  82.943  43.409  1.00  0.00           C
ATOM  12045 6C21 POPE  178      88.507  82.313  44.479  1.00  0.00           C
ATOM  12048 7C21 POPE  178      89.258  82.052  45.789  1.00  0.00           C
ATOM  12051 8C21 POPE  178      88.358  81.492  46.899  1.00  0.00           C
ATOM  12055  C33 POPE  178      90.777  91.842  27.719  1.00  0.00           C
ATOM  12058  C34 POPE  178      91.478  93.182  28.009  1.00  0.00           C
ATOM  12061  C35 POPE  178      91.478  93.523  29.509  1.00  0.00           C
ATOM  12064  C36 POPE  178      92.637  94.432  29.939  1.00  0.00           C
ATOM  12067  C37 POPE  178      92.887  94.363  31.459  1.00  0.00           C
ATOM  12070  C38 POPE  178      91.868  95.172  32.289  1.00  0.00           C
ATOM  12073  C39 POPE  178      91.597  94.582  33.679  1.00  0.00           C
ATOM  12076 0C31 POPE  178      92.828  94.473  34.589  1.00  0.00           C
ATOM  12079 1C31 POPE  178      92.547  93.843  35.969  1.00  0.00           C
ATOM  12082 2C31 POPE  178      93.838  93.593  36.769  1.00  0.00           C
ATOM  12085 3C31 POPE  178      93.638  92.663  37.969  1.00  0.00           C
ATOM  12088 4C31 POPE  178      94.948  92.033  38.469  1.00  0.00           C
ATOM  12091 5C31 POPE  178      94.687  90.822  39.379  1.00  0.00           C
ATOM  12094 6C31 POPE  178      95.937  89.972  39.639  1.00  0.00           C
ATOM  12098  NH3 POPE  179       7.688  21.762  22.569  1.00  0.00           N
ATOM  12102  C12 POPE  179       7.028  22.792  21.709  1.00  0.00           C
ATOM  12105  C11 POPE  179       5.588  23.052  22.159  1.00  0.00           C
ATOM  12108  P   POPE  179       4.808  25.582  22.179  1.00  0.00           P
ATOM  12109  O13 POPE  179       5.438  26.582  21.299  1.00  0.00           O
ATOM  12110  O14 POPE  179       3.338  25.672  22.339  1.00  0.00           O
ATOM  12111  O11 POPE  179       5.488  25.592  23.599  1.00  0.00           O
ATOM  12112  O12 POPE  179       5.108  24.202  21.489  1.00  0.00           O
ATOM  12113  C1  POPE  179       6.908  25.692  23.729  1.00  0.00           C
ATOM  12116  C2  POPE  179       7.298  26.972  24.519  1.00  0.00           C
ATOM  12118  O21 POPE  179       8.668  26.962  24.959  1.00  0.00           O
ATOM  12119  C21 POPE  179       9.008  26.072  25.859  1.00  0.00           C
ATOM  12120  O22 POPE  179       8.318  25.142  26.249  1.00  0.00           O
ATOM  12121  C22 POPE  179      10.458  26.302  26.299  1.00  0.00           C
ATOM  12124  C3  POPE  179       6.308  27.312  25.679  1.00  0.00           C
ATOM  12127  O31 POPE  179       6.768  28.432  26.469  1.00  0.00           O
ATOM  12128  C31 POPE  179       6.978  28.192  27.759  1.00  0.00           C
ATOM  12129  O32 POPE  179       6.688  27.152  28.319  1.00  0.00           O
ATOM  12130  C32 POPE  179       7.628  29.412  28.409  1.00  0.00           C
ATOM  12133  C23 POPE  179      10.758  27.742  26.779  1.00  0.00           C
ATOM  12136  C24 POPE  179      11.978  28.342  26.059  1.00  0.00           C
ATOM  12139  C25 POPE  179      12.408  29.682  26.649  1.00  0.00           C
ATOM  12142  C26 POPE  179      13.228  29.532  27.929  1.00  0.00           C
ATOM  12145  C27 POPE  179      13.548  30.872  28.599  1.00  0.00           C
ATOM  12148  C28 POPE  179      14.548  30.722  29.749  1.00  0.00           C
ATOM  12151  C29 POPE  179      14.918  32.042  30.359  1.00  0.00           C
ATOM  12153 0C21 POPE  179      15.608  32.182  31.499  1.00  0.00           C
ATOM  12155 1C21 POPE  179      16.098  31.042  32.359  1.00  0.00           C
ATOM  12158 2C21 POPE  179      17.628  30.852  32.309  1.00  0.00           C
ATOM  12161 3C21 POPE  179      18.408  31.942  33.049  1.00  0.00           C
ATOM  12164 4C21 POPE  179      19.808  31.472  33.469  1.00  0.00           C
ATOM  12167 5C21 POPE  179      20.638  32.572  34.149  1.00  0.00           C
ATOM  12170 6C21 POPE  179      21.278  32.152  35.479  1.00  0.00           C
ATOM  12173 7C21 POPE  179      22.298  33.192  35.959  1.00  0.00           C
ATOM  12176 8C21 POPE  179      23.048  32.762  37.219  1.00  0.00           C
ATOM  12180  C33 POPE  179       7.658  29.332  29.959  1.00  0.00           C
ATOM  12183  C34 POPE  179       8.768  28.452  30.519  1.00  0.00           C
ATOM  12186  C35 POPE  179       8.868  28.462  32.049  1.00  0.00           C
ATOM  12189  C36 POPE  179       7.708  27.732  32.749  1.00  0.00           C
ATOM  12192  C37 POPE  179       7.768  27.932  34.269  1.00  0.00           C
ATOM  12195  C38 POPE  179       6.578  27.332  35.029  1.00  0.00           C
ATOM  12198  C39 POPE  179       6.598  27.682  36.529  1.00  0.00           C
ATOM  12201 0C31 POPE  179       6.258  29.152  36.819  1.00  0.00           C
ATOM  12204 1C31 POPE  179       6.238  29.472  38.319  1.00  0.00           C
ATOM  12207 2C31 POPE  179       5.788  30.912  38.599  1.00  0.00           C
ATOM  12210 3C31 POPE  179       5.868  31.322  40.069  1.00  0.00           C
ATOM  12213 4C31 POPE  179       5.598  32.822  40.239  1.00  0.00           C
ATOM  12216 5C31 POPE  179       5.688  33.332  41.679  1.00  0.00           C
ATOM  12219 6C31 POPE  179       5.668  34.863  41.749  1.00  0.00           C
ATOM  12223  NH3 POPE  180      39.408  23.192  21.089  1.00  0.00           N
ATOM  12227  C12 POPE  180      40.438  22.112  20.899  1.00  0.00           C
ATOM  12230  C11 POPE  180      40.958  21.632  22.249  1.00  0.00           C
ATOM  12233  P   POPE  180      43.558  21.602  22.119  1.00  0.00           P
ATOM  12234  O13 POPE  180      44.497  20.832  21.269  1.00  0.00           O
ATOM  12235  O14 POPE  180      43.307  23.012  21.759  1.00  0.00           O
ATOM  12236  O11 POPE  180      43.928  21.422  23.659  1.00  0.00           O
ATOM  12237  O12 POPE  180      42.158  20.852  22.079  1.00  0.00           O
ATOM  12238  C1  POPE  180      42.978  21.672  24.719  1.00  0.00           C
ATOM  12241  C2  POPE  180      43.548  21.342  26.149  1.00  0.00           C
ATOM  12243  O21 POPE  180      42.598  20.652  26.969  1.00  0.00           O
ATOM  12244  C21 POPE  180      42.498  19.342  26.809  1.00  0.00           C
ATOM  12245  O22 POPE  180      42.768  18.722  25.799  1.00  0.00           O
ATOM  12246  C22 POPE  180      41.908  18.732  28.089  1.00  0.00           C
ATOM  12249  C3  POPE  180      43.988  22.582  26.959  1.00  0.00           C
ATOM  12252  O31 POPE  180      44.618  22.152  28.189  1.00  0.00           O
ATOM  12253  C31 POPE  180      44.557  22.992  29.209  1.00  0.00           C
ATOM  12254  O32 POPE  180      44.108  24.122  29.179  1.00  0.00           O
ATOM  12255  C32 POPE  180      45.038  22.312  30.479  1.00  0.00           C
ATOM  12258  C23 POPE  180      43.028  18.162  28.999  1.00  0.00           C
ATOM  12261  C24 POPE  180      42.528  17.502  30.299  1.00  0.00           C
ATOM  12264  C25 POPE  180      43.708  16.872  31.059  1.00  0.00           C
ATOM  12267  C26 POPE  180      43.408  16.363  32.469  1.00  0.00           C
ATOM  12270  C27 POPE  180      44.708  16.002  33.209  1.00  0.00           C
ATOM  12273  C28 POPE  180      44.468  15.412  34.609  1.00  0.00           C
ATOM  12276  C29 POPE  180      45.698  15.532  35.489  1.00  0.00           C
ATOM  12278 0C21 POPE  180      46.378  14.562  36.119  1.00  0.00           C
ATOM  12280 1C21 POPE  180      46.077  13.082  36.129  1.00  0.00           C
ATOM  12283 2C21 POPE  180      47.308  12.212  35.809  1.00  0.00           C
ATOM  12286 3C21 POPE  180      47.038  10.722  36.099  1.00  0.00           C
ATOM  12289 4C21 POPE  180      48.167   9.812  35.589  1.00  0.00           C
ATOM  12292 5C21 POPE  180      48.158   8.432  36.259  1.00  0.00           C
ATOM  12295 6C21 POPE  180      49.228   7.492  35.699  1.00  0.00           C
ATOM  12298 7C21 POPE  180      49.948   6.692  36.799  1.00  0.00           C
ATOM  12301 8C21 POPE  180      50.718   5.472  36.279  1.00  0.00           C
ATOM  12305  C33 POPE  180      43.938  21.432  31.119  1.00  0.00           C
ATOM  12308  C34 POPE  180      44.548  20.352  32.009  1.00  0.00           C
ATOM  12311  C35 POPE  180      45.128  20.922  33.309  1.00  0.00           C
ATOM  12314  C36 POPE  180      45.548  19.792  34.259  1.00  0.00           C
ATOM  12317  C37 POPE  180      46.128  20.302  35.579  1.00  0.00           C
ATOM  12320  C38 POPE  180      46.498  19.132  36.499  1.00  0.00           C
ATOM  12323  C39 POPE  180      47.327  19.552  37.719  1.00  0.00           C
ATOM  12326 0C31 POPE  180      47.717  18.362  38.609  1.00  0.00           C
ATOM  12329 1C31 POPE  180      46.618  18.012  39.629  1.00  0.00           C
ATOM  12332 2C31 POPE  180      46.888  16.732  40.439  1.00  0.00           C
ATOM  12335 3C31 POPE  180      48.237  16.702  41.169  1.00  0.00           C
ATOM  12338 4C31 POPE  180      48.258  15.652  42.279  1.00  0.00           C
ATOM  12341 5C31 POPE  180      49.668  15.372  42.839  1.00  0.00           C
ATOM  12344 6C31 POPE  180      49.658  14.422  44.039  1.00  0.00           C
ATOM  12348  NH3 POPE  181     102.828  10.292  70.129  1.00  0.00           N
ATOM  12352  C12 POPE  181     104.328  10.282  70.239  1.00  0.00           C
ATOM  12355  C11 POPE  181     104.798   9.002  70.929  1.00  0.00           C
ATOM  12358  P   POPE  181     107.287   8.112  70.709  1.00  0.00           P
ATOM  12359  O13 POPE  181     108.577   8.582  71.249  1.00  0.00           O
ATOM  12360  O14 POPE  181     106.878   6.722  70.989  1.00  0.00           O
ATOM  12361  O11 POPE  181     107.238   8.442  69.169  1.00  0.00           O
ATOM  12362  O12 POPE  181     106.177   9.102  71.249  1.00  0.00           O
ATOM  12363  C1  POPE  181     106.847   7.482  68.179  1.00  0.00           C
ATOM  12366  C2  POPE  181     107.077   8.062  66.759  1.00  0.00           C
ATOM  12368  O21 POPE  181     106.858   7.072  65.729  1.00  0.00           O
ATOM  12369  C21 POPE  181     105.628   7.072  65.209  1.00  0.00           C
ATOM  12370  O22 POPE  181     104.757   7.872  65.479  1.00  0.00           O
ATOM  12371  C22 POPE  181     105.457   5.992  64.169  1.00  0.00           C
ATOM  12374  C3  POPE  181     108.488   8.712  66.609  1.00  0.00           C
ATOM  12377  O31 POPE  181     108.337  10.142  66.389  1.00  0.00           O
ATOM  12378  C31 POPE  181     108.747  10.812  65.299  1.00  0.00           C
ATOM  12379  O32 POPE  181     108.738  12.032  65.229  1.00  0.00           O
ATOM  12380  C32 POPE  181     109.058   9.902  64.099  1.00  0.00           C
ATOM  12383  C23 POPE  181     106.227   6.302  62.879  1.00  0.00           C
ATOM  12386  C24 POPE  181     106.597   5.002  62.169  1.00  0.00           C
ATOM  12389  C25 POPE  181     107.817   4.332  62.829  1.00  0.00           C
ATOM  12392  C26 POPE  181     109.137   4.942  62.359  1.00  0.00           C
ATOM  12395  C27 POPE  181     110.328   4.442  63.179  1.00  0.00           C
ATOM  12398  C28 POPE  181     111.648   4.592  62.409  1.00  0.00           C
ATOM  12401  C29 POPE  181     112.808   4.032  63.199  1.00  0.00           C
ATOM  12403 0C21 POPE  181     113.188   2.742  63.209  1.00  0.00           C
ATOM  12405 1C21 POPE  181     112.537   1.642  62.419  1.00  0.00           C
ATOM  12408 2C21 POPE  181     112.777   0.242  62.999  1.00  0.00           C
ATOM  12411 3C21 POPE  181     114.218  -0.278  62.839  1.00  0.00           C
ATOM  12414 4C21 POPE  181     114.447  -1.138  61.589  1.00  0.00           C
ATOM  12417 5C21 POPE  181     114.808  -0.338  60.339  1.00  0.00           C
ATOM  12420 6C21 POPE  181     115.168  -1.238  59.139  1.00  0.00           C
ATOM  12423 7C21 POPE  181     115.277  -0.478  57.819  1.00  0.00           C
ATOM  12426 8C21 POPE  181     115.548  -1.408  56.639  1.00  0.00           C
ATOM  12430  C33 POPE  181     109.277  10.692  62.779  1.00  0.00           C
ATOM  12433  C34 POPE  181     109.536   9.782  61.569  1.00  0.00           C
ATOM  12436  C35 POPE  181     108.268   9.162  60.969  1.00  0.00           C
ATOM  12439  C36 POPE  181     108.566   8.182  59.809  1.00  0.00           C
ATOM  12442  C37 POPE  181     107.308   7.502  59.259  1.00  0.00           C
ATOM  12445  C38 POPE  181     107.588   6.262  58.389  1.00  0.00           C
ATOM  12448  C39 POPE  181     108.248   6.572  57.039  1.00  0.00           C
ATOM  12451 0C31 POPE  181     108.337   5.322  56.139  1.00  0.00           C
ATOM  12454 1C31 POPE  181     108.908   5.632  54.749  1.00  0.00           C
ATOM  12457 2C31 POPE  181     108.887   4.402  53.809  1.00  0.00           C
ATOM  12460 3C31 POPE  181     109.997   3.382  54.099  1.00  0.00           C
ATOM  12463 4C31 POPE  181     111.378   3.832  53.599  1.00  0.00           C
ATOM  12466 5C31 POPE  181     112.477   2.822  53.939  1.00  0.00           C
ATOM  12469 6C31 POPE  181     113.846   3.212  53.379  1.00  0.00           C
ATOM  12473  NH3 POPE  182      22.808  50.962  22.439  1.00  0.00           N
ATOM  12477  C12 POPE  182      24.218  51.482  22.309  1.00  0.00           C
ATOM  12480  C11 POPE  182      25.018  51.282  23.609  1.00  0.00           C
ATOM  12483  P   POPE  182      24.648  48.732  24.219  1.00  0.00           P
ATOM  12484  O13 POPE  182      23.258  49.212  24.419  1.00  0.00           O
ATOM  12485  O14 POPE  182      24.838  47.662  23.229  1.00  0.00           O
ATOM  12486  O11 POPE  182      25.268  48.302  25.609  1.00  0.00           O
ATOM  12487  O12 POPE  182      25.508  49.953  23.739  1.00  0.00           O
ATOM  12488  C1  POPE  182      24.918  47.002  26.109  1.00  0.00           C
[truncated: 1,696,221 more chars]
