# Supplementary material for: Characterizing Membrane Association and Periplasmic Transfer of Bacterial Lipoproteins through Molecular Dynamics Simulations
Source: Structure. 2020 Apr 7;28(4):475–487.e3. doi: 10.1016/j.str.2020.01.012 (PMC7139219; doi:10.1016/j.str.2020.01.012)
Supplement: Data S2. Final Coordinates from Simulations (A–L), Related to Figure 3 [file mmc4.zip › A-L/BLC-1-atomistic.pdb]

TITLE     Protein
REMARK    THIS IS A SIMULATION BOX
CRYST1  129.181  129.181  112.868  90.00  90.00  90.00 P 1           1
MODEL        1
ATOM      1  N   CYSTA   1      52.991  59.406  63.129  1.00  0.00           N
ATOM      3  CA  CYSTA   1      52.711  58.746  64.399  1.00  0.00           C
ATOM      5  C   CYSTA   1      53.661  59.245  65.479  1.00  0.00           C
ATOM      6  O   CYSTA   1      54.711  58.676  65.769  1.00  0.00           O
ATOM      7  CB  CYSTA   1      52.711  57.186  64.399  1.00  0.00           C
ATOM     10  SG  CYSTA   1      51.071  56.436  64.239  1.00  0.00           S
ATOM     11  C1  CYSTA   1      51.330  55.486  62.709  1.00  0.00           C
ATOM     14  CA1 CYSTA   1      52.970  60.756  62.989  1.00  0.00           C
ATOM     15  OA1 CYSTA   1      52.101  61.406  63.569  1.00  0.00           O
ATOM     16  CA2 CYSTA   1      54.061  61.486  62.289  1.00  0.00           C
ATOM     19  C11 CYSTA   1      50.051  54.786  62.159  1.00  0.00           C
ATOM     21  O11 CYSTA   1      48.891  55.565  62.479  1.00  0.00           O
ATOM     22  CX1 CYSTA   1      48.741  56.646  61.719  1.00  0.00           C
ATOM     23  OX1 CYSTA   1      49.511  56.995  60.849  1.00  0.00           O
ATOM     24  CX2 CYSTA   1      47.491  57.416  62.099  1.00  0.00           C
ATOM     27  C12 CYSTA   1      49.881  53.296  62.639  1.00  0.00           C
ATOM     30  O12 CYSTA   1      48.751  52.995  63.489  1.00  0.00           O
ATOM     31  CD1 CYSTA   1      47.571  52.556  63.059  1.00  0.00           C
ATOM     32  OD1 CYSTA   1      46.921  51.686  63.609  1.00  0.00           O
ATOM     33  CD2 CYSTA   1      47.011  53.306  61.879  1.00  0.00           C
ATOM     36  CA3 CYSTA   1      54.080  61.186  60.779  1.00  0.00           C
ATOM     39  CA4 CYSTA   1      55.141  60.146  60.429  1.00  0.00           C
ATOM     42  CA5 CYSTA   1      54.951  59.495  59.049  1.00  0.00           C
ATOM     45  CA6 CYSTA   1      55.621  60.266  57.899  1.00  0.00           C
ATOM     48  CA7 CYSTA   1      54.601  61.056  57.069  1.00  0.00           C
ATOM     51  CA8 CYSTA   1      55.241  61.995  56.039  1.00  0.00           C
ATOM     54  CA9 CYSTA   1      54.311  62.196  54.829  1.00  0.00           C
ATOM     57 0CA1 CYSTA   1      54.061  63.646  54.419  1.00  0.00           C
ATOM     60 1CA1 CYSTA   1      55.201  64.276  53.619  1.00  0.00           C
ATOM     63 2CA1 CYSTA   1      54.771  65.436  52.709  1.00  0.00           C
ATOM     66 3CA1 CYSTA   1      55.911  65.906  51.809  1.00  0.00           C
ATOM     69 4CA1 CYSTA   1      55.391  66.286  50.429  1.00  0.00           C
ATOM     72 5CA1 CYSTA   1      56.521  66.476  49.429  1.00  0.00           C
ATOM     75 6CA1 CYSTA   1      56.051  66.736  47.999  1.00  0.00           C
ATOM     79  CD3 CYSTA   1      46.551  52.346  60.789  1.00  0.00           C
ATOM     82  CD4 CYSTA   1      47.811  51.815  60.129  1.00  0.00           C
ATOM     85  CD5 CYSTA   1      47.491  50.955  58.929  1.00  0.00           C
ATOM     88  CD6 CYSTA   1      47.371  51.855  57.719  1.00  0.00           C
ATOM     91  CD7 CYSTA   1      47.311  51.036  56.449  1.00  0.00           C
ATOM     94  CD8 CYSTA   1      47.501  51.925  55.239  1.00  0.00           C
ATOM     97  CD9 CYSTA   1      47.580  51.056  53.989  1.00  0.00           C
ATOM    100 0CD1 CYSTA   1      47.371  51.866  52.729  1.00  0.00           C
ATOM    103 1CD1 CYSTA   1      47.251  50.916  51.539  1.00  0.00           C
ATOM    106 2CD1 CYSTA   1      47.261  51.666  50.209  1.00  0.00           C
ATOM    109 3CD1 CYSTA   1      47.720  50.745  49.079  1.00  0.00           C
ATOM    112 4CD1 CYSTA   1      46.580  50.126  48.279  1.00  0.00           C
ATOM    115 5CD1 CYSTA   1      46.971  48.756  47.719  1.00  0.00           C
ATOM    118 6CD1 CYSTA   1      46.091  48.276  46.569  1.00  0.00           C
ATOM    122  CX3 CYSTA   1      46.431  57.436  60.979  1.00  0.00           C
ATOM    125  CX4 CYSTA   1      45.721  56.085  60.829  1.00  0.00           C
ATOM    128  CX5 CYSTA   1      44.511  56.046  59.879  1.00  0.00           C
ATOM    131  CX6 CYSTA   1      44.861  55.656  58.429  1.00  0.00           C
ATOM    134  CX7 CYSTA   1      43.671  54.986  57.719  1.00  0.00           C
ATOM    137  CX8 CYSTA   1      43.981  54.425  56.299  1.00  0.00           C
ATOM    140  CX9 CYSTA   1      43.751  55.376  55.149  1.00  0.00           C
ATOM    142 0CX1 CYSTA   1      42.811  55.286  54.179  1.00  0.00           C
ATOM    144 1CX1 CYSTA   1      41.681  54.286  54.059  1.00  0.00           C
ATOM    147 2CX1 CYSTA   1      41.650  53.286  52.869  1.00  0.00           C
ATOM    150 3CX1 CYSTA   1      42.141  53.806  51.509  1.00  0.00           C
ATOM    153 4CX1 CYSTA   1      41.741  52.925  50.309  1.00  0.00           C
ATOM    156 5CX1 CYSTA   1      41.951  51.406  50.499  1.00  0.00           C
ATOM    159 6CX1 CYSTA   1      41.601  50.605  49.229  1.00  0.00           C
ATOM    162 7CX1 CYSTA   1      41.631  49.086  49.439  1.00  0.00           C
ATOM    165 8CX1 CYSTA   1      41.061  48.256  48.279  1.00  0.00           C
ATOM    169  N   SER A   2      53.240  60.366  66.059  1.00  0.00           N
ATOM    171  CA  SER A   2      53.221  60.675  67.469  1.00  0.00           C
ATOM    173  CB  SER A   2      53.721  59.606  68.469  1.00  0.00           C
ATOM    176  OG  SER A   2      52.921  58.426  68.389  1.00  0.00           O
ATOM    178  C   SER A   2      53.641  62.116  67.699  1.00  0.00           C
ATOM    179  O   SER A   2      54.601  62.416  68.409  1.00  0.00           O
ATOM    180  N   SER A   3      52.811  63.026  67.119  1.00  0.00           N
ATOM    182  CA  SER A   3      52.611  64.416  67.519  1.00  0.00           C
ATOM    184  CB  SER A   3      52.060  65.376  66.419  1.00  0.00           C
ATOM    187  OG  SER A   3      53.071  65.885  65.559  1.00  0.00           O
ATOM    189  C   SER A   3      51.831  64.506  68.839  1.00  0.00           C
ATOM    190  O   SER A   3      52.281  63.816  69.759  1.00  0.00           O
ATOM    191  N   PRO A   4      50.761  65.296  69.119  1.00  0.00           N
ATOM    192  CD  PRO A   4      49.541  65.196  68.299  1.00  0.00           C
ATOM    195  CA  PRO A   4      50.330  65.286  70.509  1.00  0.00           C
ATOM    197  CB  PRO A   4      49.301  64.136  70.479  1.00  0.00           C
ATOM    200  CG  PRO A   4      48.591  64.305  69.119  1.00  0.00           C
ATOM    203  C   PRO A   4      49.661  66.566  70.989  1.00  0.00           C
ATOM    204  O   PRO A   4      48.450  66.586  71.139  1.00  0.00           O
ATOM    205  N   THR A   5      50.321  67.696  71.289  1.00  0.00           N
ATOM    207  CA  THR A   5      51.751  67.986  71.279  1.00  0.00           C
ATOM    209  CB  THR A   5      52.060  69.506  71.179  1.00  0.00           C
ATOM    211  OG1 THR A   5      53.431  69.854  71.299  1.00  0.00           O
ATOM    213  CG2 THR A   5      51.321  70.396  72.199  1.00  0.00           C
ATOM    217  C   THR A   5      52.591  67.126  72.219  1.00  0.00           C
ATOM    218  O   THR A   5      53.571  66.576  71.699  1.00  0.00           O
ATOM    219  N   PRO A   6      52.221  66.836  73.499  1.00  0.00           N
ATOM    220  CD  PRO A   6      52.611  67.915  74.429  1.00  0.00           C
ATOM    223  CA  PRO A   6      52.751  65.596  74.099  1.00  0.00           C
ATOM    225  CB  PRO A   6      54.121  66.086  74.629  1.00  0.00           C
ATOM    228  CG  PRO A   6      54.080  67.626  74.649  1.00  0.00           C
ATOM    231  C   PRO A   6      51.911  64.916  75.239  1.00  0.00           C
ATOM    232  O   PRO A   6      52.441  64.815  76.339  1.00  0.00           O
ATOM    233  N   PRO A   7      50.661  64.376  75.129  1.00  0.00           N
ATOM    234  CD  PRO A   7      50.171  64.025  73.799  1.00  0.00           C
ATOM    237  CA  PRO A   7      50.301  63.256  76.019  1.00  0.00           C
ATOM    239  CB  PRO A   7      50.761  62.096  75.139  1.00  0.00           C
ATOM    242  CG  PRO A   7      50.281  62.495  73.739  1.00  0.00           C
ATOM    245  C   PRO A   7      48.791  63.175  76.259  1.00  0.00           C
ATOM    246  O   PRO A   7      48.110  64.186  76.089  1.00  0.00           O
ATOM    247  N   ARG A   8      48.240  62.006  76.719  1.00  0.00           N
ATOM    249  CA  ARG A   8      46.841  61.776  77.179  1.00  0.00           C
ATOM    251  CB  ARG A   8      46.621  60.346  77.859  1.00  0.00           C
ATOM    254  CG  ARG A   8      45.701  59.326  77.149  1.00  0.00           C
ATOM    257  CD  ARG A   8      46.061  57.816  77.249  1.00  0.00           C
ATOM    260  NE  ARG A   8      46.321  57.405  78.669  1.00  0.00           N
ATOM    262  CZ  ARG A   8      46.701  56.176  79.029  1.00  0.00           C
ATOM    263  NH1 ARG A   8      46.921  55.206  78.169  1.00  0.00           N
ATOM    266  NH2 ARG A   8      46.891  55.906  80.299  1.00  0.00           N
ATOM    269  C   ARG A   8      46.551  62.805  78.259  1.00  0.00           C
ATOM    270  O   ARG A   8      45.491  63.406  78.349  1.00  0.00           O
ATOM    271  N   GLY A   9      47.601  62.966  79.059  1.00  0.00           N
ATOM    273  CA  GLY A   9      47.781  63.826  80.189  1.00  0.00           C
ATOM    276  C   GLY A   9      48.561  63.006  81.139  1.00  0.00           C
ATOM    277  O   GLY A   9      48.021  62.446  82.089  1.00  0.00           O
ATOM    278  N   VAL A  10      49.871  62.855  80.889  1.00  0.00           N
ATOM    280  CA  VAL A  10      50.781  62.326  81.879  1.00  0.00           C
ATOM    282  CB  VAL A  10      52.111  61.815  81.299  1.00  0.00           C
ATOM    284  CG1 VAL A  10      51.841  60.646  80.329  1.00  0.00           C
ATOM    288  CG2 VAL A  10      52.891  62.946  80.599  1.00  0.00           C
ATOM    292  C   VAL A  10      50.991  63.396  82.919  1.00  0.00           C
ATOM    293  O   VAL A  10      50.791  64.586  82.649  1.00  0.00           O
ATOM    294  N   THR A  11      51.351  63.055  84.169  1.00  0.00           N
ATOM    296  CA  THR A  11      51.860  64.086  85.059  1.00  0.00           C
ATOM    298  CB  THR A  11      51.761  63.786  86.559  1.00  0.00           C
ATOM    300  OG1 THR A  11      52.361  62.595  87.039  1.00  0.00           O
ATOM    302  CG2 THR A  11      50.290  63.516  86.879  1.00  0.00           C
ATOM    306  C   THR A  11      53.221  64.565  84.549  1.00  0.00           C
ATOM    307  O   THR A  11      54.021  63.806  84.019  1.00  0.00           O
ATOM    308  N   VAL A  12      53.551  65.866  84.629  1.00  0.00           N
ATOM    310  CA  VAL A  12      54.801  66.385  84.089  1.00  0.00           C
ATOM    312  CB  VAL A  12      54.661  67.116  82.739  1.00  0.00           C
ATOM    314  CG1 VAL A  12      56.021  67.686  82.249  1.00  0.00           C
ATOM    318  CG2 VAL A  12      54.131  66.146  81.669  1.00  0.00           C
ATOM    322  C   VAL A  12      55.271  67.385  85.099  1.00  0.00           C
ATOM    323  O   VAL A  12      54.441  68.156  85.599  1.00  0.00           O
ATOM    324  N   VAL A  13      56.571  67.436  85.429  1.00  0.00           N
ATOM    326  CA  VAL A  13      57.181  68.385  86.359  1.00  0.00           C
ATOM    328  CB  VAL A  13      58.711  68.276  86.379  1.00  0.00           C
ATOM    330  CG1 VAL A  13      59.341  69.266  87.379  1.00  0.00           C
ATOM    334  CG2 VAL A  13      59.131  66.846  86.779  1.00  0.00           C
ATOM    338  C   VAL A  13      56.781  69.836  86.079  1.00  0.00           C
ATOM    339  O   VAL A  13      56.851  70.326  84.949  1.00  0.00           O
ATOM    340  N   ASN A  14      56.291  70.546  87.119  1.00  0.00           N
ATOM    342  CA  ASN A  14      55.621  71.836  86.949  1.00  0.00           C
ATOM    344  CB  ASN A  14      54.371  71.866  87.869  1.00  0.00           C
ATOM    347  CG  ASN A  14      54.711  71.576  89.329  1.00  0.00           C
ATOM    348  OD1 ASN A  14      54.830  70.406  89.709  1.00  0.00           O
ATOM    349  ND2 ASN A  14      54.861  72.616  90.169  1.00  0.00           N
ATOM    352  C   ASN A  14      56.540  72.995  87.279  1.00  0.00           C
ATOM    353  O   ASN A  14      56.291  74.156  86.919  1.00  0.00           O
ATOM    354  N   ASN A  15      57.650  72.696  87.959  1.00  0.00           N
ATOM    356  CA  ASN A  15      58.641  73.686  88.279  1.00  0.00           C
ATOM    358  CB  ASN A  15      58.601  74.055  89.789  1.00  0.00           C
ATOM    361  CG  ASN A  15      59.630  75.116  90.179  1.00  0.00           C
ATOM    362  OD1 ASN A  15      60.271  75.046  91.229  1.00  0.00           O
ATOM    363  ND2 ASN A  15      59.830  76.146  89.319  1.00  0.00           N
ATOM    366  C   ASN A  15      59.941  73.076  87.869  1.00  0.00           C
ATOM    367  O   ASN A  15      60.591  72.336  88.609  1.00  0.00           O
ATOM    368  N   PHE A  16      60.321  73.336  86.619  1.00  0.00           N
ATOM    370  CA  PHE A  16      61.461  72.716  86.019  1.00  0.00           C
ATOM    372  CB  PHE A  16      60.991  72.026  84.729  1.00  0.00           C
ATOM    375  CG  PHE A  16      62.131  71.336  84.049  1.00  0.00           C
ATOM    376  CD1 PHE A  16      62.631  70.135  84.569  1.00  0.00           C
ATOM    378  CE1 PHE A  16      63.701  69.486  83.939  1.00  0.00           C
ATOM    380  CZ  PHE A  16      64.251  70.046  82.779  1.00  0.00           C
ATOM    382  CD2 PHE A  16      62.681  71.876  82.879  1.00  0.00           C
ATOM    384  CE2 PHE A  16      63.741  71.236  82.239  1.00  0.00           C
ATOM    386  C   PHE A  16      62.500  73.796  85.779  1.00  0.00           C
ATOM    387  O   PHE A  16      62.360  74.666  84.929  1.00  0.00           O
ATOM    388  N   ASP A  17      63.601  73.744  86.539  1.00  0.00           N
ATOM    390  CA  ASP A  17      64.791  74.486  86.219  1.00  0.00           C
ATOM    392  CB  ASP A  17      65.531  74.876  87.509  1.00  0.00           C
ATOM    395  CG  ASP A  17      66.611  75.906  87.249  1.00  0.00           C
ATOM    396  OD1 ASP A  17      66.741  76.406  86.109  1.00  0.00           O
ATOM    397  OD2 ASP A  17      67.341  76.186  88.239  1.00  0.00           O
ATOM    398  C   ASP A  17      65.661  73.666  85.289  1.00  0.00           C
ATOM    399  O   ASP A  17      66.181  72.605  85.629  1.00  0.00           O
ATOM    400  N   ALA A  18      65.801  74.165  84.059  1.00  0.00           N
ATOM    402  CA  ALA A  18      66.431  73.466  82.979  1.00  0.00           C
ATOM    404  CB  ALA A  18      66.011  74.156  81.679  1.00  0.00           C
ATOM    408  C   ALA A  18      67.931  73.476  83.099  1.00  0.00           C
ATOM    409  O   ALA A  18      68.631  72.616  82.559  1.00  0.00           O
ATOM    410  N   LYS A  19      68.481  74.456  83.849  1.00  0.00           N
ATOM    412  CA  LYS A  19      69.901  74.596  84.139  1.00  0.00           C
ATOM    414  CB  LYS A  19      70.171  75.876  84.989  1.00  0.00           C
ATOM    417  CG  LYS A  19      69.511  77.186  84.509  1.00  0.00           C
ATOM    420  CD  LYS A  19      69.941  77.635  83.099  1.00  0.00           C
ATOM    423  CE  LYS A  19      69.121  78.806  82.529  1.00  0.00           C
ATOM    426  NZ  LYS A  19      67.731  78.366  82.359  1.00  0.00           N
ATOM    430  C   LYS A  19      70.441  73.376  84.879  1.00  0.00           C
ATOM    431  O   LYS A  19      71.530  72.886  84.589  1.00  0.00           O
ATOM    432  N   ARG A  20      69.651  72.846  85.829  1.00  0.00           N
ATOM    434  CA  ARG A  20      69.971  71.715  86.679  1.00  0.00           C
ATOM    436  CB  ARG A  20      69.061  71.726  87.939  1.00  0.00           C
ATOM    439  CG  ARG A  20      69.071  73.065  88.709  1.00  0.00           C
ATOM    442  CD  ARG A  20      68.220  73.105  89.989  1.00  0.00           C
ATOM    445  NE  ARG A  20      68.911  72.256  90.999  1.00  0.00           N
ATOM    447  CZ  ARG A  20      68.561  72.096  92.269  1.00  0.00           C
ATOM    448  NH1 ARG A  20      67.571  72.726  92.849  1.00  0.00           N
ATOM    451  NH2 ARG A  20      69.301  71.296  92.999  1.00  0.00           N
ATOM    454  C   ARG A  20      69.811  70.396  85.929  1.00  0.00           C
ATOM    455  O   ARG A  20      70.251  69.326  86.359  1.00  0.00           O
ATOM    456  N   TYR A  21      69.191  70.436  84.739  1.00  0.00           N
ATOM    458  CA  TYR A  21      69.001  69.266  83.909  1.00  0.00           C
ATOM    460  CB  TYR A  21      67.621  69.396  83.239  1.00  0.00           C
ATOM    463  CG  TYR A  21      67.110  68.046  82.819  1.00  0.00           C
ATOM    464  CD1 TYR A  21      66.381  67.275  83.749  1.00  0.00           C
ATOM    466  CE1 TYR A  21      65.871  66.025  83.399  1.00  0.00           C
ATOM    468  CZ  TYR A  21      66.080  65.526  82.109  1.00  0.00           C
ATOM    469  OH  TYR A  21      65.591  64.245  81.789  1.00  0.00           O
ATOM    471  CD2 TYR A  21      67.291  67.546  81.519  1.00  0.00           C
ATOM    473  CE2 TYR A  21      66.771  66.286  81.159  1.00  0.00           C
ATOM    475  C   TYR A  21      70.091  69.186  82.849  1.00  0.00           C
ATOM    476  O   TYR A  21      70.251  68.175  82.169  1.00  0.00           O
ATOM    477  N   LEU A  22      70.921  70.235  82.759  1.00  0.00           N
ATOM    479  CA  LEU A  22      72.151  70.206  82.009  1.00  0.00           C
ATOM    481  CB  LEU A  22      72.881  71.555  81.919  1.00  0.00           C
ATOM    484  CG  LEU A  22      72.021  72.696  81.359  1.00  0.00           C
ATOM    486  CD1 LEU A  22      72.900  73.956  81.339  1.00  0.00           C
ATOM    490  CD2 LEU A  22      71.451  72.354  79.969  1.00  0.00           C
ATOM    494  C   LEU A  22      73.161  69.165  82.459  1.00  0.00           C
ATOM    495  O   LEU A  22      73.231  68.736  83.609  1.00  0.00           O
ATOM    496  N   GLY A  23      73.981  68.744  81.509  1.00  0.00           N
ATOM    498  CA  GLY A  23      75.000  67.766  81.739  1.00  0.00           C
ATOM    501  C   GLY A  23      74.591  66.385  81.399  1.00  0.00           C
ATOM    502  O   GLY A  23      73.570  66.126  80.769  1.00  0.00           O
ATOM    503  N   THR A  24      75.521  65.495  81.709  1.00  0.00           N
ATOM    505  CA  THR A  24      75.451  64.086  81.389  1.00  0.00           C
ATOM    507  CB  THR A  24      76.811  63.446  81.649  1.00  0.00           C
ATOM    509  OG1 THR A  24      77.861  64.215  81.069  1.00  0.00           O
ATOM    511  CG2 THR A  24      76.900  62.086  80.989  1.00  0.00           C
ATOM    515  C   THR A  24      74.351  63.376  82.159  1.00  0.00           C
ATOM    516  O   THR A  24      74.091  63.635  83.329  1.00  0.00           O
ATOM    517  N   TRP A  25      73.671  62.426  81.509  1.00  0.00           N
ATOM    519  CA  TRP A  25      72.741  61.526  82.149  1.00  0.00           C
ATOM    521  CB  TRP A  25      71.271  61.925  81.849  1.00  0.00           C
ATOM    524  CG  TRP A  25      70.781  63.146  82.539  1.00  0.00           C
ATOM    525  CD1 TRP A  25      70.901  64.436  82.109  1.00  0.00           C
ATOM    527  NE1 TRP A  25      70.091  65.256  82.859  1.00  0.00           N
ATOM    529  CE2 TRP A  25      69.470  64.516  83.819  1.00  0.00           C
ATOM    530  CD2 TRP A  25      69.941  63.186  83.699  1.00  0.00           C
ATOM    531  CE3 TRP A  25      69.540  62.226  84.629  1.00  0.00           C
ATOM    533  CZ3 TRP A  25      68.671  62.595  85.649  1.00  0.00           C
ATOM    535  CZ2 TRP A  25      68.591  64.885  84.829  1.00  0.00           C
ATOM    537  CH2 TRP A  25      68.191  63.906  85.739  1.00  0.00           C
ATOM    539  C   TRP A  25      72.931  60.146  81.579  1.00  0.00           C
ATOM    540  O   TRP A  25      72.931  59.966  80.369  1.00  0.00           O
ATOM    541  N   TYR A  26      73.071  59.116  82.429  1.00  0.00           N
ATOM    543  CA  TYR A  26      73.201  57.756  81.949  1.00  0.00           C
ATOM    545  CB  TYR A  26      74.051  56.866  82.889  1.00  0.00           C
ATOM    548  CG  TYR A  26      75.481  57.256  82.779  1.00  0.00           C
ATOM    549  CD1 TYR A  26      76.011  58.245  83.609  1.00  0.00           C
ATOM    551  CE1 TYR A  26      77.360  58.585  83.529  1.00  0.00           C
ATOM    553  CZ  TYR A  26      78.200  57.936  82.619  1.00  0.00           C
ATOM    554  OH  TYR A  26      79.551  58.296  82.549  1.00  0.00           O
ATOM    556  CD2 TYR A  26      76.330  56.596  81.869  1.00  0.00           C
ATOM    558  CE2 TYR A  26      77.691  56.925  81.799  1.00  0.00           C
ATOM    560  C   TYR A  26      71.860  57.076  81.879  1.00  0.00           C
ATOM    561  O   TYR A  26      71.201  56.866  82.909  1.00  0.00           O
ATOM    562  N   GLU A  27      71.481  56.566  80.709  1.00  0.00           N
ATOM    564  CA  GLU A  27      70.311  55.726  80.559  1.00  0.00           C
ATOM    566  CB  GLU A  27      70.080  55.446  79.079  1.00  0.00           C
ATOM    569  CG  GLU A  27      68.830  54.606  78.789  1.00  0.00           C
ATOM    572  CD  GLU A  27      68.681  54.526  77.279  1.00  0.00           C
ATOM    573  OE1 GLU A  27      68.890  53.416  76.719  1.00  0.00           O
ATOM    574  OE2 GLU A  27      68.391  55.596  76.699  1.00  0.00           O
ATOM    575  C   GLU A  27      70.441  54.436  81.359  1.00  0.00           C
ATOM    576  O   GLU A  27      71.441  53.716  81.329  1.00  0.00           O
ATOM    577  N   ILE A  28      69.491  54.196  82.269  1.00  0.00           N
ATOM    579  CA  ILE A  28      69.500  53.016  83.119  1.00  0.00           C
ATOM    581  CB  ILE A  28      68.961  53.385  84.499  1.00  0.00           C
ATOM    583  CG2 ILE A  28      68.761  52.126  85.349  1.00  0.00           C
ATOM    587  CG1 ILE A  28      69.841  54.425  85.239  1.00  0.00           C
ATOM    590  CD  ILE A  28      71.171  53.855  85.729  1.00  0.00           C
ATOM    594  C   ILE A  28      68.631  51.956  82.449  1.00  0.00           C
ATOM    595  O   ILE A  28      68.911  50.756  82.459  1.00  0.00           O
ATOM    596  N   ALA A  29      67.561  52.436  81.809  1.00  0.00           N
ATOM    598  CA  ALA A  29      66.580  51.596  81.199  1.00  0.00           C
ATOM    600  CB  ALA A  29      65.580  51.116  82.249  1.00  0.00           C
ATOM    604  C   ALA A  29      65.860  52.396  80.159  1.00  0.00           C
ATOM    605  O   ALA A  29      65.731  53.616  80.249  1.00  0.00           O
ATOM    606  N   ARG A  30      65.341  51.696  79.149  1.00  0.00           N
ATOM    608  CA  ARG A  30      64.580  52.265  78.079  1.00  0.00           C
ATOM    610  CB  ARG A  30      65.501  52.696  76.899  1.00  0.00           C
ATOM    613  CG  ARG A  30      66.261  51.586  76.139  1.00  0.00           C
ATOM    616  CD  ARG A  30      66.811  52.076  74.789  1.00  0.00           C
ATOM    619  NE  ARG A  30      67.421  50.885  74.079  1.00  0.00           N
ATOM    621  CZ  ARG A  30      68.631  50.416  74.349  1.00  0.00           C
ATOM    622  NH1 ARG A  30      69.511  51.046  75.099  1.00  0.00           N
ATOM    625  NH2 ARG A  30      69.001  49.236  73.859  1.00  0.00           N
ATOM    628  C   ARG A  30      63.621  51.186  77.659  1.00  0.00           C
ATOM    629  O   ARG A  30      63.851  49.996  77.929  1.00  0.00           O
ATOM    630  N   PHE A  31      62.500  51.526  77.009  1.00  0.00           N
ATOM    632  CA  PHE A  31      61.771  50.565  76.199  1.00  0.00           C
ATOM    634  CB  PHE A  31      60.321  51.006  75.899  1.00  0.00           C
ATOM    637  CG  PHE A  31      59.481  51.155  77.139  1.00  0.00           C
ATOM    638  CD1 PHE A  31      59.721  50.425  78.319  1.00  0.00           C
ATOM    640  CE1 PHE A  31      58.861  50.526  79.419  1.00  0.00           C
ATOM    642  CZ  PHE A  31      57.731  51.336  79.339  1.00  0.00           C
ATOM    644  CD2 PHE A  31      58.361  51.995  77.099  1.00  0.00           C
ATOM    646  CE2 PHE A  31      57.481  52.065  78.179  1.00  0.00           C
ATOM    648  C   PHE A  31      62.500  50.326  74.899  1.00  0.00           C
ATOM    649  O   PHE A  31      63.470  51.006  74.569  1.00  0.00           O
ATOM    650  N   ASP A  32      62.080  49.306  74.119  1.00  0.00           N
ATOM    652  CA  ASP A  32      62.771  48.966  72.899  1.00  0.00           C
ATOM    654  CB  ASP A  32      62.460  47.506  72.499  1.00  0.00           C
ATOM    657  CG  ASP A  32      63.561  46.956  71.619  1.00  0.00           C
ATOM    658  OD1 ASP A  32      64.621  47.616  71.489  1.00  0.00           O
ATOM    659  OD2 ASP A  32      63.401  45.806  71.149  1.00  0.00           O
ATOM    660  C   ASP A  32      62.511  49.956  71.759  1.00  0.00           C
ATOM    661  O   ASP A  32      61.830  49.686  70.759  1.00  0.00           O
ATOM    662  N   HIS A  33      63.040  51.166  71.899  1.00  0.00           N
ATOM    664  CA  HIS A  33      62.900  52.256  70.979  1.00  0.00           C
ATOM    666  CB  HIS A  33      63.421  53.596  71.569  1.00  0.00           C
ATOM    669  ND1 HIS A  33      61.711  53.616  73.379  1.00  0.00           N
ATOM    670  CG  HIS A  33      63.001  53.846  72.979  1.00  0.00           C
ATOM    671  CE1 HIS A  33      61.681  53.956  74.649  1.00  0.00           C
ATOM    673  NE2 HIS A  33      62.891  54.376  75.089  1.00  0.00           N
ATOM    675  CD2 HIS A  33      63.741  54.296  74.019  1.00  0.00           C
ATOM    677  C   HIS A  33      63.710  51.956  69.759  1.00  0.00           C
ATOM    678  O   HIS A  33      64.901  51.666  69.889  1.00  0.00           O
ATOM    679  N   ARG A  34      63.141  52.036  68.539  1.00  0.00           N
ATOM    681  CA  ARG A  34      63.811  51.566  67.329  1.00  0.00           C
ATOM    683  CB  ARG A  34      62.941  51.806  66.059  1.00  0.00           C
ATOM    686  CG  ARG A  34      63.610  51.506  64.699  1.00  0.00           C
ATOM    689  CD  ARG A  34      63.061  52.296  63.499  1.00  0.00           C
ATOM    692  NE  ARG A  34      61.741  51.716  63.119  1.00  0.00           N
ATOM    694  CZ  ARG A  34      61.011  52.086  62.069  1.00  0.00           C
ATOM    695  NH1 ARG A  34      61.431  52.956  61.189  1.00  0.00           N
ATOM    698  NH2 ARG A  34      59.811  51.596  61.879  1.00  0.00           N
ATOM    701  C   ARG A  34      65.201  52.176  67.149  1.00  0.00           C
ATOM    702  O   ARG A  34      66.181  51.506  66.849  1.00  0.00           O
ATOM    703  N   PHE A  35      65.321  53.486  67.389  1.00  0.00           N
ATOM    705  CA  PHE A  35      66.511  54.256  67.099  1.00  0.00           C
ATOM    707  CB  PHE A  35      66.131  55.745  66.929  1.00  0.00           C
ATOM    710  CG  PHE A  35      65.501  56.316  68.159  1.00  0.00           C
ATOM    711  CD1 PHE A  35      66.311  56.815  69.179  1.00  0.00           C
ATOM    713  CE1 PHE A  35      65.750  57.246  70.389  1.00  0.00           C
ATOM    715  CZ  PHE A  35      64.371  57.186  70.559  1.00  0.00           C
ATOM    717  CD2 PHE A  35      64.111  56.355  68.309  1.00  0.00           C
ATOM    719  CE2 PHE A  35      63.541  56.776  69.509  1.00  0.00           C
ATOM    721  C   PHE A  35      67.661  54.026  68.089  1.00  0.00           C
ATOM    722  O   PHE A  35      68.781  54.436  67.819  1.00  0.00           O
ATOM    723  N   GLU A  36      67.411  53.336  69.239  1.00  0.00           N
ATOM    725  CA  GLU A  36      68.451  52.966  70.189  1.00  0.00           C
ATOM    727  CB  GLU A  36      68.101  53.446  71.619  1.00  0.00           C
ATOM    730  CG  GLU A  36      67.871  54.966  71.639  1.00  0.00           C
ATOM    733  CD  GLU A  36      67.821  55.656  72.999  1.00  0.00           C
ATOM    734  OE1 GLU A  36      66.821  55.476  73.719  1.00  0.00           O
ATOM    735  OE2 GLU A  36      68.741  56.476  73.259  1.00  0.00           O
ATOM    736  C   GLU A  36      68.681  51.466  70.209  1.00  0.00           C
ATOM    737  O   GLU A  36      69.321  50.916  71.109  1.00  0.00           O
ATOM    738  N   ARG A  37      68.141  50.726  69.219  1.00  0.00           N
ATOM    740  CA  ARG A  37      68.271  49.286  69.169  1.00  0.00           C
ATOM    742  CB  ARG A  37      67.360  48.576  68.129  1.00  0.00           C
ATOM    745  CG  ARG A  37      65.881  48.616  68.549  1.00  0.00           C
ATOM    748  CD  ARG A  37      64.960  47.766  67.669  1.00  0.00           C
ATOM    751  NE  ARG A  37      63.580  48.006  68.179  1.00  0.00           N
ATOM    753  CZ  ARG A  37      62.491  47.846  67.449  1.00  0.00           C
ATOM    754  NH1 ARG A  37      62.551  47.246  66.289  1.00  0.00           N
ATOM    757  NH2 ARG A  37      61.330  48.256  67.919  1.00  0.00           N
ATOM    760  C   ARG A  37      69.691  48.756  69.079  1.00  0.00           C
ATOM    761  O   ARG A  37      70.481  49.136  68.219  1.00  0.00           O
ATOM    762  N   GLY A  38      70.071  47.846  69.989  1.00  0.00           N
ATOM    764  CA  GLY A  38      71.431  47.335  70.029  1.00  0.00           C
ATOM    767  C   GLY A  38      72.411  48.236  70.749  1.00  0.00           C
ATOM    768  O   GLY A  38      73.580  47.876  70.879  1.00  0.00           O
ATOM    769  N   LEU A  39      71.981  49.386  71.289  1.00  0.00           N
ATOM    771  CA  LEU A  39      72.861  50.236  72.069  1.00  0.00           C
ATOM    773  CB  LEU A  39      72.460  51.726  71.999  1.00  0.00           C
ATOM    776  CG  LEU A  39      72.431  52.326  70.579  1.00  0.00           C
ATOM    778  CD1 LEU A  39      72.051  53.816  70.669  1.00  0.00           C
ATOM    782  CD2 LEU A  39      73.771  52.146  69.839  1.00  0.00           C
ATOM    786  C   LEU A  39      72.961  49.826  73.529  1.00  0.00           C
ATOM    787  O   LEU A  39      71.991  49.366  74.149  1.00  0.00           O
ATOM    788  N   GLU A  40      74.161  50.016  74.089  1.00  0.00           N
ATOM    790  CA  GLU A  40      74.511  49.796  75.469  1.00  0.00           C
ATOM    792  CB  GLU A  40      75.301  48.486  75.599  1.00  0.00           C
ATOM    795  CG  GLU A  40      74.421  47.246  75.319  1.00  0.00           C
ATOM    798  CD  GLU A  40      75.171  45.946  75.519  1.00  0.00           C
ATOM    799  OE1 GLU A  40      76.341  45.986  75.959  1.00  0.00           O
ATOM    800  OE2 GLU A  40      74.571  44.876  75.219  1.00  0.00           O
ATOM    801  C   GLU A  40      75.361  50.946  75.939  1.00  0.00           C
ATOM    802  O   GLU A  40      75.891  51.696  75.129  1.00  0.00           O
ATOM    803  N   LYS A  41      75.521  51.136  77.259  1.00  0.00           N
ATOM    805  CA  LYS A  41      76.381  52.186  77.829  1.00  0.00           C
ATOM    807  CB  LYS A  41      77.871  52.076  77.409  1.00  0.00           C
ATOM    810  CG  LYS A  41      78.470  50.666  77.559  1.00  0.00           C
ATOM    813  CD  LYS A  41      78.491  50.136  78.999  1.00  0.00           C
ATOM    816  CE  LYS A  41      78.890  48.655  79.039  1.00  0.00           C
ATOM    819  NZ  LYS A  41      79.051  48.136  80.399  1.00  0.00           N
ATOM    823  C   LYS A  41      75.871  53.585  77.519  1.00  0.00           C
ATOM    824  O   LYS A  41      76.641  54.556  77.499  1.00  0.00           O
ATOM    825  N   VAL A  42      74.561  53.696  77.209  1.00  0.00           N
ATOM    827  CA  VAL A  42      73.890  54.866  76.689  1.00  0.00           C
ATOM    829  CB  VAL A  42      72.491  54.556  76.169  1.00  0.00           C
ATOM    831  CG1 VAL A  42      71.821  55.815  75.589  1.00  0.00           C
ATOM    835  CG2 VAL A  42      72.580  53.486  75.069  1.00  0.00           C
ATOM    839  C   VAL A  42      73.900  56.015  77.679  1.00  0.00           C
ATOM    840  O   VAL A  42      73.681  55.866  78.879  1.00  0.00           O
ATOM    841  N   THR A  43      74.181  57.216  77.159  1.00  0.00           N
ATOM    843  CA  THR A  43      74.290  58.426  77.939  1.00  0.00           C
ATOM    845  CB  THR A  43      75.701  58.666  78.489  1.00  0.00           C
ATOM    847  OG1 THR A  43      75.821  59.826  79.289  1.00  0.00           O
ATOM    849  CG2 THR A  43      76.701  58.816  77.339  1.00  0.00           C
ATOM    853  C   THR A  43      73.811  59.536  77.039  1.00  0.00           C
ATOM    854  O   THR A  43      73.981  59.486  75.819  1.00  0.00           O
ATOM    855  N   ALA A  44      73.141  60.546  77.619  1.00  0.00           N
ATOM    857  CA  ALA A  44      72.601  61.675  76.919  1.00  0.00           C
ATOM    859  CB  ALA A  44      71.061  61.605  76.889  1.00  0.00           C
ATOM    863  C   ALA A  44      73.040  62.936  77.639  1.00  0.00           C
ATOM    864  O   ALA A  44      72.861  63.065  78.839  1.00  0.00           O
ATOM    865  N   THR A  45      73.661  63.896  76.909  1.00  0.00           N
ATOM    867  CA  THR A  45      74.211  65.105  77.509  1.00  0.00           C
ATOM    869  CB  THR A  45      75.671  65.396  77.169  1.00  0.00           C
ATOM    871  OG1 THR A  45      76.511  64.276  77.409  1.00  0.00           O
ATOM    873  CG2 THR A  45      76.201  66.516  78.069  1.00  0.00           C
ATOM    877  C   THR A  45      73.451  66.316  77.039  1.00  0.00           C
ATOM    878  O   THR A  45      73.311  66.555  75.839  1.00  0.00           O
ATOM    879  N   TYR A  46      72.970  67.146  77.979  1.00  0.00           N
ATOM    881  CA  TYR A  46      72.271  68.376  77.649  1.00  0.00           C
ATOM    883  CB  TYR A  46      70.951  68.525  78.459  1.00  0.00           C
ATOM    886  CG  TYR A  46      70.111  67.275  78.309  1.00  0.00           C
ATOM    887  CD1 TYR A  46      69.231  67.116  77.229  1.00  0.00           C
ATOM    889  CE1 TYR A  46      68.511  65.925  77.059  1.00  0.00           C
ATOM    891  CZ  TYR A  46      68.681  64.876  77.969  1.00  0.00           C
ATOM    892  OH  TYR A  46      68.040  63.635  77.779  1.00  0.00           O
ATOM    894  CD2 TYR A  46      70.201  66.256  79.259  1.00  0.00           C
ATOM    896  CE2 TYR A  46      69.500  65.046  79.079  1.00  0.00           C
ATOM    898  C   TYR A  46      73.171  69.596  77.849  1.00  0.00           C
ATOM    899  O   TYR A  46      73.781  69.815  78.899  1.00  0.00           O
ATOM    900  N   SER A  47      73.250  70.456  76.809  1.00  0.00           N
ATOM    902  CA  SER A  47      73.931  71.745  76.789  1.00  0.00           C
ATOM    904  CB  SER A  47      75.041  71.916  75.719  1.00  0.00           C
ATOM    907  OG  SER A  47      76.070  70.946  75.869  1.00  0.00           O
ATOM    909  C   SER A  47      72.900  72.786  76.429  1.00  0.00           C
ATOM    910  O   SER A  47      72.051  72.536  75.579  1.00  0.00           O
ATOM    911  N   LEU A  48      72.951  73.966  77.069  1.00  0.00           N
ATOM    913  CA  LEU A  48      72.141  75.126  76.769  1.00  0.00           C
ATOM    915  CB  LEU A  48      72.301  76.146  77.929  1.00  0.00           C
ATOM    918  CG  LEU A  48      71.080  77.036  78.259  1.00  0.00           C
ATOM    920  CD1 LEU A  48      71.341  77.826  79.539  1.00  0.00           C
ATOM    924  CD2 LEU A  48      70.711  78.016  77.149  1.00  0.00           C
ATOM    928  C   LEU A  48      72.580  75.756  75.459  1.00  0.00           C
ATOM    929  O   LEU A  48      73.771  75.866  75.189  1.00  0.00           O
ATOM    930  N   ARG A  49      71.631  76.196  74.619  1.00  0.00           N
ATOM    932  CA  ARG A  49      71.911  76.896  73.369  1.00  0.00           C
ATOM    934  CB  ARG A  49      71.031  76.336  72.249  1.00  0.00           C
ATOM    937  CG  ARG A  49      71.210  74.826  72.059  1.00  0.00           C
ATOM    940  CD  ARG A  49      70.481  74.296  70.829  1.00  0.00           C
ATOM    943  NE  ARG A  49      71.241  74.786  69.629  1.00  0.00           N
ATOM    945  CZ  ARG A  49      70.691  74.786  68.439  1.00  0.00           C
ATOM    946  NH1 ARG A  49      69.421  74.536  68.259  1.00  0.00           N
ATOM    949  NH2 ARG A  49      71.421  75.116  67.389  1.00  0.00           N
ATOM    952  C   ARG A  49      71.571  78.366  73.449  1.00  0.00           C
ATOM    953  O   ARG A  49      70.781  78.806  74.289  1.00  0.00           O
ATOM    954  N   ASP A  50      72.110  79.196  72.539  1.00  0.00           N
ATOM    956  CA  ASP A  50      71.771  80.616  72.439  1.00  0.00           C
ATOM    958  CB  ASP A  50      72.661  81.315  71.399  1.00  0.00           C
ATOM    961  CG  ASP A  50      74.131  81.154  71.739  1.00  0.00           C
ATOM    962  OD1 ASP A  50      74.481  81.395  72.919  1.00  0.00           O
ATOM    963  OD2 ASP A  50      74.960  80.874  70.829  1.00  0.00           O
ATOM    964  C   ASP A  50      70.290  80.865  72.089  1.00  0.00           C
ATOM    965  O   ASP A  50      69.691  81.856  72.499  1.00  0.00           O
ATOM    966  N   ASP A  51      69.671  79.936  71.329  1.00  0.00           N
ATOM    968  CA  ASP A  51      68.321  80.025  70.809  1.00  0.00           C
ATOM    970  CB  ASP A  51      68.201  79.145  69.519  1.00  0.00           C
ATOM    973  CG  ASP A  51      68.271  77.635  69.679  1.00  0.00           C
ATOM    974  OD1 ASP A  51      68.470  77.126  70.809  1.00  0.00           O
ATOM    975  OD2 ASP A  51      68.131  76.936  68.639  1.00  0.00           O
ATOM    976  C   ASP A  51      67.271  79.716  71.889  1.00  0.00           C
ATOM    977  O   ASP A  51      66.080  80.016  71.759  1.00  0.00           O
ATOM    978  N   GLY A  52      67.751  79.186  73.029  1.00  0.00           N
ATOM    980  CA  GLY A  52      66.961  78.876  74.209  1.00  0.00           C
ATOM    983  C   GLY A  52      66.561  77.446  74.229  1.00  0.00           C
ATOM    984  O   GLY A  52      65.941  76.986  75.189  1.00  0.00           O
ATOM    985  N   GLY A  53      66.900  76.666  73.189  1.00  0.00           N
ATOM    987  CA  GLY A  53      66.830  75.226  73.239  1.00  0.00           C
ATOM    990  C   GLY A  53      67.991  74.626  73.989  1.00  0.00           C
ATOM    991  O   GLY A  53      68.811  75.305  74.619  1.00  0.00           O
ATOM    992  N   LEU A  54      68.091  73.306  73.889  1.00  0.00           N
ATOM    994  CA  LEU A  54      69.191  72.506  74.359  1.00  0.00           C
ATOM    996  CB  LEU A  54      68.731  71.476  75.419  1.00  0.00           C
ATOM    999  CG  LEU A  54      67.961  72.056  76.629  1.00  0.00           C
ATOM   1001  CD1 LEU A  54      67.481  70.925  77.559  1.00  0.00           C
ATOM   1005  CD2 LEU A  54      68.830  73.035  77.409  1.00  0.00           C
ATOM   1009  C   LEU A  54      69.781  71.796  73.149  1.00  0.00           C
ATOM   1010  O   LEU A  54      69.061  71.385  72.239  1.00  0.00           O
ATOM   1011  N   ASN A  55      71.121  71.626  73.079  1.00  0.00           N
ATOM   1013  CA  ASN A  55      71.701  70.616  72.209  1.00  0.00           C
ATOM   1015  CB  ASN A  55      73.201  70.846  71.889  1.00  0.00           C
ATOM   1018  CG  ASN A  55      73.461  72.116  71.109  1.00  0.00           C
ATOM   1019  OD1 ASN A  55      73.991  73.076  71.669  1.00  0.00           O
ATOM   1020  ND2 ASN A  55      73.150  72.126  69.789  1.00  0.00           N
ATOM   1023  C   ASN A  55      71.631  69.296  72.939  1.00  0.00           C
ATOM   1024  O   ASN A  55      71.811  69.256  74.159  1.00  0.00           O
ATOM   1025  N   VAL A  56      71.371  68.175  72.239  1.00  0.00           N
ATOM   1027  CA  VAL A  56      71.551  66.866  72.839  1.00  0.00           C
ATOM   1029  CB  VAL A  56      70.301  65.966  72.909  1.00  0.00           C
ATOM   1031  CG1 VAL A  56      70.080  65.046  71.689  1.00  0.00           C
ATOM   1035  CG2 VAL A  56      70.400  65.105  74.189  1.00  0.00           C
ATOM   1039  C   VAL A  56      72.691  66.186  72.129  1.00  0.00           C
ATOM   1040  O   VAL A  56      72.801  66.176  70.909  1.00  0.00           O
ATOM   1041  N   ILE A  57      73.591  65.616  72.939  1.00  0.00           N
ATOM   1043  CA  ILE A  57      74.561  64.666  72.469  1.00  0.00           C
ATOM   1045  CB  ILE A  57      75.970  64.936  72.989  1.00  0.00           C
ATOM   1047  CG2 ILE A  57      76.941  63.906  72.379  1.00  0.00           C
ATOM   1051  CG1 ILE A  57      76.431  66.376  72.689  1.00  0.00           C
ATOM   1054  CD  ILE A  57      76.470  66.726  71.199  1.00  0.00           C
ATOM   1058  C   ILE A  57      74.091  63.336  72.989  1.00  0.00           C
ATOM   1059  O   ILE A  57      73.890  63.186  74.199  1.00  0.00           O
ATOM   1060  N   ASN A  58      73.900  62.346  72.109  1.00  0.00           N
ATOM   1062  CA  ASN A  58      73.621  60.986  72.479  1.00  0.00           C
ATOM   1064  CB  ASN A  58      72.421  60.425  71.699  1.00  0.00           C
ATOM   1067  CG  ASN A  58      71.131  61.116  72.119  1.00  0.00           C
ATOM   1068  OD1 ASN A  58      70.441  61.696  71.289  1.00  0.00           O
ATOM   1069  ND2 ASN A  58      70.790  61.056  73.419  1.00  0.00           N
ATOM   1072  C   ASN A  58      74.841  60.166  72.139  1.00  0.00           C
ATOM   1073  O   ASN A  58      75.451  60.326  71.089  1.00  0.00           O
ATOM   1074  N   LYS A  59      75.261  59.286  73.059  1.00  0.00           N
ATOM   1076  CA  LYS A  59      76.400  58.416  72.859  1.00  0.00           C
ATOM   1078  CB  LYS A  59      77.621  58.806  73.729  1.00  0.00           C
ATOM   1081  CG  LYS A  59      78.110  60.256  73.569  1.00  0.00           C
ATOM   1084  CD  LYS A  59      79.021  60.686  74.729  1.00  0.00           C
ATOM   1087  CE  LYS A  59      79.511  62.126  74.629  1.00  0.00           C
ATOM   1090  NZ  LYS A  59      80.180  62.566  75.859  1.00  0.00           N
ATOM   1094  C   LYS A  59      75.981  57.036  73.319  1.00  0.00           C
ATOM   1095  O   LYS A  59      75.371  56.876  74.369  1.00  0.00           O
ATOM   1096  N   GLY A  60      76.330  56.006  72.529  1.00  0.00           N
ATOM   1098  CA  GLY A  60      76.140  54.626  72.939  1.00  0.00           C
ATOM   1101  C   GLY A  60      77.281  53.786  72.469  1.00  0.00           C
ATOM   1102  O   GLY A  60      78.121  54.186  71.669  1.00  0.00           O
ATOM   1103  N   TYR A  61      77.320  52.536  72.939  1.00  0.00           N
ATOM   1105  CA  TYR A  61      78.231  51.526  72.469  1.00  0.00           C
ATOM   1107  CB  TYR A  61      78.991  50.916  73.669  1.00  0.00           C
ATOM   1110  CG  TYR A  61      79.891  49.786  73.279  1.00  0.00           C
ATOM   1111  CD1 TYR A  61      81.201  50.036  72.869  1.00  0.00           C
ATOM   1113  CE1 TYR A  61      82.090  48.976  72.649  1.00  0.00           C
ATOM   1115  CZ  TYR A  61      81.670  47.656  72.829  1.00  0.00           C
ATOM   1116  OH  TYR A  61      82.610  46.616  72.689  1.00  0.00           O
ATOM   1118  CD2 TYR A  61      79.450  48.455  73.389  1.00  0.00           C
ATOM   1120  CE2 TYR A  61      80.341  47.386  73.179  1.00  0.00           C
ATOM   1122  C   TYR A  61      77.381  50.486  71.769  1.00  0.00           C
ATOM   1123  O   TYR A  61      76.351  50.076  72.309  1.00  0.00           O
ATOM   1124  N   ASN A  62      77.761  50.056  70.559  1.00  0.00           N
ATOM   1126  CA  ASN A  62      77.011  49.016  69.879  1.00  0.00           C
ATOM   1128  CB  ASN A  62      76.650  49.476  68.439  1.00  0.00           C
ATOM   1131  CG  ASN A  62      75.531  48.676  67.789  1.00  0.00           C
ATOM   1132  OD1 ASN A  62      74.521  49.236  67.369  1.00  0.00           O
ATOM   1133  ND2 ASN A  62      75.691  47.335  67.669  1.00  0.00           N
ATOM   1136  C   ASN A  62      77.841  47.746  69.889  1.00  0.00           C
ATOM   1137  O   ASN A  62      78.841  47.686  69.169  1.00  0.00           O
ATOM   1138  N   PRO A  63      77.500  46.675  70.609  1.00  0.00           N
ATOM   1139  CD  PRO A  63      76.451  46.686  71.629  1.00  0.00           C
ATOM   1142  CA  PRO A  63      78.401  45.536  70.809  1.00  0.00           C
ATOM   1144  CB  PRO A  63      77.631  44.635  71.779  1.00  0.00           C
ATOM   1147  CG  PRO A  63      76.830  45.605  72.629  1.00  0.00           C
ATOM   1150  C   PRO A  63      78.720  44.775  69.549  1.00  0.00           C
ATOM   1151  O   PRO A  63      79.821  44.256  69.429  1.00  0.00           O
ATOM   1152  N   ASP A  64      77.761  44.705  68.629  1.00  0.00           N
ATOM   1154  CA  ASP A  64      77.820  44.016  67.369  1.00  0.00           C
ATOM   1156  CB  ASP A  64      76.381  43.926  66.799  1.00  0.00           C
ATOM   1159  CG  ASP A  64      75.261  43.466  67.739  1.00  0.00           C
ATOM   1160  OD1 ASP A  64      75.301  43.626  68.999  1.00  0.00           O
ATOM   1161  OD2 ASP A  64      74.191  43.166  67.149  1.00  0.00           O
ATOM   1162  C   ASP A  64      78.741  44.726  66.359  1.00  0.00           C
ATOM   1163  O   ASP A  64      79.220  44.126  65.409  1.00  0.00           O
ATOM   1164  N   ARG A  65      79.000  46.046  66.549  1.00  0.00           N
ATOM   1166  CA  ARG A  65      80.000  46.766  65.779  1.00  0.00           C
ATOM   1168  CB  ARG A  65      79.521  48.216  65.459  1.00  0.00           C
ATOM   1171  CG  ARG A  65      78.121  48.336  64.829  1.00  0.00           C
ATOM   1174  CD  ARG A  65      77.811  47.436  63.629  1.00  0.00           C
ATOM   1177  NE  ARG A  65      78.871  47.716  62.609  1.00  0.00           N
ATOM   1179  CZ  ARG A  65      79.560  46.806  61.949  1.00  0.00           C
ATOM   1180  NH1 ARG A  65      79.350  45.506  62.019  1.00  0.00           N
ATOM   1183  NH2 ARG A  65      80.511  47.236  61.139  1.00  0.00           N
ATOM   1186  C   ARG A  65      81.281  46.916  66.569  1.00  0.00           C
ATOM   1187  O   ARG A  65      82.321  47.286  66.039  1.00  0.00           O
ATOM   1188  N   GLY A  66      81.220  46.686  67.899  1.00  0.00           N
ATOM   1190  CA  GLY A  66      82.281  46.886  68.879  1.00  0.00           C
ATOM   1193  C   GLY A  66      82.671  48.336  69.079  1.00  0.00           C
ATOM   1194  O   GLY A  66      83.671  48.666  69.729  1.00  0.00           O
ATOM   1195  N   MET A  67      81.890  49.256  68.509  1.00  0.00           N
ATOM   1197  CA  MET A  67      82.291  50.626  68.319  1.00  0.00           C
ATOM   1199  CB  MET A  67      82.291  51.015  66.819  1.00  0.00           C
ATOM   1202  CG  MET A  67      83.401  50.336  65.989  1.00  0.00           C
ATOM   1205  SD  MET A  67      83.181  50.416  64.189  1.00  0.00           S
ATOM   1206  CE  MET A  67      83.340  52.216  64.069  1.00  0.00           C
ATOM   1210  C   MET A  67      81.360  51.516  69.079  1.00  0.00           C
ATOM   1211  O   MET A  67      80.191  51.216  69.299  1.00  0.00           O
ATOM   1212  N   TRP A  68      81.890  52.676  69.509  1.00  0.00           N
ATOM   1214  CA  TRP A  68      81.080  53.725  70.099  1.00  0.00           C
ATOM   1216  CB  TRP A  68      81.901  54.576  71.089  1.00  0.00           C
ATOM   1219  CG  TRP A  68      82.291  53.855  72.339  1.00  0.00           C
ATOM   1220  CD1 TRP A  68      83.380  53.056  72.469  1.00  0.00           C
ATOM   1222  NE1 TRP A  68      83.520  52.676  73.789  1.00  0.00           N
ATOM   1224  CE2 TRP A  68      82.500  53.196  74.519  1.00  0.00           C
ATOM   1225  CD2 TRP A  68      81.670  53.936  73.629  1.00  0.00           C
ATOM   1226  CE3 TRP A  68      80.511  54.536  74.109  1.00  0.00           C
ATOM   1228  CZ3 TRP A  68      80.191  54.396  75.469  1.00  0.00           C
ATOM   1230  CZ2 TRP A  68      82.230  53.116  75.869  1.00  0.00           C
ATOM   1232  CH2 TRP A  68      81.061  53.725  76.329  1.00  0.00           C
ATOM   1234  C   TRP A  68      80.501  54.626  69.029  1.00  0.00           C
ATOM   1235  O   TRP A  68      81.181  55.046  68.089  1.00  0.00           O
ATOM   1236  N   GLN A  69      79.210  54.956  69.159  1.00  0.00           N
ATOM   1238  CA  GLN A  69      78.470  55.736  68.199  1.00  0.00           C
ATOM   1240  CB  GLN A  69      77.201  54.975  67.699  1.00  0.00           C
ATOM   1243  CG  GLN A  69      77.541  53.696  66.879  1.00  0.00           C
ATOM   1246  CD  GLN A  69      76.361  52.826  66.429  1.00  0.00           C
ATOM   1247  OE1 GLN A  69      76.571  51.646  66.119  1.00  0.00           O
ATOM   1248  NE2 GLN A  69      75.121  53.356  66.379  1.00  0.00           N
ATOM   1251  C   GLN A  69      78.110  57.046  68.869  1.00  0.00           C
ATOM   1252  O   GLN A  69      77.991  57.106  70.089  1.00  0.00           O
ATOM   1253  N   GLN A  70      77.931  58.126  68.099  1.00  0.00           N
ATOM   1255  CA  GLN A  70      77.460  59.376  68.639  1.00  0.00           C
ATOM   1257  CB  GLN A  70      78.610  60.355  69.009  1.00  0.00           C
ATOM   1260  CG  GLN A  70      78.151  61.726  69.589  1.00  0.00           C
ATOM   1263  CD  GLN A  70      79.321  62.576  70.089  1.00  0.00           C
ATOM   1264  OE1 GLN A  70      79.891  63.466  69.459  1.00  0.00           O
ATOM   1265  NE2 GLN A  70      79.751  62.306  71.339  1.00  0.00           N
ATOM   1268  C   GLN A  70      76.521  59.975  67.619  1.00  0.00           C
ATOM   1269  O   GLN A  70      76.681  59.826  66.409  1.00  0.00           O
ATOM   1270  N   SER A  71      75.481  60.646  68.099  1.00  0.00           N
ATOM   1272  CA  SER A  71      74.531  61.346  67.279  1.00  0.00           C
ATOM   1274  CB  SER A  71      73.241  60.495  67.059  1.00  0.00           C
ATOM   1277  OG  SER A  71      72.411  60.396  68.219  1.00  0.00           O
ATOM   1279  C   SER A  71      74.251  62.665  67.979  1.00  0.00           C
ATOM   1280  O   SER A  71      74.470  62.816  69.189  1.00  0.00           O
ATOM   1281  N   GLU A  72      73.801  63.686  67.219  1.00  0.00           N
ATOM   1283  CA  GLU A  72      73.541  64.994  67.779  1.00  0.00           C
ATOM   1285  CB  GLU A  72      74.551  66.065  67.299  1.00  0.00           C
ATOM   1288  CG  GLU A  72      76.031  65.796  67.699  1.00  0.00           C
ATOM   1291  CD  GLU A  72      76.851  67.086  67.639  1.00  0.00           C
ATOM   1292  OE1 GLU A  72      76.381  68.055  68.289  1.00  0.00           O
ATOM   1293  OE2 GLU A  72      77.920  67.146  66.969  1.00  0.00           O
ATOM   1294  C   GLU A  72      72.121  65.415  67.479  1.00  0.00           C
ATOM   1295  O   GLU A  72      71.540  65.105  66.439  1.00  0.00           O
ATOM   1296  N   GLY A  73      71.470  66.096  68.429  1.00  0.00           N
ATOM   1298  CA  GLY A  73      70.101  66.566  68.249  1.00  0.00           C
ATOM   1301  C   GLY A  73      69.871  67.855  68.969  1.00  0.00           C
ATOM   1302  O   GLY A  73      70.790  68.516  69.439  1.00  0.00           O
ATOM   1303  N   LYS A  74      68.591  68.245  69.059  1.00  0.00           N
ATOM   1305  CA  LYS A  74      68.180  69.495  69.649  1.00  0.00           C
ATOM   1307  CB  LYS A  74      67.911  70.586  68.589  1.00  0.00           C
ATOM   1310  CG  LYS A  74      69.131  70.955  67.739  1.00  0.00           C
ATOM   1313  CD  LYS A  74      68.721  71.696  66.459  1.00  0.00           C
ATOM   1316  CE  LYS A  74      69.911  72.216  65.649  1.00  0.00           C
ATOM   1319  NZ  LYS A  74      70.790  71.116  65.229  1.00  0.00           N
ATOM   1323  C   LYS A  74      66.900  69.256  70.399  1.00  0.00           C
ATOM   1324  O   LYS A  74      66.110  68.385  70.039  1.00  0.00           O
ATOM   1325  N   ALA A  75      66.661  70.046  71.459  1.00  0.00           N
ATOM   1327  CA  ALA A  75      65.461  69.946  72.239  1.00  0.00           C
ATOM   1329  CB  ALA A  75      65.750  69.226  73.569  1.00  0.00           C
ATOM   1333  C   ALA A  75      64.941  71.326  72.539  1.00  0.00           C
ATOM   1334  O   ALA A  75      65.711  72.245  72.819  1.00  0.00           O
ATOM   1335  N   TYR A  76      63.621  71.506  72.469  1.00  0.00           N
ATOM   1337  CA  TYR A  76      62.991  72.805  72.579  1.00  0.00           C
ATOM   1339  CB  TYR A  76      62.561  73.355  71.209  1.00  0.00           C
ATOM   1342  CG  TYR A  76      63.741  73.596  70.319  1.00  0.00           C
ATOM   1343  CD1 TYR A  76      64.400  74.836  70.339  1.00  0.00           C
ATOM   1345  CE1 TYR A  76      65.391  75.126  69.389  1.00  0.00           C
ATOM   1347  CZ  TYR A  76      65.691  74.196  68.399  1.00  0.00           C
ATOM   1348  OH  TYR A  76      66.521  74.526  67.319  1.00  0.00           O
ATOM   1350  CD2 TYR A  76      64.131  72.635  69.369  1.00  0.00           C
ATOM   1352  CE2 TYR A  76      65.080  72.946  68.389  1.00  0.00           C
ATOM   1354  C   TYR A  76      61.741  72.696  73.419  1.00  0.00           C
ATOM   1355  O   TYR A  76      60.941  71.766  73.259  1.00  0.00           O
ATOM   1356  N   PHE A  77      61.531  73.656  74.339  1.00  0.00           N
ATOM   1358  CA  PHE A  77      60.311  73.766  75.109  1.00  0.00           C
ATOM   1360  CB  PHE A  77      60.441  74.876  76.189  1.00  0.00           C
ATOM   1363  CG  PHE A  77      61.591  74.546  77.119  1.00  0.00           C
ATOM   1364  CD1 PHE A  77      61.431  73.565  78.109  1.00  0.00           C
ATOM   1366  CE1 PHE A  77      62.491  73.215  78.949  1.00  0.00           C
ATOM   1368  CZ  PHE A  77      63.731  73.836  78.789  1.00  0.00           C
ATOM   1370  CD2 PHE A  77      62.830  75.196  76.999  1.00  0.00           C
ATOM   1372  CE2 PHE A  77      63.911  74.836  77.819  1.00  0.00           C
ATOM   1374  C   PHE A  77      59.080  73.985  74.219  1.00  0.00           C
ATOM   1375  O   PHE A  77      59.061  74.786  73.289  1.00  0.00           O
ATOM   1376  N   THR A  78      58.011  73.206  74.499  1.00  0.00           N
ATOM   1378  CA  THR A  78      56.751  73.315  73.749  1.00  0.00           C
ATOM   1380  CB  THR A  78      56.001  71.965  73.719  1.00  0.00           C
ATOM   1382  OG1 THR A  78      54.881  71.965  72.829  1.00  0.00           O
ATOM   1384  CG2 THR A  78      55.501  71.586  75.119  1.00  0.00           C
ATOM   1388  C   THR A  78      55.911  74.456  74.309  1.00  0.00           C
ATOM   1389  O   THR A  78      55.061  75.046  73.659  1.00  0.00           O
ATOM   1390  N   GLY A  79      56.181  74.846  75.579  1.00  0.00           N
ATOM   1392  CA  GLY A  79      55.531  75.966  76.239  1.00  0.00           C
ATOM   1395  C   GLY A  79      56.521  76.726  77.059  1.00  0.00           C
ATOM   1396  O   GLY A  79      57.631  77.036  76.629  1.00  0.00           O
ATOM   1397  N   ALA A  80      56.131  77.056  78.309  1.00  0.00           N
ATOM   1399  CA  ALA A  80      57.011  77.616  79.309  1.00  0.00           C
ATOM   1401  CB  ALA A  80      56.261  77.855  80.639  1.00  0.00           C
ATOM   1405  C   ALA A  80      58.201  76.706  79.649  1.00  0.00           C
ATOM   1406  O   ALA A  80      58.031  75.495  79.749  1.00  0.00           O
ATOM   1407  N   PRO A  81      59.381  77.235  79.919  1.00  0.00           N
ATOM   1408  CD  PRO A  81      59.741  78.625  79.649  1.00  0.00           C
ATOM   1411  CA  PRO A  81      60.511  76.455  80.409  1.00  0.00           C
ATOM   1413  CB  PRO A  81      61.691  77.446  80.369  1.00  0.00           C
ATOM   1416  CG  PRO A  81      61.071  78.846  80.349  1.00  0.00           C
ATOM   1419  C   PRO A  81      60.281  75.936  81.819  1.00  0.00           C
ATOM   1420  O   PRO A  81      61.051  75.095  82.269  1.00  0.00           O
ATOM   1421  N   THR A  82      59.220  76.385  82.519  1.00  0.00           N
ATOM   1423  CA  THR A  82      58.801  75.855  83.799  1.00  0.00           C
ATOM   1425  CB  THR A  82      57.741  76.706  84.499  1.00  0.00           C
ATOM   1427  OG1 THR A  82      56.531  76.846  83.759  1.00  0.00           O
ATOM   1429  CG2 THR A  82      58.301  78.105  84.729  1.00  0.00           C
ATOM   1433  C   THR A  82      58.221  74.465  83.689  1.00  0.00           C
ATOM   1434  O   THR A  82      58.250  73.696  84.639  1.00  0.00           O
ATOM   1435  N   ARG A  83      57.671  74.116  82.519  1.00  0.00           N
ATOM   1437  CA  ARG A  83      57.071  72.836  82.289  1.00  0.00           C
ATOM   1439  CB  ARG A  83      55.791  72.965  81.429  1.00  0.00           C
ATOM   1442  CG  ARG A  83      54.951  71.675  81.279  1.00  0.00           C
ATOM   1445  CD  ARG A  83      54.521  70.955  82.569  1.00  0.00           C
ATOM   1448  NE  ARG A  83      53.851  71.956  83.459  1.00  0.00           N
ATOM   1450  CZ  ARG A  83      53.131  71.646  84.529  1.00  0.00           C
ATOM   1451  NH1 ARG A  83      53.121  70.465  85.099  1.00  0.00           N
ATOM   1454  NH2 ARG A  83      52.441  72.586  85.129  1.00  0.00           N
ATOM   1457  C   ARG A  83      58.091  71.976  81.579  1.00  0.00           C
ATOM   1458  O   ARG A  83      58.661  72.354  80.559  1.00  0.00           O
ATOM   1459  N   ALA A  84      58.351  70.776  82.109  1.00  0.00           N
ATOM   1461  CA  ALA A  84      59.311  69.846  81.559  1.00  0.00           C
ATOM   1463  CB  ALA A  84      59.731  68.885  82.679  1.00  0.00           C
ATOM   1467  C   ALA A  84      58.821  69.036  80.359  1.00  0.00           C
ATOM   1468  O   ALA A  84      59.231  67.906  80.149  1.00  0.00           O
ATOM   1469  N   ALA A  85      57.931  69.626  79.539  1.00  0.00           N
ATOM   1471  CA  ALA A  85      57.531  69.105  78.249  1.00  0.00           C
ATOM   1473  CB  ALA A  85      56.041  69.386  78.019  1.00  0.00           C
ATOM   1477  C   ALA A  85      58.351  69.745  77.139  1.00  0.00           C
ATOM   1478  O   ALA A  85      58.450  70.976  77.049  1.00  0.00           O
ATOM   1479  N   LEU A  86      58.991  68.926  76.279  1.00  0.00           N
ATOM   1481  CA  LEU A  86      59.861  69.376  75.219  1.00  0.00           C
ATOM   1483  CB  LEU A  86      61.381  69.226  75.549  1.00  0.00           C
ATOM   1486  CG  LEU A  86      61.900  70.165  76.659  1.00  0.00           C
ATOM   1488  CD1 LEU A  86      61.731  69.556  78.059  1.00  0.00           C
ATOM   1492  CD2 LEU A  86      63.381  70.516  76.429  1.00  0.00           C
ATOM   1496  C   LEU A  86      59.591  68.586  73.959  1.00  0.00           C
ATOM   1497  O   LEU A  86      59.061  67.486  73.969  1.00  0.00           O
ATOM   1498  N   LYS A  87      60.011  69.156  72.819  1.00  0.00           N
ATOM   1500  CA  LYS A  87      60.101  68.436  71.569  1.00  0.00           C
ATOM   1502  CB  LYS A  87      59.671  69.336  70.389  1.00  0.00           C
ATOM   1505  CG  LYS A  87      58.281  69.976  70.549  1.00  0.00           C
ATOM   1508  CD  LYS A  87      58.191  71.275  69.759  1.00  0.00           C
ATOM   1511  CE  LYS A  87      58.201  71.076  68.249  1.00  0.00           C
ATOM   1514  NZ  LYS A  87      58.231  72.385  67.569  1.00  0.00           N
ATOM   1518  C   LYS A  87      61.571  68.105  71.359  1.00  0.00           C
ATOM   1519  O   LYS A  87      62.421  68.996  71.409  1.00  0.00           O
ATOM   1520  N   VAL A  88      61.900  66.826  71.139  1.00  0.00           N
ATOM   1522  CA  VAL A  88      63.271  66.376  70.989  1.00  0.00           C
ATOM   1524  CB  VAL A  88      63.721  65.486  72.149  1.00  0.00           C
ATOM   1526  CG1 VAL A  88      65.191  65.066  71.969  1.00  0.00           C
ATOM   1530  CG2 VAL A  88      63.610  66.286  73.449  1.00  0.00           C
ATOM   1534  C   VAL A  88      63.441  65.605  69.699  1.00  0.00           C
ATOM   1535  O   VAL A  88      62.621  64.745  69.369  1.00  0.00           O
ATOM   1536  N   SER A  89      64.511  65.896  68.929  1.00  0.00           N
ATOM   1538  CA  SER A  89      64.871  65.105  67.759  1.00  0.00           C
ATOM   1540  CB  SER A  89      65.790  65.796  66.709  1.00  0.00           C
ATOM   1543  OG  SER A  89      66.951  66.446  67.259  1.00  0.00           O
ATOM   1545  C   SER A  89      65.441  63.745  68.109  1.00  0.00           C
ATOM   1546  O   SER A  89      66.591  63.616  68.519  1.00  0.00           O
ATOM   1547  N   PHE A  90      64.631  62.686  67.959  1.00  0.00           N
ATOM   1549  CA  PHE A  90      65.041  61.346  68.369  1.00  0.00           C
ATOM   1551  CB  PHE A  90      63.801  60.466  68.659  1.00  0.00           C
ATOM   1554  CG  PHE A  90      63.180  60.926  69.949  1.00  0.00           C
ATOM   1555  CD1 PHE A  90      63.791  60.596  71.179  1.00  0.00           C
ATOM   1557  CE1 PHE A  90      63.250  61.076  72.379  1.00  0.00           C
ATOM   1559  CZ  PHE A  90      62.110  61.876  72.369  1.00  0.00           C
ATOM   1561  CD2 PHE A  90      62.011  61.696  69.949  1.00  0.00           C
ATOM   1563  CE2 PHE A  90      61.491  62.175  71.149  1.00  0.00           C
ATOM   1565  C   PHE A  90      65.930  60.636  67.379  1.00  0.00           C
ATOM   1566  O   PHE A  90      66.691  59.746  67.739  1.00  0.00           O
ATOM   1567  N   PHE A  91      65.851  61.006  66.099  1.00  0.00           N
ATOM   1569  CA  PHE A  91      66.691  60.386  65.099  1.00  0.00           C
ATOM   1571  CB  PHE A  91      66.061  59.166  64.319  1.00  0.00           C
ATOM   1574  CG  PHE A  91      64.561  59.086  64.279  1.00  0.00           C
ATOM   1575  CD1 PHE A  91      63.851  59.216  63.079  1.00  0.00           C
ATOM   1577  CE1 PHE A  91      62.451  59.066  63.059  1.00  0.00           C
ATOM   1579  CZ  PHE A  91      61.761  58.806  64.249  1.00  0.00           C
ATOM   1581  CD2 PHE A  91      63.861  58.725  65.439  1.00  0.00           C
ATOM   1583  CE2 PHE A  91      62.471  58.616  65.439  1.00  0.00           C
ATOM   1585  C   PHE A  91      67.311  61.456  64.239  1.00  0.00           C
ATOM   1586  O   PHE A  91      68.201  62.166  64.699  1.00  0.00           O
ATOM   1587  N   GLY A  92      66.851  61.616  62.989  1.00  0.00           N
ATOM   1589  CA  GLY A  92      67.341  62.656  62.099  1.00  0.00           C
ATOM   1592  C   GLY A  92      66.511  63.906  62.239  1.00  0.00           C
ATOM   1593  O   GLY A  92      66.390  64.425  63.349  1.00  0.00           O
ATOM   1594  N   PRO A  93      65.901  64.425  61.189  1.00  0.00           N
ATOM   1595  CD  PRO A  93      66.351  64.215  59.809  1.00  0.00           C
ATOM   1598  CA  PRO A  93      65.041  65.605  61.319  1.00  0.00           C
ATOM   1600  CB  PRO A  93      64.801  66.016  59.849  1.00  0.00           C
ATOM   1603  CG  PRO A  93      66.031  65.516  59.079  1.00  0.00           C
ATOM   1606  C   PRO A  93      63.691  65.355  61.989  1.00  0.00           C
ATOM   1607  O   PRO A  93      62.861  66.256  61.949  1.00  0.00           O
ATOM   1608  N   PHE A  94      63.470  64.186  62.629  1.00  0.00           N
ATOM   1610  CA  PHE A  94      62.220  63.816  63.259  1.00  0.00           C
ATOM   1612  CB  PHE A  94      61.930  62.296  63.109  1.00  0.00           C
ATOM   1615  CG  PHE A  94      61.540  62.016  61.699  1.00  0.00           C
ATOM   1616  CD1 PHE A  94      60.181  62.046  61.349  1.00  0.00           C
ATOM   1618  CE1 PHE A  94      59.791  62.006  60.019  1.00  0.00           C
ATOM   1620  CZ  PHE A  94      60.750  61.846  59.019  1.00  0.00           C
ATOM   1622  CD2 PHE A  94      62.500  61.786  60.689  1.00  0.00           C
ATOM   1624  CE2 PHE A  94      62.101  61.706  59.349  1.00  0.00           C
ATOM   1626  C   PHE A  94      62.241  64.116  64.739  1.00  0.00           C
ATOM   1627  O   PHE A  94      63.211  63.806  65.429  1.00  0.00           O
ATOM   1628  N   TYR A  95      61.161  64.736  65.239  1.00  0.00           N
ATOM   1630  CA  TYR A  95      61.051  65.206  66.599  1.00  0.00           C
ATOM   1632  CB  TYR A  95      61.001  66.756  66.729  1.00  0.00           C
ATOM   1635  CG  TYR A  95      62.301  67.455  66.399  1.00  0.00           C
ATOM   1636  CD1 TYR A  95      62.701  67.616  65.059  1.00  0.00           C
ATOM   1638  CE1 TYR A  95      63.771  68.455  64.729  1.00  0.00           C
ATOM   1640  CZ  TYR A  95      64.451  69.146  65.729  1.00  0.00           C
ATOM   1641  OH  TYR A  95      65.470  70.066  65.389  1.00  0.00           O
ATOM   1643  CD2 TYR A  95      63.001  68.156  67.389  1.00  0.00           C
ATOM   1645  CE2 TYR A  95      64.071  68.996  67.069  1.00  0.00           C
ATOM   1647  C   TYR A  95      59.781  64.656  67.219  1.00  0.00           C
ATOM   1648  O   TYR A  95      58.681  64.786  66.689  1.00  0.00           O
ATOM   1649  N   GLY A  96      59.881  64.076  68.419  1.00  0.00           N
ATOM   1651  CA  GLY A  96      58.711  63.626  69.159  1.00  0.00           C
ATOM   1654  C   GLY A  96      58.651  64.355  70.449  1.00  0.00           C
ATOM   1655  O   GLY A  96      59.551  65.116  70.809  1.00  0.00           O
ATOM   1656  N   GLY A  97      57.601  64.105  71.239  1.00  0.00           N
ATOM   1658  CA  GLY A  97      57.531  64.486  72.639  1.00  0.00           C
ATOM   1661  C   GLY A  97      58.641  63.915  73.489  1.00  0.00           C
ATOM   1662  O   GLY A  97      59.091  62.786  73.319  1.00  0.00           O
ATOM   1663  N   TYR A  98      59.071  64.705  74.469  1.00  0.00           N
ATOM   1665  CA  TYR A  98      59.921  64.326  75.579  1.00  0.00           C
ATOM   1667  CB  TYR A  98      61.330  64.906  75.289  1.00  0.00           C
ATOM   1670  CG  TYR A  98      62.381  64.586  76.329  1.00  0.00           C
ATOM   1671  CD1 TYR A  98      62.481  65.326  77.519  1.00  0.00           C
ATOM   1673  CE1 TYR A  98      63.491  65.056  78.449  1.00  0.00           C
ATOM   1675  CZ  TYR A  98      64.430  64.066  78.169  1.00  0.00           C
ATOM   1676  OH  TYR A  98      65.451  63.766  79.079  1.00  0.00           O
ATOM   1678  CD2 TYR A  98      63.371  63.626  76.039  1.00  0.00           C
ATOM   1680  CE2 TYR A  98      64.391  63.366  76.959  1.00  0.00           C
ATOM   1682  C   TYR A  98      59.311  64.976  76.819  1.00  0.00           C
ATOM   1683  O   TYR A  98      59.281  66.196  76.949  1.00  0.00           O
ATOM   1684  N   ASN A  99      58.781  64.196  77.789  1.00  0.00           N
ATOM   1686  CA  ASN A  99      58.221  64.786  78.999  1.00  0.00           C
ATOM   1688  CB  ASN A  99      56.741  64.416  79.259  1.00  0.00           C
ATOM   1691  CG  ASN A  99      55.831  64.936  78.169  1.00  0.00           C
ATOM   1692  OD1 ASN A  99      55.551  66.126  78.099  1.00  0.00           O
ATOM   1693  ND2 ASN A  99      55.290  64.016  77.339  1.00  0.00           N
ATOM   1696  C   ASN A  99      58.931  64.266  80.209  1.00  0.00           C
ATOM   1697  O   ASN A  99      59.021  63.055  80.379  1.00  0.00           O
ATOM   1698  N   VAL A 100      59.371  65.135  81.139  1.00  0.00           N
ATOM   1700  CA  VAL A 100      59.830  64.646  82.439  1.00  0.00           C
ATOM   1702  CB  VAL A 100      60.851  65.546  83.139  1.00  0.00           C
ATOM   1704  CG1 VAL A 100      61.451  64.775  84.339  1.00  0.00           C
ATOM   1708  CG2 VAL A 100      61.981  65.966  82.179  1.00  0.00           C
ATOM   1712  C   VAL A 100      58.641  64.376  83.349  1.00  0.00           C
ATOM   1713  O   VAL A 100      57.991  65.286  83.869  1.00  0.00           O
ATOM   1714  N   ILE A 101      58.351  63.065  83.539  1.00  0.00           N
ATOM   1716  CA  ILE A 101      57.361  62.556  84.449  1.00  0.00           C
ATOM   1718  CB  ILE A 101      56.911  61.126  84.119  1.00  0.00           C
ATOM   1720  CG2 ILE A 101      55.721  60.745  85.029  1.00  0.00           C
ATOM   1724  CG1 ILE A 101      56.501  60.926  82.639  1.00  0.00           C
ATOM   1727  CD  ILE A 101      56.231  59.446  82.309  1.00  0.00           C
ATOM   1731  C   ILE A 101      57.931  62.586  85.859  1.00  0.00           C
ATOM   1732  O   ILE A 101      57.301  63.076  86.779  1.00  0.00           O
ATOM   1733  N   ALA A 102      59.150  62.126  86.129  1.00  0.00           N
ATOM   1735  CA  ALA A 102      59.601  62.056  87.509  1.00  0.00           C
ATOM   1737  CB  ALA A 102      59.541  60.646  88.129  1.00  0.00           C
ATOM   1741  C   ALA A 102      60.971  62.626  87.589  1.00  0.00           C
ATOM   1742  O   ALA A 102      61.741  62.536  86.639  1.00  0.00           O
ATOM   1743  N   LEU A 103      61.271  63.315  88.689  1.00  0.00           N
ATOM   1745  CA  LEU A 103      62.500  64.036  88.809  1.00  0.00           C
ATOM   1747  CB  LEU A 103      62.371  65.406  88.109  1.00  0.00           C
ATOM   1750  CG  LEU A 103      63.640  66.275  88.069  1.00  0.00           C
ATOM   1752  CD1 LEU A 103      64.781  65.586  87.309  1.00  0.00           C
ATOM   1756  CD2 LEU A 103      63.311  67.616  87.399  1.00  0.00           C
ATOM   1760  C   LEU A 103      62.771  64.186  90.269  1.00  0.00           C
ATOM   1761  O   LEU A 103      61.941  64.705  91.029  1.00  0.00           O
ATOM   1762  N   ASP A 104      63.951  63.756  90.719  1.00  0.00           N
ATOM   1764  CA  ASP A 104      64.441  64.055  92.049  1.00  0.00           C
ATOM   1766  CB  ASP A 104      65.650  63.136  92.349  1.00  0.00           C
ATOM   1769  CG  ASP A 104      66.061  63.315  93.789  1.00  0.00           C
ATOM   1770  OD1 ASP A 104      65.121  63.495  94.619  1.00  0.00           O
ATOM   1771  OD2 ASP A 104      67.281  63.346  94.069  1.00  0.00           O
ATOM   1772  C   ASP A 104      64.711  65.555  92.269  1.00  0.00           C
ATOM   1773  O   ASP A 104      65.031  66.306  91.339  1.00  0.00           O
ATOM   1774  N   ARG A 105      64.610  66.076  93.509  1.00  0.00           N
ATOM   1776  CA  ARG A 105      64.791  67.506  93.799  1.00  0.00           C
ATOM   1778  CB  ARG A 105      64.400  67.886  95.249  1.00  0.00           C
ATOM   1781  CG  ARG A 105      62.970  67.516  95.669  1.00  0.00           C
ATOM   1784  CD  ARG A 105      62.571  68.186  96.989  1.00  0.00           C
ATOM   1787  NE  ARG A 105      61.321  67.525  97.479  1.00  0.00           N
ATOM   1789  CZ  ARG A 105      60.080  67.775  97.089  1.00  0.00           C
ATOM   1790  NH1 ARG A 105      59.781  68.646  96.159  1.00  0.00           N
ATOM   1793  NH2 ARG A 105      59.131  67.126  97.719  1.00  0.00           N
ATOM   1796  C   ARG A 105      66.231  67.956  93.619  1.00  0.00           C
ATOM   1797  O   ARG A 105      66.511  69.126  93.359  1.00  0.00           O
ATOM   1798  N   GLU A 106      67.161  66.986  93.739  1.00  0.00           N
ATOM   1800  CA  GLU A 106      68.580  67.146  93.529  1.00  0.00           C
ATOM   1802  CB  GLU A 106      69.321  66.116  94.409  1.00  0.00           C
ATOM   1805  CG  GLU A 106      69.301  66.396  95.919  1.00  0.00           C
ATOM   1808  CD  GLU A 106      70.341  67.426  96.299  1.00  0.00           C
ATOM   1809  OE1 GLU A 106      70.121  68.635  96.009  1.00  0.00           O
ATOM   1810  OE2 GLU A 106      71.390  67.056  96.879  1.00  0.00           O
ATOM   1811  C   GLU A 106      68.970  66.846  92.089  1.00  0.00           C
ATOM   1812  O   GLU A 106      70.140  66.876  91.709  1.00  0.00           O
ATOM   1813  N   TYR A 107      67.981  66.496  91.229  1.00  0.00           N
ATOM   1815  CA  TYR A 107      68.161  66.226  89.809  1.00  0.00           C
ATOM   1817  CB  TYR A 107      68.671  67.455  88.989  1.00  0.00           C
ATOM   1820  CG  TYR A 107      67.601  68.516  88.869  1.00  0.00           C
ATOM   1821  CD1 TYR A 107      67.171  69.256  89.979  1.00  0.00           C
ATOM   1823  CE1 TYR A 107      66.161  70.216  89.859  1.00  0.00           C
ATOM   1825  CZ  TYR A 107      65.610  70.486  88.599  1.00  0.00           C
ATOM   1826  OH  TYR A 107      64.591  71.426  88.459  1.00  0.00           O
ATOM   1828  CD2 TYR A 107      67.051  68.816  87.609  1.00  0.00           C
ATOM   1830  CE2 TYR A 107      66.080  69.815  87.469  1.00  0.00           C
ATOM   1832  C   TYR A 107      68.991  64.976  89.559  1.00  0.00           C
ATOM   1833  O   TYR A 107      69.621  64.815  88.519  1.00  0.00           O
ATOM   1834  N   ARG A 108      69.021  64.046  90.529  1.00  0.00           N
ATOM   1836  CA  ARG A 108      69.871  62.876  90.459  1.00  0.00           C
ATOM   1838  CB  ARG A 108      69.971  62.256  91.869  1.00  0.00           C
ATOM   1841  CG  ARG A 108      70.561  63.195  92.949  1.00  0.00           C
ATOM   1844  CD  ARG A 108      72.091  63.206  93.069  1.00  0.00           C
ATOM   1847  NE  ARG A 108      72.640  64.036  91.949  1.00  0.00           N
ATOM   1849  CZ  ARG A 108      73.890  63.926  91.509  1.00  0.00           C
ATOM   1850  NH1 ARG A 108      74.720  63.016  91.929  1.00  0.00           N
ATOM   1853  NH2 ARG A 108      74.371  64.786  90.639  1.00  0.00           N
ATOM   1856  C   ARG A 108      69.351  61.836  89.509  1.00  0.00           C
ATOM   1857  O   ARG A 108      70.111  61.096  88.889  1.00  0.00           O
ATOM   1858  N   HIS A 109      68.021  61.786  89.349  1.00  0.00           N
ATOM   1860  CA  HIS A 109      67.320  60.706  88.689  1.00  0.00           C
ATOM   1862  CB  HIS A 109      66.871  59.596  89.679  1.00  0.00           C
ATOM   1865  ND1 HIS A 109      68.071  59.536  91.849  1.00  0.00           N
ATOM   1866  CG  HIS A 109      68.001  59.126  90.539  1.00  0.00           C
ATOM   1867  CE1 HIS A 109      69.121  58.916  92.359  1.00  0.00           C
ATOM   1869  NE2 HIS A 109      69.720  58.126  91.439  1.00  0.00           N
ATOM   1871  CD2 HIS A 109      69.001  58.245  90.269  1.00  0.00           C
ATOM   1873  C   HIS A 109      66.091  61.306  88.059  1.00  0.00           C
ATOM   1874  O   HIS A 109      65.531  62.286  88.559  1.00  0.00           O
ATOM   1875  N   ALA A 110      65.650  60.736  86.929  1.00  0.00           N
ATOM   1877  CA  ALA A 110      64.500  61.216  86.229  1.00  0.00           C
ATOM   1879  CB  ALA A 110      64.860  62.306  85.199  1.00  0.00           C
ATOM   1883  C   ALA A 110      63.801  60.066  85.529  1.00  0.00           C
ATOM   1884  O   ALA A 110      64.421  59.086  85.129  1.00  0.00           O
ATOM   1885  N   LEU A 111      62.471  60.206  85.359  1.00  0.00           N
ATOM   1887  CA  LEU A 111      61.661  59.406  84.459  1.00  0.00           C
ATOM   1889  CB  LEU A 111      60.371  58.876  85.119  1.00  0.00           C
ATOM   1892  CG  LEU A 111      59.490  57.896  84.289  1.00  0.00           C
ATOM   1894  CD1 LEU A 111      60.171  56.586  83.889  1.00  0.00           C
ATOM   1898  CD2 LEU A 111      58.131  57.605  84.969  1.00  0.00           C
ATOM   1902  C   LEU A 111      61.191  60.316  83.369  1.00  0.00           C
ATOM   1903  O   LEU A 111      60.591  61.366  83.609  1.00  0.00           O
ATOM   1904  N   VAL A 112      61.441  59.905  82.129  1.00  0.00           N
ATOM   1906  CA  VAL A 112      61.031  60.666  80.979  1.00  0.00           C
ATOM   1908  CB  VAL A 112      62.191  61.355  80.279  1.00  0.00           C
ATOM   1910  CG1 VAL A 112      62.650  62.546  81.119  1.00  0.00           C
ATOM   1914  CG2 VAL A 112      63.360  60.386  80.039  1.00  0.00           C
ATOM   1918  C   VAL A 112      60.261  59.746  80.079  1.00  0.00           C
ATOM   1919  O   VAL A 112      60.581  58.566  79.939  1.00  0.00           O
ATOM   1920  N   CYS A 113      59.161  60.256  79.489  1.00  0.00           N
ATOM   1922  CA  CYS A 113      58.411  59.536  78.479  1.00  0.00           C
ATOM   1924  CB  CYS A 113      56.921  59.256  78.849  1.00  0.00           C
ATOM   1927  SG  CYS A 113      55.821  60.726  78.979  1.00  0.00           S
ATOM   1929  C   CYS A 113      58.431  60.276  77.179  1.00  0.00           C
ATOM   1930  O   CYS A 113      58.661  61.486  77.129  1.00  0.00           O
ATOM   1931  N   GLY A 114      58.151  59.526  76.109  1.00  0.00           N
ATOM   1933  CA  GLY A 114      57.961  60.096  74.799  1.00  0.00           C
ATOM   1936  C   GLY A 114      56.521  60.506  74.569  1.00  0.00           C
ATOM   1937  O   GLY A 114      55.781  60.736  75.519  1.00  0.00           O
ATOM   1938  N   PRO A 115      56.061  60.596  73.339  1.00  0.00           N
ATOM   1939  CD  PRO A 115      56.821  60.276  72.129  1.00  0.00           C
ATOM   1942  CA  PRO A 115      54.711  61.066  73.039  1.00  0.00           C
ATOM   1944  CB  PRO A 115      54.821  61.406  71.549  1.00  0.00           C
ATOM   1947  CG  PRO A 115      55.801  60.366  70.999  1.00  0.00           C
ATOM   1950  C   PRO A 115      53.661  60.006  73.329  1.00  0.00           C
ATOM   1951  O   PRO A 115      52.471  60.326  73.359  1.00  0.00           O
ATOM   1952  N   ASP A 116      54.021  58.736  73.549  1.00  0.00           N
ATOM   1954  CA  ASP A 116      53.040  57.716  73.829  1.00  0.00           C
ATOM   1956  CB  ASP A 116      52.431  57.166  72.509  1.00  0.00           C
ATOM   1959  CG  ASP A 116      53.421  56.436  71.629  1.00  0.00           C
ATOM   1960  OD1 ASP A 116      54.121  55.546  72.149  1.00  0.00           O
ATOM   1961  OD2 ASP A 116      53.361  56.706  70.399  1.00  0.00           O
ATOM   1962  C   ASP A 116      53.621  56.675  74.779  1.00  0.00           C
ATOM   1963  O   ASP A 116      54.551  56.925  75.539  1.00  0.00           O
ATOM   1964  N   ARG A 117      53.031  55.466  74.799  1.00  0.00           N
ATOM   1966  CA  ARG A 117      53.361  54.446  75.779  1.00  0.00           C
ATOM   1968  CB  ARG A 117      52.111  53.646  76.259  1.00  0.00           C
ATOM   1971  CG  ARG A 117      51.361  54.326  77.419  1.00  0.00           C
ATOM   1974  CD  ARG A 117      50.781  55.696  77.079  1.00  0.00           C
ATOM   1977  NE  ARG A 117      50.211  56.246  78.339  1.00  0.00           N
ATOM   1979  CZ  ARG A 117      50.001  57.546  78.509  1.00  0.00           C
ATOM   1980  NH1 ARG A 117      50.051  58.385  77.499  1.00  0.00           N
ATOM   1983  NH2 ARG A 117      49.781  58.026  79.719  1.00  0.00           N
ATOM   1986  C   ARG A 117      54.451  53.506  75.319  1.00  0.00           C
ATOM   1987  O   ARG A 117      54.881  52.636  76.089  1.00  0.00           O
ATOM   1988  N   ASP A 118      54.971  53.686  74.089  1.00  0.00           N
ATOM   1990  CA  ASP A 118      56.061  52.886  73.599  1.00  0.00           C
ATOM   1992  CB  ASP A 118      55.841  52.576  72.109  1.00  0.00           C
ATOM   1995  CG  ASP A 118      54.751  51.526  71.959  1.00  0.00           C
ATOM   1996  OD1 ASP A 118      54.301  50.906  72.969  1.00  0.00           O
ATOM   1997  OD2 ASP A 118      54.441  51.246  70.779  1.00  0.00           O
ATOM   1998  C   ASP A 118      57.391  53.546  73.859  1.00  0.00           C
ATOM   1999  O   ASP A 118      58.441  52.916  73.739  1.00  0.00           O
ATOM   2000  N   TYR A 119      57.381  54.775  74.389  1.00  0.00           N
ATOM   2002  CA  TYR A 119      58.601  55.486  74.719  1.00  0.00           C
ATOM   2004  CB  TYR A 119      58.721  56.726  73.819  1.00  0.00           C
ATOM   2007  CG  TYR A 119      58.741  56.296  72.369  1.00  0.00           C
ATOM   2008  CD1 TYR A 119      57.571  56.276  71.589  1.00  0.00           C
ATOM   2010  CE1 TYR A 119      57.611  55.885  70.249  1.00  0.00           C
ATOM   2012  CZ  TYR A 119      58.830  55.556  69.649  1.00  0.00           C
ATOM   2013  OH  TYR A 119      58.871  55.236  68.279  1.00  0.00           O
ATOM   2015  CD2 TYR A 119      59.951  55.896  71.769  1.00  0.00           C
ATOM   2017  CE2 TYR A 119      59.991  55.526  70.419  1.00  0.00           C
ATOM   2019  C   TYR A 119      58.661  55.866  76.199  1.00  0.00           C
ATOM   2020  O   TYR A 119      57.851  56.636  76.709  1.00  0.00           O
ATOM   2021  N   LEU A 120      59.651  55.316  76.939  1.00  0.00           N
ATOM   2023  CA  LEU A 120      59.871  55.626  78.329  1.00  0.00           C
ATOM   2025  CB  LEU A 120      58.970  54.746  79.229  1.00  0.00           C
ATOM   2028  CG  LEU A 120      58.830  55.176  80.699  1.00  0.00           C
ATOM   2030  CD1 LEU A 120      58.101  56.506  80.819  1.00  0.00           C
ATOM   2034  CD2 LEU A 120      58.031  54.136  81.489  1.00  0.00           C
ATOM   2038  C   LEU A 120      61.330  55.336  78.619  1.00  0.00           C
ATOM   2039  O   LEU A 120      61.941  54.466  77.989  1.00  0.00           O
ATOM   2040  N   TRP A 121      61.941  56.076  79.559  1.00  0.00           N
ATOM   2042  CA  TRP A 121      63.321  55.885  79.959  1.00  0.00           C
ATOM   2044  CB  TRP A 121      64.351  56.796  79.239  1.00  0.00           C
ATOM   2047  CG  TRP A 121      64.381  56.745  77.749  1.00  0.00           C
ATOM   2048  CD1 TRP A 121      65.411  56.236  77.029  1.00  0.00           C
ATOM   2050  NE1 TRP A 121      65.280  56.576  75.719  1.00  0.00           N
ATOM   2052  CE2 TRP A 121      64.131  57.265  75.549  1.00  0.00           C
ATOM   2053  CD2 TRP A 121      63.500  57.376  76.809  1.00  0.00           C
ATOM   2054  CE3 TRP A 121      62.281  58.036  76.919  1.00  0.00           C
ATOM   2056  CZ3 TRP A 121      61.701  58.556  75.759  1.00  0.00           C
ATOM   2058  CZ2 TRP A 121      63.591  57.855  74.419  1.00  0.00           C
ATOM   2060  CH2 TRP A 121      62.360  58.496  74.549  1.00  0.00           C
ATOM   2062  C   TRP A 121      63.541  56.225  81.419  1.00  0.00           C
ATOM   2063  O   TRP A 121      62.920  57.126  81.989  1.00  0.00           O
ATOM   2064  N   ILE A 122      64.511  55.536  82.039  1.00  0.00           N
ATOM   2066  CA  ILE A 122      65.041  55.846  83.349  1.00  0.00           C
ATOM   2068  CB  ILE A 122      65.211  54.586  84.199  1.00  0.00           C
ATOM   2070  CG2 ILE A 122      65.701  54.975  85.619  1.00  0.00           C
ATOM   2074  CG1 ILE A 122      63.911  53.736  84.249  1.00  0.00           C
ATOM   2077  CD  ILE A 122      62.771  54.386  85.019  1.00  0.00           C
ATOM   2081  C   ILE A 122      66.411  56.496  83.159  1.00  0.00           C
ATOM   2082  O   ILE A 122      67.330  55.885  82.619  1.00  0.00           O
ATOM   2083  N   LEU A 123      66.580  57.736  83.639  1.00  0.00           N
ATOM   2085  CA  LEU A 123      67.830  58.466  83.569  1.00  0.00           C
ATOM   2087  CB  LEU A 123      67.691  59.826  82.849  1.00  0.00           C
ATOM   2090  CG  LEU A 123      67.141  59.756  81.409  1.00  0.00           C
ATOM   2092  CD1 LEU A 123      67.080  61.155  80.779  1.00  0.00           C
ATOM   2096  CD2 LEU A 123      67.970  58.816  80.519  1.00  0.00           C
ATOM   2100  C   LEU A 123      68.381  58.676  84.959  1.00  0.00           C
ATOM   2101  O   LEU A 123      67.661  58.876  85.929  1.00  0.00           O
ATOM   2102  N   SER A 124      69.720  58.616  85.099  1.00  0.00           N
ATOM   2104  CA  SER A 124      70.391  58.846  86.369  1.00  0.00           C
ATOM   2106  CB  SER A 124      70.750  57.516  87.099  1.00  0.00           C
ATOM   2109  OG  SER A 124      71.470  57.726  88.329  1.00  0.00           O
ATOM   2111  C   SER A 124      71.661  59.586  86.059  1.00  0.00           C
ATOM   2112  O   SER A 124      72.271  59.376  85.019  1.00  0.00           O
ATOM   2113  N   ARG A 125      72.110  60.466  86.959  1.00  0.00           N
ATOM   2115  CA  ARG A 125      73.451  60.996  86.959  1.00  0.00           C
ATOM   2117  CB  ARG A 125      73.610  62.065  88.079  1.00  0.00           C
ATOM   2120  CG  ARG A 125      73.001  63.425  87.689  1.00  0.00           C
ATOM   2123  CD  ARG A 125      73.631  64.006  86.409  1.00  0.00           C
ATOM   2126  NE  ARG A 125      73.441  65.486  86.309  1.00  0.00           N
ATOM   2128  CZ  ARG A 125      72.281  66.065  86.069  1.00  0.00           C
ATOM   2129  NH1 ARG A 125      71.161  65.396  86.139  1.00  0.00           N
ATOM   2132  NH2 ARG A 125      72.231  67.354  85.809  1.00  0.00           N
ATOM   2135  C   ARG A 125      74.551  59.956  87.069  1.00  0.00           C
ATOM   2136  O   ARG A 125      75.641  60.105  86.509  1.00  0.00           O
ATOM   2137  N   THR A 126      74.290  58.866  87.809  1.00  0.00           N
ATOM   2139  CA  THR A 126      75.201  57.756  87.989  1.00  0.00           C
ATOM   2141  CB  THR A 126      75.241  57.265  89.429  1.00  0.00           C
ATOM   2143  OG1 THR A 126      73.951  57.156  90.009  1.00  0.00           O
ATOM   2145  CG2 THR A 126      75.961  58.356  90.239  1.00  0.00           C
ATOM   2149  C   THR A 126      74.911  56.605  87.019  1.00  0.00           C
ATOM   2150  O   THR A 126      73.791  56.486  86.499  1.00  0.00           O
ATOM   2151  N   PRO A 127      75.851  55.726  86.719  1.00  0.00           N
ATOM   2152  CD  PRO A 127      77.281  56.015  86.839  1.00  0.00           C
ATOM   2155  CA  PRO A 127      75.610  54.616  85.789  1.00  0.00           C
ATOM   2157  CB  PRO A 127      77.000  54.046  85.459  1.00  0.00           C
ATOM   2160  CG  PRO A 127      77.970  54.716  86.439  1.00  0.00           C
ATOM   2163  C   PRO A 127      74.701  53.566  86.389  1.00  0.00           C
ATOM   2164  O   PRO A 127      74.061  52.846  85.609  1.00  0.00           O
ATOM   2165  N   THR A 128      74.641  53.476  87.719  1.00  0.00           N
ATOM   2167  CA  THR A 128      73.881  52.496  88.479  1.00  0.00           C
ATOM   2169  CB  THR A 128      74.820  51.626  89.319  1.00  0.00           C
ATOM   2171  OG1 THR A 128      74.131  50.626  90.059  1.00  0.00           O
ATOM   2173  CG2 THR A 128      75.621  52.466  90.329  1.00  0.00           C
ATOM   2177  C   THR A 128      72.871  53.256  89.329  1.00  0.00           C
ATOM   2178  O   THR A 128      73.001  54.466  89.539  1.00  0.00           O
ATOM   2179  N   ILE A 129      71.811  52.605  89.829  1.00  0.00           N
ATOM   2181  CA  ILE A 129      70.851  53.236  90.729  1.00  0.00           C
ATOM   2183  CB  ILE A 129      69.531  53.666  90.079  1.00  0.00           C
ATOM   2185  CG2 ILE A 129      69.820  54.856  89.149  1.00  0.00           C
ATOM   2189  CG1 ILE A 129      68.801  52.516  89.359  1.00  0.00           C
ATOM   2192  CD  ILE A 129      67.401  52.886  88.849  1.00  0.00           C
ATOM   2196  C   ILE A 129      70.561  52.275  91.859  1.00  0.00           C
ATOM   2197  O   ILE A 129      70.601  51.056  91.649  1.00  0.00           O
ATOM   2198  N   SER A 130      70.211  52.786  93.059  1.00  0.00           N
ATOM   2200  CA  SER A 130      69.701  51.946  94.129  1.00  0.00           C
ATOM   2202  CB  SER A 130      69.580  52.676  95.499  1.00  0.00           C
ATOM   2205  OG  SER A 130      68.521  53.636  95.549  1.00  0.00           O
ATOM   2207  C   SER A 130      68.381  51.276  93.789  1.00  0.00           C
ATOM   2208  O   SER A 130      67.611  51.756  92.959  1.00  0.00           O
ATOM   2209  N   ASP A 131      68.091  50.116  94.409  1.00  0.00           N
ATOM   2211  CA  ASP A 131      66.811  49.436  94.249  1.00  0.00           C
ATOM   2213  CB  ASP A 131      66.790  48.046  94.949  1.00  0.00           C
ATOM   2216  CG  ASP A 131      65.691  47.116  94.439  1.00  0.00           C
ATOM   2217  OD1 ASP A 131      65.220  47.265  93.279  1.00  0.00           O
ATOM   2218  OD2 ASP A 131      65.420  46.106  95.139  1.00  0.00           O
ATOM   2219  C   ASP A 131      65.650  50.306  94.759  1.00  0.00           C
ATOM   2220  O   ASP A 131      64.531  50.266  94.239  1.00  0.00           O
ATOM   2221  N   GLU A 132      65.901  51.126  95.789  1.00  0.00           N
ATOM   2223  CA  GLU A 132      64.960  52.116  96.239  1.00  0.00           C
ATOM   2225  CB  GLU A 132      65.491  52.836  97.499  1.00  0.00           C
ATOM   2228  CG  GLU A 132      65.750  51.906  98.719  1.00  0.00           C
ATOM   2231  CD  GLU A 132      67.211  51.536  98.919  1.00  0.00           C
ATOM   2232  OE1 GLU A 132      68.040  52.475  98.999  1.00  0.00           O
ATOM   2233  OE2 GLU A 132      67.491  50.326  99.109  1.00  0.00           O
ATOM   2234  C   GLU A 132      64.601  53.175  95.209  1.00  0.00           C
ATOM   2235  O   GLU A 132      63.421  53.416  94.959  1.00  0.00           O
ATOM   2236  N   VAL A 133      65.610  53.786  94.539  1.00  0.00           N
ATOM   2238  CA  VAL A 133      65.381  54.656  93.399  1.00  0.00           C
ATOM   2240  CB  VAL A 133      66.670  55.336  92.919  1.00  0.00           C
ATOM   2242  CG1 VAL A 133      66.441  56.136  91.619  1.00  0.00           C
ATOM   2246  CG2 VAL A 133      67.141  56.306  94.019  1.00  0.00           C
ATOM   2250  C   VAL A 133      64.711  53.936  92.249  1.00  0.00           C
ATOM   2251  O   VAL A 133      63.741  54.406  91.659  1.00  0.00           O
ATOM   2252  N   LYS A 134      65.150  52.696  91.929  1.00  0.00           N
ATOM   2254  CA  LYS A 134      64.531  51.886  90.899  1.00  0.00           C
ATOM   2256  CB  LYS A 134      65.290  50.536  90.759  1.00  0.00           C
ATOM   2259  CG  LYS A 134      65.021  49.736  89.459  1.00  0.00           C
ATOM   2262  CD  LYS A 134      63.701  48.946  89.389  1.00  0.00           C
ATOM   2265  CE  LYS A 134      63.491  47.836  90.429  1.00  0.00           C
ATOM   2268  NZ  LYS A 134      64.261  46.636  90.079  1.00  0.00           N
ATOM   2272  C   LYS A 134      63.051  51.616  91.189  1.00  0.00           C
ATOM   2273  O   LYS A 134      62.191  51.866  90.349  1.00  0.00           O
ATOM   2274  N   GLN A 135      62.711  51.176  92.409  1.00  0.00           N
ATOM   2276  CA  GLN A 135      61.341  50.906  92.799  1.00  0.00           C
ATOM   2278  CB  GLN A 135      61.341  50.286  94.219  1.00  0.00           C
ATOM   2281  CG  GLN A 135      59.941  49.946  94.779  1.00  0.00           C
ATOM   2284  CD  GLN A 135      59.301  51.036  95.659  1.00  0.00           C
ATOM   2285  OE1 GLN A 135      58.261  51.605  95.319  1.00  0.00           O
ATOM   2286  NE2 GLN A 135      59.891  51.266  96.849  1.00  0.00           N
ATOM   2289  C   GLN A 135      60.400  52.096  92.759  1.00  0.00           C
ATOM   2290  O   GLN A 135      59.301  52.006  92.209  1.00  0.00           O
ATOM   2291  N   GLU A 136      60.810  53.276  93.279  1.00  0.00           N
ATOM   2293  CA  GLU A 136      60.011  54.476  93.159  1.00  0.00           C
ATOM   2295  CB  GLU A 136      60.501  55.636  94.049  1.00  0.00           C
ATOM   2298  CG  GLU A 136      61.921  56.196  93.759  1.00  0.00           C
ATOM   2301  CD  GLU A 136      62.341  57.226  94.809  1.00  0.00           C
ATOM   2302  OE1 GLU A 136      61.441  57.946  95.309  1.00  0.00           O
ATOM   2303  OE2 GLU A 136      63.551  57.335  95.099  1.00  0.00           O
ATOM   2304  C   GLU A 136      59.830  54.936  91.729  1.00  0.00           C
ATOM   2305  O   GLU A 136      58.761  55.386  91.329  1.00  0.00           O
ATOM   2306  N   MET A 137      60.871  54.786  90.899  1.00  0.00           N
ATOM   2308  CA  MET A 137      60.771  55.016  89.479  1.00  0.00           C
ATOM   2310  CB  MET A 137      62.191  55.016  88.839  1.00  0.00           C
ATOM   2313  CG  MET A 137      63.121  56.216  89.209  1.00  0.00           C
ATOM   2316  SD  MET A 137      62.640  57.896  88.669  1.00  0.00           S
ATOM   2317  CE  MET A 137      61.621  58.356  90.099  1.00  0.00           C
ATOM   2321  C   MET A 137      59.791  54.096  88.729  1.00  0.00           C
ATOM   2322  O   MET A 137      58.951  54.546  87.939  1.00  0.00           O
ATOM   2323  N   LEU A 138      59.781  52.786  88.979  1.00  0.00           N
ATOM   2325  CA  LEU A 138      58.741  51.916  88.449  1.00  0.00           C
ATOM   2327  CB  LEU A 138      59.031  50.436  88.739  1.00  0.00           C
ATOM   2330  CG  LEU A 138      60.341  49.916  88.119  1.00  0.00           C
ATOM   2332  CD1 LEU A 138      60.421  48.396  88.329  1.00  0.00           C
ATOM   2336  CD2 LEU A 138      60.501  50.276  86.639  1.00  0.00           C
ATOM   2340  C   LEU A 138      57.330  52.246  88.909  1.00  0.00           C
ATOM   2341  O   LEU A 138      56.391  52.226  88.129  1.00  0.00           O
ATOM   2342  N   ALA A 139      57.171  52.605  90.209  1.00  0.00           N
ATOM   2344  CA  ALA A 139      55.891  52.986  90.789  1.00  0.00           C
ATOM   2346  CB  ALA A 139      56.061  53.245  92.299  1.00  0.00           C
ATOM   2350  C   ALA A 139      55.211  54.186  90.119  1.00  0.00           C
ATOM   2351  O   ALA A 139      54.011  54.166  89.859  1.00  0.00           O
ATOM   2352  N   VAL A 140      55.981  55.246  89.779  1.00  0.00           N
ATOM   2354  CA  VAL A 140      55.491  56.316  88.919  1.00  0.00           C
ATOM   2356  CB  VAL A 140      56.540  57.416  88.749  1.00  0.00           C
ATOM   2358  CG1 VAL A 140      56.041  58.536  87.819  1.00  0.00           C
ATOM   2362  CG2 VAL A 140      56.871  58.036  90.119  1.00  0.00           C
ATOM   2366  C   VAL A 140      55.061  55.826  87.539  1.00  0.00           C
ATOM   2367  O   VAL A 140      53.981  56.176  87.039  1.00  0.00           O
ATOM   2368  N   ALA A 141      55.880  54.996  86.869  1.00  0.00           N
ATOM   2370  CA  ALA A 141      55.601  54.526  85.529  1.00  0.00           C
ATOM   2372  CB  ALA A 141      56.841  53.756  85.019  1.00  0.00           C
ATOM   2376  C   ALA A 141      54.351  53.666  85.399  1.00  0.00           C
ATOM   2377  O   ALA A 141      53.521  53.866  84.509  1.00  0.00           O
ATOM   2378  N   THR A 142      54.150  52.716  86.339  1.00  0.00           N
ATOM   2380  CA  THR A 142      52.941  51.906  86.449  1.00  0.00           C
ATOM   2382  CB  THR A 142      53.001  50.776  87.469  1.00  0.00           C
ATOM   2384  OG1 THR A 142      53.411  51.256  88.739  1.00  0.00           O
ATOM   2386  CG2 THR A 142      54.061  49.756  87.049  1.00  0.00           C
ATOM   2390  C   THR A 142      51.720  52.726  86.779  1.00  0.00           C
ATOM   2391  O   THR A 142      50.641  52.466  86.269  1.00  0.00           O
ATOM   2392  N   ARG A 143      51.841  53.766  87.619  1.00  0.00           N
ATOM   2394  CA  ARG A 143      50.771  54.726  87.779  1.00  0.00           C
ATOM   2396  CB  ARG A 143      51.051  55.756  88.889  1.00  0.00           C
ATOM   2399  CG  ARG A 143      49.941  56.826  89.009  1.00  0.00           C
ATOM   2402  CD  ARG A 143      50.220  58.016  89.909  1.00  0.00           C
ATOM   2405  NE  ARG A 143      51.421  58.736  89.399  1.00  0.00           N
ATOM   2407  CZ  ARG A 143      51.821  59.916  89.849  1.00  0.00           C
ATOM   2408  NH1 ARG A 143      51.181  60.596  90.769  1.00  0.00           N
ATOM   2411  NH2 ARG A 143      52.861  60.446  89.259  1.00  0.00           N
ATOM   2414  C   ARG A 143      50.391  55.446  86.479  1.00  0.00           C
ATOM   2415  O   ARG A 143      49.231  55.736  86.219  1.00  0.00           O
ATOM   2416  N   GLU A 144      51.371  55.765  85.619  1.00  0.00           N
ATOM   2418  CA  GLU A 144      51.161  56.675  84.519  1.00  0.00           C
ATOM   2420  CB  GLU A 144      52.501  57.405  84.249  1.00  0.00           C
ATOM   2423  CG  GLU A 144      52.361  58.706  83.429  1.00  0.00           C
ATOM   2426  CD  GLU A 144      51.330  59.635  84.049  1.00  0.00           C
ATOM   2427  OE1 GLU A 144      51.741  60.486  84.879  1.00  0.00           O
ATOM   2428  OE2 GLU A 144      50.131  59.526  83.689  1.00  0.00           O
ATOM   2429  C   GLU A 144      50.680  55.926  83.279  1.00  0.00           C
ATOM   2430  O   GLU A 144      50.461  56.476  82.199  1.00  0.00           O
ATOM   2431  N   GLY A 145      50.441  54.606  83.439  1.00  0.00           N
ATOM   2433  CA  GLY A 145      49.811  53.786  82.419  1.00  0.00           C
ATOM   2436  C   GLY A 145      50.801  53.256  81.449  1.00  0.00           C
ATOM   2437  O   GLY A 145      50.531  53.136  80.249  1.00  0.00           O
ATOM   2438  N   PHE A 146      52.000  52.946  81.949  1.00  0.00           N
ATOM   2440  CA  PHE A 146      53.051  52.306  81.199  1.00  0.00           C
ATOM   2442  CB  PHE A 146      54.371  53.126  81.199  1.00  0.00           C
ATOM   2445  CG  PHE A 146      54.241  54.466  80.519  1.00  0.00           C
ATOM   2446  CD1 PHE A 146      53.741  55.576  81.219  1.00  0.00           C
ATOM   2448  CE1 PHE A 146      53.731  56.846  80.639  1.00  0.00           C
ATOM   2450  CZ  PHE A 146      54.251  57.046  79.359  1.00  0.00           C
ATOM   2452  CD2 PHE A 146      54.761  54.676  79.239  1.00  0.00           C
ATOM   2454  CE2 PHE A 146      54.801  55.955  78.669  1.00  0.00           C
ATOM   2456  C   PHE A 146      53.301  50.936  81.799  1.00  0.00           C
ATOM   2457  O   PHE A 146      53.321  50.736  83.019  1.00  0.00           O
ATOM   2458  N   ASP A 147      53.511  49.936  80.919  1.00  0.00           N
ATOM   2460  CA  ASP A 147      54.011  48.636  81.279  1.00  0.00           C
ATOM   2462  CB  ASP A 147      53.631  47.616  80.159  1.00  0.00           C
ATOM   2465  CG  ASP A 147      54.220  46.225  80.339  1.00  0.00           C
ATOM   2466  OD1 ASP A 147      54.591  45.866  81.479  1.00  0.00           O
ATOM   2467  OD2 ASP A 147      54.220  45.476  79.329  1.00  0.00           O
ATOM   2468  C   ASP A 147      55.521  48.686  81.529  1.00  0.00           C
ATOM   2469  O   ASP A 147      56.321  48.926  80.629  1.00  0.00           O
ATOM   2470  N   VAL A 148      55.921  48.436  82.789  1.00  0.00           N
ATOM   2472  CA  VAL A 148      57.301  48.446  83.229  1.00  0.00           C
ATOM   2474  CB  VAL A 148      57.411  48.626  84.739  1.00  0.00           C
ATOM   2476  CG1 VAL A 148      56.941  50.046  85.109  1.00  0.00           C
ATOM   2480  CG2 VAL A 148      56.631  47.536  85.489  1.00  0.00           C
ATOM   2484  C   VAL A 148      58.061  47.196  82.809  1.00  0.00           C
ATOM   2485  O   VAL A 148      59.290  47.166  82.849  1.00  0.00           O
ATOM   2486  N   SER A 149      57.351  46.136  82.369  1.00  0.00           N
ATOM   2488  CA  SER A 149      57.981  44.876  81.979  1.00  0.00           C
ATOM   2490  CB  SER A 149      56.990  43.676  82.009  1.00  0.00           C
ATOM   2493  OG  SER A 149      56.531  43.416  83.329  1.00  0.00           O
ATOM   2495  C   SER A 149      58.621  44.956  80.599  1.00  0.00           C
ATOM   2496  O   SER A 149      59.471  44.146  80.219  1.00  0.00           O
ATOM   2497  N   LYS A 150      58.261  45.996  79.819  1.00  0.00           N
ATOM   2499  CA  LYS A 150      58.851  46.316  78.529  1.00  0.00           C
ATOM   2501  CB  LYS A 150      58.040  47.416  77.809  1.00  0.00           C
ATOM   2504  CG  LYS A 150      56.561  47.116  77.539  1.00  0.00           C
ATOM   2507  CD  LYS A 150      55.831  48.416  77.149  1.00  0.00           C
ATOM   2510  CE  LYS A 150      56.321  49.046  75.839  1.00  0.00           C
ATOM   2513  NZ  LYS A 150      55.341  50.016  75.339  1.00  0.00           N
ATOM   2517  C   LYS A 150      60.231  46.916  78.639  1.00  0.00           C
ATOM   2518  O   LYS A 150      60.931  47.076  77.649  1.00  0.00           O
ATOM   2519  N   PHE A 151      60.631  47.366  79.849  1.00  0.00           N
ATOM   2521  CA  PHE A 151      61.941  47.956  80.039  1.00  0.00           C
ATOM   2523  CB  PHE A 151      62.051  48.636  81.439  1.00  0.00           C
ATOM   2526  CG  PHE A 151      61.391  49.966  81.669  1.00  0.00           C
ATOM   2527  CD1 PHE A 151      61.811  51.076  80.919  1.00  0.00           C
ATOM   2529  CE1 PHE A 151      61.491  52.386  81.319  1.00  0.00           C
ATOM   2531  CZ  PHE A 151      60.750  52.586  82.479  1.00  0.00           C
ATOM   2533  CD2 PHE A 151      60.621  50.186  82.819  1.00  0.00           C
ATOM   2535  CE2 PHE A 151      60.290  51.486  83.229  1.00  0.00           C
ATOM   2537  C   PHE A 151      63.110  46.986  79.779  1.00  0.00           C
ATOM   2538  O   PHE A 151      63.191  45.876  80.319  1.00  0.00           O
ATOM   2539  N   ILE A 152      64.080  47.416  78.949  1.00  0.00           N
ATOM   2541  CA  ILE A 152      65.371  46.796  78.709  1.00  0.00           C
ATOM   2543  CB  ILE A 152      65.921  47.086  77.309  1.00  0.00           C
ATOM   2545  CG2 ILE A 152      67.330  46.466  77.139  1.00  0.00           C
ATOM   2549  CG1 ILE A 152      64.951  46.616  76.209  1.00  0.00           C
ATOM   2552  CD  ILE A 152      65.271  47.275  74.869  1.00  0.00           C
ATOM   2556  C   ILE A 152      66.330  47.436  79.669  1.00  0.00           C
ATOM   2557  O   ILE A 152      66.551  48.646  79.619  1.00  0.00           O
ATOM   2558  N   TRP A 153      66.911  46.686  80.619  1.00  0.00           N
ATOM   2560  CA  TRP A 153      67.881  47.286  81.539  1.00  0.00           C
ATOM   2562  CB  TRP A 153      68.001  46.546  82.899  1.00  0.00           C
ATOM   2565  CG  TRP A 153      66.741  46.546  83.719  1.00  0.00           C
ATOM   2566  CD1 TRP A 153      65.711  45.666  83.569  1.00  0.00           C
ATOM   2568  NE1 TRP A 153      64.610  46.106  84.269  1.00  0.00           N
ATOM   2570  CE2 TRP A 153      64.901  47.275  84.889  1.00  0.00           C
ATOM   2571  CD2 TRP A 153      66.250  47.596  84.589  1.00  0.00           C
ATOM   2572  CE3 TRP A 153      66.790  48.796  85.079  1.00  0.00           C
ATOM   2574  CZ3 TRP A 153      65.961  49.666  85.789  1.00  0.00           C
ATOM   2576  CZ2 TRP A 153      64.080  48.146  85.579  1.00  0.00           C
ATOM   2578  CH2 TRP A 153      64.621  49.355  86.009  1.00  0.00           C
ATOM   2580  C   TRP A 153      69.201  47.416  80.819  1.00  0.00           C
ATOM   2581  O   TRP A 153      69.720  46.446  80.249  1.00  0.00           O
ATOM   2582  N   VAL A 154      69.720  48.655  80.759  1.00  0.00           N
ATOM   2584  CA  VAL A 154      70.821  48.996  79.879  1.00  0.00           C
ATOM   2586  CB  VAL A 154      70.821  50.446  79.419  1.00  0.00           C
ATOM   2588  CG1 VAL A 154      72.021  50.736  78.479  1.00  0.00           C
ATOM   2592  CG2 VAL A 154      69.521  50.716  78.659  1.00  0.00           C
ATOM   2596  C   VAL A 154      72.091  48.666  80.609  1.00  0.00           C
ATOM   2597  O   VAL A 154      72.360  49.156  81.709  1.00  0.00           O
ATOM   2598  N   GLN A 155      72.911  47.836  79.949  1.00  0.00           N
ATOM   2600  CA  GLN A 155      74.290  47.605  80.289  1.00  0.00           C
ATOM   2602  CB  GLN A 155      74.951  46.815  79.139  1.00  0.00           C
ATOM   2605  CG  GLN A 155      74.330  45.425  78.899  1.00  0.00           C
ATOM   2608  CD  GLN A 155      74.801  44.446  79.949  1.00  0.00           C
ATOM   2609  OE1 GLN A 155      75.041  44.765  81.109  1.00  0.00           O
ATOM   2610  NE2 GLN A 155      74.951  43.166  79.549  1.00  0.00           N
ATOM   2613  C   GLN A 155      75.061  48.876  80.549  1.00  0.00           C
ATOM   2614  O   GLN A 155      75.150  49.756  79.689  1.00  0.00           O
ATOM   2615  N   GLN A 156      75.591  49.026  81.759  1.00  0.00           N
ATOM   2617  CA  GLN A 156      76.301  50.206  82.169  1.00  0.00           C
ATOM   2619  CB  GLN A 156      75.451  51.116  83.099  1.00  0.00           C
ATOM   2622  CG  GLN A 156      74.321  51.886  82.359  1.00  0.00           C
ATOM   2625  CD  GLN A 156      74.871  52.796  81.259  1.00  0.00           C
ATOM   2626  OE1 GLN A 156      76.051  53.146  81.209  1.00  0.00           O
ATOM   2627  NE2 GLN A 156      73.970  53.236  80.349  1.00  0.00           N
ATOM   2630  C   GLN A 156      77.531  49.696  82.859  1.00  0.00           C
ATOM   2631  O   GLN A 156      77.621  48.496  83.129  1.00  0.00           O
ATOM   2632  N   PRO A 157      78.551  50.486  83.119  1.00  0.00           N
ATOM   2633  CD  PRO A 157      78.760  51.796  82.529  1.00  0.00           C
ATOM   2636  CA  PRO A 157      79.430  50.266  84.269  1.00  0.00           C
ATOM   2638  CB  PRO A 157      80.201  51.576  84.389  1.00  0.00           C
ATOM   2641  CG  PRO A 157      80.191  52.116  82.959  1.00  0.00           C
ATOM   2644  C   PRO A 157      78.720  49.806  85.539  1.00  0.00           C
ATOM   2645  O   PRO A 157      77.601  50.246  85.769  1.00  0.00           O
ATOM   2646  N   GLY A 158      79.310  48.886  86.299  1.00  0.00           N
ATOM   2648  CA  GLY A 158      78.671  48.385  87.509  1.00  0.00           C
ATOM   2651  C   GLY A 158      78.741  49.366  88.679  1.00  0.00           C
ATOM   2652  OT1 GLY A 158      79.051  50.576  88.489  1.00  0.00           O
ATOM   2653  OT2 GLY A 158      78.521  48.906  89.829  1.00  0.00           O
ATOM   2654  NH3 POPEB 159      99.970  47.366  62.309  1.00  0.00           N
ATOM   2658  C12 POPEB 159     101.071  46.745  63.129  1.00  0.00           C
ATOM   2661  C11 POPEB 159     102.060  47.816  63.649  1.00  0.00           C
ATOM   2664  P   POPEB 159     102.831  48.936  61.359  1.00  0.00           P
ATOM   2665  O13 POPEB 159     101.400  49.306  61.279  1.00  0.00           O
ATOM   2666  O14 POPEB 159     103.870  49.975  61.239  1.00  0.00           O
ATOM   2667  O11 POPEB 159     103.121  47.736  60.379  1.00  0.00           O
ATOM   2668  O12 POPEB 159     103.070  48.186  62.719  1.00  0.00           O
ATOM   2669  C1  POPEB 159     104.241  47.666  59.489  1.00  0.00           C
ATOM   2672  C2  POPEB 159     105.530  47.106  60.169  1.00  0.00           C
ATOM   2674  O21 POPEB 159     106.741  47.436  59.469  1.00  0.00           O
ATOM   2675  C21 POPEB 159     106.901  47.176  58.189  1.00  0.00           C
ATOM   2676  O22 POPEB 159     106.110  46.626  57.449  1.00  0.00           O
ATOM   2677  C22 POPEB 159     108.261  47.726  57.739  1.00  0.00           C
ATOM   2680  C3  POPEB 159     105.460  45.586  60.559  1.00  0.00           C
ATOM   2683  O31 POPEB 159     105.420  44.676  59.439  1.00  0.00           O
ATOM   2684  C31 POPEB 159     105.850  43.446  59.719  1.00  0.00           C
ATOM   2685  O32 POPEB 159     106.220  43.056  60.819  1.00  0.00           O
ATOM   2686  C32 POPEB 159     105.921  42.586  58.459  1.00  0.00           C
ATOM   2689  C23 POPEB 159     108.821  47.015  56.489  1.00  0.00           C
ATOM   2692  C24 POPEB 159     108.131  47.416  55.169  1.00  0.00           C
ATOM   2695  C25 POPEB 159     107.971  46.306  54.099  1.00  0.00           C
ATOM   2698  C26 POPEB 159     109.180  45.376  53.959  1.00  0.00           C
ATOM   2701  C27 POPEB 159     109.170  44.596  52.639  1.00  0.00           C
ATOM   2704  C28 POPEB 159     110.131  43.396  52.639  1.00  0.00           C
ATOM   2707  C29 POPEB 159     109.511  42.156  53.249  1.00  0.00           C
ATOM   2709 0C21 POPEB 159     109.201  41.025  52.589  1.00  0.00           C
ATOM   2711 1C21 POPEB 159     109.431  40.776  51.119  1.00  0.00           C
ATOM   2714 2C21 POPEB 159     108.401  41.506  50.239  1.00  0.00           C
ATOM   2717 3C21 POPEB 159     108.590  41.225  48.739  1.00  0.00           C
ATOM   2720 4C21 POPEB 159     107.410  41.736  47.889  1.00  0.00           C
ATOM   2723 5C21 POPEB 159     107.741  42.966  47.039  1.00  0.00           C
ATOM   2726 6C21 POPEB 159     106.561  43.336  46.129  1.00  0.00           C
ATOM   2729 7C21 POPEB 159     106.901  44.476  45.159  1.00  0.00           C
ATOM   2732 8C21 POPEB 159     105.850  44.646  44.059  1.00  0.00           C
ATOM   2736  C33 POPEB 159     107.321  41.936  58.359  1.00  0.00           C
ATOM   2739  C34 POPEB 159     107.640  41.246  57.019  1.00  0.00           C
ATOM   2742  C35 POPEB 159     107.410  39.736  57.029  1.00  0.00           C
ATOM   2745  C36 POPEB 159     107.801  39.036  55.719  1.00  0.00           C
ATOM   2748  C37 POPEB 159     108.121  37.556  55.939  1.00  0.00           C
ATOM   2751  C38 POPEB 159     108.421  36.736  54.669  1.00  0.00           C
ATOM   2754  C39 POPEB 159     109.741  37.096  53.959  1.00  0.00           C
ATOM   2757 0C31 POPEB 159     110.161  36.046  52.909  1.00  0.00           C
ATOM   2760 1C31 POPEB 159     111.561  36.306  52.329  1.00  0.00           C
ATOM   2763 2C31 POPEB 159     112.121  35.176  51.449  1.00  0.00           C
ATOM   2766 3C31 POPEB 159     111.820  35.336  49.949  1.00  0.00           C
ATOM   2769 4C31 POPEB 159     112.680  34.425  49.049  1.00  0.00           C
ATOM   2772 5C31 POPEB 159     112.650  34.866  47.579  1.00  0.00           C
ATOM   2775 6C31 POPEB 159     113.631  34.096  46.669  1.00  0.00           C
ATOM   2779  NH3 POPEC 160      86.731  46.656  22.939  1.00  0.00           N
ATOM   2783  C12 POPEC 160      86.780  45.286  22.339  1.00  0.00           C
ATOM   2786  C11 POPEC 160      86.440  44.216  23.359  1.00  0.00           C
ATOM   2789  P   POPEC 160      85.471  42.166  22.039  1.00  0.00           P
ATOM   2790  O13 POPEC 160      84.471  43.175  21.619  1.00  0.00           O
ATOM   2791  O14 POPEC 160      86.061  41.316  20.989  1.00  0.00           O
ATOM   2792  O11 POPEC 160      84.961  41.296  23.249  1.00  0.00           O
ATOM   2793  O12 POPEC 160      86.661  42.956  22.739  1.00  0.00           O
ATOM   2794  C1  POPEC 160      85.830  40.806  24.269  1.00  0.00           C
ATOM   2797  C2  POPEC 160      85.560  41.556  25.589  1.00  0.00           C
ATOM   2799  O21 POPEC 160      86.370  40.936  26.619  1.00  0.00           O
ATOM   2800  C21 POPEC 160      86.750  41.745  27.609  1.00  0.00           C
ATOM   2801  O22 POPEC 160      86.521  42.946  27.669  1.00  0.00           O
ATOM   2802  C22 POPEC 160      87.650  40.996  28.589  1.00  0.00           C
ATOM   2805  C3  POPEC 160      84.040  41.506  25.939  1.00  0.00           C
ATOM   2808  O31 POPEC 160      83.781  42.096  27.219  1.00  0.00           O
ATOM   2809  C31 POPEC 160      83.671  43.416  27.239  1.00  0.00           C
ATOM   2810  O32 POPEC 160      83.580  44.136  26.259  1.00  0.00           O
ATOM   2811  C32 POPEC 160      83.730  43.876  28.709  1.00  0.00           C
ATOM   2814  C23 POPEC 160      87.230  41.155  30.069  1.00  0.00           C
ATOM   2817  C24 POPEC 160      88.261  40.495  30.999  1.00  0.00           C
ATOM   2820  C25 POPEC 160      87.711  40.086  32.369  1.00  0.00           C
ATOM   2823  C26 POPEC 160      88.251  40.906  33.549  1.00  0.00           C
ATOM   2826  C27 POPEC 160      87.930  40.246  34.899  1.00  0.00           C
ATOM   2829  C28 POPEC 160      88.750  40.776  36.089  1.00  0.00           C
ATOM   2832  C29 POPEC 160      88.330  42.146  36.589  1.00  0.00           C
ATOM   2834 0C21 POPEC 160      87.831  42.446  37.799  1.00  0.00           C
ATOM   2836 1C21 POPEC 160      87.510  41.486  38.929  1.00  0.00           C
ATOM   2839 2C21 POPEC 160      88.551  41.456  40.069  1.00  0.00           C
ATOM   2842 3C21 POPEC 160      89.910  40.885  39.619  1.00  0.00           C
ATOM   2845 4C21 POPEC 160      90.810  40.406  40.779  1.00  0.00           C
ATOM   2848 5C21 POPEC 160      91.341  41.506  41.709  1.00  0.00           C
ATOM   2851 6C21 POPEC 160      92.111  40.896  42.899  1.00  0.00           C
ATOM   2854 7C21 POPEC 160      92.720  41.936  43.859  1.00  0.00           C
ATOM   2857 8C21 POPEC 160      91.680  42.666  44.709  1.00  0.00           C
ATOM   2861  C33 POPEC 160      82.441  44.526  29.249  1.00  0.00           C
ATOM   2864  C34 POPEC 160      82.720  45.396  30.489  1.00  0.00           C
ATOM   2867  C35 POPEC 160      83.151  44.596  31.729  1.00  0.00           C
ATOM   2870  C36 POPEC 160      84.061  45.406  32.669  1.00  0.00           C
ATOM   2873  C37 POPEC 160      84.671  44.556  33.799  1.00  0.00           C
ATOM   2876  C38 POPEC 160      85.821  45.256  34.549  1.00  0.00           C
ATOM   2879  C39 POPEC 160      85.471  45.586  36.009  1.00  0.00           C
ATOM   2882 0C31 POPEC 160      86.651  46.186  36.789  1.00  0.00           C
ATOM   2885 1C31 POPEC 160      86.250  46.616  38.209  1.00  0.00           C
ATOM   2888 2C31 POPEC 160      87.410  47.156  39.059  1.00  0.00           C
ATOM   2891 3C31 POPEC 160      88.441  46.085  39.449  1.00  0.00           C
ATOM   2894 4C31 POPEC 160      89.361  46.526  40.599  1.00  0.00           C
ATOM   2897 5C31 POPEC 160      90.290  45.406  41.059  1.00  0.00           C
ATOM   2900 6C31 POPEC 160      91.271  45.846  42.159  1.00  0.00           C
ATOM   2904  NH3 POPED 161      49.171  -1.364  25.369  1.00  0.00           N
ATOM   2908  C12 POPED 161      48.551   0.006  25.509  1.00  0.00           C
ATOM   2911  C11 POPED 161      47.021  -0.074  25.449  1.00  0.00           C
ATOM   2914  P   POPED 161      45.801   1.276  27.319  1.00  0.00           P
ATOM   2915  O13 POPED 161      45.241   2.626  27.539  1.00  0.00           O
ATOM   2916  O14 POPED 161      44.881   0.126  27.479  1.00  0.00           O
ATOM   2917  O11 POPED 161      47.071   1.086  28.229  1.00  0.00           O
ATOM   2918  O12 POPED 161      46.421   1.166  25.859  1.00  0.00           O
ATOM   2919  C1  POPED 161      47.251  -0.064  29.059  1.00  0.00           C
ATOM   2922  C2  POPED 161      46.431   0.056  30.379  1.00  0.00           C
ATOM   2924  O21 POPED 161      47.241   0.446  31.509  1.00  0.00           O
ATOM   2925  C21 POPED 161      48.011  -0.484  32.029  1.00  0.00           C
ATOM   2926  O22 POPED 161      48.261  -1.584  31.559  1.00  0.00           O
ATOM   2927  C22 POPED 161      48.621   0.016  33.329  1.00  0.00           C
ATOM   2930  C3  POPED 161      45.511  -1.174  30.659  1.00  0.00           C
ATOM   2933  O31 POPED 161      44.311  -0.754  31.329  1.00  0.00           O
ATOM   2934  C31 POPED 161      44.341  -0.714  32.649  1.00  0.00           C
ATOM   2935  O32 POPED 161      45.220  -1.174  33.359  1.00  0.00           O
ATOM   2936  C32 POPED 161      43.031  -0.084  33.129  1.00  0.00           C
ATOM   2939  C23 POPED 161      48.781  -1.174  34.289  1.00  0.00           C
ATOM   2942  C24 POPED 161      48.931  -0.774  35.759  1.00  0.00           C
ATOM   2945  C25 POPED 161      48.461  -1.904  36.669  1.00  0.00           C
ATOM   2948  C26 POPED 161      49.011  -1.764  38.079  1.00  0.00           C
ATOM   2951  C27 POPED 161      50.321  -2.534  38.279  1.00  0.00           C
ATOM   2954  C28 POPED 161      51.001  -2.084  39.579  1.00  0.00           C
ATOM   2957  C29 POPED 161      52.291  -2.784  39.889  1.00  0.00           C
ATOM   2959 0C21 POPED 161      52.851  -2.734  41.109  1.00  0.00           C
ATOM   2961 1C21 POPED 161      52.261  -1.954  42.259  1.00  0.00           C
ATOM   2964 2C21 POPED 161      53.171  -1.864  43.489  1.00  0.00           C
ATOM   2967 3C21 POPED 161      54.321  -0.854  43.379  1.00  0.00           C
ATOM   2970 4C21 POPED 161      55.301  -0.924  44.559  1.00  0.00           C
ATOM   2973 5C21 POPED 161      54.691  -0.604  45.939  1.00  0.00           C
ATOM   2976 6C21 POPED 161      54.471   0.896  46.199  1.00  0.00           C
ATOM   2979 7C21 POPED 161      53.821   1.176  47.569  1.00  0.00           C
ATOM   2982 8C21 POPED 161      54.481   2.316  48.349  1.00  0.00           C
ATOM   2986  C33 POPED 161      43.271   1.326  33.699  1.00  0.00           C
ATOM   2989  C34 POPED 161      42.041   2.226  33.669  1.00  0.00           C
ATOM   2992  C35 POPED 161      40.931   1.816  34.639  1.00  0.00           C
ATOM   2995  C36 POPED 161      40.400   3.016  35.429  1.00  0.00           C
ATOM   2998  C37 POPED 161      39.031   2.766  36.069  1.00  0.00           C
ATOM   3001  C38 POPED 161      38.551   3.986  36.879  1.00  0.00           C
ATOM   3004  C39 POPED 161      39.111   4.046  38.299  1.00  0.00           C
ATOM   3007 0C31 POPED 161      38.530   2.986  39.249  1.00  0.00           C
ATOM   3010 1C31 POPED 161      38.481   3.496  40.689  1.00  0.00           C
ATOM   3013 2C31 POPED 161      38.031   2.446  41.709  1.00  0.00           C
ATOM   3016 3C31 POPED 161      39.161   1.456  42.059  1.00  0.00           C
ATOM   3019 4C31 POPED 161      38.821   0.576  43.259  1.00  0.00           C
ATOM   3022 5C31 POPED 161      40.071  -0.074  43.869  1.00  0.00           C
ATOM   3025 6C31 POPED 161      39.741  -1.004  45.029  1.00  0.00           C
ATOM   3029  NH3 POPEE 162     125.801 125.527  21.309  1.00  0.00           N
ATOM   3033  C12 POPEE 162     124.881 126.076  20.249  1.00  0.00           C
ATOM   3036  C11 POPEE 162     123.851 125.056  19.719  1.00  0.00           C
ATOM   3039  P   POPEE 162     124.511 122.486  19.489  1.00  0.00           P
ATOM   3040  O13 POPEE 162     123.231 121.844  19.139  1.00  0.00           O
ATOM   3041  O14 POPEE 162     125.771 121.906  18.969  1.00  0.00           O
ATOM   3042  O11 POPEE 162     124.590 122.626  21.079  1.00  0.00           O
ATOM   3043  O12 POPEE 162     124.471 123.986  19.019  1.00  0.00           O
ATOM   3044  C1  POPEE 162     123.800 121.785  21.929  1.00  0.00           C
ATOM   3047  C2  POPEE 162     123.671 122.365  23.379  1.00  0.00           C
ATOM   3049  O21 POPEE 162     122.881 121.486  24.179  1.00  0.00           O
ATOM   3050  C21 POPEE 162     123.371 120.665  25.139  1.00  0.00           C
ATOM   3051  O22 POPEE 162     122.650 120.156  25.979  1.00  0.00           O
ATOM   3052  C22 POPEE 162     124.891 120.436  25.049  1.00  0.00           C
ATOM   3055  C3  POPEE 162     122.930 123.736  23.379  1.00  0.00           C
ATOM   3058  O31 POPEE 162     123.151 124.465  24.609  1.00  0.00           O
ATOM   3059  C31 POPEE 162     123.881 125.576  24.519  1.00  0.00           C
ATOM   3060  O32 POPEE 162     124.361 126.005  23.489  1.00  0.00           O
ATOM   3061  C32 POPEE 162     123.911 126.287  25.859  1.00  0.00           C
ATOM   3064  C23 POPEE 162     125.341 119.046  25.549  1.00  0.00           C
ATOM   3067  C24 POPEE 162     125.791 118.966  27.009  1.00  0.00           C
ATOM   3070  C25 POPEE 162     124.681 119.256  28.029  1.00  0.00           C
ATOM   3073  C26 POPEE 162     125.120 118.995  29.469  1.00  0.00           C
ATOM   3076  C27 POPEE 162     123.970 119.104  30.479  1.00  0.00           C
ATOM   3079  C28 POPEE 162     124.501 119.055  31.919  1.00  0.00           C
ATOM   3082  C29 POPEE 162     123.551 119.656  32.919  1.00  0.00           C
ATOM   3084 0C21 POPEE 162     122.901 118.995  33.899  1.00  0.00           C
ATOM   3086 1C21 POPEE 162     123.021 117.525  34.159  1.00  0.00           C
ATOM   3089 2C21 POPEE 162     122.741 117.115  35.629  1.00  0.00           C
ATOM   3092 3C21 POPEE 162     121.271 117.245  36.039  1.00  0.00           C
ATOM   3095 4C21 POPEE 162     120.880 116.255  37.149  1.00  0.00           C
ATOM   3098 5C21 POPEE 162     121.440 116.635  38.529  1.00  0.00           C
ATOM   3101 6C21 POPEE 162     121.351 115.454  39.509  1.00  0.00           C
ATOM   3104 7C21 POPEE 162     121.861 115.805  40.909  1.00  0.00           C
ATOM   3107 8C21 POPEE 162     122.141 114.555  41.749  1.00  0.00           C
ATOM   3111  C33 POPEE 162     124.471 125.436  27.019  1.00  0.00           C
ATOM   3114  C34 POPEE 162     123.940 125.917  28.379  1.00  0.00           C
ATOM   3117  C35 POPEE 162     124.301 124.936  29.489  1.00  0.00           C
ATOM   3120  C36 POPEE 162     123.631 125.245  30.829  1.00  0.00           C
ATOM   3123  C37 POPEE 162     123.890 124.165  31.889  1.00  0.00           C
ATOM   3126  C38 POPEE 162     123.271 124.475  33.259  1.00  0.00           C
ATOM   3129  C39 POPEE 162     123.291 123.274  34.209  1.00  0.00           C
ATOM   3132 0C31 POPEE 162     122.860 123.675  35.619  1.00  0.00           C
ATOM   3135 1C31 POPEE 162     123.070 122.565  36.649  1.00  0.00           C
ATOM   3138 2C31 POPEE 162     122.620 122.985  38.049  1.00  0.00           C
ATOM   3141 3C31 POPEE 162     123.100 122.024  39.139  1.00  0.00           C
ATOM   3144 4C31 POPEE 162     122.731 122.516  40.539  1.00  0.00           C
ATOM   3147 5C31 POPEE 162     123.330 121.635  41.639  1.00  0.00           C
ATOM   3150 6C31 POPEE 162     122.841 122.006  43.049  1.00  0.00           C
ATOM   3154  NH3 POPEF 163      20.661   5.286  23.909  1.00  0.00           N
ATOM   3158  C12 POPEF 163      19.401   4.496  23.849  1.00  0.00           C
ATOM   3161  C11 POPEF 163      18.441   5.066  22.779  1.00  0.00           C
ATOM   3164  P   POPEF 163      16.131   5.386  23.929  1.00  0.00           P
ATOM   3165  O13 POPEF 163      15.511   6.476  23.139  1.00  0.00           O
ATOM   3166  O14 POPEF 163      15.241   4.456  24.679  1.00  0.00           O
ATOM   3167  O11 POPEF 163      17.161   6.046  24.919  1.00  0.00           O
ATOM   3168  O12 POPEF 163      17.101   4.566  22.969  1.00  0.00           O
ATOM   3169  C1  POPEF 163      16.901   6.976  25.959  1.00  0.00           C
ATOM   3172  C2  POPEF 163      16.371   6.296  27.239  1.00  0.00           C
ATOM   3174  O21 POPEF 163      16.631   7.186  28.349  1.00  0.00           O
ATOM   3175  C21 POPEF 163      15.621   7.526  29.099  1.00  0.00           C
ATOM   3176  O22 POPEF 163      14.441   7.266  28.889  1.00  0.00           O
ATOM   3177  C22 POPEF 163      16.091   8.306  30.329  1.00  0.00           C
ATOM   3180  C3  POPEF 163      17.131   4.956  27.449  1.00  0.00           C
ATOM   3183  O31 POPEF 163      16.911   4.386  28.749  1.00  0.00           O
ATOM   3184  C31 POPEF 163      15.881   3.566  28.829  1.00  0.00           C
ATOM   3185  O32 POPEF 163      15.081   3.336  27.929  1.00  0.00           O
ATOM   3186  C32 POPEF 163      15.741   3.056  30.259  1.00  0.00           C
ATOM   3189  C23 POPEF 163      14.921   8.986  31.079  1.00  0.00           C
ATOM   3192  C24 POPEF 163      15.381  10.116  32.019  1.00  0.00           C
ATOM   3195  C25 POPEF 163      14.231  10.916  32.669  1.00  0.00           C
ATOM   3198  C26 POPEF 163      13.771  10.486  34.069  1.00  0.00           C
ATOM   3201  C27 POPEF 163      13.081  11.636  34.839  1.00  0.00           C
ATOM   3204  C28 POPEF 163      12.631  11.266  36.259  1.00  0.00           C
ATOM   3207  C29 POPEF 163      11.331  10.506  36.279  1.00  0.00           C
ATOM   3209 0C21 POPEF 163      10.851   9.756  37.289  1.00  0.00           C
ATOM   3211 1C21 POPEF 163      11.521   9.486  38.619  1.00  0.00           C
ATOM   3214 2C21 POPEF 163      10.891  10.246  39.799  1.00  0.00           C
ATOM   3217 3C21 POPEF 163      11.401   9.726  41.149  1.00  0.00           C
ATOM   3220 4C21 POPEF 163      10.941  10.536  42.379  1.00  0.00           C
ATOM   3223 5C21 POPEF 163      11.781  11.796  42.619  1.00  0.00           C
ATOM   3226 6C21 POPEF 163      11.441  12.466  43.969  1.00  0.00           C
ATOM   3229 7C21 POPEF 163      11.921  13.916  44.069  1.00  0.00           C
ATOM   3232 8C21 POPEF 163      11.591  14.576  45.409  1.00  0.00           C
ATOM   3236  C33 POPEF 163      15.391   4.186  31.249  1.00  0.00           C
ATOM   3239  C34 POPEF 163      15.251   3.706  32.699  1.00  0.00           C
ATOM   3242  C35 POPEF 163      15.131   4.876  33.679  1.00  0.00           C
ATOM   3245  C36 POPEF 163      15.091   4.446  35.149  1.00  0.00           C
ATOM   3248  C37 POPEF 163      15.001   5.646  36.109  1.00  0.00           C
ATOM   3251  C38 POPEF 163      15.081   5.256  37.579  1.00  0.00           C
ATOM   3254  C39 POPEF 163      14.871   6.456  38.509  1.00  0.00           C
ATOM   3257 0C31 POPEF 163      15.101   6.056  39.969  1.00  0.00           C
ATOM   3260 1C31 POPEF 163      15.021   7.226  40.949  1.00  0.00           C
ATOM   3263 2C31 POPEF 163      15.371   6.766  42.359  1.00  0.00           C
ATOM   3266 3C31 POPEF 163      15.601   7.916  43.339  1.00  0.00           C
ATOM   3269 4C31 POPEF 163      15.991   7.406  44.729  1.00  0.00           C
ATOM   3272 5C31 POPEF 163      16.341   8.546  45.689  1.00  0.00           C
ATOM   3275 6C31 POPEF 163      16.511   8.076  47.139  1.00  0.00           C
ATOM   3279  NH3 POPEG 164      65.191 123.885  22.029  1.00  0.00           N
ATOM   3283  C12 POPEG 164      64.271 124.885  21.399  1.00  0.00           C
ATOM   3286  C11 POPEG 164      62.961 124.195  21.009  1.00  0.00           C
ATOM   3289  P   POPEG 164      62.920 121.595  20.609  1.00  0.00           P
ATOM   3290  O13 POPEG 164      61.501 121.535  21.019  1.00  0.00           O
ATOM   3291  O14 POPEG 164      63.451 120.535  19.729  1.00  0.00           O
ATOM   3292  O11 POPEG 164      63.791 121.564  21.959  1.00  0.00           O
ATOM   3293  O12 POPEG 164      63.201 123.064  20.139  1.00  0.00           O
ATOM   3294  C1  POPEG 164      63.211 120.906  23.089  1.00  0.00           C
ATOM   3297  C2  POPEG 164      64.141 120.945  24.339  1.00  0.00           C
ATOM   3299  O21 POPEG 164      64.011 119.636  24.929  1.00  0.00           O
ATOM   3300  C21 POPEG 164      64.051 119.366  26.209  1.00  0.00           C
ATOM   3301  O22 POPEG 164      64.241 120.145  27.129  1.00  0.00           O
ATOM   3302  C22 POPEG 164      63.681 117.885  26.399  1.00  0.00           C
ATOM   3305  C3  POPEG 164      63.811 122.206  25.209  1.00  0.00           C
ATOM   3308  O31 POPEG 164      64.860 122.565  26.129  1.00  0.00           O
ATOM   3309  C31 POPEG 164      65.830 123.355  25.699  1.00  0.00           C
ATOM   3310  O32 POPEG 164      65.821 123.976  24.639  1.00  0.00           O
ATOM   3311  C32 POPEG 164      66.930 123.414  26.759  1.00  0.00           C
ATOM   3314  C23 POPEG 164      64.601 117.156  27.399  1.00  0.00           C
ATOM   3317  C24 POPEG 164      64.111 115.774  27.829  1.00  0.00           C
ATOM   3320  C25 POPEG 164      62.771 115.765  28.589  1.00  0.00           C
ATOM   3323  C26 POPEG 164      62.790 116.466  29.959  1.00  0.00           C
ATOM   3326  C27 POPEG 164      61.521 116.145  30.739  1.00  0.00           C
ATOM   3329  C28 POPEG 164      61.411 116.856  32.099  1.00  0.00           C
ATOM   3332  C29 POPEG 164      60.271 116.255  32.889  1.00  0.00           C
ATOM   3334 0C21 POPEG 164      60.191 116.124  34.219  1.00  0.00           C
ATOM   3336 1C21 POPEG 164      61.151 116.665  35.249  1.00  0.00           C
ATOM   3339 2C21 POPEG 164      60.391 116.796  36.589  1.00  0.00           C
ATOM   3342 3C21 POPEG 164      61.091 117.656  37.649  1.00  0.00           C
ATOM   3345 4C21 POPEG 164      60.191 117.824  38.889  1.00  0.00           C
ATOM   3348 5C21 POPEG 164      60.571 118.986  39.819  1.00  0.00           C
ATOM   3351 6C21 POPEG 164      60.571 120.336  39.079  1.00  0.00           C
ATOM   3354 7C21 POPEG 164      60.381 121.564  39.969  1.00  0.00           C
ATOM   3357 8C21 POPEG 164      60.481 122.866  39.189  1.00  0.00           C
ATOM   3361  C33 POPEG 164      66.411 123.326  28.219  1.00  0.00           C
ATOM   3364  C34 POPEG 164      67.541 123.396  29.269  1.00  0.00           C
ATOM   3367  C35 POPEG 164      67.011 123.585  30.689  1.00  0.00           C
ATOM   3370  C36 POPEG 164      68.101 123.815  31.739  1.00  0.00           C
ATOM   3373  C37 POPEG 164      67.500 124.145  33.109  1.00  0.00           C
ATOM   3376  C38 POPEG 164      68.551 124.214  34.219  1.00  0.00           C
ATOM   3379  C39 POPEG 164      67.881 124.256  35.599  1.00  0.00           C
ATOM   3382 0C31 POPEG 164      68.881 124.484  36.729  1.00  0.00           C
ATOM   3385 1C31 POPEG 164      68.211 124.314  38.099  1.00  0.00           C
ATOM   3388 2C31 POPEG 164      69.150 124.605  39.269  1.00  0.00           C
ATOM   3391 3C31 POPEG 164      69.491 126.087  39.399  1.00  0.00           C
ATOM   3394 4C31 POPEG 164      70.451 126.315  40.559  1.00  0.00           C
ATOM   3397 5C31 POPEG 164      70.691 127.796  40.839  1.00  0.00           C
ATOM   3400 6C31 POPEG 164      71.601 127.966  42.049  1.00  0.00           C
ATOM   3404  NH3 POPEH 165      38.371  69.696  24.049  1.00  0.00           N
ATOM   3408  C12 POPEH 165      39.591  69.756  23.189  1.00  0.00           C
ATOM   3411  C11 POPEH 165      39.351  70.555  21.919  1.00  0.00           C
ATOM   3414  P   POPEH 165      40.591  71.126  19.719  1.00  0.00           P
ATOM   3415  O13 POPEH 165      41.611  70.436  18.919  1.00  0.00           O
ATOM   3416  O14 POPEH 165      39.211  71.126  19.219  1.00  0.00           O
ATOM   3417  O11 POPEH 165      41.031  72.635  19.959  1.00  0.00           O
ATOM   3418  O12 POPEH 165      40.591  70.596  21.219  1.00  0.00           O
ATOM   3419  C1  POPEH 165      42.121  72.995  20.829  1.00  0.00           C
ATOM   3422  C2  POPEH 165      41.731  73.086  22.329  1.00  0.00           C
ATOM   3424  O21 POPEH 165      41.860  74.416  22.869  1.00  0.00           O
ATOM   3425  C21 POPEH 165      41.381  74.576  24.109  1.00  0.00           C
ATOM   3426  O22 POPEH 165      42.021  74.926  25.089  1.00  0.00           O
ATOM   3427  C22 POPEH 165      39.891  74.245  24.189  1.00  0.00           C
ATOM   3430  C3  POPEH 165      42.521  72.065  23.189  1.00  0.00           C
ATOM   3433  O31 POPEH 165      41.781  71.805  24.399  1.00  0.00           O
ATOM   3434  C31 POPEH 165      42.471  71.355  25.439  1.00  0.00           C
ATOM   3435  O32 POPEH 165      43.671  71.205  25.489  1.00  0.00           O
ATOM   3436  C32 POPEH 165      41.491  71.086  26.569  1.00  0.00           C
ATOM   3439  C23 POPEH 165      39.171  75.135  25.219  1.00  0.00           C
ATOM   3442  C24 POPEH 165      37.881  74.486  25.719  1.00  0.00           C
ATOM   3445  C25 POPEH 165      36.981  75.495  26.439  1.00  0.00           C
ATOM   3448  C26 POPEH 165      37.611  76.104  27.699  1.00  0.00           C
ATOM   3451  C27 POPEH 165      36.731  77.196  28.319  1.00  0.00           C
ATOM   3454  C28 POPEH 165      37.181  77.606  29.729  1.00  0.00           C
ATOM   3457  C29 POPEH 165      38.511  78.315  29.739  1.00  0.00           C
ATOM   3459 0C21 POPEH 165      39.581  78.046  30.509  1.00  0.00           C
ATOM   3461 1C21 POPEH 165      39.701  76.946  31.529  1.00  0.00           C
ATOM   3464 2C21 POPEH 165      39.301  77.366  32.959  1.00  0.00           C
ATOM   3467 3C21 POPEH 165      39.541  76.236  33.979  1.00  0.00           C
ATOM   3470 4C21 POPEH 165      39.111  76.636  35.399  1.00  0.00           C
ATOM   3473 5C21 POPEH 165      38.650  75.436  36.239  1.00  0.00           C
ATOM   3476 6C21 POPEH 165      38.040  75.876  37.579  1.00  0.00           C
ATOM   3479 7C21 POPEH 165      37.451  74.705  38.369  1.00  0.00           C
ATOM   3482 8C21 POPEH 165      36.791  75.135  39.679  1.00  0.00           C
ATOM   3486  C33 POPEH 165      41.941  71.736  27.889  1.00  0.00           C
ATOM   3489  C34 POPEH 165      40.821  71.715  28.939  1.00  0.00           C
ATOM   3492  C35 POPEH 165      41.221  72.446  30.229  1.00  0.00           C
ATOM   3495  C36 POPEH 165      40.861  71.736  31.539  1.00  0.00           C
ATOM   3498  C37 POPEH 165      41.241  72.635  32.729  1.00  0.00           C
ATOM   3501  C38 POPEH 165      41.341  71.906  34.079  1.00  0.00           C
ATOM   3504  C39 POPEH 165      41.671  72.866  35.239  1.00  0.00           C
ATOM   3507 0C31 POPEH 165      43.151  73.276  35.299  1.00  0.00           C
ATOM   3510 1C31 POPEH 165      43.461  74.245  36.459  1.00  0.00           C
ATOM   3513 2C31 POPEH 165      44.961  74.576  36.559  1.00  0.00           C
ATOM   3516 3C31 POPEH 165      45.311  75.546  37.709  1.00  0.00           C
ATOM   3519 4C31 POPEH 165      45.481  74.836  39.069  1.00  0.00           C
ATOM   3522 5C31 POPEH 165      45.750  75.815  40.219  1.00  0.00           C
ATOM   3525 6C31 POPEH 165      45.961  75.116  41.569  1.00  0.00           C
ATOM   3529  NH3 POPEI 166      83.551 112.505  18.289  1.00  0.00           N
ATOM   3533  C12 POPEI 166      84.170 112.296  19.639  1.00  0.00           C
ATOM   3536  C11 POPEI 166      83.271 111.434  20.499  1.00  0.00           C
ATOM   3539  P   POPEI 166      83.811 109.826  22.399  1.00  0.00           P
ATOM   3540  O13 POPEI 166      82.351 109.536  22.409  1.00  0.00           O
ATOM   3541  O14 POPEI 166      84.700 108.865  21.699  1.00  0.00           O
ATOM   3542  O11 POPEI 166      84.381 110.086  23.829  1.00  0.00           O
ATOM   3543  O12 POPEI 166      83.970 111.225  21.719  1.00  0.00           O
ATOM   3544  C1  POPEI 166      85.761 110.494  23.859  1.00  0.00           C
ATOM   3547  C2  POPEI 166      86.300 110.646  25.299  1.00  0.00           C
ATOM   3549  O21 POPEI 166      87.720 110.516  25.209  1.00  0.00           O
ATOM   3550  C21 POPEI 166      88.610 111.005  26.109  1.00  0.00           C
ATOM   3551  O22 POPEI 166      89.791 110.704  26.039  1.00  0.00           O
ATOM   3552  C22 POPEI 166      88.030 112.085  27.049  1.00  0.00           C
ATOM   3555  C3  POPEI 166      85.710 109.524  26.209  1.00  0.00           C
ATOM   3558  O31 POPEI 166      85.821 109.816  27.619  1.00  0.00           O
ATOM   3559  C31 POPEI 166      84.821 110.535  28.109  1.00  0.00           C
ATOM   3560  O32 POPEI 166      83.841 110.914  27.489  1.00  0.00           O
ATOM   3561  C32 POPEI 166      85.091 110.865  29.569  1.00  0.00           C
ATOM   3564  C23 POPEI 166      88.961 112.556  28.199  1.00  0.00           C
ATOM   3567  C24 POPEI 166      88.671 111.866  29.539  1.00  0.00           C
ATOM   3570  C25 POPEI 166      89.000 112.755  30.749  1.00  0.00           C
ATOM   3573  C26 POPEI 166      88.361 112.245  32.059  1.00  0.00           C
ATOM   3576  C27 POPEI 166      88.631 113.165  33.259  1.00  0.00           C
ATOM   3579  C28 POPEI 166      87.951 112.716  34.569  1.00  0.00           C
ATOM   3582  C29 POPEI 166      88.470 111.406  35.109  1.00  0.00           C
ATOM   3584 0C21 POPEI 166      88.361 110.945  36.369  1.00  0.00           C
ATOM   3586 1C21 POPEI 166      87.680 111.645  37.519  1.00  0.00           C
ATOM   3589 2C21 POPEI 166      88.660 111.984  38.659  1.00  0.00           C
ATOM   3592 3C21 POPEI 166      89.000 110.805  39.589  1.00  0.00           C
ATOM   3595 4C21 POPEI 166      90.171 111.096  40.549  1.00  0.00           C
ATOM   3598 5C21 POPEI 166      89.941 112.296  41.479  1.00  0.00           C
ATOM   3601 6C21 POPEI 166      91.150 112.615  42.379  1.00  0.00           C
ATOM   3604 7C21 POPEI 166      90.991 113.946  43.139  1.00  0.00           C
ATOM   3607 8C21 POPEI 166      92.071 114.165  44.199  1.00  0.00           C
ATOM   3611  C33 POPEI 166      83.811 110.734  30.409  1.00  0.00           C
ATOM   3614  C34 POPEI 166      84.081 111.014  31.889  1.00  0.00           C
ATOM   3617  C35 POPEI 166      82.871 110.656  32.749  1.00  0.00           C
ATOM   3620  C36 POPEI 166      83.151 110.796  34.249  1.00  0.00           C
ATOM   3623  C37 POPEI 166      82.011 110.205  35.089  1.00  0.00           C
ATOM   3626  C38 POPEI 166      82.410 109.916  36.539  1.00  0.00           C
ATOM   3629  C39 POPEI 166      82.851 111.154  37.339  1.00  0.00           C
ATOM   3632 0C31 POPEI 166      81.741 112.186  37.539  1.00  0.00           C
ATOM   3635 1C31 POPEI 166      82.130 113.286  38.539  1.00  0.00           C
ATOM   3638 2C31 POPEI 166      80.911 114.074  39.029  1.00  0.00           C
ATOM   3641 3C31 POPEI 166      81.250 115.184  40.039  1.00  0.00           C
ATOM   3644 4C31 POPEI 166      81.890 116.415  39.379  1.00  0.00           C
ATOM   3647 5C31 POPEI 166      82.181 117.525  40.399  1.00  0.00           C
ATOM   3650 6C31 POPEI 166      83.021 118.675  39.819  1.00  0.00           C
ATOM   3654  NH3 POPEJ 167      76.580  16.386  60.769  1.00  0.00           N
ATOM   3658  C12 POPEJ 167      75.650  17.286  61.529  1.00  0.00           C
ATOM   3661  C11 POPEJ 167      75.891  18.796  61.279  1.00  0.00           C
ATOM   3664  P   POPEJ 167      73.801  19.416  62.809  1.00  0.00           P
ATOM   3665  O13 POPEJ 167      73.301  20.666  63.409  1.00  0.00           O
ATOM   3666  O14 POPEJ 167      73.801  18.226  63.699  1.00  0.00           O
ATOM   3667  O11 POPEJ 167      73.001  19.076  61.459  1.00  0.00           O
ATOM   3668  O12 POPEJ 167      75.280  19.626  62.279  1.00  0.00           O
ATOM   3669  C1  POPEJ 167      72.811  20.106  60.489  1.00  0.00           C
ATOM   3672  C2  POPEJ 167      72.500  19.556  59.069  1.00  0.00           C
ATOM   3674  O21 POPEJ 167      71.681  20.526  58.389  1.00  0.00           O
ATOM   3675  C21 POPEJ 167      70.361  20.506  58.499  1.00  0.00           C
ATOM   3676  O22 POPEJ 167      69.661  19.736  59.109  1.00  0.00           O
ATOM   3677  C22 POPEJ 167      69.801  21.636  57.629  1.00  0.00           C
ATOM   3680  C3  POPEJ 167      71.961  18.096  58.979  1.00  0.00           C
ATOM   3683  O31 POPEJ 167      71.311  17.876  57.709  1.00  0.00           O
ATOM   3684  C31 POPEJ 167      71.681  16.866  56.949  1.00  0.00           C
ATOM   3685  O32 POPEJ 167      72.571  16.066  57.189  1.00  0.00           O
ATOM   3686  C32 POPEJ 167      70.821  16.866  55.689  1.00  0.00           C
ATOM   3689  C23 POPEJ 167      69.591  21.176  56.169  1.00  0.00           C
ATOM   3692  C24 POPEJ 167      70.261  22.106  55.139  1.00  0.00           C
ATOM   3695  C25 POPEJ 167      69.691  23.536  55.139  1.00  0.00           C
ATOM   3698  C26 POPEJ 167      70.290  24.406  54.029  1.00  0.00           C
ATOM   3701  C27 POPEJ 167      69.580  25.766  53.949  1.00  0.00           C
ATOM   3704  C28 POPEJ 167      70.071  26.666  52.799  1.00  0.00           C
ATOM   3707  C29 POPEJ 167      69.330  27.976  52.809  1.00  0.00           C
ATOM   3709 0C21 POPEJ 167      69.360  28.916  51.849  1.00  0.00           C
ATOM   3711 1C21 POPEJ 167      70.131  28.826  50.559  1.00  0.00           C
ATOM   3714 2C21 POPEJ 167      71.210  29.916  50.409  1.00  0.00           C
ATOM   3717 3C21 POPEJ 167      72.311  29.806  51.479  1.00  0.00           C
ATOM   3720 4C21 POPEJ 167      73.601  30.556  51.119  1.00  0.00           C
ATOM   3723 5C21 POPEJ 167      73.511  32.065  51.299  1.00  0.00           C
ATOM   3726 6C21 POPEJ 167      74.881  32.736  51.129  1.00  0.00           C
ATOM   3729 7C21 POPEJ 167      74.830  34.246  51.389  1.00  0.00           C
ATOM   3732 8C21 POPEJ 167      76.210  34.855  51.629  1.00  0.00           C
ATOM   3736  C33 POPEJ 167      71.351  17.866  54.639  1.00  0.00           C
ATOM   3739  C34 POPEJ 167      70.361  18.116  53.489  1.00  0.00           C
ATOM   3742  C35 POPEJ 167      70.191  16.886  52.589  1.00  0.00           C
ATOM   3745  C36 POPEJ 167      69.321  17.166  51.359  1.00  0.00           C
ATOM   3748  C37 POPEJ 167      69.661  16.216  50.199  1.00  0.00           C
ATOM   3751  C38 POPEJ 167      68.911  16.586  48.909  1.00  0.00           C
ATOM   3754  C39 POPEJ 167      69.261  15.646  47.749  1.00  0.00           C
ATOM   3757 0C31 POPEJ 167      68.271  14.476  47.589  1.00  0.00           C
ATOM   3760 1C31 POPEJ 167      67.541  14.536  46.249  1.00  0.00           C
ATOM   3763 2C31 POPEJ 167      66.411  13.506  46.099  1.00  0.00           C
ATOM   3766 3C31 POPEJ 167      65.731  13.636  44.739  1.00  0.00           C
ATOM   3769 4C31 POPEJ 167      64.741  14.806  44.629  1.00  0.00           C
ATOM   3772 5C31 POPEJ 167      64.061  14.866  43.259  1.00  0.00           C
ATOM   3775 6C31 POPEJ 167      63.281  16.166  43.019  1.00  0.00           C
ATOM   3779  NH3 POPEK 168      65.821  98.885  21.119  1.00  0.00           N
ATOM   3783  C12 POPEK 168      65.781  98.836  19.619  1.00  0.00           C
ATOM   3786  C11 POPEK 168      65.961 100.226  19.009  1.00  0.00           C
ATOM   3789  P   POPEK 168      67.631 102.225  19.009  1.00  0.00           P
ATOM   3790  O13 POPEK 168      66.751 103.286  19.559  1.00  0.00           O
ATOM   3791  O14 POPEK 168      67.801 102.206  17.549  1.00  0.00           O
ATOM   3792  O11 POPEK 168      69.051 102.225  19.669  1.00  0.00           O
ATOM   3793  O12 POPEK 168      67.171 100.796  19.499  1.00  0.00           O
ATOM   3794  C1  POPEK 168      69.321 102.395  21.059  1.00  0.00           C
ATOM   3797  C2  POPEK 168      68.511 101.486  22.029  1.00  0.00           C
ATOM   3799  O21 POPEK 168      68.411 102.085  23.319  1.00  0.00           O
ATOM   3800  C21 POPEK 168      69.470 102.215  24.079  1.00  0.00           C
ATOM   3801  O22 POPEK 168      70.621 101.926  23.799  1.00  0.00           O
ATOM   3802  C22 POPEK 168      68.951 102.814  25.379  1.00  0.00           C
ATOM   3805  C3  POPEK 168      68.951  99.995  22.079  1.00  0.00           C
ATOM   3808  O31 POPEK 168      67.941  99.266  22.809  1.00  0.00           O
ATOM   3809  C31 POPEK 168      68.371  98.204  23.469  1.00  0.00           C
ATOM   3810  O32 POPEK 168      69.451  97.645  23.329  1.00  0.00           O
ATOM   3811  C32 POPEK 168      67.360  97.824  24.539  1.00  0.00           C
ATOM   3814  C23 POPEK 168      70.051 103.046  26.419  1.00  0.00           C
ATOM   3817  C24 POPEK 168      69.551 103.605  27.749  1.00  0.00           C
ATOM   3820  C25 POPEK 168      68.890 104.986  27.649  1.00  0.00           C
ATOM   3823  C26 POPEK 168      68.811 105.656  29.029  1.00  0.00           C
ATOM   3826  C27 POPEK 168      67.961 106.926  29.059  1.00  0.00           C
ATOM   3829  C28 POPEK 168      67.941 107.615  30.439  1.00  0.00           C
ATOM   3832  C29 POPEK 168      67.351 106.714  31.499  1.00  0.00           C
ATOM   3834 0C21 POPEK 168      66.530 107.055  32.509  1.00  0.00           C
ATOM   3836 1C21 POPEK 168      66.051 108.445  32.839  1.00  0.00           C
ATOM   3839 2C21 POPEK 168      66.860 109.005  34.009  1.00  0.00           C
ATOM   3842 3C21 POPEK 168      66.591 110.494  34.219  1.00  0.00           C
ATOM   3845 4C21 POPEK 168      67.441 111.135  35.329  1.00  0.00           C
ATOM   3848 5C21 POPEK 168      67.201 112.635  35.409  1.00  0.00           C
ATOM   3851 6C21 POPEK 168      68.261 113.406  36.189  1.00  0.00           C
ATOM   3854 7C21 POPEK 168      68.031 114.925  36.079  1.00  0.00           C
ATOM   3857 8C21 POPEK 168      69.071 115.746  36.829  1.00  0.00           C
ATOM   3861  C33 POPEK 168      67.040  98.986  25.509  1.00  0.00           C
ATOM   3864  C34 POPEK 168      66.311  98.495  26.759  1.00  0.00           C
ATOM   3867  C35 POPEK 168      65.511  99.576  27.509  1.00  0.00           C
ATOM   3870  C36 POPEK 168      66.311 100.564  28.379  1.00  0.00           C
ATOM   3873  C37 POPEK 168      65.351 101.434  29.219  1.00  0.00           C
ATOM   3876  C38 POPEK 168      65.991 102.544  30.069  1.00  0.00           C
ATOM   3879  C39 POPEK 168      66.371 102.085  31.479  1.00  0.00           C
ATOM   3882 0C31 POPEK 168      66.411 103.246  32.489  1.00  0.00           C
ATOM   3885 1C31 POPEK 168      66.631 102.775  33.929  1.00  0.00           C
ATOM   3888 2C31 POPEK 168      66.301 103.846  34.989  1.00  0.00           C
ATOM   3891 3C31 POPEK 168      66.661 103.365  36.399  1.00  0.00           C
ATOM   3894 4C31 POPEK 168      66.080 104.214  37.539  1.00  0.00           C
ATOM   3897 5C31 POPEK 168      66.140 103.475  38.879  1.00  0.00           C
ATOM   3900 6C31 POPEK 168      65.701 104.314  40.079  1.00  0.00           C
ATOM   3904  NH3 POPEL 169      47.051  47.496  22.009  1.00  0.00           N
ATOM   3908  C12 POPEL 169      46.061  48.436  22.619  1.00  0.00           C
ATOM   3911  C11 POPEL 169      46.691  49.826  22.739  1.00  0.00           C
ATOM   3914  P   POPEL 169      45.761  51.686  24.409  1.00  0.00           P
ATOM   3915  O13 POPEL 169      47.081  52.306  24.629  1.00  0.00           O
ATOM   3916  O14 POPEL 169      44.661  52.646  24.169  1.00  0.00           O
ATOM   3917  O11 POPEL 169      45.451  50.706  25.609  1.00  0.00           O
ATOM   3918  O12 POPEL 169      45.711  50.745  23.159  1.00  0.00           O
ATOM   3919  C1  POPEL 169      44.371  50.936  26.499  1.00  0.00           C
ATOM   3922  C2  POPEL 169      44.700  52.036  27.549  1.00  0.00           C
ATOM   3924  O21 POPEL 169      44.181  51.576  28.819  1.00  0.00           O
ATOM   3925  C21 POPEL 169      44.991  51.566  29.859  1.00  0.00           C
ATOM   3926  O22 POPEL 169      46.181  51.855  29.869  1.00  0.00           O
ATOM   3927  C22 POPEL 169      44.191  51.106  31.089  1.00  0.00           C
ATOM   3930  C3  POPEL 169      44.021  53.385  27.179  1.00  0.00           C
ATOM   3933  O31 POPEL 169      44.251  54.416  28.159  1.00  0.00           O
ATOM   3934  C31 POPEL 169      45.231  55.266  27.849  1.00  0.00           C
ATOM   3935  O32 POPEL 169      45.831  55.326  26.789  1.00  0.00           O
ATOM   3936  C32 POPEL 169      45.621  56.056  29.089  1.00  0.00           C
ATOM   3939  C23 POPEL 169      44.771  49.856  31.779  1.00  0.00           C
ATOM   3942  C24 POPEL 169      45.781  50.196  32.879  1.00  0.00           C
ATOM   3945  C25 POPEL 169      46.281  48.966  33.649  1.00  0.00           C
ATOM   3948  C26 POPEL 169      46.971  49.355  34.959  1.00  0.00           C
ATOM   3951  C27 POPEL 169      47.851  48.245  35.539  1.00  0.00           C
ATOM   3954  C28 POPEL 169      48.531  48.706  36.839  1.00  0.00           C
ATOM   3957  C29 POPEL 169      49.351  47.596  37.469  1.00  0.00           C
ATOM   3959 0C21 POPEL 169      49.360  47.316  38.779  1.00  0.00           C
ATOM   3961 1C21 POPEL 169      48.580  48.096  39.809  1.00  0.00           C
ATOM   3964 2C21 POPEL 169      48.941  47.776  41.269  1.00  0.00           C
ATOM   3967 3C21 POPEL 169      48.580  46.336  41.689  1.00  0.00           C
ATOM   3970 4C21 POPEL 169      48.751  46.186  43.209  1.00  0.00           C
ATOM   3973 5C21 POPEL 169      48.851  44.736  43.719  1.00  0.00           C
ATOM   3976 6C21 POPEL 169      47.511  44.146  44.179  1.00  0.00           C
ATOM   3979 7C21 POPEL 169      47.731  42.836  44.969  1.00  0.00           C
ATOM   3982 8C21 POPEL 169      46.451  42.196  45.499  1.00  0.00           C
ATOM   3986  C33 POPEL 169      46.531  55.166  29.969  1.00  0.00           C
ATOM   3989  C34 POPEL 169      46.841  55.726  31.359  1.00  0.00           C
ATOM   3992  C35 POPEL 169      45.651  55.636  32.319  1.00  0.00           C
ATOM   3995  C36 POPEL 169      46.071  55.896  33.779  1.00  0.00           C
ATOM   3998  C37 POPEL 169      44.911  55.815  34.779  1.00  0.00           C
ATOM   4001  C38 POPEL 169      45.400  55.836  36.239  1.00  0.00           C
ATOM   4004  C39 POPEL 169      45.791  57.236  36.729  1.00  0.00           C
ATOM   4007 0C31 POPEL 169      46.731  57.236  37.939  1.00  0.00           C
ATOM   4010 1C31 POPEL 169      46.071  57.556  39.289  1.00  0.00           C
ATOM   4013 2C31 POPEL 169      47.130  57.576  40.399  1.00  0.00           C
ATOM   4016 3C31 POPEL 169      46.691  58.186  41.739  1.00  0.00           C
ATOM   4019 4C31 POPEL 169      45.831  57.246  42.589  1.00  0.00           C
ATOM   4022 5C31 POPEL 169      45.740  57.726  44.039  1.00  0.00           C
ATOM   4025 6C31 POPEL 169      45.181  56.646  44.969  1.00  0.00           C
ATOM   4029  NH3 POPEM 170      93.970  62.756  22.679  1.00  0.00           N
ATOM   4033  C12 POPEM 170      95.021  61.876  23.279  1.00  0.00           C
ATOM   4036  C11 POPEM 170      94.420  60.476  23.499  1.00  0.00           C
ATOM   4039  P   POPEM 170      96.521  59.156  24.139  1.00  0.00           P
ATOM   4040  O13 POPEM 170      96.321  58.446  22.869  1.00  0.00           O
ATOM   4041  O14 POPEM 170      97.591  60.176  24.199  1.00  0.00           O
ATOM   4042  O11 POPEM 170      96.780  58.105  25.269  1.00  0.00           O
ATOM   4043  O12 POPEM 170      95.131  59.806  24.539  1.00  0.00           O
ATOM   4044  C1  POPEM 170      95.901  57.006  25.469  1.00  0.00           C
ATOM   4047  C2  POPEM 170      96.530  56.046  26.519  1.00  0.00           C
ATOM   4049  O21 POPEM 170      96.581  56.675  27.819  1.00  0.00           O
ATOM   4050  C21 POPEM 170      95.411  56.675  28.439  1.00  0.00           C
ATOM   4051  O22 POPEM 170      94.401  56.146  28.019  1.00  0.00           O
ATOM   4052  C22 POPEM 170      95.500  57.356  29.799  1.00  0.00           C
ATOM   4055  C3  POPEM 170      97.960  55.636  26.029  1.00  0.00           C
ATOM   4058  O31 POPEM 170      98.951  55.376  27.029  1.00  0.00           O
ATOM   4059  C31 POPEM 170      98.781  54.386  27.879  1.00  0.00           C
ATOM   4060  O32 POPEM 170      97.720  53.846  28.169  1.00  0.00           O
ATOM   4061  C32 POPEM 170     100.161  54.006  28.439  1.00  0.00           C
ATOM   4064  C23 POPEM 170      95.031  56.396  30.929  1.00  0.00           C
ATOM   4067  C24 POPEM 170      95.311  56.906  32.349  1.00  0.00           C
ATOM   4070  C25 POPEM 170      94.821  58.326  32.619  1.00  0.00           C
ATOM   4073  C26 POPEM 170      95.190  58.796  34.039  1.00  0.00           C
ATOM   4076  C27 POPEM 170      93.961  58.946  34.929  1.00  0.00           C
ATOM   4079  C28 POPEM 170      94.280  59.635  36.269  1.00  0.00           C
ATOM   4082  C29 POPEM 170      92.981  59.936  36.959  1.00  0.00           C
ATOM   4084 0C21 POPEM 170      92.731  59.846  38.269  1.00  0.00           C
ATOM   4086 1C21 POPEM 170      93.720  59.456  39.339  1.00  0.00           C
ATOM   4089 2C21 POPEM 170      92.981  59.366  40.679  1.00  0.00           C
ATOM   4092 3C21 POPEM 170      93.911  59.105  41.869  1.00  0.00           C
ATOM   4095 4C21 POPEM 170      93.111  59.086  43.179  1.00  0.00           C
ATOM   4098 5C21 POPEM 170      93.870  58.536  44.389  1.00  0.00           C
ATOM   4101 6C21 POPEM 170      95.201  59.245  44.639  1.00  0.00           C
ATOM   4104 7C21 POPEM 170      95.850  58.836  45.959  1.00  0.00           C
ATOM   4107 8C21 POPEM 170      97.211  59.495  46.179  1.00  0.00           C
ATOM   4111  C33 POPEM 170     100.320  54.175  29.959  1.00  0.00           C
ATOM   4114  C34 POPEM 170     101.761  53.956  30.429  1.00  0.00           C
ATOM   4117  C35 POPEM 170     101.920  54.175  31.949  1.00  0.00           C
ATOM   4120  C36 POPEM 170     103.391  54.105  32.349  1.00  0.00           C
ATOM   4123  C37 POPEM 170     103.671  54.306  33.849  1.00  0.00           C
ATOM   4126  C38 POPEM 170     105.120  53.926  34.169  1.00  0.00           C
ATOM   4129  C39 POPEM 170     105.511  53.996  35.649  1.00  0.00           C
ATOM   4132 0C31 POPEM 170     105.700  55.425  36.189  1.00  0.00           C
ATOM   4135 1C31 POPEM 170     106.470  55.406  37.529  1.00  0.00           C
ATOM   4138 2C31 POPEM 170     106.901  56.776  38.069  1.00  0.00           C
ATOM   4141 3C31 POPEM 170     107.731  57.666  37.119  1.00  0.00           C
ATOM   4144 4C31 POPEM 170     108.830  56.946  36.329  1.00  0.00           C
ATOM   4147 5C31 POPEM 170     109.471  57.836  35.259  1.00  0.00           C
ATOM   4150 6C31 POPEM 170     110.201  57.036  34.169  1.00  0.00           C
ATOM   4154  NH3 POPEN 171     116.701  75.305  63.749  1.00  0.00           N
ATOM   4158  C12 POPEN 171     115.670  75.656  64.789  1.00  0.00           C
ATOM   4161  C11 POPEN 171     114.291  75.546  64.159  1.00  0.00           C
ATOM   4164  P   POPEN 171     111.850  76.275  64.539  1.00  0.00           P
ATOM   4165  O13 POPEN 171     110.740  75.506  65.139  1.00  0.00           O
ATOM   4166  O14 POPEN 171     111.741  77.746  64.659  1.00  0.00           O
ATOM   4167  O11 POPEN 171     111.990  75.876  62.999  1.00  0.00           O
ATOM   4168  O12 POPEN 171     113.251  75.756  65.119  1.00  0.00           O
ATOM   4169  C1  POPEN 171     111.500  74.596  62.599  1.00  0.00           C
ATOM   4172  C2  POPEN 171     112.030  74.096  61.219  1.00  0.00           C
ATOM   4174  O21 POPEN 171     111.911  72.656  61.189  1.00  0.00           O
ATOM   4175  C21 POPEN 171     111.691  72.105  60.019  1.00  0.00           C
ATOM   4176  O22 POPEN 171     111.461  72.706  58.969  1.00  0.00           O
ATOM   4177  C22 POPEN 171     111.761  70.586  60.109  1.00  0.00           C
ATOM   4180  C3  POPEN 171     113.531  74.456  61.009  1.00  0.00           C
ATOM   4183  O31 POPEN 171     113.961  74.175  59.659  1.00  0.00           O
ATOM   4184  C31 POPEN 171     113.701  75.156  58.789  1.00  0.00           C
ATOM   4185  O32 POPEN 171     113.301  76.266  59.069  1.00  0.00           O
ATOM   4186  C32 POPEN 171     113.930  74.605  57.389  1.00  0.00           C
ATOM   4189  C23 POPEN 171     110.560  69.916  59.389  1.00  0.00           C
ATOM   4192  C24 POPEN 171     109.310  69.876  60.269  1.00  0.00           C
ATOM   4195  C25 POPEN 171     109.301  68.736  61.299  1.00  0.00           C
ATOM   4198  C26 POPEN 171     109.151  67.366  60.629  1.00  0.00           C
ATOM   4201  C27 POPEN 171     108.441  66.336  61.499  1.00  0.00           C
ATOM   4204  C28 POPEN 171     108.200  64.986  60.799  1.00  0.00           C
ATOM   4207  C29 POPEN 171     107.510  64.126  61.829  1.00  0.00           C
ATOM   4209 0C21 POPEN 171     107.981  62.995  62.349  1.00  0.00           C
ATOM   4211 1C21 POPEN 171     109.271  62.306  61.959  1.00  0.00           C
ATOM   4214 2C21 POPEN 171     109.140  61.506  60.649  1.00  0.00           C
ATOM   4217 3C21 POPEN 171     110.471  60.826  60.259  1.00  0.00           C
ATOM   4220 4C21 POPEN 171     110.351  59.876  59.059  1.00  0.00           C
ATOM   4223 5C21 POPEN 171     109.900  60.565  57.769  1.00  0.00           C
ATOM   4226 6C21 POPEN 171     109.781  59.616  56.569  1.00  0.00           C
ATOM   4229 7C21 POPEN 171     109.511  60.336  55.249  1.00  0.00           C
ATOM   4232 8C21 POPEN 171     109.161  59.406  54.089  1.00  0.00           C
ATOM   4236  C33 POPEN 171     114.511  75.596  56.359  1.00  0.00           C
ATOM   4239  C34 POPEN 171     115.801  76.296  56.799  1.00  0.00           C
ATOM   4242  C35 POPEN 171     116.691  76.656  55.609  1.00  0.00           C
ATOM   4245  C36 POPEN 171     116.080  77.665  54.629  1.00  0.00           C
ATOM   4248  C37 POPEN 171     116.500  77.385  53.189  1.00  0.00           C
ATOM   4251  C38 POPEN 171     118.021  77.366  52.959  1.00  0.00           C
ATOM   4254  C39 POPEN 171     118.340  76.955  51.519  1.00  0.00           C
ATOM   4257 0C31 POPEN 171     119.720  77.424  51.059  1.00  0.00           C
ATOM   4260 1C31 POPEN 171     119.961  77.136  49.579  1.00  0.00           C
ATOM   4263 2C31 POPEN 171     121.101  77.955  48.999  1.00  0.00           C
ATOM   4266 3C31 POPEN 171     121.390  77.556  47.549  1.00  0.00           C
ATOM   4269 4C31 POPEN 171     122.531  78.345  46.919  1.00  0.00           C
ATOM   4272 5C31 POPEN 171     123.051  77.646  45.669  1.00  0.00           C
ATOM   4275 6C31 POPEN 171     124.140  78.415  44.949  1.00  0.00           C
ATOM   4279  NH3 POPEO 172      87.291  -1.414  63.019  1.00  0.00           N
ATOM   4283  C12 POPEO 172      86.061  -1.914  62.319  1.00  0.00           C
ATOM   4286  C11 POPEO 172      85.631  -0.944  61.199  1.00  0.00           C
ATOM   4289  P   POPEO 172      84.161   1.236  60.939  1.00  0.00           P
ATOM   4290  O13 POPEO 172      82.831   1.246  61.569  1.00  0.00           O
ATOM   4291  O14 POPEO 172      84.900   2.506  60.809  1.00  0.00           O
ATOM   4292  O11 POPEO 172      84.011   0.536  59.519  1.00  0.00           O
ATOM   4293  O12 POPEO 172      85.040   0.216  61.769  1.00  0.00           O
ATOM   4294  C1  POPEO 172      83.041   1.116  58.639  1.00  0.00           C
ATOM   4297  C2  POPEO 172      82.521   0.076  57.619  1.00  0.00           C
ATOM   4299  O21 POPEO 172      81.981   0.816  56.509  1.00  0.00           O
ATOM   4300  C21 POPEO 172      82.431   0.486  55.319  1.00  0.00           C
ATOM   4301  O22 POPEO 172      83.271  -0.374  55.089  1.00  0.00           O
ATOM   4302  C22 POPEO 172      81.750   1.346  54.239  1.00  0.00           C
ATOM   4305  C3  POPEO 172      81.440  -0.854  58.259  1.00  0.00           C
ATOM   4308  O31 POPEO 172      80.931  -1.844  57.329  1.00  0.00           O
ATOM   4309  C31 POPEO 172      79.870  -1.464  56.619  1.00  0.00           C
ATOM   4310  O32 POPEO 172      79.381  -0.354  56.599  1.00  0.00           O
ATOM   4311  C32 POPEO 172      79.430  -2.604  55.699  1.00  0.00           C
ATOM   4314  C23 POPEO 172      82.610   1.556  52.969  1.00  0.00           C
ATOM   4317  C24 POPEO 172      82.540   0.386  51.969  1.00  0.00           C
ATOM   4320  C25 POPEO 172      83.441   0.526  50.739  1.00  0.00           C
ATOM   4323  C26 POPEO 172      83.091   1.676  49.779  1.00  0.00           C
ATOM   4326  C27 POPEO 172      83.930   1.576  48.499  1.00  0.00           C
ATOM   4329  C28 POPEO 172      83.961   2.866  47.659  1.00  0.00           C
ATOM   4332  C29 POPEO 172      85.021   2.796  46.589  1.00  0.00           C
ATOM   4334 0C21 POPEO 172      85.471   3.836  45.859  1.00  0.00           C
ATOM   4336 1C21 POPEO 172      84.951   5.246  45.899  1.00  0.00           C
ATOM   4339 2C21 POPEO 172      84.600   5.796  44.509  1.00  0.00           C
ATOM   4342 3C21 POPEO 172      83.461   5.016  43.829  1.00  0.00           C
ATOM   4345 4C21 POPEO 172      83.021   5.616  42.489  1.00  0.00           C
ATOM   4348 5C21 POPEO 172      82.161   6.876  42.639  1.00  0.00           C
ATOM   4351 6C21 POPEO 172      81.601   7.416  41.319  1.00  0.00           C
ATOM   4354 7C21 POPEO 172      82.680   7.836  40.309  1.00  0.00           C
ATOM   4357 8C21 POPEO 172      82.090   8.536  39.089  1.00  0.00           C
ATOM   4361  C33 POPEO 172      78.371  -2.104  54.689  1.00  0.00           C
ATOM   4364  C34 POPEO 172      77.861  -3.184  53.719  1.00  0.00           C
ATOM   4367  C35 POPEO 172      76.830  -2.634  52.719  1.00  0.00           C
ATOM   4370  C36 POPEO 172      76.031  -3.725  51.989  1.00  0.00           C
ATOM   4373  C37 POPEO 172      74.820  -3.174  51.219  1.00  0.00           C
ATOM   4376  C38 POPEO 172      75.161  -2.494  49.879  1.00  0.00           C
ATOM   4379  C39 POPEO 172      75.441  -3.494  48.749  1.00  0.00           C
ATOM   4382 0C31 POPEO 172      75.241  -2.874  47.359  1.00  0.00           C
ATOM   4385 1C31 POPEO 172      75.220  -3.915  46.239  1.00  0.00           C
ATOM   4388 2C31 POPEO 172      74.720  -3.344  44.899  1.00  0.00           C
ATOM   4391 3C31 POPEO 172      74.231  -4.415  43.909  1.00  0.00           C
ATOM   4394 4C31 POPEO 172      75.361  -5.275  43.349  1.00  0.00           C
ATOM   4397 5C31 POPEO 172      74.921  -6.385  42.389  1.00  0.00           C
ATOM   4400 6C31 POPEO 172      76.091  -7.035  41.639  1.00  0.00           C
ATOM   4404  NH3 POPEP 173      19.521  60.686  21.229  1.00  0.00           N
ATOM   4408  C12 POPEP 173      18.191  60.036  21.479  1.00  0.00           C
ATOM   4411  C11 POPEP 173      16.991  60.996  21.379  1.00  0.00           C
ATOM   4414  P   POPEP 173      15.061  59.146  21.449  1.00  0.00           P
ATOM   4415  O13 POPEP 173      15.871  58.536  20.369  1.00  0.00           O
ATOM   4416  O14 POPEP 173      13.641  59.456  21.129  1.00  0.00           O
ATOM   4417  O11 POPEP 173      15.071  58.245  22.739  1.00  0.00           O
ATOM   4418  O12 POPEP 173      15.801  60.456  21.969  1.00  0.00           O
ATOM   4419  C1  POPEP 173      15.951  58.306  23.869  1.00  0.00           C
ATOM   4422  C2  POPEP 173      15.241  58.916  25.119  1.00  0.00           C
ATOM   4424  O21 POPEP 173      16.081  59.066  26.279  1.00  0.00           O
ATOM   4425  C21 POPEP 173      17.161  59.806  26.209  1.00  0.00           C
ATOM   4426  O22 POPEP 173      17.531  60.466  25.259  1.00  0.00           O
ATOM   4427  C22 POPEP 173      17.811  59.816  27.599  1.00  0.00           C
ATOM   4430  C3  POPEP 173      14.061  58.006  25.509  1.00  0.00           C
ATOM   4433  O31 POPEP 173      13.231  58.636  26.499  1.00  0.00           O
ATOM   4434  C31 POPEP 173      13.391  58.306  27.759  1.00  0.00           C
ATOM   4435  O32 POPEP 173      14.191  57.486  28.219  1.00  0.00           O
ATOM   4436  C32 POPEP 173      12.431  59.186  28.539  1.00  0.00           C
ATOM   4439  C23 POPEP 173      19.011  60.786  27.679  1.00  0.00           C
ATOM   4442  C24 POPEP 173      19.901  60.576  28.919  1.00  0.00           C
ATOM   4445  C25 POPEP 173      19.211  60.856  30.259  1.00  0.00           C
ATOM   4448  C26 POPEP 173      19.911  60.266  31.479  1.00  0.00           C
ATOM   4451  C27 POPEP 173      19.081  60.466  32.759  1.00  0.00           C
ATOM   4454  C28 POPEP 173      19.831  60.046  34.039  1.00  0.00           C
ATOM   4457  C29 POPEP 173      18.961  60.226  35.259  1.00  0.00           C
ATOM   4459 0C21 POPEP 173      19.161  61.056  36.299  1.00  0.00           C
ATOM   4461 1C21 POPEP 173      20.281  62.056  36.469  1.00  0.00           C
ATOM   4464 2C21 POPEP 173      19.791  63.436  36.969  1.00  0.00           C
ATOM   4467 3C21 POPEP 173      19.221  63.396  38.409  1.00  0.00           C
ATOM   4470 4C21 POPEP 173      18.961  64.796  38.989  1.00  0.00           C
ATOM   4473 5C21 POPEP 173      18.841  64.775  40.519  1.00  0.00           C
ATOM   4476 6C21 POPEP 173      18.281  66.086  41.079  1.00  0.00           C
ATOM   4479 7C21 POPEP 173      18.501  66.256  42.589  1.00  0.00           C
ATOM   4482 8C21 POPEP 173      17.811  67.486  43.179  1.00  0.00           C
ATOM   4486  C33 POPEP 173      12.391  58.946  30.059  1.00  0.00           C
ATOM   4489  C34 POPEP 173      11.691  60.136  30.719  1.00  0.00           C
ATOM   4492  C35 POPEP 173      11.561  60.046  32.239  1.00  0.00           C
ATOM   4495  C36 POPEP 173      12.931  59.916  32.929  1.00  0.00           C
ATOM   4498  C37 POPEP 173      12.841  60.105  34.439  1.00  0.00           C
ATOM   4501  C38 POPEP 173      14.211  60.006  35.109  1.00  0.00           C
ATOM   4504  C39 POPEP 173      14.091  60.186  36.619  1.00  0.00           C
ATOM   4507 0C31 POPEP 173      15.451  60.156  37.339  1.00  0.00           C
ATOM   4510 1C31 POPEP 173      15.281  60.306  38.849  1.00  0.00           C
ATOM   4513 2C31 POPEP 173      16.561  59.975  39.619  1.00  0.00           C
ATOM   4516 3C31 POPEP 173      16.271  59.606  41.079  1.00  0.00           C
ATOM   4519 4C31 POPEP 173      17.451  58.916  41.779  1.00  0.00           C
ATOM   4522 5C31 POPEP 173      18.691  59.806  41.899  1.00  0.00           C
ATOM   4525 6C31 POPEP 173      19.841  59.096  42.619  1.00  0.00           C
ATOM   4529  NH3 POPEQ 174      11.521  10.396  66.139  1.00  0.00           N
ATOM   4533  C12 POPEQ 174      12.691  11.346  66.139  1.00  0.00           C
ATOM   4536  C11 POPEQ 174      13.671  11.096  67.299  1.00  0.00           C
ATOM   4539  P   POPEQ 174      15.931  12.126  68.119  1.00  0.00           P
ATOM   4540  O13 POPEQ 174      16.101  13.276  69.019  1.00  0.00           O
ATOM   4541  O14 POPEQ 174      16.071  10.766  68.679  1.00  0.00           O
ATOM   4542  O11 POPEQ 174      16.901  12.196  66.869  1.00  0.00           O
ATOM   4543  O12 POPEQ 174      14.511  12.256  67.439  1.00  0.00           O
ATOM   4544  C1  POPEQ 174      17.671  13.386  66.719  1.00  0.00           C
ATOM   4547  C2  POPEQ 174      18.131  13.616  65.259  1.00  0.00           C
ATOM   4549  O21 POPEQ 174      18.991  12.596  64.719  1.00  0.00           O
ATOM   4550  C21 POPEQ 174      20.150  12.296  65.279  1.00  0.00           C
ATOM   4551  O22 POPEQ 174      20.541  12.646  66.379  1.00  0.00           O
ATOM   4552  C22 POPEQ 174      20.921  11.426  64.279  1.00  0.00           C
ATOM   4555  C3  POPEQ 174      18.711  15.046  65.119  1.00  0.00           C
ATOM   4558  O31 POPEQ 174      19.181  15.386  63.809  1.00  0.00           O
ATOM   4559  C31 POPEQ 174      18.281  15.606  62.879  1.00  0.00           C
ATOM   4560  O32 POPEQ 174      17.081  15.396  62.989  1.00  0.00           O
ATOM   4561  C32 POPEQ 174      18.931  16.236  61.639  1.00  0.00           C
ATOM   4564  C23 POPEQ 174      22.461  11.556  64.359  1.00  0.00           C
ATOM   4567  C24 POPEQ 174      23.121  11.096  63.049  1.00  0.00           C
ATOM   4570  C25 POPEQ 174      23.111  12.186  61.969  1.00  0.00           C
ATOM   4573  C26 POPEQ 174      23.361  11.656  60.559  1.00  0.00           C
ATOM   4576  C27 POPEQ 174      23.661  12.766  59.539  1.00  0.00           C
ATOM   4579  C28 POPEQ 174      23.771  12.226  58.099  1.00  0.00           C
ATOM   4582  C29 POPEQ 174      24.791  11.116  57.989  1.00  0.00           C
ATOM   4584 0C21 POPEQ 174      26.131  11.206  57.899  1.00  0.00           C
ATOM   4586 1C21 POPEQ 174      26.991  12.436  57.809  1.00  0.00           C
ATOM   4589 2C21 POPEQ 174      26.501  13.476  56.789  1.00  0.00           C
ATOM   4592 3C21 POPEQ 174      27.661  14.246  56.149  1.00  0.00           C
ATOM   4595 4C21 POPEQ 174      27.211  15.206  55.039  1.00  0.00           C
ATOM   4598 5C21 POPEQ 174      26.551  14.456  53.869  1.00  0.00           C
ATOM   4601 6C21 POPEQ 174      26.301  15.336  52.649  1.00  0.00           C
ATOM   4604 7C21 POPEQ 174      25.501  14.576  51.579  1.00  0.00           C
ATOM   4607 8C21 POPEQ 174      25.311  15.356  50.289  1.00  0.00           C
ATOM   4611  C33 POPEQ 174      18.591  15.486  60.319  1.00  0.00           C
ATOM   4614  C34 POPEQ 174      19.401  14.196  60.099  1.00  0.00           C
ATOM   4617  C35 POPEQ 174      18.791  12.946  60.749  1.00  0.00           C
ATOM   4620  C36 POPEQ 174      19.490  11.666  60.289  1.00  0.00           C
ATOM   4623  C37 POPEQ 174      18.811  10.366  60.719  1.00  0.00           C
ATOM   4626  C38 POPEQ 174      19.560   9.086  60.289  1.00  0.00           C
ATOM   4629  C39 POPEQ 174      19.611   8.866  58.769  1.00  0.00           C
ATOM   4632 0C31 POPEQ 174      20.051   7.446  58.359  1.00  0.00           C
ATOM   4635 1C31 POPEQ 174      19.901   7.196  56.849  1.00  0.00           C
ATOM   4638 2C31 POPEQ 174      20.511   5.856  56.399  1.00  0.00           C
ATOM   4641 3C31 POPEQ 174      20.251   5.486  54.929  1.00  0.00           C
ATOM   4644 4C31 POPEQ 174      18.801   5.046  54.679  1.00  0.00           C
ATOM   4647 5C31 POPEQ 174      18.481   4.606  53.249  1.00  0.00           C
ATOM   4650 6C31 POPEQ 174      17.001   4.246  53.069  1.00  0.00           C
ATOM   4654  NH3 POPER 175      81.141  61.536  61.599  1.00  0.00           N
ATOM   4658  C12 POPER 175      82.301  61.126  62.459  1.00  0.00           C
ATOM   4661  C11 POPER 175      83.480  62.096  62.289  1.00  0.00           C
ATOM   4664  P   POPER 175      86.001  62.315  62.819  1.00  0.00           P
ATOM   4665  O13 POPER 175      85.771  63.065  64.079  1.00  0.00           O
ATOM   4666  O14 POPER 175      87.230  61.486  62.749  1.00  0.00           O
ATOM   4667  O11 POPER 175      85.931  63.315  61.589  1.00  0.00           O
ATOM   4668  O12 POPER 175      84.720  61.426  62.539  1.00  0.00           O
ATOM   4669  C1  POPER 175      86.271  62.896  60.269  1.00  0.00           C
ATOM   4672  C2  POPER 175      85.320  63.476  59.179  1.00  0.00           C
ATOM   4674  O21 POPER 175      85.871  63.116  57.899  1.00  0.00           O
ATOM   4675  C21 POPER 175      84.991  62.896  56.919  1.00  0.00           C
ATOM   4676  O22 POPER 175      83.781  62.976  57.009  1.00  0.00           O
ATOM   4677  C22 POPER 175      85.791  62.656  55.649  1.00  0.00           C
ATOM   4680  C3  POPER 175      85.180  65.016  59.319  1.00  0.00           C
ATOM   4683  O31 POPER 175      84.170  65.576  58.449  1.00  0.00           O
ATOM   4684  C31 POPER 175      84.580  66.065  57.299  1.00  0.00           C
ATOM   4685  O32 POPER 175      85.731  66.156  56.919  1.00  0.00           O
ATOM   4686  C32 POPER 175      83.371  66.415  56.439  1.00  0.00           C
ATOM   4689  C23 POPER 175      85.040  61.945  54.499  1.00  0.00           C
ATOM   4692  C24 POPER 175      85.600  62.406  53.159  1.00  0.00           C
ATOM   4695  C25 POPER 175      85.190  61.526  51.979  1.00  0.00           C
ATOM   4698  C26 POPER 175      83.701  61.596  51.649  1.00  0.00           C
ATOM   4701  C27 POPER 175      83.421  60.856  50.329  1.00  0.00           C
ATOM   4704  C28 POPER 175      81.920  60.726  50.019  1.00  0.00           C
ATOM   4707  C29 POPER 175      81.540  59.286  49.759  1.00  0.00           C
ATOM   4709 0C21 POPER 175      81.411  58.686  48.569  1.00  0.00           C
ATOM   4711 1C21 POPER 175      81.581  59.326  47.219  1.00  0.00           C
ATOM   4714 2C21 POPER 175      80.241  59.406  46.459  1.00  0.00           C
ATOM   4717 3C21 POPER 175      79.671  58.036  46.079  1.00  0.00           C
ATOM   4720 4C21 POPER 175      78.261  58.116  45.479  1.00  0.00           C
ATOM   4723 5C21 POPER 175      77.680  56.716  45.239  1.00  0.00           C
ATOM   4726 6C21 POPER 175      76.381  56.726  44.439  1.00  0.00           C
ATOM   4729 7C21 POPER 175      75.851  55.296  44.209  1.00  0.00           C
ATOM   4732 8C21 POPER 175      74.561  55.256  43.389  1.00  0.00           C
ATOM   4736  C33 POPER 175      83.730  66.726  54.959  1.00  0.00           C
ATOM   4739  C34 POPER 175      82.461  66.916  54.119  1.00  0.00           C
ATOM   4742  C35 POPER 175      82.650  67.396  52.659  1.00  0.00           C
ATOM   4745  C36 POPER 175      83.491  66.506  51.739  1.00  0.00           C
ATOM   4748  C37 POPER 175      83.131  66.756  50.259  1.00  0.00           C
ATOM   4751  C38 POPER 175      84.121  66.146  49.259  1.00  0.00           C
ATOM   4754  C39 POPER 175      83.620  66.186  47.799  1.00  0.00           C
ATOM   4757 0C31 POPER 175      83.501  67.595  47.199  1.00  0.00           C
ATOM   4760 1C31 POPER 175      82.841  67.595  45.809  1.00  0.00           C
ATOM   4763 2C31 POPER 175      83.631  68.355  44.729  1.00  0.00           C
ATOM   4766 3C31 POPER 175      82.890  68.385  43.379  1.00  0.00           C
ATOM   4769 4C31 POPER 175      83.551  69.315  42.359  1.00  0.00           C
ATOM   4772 5C31 POPER 175      82.680  69.556  41.119  1.00  0.00           C
ATOM   4775 6C31 POPER 175      83.251  70.605  40.159  1.00  0.00           C
ATOM   4779  NH3 POPES 176      61.781  64.896  21.579  1.00  0.00           N
ATOM   4783  C12 POPES 176      61.961  65.955  20.529  1.00  0.00           C
ATOM   4786  C11 POPES 176      63.201  66.805  20.879  1.00  0.00           C
ATOM   4789  P   POPES 176      62.911  69.355  20.409  1.00  0.00           P
ATOM   4790  O13 POPES 176      63.461  70.366  19.489  1.00  0.00           O
ATOM   4791  O14 POPES 176      61.441  69.386  20.599  1.00  0.00           O
ATOM   4792  O11 POPES 176      63.580  69.516  21.829  1.00  0.00           O
ATOM   4793  O12 POPES 176      63.341  67.886  19.979  1.00  0.00           O
ATOM   4794  C1  POPES 176      62.871  70.006  22.959  1.00  0.00           C
ATOM   4797  C2  POPES 176      63.731  69.815  24.229  1.00  0.00           C
ATOM   4799  O21 POPES 176      63.191  70.636  25.299  1.00  0.00           O
ATOM   4800  C21 POPES 176      63.271  70.076  26.499  1.00  0.00           C
ATOM   4801  O22 POPES 176      63.541  68.906  26.729  1.00  0.00           O
ATOM   4802  C22 POPES 176      62.961  71.116  27.579  1.00  0.00           C
ATOM   4805  C3  POPES 176      65.191  70.235  23.919  1.00  0.00           C
ATOM   4808  O31 POPES 176      66.051  70.066  25.049  1.00  0.00           O
ATOM   4809  C31 POPES 176      66.501  68.826  25.239  1.00  0.00           C
ATOM   4810  O32 POPES 176      66.181  67.836  24.589  1.00  0.00           O
ATOM   4811  C32 POPES 176      67.401  68.816  26.479  1.00  0.00           C
ATOM   4814  C23 POPES 176      63.161  70.555  29.009  1.00  0.00           C
ATOM   4817  C24 POPES 176      63.241  71.646  30.089  1.00  0.00           C
ATOM   4820  C25 POPES 176      61.891  72.216  30.559  1.00  0.00           C
ATOM   4823  C26 POPES 176      61.381  71.616  31.879  1.00  0.00           C
ATOM   4826  C27 POPES 176      60.141  72.376  32.399  1.00  0.00           C
ATOM   4829  C28 POPES 176      59.841  72.126  33.889  1.00  0.00           C
ATOM   4832  C29 POPES 176      58.580  72.846  34.299  1.00  0.00           C
ATOM   4834 0C21 POPES 176      58.221  73.215  35.539  1.00  0.00           C
ATOM   4836 1C21 POPES 176      58.981  72.995  36.829  1.00  0.00           C
ATOM   4839 2C21 POPES 176      59.011  74.285  37.679  1.00  0.00           C
ATOM   4842 3C21 POPES 176      59.621  74.076  39.069  1.00  0.00           C
ATOM   4845 4C21 POPES 176      59.500  75.296  39.989  1.00  0.00           C
ATOM   4848 5C21 POPES 176      60.271  76.536  39.509  1.00  0.00           C
ATOM   4851 6C21 POPES 176      60.141  77.756  40.429  1.00  0.00           C
ATOM   4854 7C21 POPES 176      60.791  79.005  39.839  1.00  0.00           C
ATOM   4857 8C21 POPES 176      60.851  80.184  40.819  1.00  0.00           C
ATOM   4861  C33 POPES 176      66.731  68.076  27.659  1.00  0.00           C
ATOM   4864  C34 POPES 176      66.991  68.705  29.029  1.00  0.00           C
ATOM   4867  C35 POPES 176      66.151  67.995  30.089  1.00  0.00           C
ATOM   4870  C36 POPES 176      66.201  68.596  31.489  1.00  0.00           C
ATOM   4873  C37 POPES 176      67.460  68.195  32.269  1.00  0.00           C
ATOM   4876  C38 POPES 176      67.271  68.476  33.759  1.00  0.00           C
ATOM   4879  C39 POPES 176      68.411  67.976  34.649  1.00  0.00           C
ATOM   4882 0C31 POPES 176      68.040  68.136  36.119  1.00  0.00           C
ATOM   4885 1C31 POPES 176      69.251  68.166  37.059  1.00  0.00           C
ATOM   4888 2C31 POPES 176      68.841  68.136  38.539  1.00  0.00           C
ATOM   4891 3C31 POPES 176      68.341  66.756  38.969  1.00  0.00           C
ATOM   4894 4C31 POPES 176      68.080  66.675  40.479  1.00  0.00           C
ATOM   4897 5C31 POPES 176      67.761  65.235  40.919  1.00  0.00           C
ATOM   4900 6C31 POPES 176      67.500  65.146  42.409  1.00  0.00           C
ATOM   4904  NH3 POPET 177      99.970 121.896  61.869  1.00  0.00           N
ATOM   4908  C12 POPET 177      99.711 120.436  62.059  1.00  0.00           C
ATOM   4911  C11 POPET 177      99.420 119.734  60.729  1.00  0.00           C
ATOM   4914  P   POPET 177      97.811 117.656  60.769  1.00  0.00           P
ATOM   4915  O13 POPET 177      97.731 116.376  61.519  1.00  0.00           O
ATOM   4916  O14 POPET 177      96.680 118.605  60.919  1.00  0.00           O
ATOM   4917  O11 POPET 177      98.011 117.285  59.239  1.00  0.00           O
ATOM   4918  O12 POPET 177      99.191 118.365  61.019  1.00  0.00           O
ATOM   4919  C1  POPET 177      98.940 116.215  58.999  1.00  0.00           C
ATOM   4922  C2  POPET 177      99.110 115.984  57.479  1.00  0.00           C
ATOM   4924  O21 POPET 177      99.481 114.605  57.269  1.00  0.00           O
ATOM   4925  C21 POPET 177      99.070 114.095  56.119  1.00  0.00           C
ATOM   4926  O22 POPET 177      98.091 114.484  55.499  1.00  0.00           O
ATOM   4927  C22 POPET 177     100.050 113.025  55.659  1.00  0.00           C
ATOM   4930  C3  POPET 177     100.211 116.915  56.899  1.00  0.00           C
ATOM   4933  O31 POPET 177     100.551 116.564  55.549  1.00  0.00           O
ATOM   4934  C31 POPET 177      99.941 117.055  54.479  1.00  0.00           C
ATOM   4935  O32 POPET 177     100.031 116.546  53.369  1.00  0.00           O
ATOM   4936  C32 POPET 177      99.161 118.335  54.699  1.00  0.00           C
ATOM   4939  C23 POPET 177     100.091 112.924  54.109  1.00  0.00           C
ATOM   4942  C24 POPET 177     101.481 112.544  53.559  1.00  0.00           C
ATOM   4945  C25 POPET 177     101.581 112.674  52.029  1.00  0.00           C
ATOM   4948  C26 POPET 177     101.451 114.135  51.569  1.00  0.00           C
ATOM   4951  C27 POPET 177     101.500 114.344  50.059  1.00  0.00           C
ATOM   4954  C28 POPET 177     101.440 115.865  49.769  1.00  0.00           C
ATOM   4957  C29 POPET 177     101.271 116.446  48.379  1.00  0.00           C
ATOM   4959 0C21 POPET 177     101.311 115.826  47.189  1.00  0.00           C
ATOM   4961 1C21 POPET 177     101.621 114.375  46.979  1.00  0.00           C
ATOM   4964 2C21 POPET 177     101.741 113.986  45.509  1.00  0.00           C
ATOM   4967 3C21 POPET 177     100.390 113.955  44.789  1.00  0.00           C
ATOM   4970 4C21 POPET 177     100.541 113.326  43.399  1.00  0.00           C
ATOM   4973 5C21 POPET 177      99.310 112.535  42.949  1.00  0.00           C
ATOM   4976 6C21 POPET 177      99.641 111.726  41.689  1.00  0.00           C
ATOM   4979 7C21 POPET 177      98.461 110.936  41.159  1.00  0.00           C
ATOM   4982 8C21 POPET 177      98.860 109.776  40.239  1.00  0.00           C
ATOM   4986  C33 POPET 177      98.890 119.025  53.349  1.00  0.00           C
ATOM   4989  C34 POPET 177      98.111 120.324  53.499  1.00  0.00           C
ATOM   4992  C35 POPET 177      97.650 120.914  52.159  1.00  0.00           C
ATOM   4995  C36 POPET 177      96.440 120.205  51.559  1.00  0.00           C
ATOM   4998  C37 POPET 177      95.880 120.975  50.369  1.00  0.00           C
ATOM   5001  C38 POPET 177      94.931 120.126  49.529  1.00  0.00           C
ATOM   5004  C39 POPET 177      94.341 120.844  48.299  1.00  0.00           C
ATOM   5007 0C31 POPET 177      95.320 121.805  47.619  1.00  0.00           C
ATOM   5010 1C31 POPET 177      94.910 122.136  46.179  1.00  0.00           C
ATOM   5013 2C31 POPET 177      95.901 123.085  45.509  1.00  0.00           C
ATOM   5016 3C31 POPET 177      95.640 123.305  44.009  1.00  0.00           C
ATOM   5019 4C31 POPET 177      94.231 123.855  43.719  1.00  0.00           C
ATOM   5022 5C31 POPET 177      94.021 124.116  42.229  1.00  0.00           C
ATOM   5025 6C31 POPET 177      92.561 124.384  41.859  1.00  0.00           C
ATOM   5029  NH3 POPEU 178      47.811  54.846  25.049  1.00  0.00           N
ATOM   5033  C12 POPEU 178      49.071  55.306  25.729  1.00  0.00           C
ATOM   5036  C11 POPEU 178      50.301  54.565  25.159  1.00  0.00           C
ATOM   5039  P   POPEU 178      52.650  55.675  24.809  1.00  0.00           P
ATOM   5040  O13 POPEU 178      53.301  54.576  24.059  1.00  0.00           O
ATOM   5041  O14 POPEU 178      52.060  56.756  24.009  1.00  0.00           O
ATOM   5042  O11 POPEU 178      53.731  56.306  25.769  1.00  0.00           O
ATOM   5043  O12 POPEU 178      51.511  55.056  25.739  1.00  0.00           O
ATOM   5044  C1  POPEU 178      53.281  56.906  26.979  1.00  0.00           C
ATOM   5047  C2  POPEU 178      54.500  57.356  27.819  1.00  0.00           C
ATOM   5049  O21 POPEU 178      54.080  57.605  29.169  1.00  0.00           O
ATOM   5050  C21 POPEU 178      53.240  58.616  29.359  1.00  0.00           C
ATOM   5051  O22 POPEU 178      52.981  59.476  28.539  1.00  0.00           O
ATOM   5052  C22 POPEU 178      52.591  58.466  30.739  1.00  0.00           C
ATOM   5055  C3  POPEU 178      55.351  58.496  27.149  1.00  0.00           C
ATOM   5058  O31 POPEU 178      56.251  59.136  28.079  1.00  0.00           O
ATOM   5059  C31 POPEU 178      57.191  58.336  28.549  1.00  0.00           C
ATOM   5060  O32 POPEU 178      57.591  57.306  28.039  1.00  0.00           O
ATOM   5061  C32 POPEU 178      57.601  58.816  29.939  1.00  0.00           C
ATOM   5064  C23 POPEU 178      52.401  59.826  31.449  1.00  0.00           C
ATOM   5067  C24 POPEU 178      51.631  59.716  32.779  1.00  0.00           C
ATOM   5070  C25 POPEU 178      50.091  59.646  32.649  1.00  0.00           C
ATOM   5073  C26 POPEU 178      49.441  60.446  33.779  1.00  0.00           C
ATOM   5076  C27 POPEU 178      47.941  60.186  34.009  1.00  0.00           C
ATOM   5079  C28 POPEU 178      47.451  61.046  35.189  1.00  0.00           C
ATOM   5082  C29 POPEU 178      46.080  60.666  35.699  1.00  0.00           C
ATOM   5084 0C21 POPEU 178      45.671  60.856  36.959  1.00  0.00           C
ATOM   5086 1C21 POPEU 178      46.451  61.536  38.059  1.00  0.00           C
ATOM   5089 2C21 POPEU 178      45.540  62.296  39.039  1.00  0.00           C
ATOM   5092 3C21 POPEU 178      44.751  61.366  39.969  1.00  0.00           C
ATOM   5095 4C21 POPEU 178      43.791  62.116  40.899  1.00  0.00           C
ATOM   5098 5C21 POPEU 178      44.011  61.836  42.389  1.00  0.00           C
ATOM   5101 6C21 POPEU 178      43.051  62.665  43.269  1.00  0.00           C
ATOM   5104 7C21 POPEU 178      42.351  61.846  44.349  1.00  0.00           C
ATOM   5107 8C21 POPEU 178      41.441  62.696  45.239  1.00  0.00           C
ATOM   5111  C33 POPEU 178      56.381  58.826  30.879  1.00  0.00           C
ATOM   5114  C34 POPEU 178      56.720  58.916  32.369  1.00  0.00           C
ATOM   5117  C35 POPEU 178      56.901  60.346  32.889  1.00  0.00           C
ATOM   5120  C36 POPEU 178      56.521  60.436  34.369  1.00  0.00           C
ATOM   5123  C37 POPEU 178      56.571  61.876  34.899  1.00  0.00           C
ATOM   5126  C38 POPEU 178      55.941  62.036  36.289  1.00  0.00           C
ATOM   5129  C39 POPEU 178      54.411  61.846  36.309  1.00  0.00           C
ATOM   5132 0C31 POPEU 178      53.801  62.216  37.669  1.00  0.00           C
ATOM   5135 1C31 POPEU 178      52.281  61.995  37.769  1.00  0.00           C
ATOM   5138 2C31 POPEU 178      51.801  62.216  39.209  1.00  0.00           C
ATOM   5141 3C31 POPEU 178      50.301  62.036  39.429  1.00  0.00           C
ATOM   5144 4C31 POPEU 178      49.961  62.086  40.929  1.00  0.00           C
ATOM   5147 5C31 POPEU 178      48.471  61.876  41.239  1.00  0.00           C
ATOM   5150 6C31 POPEU 178      48.191  61.666  42.729  1.00  0.00           C
ATOM   5154  NH3 POPEV 179      37.861  87.385  66.099  1.00  0.00           N
ATOM   5158  C12 POPEV 179      38.731  86.186  66.339  1.00  0.00           C
ATOM   5161  C11 POPEV 179      37.921  85.035  66.989  1.00  0.00           C
ATOM   5164  P   POPEV 179      36.171  83.195  66.329  1.00  0.00           P
ATOM   5165  O13 POPEV 179      36.951  82.456  67.359  1.00  0.00           O
ATOM   5166  O14 POPEV 179      34.711  83.274  66.569  1.00  0.00           O
ATOM   5167  O11 POPEV 179      36.361  82.535  64.909  1.00  0.00           O
ATOM   5168  O12 POPEV 179      36.791  84.656  66.189  1.00  0.00           O
ATOM   5169  C1  POPEV 179      36.741  83.225  63.719  1.00  0.00           C
ATOM   5172  C2  POPEV 179      35.751  83.064  62.519  1.00  0.00           C
ATOM   5174  O21 POPEV 179      35.821  84.266  61.729  1.00  0.00           O
ATOM   5175  C21 POPEV 179      36.401  84.126  60.549  1.00  0.00           C
ATOM   5176  O22 POPEV 179      36.961  83.125  60.129  1.00  0.00           O
ATOM   5177  C22 POPEV 179      36.291  85.415  59.749  1.00  0.00           C
ATOM   5180  C3  POPEV 179      34.261  82.854  62.949  1.00  0.00           C
ATOM   5183  O31 POPEV 179      33.361  83.335  61.919  1.00  0.00           O
ATOM   5184  C31 POPEV 179      32.601  84.375  62.269  1.00  0.00           C
ATOM   5185  O32 POPEV 179      32.351  84.695  63.419  1.00  0.00           O
ATOM   5186  C32 POPEV 179      32.171  85.174  61.039  1.00  0.00           C
ATOM   5189  C23 POPEV 179      36.071  85.165  58.239  1.00  0.00           C
ATOM   5192  C24 POPEV 179      34.621  84.855  57.839  1.00  0.00           C
ATOM   5195  C25 POPEV 179      34.201  83.386  58.059  1.00  0.00           C
ATOM   5198  C26 POPEV 179      33.831  82.656  56.769  1.00  0.00           C
ATOM   5201  C27 POPEV 179      33.211  81.275  57.049  1.00  0.00           C
ATOM   5204  C28 POPEV 179      33.051  80.354  55.819  1.00  0.00           C
ATOM   5207  C29 POPEV 179      32.291  80.936  54.649  1.00  0.00           C
ATOM   5209 0C21 POPEV 179      32.621  80.746  53.359  1.00  0.00           C
ATOM   5211 1C21 POPEV 179      33.761  79.886  52.859  1.00  0.00           C
ATOM   5214 2C21 POPEV 179      33.481  79.215  51.499  1.00  0.00           C
ATOM   5217 3C21 POPEV 179      32.281  78.245  51.499  1.00  0.00           C
ATOM   5220 4C21 POPEV 179      32.551  76.905  52.189  1.00  0.00           C
ATOM   5223 5C21 POPEV 179      31.261  76.076  52.329  1.00  0.00           C
ATOM   5226 6C21 POPEV 179      31.461  74.756  53.079  1.00  0.00           C
ATOM   5229 7C21 POPEV 179      30.181  73.896  53.119  1.00  0.00           C
ATOM   5232 8C21 POPEV 179      30.221  72.766  54.149  1.00  0.00           C
ATOM   5236  C33 POPEV 179      32.491  86.674  61.219  1.00  0.00           C
ATOM   5239  C34 POPEV 179      32.231  87.544  59.989  1.00  0.00           C
ATOM   5242  C35 POPEV 179      32.701  88.986  60.219  1.00  0.00           C
ATOM   5245  C36 POPEV 179      32.731  89.816  58.919  1.00  0.00           C
ATOM   5248  C37 POPEV 179      33.541  91.115  59.069  1.00  0.00           C
ATOM   5251  C38 POPEV 179      34.011  91.695  57.719  1.00  0.00           C
ATOM   5254  C39 POPEV 179      34.391  93.186  57.799  1.00  0.00           C
ATOM   5257 0C31 POPEV 179      33.241  94.116  57.379  1.00  0.00           C
ATOM   5260 1C31 POPEV 179      33.381  95.594  57.789  1.00  0.00           C
ATOM   5263 2C31 POPEV 179      32.821  96.555  56.729  1.00  0.00           C
ATOM   5266 3C31 POPEV 179      32.591  97.994  57.239  1.00  0.00           C
ATOM   5269 4C31 POPEV 179      32.201  99.005  56.139  1.00  0.00           C
ATOM   5272 5C31 POPEV 179      33.400  99.664  55.439  1.00  0.00           C
ATOM   5275 6C31 POPEV 179      33.031 100.686  54.369  1.00  0.00           C
ATOM   5279  NH3 POPEW 180      17.051  37.316  67.949  1.00  0.00           N
ATOM   5283  C12 POPEW 180      16.731  38.796  67.989  1.00  0.00           C
ATOM   5286  C11 POPEW 180      17.921  39.616  68.539  1.00  0.00           C
ATOM   5289  P   POPEW 180      18.481  42.106  67.749  1.00  0.00           P
ATOM   5290  O13 POPEW 180      17.681  42.656  66.629  1.00  0.00           O
ATOM   5291  O14 POPEW 180      18.991  43.116  68.709  1.00  0.00           O
ATOM   5292  O11 POPEW 180      19.701  41.306  67.139  1.00  0.00           O
ATOM   5293  O12 POPEW 180      17.631  41.006  68.519  1.00  0.00           O
ATOM   5294  C1  POPEW 180      19.871  41.116  65.729  1.00  0.00           C
ATOM   5297  C2  POPEW 180      20.551  42.346  65.079  1.00  0.00           C
ATOM   5299  O21 POPEW 180      20.431  42.296  63.649  1.00  0.00           O
ATOM   5300  C21 POPEW 180      21.441  41.896  62.899  1.00  0.00           C
ATOM   5301  O22 POPEW 180      22.381  41.186  63.239  1.00  0.00           O
ATOM   5302  C22 POPEW 180      21.261  42.526  61.509  1.00  0.00           C
ATOM   5305  C3  POPEW 180      21.991  42.636  65.609  1.00  0.00           C
ATOM   5308  O31 POPEW 180      22.581  43.696  64.829  1.00  0.00           O
ATOM   5309  C31 POPEW 180      23.891  43.846  64.929  1.00  0.00           C
ATOM   5310  O32 POPEW 180      24.561  43.486  65.879  1.00  0.00           O
ATOM   5311  C32 POPEW 180      24.411  44.596  63.699  1.00  0.00           C
ATOM   5314  C23 POPEW 180      22.461  42.296  60.569  1.00  0.00           C
ATOM   5317  C24 POPEW 180      22.481  43.196  59.329  1.00  0.00           C
ATOM   5320  C25 POPEW 180      22.821  44.666  59.649  1.00  0.00           C
ATOM   5323  C26 POPEW 180      23.411  45.446  58.459  1.00  0.00           C
ATOM   5326  C27 POPEW 180      23.671  46.916  58.839  1.00  0.00           C
ATOM   5329  C28 POPEW 180      24.751  47.626  57.989  1.00  0.00           C
ATOM   5332  C29 POPEW 180      24.301  47.986  56.599  1.00  0.00           C
ATOM   5334 0C21 POPEW 180      24.741  49.026  55.869  1.00  0.00           C
ATOM   5336 1C21 POPEW 180      25.801  50.026  56.289  1.00  0.00           C
ATOM   5339 2C21 POPEW 180      25.831  51.355  55.509  1.00  0.00           C
ATOM   5342 3C21 POPEW 180      25.881  51.206  53.979  1.00  0.00           C
ATOM   5345 4C21 POPEW 180      26.131  52.526  53.239  1.00  0.00           C
ATOM   5348 5C21 POPEW 180      25.501  52.596  51.839  1.00  0.00           C
ATOM   5351 6C21 POPEW 180      23.981  52.776  51.899  1.00  0.00           C
ATOM   5354 7C21 POPEW 180      23.271  52.556  50.559  1.00  0.00           C
ATOM   5357 8C21 POPEW 180      21.771  52.306  50.719  1.00  0.00           C
ATOM   5361  C33 POPEW 180      25.951  44.586  63.529  1.00  0.00           C
ATOM   5364  C34 POPEW 180      26.361  44.956  62.089  1.00  0.00           C
ATOM   5367  C35 POPEW 180      27.871  45.036  61.839  1.00  0.00           C
ATOM   5370  C36 POPEW 180      28.171  45.626  60.449  1.00  0.00           C
ATOM   5373  C37 POPEW 180      29.611  45.436  59.969  1.00  0.00           C
ATOM   5376  C38 POPEW 180      29.991  46.326  58.759  1.00  0.00           C
ATOM   5379  C39 POPEW 180      28.901  46.396  57.699  1.00  0.00           C
ATOM   5382 0C31 POPEW 180      29.281  47.135  56.409  1.00  0.00           C
ATOM   5385 1C31 POPEW 180      28.111  47.076  55.419  1.00  0.00           C
ATOM   5388 2C31 POPEW 180      28.241  47.976  54.189  1.00  0.00           C
ATOM   5391 3C31 POPEW 180      28.721  47.236  52.929  1.00  0.00           C
ATOM   5394 4C31 POPEW 180      28.541  48.086  51.669  1.00  0.00           C
ATOM   5397 5C31 POPEW 180      29.701  49.056  51.409  1.00  0.00           C
ATOM   5400 6C31 POPEW 180      29.321  50.126  50.379  1.00  0.00           C
ATOM   5404  NH3 POPEX 181      50.891 128.867  66.569  1.00  0.00           N
ATOM   5408  C12 POPEX 181      50.411 127.635  67.289  1.00  0.00           C
ATOM   5411  C11 POPEX 181      50.481 126.376  66.399  1.00  0.00           C
ATOM   5414  P   POPEX 181      48.171 125.126  66.589  1.00  0.00           P
ATOM   5415  O13 POPEX 181      47.621 124.064  67.449  1.00  0.00           O
ATOM   5416  O14 POPEX 181      47.511 126.455  66.609  1.00  0.00           O
ATOM   5417  O11 POPEX 181      48.281 124.656  65.079  1.00  0.00           O
ATOM   5418  O12 POPEX 181      49.711 125.314  66.979  1.00  0.00           O
ATOM   5419  C1  POPEX 181      48.761 123.344  64.739  1.00  0.00           C
ATOM   5422  C2  POPEX 181      48.701 123.106  63.199  1.00  0.00           C
ATOM   5424  O21 POPEX 181      47.371 123.436  62.749  1.00  0.00           O
ATOM   5425  C21 POPEX 181      47.281 124.384  61.859  1.00  0.00           C
ATOM   5426  O22 POPEX 181      48.191 124.936  61.279  1.00  0.00           O
ATOM   5427  C22 POPEX 181      45.801 124.785  61.759  1.00  0.00           C
ATOM   5430  C3  POPEX 181      49.021 121.626  62.819  1.00  0.00           C
ATOM   5433  O31 POPEX 181      48.981 121.455  61.379  1.00  0.00           O
ATOM   5434  C31 POPEX 181      49.641 120.385  60.929  1.00  0.00           C
ATOM   5435  O32 POPEX 181      50.341 119.664  61.609  1.00  0.00           O
ATOM   5436  C32 POPEX 181      49.411 120.236  59.429  1.00  0.00           C
ATOM   5439  C23 POPEX 181      45.431 125.627  60.529  1.00  0.00           C
ATOM   5442  C24 POPEX 181      44.051 126.297  60.599  1.00  0.00           C
ATOM   5445  C25 POPEX 181      43.731 127.105  59.329  1.00  0.00           C
ATOM   5448  C26 POPEX 181      42.521 128.036  59.499  1.00  0.00           C
ATOM   5451  C27 POPEX 181      42.161 128.757  58.189  1.00  0.00           C
ATOM   5454  C28 POPEX 181      40.801 129.456  58.269  1.00  0.00           C
ATOM   5457  C29 POPEX 181      40.311 130.007  56.949  1.00  0.00           C
ATOM   5459 0C21 POPEX 181      39.051 130.436  56.729  1.00  0.00           C
ATOM   5461 1C21 POPEX 181      37.941 130.486  57.749  1.00  0.00           C
ATOM   5464 2C21 POPEX 181      36.861 129.406  57.529  1.00  0.00           C
ATOM   5467 3C21 POPEX 181      37.371 127.957  57.669  1.00  0.00           C
ATOM   5470 4C21 POPEX 181      36.241 126.917  57.599  1.00  0.00           C
ATOM   5473 5C21 POPEX 181      35.491 126.747  58.919  1.00  0.00           C
ATOM   5476 6C21 POPEX 181      34.781 125.385  59.039  1.00  0.00           C
ATOM   5479 7C21 POPEX 181      34.311 125.076  60.459  1.00  0.00           C
ATOM   5482 8C21 POPEX 181      33.621 123.715  60.569  1.00  0.00           C
ATOM   5486  C33 POPEX 181      50.351 119.214  58.729  1.00  0.00           C
ATOM   5489  C34 POPEX 181      50.561 119.605  57.259  1.00  0.00           C
ATOM   5492  C35 POPEX 181      51.701 118.876  56.539  1.00  0.00           C
ATOM   5495  C36 POPEX 181      51.731 119.226  55.049  1.00  0.00           C
ATOM   5498  C37 POPEX 181      52.801 118.445  54.249  1.00  0.00           C
ATOM   5501  C38 POPEX 181      52.701 118.654  52.729  1.00  0.00           C
ATOM   5504  C39 POPEX 181      53.781 117.906  51.939  1.00  0.00           C
ATOM   5507 0C31 POPEX 181      53.611 116.376  51.899  1.00  0.00           C
ATOM   5510 1C31 POPEX 181      54.771 115.715  51.139  1.00  0.00           C
ATOM   5513 2C31 POPEX 181      54.821 114.186  51.219  1.00  0.00           C
ATOM   5516 3C31 POPEX 181      53.651 113.475  50.529  1.00  0.00           C
ATOM   5519 4C31 POPEX 181      53.970 111.996  50.249  1.00  0.00           C
ATOM   5522 5C31 POPEX 181      52.981 111.315  49.299  1.00  0.00           C
ATOM   5525 6C31 POPEX 181      53.491 109.975  48.779  1.00  0.00           C
ATOM   5529  NH3 POPEY 182     113.921  74.245  22.119  1.00  0.00           N
ATOM   5533  C12 POPEY 182     112.831  74.226  23.159  1.00  0.00           C
ATOM   5536  C11 POPEY 182     112.391  75.636  23.569  1.00  0.00           C
ATOM   5539  P   POPEY 182     110.451  74.876  25.149  1.00  0.00           P
ATOM   5540  O13 POPEY 182     109.341  75.355  24.299  1.00  0.00           O
ATOM   5541  O14 POPEY 182     110.691  73.416  25.069  1.00  0.00           O
ATOM   5542  O11 POPEY 182     110.150  75.206  26.669  1.00  0.00           O
ATOM   5543  O12 POPEY 182     111.810  75.636  24.869  1.00  0.00           O
ATOM   5544  C1  POPEY 182     110.360  74.206  27.669  1.00  0.00           C
ATOM   5547  C2  POPEY 182     109.580  74.586  28.949  1.00  0.00           C
ATOM   5549  O21 POPEY 182     109.471  73.396  29.759  1.00  0.00           O
ATOM   5550  C21 POPEY 182     109.691  73.546  31.059  1.00  0.00           C
ATOM   5551  O22 POPEY 182     109.910  74.605  31.609  1.00  0.00           O
ATOM   5552  C22 POPEY 182     109.621  72.186  31.749  1.00  0.00           C
ATOM   5555  C3  POPEY 182     108.170  75.126  28.599  1.00  0.00           C
ATOM   5558  O31 POPEY 182     107.571  75.736  29.749  1.00  0.00           O
ATOM   5559  C31 POPEY 182     106.750  74.986  30.459  1.00  0.00           C
ATOM   5560  O32 POPEY 182     106.260  73.926  30.099  1.00  0.00           O
ATOM   5561  C32 POPEY 182     106.491  75.715  31.779  1.00  0.00           C
ATOM   5564  C23 POPEY 182     109.970  72.226  33.249  1.00  0.00           C
ATOM   5567  C24 POPEY 182     109.870  70.855  33.929  1.00  0.00           C
ATOM   5570  C25 POPEY 182     110.271  70.936  35.409  1.00  0.00           C
ATOM   5573  C26 POPEY 182     109.170  71.516  36.309  1.00  0.00           C
ATOM   5576  C27 POPEY 182     109.751  72.166  37.569  1.00  0.00           C
ATOM   5579  C28 POPEY 182     108.701  72.455  38.659  1.00  0.00           C
ATOM   5582  C29 POPEY 182     108.291  71.186  39.369  1.00  0.00           C
ATOM   5584 0C21 POPEY 182     108.520  70.855  40.649  1.00  0.00           C
ATOM   5586 1C21 POPEY 182     109.221  71.665  41.709  1.00  0.00           C
ATOM   5589 2C21 POPEY 182     108.271  72.156  42.819  1.00  0.00           C
ATOM   5592 3C21 POPEY 182     107.351  71.086  43.429  1.00  0.00           C
ATOM   5595 4C21 POPEY 182     106.511  71.626  44.599  1.00  0.00           C
ATOM   5598 5C21 POPEY 182     105.390  70.675  45.049  1.00  0.00           C
ATOM   5601 6C21 POPEY 182     105.880  69.486  45.889  1.00  0.00           C
ATOM   5604 7C21 POPEY 182     104.730  68.565  46.309  1.00  0.00           C
ATOM   5607 8C21 POPEY 182     105.180  67.376  47.159  1.00  0.00           C
ATOM   5611  C33 POPEY 182     106.500  74.756  32.989  1.00  0.00           C
ATOM   5614  C34 POPEY 182     106.281  75.476  34.329  1.00  0.00           C
ATOM   5617  C35 POPEY 182     107.470  76.345  34.789  1.00  0.00           C
ATOM   5620  C36 POPEY 182     108.610  75.555  35.439  1.00  0.00           C
ATOM   5623  C37 POPEY 182     109.931  76.326  35.399  1.00  0.00           C
ATOM   5626  C38 POPEY 182     110.991  75.836  36.399  1.00  0.00           C
ATOM   5629  C39 POPEY 182     110.560  76.046  37.859  1.00  0.00           C
ATOM   5632 0C31 POPEY 182     111.680  75.706  38.859  1.00  0.00           C
ATOM   5635 1C31 POPEY 182     111.171  75.776  40.309  1.00  0.00           C
ATOM   5638 2C31 POPEY 182     112.171  75.226  41.339  1.00  0.00           C
ATOM   5641 3C31 POPEY 182     113.501  75.995  41.349  1.00  0.00           C
ATOM   5644 4C31 POPEY 182     114.441  75.565  42.489  1.00  0.00           C
ATOM   5647 5C31 POPEY 182     115.721  76.415  42.509  1.00  0.00           C
ATOM   5650 6C31 POPEY 182     116.810  75.896  43.459  1.00  0.00           C
ATOM   5654  NH3 POPEZ 183      97.030  22.956  20.669  1.00  0.00           N
ATOM   5658  C12 POPEZ 183      96.771  22.696  19.219  1.00  0.00           C
ATOM   5661  C11 POPEZ 183      96.020  21.366  19.059  1.00  0.00           C
ATOM   5664  P   POPEZ 183      93.951  20.056  19.809  1.00  0.00           P
ATOM   5665  O13 POPEZ 183      92.981  20.356  18.749  1.00  0.00           O
ATOM   5666  O14 POPEZ 183      94.671  18.766  19.759  1.00  0.00           O
ATOM   5667  O11 POPEZ 183      93.091  20.016  21.129  1.00  0.00           O
ATOM   5668  O12 POPEZ 183      94.961  21.256  20.019  1.00  0.00           O
ATOM   5669  C1  POPEZ 183      93.571  20.576  22.349  1.00  0.00           C
ATOM   5672  C2  POPEZ 183      94.551  19.626  23.099  1.00  0.00           C
ATOM   5674  O21 POPEZ 183      93.800  18.546  23.709  1.00  0.00           O
ATOM   5675  C21 POPEZ 183      94.231  17.316  23.469  1.00  0.00           C
ATOM   5676  O22 POPEZ 183      93.741  16.556  22.629  1.00  0.00           O
ATOM   5677  C22 POPEZ 183      95.360  16.916  24.409  1.00  0.00           C
ATOM   5680  C3  POPEZ 183      95.290  20.436  24.189  1.00  0.00           C
ATOM   5683  O31 POPEZ 183      96.551  19.826  24.529  1.00  0.00           O
ATOM   5684  C31 POPEZ 183      97.661  20.526  24.319  1.00  0.00           C
ATOM   5685  O32 POPEZ 183      97.711  21.646  23.839  1.00  0.00           O
ATOM   5686  C32 POPEZ 183      98.881  19.686  24.729  1.00  0.00           C
ATOM   5689  C23 POPEZ 183      95.840  15.456  24.219  1.00  0.00           C
ATOM   5692  C24 POPEZ 183      97.001  15.096  25.169  1.00  0.00           C
ATOM   5695  C25 POPEZ 183      96.661  13.996  26.189  1.00  0.00           C
ATOM   5698  C26 POPEZ 183      95.560  14.376  27.179  1.00  0.00           C
ATOM   5701  C27 POPEZ 183      95.521  13.446  28.399  1.00  0.00           C
ATOM   5704  C28 POPEZ 183      94.730  14.036  29.589  1.00  0.00           C
ATOM   5707  C29 POPEZ 183      93.261  13.686  29.619  1.00  0.00           C
ATOM   5709 0C21 POPEZ 183      92.311  14.416  30.239  1.00  0.00           C
ATOM   5711 1C21 POPEZ 183      92.540  15.706  30.989  1.00  0.00           C
ATOM   5714 2C21 POPEZ 183      91.741  15.906  32.289  1.00  0.00           C
ATOM   5717 3C21 POPEZ 183      92.601  16.496  33.419  1.00  0.00           C
ATOM   5720 4C21 POPEZ 183      91.801  17.106  34.579  1.00  0.00           C
ATOM   5723 5C21 POPEZ 183      90.771  16.136  35.169  1.00  0.00           C
ATOM   5726 6C21 POPEZ 183      89.830  16.786  36.199  1.00  0.00           C
ATOM   5729 7C21 POPEZ 183      88.771  15.776  36.669  1.00  0.00           C
ATOM   5732 8C21 POPEZ 183      87.701  16.376  37.579  1.00  0.00           C
ATOM   5736  C33 POPEZ 183      98.620  18.516  25.729  1.00  0.00           C
ATOM   5739  C34 POPEZ 183      99.420  18.726  27.019  1.00  0.00           C
ATOM   5742  C35 POPEZ 183      99.140  17.716  28.139  1.00  0.00           C
ATOM   5745  C36 POPEZ 183      97.720  17.816  28.719  1.00  0.00           C
ATOM   5748  C37 POPEZ 183      97.680  17.546  30.229  1.00  0.00           C
ATOM   5751  C38 POPEZ 183      96.271  17.726  30.809  1.00  0.00           C
ATOM   5754  C39 POPEZ 183      96.230  17.646  32.339  1.00  0.00           C
ATOM   5757 0C31 POPEZ 183      96.400  16.216  32.899  1.00  0.00           C
ATOM   5760 1C31 POPEZ 183      96.351  16.206  34.439  1.00  0.00           C
ATOM   5763 2C31 POPEZ 183      97.370  15.256  35.079  1.00  0.00           C
ATOM   5766 3C31 POPEZ 183      97.071  13.766  34.899  1.00  0.00           C
ATOM   5769 4C31 POPEZ 183      95.901  13.266  35.759  1.00  0.00           C
ATOM   5772 5C31 POPEZ 183      95.931  11.746  35.959  1.00  0.00           C
ATOM   5775 6C31 POPEZ 183      94.830  11.206  36.879  1.00  0.00           C
ATOM   5779  NH3 POPEa 184     109.180  77.735  66.289  1.00  0.00           N
ATOM   5783  C12 POPEa 184     108.121  76.796  66.799  1.00  0.00           C
ATOM   5786  C11 POPEa 184     106.810  77.006  66.009  1.00  0.00           C
ATOM   5789  P   POPEa 184     104.900  75.126  66.339  1.00  0.00           P
ATOM   5790  O13 POPEa 184     105.241  74.046  67.289  1.00  0.00           O
ATOM   5791  O14 POPEa 184     103.450  75.486  66.309  1.00  0.00           O
ATOM   5792  O11 POPEa 184     105.360  74.786  64.879  1.00  0.00           O
ATOM   5793  O12 POPEa 184     105.710  76.426  66.699  1.00  0.00           O
ATOM   5794  C1  POPEa 184     104.891  75.565  63.769  1.00  0.00           C
ATOM   5797  C2  POPEa 184     105.710  75.146  62.539  1.00  0.00           C
ATOM   5799  O21 POPEa 184     105.320  75.896  61.379  1.00  0.00           O
ATOM   5800  C21 POPEa 184     104.221  75.486  60.779  1.00  0.00           C
ATOM   5801  O22 POPEa 184     103.380  74.726  61.239  1.00  0.00           O
ATOM   5802  C22 POPEa 184     104.131  76.076  59.379  1.00  0.00           C
ATOM   5805  C3  POPEa 184     105.691  73.586  62.379  1.00  0.00           C
ATOM   5808  O31 POPEa 184     106.020  73.186  61.029  1.00  0.00           O
ATOM   5809  C31 POPEa 184     105.691  71.945  60.739  1.00  0.00           C
ATOM   5810  O32 POPEa 184     105.180  71.135  61.489  1.00  0.00           O
ATOM   5811  C32 POPEa 184     106.011  71.706  59.279  1.00  0.00           C
ATOM   5814  C23 POPEa 184     103.140  75.226  58.559  1.00  0.00           C
ATOM   5817  C24 POPEa 184     102.941  75.715  57.129  1.00  0.00           C
ATOM   5820  C25 POPEa 184     102.200  77.045  57.049  1.00  0.00           C
ATOM   5823  C26 POPEa 184     102.901  77.995  56.069  1.00  0.00           C
ATOM   5826  C27 POPEa 184     102.230  79.376  56.019  1.00  0.00           C
ATOM   5829  C28 POPEa 184     103.060  80.415  55.249  1.00  0.00           C
ATOM   5832  C29 POPEa 184     103.111  80.096  53.779  1.00  0.00           C
ATOM   5834 0C21 POPEa 184     103.081  81.005  52.789  1.00  0.00           C
ATOM   5836 1C21 POPEa 184     103.021  82.486  53.019  1.00  0.00           C
ATOM   5839 2C21 POPEa 184     103.231  83.274  51.719  1.00  0.00           C
ATOM   5842 3C21 POPEa 184     104.691  83.316  51.259  1.00  0.00           C
ATOM   5845 4C21 POPEa 184     104.851  84.046  49.919  1.00  0.00           C
ATOM   5848 5C21 POPEa 184     106.321  84.244  49.549  1.00  0.00           C
ATOM   5851 6C21 POPEa 184     106.500  84.715  48.099  1.00  0.00           C
ATOM   5854 7C21 POPEa 184     107.981  84.734  47.699  1.00  0.00           C
ATOM   5857 8C21 POPEa 184     108.191  84.846  46.199  1.00  0.00           C
ATOM   5861  C33 POPEa 184     105.491  70.336  58.799  1.00  0.00           C
ATOM   5864  C34 POPEa 184     105.980  70.016  57.389  1.00  0.00           C
ATOM   5867  C35 POPEa 184     105.190  68.906  56.679  1.00  0.00           C
ATOM   5870  C36 POPEa 184     103.870  69.416  56.089  1.00  0.00           C
ATOM   5873  C37 POPEa 184     103.231  68.436  55.099  1.00  0.00           C
ATOM   5876  C38 POPEa 184     102.211  69.105  54.169  1.00  0.00           C
ATOM   5879  C39 POPEa 184     100.970  69.696  54.859  1.00  0.00           C
ATOM   5882 0C31 POPEa 184      99.921  68.646  55.249  1.00  0.00           C
ATOM   5885 1C31 POPEa 184      98.650  69.296  55.829  1.00  0.00           C
ATOM   5888 2C31 POPEa 184      97.421  68.385  55.849  1.00  0.00           C
ATOM   5891 3C31 POPEa 184      96.801  68.195  54.459  1.00  0.00           C
ATOM   5894 4C31 POPEa 184      95.541  67.315  54.449  1.00  0.00           C
ATOM   5897 5C31 POPEa 184      94.840  67.366  53.089  1.00  0.00           C
ATOM   5900 6C31 POPEa 184      93.431  66.776  53.059  1.00  0.00           C
ATOM   5904  NH3 POPEb 185     113.491  82.346  65.399  1.00  0.00           N
ATOM   5908  C12 POPEb 185     112.270  82.355  66.289  1.00  0.00           C
ATOM   5911  C11 POPEb 185     111.750  80.926  66.549  1.00  0.00           C
ATOM   5914  P   POPEb 185     109.140  81.315  66.509  1.00  0.00           P
ATOM   5915  O13 POPEb 185     108.221  80.165  66.609  1.00  0.00           O
ATOM   5916  O14 POPEb 185     108.711  82.626  67.029  1.00  0.00           O
ATOM   5917  O11 POPEb 185     109.630  81.446  65.019  1.00  0.00           O
ATOM   5918  O12 POPEb 185     110.500  80.926  67.239  1.00  0.00           O
ATOM   5919  C1  POPEb 185     108.771  81.756  63.919  1.00  0.00           C
ATOM   5922  C2  POPEb 185     108.951  80.695  62.789  1.00  0.00           C
ATOM   5924  O21 POPEb 185     109.030  81.306  61.489  1.00  0.00           O
ATOM   5925  C21 POPEb 185     107.981  81.984  61.049  1.00  0.00           C
ATOM   5926  O22 POPEb 185     106.931  82.176  61.639  1.00  0.00           O
ATOM   5927  C22 POPEb 185     108.371  82.516  59.649  1.00  0.00           C
ATOM   5930  C3  POPEb 185     107.911  79.536  62.849  1.00  0.00           C
ATOM   5933  O31 POPEb 185     108.391  78.305  62.249  1.00  0.00           O
ATOM   5934  C31 POPEb 185     108.070  78.116  60.959  1.00  0.00           C
ATOM   5935  O32 POPEb 185     107.470  78.906  60.259  1.00  0.00           O
ATOM   5936  C32 POPEb 185     108.551  76.736  60.469  1.00  0.00           C
ATOM   5939  C23 POPEb 185     107.200  83.085  58.809  1.00  0.00           C
ATOM   5942  C24 POPEb 185     107.680  84.035  57.699  1.00  0.00           C
ATOM   5945  C25 POPEb 185     106.540  84.585  56.809  1.00  0.00           C
ATOM   5948  C26 POPEb 185     107.021  85.625  55.779  1.00  0.00           C
ATOM   5951  C27 POPEb 185     105.880  86.154  54.899  1.00  0.00           C
ATOM   5954  C28 POPEb 185     106.341  86.826  53.579  1.00  0.00           C
ATOM   5957  C29 POPEb 185     107.151  88.085  53.799  1.00  0.00           C
ATOM   5959 0C21 POPEb 185     106.721  89.356  53.689  1.00  0.00           C
ATOM   5961 1C21 POPEb 185     105.311  89.816  53.389  1.00  0.00           C
ATOM   5964 2C21 POPEb 185     104.770  90.756  54.479  1.00  0.00           C
ATOM   5967 3C21 POPEb 185     104.521  90.016  55.799  1.00  0.00           C
ATOM   5970 4C21 POPEb 185     104.081  90.945  56.939  1.00  0.00           C
ATOM   5973 5C21 POPEb 185     102.591  91.336  56.949  1.00  0.00           C
ATOM   5976 6C21 POPEb 185     102.281  92.316  58.099  1.00  0.00           C
ATOM   5979 7C21 POPEb 185     100.801  92.404  58.479  1.00  0.00           C
ATOM   5982 8C21 POPEb 185     100.551  93.204  59.759  1.00  0.00           C
ATOM   5986  C33 POPEb 185     108.660  76.646  58.929  1.00  0.00           C
ATOM   5989  C34 POPEb 185     109.030  75.256  58.379  1.00  0.00           C
ATOM   5992  C35 POPEb 185     107.871  74.565  57.619  1.00  0.00           C
ATOM   5995  C36 POPEb 185     108.291  73.296  56.849  1.00  0.00           C
ATOM   5998  C37 POPEb 185     109.040  73.565  55.539  1.00  0.00           C
ATOM   6001  C38 POPEb 185     109.431  72.306  54.749  1.00  0.00           C
ATOM   6004  C39 POPEb 185     110.250  72.656  53.499  1.00  0.00           C
ATOM   6007 0C31 POPEb 185     111.061  71.496  52.909  1.00  0.00           C
ATOM   6010 1C31 POPEb 185     111.461  71.785  51.449  1.00  0.00           C
ATOM   6013 2C31 POPEb 185     112.330  70.675  50.819  1.00  0.00           C
ATOM   6016 3C31 POPEb 185     112.640  70.896  49.329  1.00  0.00           C
ATOM   6019 4C31 POPEb 185     111.400  70.786  48.429  1.00  0.00           C
ATOM   6022 5C31 POPEb 185     111.731  70.995  46.939  1.00  0.00           C
ATOM   6025 6C31 POPEb 185     110.640  70.446  46.009  1.00  0.00           C
ATOM   6029  NH3 POPEc 186      26.881  41.636  24.189  1.00  0.00           N
ATOM   6033  C12 POPEc 186      26.661  42.396  22.909  1.00  0.00           C
ATOM   6036  C11 POPEc 186      27.251  43.796  23.029  1.00  0.00           C
ATOM   6039  P   POPEc 186      29.691  44.796  23.049  1.00  0.00           P
ATOM   6040  O13 POPEc 186      31.001  44.196  22.689  1.00  0.00           O
ATOM   6041  O14 POPEc 186      29.231  45.786  22.059  1.00  0.00           O
ATOM   6042  O11 POPEc 186      29.801  45.536  24.439  1.00  0.00           O
ATOM   6043  O12 POPEc 186      28.641  43.646  23.259  1.00  0.00           O
ATOM   6044  C1  POPEc 186      29.681  44.926  25.719  1.00  0.00           C
ATOM   6047  C2  POPEc 186      29.191  45.986  26.759  1.00  0.00           C
ATOM   6049  O21 POPEc 186      29.851  45.876  28.039  1.00  0.00           O
ATOM   6050  C21 POPEc 186      29.321  44.986  28.869  1.00  0.00           C
ATOM   6051  O22 POPEc 186      28.811  43.926  28.549  1.00  0.00           O
ATOM   6052  C22 POPEc 186      29.401  45.546  30.289  1.00  0.00           C
ATOM   6055  C3  POPEc 186      27.631  46.056  26.859  1.00  0.00           C
ATOM   6058  O31 POPEc 186      27.201  46.686  28.089  1.00  0.00           O
ATOM   6059  C31 POPEc 186      26.311  47.646  28.009  1.00  0.00           C
ATOM   6060  O32 POPEc 186      25.871  48.146  26.989  1.00  0.00           O
ATOM   6061  C32 POPEc 186      25.851  47.995  29.429  1.00  0.00           C
ATOM   6064  C23 POPEc 186      28.341  44.936  31.239  1.00  0.00           C
ATOM   6067  C24 POPEc 186      28.131  45.806  32.489  1.00  0.00           C
ATOM   6070  C25 POPEc 186      29.351  45.806  33.399  1.00  0.00           C
ATOM   6073  C26 POPEc 186      29.201  46.636  34.679  1.00  0.00           C
ATOM   6076  C27 POPEc 186      30.391  46.376  35.609  1.00  0.00           C
ATOM   6079  C28 POPEc 186      30.511  47.405  36.739  1.00  0.00           C
ATOM   6082  C29 POPEc 186      31.650  47.006  37.639  1.00  0.00           C
ATOM   6084 0C21 POPEc 186      31.531  46.526  38.889  1.00  0.00           C
ATOM   6086 1C21 POPEc 186      30.231  46.386  39.649  1.00  0.00           C
ATOM   6089 2C21 POPEc 186      30.481  46.266  41.159  1.00  0.00           C
ATOM   6092 3C21 POPEc 186      31.141  47.516  41.779  1.00  0.00           C
ATOM   6095 4C21 POPEc 186      32.031  47.176  42.979  1.00  0.00           C
ATOM   6098 5C21 POPEc 186      33.281  46.376  42.619  1.00  0.00           C
ATOM   6101 6C21 POPEc 186      34.220  46.166  43.809  1.00  0.00           C
ATOM   6104 7C21 POPEc 186      35.301  45.126  43.499  1.00  0.00           C
ATOM   6107 8C21 POPEc 186      36.381  45.066  44.579  1.00  0.00           C
ATOM   6111  C33 POPEc 186      24.961  49.266  29.459  1.00  0.00           C
ATOM   6114  C34 POPEc 186      24.491  49.676  30.859  1.00  0.00           C
ATOM   6117  C35 POPEc 186      25.591  50.066  31.859  1.00  0.00           C
ATOM   6120  C36 POPEc 186      25.451  49.245  33.149  1.00  0.00           C
ATOM   6123  C37 POPEc 186      26.391  49.676  34.279  1.00  0.00           C
ATOM   6126  C38 POPEc 186      26.141  48.816  35.529  1.00  0.00           C
ATOM   6129  C39 POPEc 186      26.851  49.315  36.799  1.00  0.00           C
ATOM   6132 0C31 POPEc 186      26.191  50.576  37.369  1.00  0.00           C
ATOM   6135 1C31 POPEc 186      26.601  50.896  38.819  1.00  0.00           C
ATOM   6138 2C31 POPEc 186      25.851  52.126  39.349  1.00  0.00           C
ATOM   6141 3C31 POPEc 186      25.841  52.246  40.879  1.00  0.00           C
ATOM   6144 4C31 POPEc 186      25.021  53.446  41.349  1.00  0.00           C
ATOM   6147 5C31 POPEc 186      24.901  53.536  42.879  1.00  0.00           C
ATOM   6150 6C31 POPEc 186      24.061  54.736  43.339  1.00  0.00           C
ATOM   6154  NH3 POPEd 187      32.411  33.666  25.279  1.00  0.00           N
ATOM   6158  C12 POPEd 187      32.791  33.566  23.829  1.00  0.00           C
ATOM   6161  C11 POPEd 187      33.241  32.146  23.459  1.00  0.00           C
ATOM   6164  P   POPEd 187      32.211  30.426  25.169  1.00  0.00           P
ATOM   6165  O13 POPEd 187      30.971  30.806  25.869  1.00  0.00           O
ATOM   6166  O14 POPEd 187      32.521  28.986  24.969  1.00  0.00           O
ATOM   6167  O11 POPEd 187      33.351  31.116  25.999  1.00  0.00           O
ATOM   6168  O12 POPEd 187      32.261  31.175  23.799  1.00  0.00           O
ATOM   6169  C1  POPEd 187      33.811  30.436  27.169  1.00  0.00           C
ATOM   6172  C2  POPEd 187      32.830  30.456  28.379  1.00  0.00           C
ATOM   6174  O21 POPEd 187      33.651  30.605  29.539  1.00  0.00           O
ATOM   6175  C21 POPEd 187      33.151  31.346  30.509  1.00  0.00           C
ATOM   6176  O22 POPEd 187      32.021  31.796  30.559  1.00  0.00           O
ATOM   6177  C22 POPEd 187      34.231  31.476  31.569  1.00  0.00           C
ATOM   6180  C3  POPEd 187      31.931  29.196  28.479  1.00  0.00           C
ATOM   6183  O31 POPEd 187      30.951  29.326  29.519  1.00  0.00           O
ATOM   6184  C31 POPEd 187      31.301  28.856  30.709  1.00  0.00           C
ATOM   6185  O32 POPEd 187      32.331  28.256  30.959  1.00  0.00           O
ATOM   6186  C32 POPEd 187      30.251  29.256  31.719  1.00  0.00           C
ATOM   6189  C23 POPEd 187      33.891  32.406  32.759  1.00  0.00           C
ATOM   6192  C24 POPEd 187      34.631  31.896  33.989  1.00  0.00           C
ATOM   6195  C25 POPEd 187      34.291  32.526  35.339  1.00  0.00           C
ATOM   6198  C26 POPEd 187      34.601  31.486  36.429  1.00  0.00           C
ATOM   6201  C27 POPEd 187      34.611  31.966  37.879  1.00  0.00           C
ATOM   6204  C28 POPEd 187      35.261  30.926  38.819  1.00  0.00           C
ATOM   6207  C29 POPEd 187      34.431  29.696  39.099  1.00  0.00           C
ATOM   6209 0C21 POPEd 187      34.421  29.016  40.259  1.00  0.00           C
ATOM   6211 1C21 POPEd 187      35.231  29.386  41.479  1.00  0.00           C
ATOM   6214 2C21 POPEd 187      34.851  28.646  42.769  1.00  0.00           C
ATOM   6217 3C21 POPEd 187      33.400  28.896  43.219  1.00  0.00           C
ATOM   6220 4C21 POPEd 187      33.091  28.456  44.659  1.00  0.00           C
ATOM   6223 5C21 POPEd 187      33.761  29.346  45.719  1.00  0.00           C
ATOM   6226 6C21 POPEd 187      33.271  29.056  47.149  1.00  0.00           C
ATOM   6229 7C21 POPEd 187      34.080  29.816  48.209  1.00  0.00           C
ATOM   6232 8C21 POPEd 187      33.611  29.526  49.639  1.00  0.00           C
ATOM   6236  C33 POPEd 187      30.741  29.066  33.169  1.00  0.00           C
ATOM   6239  C34 POPEd 187      29.561  29.136  34.109  1.00  0.00           C
ATOM   6242  C35 POPEd 187      29.941  28.996  35.579  1.00  0.00           C
ATOM   6245  C36 POPEd 187      28.741  28.436  36.349  1.00  0.00           C
ATOM   6248  C37 POPEd 187      28.831  28.636  37.859  1.00  0.00           C
ATOM   6251  C38 POPEd 187      27.771  27.796  38.569  1.00  0.00           C
ATOM   6254  C39 POPEd 187      27.041  28.586  39.639  1.00  0.00           C
ATOM   6257 0C31 POPEd 187      26.001  27.726  40.379  1.00  0.00           C
ATOM   6260 1C31 POPEd 187      25.311  28.556  41.459  1.00  0.00           C
ATOM   6263 2C31 POPEd 187      24.471  27.726  42.429  1.00  0.00           C
ATOM   6266 3C31 POPEd 187      24.121  28.566  43.659  1.00  0.00           C
ATOM   6269 4C31 POPEd 187      23.041  27.946  44.549  1.00  0.00           C
ATOM   6272 5C31 POPEd 187      22.691  28.866  45.729  1.00  0.00           C
ATOM   6275 6C31 POPEd 187      21.361  28.526  46.379  1.00  0.00           C
ATOM   6279  NH3 POPEe 188      20.021 109.925  22.079  1.00  0.00           N
ATOM   6283  C12 POPEe 188      20.731 108.966  21.179  1.00  0.00           C
ATOM   6286  C11 POPEe 188      20.341 107.505  21.439  1.00  0.00           C
ATOM   6289  P   POPEe 188      21.711 105.646  22.679  1.00  0.00           P
ATOM   6290  O13 POPEe 188      20.901 104.536  23.239  1.00  0.00           O
ATOM   6291  O14 POPEe 188      22.351 105.395  21.379  1.00  0.00           O
ATOM   6292  O11 POPEe 188      22.921 105.886  23.659  1.00  0.00           O
ATOM   6293  O12 POPEe 188      20.941 107.036  22.649  1.00  0.00           O
ATOM   6294  C1  POPEe 188      22.751 106.686  24.829  1.00  0.00           C
ATOM   6297  C2  POPEe 188      22.291 105.886  26.059  1.00  0.00           C
ATOM   6299  O21 POPEe 188      22.101 106.884  27.079  1.00  0.00           O
ATOM   6300  C21 POPEe 188      21.261 106.525  28.029  1.00  0.00           C
ATOM   6301  O22 POPEe 188      21.091 105.395  28.449  1.00  0.00           O
ATOM   6302  C22 POPEe 188      20.451 107.775  28.439  1.00  0.00           C
ATOM   6305  C3  POPEe 188      23.371 104.804  26.349  1.00  0.00           C
ATOM   6308  O31 POPEe 188      23.841 104.706  27.699  1.00  0.00           O
ATOM   6309  C31 POPEe 188      24.991 105.336  27.939  1.00  0.00           C
ATOM   6310  O32 POPEe 188      25.601 106.026  27.159  1.00  0.00           O
ATOM   6311  C32 POPEe 188      25.411 104.986  29.359  1.00  0.00           C
ATOM   6314  C23 POPEe 188      19.301 107.516  29.439  1.00  0.00           C
ATOM   6317  C24 POPEe 188      18.101 108.465  29.259  1.00  0.00           C
ATOM   6320  C25 POPEe 188      16.941 108.156  30.219  1.00  0.00           C
ATOM   6323  C26 POPEe 188      16.931 108.986  31.519  1.00  0.00           C
ATOM   6326  C27 POPEe 188      15.681 108.624  32.339  1.00  0.00           C
ATOM   6329  C28 POPEe 188      15.791 108.915  33.849  1.00  0.00           C
ATOM   6332  C29 POPEe 188      15.601 110.354  34.229  1.00  0.00           C
ATOM   6334 0C21 POPEe 188      15.091 110.796  35.389  1.00  0.00           C
ATOM   6336 1C21 POPEe 188      14.631 109.925  36.539  1.00  0.00           C
ATOM   6339 2C21 POPEe 188      15.161 110.385  37.909  1.00  0.00           C
ATOM   6342 3C21 POPEe 188      14.571 109.524  39.039  1.00  0.00           C
ATOM   6345 4C21 POPEe 188      14.891 110.035  40.449  1.00  0.00           C
ATOM   6348 5C21 POPEe 188      16.171 109.396  41.019  1.00  0.00           C
ATOM   6351 6C21 POPEe 188      16.461 109.785  42.469  1.00  0.00           C
ATOM   6354 7C21 POPEe 188      17.751 109.135  42.959  1.00  0.00           C
ATOM   6357 8C21 POPEe 188      18.271 109.656  44.299  1.00  0.00           C
ATOM   6361  C33 POPEe 188      24.301 105.336  30.349  1.00  0.00           C
ATOM   6364  C34 POPEe 188      24.691 105.056  31.799  1.00  0.00           C
ATOM   6367  C35 POPEe 188      24.411 103.624  32.259  1.00  0.00           C
ATOM   6370  C36 POPEe 188      24.891 103.426  33.699  1.00  0.00           C
ATOM   6373  C37 POPEe 188      24.441 102.105  34.309  1.00  0.00           C
ATOM   6376  C38 POPEe 188      24.851 102.015  35.789  1.00  0.00           C
ATOM   6379  C39 POPEe 188      24.311 100.756  36.459  1.00  0.00           C
ATOM   6382 0C31 POPEe 188      24.691 100.676  37.939  1.00  0.00           C
ATOM   6385 1C31 POPEe 188      24.381  99.296  38.529  1.00  0.00           C
ATOM   6388 2C31 POPEe 188      24.941  99.095  39.939  1.00  0.00           C
ATOM   6391 3C31 POPEe 188      24.721  97.656  40.439  1.00  0.00           C
ATOM   6394 4C31 POPEe 188      25.941  97.055  41.149  1.00  0.00           C
ATOM   6397 5C31 POPEe 188      25.761  95.555  41.429  1.00  0.00           C
ATOM   6400 6C31 POPEe 188      27.031  94.874  41.949  1.00  0.00           C
ATOM   6404  NH3 POPEf 189      54.131  61.916  23.979  1.00  0.00           N
ATOM   6408  C12 POPEf 189      55.610  62.146  24.239  1.00  0.00           C
ATOM   6411  C11 POPEf 189      56.361  62.816  23.069  1.00  0.00           C
ATOM   6414  P   POPEf 189      59.021  62.635  22.789  1.00  0.00           P
ATOM   6415  O13 POPEf 189      58.951  61.236  22.289  1.00  0.00           O
ATOM   6416  O14 POPEf 189      59.401  63.686  21.809  1.00  0.00           O
ATOM   6417  O11 POPEf 189      60.061  62.726  23.979  1.00  0.00           O
ATOM   6418  O12 POPEf 189      57.691  63.086  23.499  1.00  0.00           O
ATOM   6419  C1  POPEf 189      59.700  62.245  25.289  1.00  0.00           C
ATOM   6422  C2  POPEf 189      60.281  63.175  26.379  1.00  0.00           C
ATOM   6424  O21 POPEf 189      59.991  62.616  27.689  1.00  0.00           O
ATOM   6425  C21 POPEf 189      61.061  62.175  28.319  1.00  0.00           C
ATOM   6426  O22 POPEf 189      62.151  61.945  27.819  1.00  0.00           O
ATOM   6427  C22 POPEf 189      60.781  62.036  29.809  1.00  0.00           C
ATOM   6430  C3  POPEf 189      59.681  64.605  26.309  1.00  0.00           C
ATOM   6433  O31 POPEf 189      60.091  65.406  27.439  1.00  0.00           O
ATOM   6434  C31 POPEf 189      61.291  65.966  27.349  1.00  0.00           C
ATOM   6435  O32 POPEf 189      62.071  65.815  26.419  1.00  0.00           O
ATOM   6436  C32 POPEf 189      61.551  66.766  28.629  1.00  0.00           C
ATOM   6439  C23 POPEf 189      62.121  61.945  30.569  1.00  0.00           C
ATOM   6442  C24 POPEf 189      61.970  61.756  32.089  1.00  0.00           C
ATOM   6445  C25 POPEf 189      63.220  62.256  32.819  1.00  0.00           C
ATOM   6448  C26 POPEf 189      63.121  62.196  34.349  1.00  0.00           C
ATOM   6451  C27 POPEf 189      63.851  60.986  34.939  1.00  0.00           C
ATOM   6454  C28 POPEf 189      64.091  61.136  36.459  1.00  0.00           C
ATOM   6457  C29 POPEf 189      65.161  60.196  36.949  1.00  0.00           C
ATOM   6459 0C21 POPEf 189      65.140  59.425  38.049  1.00  0.00           C
ATOM   6461 1C21 POPEf 189      64.021  59.296  39.049  1.00  0.00           C
ATOM   6464 2C21 POPEf 189      63.360  57.916  38.959  1.00  0.00           C
ATOM   6467 3C21 POPEf 189      62.151  57.766  39.899  1.00  0.00           C
ATOM   6470 4C21 POPEf 189      61.371  56.466  39.629  1.00  0.00           C
ATOM   6473 5C21 POPEf 189      60.161  56.286  40.559  1.00  0.00           C
ATOM   6476 6C21 POPEf 189      60.521  55.605  41.889  1.00  0.00           C
ATOM   6479 7C21 POPEf 189      59.301  55.425  42.799  1.00  0.00           C
ATOM   6482 8C21 POPEf 189      59.571  54.515  43.999  1.00  0.00           C
ATOM   6486  C33 POPEf 189      61.361  65.966  29.949  1.00  0.00           C
ATOM   6489  C34 POPEf 189      61.621  66.846  31.189  1.00  0.00           C
ATOM   6492  C35 POPEf 189      62.511  66.205  32.279  1.00  0.00           C
ATOM   6495  C36 POPEf 189      62.731  67.166  33.459  1.00  0.00           C
ATOM   6498  C37 POPEf 189      63.681  66.646  34.559  1.00  0.00           C
ATOM   6501  C38 POPEf 189      63.941  67.726  35.619  1.00  0.00           C
ATOM   6504  C39 POPEf 189      64.641  67.216  36.899  1.00  0.00           C
ATOM   6507 0C31 POPEf 189      63.661  66.965  38.049  1.00  0.00           C
ATOM   6510 1C31 POPEf 189      64.321  66.896  39.439  1.00  0.00           C
ATOM   6513 2C31 POPEf 189      63.290  67.156  40.549  1.00  0.00           C
ATOM   6516 3C31 POPEf 189      63.890  67.376  41.949  1.00  0.00           C
ATOM   6519 4C31 POPEf 189      62.790  67.665  42.979  1.00  0.00           C
ATOM   6522 5C31 POPEf 189      63.321  68.166  44.329  1.00  0.00           C
ATOM   6525 6C31 POPEf 189      62.201  68.455  45.339  1.00  0.00           C
ATOM   6529  NH3 POPEg 190      82.890 104.415  65.439  1.00  0.00           N
ATOM   6533  C12 POPEg 190      84.250 103.826  65.619  1.00  0.00           C
ATOM   6536  C11 POPEg 190      85.371 104.855  65.519  1.00  0.00           C
ATOM   6539  P   POPEg 190      87.991 104.555  65.159  1.00  0.00           P
ATOM   6540  O13 POPEg 190      88.730 105.096  66.319  1.00  0.00           O
ATOM   6541  O14 POPEg 190      88.601 103.374  64.489  1.00  0.00           O
ATOM   6542  O11 POPEg 190      87.650 105.686  64.119  1.00  0.00           O
ATOM   6543  O12 POPEg 190      86.581 104.135  65.699  1.00  0.00           O
ATOM   6544  C1  POPEg 190      88.551 106.714  63.739  1.00  0.00           C
ATOM   6547  C2  POPEg 190      89.350 106.285  62.489  1.00  0.00           C
ATOM   6549  O21 POPEg 190      90.031 107.425  61.979  1.00  0.00           O
ATOM   6550  C21 POPEg 190      91.341 107.446  62.029  1.00  0.00           C
ATOM   6551  O22 POPEg 190      92.060 106.555  62.479  1.00  0.00           O
ATOM   6552  C22 POPEg 190      91.890 108.675  61.329  1.00  0.00           C
ATOM   6555  C3  POPEg 190      88.421 105.725  61.369  1.00  0.00           C
ATOM   6558  O31 POPEg 190      89.161 105.296  60.189  1.00  0.00           O
ATOM   6559  C31 POPEg 190      88.340 104.874  59.219  1.00  0.00           C
ATOM   6560  O32 POPEg 190      87.141 104.734  59.349  1.00  0.00           O
ATOM   6561  C32 POPEg 190      89.161 104.615  57.949  1.00  0.00           C
ATOM   6564  C23 POPEg 190      91.330 108.766  59.899  1.00  0.00           C
ATOM   6567  C24 POPEg 190      90.110 109.676  59.849  1.00  0.00           C
ATOM   6570  C25 POPEg 190      89.441 109.656  58.469  1.00  0.00           C
ATOM   6573  C26 POPEg 190      88.511 108.456  58.259  1.00  0.00           C
ATOM   6576  C27 POPEg 190      87.851 108.505  56.879  1.00  0.00           C
ATOM   6579  C28 POPEg 190      86.861 107.374  56.589  1.00  0.00           C
ATOM   6582  C29 POPEg 190      86.451 107.446  55.139  1.00  0.00           C
ATOM   6584 0C21 POPEg 190      85.220 107.544  54.619  1.00  0.00           C
ATOM   6586 1C21 POPEg 190      83.900 107.576  55.339  1.00  0.00           C
ATOM   6589 2C21 POPEg 190      83.011 108.785  54.959  1.00  0.00           C
ATOM   6592 3C21 POPEg 190      82.871 108.946  53.449  1.00  0.00           C
ATOM   6595 4C21 POPEg 190      81.831 109.965  52.959  1.00  0.00           C
ATOM   6598 5C21 POPEg 190      82.230 110.494  51.579  1.00  0.00           C
ATOM   6601 6C21 POPEg 190      81.051 110.945  50.699  1.00  0.00           C
ATOM   6604 7C21 POPEg 190      81.521 111.306  49.289  1.00  0.00           C
ATOM   6607 8C21 POPEg 190      80.390 111.826  48.389  1.00  0.00           C
ATOM   6611  C33 POPEg 190      88.330 103.895  56.859  1.00  0.00           C
ATOM   6614  C34 POPEg 190      89.070 103.745  55.529  1.00  0.00           C
ATOM   6617  C35 POPEg 190      88.140 103.706  54.309  1.00  0.00           C
ATOM   6620  C36 POPEg 190      86.920 102.775  54.459  1.00  0.00           C
ATOM   6623  C37 POPEg 190      85.980 102.876  53.249  1.00  0.00           C
ATOM   6626  C38 POPEg 190      84.590 102.326  53.569  1.00  0.00           C
ATOM   6629  C39 POPEg 190      83.501 102.674  52.539  1.00  0.00           C
ATOM   6632 0C31 POPEg 190      83.450 101.726  51.329  1.00  0.00           C
ATOM   6635 1C31 POPEg 190      82.161 101.884  50.519  1.00  0.00           C
ATOM   6638 2C31 POPEg 190      82.211 101.266  49.119  1.00  0.00           C
ATOM   6641 3C31 POPEg 190      83.041 102.124  48.169  1.00  0.00           C
ATOM   6644 4C31 POPEg 190      82.811 101.884  46.679  1.00  0.00           C
ATOM   6647 5C31 POPEg 190      83.380 103.046  45.849  1.00  0.00           C
ATOM   6650 6C31 POPEg 190      83.111 102.936  44.349  1.00  0.00           C
ATOM   6654  NH3 POPEh 191      30.991  74.646  65.469  1.00  0.00           N
ATOM   6658  C12 POPEh 191      30.561  74.876  66.889  1.00  0.00           C
ATOM   6661  C11 POPEh 191      30.921  76.286  67.389  1.00  0.00           C
ATOM   6664  P   POPEh 191      30.521  78.816  66.969  1.00  0.00           P
ATOM   6665  O13 POPEh 191      29.411  79.646  66.459  1.00  0.00           O
ATOM   6666  O14 POPEh 191      30.871  79.035  68.379  1.00  0.00           O
ATOM   6667  O11 POPEh 191      31.791  79.046  66.029  1.00  0.00           O
ATOM   6668  O12 POPEh 191      30.171  77.286  66.699  1.00  0.00           O
ATOM   6669  C1  POPEh 191      31.531  79.415  64.659  1.00  0.00           C
ATOM   6672  C2  POPEh 191      30.961  78.315  63.729  1.00  0.00           C
ATOM   6674  O21 POPEh 191      31.461  78.515  62.399  1.00  0.00           O
ATOM   6675  C21 POPEh 191      31.161  79.646  61.779  1.00  0.00           C
ATOM   6676  O22 POPEh 191      30.721  80.665  62.279  1.00  0.00           O
ATOM   6677  C22 POPEh 191      31.371  79.436  60.269  1.00  0.00           C
ATOM   6680  C3  POPEh 191      29.391  78.216  63.719  1.00  0.00           C
ATOM   6683  O31 POPEh 191      28.891  77.576  62.539  1.00  0.00           O
ATOM   6684  C31 POPEh 191      29.151  76.275  62.439  1.00  0.00           C
ATOM   6685  O32 POPEh 191      29.571  75.565  63.339  1.00  0.00           O
ATOM   6686  C32 POPEh 191      28.931  75.855  60.989  1.00  0.00           C
ATOM   6689  C23 POPEh 191      30.171  79.965  59.449  1.00  0.00           C
ATOM   6692  C24 POPEh 191      30.211  79.536  57.969  1.00  0.00           C
ATOM   6695  C25 POPEh 191      29.141  78.496  57.609  1.00  0.00           C
ATOM   6698  C26 POPEh 191      28.761  78.455  56.119  1.00  0.00           C
ATOM   6701  C27 POPEh 191      27.401  77.766  55.919  1.00  0.00           C
ATOM   6704  C28 POPEh 191      26.821  77.796  54.499  1.00  0.00           C
ATOM   6707  C29 POPEh 191      27.581  76.885  53.569  1.00  0.00           C
ATOM   6709 0C21 POPEh 191      27.601  76.965  52.229  1.00  0.00           C
ATOM   6711 1C21 POPEh 191      26.861  77.965  51.379  1.00  0.00           C
ATOM   6714 2C21 POPEh 191      27.821  78.744  50.459  1.00  0.00           C
ATOM   6717 3C21 POPEh 191      27.061  79.705  49.529  1.00  0.00           C
ATOM   6720 4C21 POPEh 191      27.961  80.494  48.559  1.00  0.00           C
ATOM   6723 5C21 POPEh 191      28.701  79.625  47.529  1.00  0.00           C
ATOM   6726 6C21 POPEh 191      30.181  79.376  47.849  1.00  0.00           C
ATOM   6729 7C21 POPEh 191      30.951  78.806  46.659  1.00  0.00           C
ATOM   6732 8C21 POPEh 191      32.451  78.585  46.929  1.00  0.00           C
ATOM   6736  C33 POPEh 191      27.511  75.286  60.739  1.00  0.00           C
ATOM   6739  C34 POPEh 191      27.041  75.586  59.309  1.00  0.00           C
ATOM   6742  C35 POPEh 191      25.751  74.836  58.959  1.00  0.00           C
ATOM   6745  C36 POPEh 191      24.961  75.486  57.819  1.00  0.00           C
ATOM   6748  C37 POPEh 191      24.181  74.456  56.999  1.00  0.00           C
ATOM   6751  C38 POPEh 191      23.041  75.095  56.189  1.00  0.00           C
ATOM   6754  C39 POPEh 191      22.541  74.175  55.069  1.00  0.00           C
ATOM   6757 0C31 POPEh 191      23.351  74.355  53.779  1.00  0.00           C
ATOM   6760 1C31 POPEh 191      22.901  73.416  52.649  1.00  0.00           C
ATOM   6763 2C31 POPEh 191      23.781  73.495  51.399  1.00  0.00           C
ATOM   6766 3C31 POPEh 191      23.751  74.854  50.679  1.00  0.00           C
ATOM   6769 4C31 POPEh 191      24.741  74.906  49.509  1.00  0.00           C
ATOM   6772 5C31 POPEh 191      24.711  76.216  48.719  1.00  0.00           C
ATOM   6775 6C31 POPEh 191      24.031  76.086  47.349  1.00  0.00           C
ATOM   6779  NH3 POPEi 192      62.830 110.665  20.489  1.00  0.00           N
ATOM   6783  C12 POPEi 192      62.471 111.835  19.599  1.00  0.00           C
ATOM   6786  C11 POPEi 192      61.650 112.954  20.289  1.00  0.00           C
ATOM   6789  P   POPEi 192      61.900 115.165  21.669  1.00  0.00           P
ATOM   6790  O13 POPEi 192      62.851 116.196  21.159  1.00  0.00           O
ATOM   6791  O14 POPEi 192      60.461 115.324  21.359  1.00  0.00           O
ATOM   6792  O11 POPEi 192      62.071 115.076  23.249  1.00  0.00           O
ATOM   6793  O12 POPEi 192      62.431 113.725  21.219  1.00  0.00           O
ATOM   6794  C1  POPEi 192      61.720 113.885  23.969  1.00  0.00           C
ATOM   6797  C2  POPEi 192      60.911 114.214  25.259  1.00  0.00           C
ATOM   6799  O21 POPEi 192      60.271 113.006  25.709  1.00  0.00           O
ATOM   6800  C21 POPEi 192      61.080 112.215  26.409  1.00  0.00           C
ATOM   6801  O22 POPEi 192      62.271 112.404  26.599  1.00  0.00           O
ATOM   6802  C22 POPEi 192      60.271 111.054  26.989  1.00  0.00           C
ATOM   6805  C3  POPEi 192      59.830 115.305  24.979  1.00  0.00           C
ATOM   6808  O31 POPEi 192      58.970 115.796  26.039  1.00  0.00           O
ATOM   6809  C31 POPEi 192      59.011 115.445  27.329  1.00  0.00           C
ATOM   6810  O32 POPEi 192      59.700 114.605  27.849  1.00  0.00           O
ATOM   6811  C32 POPEi 192      58.131 116.434  28.089  1.00  0.00           C
ATOM   6814  C23 POPEi 192      61.141 110.096  27.819  1.00  0.00           C
ATOM   6817  C24 POPEi 192      60.311 109.195  28.759  1.00  0.00           C
ATOM   6820  C25 POPEi 192      59.430 108.156  28.059  1.00  0.00           C
ATOM   6823  C26 POPEi 192      58.491 107.456  29.049  1.00  0.00           C
ATOM   6826  C27 POPEi 192      57.650 106.346  28.409  1.00  0.00           C
ATOM   6829  C28 POPEi 192      56.391 105.995  29.209  1.00  0.00           C
ATOM   6832  C29 POPEi 192      56.681 105.576  30.629  1.00  0.00           C
ATOM   6834 0C21 POPEi 192      56.650 104.314  31.109  1.00  0.00           C
ATOM   6836 1C21 POPEi 192      56.381 103.064  30.319  1.00  0.00           C
ATOM   6839 2C21 POPEi 192      57.161 101.875  30.919  1.00  0.00           C
ATOM   6842 3C21 POPEi 192      56.580 100.506  30.519  1.00  0.00           C
ATOM   6845 4C21 POPEi 192      57.271  99.314  31.219  1.00  0.00           C
ATOM   6848 5C21 POPEi 192      57.341  99.454  32.749  1.00  0.00           C
ATOM   6851 6C21 POPEi 192      57.591  98.125  33.469  1.00  0.00           C
ATOM   6854 7C21 POPEi 192      57.691  98.326  34.989  1.00  0.00           C
ATOM   6857 8C21 POPEi 192      57.861  97.024  35.769  1.00  0.00           C
ATOM   6861  C33 POPEi 192      57.601 115.936  29.459  1.00  0.00           C
ATOM   6864  C34 POPEi 192      56.930 117.094  30.199  1.00  0.00           C
ATOM   6867  C35 POPEi 192      55.961 116.686  31.319  1.00  0.00           C
ATOM   6870  C36 POPEi 192      56.631 116.124  32.569  1.00  0.00           C
ATOM   6873  C37 POPEi 192      55.581 115.786  33.639  1.00  0.00           C
ATOM   6876  C38 POPEi 192      56.131 114.925  34.779  1.00  0.00           C
ATOM   6879  C39 POPEi 192      56.591 115.686  36.019  1.00  0.00           C
ATOM   6882 0C31 POPEi 192      57.271 114.695  36.979  1.00  0.00           C
ATOM   6885 1C31 POPEi 192      57.361 115.156  38.429  1.00  0.00           C
ATOM   6888 2C31 POPEi 192      57.881 114.025  39.329  1.00  0.00           C
ATOM   6891 3C31 POPEi 192      57.871 114.396  40.819  1.00  0.00           C
ATOM   6894 4C31 POPEi 192      58.501 113.296  41.679  1.00  0.00           C
ATOM   6897 5C31 POPEi 192      58.631 113.715  43.139  1.00  0.00           C
ATOM   6900 6C31 POPEi 192      59.321 112.674  44.019  1.00  0.00           C
ATOM   6904  NH3 POPEj 193      19.451  36.946  26.969  1.00  0.00           N
ATOM   6908  C12 POPEj 193      20.101  35.596  26.849  1.00  0.00           C
ATOM   6911  C11 POPEj 193      20.771  35.386  25.479  1.00  0.00           C
ATOM   6914  P   POPEj 193      23.121  34.226  25.829  1.00  0.00           P
ATOM   6915  O13 POPEj 193      23.331  33.245  26.909  1.00  0.00           O
ATOM   6916  O14 POPEj 193      23.861  33.986  24.569  1.00  0.00           O
ATOM   6917  O11 POPEj 193      23.331  35.706  26.359  1.00  0.00           O
ATOM   6918  O12 POPEj 193      21.571  34.196  25.449  1.00  0.00           O
ATOM   6919  C1  POPEj 193      24.541  36.116  26.999  1.00  0.00           C
ATOM   6922  C2  POPEj 193      24.351  37.376  27.899  1.00  0.00           C
ATOM   6924  O21 POPEj 193      24.921  37.146  29.199  1.00  0.00           O
ATOM   6925  C21 POPEj 193      24.221  36.456  30.069  1.00  0.00           C
ATOM   6926  O22 POPEj 193      23.171  35.866  29.889  1.00  0.00           O
ATOM   6927  C22 POPEj 193      24.921  36.605  31.439  1.00  0.00           C
ATOM   6930  C3  POPEj 193      22.881  37.936  27.939  1.00  0.00           C
ATOM   6933  O31 POPEj 193      22.671  38.886  29.019  1.00  0.00           O
ATOM   6934  C31 POPEj 193      21.431  38.956  29.499  1.00  0.00           C
ATOM   6935  O32 POPEj 193      20.491  38.296  29.109  1.00  0.00           O
ATOM   6936  C32 POPEj 193      21.381  40.046  30.569  1.00  0.00           C
ATOM   6939  C23 POPEj 193      24.021  36.216  32.649  1.00  0.00           C
ATOM   6942  C24 POPEj 193      24.441  36.916  33.959  1.00  0.00           C
ATOM   6945  C25 POPEj 193      25.721  36.376  34.619  1.00  0.00           C
ATOM   6948  C26 POPEj 193      25.971  37.076  35.959  1.00  0.00           C
ATOM   6951  C27 POPEj 193      27.171  36.556  36.759  1.00  0.00           C
ATOM   6954  C28 POPEj 193      27.381  37.286  38.109  1.00  0.00           C
ATOM   6957  C29 POPEj 193      26.251  37.096  39.079  1.00  0.00           C
ATOM   6959 0C21 POPEj 193      26.361  36.925  40.409  1.00  0.00           C
ATOM   6961 1C21 POPEj 193      27.651  36.956  41.179  1.00  0.00           C
ATOM   6964 2C21 POPEj 193      27.441  37.256  42.679  1.00  0.00           C
ATOM   6967 3C21 POPEj 193      26.831  38.636  42.969  1.00  0.00           C
ATOM   6970 4C21 POPEj 193      26.671  38.926  44.479  1.00  0.00           C
ATOM   6973 5C21 POPEj 193      28.011  39.146  45.199  1.00  0.00           C
ATOM   6976 6C21 POPEj 193      27.881  39.026  46.729  1.00  0.00           C
ATOM   6979 7C21 POPEj 193      29.241  39.056  47.429  1.00  0.00           C
ATOM   6982 8C21 POPEj 193      29.191  38.525  48.869  1.00  0.00           C
ATOM   6986  C33 POPEj 193      20.951  39.586  31.989  1.00  0.00           C
ATOM   6989  C34 POPEj 193      21.141  40.726  32.999  1.00  0.00           C
ATOM   6992  C35 POPEj 193      20.781  40.376  34.449  1.00  0.00           C
ATOM   6995  C36 POPEj 193      20.781  41.636  35.349  1.00  0.00           C
ATOM   6998  C37 POPEj 193      20.431  41.366  36.819  1.00  0.00           C
ATOM   7001  C38 POPEj 193      20.321  42.676  37.609  1.00  0.00           C
ATOM   7004  C39 POPEj 193      20.091  42.506  39.129  1.00  0.00           C
ATOM   7007 0C31 POPEj 193      20.541  43.756  39.889  1.00  0.00           C
ATOM   7010 1C31 POPEj 193      20.481  43.666  41.419  1.00  0.00           C
ATOM   7013 2C31 POPEj 193      21.501  44.616  42.049  1.00  0.00           C
ATOM   7016 3C31 POPEj 193      21.451  44.726  43.579  1.00  0.00           C
ATOM   7019 4C31 POPEj 193      21.531  43.385  44.319  1.00  0.00           C
ATOM   7022 5C31 POPEj 193      21.671  43.585  45.829  1.00  0.00           C
ATOM   7025 6C31 POPEj 193      21.671  42.275  46.629  1.00  0.00           C
ATOM   7029  NH3 POPEk 194      70.031  41.536  63.029  1.00  0.00           N
ATOM   7033  C12 POPEk 194      69.801  43.036  62.979  1.00  0.00           C
ATOM   7036  C11 POPEk 194      68.791  43.506  64.049  1.00  0.00           C
ATOM   7039  P   POPEk 194      68.551  46.126  63.819  1.00  0.00           P
ATOM   7040  O13 POPEk 194      67.071  46.116  63.729  1.00  0.00           O
ATOM   7041  O14 POPEk 194      69.131  47.296  64.509  1.00  0.00           O
ATOM   7042  O11 POPEk 194      69.170  46.106  62.359  1.00  0.00           O
ATOM   7043  O12 POPEk 194      69.111  44.826  64.499  1.00  0.00           O
ATOM   7044  C1  POPEk 194      68.551  46.946  61.369  1.00  0.00           C
ATOM   7047  C2  POPEk 194      69.580  47.756  60.539  1.00  0.00           C
ATOM   7049  O21 POPEk 194      68.841  48.816  59.879  1.00  0.00           O
ATOM   7050  C21 POPEk 194      69.191  50.066  60.169  1.00  0.00           C
ATOM   7051  O22 POPEk 194      70.121  50.416  60.869  1.00  0.00           O
ATOM   7052  C22 POPEk 194      68.211  51.046  59.509  1.00  0.00           C
ATOM   7055  C3  POPEk 194      70.280  46.826  59.499  1.00  0.00           C
ATOM   7058  O31 POPEk 194      71.351  47.536  58.839  1.00  0.00           O
ATOM   7059  C31 POPEk 194      71.041  48.116  57.699  1.00  0.00           C
ATOM   7060  O32 POPEk 194      70.031  47.906  57.039  1.00  0.00           O
ATOM   7061  C32 POPEk 194      72.061  49.196  57.409  1.00  0.00           C
ATOM   7064  C23 POPEk 194      67.441  51.896  60.569  1.00  0.00           C
ATOM   7067  C24 POPEk 194      66.250  52.676  59.979  1.00  0.00           C
ATOM   7070  C25 POPEk 194      66.661  53.846  59.079  1.00  0.00           C
ATOM   7073  C26 POPEk 194      65.470  54.716  58.639  1.00  0.00           C
ATOM   7076  C27 POPEk 194      65.841  55.686  57.499  1.00  0.00           C
ATOM   7079  C28 POPEk 194      64.651  56.456  56.899  1.00  0.00           C
ATOM   7082  C29 POPEk 194      63.841  55.616  55.949  1.00  0.00           C
ATOM   7084 0C21 POPEk 194      63.211  56.036  54.839  1.00  0.00           C
ATOM   7086 1C21 POPEk 194      63.121  57.446  54.309  1.00  0.00           C
ATOM   7089 2C21 POPEk 194      61.681  57.995  54.139  1.00  0.00           C
ATOM   7092 3C21 POPEk 194      60.791  57.296  53.089  1.00  0.00           C
ATOM   7095 4C21 POPEk 194      60.181  55.955  53.539  1.00  0.00           C
ATOM   7098 5C21 POPEk 194      58.681  55.796  53.219  1.00  0.00           C
ATOM   7101 6C21 POPEk 194      57.771  56.696  54.059  1.00  0.00           C
ATOM   7104 7C21 POPEk 194      56.291  56.326  53.969  1.00  0.00           C
ATOM   7107 8C21 POPEk 194      55.411  57.146  54.909  1.00  0.00           C
ATOM   7111  C33 POPEk 194      71.991  49.726  55.959  1.00  0.00           C
ATOM   7114  C34 POPEk 194      72.671  51.096  55.829  1.00  0.00           C
ATOM   7117  C35 POPEk 194      72.571  51.646  54.409  1.00  0.00           C
ATOM   7120  C36 POPEk 194      72.661  53.175  54.329  1.00  0.00           C
ATOM   7123  C37 POPEk 194      74.021  53.756  54.729  1.00  0.00           C
ATOM   7126  C38 POPEk 194      74.080  55.296  54.679  1.00  0.00           C
ATOM   7129  C39 POPEk 194      73.401  55.856  53.419  1.00  0.00           C
ATOM   7132 0C31 POPEk 194      73.661  57.346  53.189  1.00  0.00           C
ATOM   7135 1C31 POPEk 194      72.790  57.896  52.059  1.00  0.00           C
ATOM   7138 2C31 POPEk 194      73.171  59.326  51.639  1.00  0.00           C
ATOM   7141 3C31 POPEk 194      72.920  60.376  52.739  1.00  0.00           C
ATOM   7144 4C31 POPEk 194      73.781  61.626  52.529  1.00  0.00           C
ATOM   7147 5C31 POPEk 194      73.701  62.616  53.689  1.00  0.00           C
ATOM   7150 6C31 POPEk 194      74.591  63.845  53.479  1.00  0.00           C
ATOM   7154  NH3 POPEl 195     131.631  11.296  22.249  1.00  0.00           N
ATOM   7158  C12 POPEl 195     131.981  12.516  23.049  1.00  0.00           C
ATOM   7161  C11 POPEl 195     132.281  13.736  22.149  1.00  0.00           C
ATOM   7164  P   POPEl 195     130.071  14.126  20.819  1.00  0.00           P
ATOM   7165  O13 POPEl 195     130.581  12.876  20.189  1.00  0.00           O
ATOM   7166  O14 POPEl 195     129.671  15.276  19.979  1.00  0.00           O
ATOM   7167  O11 POPEl 195     128.860  13.686  21.729  1.00  0.00           O
ATOM   7168  O12 POPEl 195     131.131  14.566  21.909  1.00  0.00           O
ATOM   7169  C1  POPEl 195     127.990  14.696  22.249  1.00  0.00           C
ATOM   7172  C2  POPEl 195     128.531  15.296  23.579  1.00  0.00           C
ATOM   7174  O21 POPEl 195     127.831  14.636  24.649  1.00  0.00           O
ATOM   7175  C21 POPEl 195     128.531  13.846  25.439  1.00  0.00           C
ATOM   7176  O22 POPEl 195     129.741  13.736  25.439  1.00  0.00           O
ATOM   7177  C22 POPEl 195     127.591  13.106  26.389  1.00  0.00           C
ATOM   7180  C3  POPEl 195     128.291  16.836  23.639  1.00  0.00           C
ATOM   7183  O31 POPEl 195     129.301  17.486  24.439  1.00  0.00           O
ATOM   7184  C31 POPEl 195     129.051  17.506  25.739  1.00  0.00           C
ATOM   7185  O32 POPEl 195     128.020  17.126  26.259  1.00  0.00           O
ATOM   7186  C32 POPEl 195     130.271  18.046  26.469  1.00  0.00           C
ATOM   7189  C23 POPEl 195     128.111  13.146  27.849  1.00  0.00           C
ATOM   7192  C24 POPEl 195     127.071  12.636  28.869  1.00  0.00           C
ATOM   7195  C25 POPEl 195     127.531  12.796  30.319  1.00  0.00           C
ATOM   7198  C26 POPEl 195     126.381  12.796  31.339  1.00  0.00           C
ATOM   7201  C27 POPEl 195     126.850  12.606  32.789  1.00  0.00           C
ATOM   7204  C28 POPEl 195     125.980  13.366  33.819  1.00  0.00           C
ATOM   7207  C29 POPEl 195     126.500  14.756  34.079  1.00  0.00           C
ATOM   7209 0C21 POPEl 195     127.001  15.246  35.229  1.00  0.00           C
ATOM   7211 1C21 POPEl 195     127.160  14.526  36.549  1.00  0.00           C
ATOM   7214 2C21 POPEl 195     126.581  15.346  37.719  1.00  0.00           C
ATOM   7217 3C21 POPEl 195     127.120  14.926  39.089  1.00  0.00           C
ATOM   7220 4C21 POPEl 195     126.080  15.116  40.199  1.00  0.00           C
ATOM   7223 5C21 POPEl 195     126.630  14.866  41.609  1.00  0.00           C
ATOM   7226 6C21 POPEl 195     126.791  13.396  41.999  1.00  0.00           C
ATOM   7229 7C21 POPEl 195     127.090  13.206  43.489  1.00  0.00           C
ATOM   7232 8C21 POPEl 195     127.130  11.736  43.939  1.00  0.00           C
ATOM   7236  C33 POPEl 195     129.942  18.956  27.669  1.00  0.00           C
ATOM   7239  C34 POPEl 195     129.541  18.156  28.909  1.00  0.00           C
ATOM   7242  C35 POPEl 195     129.751  18.946  30.209  1.00  0.00           C
ATOM   7245  C36 POPEl 195     129.620  18.056  31.449  1.00  0.00           C
ATOM   7248  C37 POPEl 195     129.891  18.826  32.749  1.00  0.00           C
ATOM   7251  C38 POPEl 195     129.620  17.986  33.999  1.00  0.00           C
ATOM   7254  C39 POPEl 195     129.851  18.806  35.259  1.00  0.00           C
ATOM   7257 0C31 POPEl 195     129.530  18.046  36.549  1.00  0.00           C
ATOM   7260 1C31 POPEl 195     129.781  18.956  37.759  1.00  0.00           C
ATOM   7263 2C31 POPEl 195     129.361  18.356  39.099  1.00  0.00           C
ATOM   7266 3C31 POPEl 195     129.600  19.386  40.199  1.00  0.00           C
ATOM   7269 4C31 POPEl 195     129.320  18.886  41.619  1.00  0.00           C
ATOM   7272 5C31 POPEl 195     129.921  19.866  42.629  1.00  0.00           C
ATOM   7275 6C31 POPEl 195     129.600  19.526  44.079  1.00  0.00           C
ATOM   7279  NH3 POPEm 196      32.861  43.906  67.329  1.00  0.00           N
ATOM   7283  C12 POPEm 196      33.841  43.196  68.229  1.00  0.00           C
ATOM   7286  C11 POPEm 196      35.221  43.896  68.359  1.00  0.00           C
ATOM   7289  P   POPEm 196      34.731  46.426  67.909  1.00  0.00           P
ATOM   7290  O13 POPEm 196      33.311  46.666  68.219  1.00  0.00           O
ATOM   7291  O14 POPEm 196      35.661  47.546  68.139  1.00  0.00           O
ATOM   7292  O11 POPEm 196      34.821  45.786  66.469  1.00  0.00           O
ATOM   7293  O12 POPEm 196      35.121  45.226  68.859  1.00  0.00           O
ATOM   7294  C1  POPEm 196      35.141  46.406  65.229  1.00  0.00           C
ATOM   7297  C2  POPEm 196      33.881  46.616  64.329  1.00  0.00           C
ATOM   7299  O21 POPEm 196      33.811  45.616  63.269  1.00  0.00           O
ATOM   7300  C21 POPEm 196      32.661  44.946  63.169  1.00  0.00           C
ATOM   7301  O22 POPEm 196      31.681  45.105  63.879  1.00  0.00           O
ATOM   7302  C22 POPEm 196      32.751  43.986  61.959  1.00  0.00           C
ATOM   7305  C3  POPEm 196      33.871  48.016  63.679  1.00  0.00           C
ATOM   7308  O31 POPEm 196      32.571  48.276  63.099  1.00  0.00           O
ATOM   7309  C31 POPEm 196      32.311  48.366  61.789  1.00  0.00           C
ATOM   7310  O32 POPEm 196      31.181  48.466  61.339  1.00  0.00           O
ATOM   7311  C32 POPEm 196      33.541  48.426  60.879  1.00  0.00           C
ATOM   7314  C23 POPEm 196      31.741  42.796  61.959  1.00  0.00           C
ATOM   7317  C24 POPEm 196      32.381  41.416  61.709  1.00  0.00           C
ATOM   7320  C25 POPEm 196      32.621  41.076  60.219  1.00  0.00           C
ATOM   7323  C26 POPEm 196      33.621  39.916  59.999  1.00  0.00           C
ATOM   7326  C27 POPEm 196      34.091  39.856  58.539  1.00  0.00           C
ATOM   7329  C28 POPEm 196      35.031  38.686  58.199  1.00  0.00           C
ATOM   7332  C29 POPEm 196      35.421  38.746  56.739  1.00  0.00           C
ATOM   7334 0C21 POPEm 196      36.431  38.096  56.129  1.00  0.00           C
ATOM   7336 1C21 POPEm 196      37.421  37.156  56.769  1.00  0.00           C
ATOM   7339 2C21 POPEm 196      38.860  37.326  56.249  1.00  0.00           C
ATOM   7342 3C21 POPEm 196      39.051  36.906  54.779  1.00  0.00           C
ATOM   7345 4C21 POPEm 196      40.521  36.916  54.319  1.00  0.00           C
ATOM   7348 5C21 POPEm 196      41.021  38.306  53.889  1.00  0.00           C
ATOM   7351 6C21 POPEm 196      42.471  38.286  53.399  1.00  0.00           C
ATOM   7354 7C21 POPEm 196      42.841  39.546  52.609  1.00  0.00           C
ATOM   7357 8C21 POPEm 196      44.261  39.515  52.039  1.00  0.00           C
ATOM   7361  C33 POPEm 196      33.101  48.556  59.399  1.00  0.00           C
ATOM   7364  C34 POPEm 196      34.220  48.896  58.399  1.00  0.00           C
ATOM   7367  C35 POPEm 196      34.801  50.306  58.529  1.00  0.00           C
ATOM   7370  C36 POPEm 196      35.721  50.596  57.329  1.00  0.00           C
ATOM   7373  C37 POPEm 196      36.231  52.046  57.219  1.00  0.00           C
ATOM   7376  C38 POPEm 196      37.251  52.216  56.079  1.00  0.00           C
ATOM   7379  C39 POPEm 196      36.691  51.866  54.689  1.00  0.00           C
ATOM   7382 0C31 POPEm 196      37.771  51.596  53.619  1.00  0.00           C
ATOM   7385 1C31 POPEm 196      37.301  50.516  52.629  1.00  0.00           C
ATOM   7388 2C31 POPEm 196      38.411  50.016  51.699  1.00  0.00           C
ATOM   7391 3C31 POPEm 196      38.081  48.706  50.979  1.00  0.00           C
ATOM   7394 4C31 POPEm 196      36.831  48.716  50.079  1.00  0.00           C
ATOM   7397 5C31 POPEm 196      36.821  47.466  49.179  1.00  0.00           C
ATOM   7400 6C31 POPEm 196      35.771  47.456  48.069  1.00  0.00           C
ATOM   7404  NH3 POPEn 197     131.572  33.966  21.909  1.00  0.00           N
ATOM   7408  C12 POPEn 197     131.461  33.906  23.419  1.00  0.00           C
ATOM   7411  C11 POPEn 197     130.341  32.966  23.909  1.00  0.00           C
ATOM   7414  P   POPEn 197     127.941  32.216  23.159  1.00  0.00           P
ATOM   7415  O13 POPEn 197     127.251  32.476  21.869  1.00  0.00           O
ATOM   7416  O14 POPEn 197     128.421  30.846  23.379  1.00  0.00           O
ATOM   7417  O11 POPEn 197     126.871  32.516  24.289  1.00  0.00           O
ATOM   7418  O12 POPEn 197     129.070  33.306  23.359  1.00  0.00           O
ATOM   7419  C1  POPEn 197     127.120  33.276  25.469  1.00  0.00           C
ATOM   7422  C2  POPEn 197     127.370  32.466  26.759  1.00  0.00           C
ATOM   7424  O21 POPEn 197     128.191  33.226  27.659  1.00  0.00           O
ATOM   7425  C21 POPEn 197     127.720  34.396  28.069  1.00  0.00           C
ATOM   7426  O22 POPEn 197     126.610  34.846  27.859  1.00  0.00           O
ATOM   7427  C22 POPEn 197     128.820  35.126  28.819  1.00  0.00           C
ATOM   7430  C3  POPEn 197     128.070  31.116  26.479  1.00  0.00           C
ATOM   7433  O31 POPEn 197     128.270  30.376  27.699  1.00  0.00           O
ATOM   7434  C31 POPEn 197     129.490  30.466  28.219  1.00  0.00           C
ATOM   7435  O32 POPEn 197     130.411  31.116  27.779  1.00  0.00           O
ATOM   7436  C32 POPEn 197     129.520  29.616  29.489  1.00  0.00           C
ATOM   7439  C23 POPEn 197     128.951  34.616  30.269  1.00  0.00           C
ATOM   7442  C24 POPEn 197     130.241  35.126  30.919  1.00  0.00           C
ATOM   7445  C25 POPEn 197     130.401  34.666  32.379  1.00  0.00           C
ATOM   7448  C26 POPEn 197     131.812  34.956  32.889  1.00  0.00           C
ATOM   7451  C27 POPEn 197     132.111  34.366  34.279  1.00  0.00           C
ATOM   7454  C28 POPEn 197     132.162  35.396  35.419  1.00  0.00           C
ATOM   7457  C29 POPEn 197     130.821  35.956  35.829  1.00  0.00           C
ATOM   7459 0C21 POPEn 197     130.352  36.016  37.089  1.00  0.00           C
ATOM   7461 1C21 POPEn 197     131.071  35.536  38.329  1.00  0.00           C
ATOM   7464 2C21 POPEn 197     130.621  34.116  38.699  1.00  0.00           C
ATOM   7467 3C21 POPEn 197     131.442  33.526  39.849  1.00  0.00           C
ATOM   7470 4C21 POPEn 197     131.071  32.065  40.179  1.00  0.00           C
ATOM   7473 5C21 POPEn 197     129.590  31.886  40.519  1.00  0.00           C
ATOM   7476 6C21 POPEn 197     129.301  30.556  41.229  1.00  0.00           C
ATOM   7479 7C21 POPEn 197     127.820  30.366  41.549  1.00  0.00           C
ATOM   7482 8C21 POPEn 197     127.561  29.126  42.419  1.00  0.00           C
ATOM   7486  C33 POPEn 197     129.170  30.416  30.759  1.00  0.00           C
ATOM   7489  C34 POPEn 197     128.671  29.466  31.839  1.00  0.00           C
ATOM   7492  C35 POPEn 197     128.671  30.066  33.249  1.00  0.00           C
ATOM   7495  C36 POPEn 197     127.920  31.386  33.399  1.00  0.00           C
ATOM   7498  C37 POPEn 197     128.000  31.846  34.859  1.00  0.00           C
ATOM   7501  C38 POPEn 197     127.491  33.276  35.079  1.00  0.00           C
ATOM   7504  C39 POPEn 197     127.241  33.566  36.569  1.00  0.00           C
ATOM   7507 0C31 POPEn 197     125.961  32.896  37.079  1.00  0.00           C
ATOM   7510 1C31 POPEn 197     125.640  33.276  38.529  1.00  0.00           C
ATOM   7513 2C31 POPEn 197     124.231  32.826  38.939  1.00  0.00           C
ATOM   7516 3C31 POPEn 197     123.860  33.156  40.389  1.00  0.00           C
ATOM   7519 4C31 POPEn 197     124.011  34.646  40.739  1.00  0.00           C
ATOM   7522 5C31 POPEn 197     123.620  34.966  42.189  1.00  0.00           C
ATOM   7525 6C31 POPEn 197     124.121  36.336  42.619  1.00  0.00           C
ATOM   7529  NH3 POPEo 198      92.720 104.496  21.959  1.00  0.00           N
ATOM   7533  C12 POPEo 198      91.610 105.035  22.789  1.00  0.00           C
ATOM   7536  C11 POPEo 198      90.911 106.225  22.089  1.00  0.00           C
ATOM   7539  P   POPEo 198      93.070 107.824  22.579  1.00  0.00           P
ATOM   7540  O13 POPEo 198      94.081 106.814  22.209  1.00  0.00           O
ATOM   7541  O14 POPEo 198      93.340 109.235  22.279  1.00  0.00           O
ATOM   7542  O11 POPEo 198      92.820 107.696  24.119  1.00  0.00           O
ATOM   7543  O12 POPEo 198      91.631 107.465  22.029  1.00  0.00           O
ATOM   7544  C1  POPEo 198      93.890 108.094  24.989  1.00  0.00           C
ATOM   7547  C2  POPEo 198      93.291 108.445  26.359  1.00  0.00           C
ATOM   7549  O21 POPEo 198      94.271 109.145  27.139  1.00  0.00           O
ATOM   7550  C21 POPEo 198      93.800 109.826  28.159  1.00  0.00           C
ATOM   7551  O22 POPEo 198      92.631 110.076  28.369  1.00  0.00           O
ATOM   7552  C22 POPEo 198      94.931 110.165  29.119  1.00  0.00           C
ATOM   7555  C3  POPEo 198      92.820 107.136  27.049  1.00  0.00           C
ATOM   7558  O31 POPEo 198      91.661 107.395  27.869  1.00  0.00           O
ATOM   7559  C31 POPEo 198      91.731 106.965  29.119  1.00  0.00           C
ATOM   7560  O32 POPEo 198      92.571 106.196  29.559  1.00  0.00           O
ATOM   7561  C32 POPEo 198      90.631 107.626  29.929  1.00  0.00           C
ATOM   7564  C23 POPEo 198      94.571 109.706  30.549  1.00  0.00           C
ATOM   7567  C24 POPEo 198      95.780 109.576  31.489  1.00  0.00           C
ATOM   7570  C25 POPEo 198      96.390 108.165  31.559  1.00  0.00           C
ATOM   7573  C26 POPEo 198      97.060 107.716  30.249  1.00  0.00           C
ATOM   7576  C27 POPEo 198      97.890 106.434  30.399  1.00  0.00           C
ATOM   7579  C28 POPEo 198      98.301 105.774  29.059  1.00  0.00           C
ATOM   7582  C29 POPEo 198      99.420 106.424  28.269  1.00  0.00           C
ATOM   7584 0C21 POPEo 198     100.721 106.076  28.339  1.00  0.00           C
ATOM   7586 1C21 POPEo 198     101.290 105.056  29.289  1.00  0.00           C
ATOM   7589 2C21 POPEo 198     102.761 105.366  29.609  1.00  0.00           C
ATOM   7592 3C21 POPEo 198     102.971 106.626  30.459  1.00  0.00           C
ATOM   7595 4C21 POPEo 198     104.460 106.844  30.749  1.00  0.00           C
ATOM   7598 5C21 POPEo 198     104.751 107.684  31.999  1.00  0.00           C
ATOM   7601 6C21 POPEo 198     104.460 109.186  31.859  1.00  0.00           C
ATOM   7604 7C21 POPEo 198     104.730 109.925  33.179  1.00  0.00           C
ATOM   7607 8C21 POPEo 198     104.900 111.434  33.039  1.00  0.00           C
ATOM   7611  C33 POPEo 198      90.050 106.626  30.939  1.00  0.00           C
ATOM   7614  C34 POPEo 198      88.900 107.206  31.769  1.00  0.00           C
ATOM   7617  C35 POPEo 198      89.210 108.566  32.419  1.00  0.00           C
ATOM   7620  C36 POPEo 198      90.441 108.576  33.339  1.00  0.00           C
ATOM   7623  C37 POPEo 198      90.180 107.866  34.669  1.00  0.00           C
ATOM   7626  C38 POPEo 198      91.440 107.656  35.519  1.00  0.00           C
ATOM   7629  C39 POPEo 198      92.041 108.955  36.079  1.00  0.00           C
ATOM   7632 0C31 POPEo 198      93.391 109.314  35.439  1.00  0.00           C
ATOM   7635 1C31 POPEo 198      94.250 110.236  36.319  1.00  0.00           C
ATOM   7638 2C31 POPEo 198      95.700 110.314  35.829  1.00  0.00           C
ATOM   7641 3C31 POPEo 198      96.561 111.266  36.679  1.00  0.00           C
ATOM   7644 4C31 POPEo 198      98.000 111.355  36.159  1.00  0.00           C
ATOM   7647 5C31 POPEo 198      98.811 112.436  36.879  1.00  0.00           C
ATOM   7650 6C31 POPEo 198     100.110 112.785  36.149  1.00  0.00           C
ATOM   7654  NH3 POPEp 199     112.001  21.476  19.589  1.00  0.00           N
ATOM   7658  C12 POPEp 199     110.581  21.486  19.129  1.00  0.00           C
ATOM   7661  C11 POPEp 199     109.681  22.486  19.859  1.00  0.00           C
ATOM   7664  P   POPEp 199     107.111  22.806  20.129  1.00  0.00           P
ATOM   7665  O13 POPEp 199     106.370  23.746  19.289  1.00  0.00           O
ATOM   7666  O14 POPEp 199     106.360  21.606  20.549  1.00  0.00           O
ATOM   7667  O11 POPEp 199     107.731  23.536  21.389  1.00  0.00           O
ATOM   7668  O12 POPEp 199     108.380  22.366  19.279  1.00  0.00           O
ATOM   7669  C1  POPEp 199     107.400  24.906  21.669  1.00  0.00           C
ATOM   7672  C2  POPEp 199     108.111  25.396  22.969  1.00  0.00           C
ATOM   7674  O21 POPEp 199     107.741  24.596  24.109  1.00  0.00           O
ATOM   7675  C21 POPEp 199     106.500  24.766  24.579  1.00  0.00           C
ATOM   7676  O22 POPEp 199     105.681  25.566  24.169  1.00  0.00           O
ATOM   7677  C22 POPEp 199     106.290  23.846  25.789  1.00  0.00           C
ATOM   7680  C3  POPEp 199     108.021  26.946  23.189  1.00  0.00           C
ATOM   7683  O31 POPEp 199     109.191  27.456  23.859  1.00  0.00           O
ATOM   7684  C31 POPEp 199     109.151  27.406  25.199  1.00  0.00           C
ATOM   7685  O32 POPEp 199     108.240  26.976  25.869  1.00  0.00           O
ATOM   7686  C32 POPEp 199     110.460  27.966  25.729  1.00  0.00           C
ATOM   7689  C23 POPEp 199     105.101  24.296  26.679  1.00  0.00           C
ATOM   7692  C24 POPEp 199     105.171  23.776  28.129  1.00  0.00           C
ATOM   7695  C25 POPEp 199     105.880  24.766  29.069  1.00  0.00           C
ATOM   7698  C26 POPEp 199     105.921  24.336  30.539  1.00  0.00           C
ATOM   7701  C27 POPEp 199     106.661  25.356  31.419  1.00  0.00           C
ATOM   7704  C28 POPEp 199     106.701  25.046  32.929  1.00  0.00           C
ATOM   7707  C29 POPEp 199     107.230  26.236  33.689  1.00  0.00           C
ATOM   7709 0C21 POPEp 199     106.850  26.686  34.899  1.00  0.00           C
ATOM   7711 1C21 POPEp 199     105.830  26.056  35.819  1.00  0.00           C
ATOM   7714 2C21 POPEp 199     106.230  26.176  37.299  1.00  0.00           C
ATOM   7717 3C21 POPEp 199     105.110  25.666  38.229  1.00  0.00           C
ATOM   7720 4C21 POPEp 199     105.530  25.556  39.699  1.00  0.00           C
ATOM   7723 5C21 POPEp 199     104.381  25.026  40.569  1.00  0.00           C
ATOM   7726 6C21 POPEp 199     104.761  24.656  42.009  1.00  0.00           C
ATOM   7729 7C21 POPEp 199     103.620  23.906  42.709  1.00  0.00           C
ATOM   7732 8C21 POPEp 199     103.881  23.616  44.189  1.00  0.00           C
ATOM   7736  C33 POPEp 199     110.541  27.956  27.269  1.00  0.00           C
ATOM   7739  C34 POPEp 199     110.791  26.556  27.839  1.00  0.00           C
ATOM   7742  C35 POPEp 199     111.041  26.596  29.349  1.00  0.00           C
ATOM   7745  C36 POPEp 199     111.311  25.216  29.949  1.00  0.00           C
ATOM   7748  C37 POPEp 199     111.780  25.296  31.409  1.00  0.00           C
ATOM   7751  C38 POPEp 199     112.171  23.916  31.959  1.00  0.00           C
ATOM   7754  C39 POPEp 199     111.150  23.356  32.949  1.00  0.00           C
ATOM   7757 0C31 POPEp 199     111.491  23.806  34.369  1.00  0.00           C
ATOM   7760 1C31 POPEp 199     110.430  23.406  35.399  1.00  0.00           C
ATOM   7763 2C31 POPEp 199     110.970  23.526  36.829  1.00  0.00           C
ATOM   7766 3C31 POPEp 199     109.910  23.216  37.889  1.00  0.00           C
ATOM   7769 4C31 POPEp 199     110.471  23.316  39.309  1.00  0.00           C
ATOM   7772 5C31 POPEp 199     109.361  23.336  40.369  1.00  0.00           C
ATOM   7775 6C31 POPEp 199     109.900  23.396  41.809  1.00  0.00           C
ATOM   7779  NH3 POPEq 200      30.411 125.256  26.839  1.00  0.00           N
ATOM   7783  C12 POPEq 200      30.721 126.197  27.969  1.00  0.00           C
ATOM   7786  C11 POPEq 200      31.321 127.527  27.469  1.00  0.00           C
ATOM   7789  P   POPEq 200      31.711 129.727  28.919  1.00  0.00           P
ATOM   7790  O13 POPEq 200      32.541 130.117  30.079  1.00  0.00           O
ATOM   7791  O14 POPEq 200      31.841 130.557  27.709  1.00  0.00           O
ATOM   7792  O11 POPEq 200      30.181 129.727  29.309  1.00  0.00           O
ATOM   7793  O12 POPEq 200      31.931 128.197  28.569  1.00  0.00           O
ATOM   7794  C1  POPEq 200      29.591 128.747  30.159  1.00  0.00           C
ATOM   7797  C2  POPEq 200      29.311 129.307  31.579  1.00  0.00           C
ATOM   7799  O21 POPEq 200      29.091 128.137  32.379  1.00  0.00           O
ATOM   7800  C21 POPEq 200      28.841 128.247  33.669  1.00  0.00           C
ATOM   7801  O22 POPEq 200      27.971 127.617  34.249  1.00  0.00           O
ATOM   7802  C22 POPEq 200      29.851 129.127  34.419  1.00  0.00           C
ATOM   7805  C3  POPEq 200      28.091 130.277  31.589  1.00  0.00           C
ATOM   7808  O31 POPEq 200      27.691 130.677  32.929  1.00  0.00           O
ATOM   7809  C31 POPEq 200      26.391 130.646  33.179  1.00  0.00           C
ATOM   7810  O32 POPEq 200      25.511 130.547  32.349  1.00  0.00           O
ATOM   7811  C32 POPEq 200      26.161 130.596  34.699  1.00  0.00           C
ATOM   7814  C23 POPEq 200      29.561 129.037  35.929  1.00  0.00           C
ATOM   7817  C24 POPEq 200      30.481 129.867  36.839  1.00  0.00           C
ATOM   7820  C25 POPEq 200      29.971 129.816  38.279  1.00  0.00           C
ATOM   7823  C26 POPEq 200      30.881 130.537  39.289  1.00  0.00           C
ATOM   7826  C27 POPEq 200      30.301 130.507  40.719  1.00  0.00           C
ATOM   7829  C28 POPEq 200      31.121 129.647  41.689  1.00  0.00           C
ATOM   7832  C29 POPEq 200      30.551 129.667  43.089  1.00  0.00           C
ATOM   7834 0C21 POPEq 200      30.251 128.607  43.869  1.00  0.00           C
ATOM   7836 1C21 POPEq 200      30.400 127.147  43.509  1.00  0.00           C
ATOM   7839 2C21 POPEq 200      29.201 126.307  43.979  1.00  0.00           C
ATOM   7842 3C21 POPEq 200      29.351 124.836  43.559  1.00  0.00           C
ATOM   7845 4C21 POPEq 200      28.151 123.976  43.969  1.00  0.00           C
ATOM   7848 5C21 POPEq 200      28.341 122.466  43.709  1.00  0.00           C
ATOM   7851 6C21 POPEq 200      28.641 122.126  42.239  1.00  0.00           C
ATOM   7854 7C21 POPEq 200      28.871 120.616  42.039  1.00  0.00           C
ATOM   7857 8C21 POPEq 200      29.251 120.236  40.619  1.00  0.00           C
ATOM   7861  C33 POPEq 200      25.091 131.587  35.179  1.00  0.00           C
ATOM   7864  C34 POPEq 200      24.601 131.286  36.609  1.00  0.00           C
ATOM   7867  C35 POPEq 200      25.631 131.737  37.649  1.00  0.00           C
ATOM   7870  C36 POPEq 200      25.151 131.467  39.079  1.00  0.00           C
ATOM   7873  C37 POPEq 200      26.051 132.137  40.119  1.00  0.00           C
ATOM   7876  C38 POPEq 200      25.571 131.877  41.549  1.00  0.00           C
ATOM   7879  C39 POPEq 200      26.411 132.637  42.579  1.00  0.00           C
ATOM   7882 0C31 POPEq 200      26.061 132.277  44.029  1.00  0.00           C
ATOM   7885 1C31 POPEq 200      26.921 133.077  45.019  1.00  0.00           C
ATOM   7888 2C31 POPEq 200      26.651 132.737  46.499  1.00  0.00           C
ATOM   7891 3C31 POPEq 200      27.471 131.557  47.049  1.00  0.00           C
ATOM   7894 4C31 POPEq 200      27.511 131.566  48.579  1.00  0.00           C
ATOM   7897 5C31 POPEq 200      28.381 130.457  49.179  1.00  0.00           C
ATOM   7900 6C31 POPEq 200      28.511 130.547  50.699  1.00  0.00           C
ATOM   7904  NH3 POPEr 201       3.701  54.905  22.409  1.00  0.00           N
ATOM   7908  C12 POPEr 201       4.511  53.646  22.249  1.00  0.00           C
ATOM   7911  C11 POPEr 201       5.961  53.986  21.899  1.00  0.00           C
ATOM   7914  P   POPEr 201       7.791  52.386  22.859  1.00  0.00           P
ATOM   7915  O13 POPEr 201       7.871  50.926  23.049  1.00  0.00           O
ATOM   7916  O14 POPEr 201       9.091  52.995  22.529  1.00  0.00           O
ATOM   7917  O11 POPEr 201       7.191  53.086  24.159  1.00  0.00           O
ATOM   7918  O12 POPEr 201       6.731  52.776  21.739  1.00  0.00           O
ATOM   7919  C1  POPEr 201       7.081  52.416  25.419  1.00  0.00           C
ATOM   7922  C2  POPEr 201       5.951  51.336  25.459  1.00  0.00           C
ATOM   7924  O21 POPEr 201       4.791  51.786  26.169  1.00  0.00           O
ATOM   7925  C21 POPEr 201       4.791  51.706  27.469  1.00  0.00           C
ATOM   7926  O22 POPEr 201       5.771  51.726  28.199  1.00  0.00           O
ATOM   7927  C22 POPEr 201       3.351  51.486  27.929  1.00  0.00           C
ATOM   7930  C3  POPEr 201       6.491  49.946  25.939  1.00  0.00           C
ATOM   7933  O31 POPEr 201       5.471  49.136  26.569  1.00  0.00           O
ATOM   7934  C31 POPEr 201       5.981  48.096  27.219  1.00  0.00           C
ATOM   7935  O32 POPEr 201       7.151  47.766  27.189  1.00  0.00           O
ATOM   7936  C32 POPEr 201       4.891  47.426  28.059  1.00  0.00           C
ATOM   7939  C23 POPEr 201       2.631  52.816  28.219  1.00  0.00           C
ATOM   7942  C24 POPEr 201       3.371  53.616  29.289  1.00  0.00           C
ATOM   7945  C25 POPEr 201       2.441  54.486  30.129  1.00  0.00           C
ATOM   7948  C26 POPEr 201       3.201  55.306  31.179  1.00  0.00           C
ATOM   7951  C27 POPEr 201       2.231  56.046  32.099  1.00  0.00           C
ATOM   7954  C28 POPEr 201       2.931  57.056  33.029  1.00  0.00           C
ATOM   7957  C29 POPEr 201       1.901  57.726  33.909  1.00  0.00           C
ATOM   7959 0C21 POPEr 201       1.791  57.626  35.249  1.00  0.00           C
ATOM   7961 1C21 POPEr 201       2.671  56.836  36.179  1.00  0.00           C
ATOM   7964 2C21 POPEr 201       3.211  57.716  37.309  1.00  0.00           C
ATOM   7967 3C21 POPEr 201       4.181  56.946  38.219  1.00  0.00           C
ATOM   7970 4C21 POPEr 201       4.531  57.756  39.479  1.00  0.00           C
ATOM   7973 5C21 POPEr 201       5.691  57.146  40.269  1.00  0.00           C
ATOM   7976 6C21 POPEr 201       5.981  57.946  41.549  1.00  0.00           C
ATOM   7979 7C21 POPEr 201       7.401  57.746  42.069  1.00  0.00           C
ATOM   7982 8C21 POPEr 201       7.681  58.496  43.369  1.00  0.00           C
ATOM   7986  C33 POPEr 201       5.351  47.096  29.499  1.00  0.00           C
ATOM   7989  C34 POPEr 201       4.261  46.416  30.339  1.00  0.00           C
ATOM   7992  C35 POPEr 201       3.141  47.346  30.809  1.00  0.00           C
ATOM   7995  C36 POPEr 201       3.581  48.296  31.929  1.00  0.00           C
ATOM   7998  C37 POPEr 201       2.501  49.315  32.299  1.00  0.00           C
ATOM   8001  C38 POPEr 201       2.961  50.355  33.339  1.00  0.00           C
ATOM   8004  C39 POPEr 201       4.271  51.046  32.969  1.00  0.00           C
ATOM   8007 0C31 POPEr 201       4.621  52.246  33.849  1.00  0.00           C
ATOM   8010 1C31 POPEr 201       5.881  52.956  33.329  1.00  0.00           C
ATOM   8013 2C31 POPEr 201       6.291  54.166  34.159  1.00  0.00           C
ATOM   8016 3C31 POPEr 201       7.121  55.196  33.379  1.00  0.00           C
ATOM   8019 4C31 POPEr 201       8.421  54.666  32.769  1.00  0.00           C
ATOM   8022 5C31 POPEr 201       9.321  55.806  32.249  1.00  0.00           C
ATOM   8025 6C31 POPEr 201      10.541  55.336  31.459  1.00  0.00           C
ATOM   8029  NH3 POPEs 202      38.811 116.424  64.539  1.00  0.00           N
ATOM   8033  C12 POPEs 202      39.191 116.814  65.939  1.00  0.00           C
ATOM   8036  C11 POPEs 202      38.231 117.876  66.529  1.00  0.00           C
ATOM   8039  P   POPEs 202      39.951 119.344  67.859  1.00  0.00           P
ATOM   8040  O13 POPEs 202      39.521 120.606  68.489  1.00  0.00           O
ATOM   8041  O14 POPEs 202      41.171 118.675  68.379  1.00  0.00           O
ATOM   8042  O11 POPEs 202      40.131 119.594  66.329  1.00  0.00           O
ATOM   8043  O12 POPEs 202      38.711 118.335  67.799  1.00  0.00           O
ATOM   8044  C1  POPEs 202      41.271 120.076  65.649  1.00  0.00           C
ATOM   8047  C2  POPEs 202      40.761 120.476  64.239  1.00  0.00           C
ATOM   8049  O21 POPEs 202      41.781 120.165  63.289  1.00  0.00           O
ATOM   8050  C21 POPEs 202      41.361 119.745  62.119  1.00  0.00           C
ATOM   8051  O22 POPEs 202      40.211 119.594  61.759  1.00  0.00           O
ATOM   8052  C22 POPEs 202      42.591 119.515  61.239  1.00  0.00           C
ATOM   8055  C3  POPEs 202      40.371 121.975  64.149  1.00  0.00           C
ATOM   8058  O31 POPEs 202      39.721 122.276  62.889  1.00  0.00           O
ATOM   8059  C31 POPEs 202      38.411 122.094  62.879  1.00  0.00           C
ATOM   8060  O32 POPEs 202      37.721 121.826  63.849  1.00  0.00           O
ATOM   8061  C32 POPEs 202      37.851 122.326  61.459  1.00  0.00           C
ATOM   8064  C23 POPEs 202      42.631 120.424  59.989  1.00  0.00           C
ATOM   8067  C24 POPEs 202      43.711 119.904  59.039  1.00  0.00           C
ATOM   8070  C25 POPEs 202      43.641 120.406  57.589  1.00  0.00           C
ATOM   8073  C26 POPEs 202      42.361 119.995  56.839  1.00  0.00           C
ATOM   8076  C27 POPEs 202      42.351 120.494  55.389  1.00  0.00           C
ATOM   8079  C28 POPEs 202      41.161 119.986  54.559  1.00  0.00           C
ATOM   8082  C29 POPEs 202      39.830 120.516  55.029  1.00  0.00           C
ATOM   8084 0C21 POPEs 202      39.150 121.555  54.499  1.00  0.00           C
ATOM   8086 1C21 POPEs 202      39.581 122.395  53.329  1.00  0.00           C
ATOM   8089 2C21 POPEs 202      38.460 123.335  52.839  1.00  0.00           C
ATOM   8092 3C21 POPEs 202      37.331 122.596  52.119  1.00  0.00           C
ATOM   8095 4C21 POPEs 202      36.261 123.566  51.599  1.00  0.00           C
ATOM   8098 5C21 POPEs 202      35.181 122.866  50.749  1.00  0.00           C
ATOM   8101 6C21 POPEs 202      34.671 123.766  49.619  1.00  0.00           C
ATOM   8104 7C21 POPEs 202      33.741 123.025  48.659  1.00  0.00           C
ATOM   8107 8C21 POPEs 202      33.161 123.924  47.569  1.00  0.00           C
ATOM   8111  C33 POPEs 202      38.281 123.645  60.749  1.00  0.00           C
ATOM   8114  C34 POPEs 202      39.721 123.615  60.199  1.00  0.00           C
ATOM   8117  C35 POPEs 202      40.110 124.855  59.369  1.00  0.00           C
ATOM   8120  C36 POPEs 202      39.511 124.865  57.949  1.00  0.00           C
ATOM   8123  C37 POPEs 202      40.361 125.686  56.959  1.00  0.00           C
ATOM   8126  C38 POPEs 202      39.861 125.546  55.519  1.00  0.00           C
ATOM   8129  C39 POPEs 202      40.671 126.315  54.469  1.00  0.00           C
ATOM   8132 0C31 POPEs 202      42.161 125.956  54.549  1.00  0.00           C
ATOM   8135 1C31 POPEs 202      43.040 126.497  53.409  1.00  0.00           C
ATOM   8138 2C31 POPEs 202      44.541 126.385  53.749  1.00  0.00           C
ATOM   8141 3C31 POPEs 202      45.011 124.946  54.009  1.00  0.00           C
ATOM   8144 4C31 POPEs 202      46.361 124.874  54.729  1.00  0.00           C
ATOM   8147 5C31 POPEs 202      46.731 123.436  55.119  1.00  0.00           C
ATOM   8150 6C31 POPEs 202      48.021 123.355  55.919  1.00  0.00           C
ATOM   8154  NH3 POPEt 203      19.921  44.116  23.859  1.00  0.00           N
ATOM   8158  C12 POPEt 203      21.031  44.386  24.829  1.00  0.00           C
ATOM   8161  C11 POPEt 203      22.381  43.966  24.279  1.00  0.00           C
ATOM   8164  P   POPEt 203      24.151  42.836  25.829  1.00  0.00           P
ATOM   8165  O13 POPEt 203      24.101  41.796  24.789  1.00  0.00           O
ATOM   8166  O14 POPEt 203      25.541  43.236  26.119  1.00  0.00           O
ATOM   8167  O11 POPEt 203      23.461  42.306  27.149  1.00  0.00           O
ATOM   8168  O12 POPEt 203      23.341  44.076  25.329  1.00  0.00           O
ATOM   8169  C1  POPEt 203      23.781  42.906  28.409  1.00  0.00           C
ATOM   8172  C2  POPEt 203      24.681  42.026  29.309  1.00  0.00           C
ATOM   8174  O21 POPEt 203      24.951  42.806  30.479  1.00  0.00           O
ATOM   8175  C21 POPEt 203      24.971  42.205  31.649  1.00  0.00           C
ATOM   8176  O22 POPEt 203      24.751  41.025  31.869  1.00  0.00           O
ATOM   8177  C22 POPEt 203      25.251  43.276  32.719  1.00  0.00           C
ATOM   8180  C3  POPEt 203      26.011  41.626  28.609  1.00  0.00           C
ATOM   8183  O31 POPEt 203      26.811  40.836  29.499  1.00  0.00           O
ATOM   8184  C31 POPEt 203      27.871  40.286  28.979  1.00  0.00           C
ATOM   8185  O32 POPEt 203      28.241  40.336  27.819  1.00  0.00           O
ATOM   8186  C32 POPEt 203      28.611  39.556  30.109  1.00  0.00           C
ATOM   8189  C23 POPEt 203      24.721  42.976  34.149  1.00  0.00           C
ATOM   8192  C24 POPEt 203      24.991  44.146  35.129  1.00  0.00           C
ATOM   8195  C25 POPEt 203      24.571  43.876  36.589  1.00  0.00           C
ATOM   8198  C26 POPEt 203      25.361  42.736  37.249  1.00  0.00           C
ATOM   8201  C27 POPEt 203      25.071  42.566  38.749  1.00  0.00           C
ATOM   8204  C28 POPEt 203      25.101  41.085  39.219  1.00  0.00           C
ATOM   8207  C29 POPEt 203      23.861  40.366  38.769  1.00  0.00           C
ATOM   8209 0C21 POPEt 203      22.881  39.926  39.579  1.00  0.00           C
ATOM   8211 1C21 POPEt 203      22.851  40.066  41.079  1.00  0.00           C
ATOM   8214 2C21 POPEt 203      21.691  39.296  41.719  1.00  0.00           C
ATOM   8217 3C21 POPEt 203      21.701  39.396  43.249  1.00  0.00           C
ATOM   8220 4C21 POPEt 203      20.501  38.706  43.919  1.00  0.00           C
ATOM   8223 5C21 POPEt 203      20.581  37.166  43.899  1.00  0.00           C
ATOM   8226 6C21 POPEt 203      19.311  36.526  44.489  1.00  0.00           C
ATOM   8229 7C21 POPEt 203      19.391  34.996  44.539  1.00  0.00           C
ATOM   8232 8C21 POPEt 203      18.121  34.336  45.079  1.00  0.00           C
ATOM   8236  C33 POPEt 203      28.671  38.036  29.869  1.00  0.00           C
ATOM   8239  C34 POPEt 203      28.861  37.275  31.179  1.00  0.00           C
ATOM   8242  C35 POPEt 203      29.131  35.786  30.989  1.00  0.00           C
ATOM   8245  C36 POPEt 203      29.091  35.046  32.329  1.00  0.00           C
ATOM   8248  C37 POPEt 203      30.091  33.886  32.389  1.00  0.00           C
ATOM   8251  C38 POPEt 203      29.741  32.836  33.449  1.00  0.00           C
ATOM   8254  C39 POPEt 203      29.311  33.376  34.829  1.00  0.00           C
ATOM   8257 0C31 POPEt 203      30.481  33.776  35.739  1.00  0.00           C
ATOM   8260 1C31 POPEt 203      30.001  34.066  37.159  1.00  0.00           C
ATOM   8263 2C31 POPEt 203      31.121  34.286  38.189  1.00  0.00           C
ATOM   8266 3C31 POPEt 203      30.741  33.746  39.579  1.00  0.00           C
ATOM   8269 4C31 POPEt 203      30.911  32.226  39.679  1.00  0.00           C
ATOM   8272 5C31 POPEt 203      30.291  31.616  40.939  1.00  0.00           C
ATOM   8275 6C31 POPEt 203      30.561  30.116  41.059  1.00  0.00           C
ATOM   8279  NH3 POPEu 204      79.900 110.354  21.429  1.00  0.00           N
ATOM   8283  C12 POPEu 204      79.580 110.156  19.969  1.00  0.00           C
ATOM   8286  C11 POPEu 204      79.921 111.395  19.109  1.00  0.00           C
ATOM   8289  P   POPEu 204      80.241 113.946  19.519  1.00  0.00           P
ATOM   8290  O13 POPEu 204      81.181 113.785  18.379  1.00  0.00           O
ATOM   8291  O14 POPEu 204      79.401 115.156  19.539  1.00  0.00           O
ATOM   8292  O11 POPEu 204      81.080 113.865  20.839  1.00  0.00           O
ATOM   8293  O12 POPEu 204      79.360 112.615  19.629  1.00  0.00           O
ATOM   8294  C1  POPEu 204      81.281 114.965  21.729  1.00  0.00           C
ATOM   8297  C2  POPEu 204      81.020 114.515  23.199  1.00  0.00           C
ATOM   8299  O21 POPEu 204      80.571 115.606  24.019  1.00  0.00           O
ATOM   8300  C21 POPEu 204      81.411 116.604  24.239  1.00  0.00           C
ATOM   8301  O22 POPEu 204      82.550 116.695  23.819  1.00  0.00           O
ATOM   8302  C22 POPEu 204      80.731 117.696  25.079  1.00  0.00           C
ATOM   8305  C3  POPEu 204      82.200 113.696  23.809  1.00  0.00           C
ATOM   8308  O31 POPEu 204      81.931 113.256  25.159  1.00  0.00           O
ATOM   8309  C31 POPEu 204      81.171 112.164  25.209  1.00  0.00           C
ATOM   8310  O32 POPEu 204      80.721 111.564  24.249  1.00  0.00           O
ATOM   8311  C32 POPEu 204      80.921 111.805  26.679  1.00  0.00           C
ATOM   8314  C23 POPEu 204      79.621 117.195  26.039  1.00  0.00           C
ATOM   8317  C24 POPEu 204      79.271 118.204  27.149  1.00  0.00           C
ATOM   8320  C25 POPEu 204      80.431 118.465  28.119  1.00  0.00           C
ATOM   8323  C26 POPEu 204      80.010 119.126  29.439  1.00  0.00           C
ATOM   8326  C27 POPEu 204      81.071 118.955  30.539  1.00  0.00           C
ATOM   8329  C28 POPEu 204      80.560 119.335  31.949  1.00  0.00           C
ATOM   8332  C29 POPEu 204      80.711 120.796  32.329  1.00  0.00           C
ATOM   8334 0C21 POPEu 204      81.171 121.266  33.509  1.00  0.00           C
ATOM   8336 1C21 POPEu 204      81.651 120.415  34.669  1.00  0.00           C
ATOM   8339 2C21 POPEu 204      82.790 121.054  35.489  1.00  0.00           C
ATOM   8342 3C21 POPEu 204      82.291 121.996  36.589  1.00  0.00           C
ATOM   8345 4C21 POPEu 204      83.411 122.576  37.469  1.00  0.00           C
ATOM   8348 5C21 POPEu 204      84.350 123.526  36.709  1.00  0.00           C
ATOM   8351 6C21 POPEu 204      84.720 124.764  37.519  1.00  0.00           C
ATOM   8354 7C21 POPEu 204      85.700 125.686  36.769  1.00  0.00           C
ATOM   8357 8C21 POPEu 204      85.631 127.147  37.219  1.00  0.00           C
ATOM   8361  C33 POPEu 204      79.621 112.416  27.249  1.00  0.00           C
ATOM   8364  C34 POPEu 204      79.511 112.195  28.769  1.00  0.00           C
ATOM   8367  C35 POPEu 204      79.381 113.484  29.599  1.00  0.00           C
ATOM   8370  C36 POPEu 204      79.331 113.156  31.089  1.00  0.00           C
ATOM   8373  C37 POPEu 204      79.170 114.344  32.039  1.00  0.00           C
ATOM   8376  C38 POPEu 204      79.131 113.836  33.489  1.00  0.00           C
ATOM   8379  C39 POPEu 204      78.720 114.885  34.529  1.00  0.00           C
ATOM   8382 0C31 POPEu 204      78.380 114.195  35.859  1.00  0.00           C
ATOM   8385 1C31 POPEu 204      77.900 115.145  36.959  1.00  0.00           C
ATOM   8388 2C31 POPEu 204      77.401 114.344  38.179  1.00  0.00           C
ATOM   8391 3C31 POPEu 204      76.911 115.205  39.359  1.00  0.00           C
ATOM   8394 4C31 POPEu 204      75.911 116.285  38.929  1.00  0.00           C
ATOM   8397 5C31 POPEu 204      74.921 116.686  40.029  1.00  0.00           C
ATOM   8400 6C31 POPEu 204      73.991 117.824  39.609  1.00  0.00           C
ATOM   8404  NH3 POPEv 205       8.101  90.646  63.759  1.00  0.00           N
ATOM   8408  C12 POPEv 205       8.751  90.395  62.429  1.00  0.00           C
ATOM   8411  C11 POPEv 205      10.241  90.056  62.559  1.00  0.00           C
ATOM   8414  P   POPEv 205      11.391  91.965  64.019  1.00  0.00           P
ATOM   8415  O13 POPEv 205      10.141  92.115  64.829  1.00  0.00           O
ATOM   8416  O14 POPEv 205      12.511  91.245  64.639  1.00  0.00           O
ATOM   8417  O11 POPEv 205      11.931  93.326  63.479  1.00  0.00           O
ATOM   8418  O12 POPEv 205      11.031  91.236  62.669  1.00  0.00           O
ATOM   8419  C1  POPEv 205      11.191  94.515  63.259  1.00  0.00           C
ATOM   8422  C2  POPEv 205      10.051  94.384  62.199  1.00  0.00           C
ATOM   8424  O21 POPEv 205      10.361  93.484  61.119  1.00  0.00           O
ATOM   8425  C21 POPEv 205      11.411  93.736  60.369  1.00  0.00           C
ATOM   8426  O22 POPEv 205      12.171  94.686  60.469  1.00  0.00           O
ATOM   8427  C22 POPEv 205      11.451  92.745  59.189  1.00  0.00           C
ATOM   8430  C3  POPEv 205       9.601  95.765  61.669  1.00  0.00           C
ATOM   8433  O31 POPEv 205       8.611  95.606  60.629  1.00  0.00           O
ATOM   8434  C31 POPEv 205       7.351  95.725  61.069  1.00  0.00           C
ATOM   8435  O32 POPEv 205       7.021  96.175  62.149  1.00  0.00           O
ATOM   8436  C32 POPEv 205       6.381  95.115  60.059  1.00  0.00           C
ATOM   8439  C23 POPEv 205      11.281  93.465  57.809  1.00  0.00           C
ATOM   8442  C24 POPEv 205      11.101  92.505  56.619  1.00  0.00           C
ATOM   8445  C25 POPEv 205      10.641  93.195  55.319  1.00  0.00           C
ATOM   8448  C26 POPEv 205      11.771  93.696  54.409  1.00  0.00           C
ATOM   8451  C27 POPEv 205      11.211  94.195  53.059  1.00  0.00           C
ATOM   8454  C28 POPEv 205      12.241  94.174  51.909  1.00  0.00           C
ATOM   8457  C29 POPEv 205      11.581  94.415  50.569  1.00  0.00           C
ATOM   8459 0C21 POPEv 205      12.091  94.086  49.369  1.00  0.00           C
ATOM   8461 1C21 POPEv 205      13.421  93.406  49.129  1.00  0.00           C
ATOM   8464 2C21 POPEv 205      13.421  92.525  47.859  1.00  0.00           C
ATOM   8467 3C21 POPEv 205      14.781  91.844  47.639  1.00  0.00           C
ATOM   8470 4C21 POPEv 205      14.841  91.046  46.339  1.00  0.00           C
ATOM   8473 5C21 POPEv 205      16.221  90.445  46.029  1.00  0.00           C
ATOM   8476 6C21 POPEv 205      17.331  91.516  45.929  1.00  0.00           C
ATOM   8479 7C21 POPEv 205      18.581  91.035  45.189  1.00  0.00           C
ATOM   8482 8C21 POPEv 205      19.551  92.176  44.869  1.00  0.00           C
ATOM   8486  C33 POPEv 205       6.721  93.686  59.579  1.00  0.00           C
ATOM   8489  C34 POPEv 205       5.581  93.134  58.709  1.00  0.00           C
ATOM   8492  C35 POPEv 205       5.571  93.605  57.239  1.00  0.00           C
ATOM   8495  C36 POPEv 205       4.131  93.635  56.679  1.00  0.00           C
ATOM   8498  C37 POPEv 205       3.971  94.005  55.199  1.00  0.00           C
ATOM   8501  C38 POPEv 205       4.611  92.994  54.239  1.00  0.00           C
ATOM   8504  C39 POPEv 205       4.411  93.286  52.749  1.00  0.00           C
ATOM   8507 0C31 POPEv 205       2.961  93.186  52.259  1.00  0.00           C
ATOM   8510 1C31 POPEv 205       2.861  93.374  50.739  1.00  0.00           C
ATOM   8513 2C31 POPEv 205       1.441  93.215  50.189  1.00  0.00           C
ATOM   8516 3C31 POPEv 205       1.391  93.344  48.659  1.00  0.00           C
ATOM   8519 4C31 POPEv 205      -0.030  93.286  48.079  1.00  0.00           C
ATOM   8522 5C31 POPEv 205      -0.370  91.954  47.379  1.00  0.00           C
ATOM   8525 6C31 POPEv 205      -1.770  91.926  46.769  1.00  0.00           C
ATOM   8529  NH3 POPEw 206      44.091 108.495  67.559  1.00  0.00           N
ATOM   8533  C12 POPEw 206      43.351 107.805  68.669  1.00  0.00           C
ATOM   8536  C11 POPEw 206      42.391 106.744  68.109  1.00  0.00           C
ATOM   8539  P   POPEw 206      40.880 104.745  68.809  1.00  0.00           P
ATOM   8540  O13 POPEw 206      41.141 103.686  69.809  1.00  0.00           O
ATOM   8541  O14 POPEw 206      39.531 105.324  68.709  1.00  0.00           O
ATOM   8542  O11 POPEw 206      41.341 104.296  67.359  1.00  0.00           O
ATOM   8543  O12 POPEw 206      41.871 105.945  69.159  1.00  0.00           O
ATOM   8544  C1  POPEw 206      40.411 103.635  66.469  1.00  0.00           C
ATOM   8547  C2  POPEw 206      40.540 104.126  64.979  1.00  0.00           C
ATOM   8549  O21 POPEw 206      40.981 103.025  64.169  1.00  0.00           O
ATOM   8550  C21 POPEw 206      40.151 102.565  63.239  1.00  0.00           C
ATOM   8551  O22 POPEw 206      39.011 102.945  63.049  1.00  0.00           O
ATOM   8552  C22 POPEw 206      40.891 101.525  62.409  1.00  0.00           C
ATOM   8555  C3  POPEw 206      41.601 105.266  64.889  1.00  0.00           C
ATOM   8558  O31 POPEw 206      41.591 106.035  63.669  1.00  0.00           O
ATOM   8559  C31 POPEw 206      41.811 105.406  62.519  1.00  0.00           C
ATOM   8560  O32 POPEw 206      40.911 105.044  61.769  1.00  0.00           O
ATOM   8561  C32 POPEw 206      43.301 105.314  62.249  1.00  0.00           C
ATOM   8564  C23 POPEw 206      40.031 100.865  61.319  1.00  0.00           C
ATOM   8567  C24 POPEw 206      40.880 100.016  60.379  1.00  0.00           C
ATOM   8570  C25 POPEw 206      40.301  98.615  60.129  1.00  0.00           C
ATOM   8573  C26 POPEw 206      39.271  98.596  58.999  1.00  0.00           C
ATOM   8576  C27 POPEw 206      39.731  97.674  57.859  1.00  0.00           C
ATOM   8579  C28 POPEw 206      38.691  97.556  56.749  1.00  0.00           C
ATOM   8582  C29 POPEw 206      38.401  98.885  56.089  1.00  0.00           C
ATOM   8584 0C21 POPEw 206      38.571  99.195  54.799  1.00  0.00           C
ATOM   8586 1C21 POPEw 206      39.171  98.316  53.739  1.00  0.00           C
ATOM   8589 2C21 POPEw 206      40.271  99.104  53.019  1.00  0.00           C
ATOM   8592 3C21 POPEw 206      40.831  98.335  51.819  1.00  0.00           C
ATOM   8595 4C21 POPEw 206      41.781  99.226  51.019  1.00  0.00           C
ATOM   8598 5C21 POPEw 206      42.411  98.495  49.829  1.00  0.00           C
ATOM   8601 6C21 POPEw 206      43.231  99.445  48.949  1.00  0.00           C
ATOM   8604 7C21 POPEw 206      44.451  98.766  48.329  1.00  0.00           C
ATOM   8607 8C21 POPEw 206      45.051  99.555  47.159  1.00  0.00           C
ATOM   8611  C33 POPEw 206      43.561 104.846  60.809  1.00  0.00           C
ATOM   8614  C34 POPEw 206      44.961 105.236  60.299  1.00  0.00           C
ATOM   8617  C35 POPEw 206      45.111 104.995  58.789  1.00  0.00           C
ATOM   8620  C36 POPEw 206      45.141 103.514  58.369  1.00  0.00           C
ATOM   8623  C37 POPEw 206      44.981 103.344  56.849  1.00  0.00           C
ATOM   8626  C38 POPEw 206      45.311 101.936  56.339  1.00  0.00           C
ATOM   8629  C39 POPEw 206      44.711 101.586  54.969  1.00  0.00           C
ATOM   8632 0C31 POPEw 206      45.011 102.615  53.859  1.00  0.00           C
ATOM   8635 1C31 POPEw 206      44.891 102.036  52.439  1.00  0.00           C
ATOM   8638 2C31 POPEw 206      45.290 103.055  51.359  1.00  0.00           C
ATOM   8641 3C31 POPEw 206      45.971 102.425  50.129  1.00  0.00           C
ATOM   8644 4C31 POPEw 206      46.741 103.475  49.299  1.00  0.00           C
ATOM   8647 5C31 POPEw 206      47.621 102.845  48.209  1.00  0.00           C
ATOM   8650 6C31 POPEw 206      48.511 103.865  47.499  1.00  0.00           C
ATOM   8654  NH3 POPEx 207       8.771  84.005  64.059  1.00  0.00           N
ATOM   8658  C12 POPEx 207       8.011  85.305  64.069  1.00  0.00           C
ATOM   8661  C11 POPEx 207       6.481  85.156  63.949  1.00  0.00           C
ATOM   8664  P   POPEx 207       5.911  87.576  62.909  1.00  0.00           P
ATOM   8665  O13 POPEx 207       5.971  88.836  63.689  1.00  0.00           O
ATOM   8666  O14 POPEx 207       7.021  87.326  61.979  1.00  0.00           O
ATOM   8667  O11 POPEx 207       4.531  87.516  62.149  1.00  0.00           O
ATOM   8668  O12 POPEx 207       5.821  86.415  63.959  1.00  0.00           O
ATOM   8669  C1  POPEx 207       4.331  86.735  60.969  1.00  0.00           C
ATOM   8672  C2  POPEx 207       3.501  87.544  59.959  1.00  0.00           C
ATOM   8674  O21 POPEx 207       3.381  86.796  58.739  1.00  0.00           O
ATOM   8675  C21 POPEx 207       2.431  85.874  58.699  1.00  0.00           C
ATOM   8676  O22 POPEx 207       1.611  85.625  59.559  1.00  0.00           O
ATOM   8677  C22 POPEx 207       2.531  85.245  57.309  1.00  0.00           C
ATOM   8680  C3  POPEx 207       4.191  88.934  59.699  1.00  0.00           C
ATOM   8683  O31 POPEx 207       4.221  89.396  58.329  1.00  0.00           O
ATOM   8684  C31 POPEx 207       3.051  89.566  57.729  1.00  0.00           C
ATOM   8685  O32 POPEx 207       1.951  89.406  58.239  1.00  0.00           O
ATOM   8686  C32 POPEx 207       3.281  90.035  56.289  1.00  0.00           C
ATOM   8689  C23 POPEx 207       1.311  84.366  56.939  1.00  0.00           C
ATOM   8692  C24 POPEx 207       1.101  84.285  55.419  1.00  0.00           C
ATOM   8695  C25 POPEx 207       2.341  83.775  54.679  1.00  0.00           C
ATOM   8698  C26 POPEx 207       2.021  83.305  53.249  1.00  0.00           C
ATOM   8701  C27 POPEx 207       2.401  84.314  52.149  1.00  0.00           C
ATOM   8704  C28 POPEx 207       2.281  83.736  50.729  1.00  0.00           C
ATOM   8707  C29 POPEx 207       0.851  83.436  50.369  1.00  0.00           C
ATOM   8709 0C21 POPEx 207       0.250  83.666  49.189  1.00  0.00           C
ATOM   8711 1C21 POPEx 207       0.901  84.235  47.959  1.00  0.00           C
ATOM   8714 2C21 POPEx 207       1.811  83.225  47.229  1.00  0.00           C
ATOM   8717 3C21 POPEx 207       1.141  81.866  46.949  1.00  0.00           C
ATOM   8720 4C21 POPEx 207       2.051  80.984  46.089  1.00  0.00           C
ATOM   8723 5C21 POPEx 207       1.641  79.506  46.019  1.00  0.00           C
ATOM   8726 6C21 POPEx 207       0.160  79.205  45.769  1.00  0.00           C
ATOM   8729 7C21 POPEx 207      -0.080  77.696  45.559  1.00  0.00           C
ATOM   8732 8C21 POPEx 207      -1.540  77.326  45.309  1.00  0.00           C
ATOM   8736  C33 POPEx 207       2.881  89.016  55.189  1.00  0.00           C
ATOM   8739  C34 POPEx 207       3.921  88.986  54.059  1.00  0.00           C
ATOM   8742  C35 POPEx 207       3.401  88.426  52.729  1.00  0.00           C
ATOM   8745  C36 POPEx 207       4.461  88.576  51.629  1.00  0.00           C
ATOM   8748  C37 POPEx 207       3.901  88.365  50.209  1.00  0.00           C
ATOM   8751  C38 POPEx 207       4.971  88.445  49.099  1.00  0.00           C
ATOM   8754  C39 POPEx 207       5.781  89.755  49.079  1.00  0.00           C
ATOM   8757 0C31 POPEx 207       7.201  89.594  49.669  1.00  0.00           C
ATOM   8760 1C31 POPEx 207       8.041  90.886  49.579  1.00  0.00           C
ATOM   8763 2C31 POPEx 207       9.431  90.786  50.249  1.00  0.00           C
ATOM   8766 3C31 POPEx 207      10.331  89.695  49.649  1.00  0.00           C
ATOM   8769 4C31 POPEx 207      11.771  89.745  50.169  1.00  0.00           C
ATOM   8772 5C31 POPEx 207      12.621  88.596  49.619  1.00  0.00           C
ATOM   8775 6C31 POPEx 207      14.031  88.436  50.189  1.00  0.00           C
ATOM   8779  NH3 POPEy 208      18.771  81.856  65.529  1.00  0.00           N
ATOM   8783  C12 POPEy 208      20.211  81.805  65.169  1.00  0.00           C
ATOM   8786  C11 POPEy 208      21.011  81.225  66.329  1.00  0.00           C
ATOM   8789  P   POPEy 208      23.421  81.236  67.269  1.00  0.00           P
ATOM   8790  O13 POPEy 208      24.371  82.365  67.329  1.00  0.00           O
ATOM   8791  O14 POPEy 208      22.771  80.874  68.539  1.00  0.00           O
ATOM   8792  O11 POPEy 208      24.161  80.005  66.639  1.00  0.00           O
ATOM   8793  O12 POPEy 208      22.361  81.635  66.179  1.00  0.00           O
ATOM   8794  C1  POPEy 208      25.011  80.135  65.499  1.00  0.00           C
ATOM   8797  C2  POPEy 208      24.441  79.406  64.279  1.00  0.00           C
ATOM   8799  O21 POPEy 208      25.531  79.336  63.349  1.00  0.00           O
ATOM   8800  C21 POPEy 208      25.531  78.326  62.509  1.00  0.00           C
ATOM   8801  O22 POPEy 208      24.941  77.266  62.669  1.00  0.00           O
ATOM   8802  C22 POPEy 208      26.351  78.766  61.299  1.00  0.00           C
ATOM   8805  C3  POPEy 208      23.251  80.165  63.629  1.00  0.00           C
ATOM   8808  O31 POPEy 208      22.891  79.525  62.399  1.00  0.00           O
ATOM   8809  C31 POPEy 208      21.951  80.076  61.669  1.00  0.00           C
ATOM   8810  O32 POPEy 208      21.401  81.145  61.869  1.00  0.00           O
ATOM   8811  C32 POPEy 208      21.551  79.035  60.629  1.00  0.00           C
ATOM   8814  C23 POPEy 208      25.501  79.355  60.139  1.00  0.00           C
ATOM   8817  C24 POPEy 208      26.201  80.576  59.529  1.00  0.00           C
ATOM   8820  C25 POPEy 208      25.781  80.844  58.079  1.00  0.00           C
ATOM   8823  C26 POPEy 208      26.721  81.796  57.329  1.00  0.00           C
ATOM   8826  C27 POPEy 208      26.611  81.635  55.819  1.00  0.00           C
ATOM   8829  C28 POPEy 208      27.861  82.105  55.049  1.00  0.00           C
ATOM   8832  C29 POPEy 208      27.791  81.586  53.629  1.00  0.00           C
ATOM   8834 0C21 POPEy 208      28.501  82.046  52.589  1.00  0.00           C
ATOM   8836 1C21 POPEy 208      29.511  83.146  52.649  1.00  0.00           C
ATOM   8839 2C21 POPEy 208      30.181  83.335  51.279  1.00  0.00           C
ATOM   8842 3C21 POPEy 208      31.321  84.344  51.329  1.00  0.00           C
ATOM   8845 4C21 POPEy 208      31.561  85.035  49.979  1.00  0.00           C
ATOM   8848 5C21 POPEy 208      32.791  85.945  50.009  1.00  0.00           C
ATOM   8851 6C21 POPEy 208      34.111  85.196  49.789  1.00  0.00           C
ATOM   8854 7C21 POPEy 208      35.330  85.995  50.249  1.00  0.00           C
ATOM   8857 8C21 POPEy 208      36.650  85.236  50.069  1.00  0.00           C
ATOM   8861  C33 POPEy 208      21.721  79.305  59.119  1.00  0.00           C
ATOM   8864  C34 POPEy 208      20.591  78.576  58.359  1.00  0.00           C
ATOM   8867  C35 POPEy 208      20.691  78.706  56.839  1.00  0.00           C
ATOM   8870  C36 POPEy 208      19.551  78.006  56.119  1.00  0.00           C
ATOM   8873  C37 POPEy 208      19.841  77.855  54.619  1.00  0.00           C
ATOM   8876  C38 POPEy 208      18.641  77.286  53.879  1.00  0.00           C
ATOM   8879  C39 POPEy 208      19.001  76.616  52.559  1.00  0.00           C
ATOM   8882 0C31 POPEy 208      17.741  76.146  51.839  1.00  0.00           C
ATOM   8885 1C31 POPEy 208      18.031  75.266  50.619  1.00  0.00           C
ATOM   8888 2C31 POPEy 208      16.731  74.854  49.919  1.00  0.00           C
ATOM   8891 3C31 POPEy 208      16.911  73.736  48.879  1.00  0.00           C
ATOM   8894 4C31 POPEy 208      17.851  74.116  47.729  1.00  0.00           C
ATOM   8897 5C31 POPEy 208      17.801  73.076  46.609  1.00  0.00           C
ATOM   8900 6C31 POPEy 208      18.791  73.346  45.479  1.00  0.00           C
ATOM   8904  NH3 POPEz 209     100.511   3.786  66.019  1.00  0.00           N
ATOM   8908  C12 POPEz 209      99.770   4.616  64.999  1.00  0.00           C
ATOM   8911  C11 POPEz 209     100.441   5.966  64.649  1.00  0.00           C
ATOM   8914  P   POPEz 209     102.261   7.046  63.109  1.00  0.00           P
ATOM   8915  O13 POPEz 209     102.220   8.216  64.029  1.00  0.00           O
ATOM   8916  O14 POPEz 209     103.610   6.666  62.629  1.00  0.00           O
ATOM   8917  O11 POPEz 209     101.300   7.286  61.889  1.00  0.00           O
ATOM   8918  O12 POPEz 209     101.570   5.776  63.789  1.00  0.00           O
ATOM   8919  C1  POPEz 209     101.841   7.496  60.579  1.00  0.00           C
ATOM   8922  C2  POPEz 209     100.761   8.126  59.689  1.00  0.00           C
ATOM   8924  O21 POPEz 209     101.341   8.506  58.419  1.00  0.00           O
ATOM   8925  C21 POPEz 209     101.521   7.476  57.609  1.00  0.00           C
ATOM   8926  O22 POPEz 209     101.250   6.316  57.839  1.00  0.00           O
ATOM   8927  C22 POPEz 209     102.051   7.976  56.259  1.00  0.00           C
ATOM   8930  C3  POPEz 209     100.180   9.376  60.429  1.00  0.00           C
ATOM   8933  O31 POPEz 209      99.371  10.276  59.659  1.00  0.00           O
ATOM   8934  C31 POPEz 209      98.231   9.806  59.179  1.00  0.00           C
ATOM   8935  O32 POPEz 209      97.911   8.636  59.059  1.00  0.00           O
ATOM   8936  C32 POPEz 209      97.391  10.996  58.759  1.00  0.00           C
ATOM   8939  C23 POPEz 209     103.231   7.156  55.679  1.00  0.00           C
ATOM   8942  C24 POPEz 209     103.590   7.536  54.229  1.00  0.00           C
ATOM   8945  C25 POPEz 209     102.461   7.186  53.239  1.00  0.00           C
ATOM   8948  C26 POPEz 209     102.780   7.426  51.759  1.00  0.00           C
ATOM   8951  C27 POPEz 209     101.631   6.906  50.879  1.00  0.00           C
ATOM   8954  C28 POPEz 209     101.861   7.106  49.369  1.00  0.00           C
ATOM   8957  C29 POPEz 209     100.721   6.476  48.609  1.00  0.00           C
ATOM   8959 0C21 POPEz 209     100.761   5.976  47.359  1.00  0.00           C
ATOM   8961 1C21 POPEz 209     101.941   6.016  46.419  1.00  0.00           C
ATOM   8964 2C21 POPEz 209     101.561   6.576  45.039  1.00  0.00           C
ATOM   8967 3C21 POPEz 209     100.451   5.786  44.319  1.00  0.00           C
ATOM   8970 4C21 POPEz 209     100.220   6.266  42.889  1.00  0.00           C
ATOM   8973 5C21 POPEz 209     101.201   5.666  41.869  1.00  0.00           C
ATOM   8976 6C21 POPEz 209     101.031   6.326  40.499  1.00  0.00           C
ATOM   8979 7C21 POPEz 209     102.141   5.936  39.519  1.00  0.00           C
ATOM   8982 8C21 POPEz 209     101.981   6.626  38.169  1.00  0.00           C
ATOM   8986  C33 POPEz 209      96.011  10.546  58.269  1.00  0.00           C
ATOM   8989  C34 POPEz 209      95.201  11.766  57.859  1.00  0.00           C
ATOM   8992  C35 POPEz 209      93.760  11.396  57.519  1.00  0.00           C
ATOM   8995  C36 POPEz 209      92.890  12.616  57.229  1.00  0.00           C
ATOM   8998  C37 POPEz 209      91.470  12.246  56.789  1.00  0.00           C
ATOM   9001  C38 POPEz 209      90.710  13.476  56.259  1.00  0.00           C
ATOM   9004  C39 POPEz 209      91.201  13.876  54.869  1.00  0.00           C
ATOM   9007 0C31 POPEz 209      90.830  15.316  54.479  1.00  0.00           C
ATOM   9010 1C31 POPEz 209      91.311  15.626  53.059  1.00  0.00           C
ATOM   9013 2C31 POPEz 209      91.110  17.096  52.679  1.00  0.00           C
ATOM   9016 3C31 POPEz 209      91.591  17.426  51.259  1.00  0.00           C
ATOM   9019 4C31 POPEz 209      93.100  17.216  51.079  1.00  0.00           C
ATOM   9022 5C31 POPEz 209      93.641  17.776  49.759  1.00  0.00           C
ATOM   9025 6C31 POPEz 209      95.161  17.656  49.669  1.00  0.00           C
ATOM   9029  NH3 POPE0 210      11.241  58.326  21.549  1.00  0.00           N
ATOM   9033  C12 POPE0 210       9.931  59.086  21.409  1.00  0.00           C
ATOM   9036  C11 POPE0 210      10.101  60.626  21.349  1.00  0.00           C
ATOM   9039  P   POPE0 210       8.261  62.105  20.069  1.00  0.00           P
ATOM   9040  O13 POPE0 210       9.241  62.046  18.959  1.00  0.00           O
ATOM   9041  O14 POPE0 210       6.861  61.675  19.809  1.00  0.00           O
ATOM   9042  O11 POPE0 210       8.201  63.586  20.639  1.00  0.00           O
ATOM   9043  O12 POPE0 210       8.821  61.266  21.289  1.00  0.00           O
ATOM   9044  C1  POPE0 210       8.391  63.915  21.999  1.00  0.00           C
ATOM   9047  C2  POPE0 210       7.101  63.726  22.859  1.00  0.00           C
ATOM   9049  O21 POPE0 210       6.971  64.675  23.929  1.00  0.00           O
ATOM   9050  C21 POPE0 210       7.981  64.966  24.679  1.00  0.00           C
ATOM   9051  O22 POPE0 210       9.151  64.646  24.549  1.00  0.00           O
ATOM   9052  C22 POPE0 210       7.411  65.675  25.909  1.00  0.00           C
ATOM   9055  C3  POPE0 210       6.901  62.275  23.399  1.00  0.00           C
ATOM   9058  O31 POPE0 210       6.211  62.175  24.659  1.00  0.00           O
ATOM   9059  C31 POPE0 210       4.901  62.036  24.619  1.00  0.00           C
ATOM   9060  O32 POPE0 210       4.171  62.205  23.649  1.00  0.00           O
ATOM   9061  C32 POPE0 210       4.441  61.546  25.999  1.00  0.00           C
ATOM   9064  C23 POPE0 210       8.451  66.555  26.629  1.00  0.00           C
ATOM   9067  C24 POPE0 210       7.971  67.006  28.019  1.00  0.00           C
ATOM   9070  C25 POPE0 210       7.601  65.826  28.939  1.00  0.00           C
ATOM   9073  C26 POPE0 210       7.831  66.135  30.419  1.00  0.00           C
ATOM   9076  C27 POPE0 210       7.571  64.926  31.329  1.00  0.00           C
ATOM   9079  C28 POPE0 210       7.861  65.176  32.819  1.00  0.00           C
ATOM   9082  C29 POPE0 210       9.291  65.565  33.089  1.00  0.00           C
ATOM   9084 0C21 POPE0 210      10.231  64.896  33.779  1.00  0.00           C
ATOM   9086 1C21 POPE0 210      10.091  63.586  34.509  1.00  0.00           C
ATOM   9089 2C21 POPE0 210      10.361  63.816  35.999  1.00  0.00           C
ATOM   9092 3C21 POPE0 210      10.471  62.495  36.779  1.00  0.00           C
ATOM   9095 4C21 POPE0 210      11.021  62.726  38.189  1.00  0.00           C
ATOM   9098 5C21 POPE0 210      11.121  61.416  38.979  1.00  0.00           C
ATOM   9101 6C21 POPE0 210      11.371  61.656  40.469  1.00  0.00           C
ATOM   9104 7C21 POPE0 210      10.751  60.556  41.339  1.00  0.00           C
ATOM   9107 8C21 POPE0 210      10.861  60.876  42.829  1.00  0.00           C
ATOM   9111  C33 POPE0 210       4.631  62.576  27.129  1.00  0.00           C
ATOM   9114  C34 POPE0 210       4.161  62.006  28.469  1.00  0.00           C
ATOM   9117  C35 POPE0 210       4.201  62.986  29.649  1.00  0.00           C
ATOM   9120  C36 POPE0 210       3.861  62.266  30.969  1.00  0.00           C
ATOM   9123  C37 POPE0 210       3.571  63.206  32.149  1.00  0.00           C
ATOM   9126  C38 POPE0 210       3.381  62.446  33.469  1.00  0.00           C
ATOM   9129  C39 POPE0 210       2.021  61.745  33.589  1.00  0.00           C
ATOM   9132 0C31 POPE0 210       0.881  62.665  34.029  1.00  0.00           C
ATOM   9135 1C31 POPE0 210       1.051  63.226  35.449  1.00  0.00           C
ATOM   9138 2C31 POPE0 210      -0.290  63.296  36.189  1.00  0.00           C
ATOM   9141 3C31 POPE0 210      -0.240  64.055  37.519  1.00  0.00           C
ATOM   9144 4C31 POPE0 210      -1.590  64.016  38.239  1.00  0.00           C
ATOM   9147 5C31 POPE0 210      -1.690  64.976  39.429  1.00  0.00           C
ATOM   9150 6C31 POPE0 210      -3.070  64.976  40.069  1.00  0.00           C
ATOM   9154  NH3 POPE1 211     113.781  13.676  18.469  1.00  0.00           N
ATOM   9158  C12 POPE1 211     113.291  14.906  19.189  1.00  0.00           C
ATOM   9161  C11 POPE1 211     113.830  16.206  18.589  1.00  0.00           C
ATOM   9164  P   POPE1 211     111.920  18.016  18.609  1.00  0.00           P
ATOM   9165  O13 POPE1 211     111.150  17.076  17.769  1.00  0.00           O
ATOM   9166  O14 POPE1 211     112.370  19.306  18.039  1.00  0.00           O
ATOM   9167  O11 POPE1 211     111.011  18.336  19.859  1.00  0.00           O
ATOM   9168  O12 POPE1 211     113.200  17.306  19.229  1.00  0.00           O
ATOM   9169  C1  POPE1 211     110.600  17.296  20.749  1.00  0.00           C
ATOM   9172  C2  POPE1 211     111.621  17.156  21.909  1.00  0.00           C
ATOM   9174  O21 POPE1 211     111.101  16.196  22.849  1.00  0.00           O
ATOM   9175  C21 POPE1 211     110.950  16.496  24.139  1.00  0.00           C
ATOM   9176  O22 POPE1 211     109.891  16.506  24.729  1.00  0.00           O
ATOM   9177  C22 POPE1 211     112.291  16.666  24.849  1.00  0.00           C
ATOM   9180  C3  POPE1 211     112.030  18.566  22.449  1.00  0.00           C
ATOM   9183  O31 POPE1 211     111.031  19.166  23.299  1.00  0.00           O
ATOM   9184  C31 POPE1 211     110.821  20.466  23.159  1.00  0.00           C
ATOM   9185  O32 POPE1 211     111.311  21.206  22.319  1.00  0.00           O
ATOM   9186  C32 POPE1 211     109.840  20.936  24.229  1.00  0.00           C
ATOM   9189  C23 POPE1 211     112.211  16.116  26.279  1.00  0.00           C
ATOM   9192  C24 POPE1 211     113.580  15.926  26.929  1.00  0.00           C
ATOM   9195  C25 POPE1 211     113.491  15.456  28.379  1.00  0.00           C
ATOM   9198  C26 POPE1 211     112.680  16.426  29.259  1.00  0.00           C
ATOM   9201  C27 POPE1 211     112.731  16.076  30.749  1.00  0.00           C
ATOM   9204  C28 POPE1 211     111.701  16.856  31.599  1.00  0.00           C
ATOM   9207  C29 POPE1 211     111.680  18.326  31.269  1.00  0.00           C
ATOM   9209 0C21 POPE1 211     111.881  19.356  32.109  1.00  0.00           C
ATOM   9211 1C21 POPE1 211     112.161  19.246  33.579  1.00  0.00           C
ATOM   9214 2C21 POPE1 211     110.901  18.986  34.399  1.00  0.00           C
ATOM   9217 3C21 POPE1 211     111.150  19.116  35.909  1.00  0.00           C
ATOM   9220 4C21 POPE1 211     109.910  18.696  36.689  1.00  0.00           C
ATOM   9223 5C21 POPE1 211     110.031  18.876  38.209  1.00  0.00           C
ATOM   9226 6C21 POPE1 211     108.711  18.516  38.879  1.00  0.00           C
ATOM   9229 7C21 POPE1 211     108.760  18.626  40.399  1.00  0.00           C
ATOM   9232 8C21 POPE1 211     107.370  18.556  41.049  1.00  0.00           C
ATOM   9236  C33 POPE1 211     108.391  20.466  23.969  1.00  0.00           C
ATOM   9239  C34 POPE1 211     107.591  20.226  25.259  1.00  0.00           C
ATOM   9242  C35 POPE1 211     108.181  19.076  26.079  1.00  0.00           C
ATOM   9245  C36 POPE1 211     107.311  18.596  27.239  1.00  0.00           C
ATOM   9248  C37 POPE1 211     108.081  17.616  28.139  1.00  0.00           C
ATOM   9251  C38 POPE1 211     107.200  16.866  29.149  1.00  0.00           C
ATOM   9254  C39 POPE1 211     106.260  15.886  28.459  1.00  0.00           C
ATOM   9257 0C31 POPE1 211     105.850  14.686  29.319  1.00  0.00           C
ATOM   9260 1C31 POPE1 211     105.570  13.476  28.429  1.00  0.00           C
ATOM   9263 2C31 POPE1 211     105.451  12.106  29.109  1.00  0.00           C
ATOM   9266 3C31 POPE1 211     104.471  12.066  30.279  1.00  0.00           C
ATOM   9269 4C31 POPE1 211     104.241  10.616  30.719  1.00  0.00           C
ATOM   9272 5C31 POPE1 211     103.371  10.506  31.969  1.00  0.00           C
ATOM   9275 6C31 POPE1 211     103.011   9.056  32.269  1.00  0.00           C
ATOM   9279  NH3 POPE2 212      90.021  75.456  67.389  1.00  0.00           N
ATOM   9283  C12 POPE2 212      89.691  74.016  67.709  1.00  0.00           C
ATOM   9286  C11 POPE2 212      88.461  73.896  68.659  1.00  0.00           C
ATOM   9289  P   POPE2 212      86.810  74.815  66.759  1.00  0.00           P
ATOM   9290  O13 POPE2 212      85.351  74.775  66.579  1.00  0.00           O
ATOM   9291  O14 POPE2 212      87.510  76.126  66.709  1.00  0.00           O
ATOM   9292  O11 POPE2 212      87.470  73.855  65.719  1.00  0.00           O
ATOM   9293  O12 POPE2 212      87.171  74.055  68.079  1.00  0.00           O
ATOM   9294  C1  POPE2 212      87.360  74.096  64.329  1.00  0.00           C
ATOM   9297  C2  POPE2 212      86.511  73.046  63.599  1.00  0.00           C
ATOM   9299  O21 POPE2 212      86.971  72.956  62.239  1.00  0.00           O
ATOM   9300  C21 POPE2 212      86.941  74.025  61.479  1.00  0.00           C
ATOM   9301  O22 POPE2 212      86.500  75.135  61.759  1.00  0.00           O
ATOM   9302  C22 POPE2 212      87.470  73.646  60.109  1.00  0.00           C
ATOM   9305  C3  POPE2 212      84.961  73.236  63.769  1.00  0.00           C
ATOM   9308  O31 POPE2 212      84.261  73.306  62.509  1.00  0.00           O
ATOM   9309  C31 POPE2 212      83.671  74.476  62.229  1.00  0.00           C
ATOM   9310  O32 POPE2 212      83.641  75.456  62.969  1.00  0.00           O
ATOM   9311  C32 POPE2 212      83.030  74.376  60.849  1.00  0.00           C
ATOM   9314  C23 POPE2 212      87.200  74.775  59.109  1.00  0.00           C
ATOM   9317  C24 POPE2 212      87.601  74.425  57.679  1.00  0.00           C
ATOM   9320  C25 POPE2 212      87.171  75.555  56.729  1.00  0.00           C
ATOM   9323  C26 POPE2 212      88.070  75.745  55.509  1.00  0.00           C
ATOM   9326  C27 POPE2 212      87.991  74.626  54.469  1.00  0.00           C
ATOM   9329  C28 POPE2 212      88.961  74.976  53.329  1.00  0.00           C
ATOM   9332  C29 POPE2 212      89.051  73.966  52.219  1.00  0.00           C
ATOM   9334 0C21 POPE2 212      89.931  74.066  51.219  1.00  0.00           C
ATOM   9336 1C21 POPE2 212      90.911  75.206  51.049  1.00  0.00           C
ATOM   9339 2C21 POPE2 212      90.780  75.846  49.649  1.00  0.00           C
ATOM   9342 3C21 POPE2 212      89.411  76.485  49.399  1.00  0.00           C
ATOM   9345 4C21 POPE2 212      89.291  77.126  48.019  1.00  0.00           C
ATOM   9348 5C21 POPE2 212      89.541  76.156  46.859  1.00  0.00           C
ATOM   9351 6C21 POPE2 212      89.241  76.756  45.479  1.00  0.00           C
ATOM   9354 7C21 POPE2 212      89.101  75.656  44.429  1.00  0.00           C
ATOM   9357 8C21 POPE2 212      88.961  76.146  42.989  1.00  0.00           C
ATOM   9361  C33 POPE2 212      83.060  75.646  59.959  1.00  0.00           C
ATOM   9364  C34 POPE2 212      82.711  75.226  58.519  1.00  0.00           C
ATOM   9367  C35 POPE2 212      82.731  76.286  57.409  1.00  0.00           C
ATOM   9370  C36 POPE2 212      81.731  77.446  57.529  1.00  0.00           C
ATOM   9373  C37 POPE2 212      81.491  78.035  56.129  1.00  0.00           C
ATOM   9376  C38 POPE2 212      80.731  79.366  56.069  1.00  0.00           C
ATOM   9379  C39 POPE2 212      80.591  79.826  54.609  1.00  0.00           C
ATOM   9382 0C31 POPE2 212      79.951  81.206  54.429  1.00  0.00           C
ATOM   9385 1C31 POPE2 212      79.821  81.555  52.939  1.00  0.00           C
ATOM   9388 2C31 POPE2 212      79.091  82.876  52.699  1.00  0.00           C
ATOM   9391 3C31 POPE2 212      78.620  83.064  51.249  1.00  0.00           C
ATOM   9394 4C31 POPE2 212      77.401  82.206  50.889  1.00  0.00           C
ATOM   9397 5C31 POPE2 212      76.951  82.365  49.439  1.00  0.00           C
ATOM   9400 6C31 POPE2 212      75.871  81.355  49.019  1.00  0.00           C
ATOM   9404  NH3 POPE3 213      78.771  72.925  66.559  1.00  0.00           N
ATOM   9408  C12 POPE3 213      78.970  73.266  68.019  1.00  0.00           C
ATOM   9411  C11 POPE3 213      77.750  74.016  68.619  1.00  0.00           C
ATOM   9414  P   POPE3 213      75.411  73.756  67.439  1.00  0.00           P
ATOM   9415  O13 POPE3 213      74.641  72.576  66.989  1.00  0.00           O
ATOM   9416  O14 POPE3 213      74.651  74.876  68.019  1.00  0.00           O
ATOM   9417  O11 POPE3 213      76.341  74.236  66.249  1.00  0.00           O
ATOM   9418  O12 POPE3 213      76.521  73.296  68.459  1.00  0.00           O
ATOM   9419  C1  POPE3 213      76.250  75.546  65.699  1.00  0.00           C
ATOM   9422  C2  POPE3 213      75.290  75.516  64.489  1.00  0.00           C
ATOM   9424  O21 POPE3 213      75.891  76.256  63.409  1.00  0.00           O
ATOM   9425  C21 POPE3 213      75.091  76.745  62.479  1.00  0.00           C
ATOM   9426  O22 POPE3 213      74.381  77.726  62.599  1.00  0.00           O
ATOM   9427  C22 POPE3 213      75.140  75.815  61.259  1.00  0.00           C
ATOM   9430  C3  POPE3 213      73.830  75.936  64.889  1.00  0.00           C
ATOM   9433  O31 POPE3 213      72.861  75.576  63.889  1.00  0.00           O
ATOM   9434  C31 POPE3 213      72.481  74.305  63.839  1.00  0.00           C
ATOM   9435  O32 POPE3 213      72.811  73.396  64.569  1.00  0.00           O
ATOM   9436  C32 POPE3 213      71.441  74.146  62.749  1.00  0.00           C
ATOM   9439  C23 POPE3 213      73.921  75.976  60.329  1.00  0.00           C
ATOM   9442  C24 POPE3 213      73.961  75.046  59.099  1.00  0.00           C
ATOM   9445  C25 POPE3 213      74.921  75.516  57.979  1.00  0.00           C
ATOM   9448  C26 POPE3 213      74.421  76.776  57.249  1.00  0.00           C
ATOM   9451  C27 POPE3 213      75.420  77.286  56.199  1.00  0.00           C
ATOM   9454  C28 POPE3 213      74.951  78.604  55.569  1.00  0.00           C
ATOM   9457  C29 POPE3 213      76.051  79.275  54.789  1.00  0.00           C
ATOM   9459 0C21 POPE3 213      75.901  80.385  54.049  1.00  0.00           C
ATOM   9461 1C21 POPE3 213      74.621  81.154  53.869  1.00  0.00           C
ATOM   9464 2C21 POPE3 213      73.951  80.865  52.509  1.00  0.00           C
ATOM   9467 3C21 POPE3 213      73.150  82.076  51.979  1.00  0.00           C
ATOM   9470 4C21 POPE3 213      72.141  81.686  50.889  1.00  0.00           C
ATOM   9473 5C21 POPE3 213      71.501  82.915  50.229  1.00  0.00           C
ATOM   9476 6C21 POPE3 213      70.290  82.516  49.359  1.00  0.00           C
ATOM   9479 7C21 POPE3 213      69.781  83.654  48.469  1.00  0.00           C
ATOM   9482 8C21 POPE3 213      68.791  83.156  47.399  1.00  0.00           C
ATOM   9486  C33 POPE3 213      71.751  72.956  61.829  1.00  0.00           C
ATOM   9489  C34 POPE3 213      70.491  72.586  61.039  1.00  0.00           C
ATOM   9492  C35 POPE3 213      70.741  72.135  59.599  1.00  0.00           C
ATOM   9495  C36 POPE3 213      70.400  70.666  59.359  1.00  0.00           C
ATOM   9498  C37 POPE3 213      70.251  70.406  57.859  1.00  0.00           C
ATOM   9501  C38 POPE3 213      69.860  68.966  57.519  1.00  0.00           C
ATOM   9504  C39 POPE3 213      69.271  68.855  56.109  1.00  0.00           C
ATOM   9507 0C31 POPE3 213      70.301  69.006  54.979  1.00  0.00           C
ATOM   9510 1C31 POPE3 213      69.651  68.775  53.599  1.00  0.00           C
ATOM   9513 2C31 POPE3 213      70.610  68.946  52.419  1.00  0.00           C
ATOM   9516 3C31 POPE3 213      69.911  68.666  51.079  1.00  0.00           C
ATOM   9519 4C31 POPE3 213      70.741  69.086  49.859  1.00  0.00           C
ATOM   9522 5C31 POPE3 213      70.080  68.705  48.529  1.00  0.00           C
ATOM   9525 6C31 POPE3 213      70.761  69.336  47.319  1.00  0.00           C
ATOM   9529  NH3 POPE4 214      33.431 101.476  64.539  1.00  0.00           N
ATOM   9533  C12 POPE4 214      33.501 102.665  65.449  1.00  0.00           C
ATOM   9536  C11 POPE4 214      32.361 103.666  65.209  1.00  0.00           C
ATOM   9539  P   POPE4 214      31.131 105.464  66.699  1.00  0.00           P
ATOM   9540  O13 POPE4 214      29.931 104.615  66.529  1.00  0.00           O
ATOM   9541  O14 POPE4 214      31.381 106.046  68.029  1.00  0.00           O
ATOM   9542  O11 POPE4 214      31.081 106.714  65.739  1.00  0.00           O
ATOM   9543  O12 POPE4 214      32.431 104.695  66.199  1.00  0.00           O
ATOM   9544  C1  POPE4 214      30.761 106.656  64.349  1.00  0.00           C
ATOM   9547  C2  POPE4 214      31.720 107.586  63.589  1.00  0.00           C
ATOM   9549  O21 POPE4 214      31.591 107.425  62.169  1.00  0.00           O
ATOM   9550  C21 POPE4 214      32.211 106.424  61.569  1.00  0.00           C
ATOM   9551  O22 POPE4 214      32.751 105.476  62.109  1.00  0.00           O
ATOM   9552  C22 POPE4 214      32.271 106.744  60.069  1.00  0.00           C
ATOM   9555  C3  POPE4 214      33.171 107.465  64.109  1.00  0.00           C
ATOM   9558  O31 POPE4 214      34.091 108.055  63.169  1.00  0.00           O
ATOM   9559  C31 POPE4 214      35.261 108.335  63.699  1.00  0.00           C
ATOM   9560  O32 POPE4 214      35.481 108.426  64.899  1.00  0.00           O
ATOM   9561  C32 POPE4 214      36.301 108.445  62.579  1.00  0.00           C
ATOM   9564  C23 POPE4 214      32.421 105.506  59.159  1.00  0.00           C
ATOM   9567  C24 POPE4 214      32.681 105.844  57.679  1.00  0.00           C
ATOM   9570  C25 POPE4 214      31.580 106.674  57.009  1.00  0.00           C
ATOM   9573  C26 POPE4 214      31.881 107.024  55.539  1.00  0.00           C
ATOM   9576  C27 POPE4 214      30.851 107.994  54.929  1.00  0.00           C
ATOM   9579  C28 POPE4 214      31.261 108.495  53.529  1.00  0.00           C
ATOM   9582  C29 POPE4 214      30.311 109.546  52.989  1.00  0.00           C
ATOM   9584 0C21 POPE4 214      29.281 109.344  52.139  1.00  0.00           C
ATOM   9586 1C21 POPE4 214      28.841 108.016  51.579  1.00  0.00           C
ATOM   9589 2C21 POPE4 214      27.371 107.674  51.889  1.00  0.00           C
ATOM   9592 3C21 POPE4 214      26.341 108.426  51.039  1.00  0.00           C
ATOM   9595 4C21 POPE4 214      24.931 107.845  51.229  1.00  0.00           C
ATOM   9598 5C21 POPE4 214      23.841 108.585  50.439  1.00  0.00           C
ATOM   9601 6C21 POPE4 214      22.511 107.836  50.499  1.00  0.00           C
ATOM   9604 7C21 POPE4 214      21.301 108.736  50.239  1.00  0.00           C
ATOM   9607 8C21 POPE4 214      19.971 107.985  50.289  1.00  0.00           C
ATOM   9611  C33 POPE4 214      35.771 108.365  61.129  1.00  0.00           C
ATOM   9614  C34 POPE4 214      36.911 108.055  60.139  1.00  0.00           C
ATOM   9617  C35 POPE4 214      36.411 107.446  58.819  1.00  0.00           C
ATOM   9620  C36 POPE4 214      37.491 107.446  57.729  1.00  0.00           C
ATOM   9623  C37 POPE4 214      38.801 106.756  58.109  1.00  0.00           C
ATOM   9626  C38 POPE4 214      39.961 107.206  57.219  1.00  0.00           C
ATOM   9629  C39 POPE4 214      41.330 106.844  57.809  1.00  0.00           C
ATOM   9632 0C31 POPE4 214      42.491 107.365  56.949  1.00  0.00           C
ATOM   9635 1C31 POPE4 214      42.650 106.574  55.649  1.00  0.00           C
ATOM   9638 2C31 POPE4 214      43.701 107.176  54.709  1.00  0.00           C
ATOM   9641 3C31 POPE4 214      45.111 106.626  54.929  1.00  0.00           C
ATOM   9644 4C31 POPE4 214      46.061 106.936  53.769  1.00  0.00           C
ATOM   9647 5C31 POPE4 214      46.011 108.396  53.309  1.00  0.00           C
ATOM   9650 6C31 POPE4 214      46.901 108.675  52.099  1.00  0.00           C
ATOM   9654  NH3 POPE5 215      11.241  63.716  68.179  1.00  0.00           N
ATOM   9658  C12 POPE5 215      12.591  63.315  68.709  1.00  0.00           C
ATOM   9661  C11 POPE5 215      13.371  62.476  67.689  1.00  0.00           C
ATOM   9664  P   POPE5 215      15.101  63.976  66.409  1.00  0.00           P
ATOM   9665  O13 POPE5 215      15.361  64.796  67.609  1.00  0.00           O
ATOM   9666  O14 POPE5 215      16.111  62.966  66.029  1.00  0.00           O
ATOM   9667  O11 POPE5 215      14.821  64.955  65.209  1.00  0.00           O
ATOM   9668  O12 POPE5 215      13.701  63.266  66.539  1.00  0.00           O
ATOM   9669  C1  POPE5 215      15.551  65.056  63.989  1.00  0.00           C
ATOM   9672  C2  POPE5 215      14.831  64.305  62.849  1.00  0.00           C
ATOM   9674  O21 POPE5 215      15.121  62.906  62.979  1.00  0.00           O
ATOM   9675  C21 POPE5 215      14.081  62.126  63.239  1.00  0.00           C
ATOM   9676  O22 POPE5 215      12.911  62.476  63.239  1.00  0.00           O
ATOM   9677  C22 POPE5 215      14.631  60.745  63.589  1.00  0.00           C
ATOM   9680  C3  POPE5 215      15.261  64.766  61.439  1.00  0.00           C
ATOM   9683  O31 POPE5 215      14.171  64.526  60.519  1.00  0.00           O
ATOM   9684  C31 POPE5 215      14.261  65.275  59.419  1.00  0.00           C
ATOM   9685  O32 POPE5 215      15.261  65.876  59.079  1.00  0.00           O
ATOM   9686  C32 POPE5 215      12.911  65.336  58.699  1.00  0.00           C
ATOM   9689  C23 POPE5 215      13.531  59.676  63.739  1.00  0.00           C
ATOM   9692  C24 POPE5 215      12.891  59.245  62.409  1.00  0.00           C
ATOM   9695  C25 POPE5 215      13.851  58.486  61.489  1.00  0.00           C
ATOM   9698  C26 POPE5 215      13.131  57.866  60.289  1.00  0.00           C
ATOM   9701  C27 POPE5 215      13.941  56.745  59.639  1.00  0.00           C
ATOM   9704  C28 POPE5 215      13.231  56.146  58.409  1.00  0.00           C
ATOM   9707  C29 POPE5 215      14.131  55.176  57.689  1.00  0.00           C
ATOM   9709 0C21 POPE5 215      13.791  53.966  57.229  1.00  0.00           C
ATOM   9711 1C21 POPE5 215      12.421  53.356  57.259  1.00  0.00           C
ATOM   9714 2C21 POPE5 215      12.131  52.416  56.069  1.00  0.00           C
ATOM   9717 3C21 POPE5 215      12.951  51.126  56.119  1.00  0.00           C
ATOM   9720 4C21 POPE5 215      12.731  50.206  54.909  1.00  0.00           C
ATOM   9723 5C21 POPE5 215      13.681  48.996  54.969  1.00  0.00           C
ATOM   9726 6C21 POPE5 215      13.821  48.256  53.629  1.00  0.00           C
ATOM   9729 7C21 POPE5 215      14.941  47.205  53.669  1.00  0.00           C
ATOM   9732 8C21 POPE5 215      15.131  46.426  52.369  1.00  0.00           C
ATOM   9736  C33 POPE5 215      12.891  64.716  57.289  1.00  0.00           C
ATOM   9739  C34 POPE5 215      13.141  63.206  57.309  1.00  0.00           C
ATOM   9742  C35 POPE5 215      14.621  62.866  57.159  1.00  0.00           C
ATOM   9745  C36 POPE5 215      14.841  61.446  56.669  1.00  0.00           C
ATOM   9748  C37 POPE5 215      16.301  61.155  56.329  1.00  0.00           C
ATOM   9751  C38 POPE5 215      16.361  60.016  55.319  1.00  0.00           C
ATOM   9754  C39 POPE5 215      17.751  59.446  55.079  1.00  0.00           C
ATOM   9757 0C31 POPE5 215      17.631  58.265  54.119  1.00  0.00           C
ATOM   9760 1C31 POPE5 215      18.801  57.286  54.189  1.00  0.00           C
ATOM   9763 2C31 POPE5 215      18.411  55.976  53.499  1.00  0.00           C
ATOM   9766 3C31 POPE5 215      19.581  55.016  53.279  1.00  0.00           C
ATOM   9769 4C31 POPE5 215      20.261  54.586  54.579  1.00  0.00           C
ATOM   9772 5C31 POPE5 215      21.311  53.496  54.329  1.00  0.00           C
ATOM   9775 6C31 POPE5 215      21.951  52.986  55.609  1.00  0.00           C
ATOM   9779  NH3 POPE6 216      41.251  41.076  20.979  1.00  0.00           N
ATOM   9783  C12 POPE6 216      42.411  40.196  20.639  1.00  0.00           C
ATOM   9786  C11 POPE6 216      41.921  38.776  20.359  1.00  0.00           C
ATOM   9789  P   POPE6 216      40.061  37.906  21.959  1.00  0.00           P
ATOM   9790  O13 POPE6 216      39.801  36.466  21.809  1.00  0.00           O
ATOM   9791  O14 POPE6 216      39.211  38.855  21.199  1.00  0.00           O
ATOM   9792  O11 POPE6 216      40.040  38.326  23.489  1.00  0.00           O
ATOM   9793  O12 POPE6 216      41.561  38.166  21.599  1.00  0.00           O
ATOM   9794  C1  POPE6 216      40.731  37.546  24.479  1.00  0.00           C
ATOM   9797  C2  POPE6 216      41.841  38.346  25.249  1.00  0.00           C
ATOM   9799  O21 POPE6 216      42.161  37.626  26.459  1.00  0.00           O
ATOM   9800  C21 POPE6 216      42.811  36.516  26.259  1.00  0.00           C
ATOM   9801  O22 POPE6 216      43.411  36.175  25.259  1.00  0.00           O
ATOM   9802  C22 POPE6 216      42.561  35.586  27.449  1.00  0.00           C
ATOM   9805  C3  POPE6 216      41.400  39.796  25.599  1.00  0.00           C
ATOM   9808  O31 POPE6 216      42.151  40.406  26.679  1.00  0.00           O
ATOM   9809  C31 POPE6 216      41.671  40.226  27.899  1.00  0.00           C
ATOM   9810  O32 POPE6 216      40.700  39.565  28.199  1.00  0.00           O
ATOM   9811  C32 POPE6 216      42.451  41.106  28.879  1.00  0.00           C
ATOM   9814  C23 POPE6 216      42.741  36.206  28.859  1.00  0.00           C
ATOM   9817  C24 POPE6 216      42.561  35.126  29.939  1.00  0.00           C
ATOM   9820  C25 POPE6 216      42.551  35.656  31.369  1.00  0.00           C
ATOM   9823  C26 POPE6 216      42.281  34.565  32.419  1.00  0.00           C
ATOM   9826  C27 POPE6 216      41.790  35.166  33.749  1.00  0.00           C
ATOM   9829  C28 POPE6 216      42.341  34.456  34.989  1.00  0.00           C
ATOM   9832  C29 POPE6 216      43.731  34.906  35.379  1.00  0.00           C
ATOM   9834 0C21 POPE6 216      44.220  34.836  36.619  1.00  0.00           C
ATOM   9836 1C21 POPE6 216      43.461  34.256  37.789  1.00  0.00           C
ATOM   9839 2C21 POPE6 216      44.061  34.576  39.159  1.00  0.00           C
ATOM   9842 3C21 POPE6 216      43.161  34.016  40.269  1.00  0.00           C
ATOM   9845 4C21 POPE6 216      43.661  34.316  41.689  1.00  0.00           C
ATOM   9848 5C21 POPE6 216      42.711  33.716  42.729  1.00  0.00           C
ATOM   9851 6C21 POPE6 216      43.151  33.976  44.179  1.00  0.00           C
ATOM   9854 7C21 POPE6 216      42.441  33.036  45.159  1.00  0.00           C
ATOM   9857 8C21 POPE6 216      42.851  33.226  46.619  1.00  0.00           C
ATOM   9861  C33 POPE6 216      41.580  41.586  30.059  1.00  0.00           C
ATOM   9864  C34 POPE6 216      42.291  42.656  30.899  1.00  0.00           C
ATOM   9867  C35 POPE6 216      41.361  43.786  31.329  1.00  0.00           C
ATOM   9870  C36 POPE6 216      42.091  45.086  31.689  1.00  0.00           C
ATOM   9873  C37 POPE6 216      42.931  45.026  32.969  1.00  0.00           C
ATOM   9876  C38 POPE6 216      42.531  46.106  33.989  1.00  0.00           C
ATOM   9879  C39 POPE6 216      43.661  46.506  34.939  1.00  0.00           C
ATOM   9882 0C31 POPE6 216      43.721  45.776  36.279  1.00  0.00           C
ATOM   9885 1C31 POPE6 216      44.821  46.376  37.169  1.00  0.00           C
ATOM   9888 2C31 POPE6 216      44.721  45.996  38.659  1.00  0.00           C
ATOM   9891 3C31 POPE6 216      45.041  44.515  38.949  1.00  0.00           C
ATOM   9894 4C31 POPE6 216      46.540  44.196  38.819  1.00  0.00           C
ATOM   9897 5C31 POPE6 216      46.841  42.696  38.959  1.00  0.00           C
ATOM   9900 6C31 POPE6 216      48.341  42.386  38.969  1.00  0.00           C
ATOM   9904  NH3 POPE7 217      88.081 100.266  64.819  1.00  0.00           N
ATOM   9908  C12 POPE7 217      86.831 100.704  65.519  1.00  0.00           C
ATOM   9911  C11 POPE7 217      85.560 100.196  64.829  1.00  0.00           C
ATOM   9914  P   POPE7 217      82.960 100.324  65.199  1.00  0.00           P
ATOM   9915  O13 POPE7 217      82.601  99.035  65.819  1.00  0.00           O
ATOM   9916  O14 POPE7 217      82.141 101.516  65.549  1.00  0.00           O
ATOM   9917  O11 POPE7 217      82.981 100.165  63.629  1.00  0.00           O
ATOM   9918  O12 POPE7 217      84.450 100.715  65.559  1.00  0.00           O
ATOM   9919  C1  POPE7 217      82.731 101.285  62.769  1.00  0.00           C
ATOM   9922  C2  POPE7 217      81.341 101.206  62.079  1.00  0.00           C
ATOM   9924  O21 POPE7 217      81.321 102.225  61.059  1.00  0.00           O
ATOM   9925  C21 POPE7 217      80.821 101.856  59.889  1.00  0.00           C
ATOM   9926  O22 POPE7 217      79.681 102.046  59.509  1.00  0.00           O
ATOM   9927  C22 POPE7 217      81.941 101.166  59.109  1.00  0.00           C
ATOM   9930  C3  POPE7 217      80.150 101.466  63.039  1.00  0.00           C
ATOM   9933  O31 POPE7 217      78.871 101.186  62.399  1.00  0.00           O
ATOM   9934  C31 POPE7 217      78.501  99.916  62.509  1.00  0.00           C
ATOM   9935  O32 POPE7 217      79.150  99.035  63.039  1.00  0.00           O
ATOM   9936  C32 POPE7 217      77.131  99.695  61.879  1.00  0.00           C
ATOM   9939  C23 POPE7 217      81.601 101.096  57.619  1.00  0.00           C
ATOM   9942  C24 POPE7 217      82.750 100.464  56.819  1.00  0.00           C
ATOM   9945  C25 POPE7 217      82.441 100.345  55.329  1.00  0.00           C
ATOM   9948  C26 POPE7 217      81.051  99.785  54.989  1.00  0.00           C
ATOM   9951  C27 POPE7 217      80.911  99.566  53.489  1.00  0.00           C
ATOM   9954  C28 POPE7 217      79.471  99.266  53.059  1.00  0.00           C
ATOM   9957  C29 POPE7 217      79.391  99.016  51.579  1.00  0.00           C
ATOM   9959 0C21 POPE7 217      78.711  99.725  50.659  1.00  0.00           C
ATOM   9961 1C21 POPE7 217      77.871 100.965  50.869  1.00  0.00           C
ATOM   9964 2C21 POPE7 217      78.240 102.094  49.869  1.00  0.00           C
ATOM   9967 3C21 POPE7 217      77.981 101.726  48.399  1.00  0.00           C
ATOM   9970 4C21 POPE7 217      78.371 102.824  47.399  1.00  0.00           C
ATOM   9973 5C21 POPE7 217      78.141 102.355  45.959  1.00  0.00           C
ATOM   9976 6C21 POPE7 217      78.491 103.396  44.899  1.00  0.00           C
ATOM   9979 7C21 POPE7 217      78.141 102.906  43.489  1.00  0.00           C
ATOM   9982 8C21 POPE7 217      78.441 103.924  42.389  1.00  0.00           C
ATOM   9986  C33 POPE7 217      77.180  98.915  60.539  1.00  0.00           C
ATOM   9989  C34 POPE7 217      77.000  99.785  59.289  1.00  0.00           C
ATOM   9992  C35 POPE7 217      76.501  98.946  58.089  1.00  0.00           C
ATOM   9995  C36 POPE7 217      75.961  99.785  56.929  1.00  0.00           C
ATOM   9998  C37 POPE7 217      75.451  98.934  55.749  1.00  0.00           C
ATOM  10001  C38 POPE7 217      76.080  99.384  54.419  1.00  0.00           C
ATOM  10004  C39 POPE7 217      75.420  98.794  53.159  1.00  0.00           C
ATOM  10007 0C31 POPE7 217      74.341  99.706  52.549  1.00  0.00           C
ATOM  10010 1C31 POPE7 217      73.970  99.344  51.099  1.00  0.00           C
ATOM  10013 2C31 POPE7 217      73.021 100.366  50.449  1.00  0.00           C
ATOM  10016 3C31 POPE7 217      71.530 100.056  50.679  1.00  0.00           C
ATOM  10019 4C31 POPE7 217      70.580 101.054  49.999  1.00  0.00           C
ATOM  10022 5C31 POPE7 217      70.521 102.425  50.709  1.00  0.00           C
ATOM  10025 6C31 POPE7 217      69.500 103.396  50.099  1.00  0.00           C
ATOM  10029  NH3 POPE8 218      23.341  31.216  23.979  1.00  0.00           N
ATOM  10033  C12 POPE8 218      22.751  29.966  23.349  1.00  0.00           C
ATOM  10036  C11 POPE8 218      21.261  30.076  22.969  1.00  0.00           C
ATOM  10039  P   POPE8 218      19.481  28.656  21.619  1.00  0.00           P
ATOM  10040  O13 POPE8 218      18.751  29.936  21.589  1.00  0.00           O
ATOM  10041  O14 POPE8 218      19.781  28.016  20.309  1.00  0.00           O
ATOM  10042  O11 POPE8 218      18.611  27.606  22.419  1.00  0.00           O
ATOM  10043  O12 POPE8 218      20.801  28.816  22.479  1.00  0.00           O
ATOM  10044  C1  POPE8 218      18.201  27.836  23.769  1.00  0.00           C
ATOM  10047  C2  POPE8 218      18.931  26.896  24.769  1.00  0.00           C
ATOM  10049  O21 POPE8 218      18.461  27.126  26.109  1.00  0.00           O
ATOM  10050  C21 POPE8 218      18.731  28.276  26.669  1.00  0.00           C
ATOM  10051  O22 POPE8 218      19.291  29.226  26.169  1.00  0.00           O
ATOM  10052  C22 POPE8 218      18.371  28.176  28.139  1.00  0.00           C
ATOM  10055  C3  POPE8 218      20.481  26.936  24.689  1.00  0.00           C
ATOM  10058  O31 POPE8 218      21.071  25.906  25.509  1.00  0.00           O
ATOM  10059  C31 POPE8 218      21.901  26.096  26.539  1.00  0.00           C
ATOM  10060  O32 POPE8 218      22.401  25.166  27.149  1.00  0.00           O
ATOM  10061  C32 POPE8 218      22.221  27.546  26.879  1.00  0.00           C
ATOM  10064  C23 POPE8 218      18.441  29.536  28.849  1.00  0.00           C
ATOM  10067  C24 POPE8 218      18.191  29.376  30.349  1.00  0.00           C
ATOM  10070  C25 POPE8 218      16.701  29.236  30.689  1.00  0.00           C
ATOM  10073  C26 POPE8 218      16.501  28.706  32.109  1.00  0.00           C
ATOM  10076  C27 POPE8 218      15.091  28.936  32.669  1.00  0.00           C
ATOM  10079  C28 POPE8 218      14.731  27.896  33.749  1.00  0.00           C
ATOM  10082  C29 POPE8 218      13.331  28.116  34.259  1.00  0.00           C
ATOM  10084 0C21 POPE8 218      13.001  28.516  35.489  1.00  0.00           C
ATOM  10086 1C21 POPE8 218      13.981  28.806  36.599  1.00  0.00           C
ATOM  10089 2C21 POPE8 218      13.271  29.126  37.929  1.00  0.00           C
ATOM  10092 3C21 POPE8 218      12.571  30.496  37.939  1.00  0.00           C
ATOM  10095 4C21 POPE8 218      11.831  30.776  39.259  1.00  0.00           C
ATOM  10098 5C21 POPE8 218      10.571  29.925  39.439  1.00  0.00           C
ATOM  10101 6C21 POPE8 218       9.921  30.116  40.819  1.00  0.00           C
ATOM  10104 7C21 POPE8 218       8.691  29.216  41.029  1.00  0.00           C
ATOM  10107 8C21 POPE8 218       8.081  29.386  42.419  1.00  0.00           C
ATOM  10111  C33 POPE8 218      23.251  27.616  28.039  1.00  0.00           C
ATOM  10114  C34 POPE8 218      23.431  29.036  28.599  1.00  0.00           C
ATOM  10117  C35 POPE8 218      22.391  29.446  29.649  1.00  0.00           C
ATOM  10120  C36 POPE8 218      22.791  30.766  30.299  1.00  0.00           C
ATOM  10123  C37 POPE8 218      21.841  31.236  31.409  1.00  0.00           C
ATOM  10126  C38 POPE8 218      22.411  32.446  32.159  1.00  0.00           C
ATOM  10129  C39 POPE8 218      23.511  32.086  33.179  1.00  0.00           C
ATOM  10132 0C31 POPE8 218      23.131  32.506  34.599  1.00  0.00           C
ATOM  10135 1C31 POPE8 218      24.281  32.536  35.619  1.00  0.00           C
ATOM  10138 2C31 POPE8 218      23.781  33.066  36.969  1.00  0.00           C
ATOM  10141 3C31 POPE8 218      24.901  33.416  37.969  1.00  0.00           C
ATOM  10144 4C31 POPE8 218      25.841  32.246  38.289  1.00  0.00           C
ATOM  10147 5C31 POPE8 218      27.041  32.666  39.159  1.00  0.00           C
ATOM  10150 6C31 POPE8 218      26.691  33.166  40.559  1.00  0.00           C
ATOM  10154  NH3 POPE9 219      22.131  75.586  64.069  1.00  0.00           N
ATOM  10158  C12 POPE9 219      21.251  76.776  64.329  1.00  0.00           C
ATOM  10161  C11 POPE9 219      20.441  76.616  65.609  1.00  0.00           C
ATOM  10164  P   POPE9 219      18.701  77.936  67.019  1.00  0.00           P
ATOM  10165  O13 POPE9 219      19.121  76.975  68.069  1.00  0.00           O
ATOM  10166  O14 POPE9 219      18.731  79.385  67.339  1.00  0.00           O
ATOM  10167  O11 POPE9 219      17.241  77.616  66.529  1.00  0.00           O
ATOM  10168  O12 POPE9 219      19.541  77.705  65.689  1.00  0.00           O
ATOM  10169  C1  POPE9 219      16.831  76.336  66.059  1.00  0.00           C
ATOM  10172  C2  POPE9 219      16.351  76.396  64.589  1.00  0.00           C
ATOM  10174  O21 POPE9 219      15.211  75.526  64.449  1.00  0.00           O
ATOM  10175  C21 POPE9 219      14.321  75.946  63.549  1.00  0.00           C
ATOM  10176  O22 POPE9 219      14.251  77.076  63.069  1.00  0.00           O
ATOM  10177  C22 POPE9 219      13.391  74.796  63.199  1.00  0.00           C
ATOM  10180  C3  POPE9 219      17.441  76.006  63.549  1.00  0.00           C
ATOM  10183  O31 POPE9 219      16.831  75.826  62.249  1.00  0.00           O
ATOM  10184  C31 POPE9 219      17.511  76.166  61.179  1.00  0.00           C
ATOM  10185  O32 POPE9 219      18.721  76.376  61.129  1.00  0.00           O
ATOM  10186  C32 POPE9 219      16.561  76.156  59.969  1.00  0.00           C
ATOM  10189  C23 POPE9 219      13.151  74.666  61.679  1.00  0.00           C
ATOM  10192  C24 POPE9 219      12.311  73.416  61.369  1.00  0.00           C
ATOM  10195  C25 POPE9 219      11.861  73.315  59.909  1.00  0.00           C
ATOM  10198  C26 POPE9 219      10.851  74.396  59.519  1.00  0.00           C
ATOM  10201  C27 POPE9 219      10.021  73.996  58.289  1.00  0.00           C
ATOM  10204  C28 POPE9 219       9.061  75.095  57.819  1.00  0.00           C
ATOM  10207  C29 POPE9 219       8.021  74.506  56.899  1.00  0.00           C
ATOM  10209 0C21 POPE9 219       6.711  74.796  56.839  1.00  0.00           C
ATOM  10211 1C21 POPE9 219       5.941  75.826  57.629  1.00  0.00           C
ATOM  10214 2C21 POPE9 219       5.271  76.896  56.739  1.00  0.00           C
ATOM  10217 3C21 POPE9 219       4.441  76.326  55.569  1.00  0.00           C
ATOM  10220 4C21 POPE9 219       3.841  77.396  54.649  1.00  0.00           C
ATOM  10223 5C21 POPE9 219       3.481  76.806  53.279  1.00  0.00           C
ATOM  10226 6C21 POPE9 219       2.991  77.855  52.269  1.00  0.00           C
ATOM  10229 7C21 POPE9 219       2.791  77.286  50.869  1.00  0.00           C
ATOM  10232 8C21 POPE9 219       2.091  78.256  49.909  1.00  0.00           C
ATOM  10236  C33 POPE9 219      17.211  76.695  58.679  1.00  0.00           C
ATOM  10239  C34 POPE9 219      16.321  76.566  57.439  1.00  0.00           C
ATOM  10242  C35 POPE9 219      16.511  75.235  56.709  1.00  0.00           C
ATOM  10245  C36 POPE9 219      15.781  75.156  55.359  1.00  0.00           C
ATOM  10248  C37 POPE9 219      16.001  73.796  54.699  1.00  0.00           C
ATOM  10251  C38 POPE9 219      14.981  73.425  53.609  1.00  0.00           C
ATOM  10254  C39 POPE9 219      15.461  72.166  52.879  1.00  0.00           C
ATOM  10257 0C31 POPE9 219      14.531  71.686  51.769  1.00  0.00           C
ATOM  10260 1C31 POPE9 219      15.161  70.506  51.009  1.00  0.00           C
ATOM  10263 2C31 POPE9 219      14.571  70.316  49.609  1.00  0.00           C
ATOM  10266 3C31 POPE9 219      15.301  69.206  48.839  1.00  0.00           C
ATOM  10269 4C31 POPE9 219      14.641  68.936  47.479  1.00  0.00           C
ATOM  10272 5C31 POPE9 219      15.221  67.716  46.769  1.00  0.00           C
ATOM  10275 6C31 POPE9 219      14.411  67.296  45.539  1.00  0.00           C
ATOM  10279  NH3 POPE  220     128.811  84.496  61.709  1.00  0.00           N
ATOM  10283  C12 POPE  220     128.970  85.715  62.569  1.00  0.00           C
ATOM  10286  C11 POPE  220     127.930  85.746  63.699  1.00  0.00           C
ATOM  10289  P   POPE  220     125.991  87.456  63.699  1.00  0.00           P
ATOM  10290  O13 POPE  220     125.710  87.365  65.149  1.00  0.00           O
ATOM  10291  O14 POPE  220     126.871  88.566  63.299  1.00  0.00           O
ATOM  10292  O11 POPE  220     124.621  87.684  62.969  1.00  0.00           O
ATOM  10293  O12 POPE  220     126.621  86.085  63.189  1.00  0.00           O
ATOM  10294  C1  POPE  220     124.161  87.094  61.759  1.00  0.00           C
ATOM  10297  C2  POPE  220     124.621  87.876  60.479  1.00  0.00           C
ATOM  10299  O21 POPE  220     123.701  87.885  59.359  1.00  0.00           O
ATOM  10300  C21 POPE  220     122.801  86.954  59.109  1.00  0.00           C
ATOM  10301  O22 POPE  220     122.620  85.914  59.709  1.00  0.00           O
ATOM  10302  C22 POPE  220     121.981  87.395  57.899  1.00  0.00           C
ATOM  10305  C3  POPE  220     126.020  87.355  60.049  1.00  0.00           C
ATOM  10308  O31 POPE  220     126.491  87.824  58.759  1.00  0.00           O
ATOM  10309  C31 POPE  220     127.011  89.055  58.799  1.00  0.00           C
ATOM  10310  O32 POPE  220     126.990  89.796  59.759  1.00  0.00           O
ATOM  10311  C32 POPE  220     127.731  89.344  57.479  1.00  0.00           C
ATOM  10314  C23 POPE  220     122.851  87.705  56.649  1.00  0.00           C
ATOM  10317  C24 POPE  220     122.100  88.535  55.589  1.00  0.00           C
ATOM  10320  C25 POPE  220     122.051  87.895  54.189  1.00  0.00           C
ATOM  10323  C26 POPE  220     121.390  86.516  54.149  1.00  0.00           C
ATOM  10326  C27 POPE  220     121.171  85.995  52.719  1.00  0.00           C
ATOM  10329  C28 POPE  220     120.751  84.515  52.719  1.00  0.00           C
ATOM  10332  C29 POPE  220     120.740  83.906  51.349  1.00  0.00           C
ATOM  10334 0C21 POPE  220     120.050  82.814  50.949  1.00  0.00           C
ATOM  10336 1C21 POPE  220     119.131  81.915  51.739  1.00  0.00           C
ATOM  10339 2C21 POPE  220     119.381  81.574  53.229  1.00  0.00           C
ATOM  10342 3C21 POPE  220     120.570  80.625  53.479  1.00  0.00           C
ATOM  10345 4C21 POPE  220     120.591  80.105  54.919  1.00  0.00           C
ATOM  10348 5C21 POPE  220     121.721  79.116  55.199  1.00  0.00           C
ATOM  10351 6C21 POPE  220     121.810  78.776  56.689  1.00  0.00           C
ATOM  10354 7C21 POPE  220     122.991  77.886  57.059  1.00  0.00           C
ATOM  10357 8C21 POPE  220     123.121  77.656  58.569  1.00  0.00           C
ATOM  10361  C33 POPE  220     126.911  90.245  56.539  1.00  0.00           C
ATOM  10364  C34 POPE  220     127.661  90.656  55.259  1.00  0.00           C
ATOM  10367  C35 POPE  220     127.650  89.585  54.159  1.00  0.00           C
ATOM  10370  C36 POPE  220     128.330  90.035  52.859  1.00  0.00           C
ATOM  10373  C37 POPE  220     128.271  88.934  51.789  1.00  0.00           C
ATOM  10376  C38 POPE  220     129.030  89.314  50.519  1.00  0.00           C
ATOM  10379  C39 POPE  220     129.310  88.125  49.589  1.00  0.00           C
ATOM  10382 0C31 POPE  220     128.101  87.665  48.749  1.00  0.00           C
ATOM  10385 1C31 POPE  220     128.470  87.615  47.269  1.00  0.00           C
ATOM  10388 2C31 POPE  220     127.441  86.926  46.359  1.00  0.00           C
ATOM  10391 3C31 POPE  220     128.121  86.555  45.029  1.00  0.00           C
ATOM  10394 4C31 POPE  220     127.200  85.874  44.019  1.00  0.00           C
ATOM  10397 5C31 POPE  220     127.981  85.415  42.779  1.00  0.00           C
ATOM  10400 6C31 POPE  220     127.080  84.816  41.719  1.00  0.00           C
ATOM  10404  NH3 POPE  221     120.791 105.906  21.709  1.00  0.00           N
ATOM  10408  C12 POPE  221     122.181 105.634  21.219  1.00  0.00           C
ATOM  10411  C11 POPE  221     122.200 104.266  20.539  1.00  0.00           C
ATOM  10414  P   POPE  221     122.731 102.486  22.409  1.00  0.00           P
ATOM  10415  O13 POPE  221     122.051 101.236  22.809  1.00  0.00           O
ATOM  10416  O14 POPE  221     124.030 102.355  21.709  1.00  0.00           O
ATOM  10417  O11 POPE  221     122.901 103.484  23.629  1.00  0.00           O
ATOM  10418  O12 POPE  221     121.750 103.246  21.429  1.00  0.00           O
ATOM  10419  C1  POPE  221     123.951 103.305  24.589  1.00  0.00           C
ATOM  10422  C2  POPE  221     123.580 102.436  25.829  1.00  0.00           C
ATOM  10424  O21 POPE  221     122.960 103.274  26.829  1.00  0.00           O
ATOM  10425  C21 POPE  221     121.701 103.006  27.109  1.00  0.00           C
ATOM  10426  O22 POPE  221     120.980 102.206  26.529  1.00  0.00           O
ATOM  10427  C22 POPE  221     121.311 103.794  28.359  1.00  0.00           C
ATOM  10430  C3  POPE  221     124.860 101.805  26.459  1.00  0.00           C
ATOM  10433  O31 POPE  221     124.590 101.145  27.719  1.00  0.00           O
ATOM  10434  C31 POPE  221     125.021 101.735  28.829  1.00  0.00           C
ATOM  10435  O32 POPE  221     125.720 102.726  28.899  1.00  0.00           O
ATOM  10436  C32 POPE  221     124.560 100.936  30.059  1.00  0.00           C
ATOM  10439  C23 POPE  221     119.801 103.696  28.659  1.00  0.00           C
ATOM  10442  C24 POPE  221     119.361 104.104  30.069  1.00  0.00           C
ATOM  10445  C25 POPE  221     119.720 105.546  30.509  1.00  0.00           C
ATOM  10448  C26 POPE  221     121.171 105.695  30.959  1.00  0.00           C
ATOM  10451  C27 POPE  221     121.421 106.926  31.829  1.00  0.00           C
ATOM  10454  C28 POPE  221     122.920 107.255  31.969  1.00  0.00           C
ATOM  10457  C29 POPE  221     123.681 106.105  32.589  1.00  0.00           C
ATOM  10459 0C21 POPE  221     124.021 105.956  33.879  1.00  0.00           C
ATOM  10461 1C21 POPE  221     123.720 106.915  35.009  1.00  0.00           C
ATOM  10464 2C21 POPE  221     122.790 106.315  36.089  1.00  0.00           C
ATOM  10467 3C21 POPE  221     123.371 105.076  36.779  1.00  0.00           C
ATOM  10470 4C21 POPE  221     122.531 104.585  37.969  1.00  0.00           C
ATOM  10473 5C21 POPE  221     122.930 105.226  39.309  1.00  0.00           C
ATOM  10476 6C21 POPE  221     122.301 104.515  40.519  1.00  0.00           C
ATOM  10479 7C21 POPE  221     122.831 105.035  41.869  1.00  0.00           C
ATOM  10482 8C21 POPE  221     122.270 104.275  43.069  1.00  0.00           C
ATOM  10486  C33 POPE  221     124.271 101.805  31.299  1.00  0.00           C
ATOM  10489  C34 POPE  221     123.760 100.956  32.479  1.00  0.00           C
ATOM  10492  C35 POPE  221     124.580 101.054  33.769  1.00  0.00           C
ATOM  10495  C36 POPE  221     126.061 100.686  33.589  1.00  0.00           C
ATOM  10498  C37 POPE  221     126.761 100.336  34.919  1.00  0.00           C
ATOM  10501  C38 POPE  221     128.280 100.245  34.769  1.00  0.00           C
ATOM  10504  C39 POPE  221     129.051 100.065  36.089  1.00  0.00           C
ATOM  10507 0C31 POPE  221     129.450  98.605  36.389  1.00  0.00           C
ATOM  10510 1C31 POPE  221     130.261  98.505  37.689  1.00  0.00           C
ATOM  10513 2C31 POPE  221     130.001  97.245  38.529  1.00  0.00           C
ATOM  10516 3C31 POPE  221     130.131  97.475  40.049  1.00  0.00           C
ATOM  10519 4C31 POPE  221     129.040  98.396  40.619  1.00  0.00           C
ATOM  10522 5C31 POPE  221     129.261  98.785  42.079  1.00  0.00           C
ATOM  10525 6C31 POPE  221     128.491 100.056  42.469  1.00  0.00           C
ATOM  10529  NH3 POPE  222     125.980  65.555  22.469  1.00  0.00           N
ATOM  10533  C12 POPE  222     125.830  64.076  22.259  1.00  0.00           C
ATOM  10536  C11 POPE  222     126.120  63.676  20.799  1.00  0.00           C
ATOM  10539  P   POPE  222     125.161  61.266  20.929  1.00  0.00           P
ATOM  10540  O13 POPE  222     125.570  59.876  20.599  1.00  0.00           O
ATOM  10541  O14 POPE  222     123.940  61.815  20.289  1.00  0.00           O
ATOM  10542  O11 POPE  222     125.010  61.396  22.489  1.00  0.00           O
ATOM  10543  O12 POPE  222     126.360  62.275  20.669  1.00  0.00           O
ATOM  10544  C1  POPE  222     125.101  60.296  23.399  1.00  0.00           C
ATOM  10547  C2  POPE  222     125.401  60.786  24.829  1.00  0.00           C
ATOM  10549  O21 POPE  222     125.211  59.656  25.719  1.00  0.00           O
ATOM  10550  C21 POPE  222     125.950  59.736  26.809  1.00  0.00           C
ATOM  10551  O22 POPE  222     126.851  60.526  27.029  1.00  0.00           O
ATOM  10552  C22 POPE  222     125.381  58.796  27.869  1.00  0.00           C
ATOM  10555  C3  POPE  222     124.401  61.916  25.219  1.00  0.00           C
ATOM  10558  O31 POPE  222     124.781  62.626  26.419  1.00  0.00           O
ATOM  10559  C31 POPE  222     125.201  63.876  26.279  1.00  0.00           C
ATOM  10560  O32 POPE  222     125.280  64.495  25.229  1.00  0.00           O
ATOM  10561  C32 POPE  222     125.530  64.445  27.649  1.00  0.00           C
ATOM  10564  C23 POPE  222     124.870  59.626  29.079  1.00  0.00           C
ATOM  10567  C24 POPE  222     123.730  58.966  29.859  1.00  0.00           C
ATOM  10570  C25 POPE  222     123.421  59.765  31.129  1.00  0.00           C
ATOM  10573  C26 POPE  222     122.211  59.276  31.939  1.00  0.00           C
ATOM  10576  C27 POPE  222     122.181  60.016  33.289  1.00  0.00           C
ATOM  10579  C28 POPE  222     121.071  59.546  34.239  1.00  0.00           C
ATOM  10582  C29 POPE  222     121.160  60.316  35.529  1.00  0.00           C
ATOM  10584 0C21 POPE  222     120.220  61.085  36.109  1.00  0.00           C
ATOM  10586 1C21 POPE  222     118.811  61.306  35.609  1.00  0.00           C
ATOM  10589 2C21 POPE  222     117.811  60.516  36.469  1.00  0.00           C
ATOM  10592 3C21 POPE  222     117.470  61.196  37.809  1.00  0.00           C
ATOM  10595 4C21 POPE  222     116.901  60.216  38.849  1.00  0.00           C
ATOM  10598 5C21 POPE  222     116.360  60.916  40.099  1.00  0.00           C
ATOM  10601 6C21 POPE  222     117.410  61.656  40.929  1.00  0.00           C
ATOM  10604 7C21 POPE  222     116.771  62.406  42.099  1.00  0.00           C
ATOM  10607 8C21 POPE  222     117.771  63.286  42.849  1.00  0.00           C
ATOM  10611  C33 POPE  222     124.751  65.745  27.949  1.00  0.00           C
ATOM  10614  C34 POPE  222     124.860  66.104  29.429  1.00  0.00           C
ATOM  10617  C35 POPE  222     124.131  67.406  29.799  1.00  0.00           C
ATOM  10620  C36 POPE  222     123.491  67.326  31.189  1.00  0.00           C
ATOM  10623  C37 POPE  222     124.501  67.216  32.339  1.00  0.00           C
ATOM  10626  C38 POPE  222     123.800  66.836  33.649  1.00  0.00           C
ATOM  10629  C39 POPE  222     124.661  67.056  34.899  1.00  0.00           C
ATOM  10632 0C31 POPE  222     124.641  68.516  35.359  1.00  0.00           C
ATOM  10635 1C31 POPE  222     125.570  68.775  36.549  1.00  0.00           C
ATOM  10638 2C31 POPE  222     125.280  70.105  37.249  1.00  0.00           C
ATOM  10641 3C31 POPE  222     124.320  69.976  38.449  1.00  0.00           C
ATOM  10644 4C31 POPE  222     124.941  69.165  39.589  1.00  0.00           C
ATOM  10647 5C31 POPE  222     124.161  69.236  40.909  1.00  0.00           C
ATOM  10650 6C31 POPE  222     124.910  68.476  42.009  1.00  0.00           C
ATOM  10654  NH3 POPE  223      99.941 112.245  63.289  1.00  0.00           N
ATOM  10658  C12 POPE  223      98.520 112.544  62.939  1.00  0.00           C
ATOM  10661  C11 POPE  223      97.841 111.255  62.489  1.00  0.00           C
ATOM  10664  P   POPE  223      95.211 111.085  62.479  1.00  0.00           P
ATOM  10665  O13 POPE  223      95.401 109.946  63.409  1.00  0.00           O
ATOM  10666  O14 POPE  223      94.420 112.225  62.989  1.00  0.00           O
ATOM  10667  O11 POPE  223      94.580 110.445  61.199  1.00  0.00           O
ATOM  10668  O12 POPE  223      96.581 111.595  61.939  1.00  0.00           O
ATOM  10669  C1  POPE  223      95.390 109.676  60.279  1.00  0.00           C
ATOM  10672  C2  POPE  223      95.010 110.105  58.849  1.00  0.00           C
ATOM  10674  O21 POPE  223      95.351 109.064  57.919  1.00  0.00           O
ATOM  10675  C21 POPE  223      94.551 109.046  56.859  1.00  0.00           C
ATOM  10676  O22 POPE  223      93.590 109.764  56.689  1.00  0.00           O
ATOM  10677  C22 POPE  223      95.010 107.885  55.969  1.00  0.00           C
ATOM  10680  C3  POPE  223      95.640 111.466  58.449  1.00  0.00           C
ATOM  10683  O31 POPE  223      95.061 111.984  57.229  1.00  0.00           O
ATOM  10684  C31 POPE  223      95.821 111.945  56.139  1.00  0.00           C
ATOM  10685  O32 POPE  223      96.931 111.446  56.079  1.00  0.00           O
ATOM  10686  C32 POPE  223      95.101 112.635  54.979  1.00  0.00           C
ATOM  10689  C23 POPE  223      94.161 107.716  54.699  1.00  0.00           C
ATOM  10692  C24 POPE  223      92.690 107.404  54.989  1.00  0.00           C
ATOM  10695  C25 POPE  223      91.881 107.136  53.709  1.00  0.00           C
ATOM  10698  C26 POPE  223      90.390 107.404  53.929  1.00  0.00           C
ATOM  10701  C27 POPE  223      89.641 107.805  52.659  1.00  0.00           C
ATOM  10704  C28 POPE  223      89.091 106.616  51.849  1.00  0.00           C
ATOM  10707  C29 POPE  223      87.591 106.616  51.659  1.00  0.00           C
ATOM  10709 0C21 POPE  223      86.810 107.605  51.159  1.00  0.00           C
ATOM  10711 1C21 POPE  223      87.241 108.955  50.629  1.00  0.00           C
ATOM  10714 2C21 POPE  223      86.491 110.145  51.289  1.00  0.00           C
ATOM  10717 3C21 POPE  223      87.360 111.026  52.199  1.00  0.00           C
ATOM  10720 4C21 POPE  223      86.581 112.215  52.789  1.00  0.00           C
ATOM  10723 5C21 POPE  223      85.700 111.835  53.989  1.00  0.00           C
ATOM  10726 6C21 POPE  223      84.770 112.985  54.429  1.00  0.00           C
ATOM  10729 7C21 POPE  223      84.180 112.805  55.839  1.00  0.00           C
ATOM  10732 8C21 POPE  223      83.041 113.785  56.139  1.00  0.00           C
ATOM  10736  C33 POPE  223      95.901 112.505  53.659  1.00  0.00           C
ATOM  10739  C34 POPE  223      95.530 113.566  52.619  1.00  0.00           C
ATOM  10742  C35 POPE  223      96.551 113.615  51.469  1.00  0.00           C
ATOM  10745  C36 POPE  223      96.321 114.796  50.509  1.00  0.00           C
ATOM  10748  C37 POPE  223      97.171 114.706  49.239  1.00  0.00           C
ATOM  10751  C38 POPE  223      96.521 115.415  48.039  1.00  0.00           C
ATOM  10754  C39 POPE  223      96.651 116.936  48.089  1.00  0.00           C
ATOM  10757 0C31 POPE  223      97.631 117.475  47.039  1.00  0.00           C
ATOM  10760 1C31 POPE  223      97.640 119.005  47.019  1.00  0.00           C
ATOM  10763 2C31 POPE  223      98.541 119.615  45.939  1.00  0.00           C
ATOM  10766 3C31 POPE  223      98.051 119.366  44.509  1.00  0.00           C
ATOM  10769 4C31 POPE  223      98.800 120.245  43.509  1.00  0.00           C
ATOM  10772 5C31 POPE  223      98.401 120.005  42.049  1.00  0.00           C
ATOM  10775 6C31 POPE  223      99.341 120.695  41.059  1.00  0.00           C
ATOM  10779  NH3 POPE  224     118.921  54.656  63.909  1.00  0.00           N
ATOM  10783  C12 POPE  224     120.150  54.226  64.669  1.00  0.00           C
ATOM  10786  C11 POPE  224     120.080  54.756  66.109  1.00  0.00           C
ATOM  10789  P   POPE  224     122.400  54.506  67.269  1.00  0.00           P
ATOM  10790  O13 POPE  224     122.311  55.796  67.999  1.00  0.00           O
ATOM  10791  O14 POPE  224     123.210  53.436  67.879  1.00  0.00           O
ATOM  10792  O11 POPE  224     123.000  54.846  65.839  1.00  0.00           O
ATOM  10793  O12 POPE  224     120.941  53.996  66.949  1.00  0.00           O
ATOM  10794  C1  POPE  224     123.671  53.926  64.969  1.00  0.00           C
ATOM  10797  C2  POPE  224     124.931  54.546  64.249  1.00  0.00           C
ATOM  10799  O21 POPE  224     124.671  54.676  62.829  1.00  0.00           O
ATOM  10800  C21 POPE  224     125.351  55.596  62.149  1.00  0.00           C
ATOM  10801  O22 POPE  224     126.220  56.316  62.599  1.00  0.00           O
ATOM  10802  C22 POPE  224     124.830  55.605  60.699  1.00  0.00           C
ATOM  10805  C3  POPE  224     126.181  53.655  64.539  1.00  0.00           C
ATOM  10808  O31 POPE  224     127.431  54.286  64.199  1.00  0.00           O
ATOM  10809  C31 POPE  224     127.951  53.946  63.019  1.00  0.00           C
ATOM  10810  O32 POPE  224     127.451  53.156  62.229  1.00  0.00           O
ATOM  10811  C32 POPE  224     129.221  54.736  62.759  1.00  0.00           C
ATOM  10814  C23 POPE  224     125.651  56.446  59.679  1.00  0.00           C
ATOM  10817  C24 POPE  224     125.271  56.076  58.229  1.00  0.00           C
ATOM  10820  C25 POPE  224     126.051  56.826  57.139  1.00  0.00           C
ATOM  10823  C26 POPE  224     125.381  58.126  56.649  1.00  0.00           C
ATOM  10826  C27 POPE  224     126.061  58.696  55.389  1.00  0.00           C
ATOM  10829  C28 POPE  224     125.460  60.016  54.879  1.00  0.00           C
ATOM  10832  C29 POPE  224     125.640  61.146  55.869  1.00  0.00           C
ATOM  10834 0C21 POPE  224     124.761  62.116  56.189  1.00  0.00           C
ATOM  10836 1C21 POPE  224     123.391  62.315  55.579  1.00  0.00           C
ATOM  10839 2C21 POPE  224     123.280  63.646  54.819  1.00  0.00           C
ATOM  10842 3C21 POPE  224     122.151  63.626  53.779  1.00  0.00           C
ATOM  10845 4C21 POPE  224     122.111  64.916  52.959  1.00  0.00           C
ATOM  10848 5C21 POPE  224     121.461  64.745  51.579  1.00  0.00           C
ATOM  10851 6C21 POPE  224     121.731  65.946  50.679  1.00  0.00           C
ATOM  10854 7C21 POPE  224     121.381  65.686  49.209  1.00  0.00           C
ATOM  10857 8C21 POPE  224     121.761  66.866  48.319  1.00  0.00           C
ATOM  10861  C33 POPE  224     129.631  54.586  61.279  1.00  0.00           C
ATOM  10864  C34 POPE  224     130.672  55.626  60.869  1.00  0.00           C
ATOM  10867  C35 POPE  224     130.912  55.636  59.349  1.00  0.00           C
ATOM  10870  C36 POPE  224     131.642  54.396  58.819  1.00  0.00           C
ATOM  10873  C37 POPE  224     132.282  54.666  57.459  1.00  0.00           C
ATOM  10876  C38 POPE  224     133.512  53.796  57.159  1.00  0.00           C
ATOM  10879  C39 POPE  224     134.232  54.226  55.869  1.00  0.00           C
ATOM  10882 0C31 POPE  224     133.502  53.776  54.599  1.00  0.00           C
ATOM  10885 1C31 POPE  224     134.062  54.396  53.309  1.00  0.00           C
ATOM  10888 2C31 POPE  224     135.581  54.245  53.119  1.00  0.00           C
ATOM  10891 3C31 POPE  224     135.982  54.506  51.669  1.00  0.00           C
ATOM  10894 4C31 POPE  224     137.412  55.046  51.479  1.00  0.00           C
ATOM  10897 5C31 POPE  224     137.682  55.336  49.989  1.00  0.00           C
ATOM  10900 6C31 POPE  224     139.102  55.796  49.679  1.00  0.00           C
ATOM  10904  NH3 POPE  225      94.881  33.296  22.089  1.00  0.00           N
ATOM  10908  C12 POPE  225      95.250  34.056  23.339  1.00  0.00           C
ATOM  10911  C11 POPE  225      96.311  35.126  23.019  1.00  0.00           C
ATOM  10914  P   POPE  225      97.941  34.656  24.989  1.00  0.00           P
ATOM  10915  O13 POPE  225      97.171  34.006  26.059  1.00  0.00           O
ATOM  10916  O14 POPE  225      98.631  33.786  24.009  1.00  0.00           O
ATOM  10917  O11 POPE  225      99.021  35.605  25.639  1.00  0.00           O
ATOM  10918  O12 POPE  225      96.981  35.626  24.179  1.00  0.00           O
ATOM  10919  C1  POPE  225      99.361  36.876  25.079  1.00  0.00           C
ATOM  10922  C2  POPE  225     100.311  37.676  26.019  1.00  0.00           C
ATOM  10924  O21 POPE  225     100.460  39.016  25.509  1.00  0.00           O
ATOM  10925  C21 POPE  225     100.061  39.966  26.349  1.00  0.00           C
ATOM  10926  O22 POPE  225      99.560  39.786  27.439  1.00  0.00           O
ATOM  10927  C22 POPE  225     100.611  41.316  25.889  1.00  0.00           C
ATOM  10930  C3  POPE  225     101.731  37.046  26.189  1.00  0.00           C
ATOM  10933  O31 POPE  225     102.421  37.556  27.349  1.00  0.00           O
ATOM  10934  C31 POPE  225     103.121  38.666  27.279  1.00  0.00           C
ATOM  10935  O32 POPE  225     103.310  39.366  26.289  1.00  0.00           O
ATOM  10936  C32 POPE  225     103.781  38.966  28.629  1.00  0.00           C
ATOM  10939  C23 POPE  225      99.770  42.475  26.489  1.00  0.00           C
ATOM  10942  C24 POPE  225     100.460  43.846  26.479  1.00  0.00           C
ATOM  10945  C25 POPE  225     101.670  43.956  27.419  1.00  0.00           C
ATOM  10948  C26 POPE  225     101.440  43.455  28.859  1.00  0.00           C
ATOM  10951  C27 POPE  225     100.390  44.245  29.659  1.00  0.00           C
ATOM  10954  C28 POPE  225     100.190  43.696  31.089  1.00  0.00           C
ATOM  10957  C29 POPE  225     101.411  43.876  31.949  1.00  0.00           C
ATOM  10959 0C21 POPE  225     101.570  44.736  32.979  1.00  0.00           C
ATOM  10961 1C21 POPE  225     100.551  45.716  33.509  1.00  0.00           C
ATOM  10964 2C21 POPE  225      99.951  45.246  34.859  1.00  0.00           C
ATOM  10967 3C21 POPE  225     100.941  45.306  36.029  1.00  0.00           C
ATOM  10970 4C21 POPE  225     100.430  44.556  37.259  1.00  0.00           C
ATOM  10973 5C21 POPE  225     101.451  44.486  38.409  1.00  0.00           C
ATOM  10976 6C21 POPE  225     101.661  45.846  39.099  1.00  0.00           C
ATOM  10979 7C21 POPE  225     101.680  45.726  40.619  1.00  0.00           C
ATOM  10982 8C21 POPE  225     102.041  47.056  41.309  1.00  0.00           C
ATOM  10986  C33 POPE  225     102.831  39.586  29.689  1.00  0.00           C
ATOM  10989  C34 POPE  225     102.111  38.556  30.569  1.00  0.00           C
ATOM  10992  C35 POPE  225     101.181  39.166  31.629  1.00  0.00           C
ATOM  10995  C36 POPE  225     101.871  39.966  32.749  1.00  0.00           C
ATOM  10998  C37 POPE  225     100.830  40.586  33.689  1.00  0.00           C
ATOM  11001  C38 POPE  225     101.440  41.436  34.819  1.00  0.00           C
ATOM  11004  C39 POPE  225     101.950  40.626  36.019  1.00  0.00           C
ATOM  11007 0C31 POPE  225     100.821  40.086  36.919  1.00  0.00           C
ATOM  11010 1C31 POPE  225     101.300  39.036  37.939  1.00  0.00           C
ATOM  11013 2C31 POPE  225     100.131  38.236  38.549  1.00  0.00           C
ATOM  11016 3C31 POPE  225      99.431  38.966  39.699  1.00  0.00           C
ATOM  11019 4C31 POPE  225     100.140  38.776  41.049  1.00  0.00           C
ATOM  11022 5C31 POPE  225      99.541  39.656  42.149  1.00  0.00           C
ATOM  11025 6C31 POPE  225     100.280  39.536  43.479  1.00  0.00           C
ATOM  11029  NH3 POPE  226      73.861  35.936  61.929  1.00  0.00           N
ATOM  11033  C12 POPE  226      73.421  37.316  62.339  1.00  0.00           C
ATOM  11036  C11 POPE  226      74.411  38.376  61.829  1.00  0.00           C
ATOM  11039  P   POPE  226      73.341  40.765  61.759  1.00  0.00           P
ATOM  11040  O13 POPE  226      72.711  40.546  63.079  1.00  0.00           O
ATOM  11041  O14 POPE  226      74.481  41.706  61.709  1.00  0.00           O
ATOM  11042  O11 POPE  226      72.171  41.306  60.829  1.00  0.00           O
ATOM  11043  O12 POPE  226      73.731  39.396  61.089  1.00  0.00           O
ATOM  11044  C1  POPE  226      72.460  42.106  59.679  1.00  0.00           C
ATOM  11047  C2  POPE  226      71.311  42.036  58.619  1.00  0.00           C
ATOM  11049  O21 POPE  226      71.231  43.306  57.939  1.00  0.00           O
ATOM  11050  C21 POPE  226      71.751  43.315  56.739  1.00  0.00           C
ATOM  11051  O22 POPE  226      72.431  42.426  56.249  1.00  0.00           O
ATOM  11052  C22 POPE  226      71.301  44.546  55.959  1.00  0.00           C
ATOM  11055  C3  POPE  226      69.911  41.766  59.239  1.00  0.00           C
ATOM  11058  O31 POPE  226      68.911  41.506  58.229  1.00  0.00           O
ATOM  11059  C31 POPE  226      68.250  42.576  57.789  1.00  0.00           C
ATOM  11060  O32 POPE  226      68.381  43.716  58.179  1.00  0.00           O
ATOM  11061  C32 POPE  226      67.281  42.135  56.669  1.00  0.00           C
ATOM  11064  C23 POPE  226      71.301  44.256  54.439  1.00  0.00           C
ATOM  11067  C24 POPE  226      70.461  45.236  53.619  1.00  0.00           C
ATOM  11070  C25 POPE  226      70.921  46.696  53.639  1.00  0.00           C
ATOM  11073  C26 POPE  226      69.801  47.576  53.049  1.00  0.00           C
ATOM  11076  C27 POPE  226      70.131  49.026  52.689  1.00  0.00           C
ATOM  11079  C28 POPE  226      68.981  49.716  51.919  1.00  0.00           C
ATOM  11082  C29 POPE  226      68.701  49.116  50.559  1.00  0.00           C
ATOM  11084 0C21 POPE  226      69.500  49.226  49.489  1.00  0.00           C
ATOM  11086 1C21 POPE  226      70.790  50.006  49.459  1.00  0.00           C
ATOM  11089 2C21 POPE  226      71.221  50.396  48.029  1.00  0.00           C
ATOM  11092 3C21 POPE  226      70.290  51.426  47.369  1.00  0.00           C
ATOM  11095 4C21 POPE  226      70.790  51.866  45.989  1.00  0.00           C
ATOM  11098 5C21 POPE  226      70.080  53.116  45.469  1.00  0.00           C
ATOM  11101 6C21 POPE  226      70.601  53.585  44.099  1.00  0.00           C
ATOM  11104 7C21 POPE  226      69.871  54.835  43.589  1.00  0.00           C
ATOM  11107 8C21 POPE  226      70.400  55.366  42.259  1.00  0.00           C
ATOM  11111  C33 POPE  226      66.841  43.306  55.769  1.00  0.00           C
ATOM  11114  C34 POPE  226      65.601  42.995  54.909  1.00  0.00           C
ATOM  11117  C35 POPE  226      65.241  44.105  53.909  1.00  0.00           C
ATOM  11120  C36 POPE  226      66.080  44.056  52.629  1.00  0.00           C
ATOM  11123  C37 POPE  226      65.411  44.765  51.439  1.00  0.00           C
ATOM  11126  C38 POPE  226      66.301  44.806  50.199  1.00  0.00           C
ATOM  11129  C39 POPE  226      65.561  45.346  48.959  1.00  0.00           C
ATOM  11132 0C31 POPE  226      66.051  44.666  47.679  1.00  0.00           C
ATOM  11135 1C31 POPE  226      65.061  44.696  46.519  1.00  0.00           C
ATOM  11138 2C31 POPE  226      65.400  43.626  45.469  1.00  0.00           C
ATOM  11141 3C31 POPE  226      64.381  43.536  44.339  1.00  0.00           C
ATOM  11144 4C31 POPE  226      64.211  44.866  43.599  1.00  0.00           C
ATOM  11147 5C31 POPE  226      63.551  44.716  42.229  1.00  0.00           C
ATOM  11150 6C31 POPE  226      63.470  46.046  41.479  1.00  0.00           C
ATOM  11154  NH3 POPE  227      82.820  83.176  67.409  1.00  0.00           N
ATOM  11158  C12 POPE  227      82.661  81.695  67.489  1.00  0.00           C
ATOM  11161  C11 POPE  227      82.820  81.005  66.119  1.00  0.00           C
ATOM  11164  P   POPE  227      81.300  78.976  66.849  1.00  0.00           P
ATOM  11165  O13 POPE  227      81.581  78.345  68.149  1.00  0.00           O
ATOM  11166  O14 POPE  227      80.241  80.005  66.799  1.00  0.00           O
ATOM  11167  O11 POPE  227      80.931  77.786  65.879  1.00  0.00           O
ATOM  11168  O12 POPE  227      82.650  79.585  66.229  1.00  0.00           O
ATOM  11169  C1  POPE  227      81.581  77.466  64.659  1.00  0.00           C
ATOM  11172  C2  POPE  227      80.711  77.855  63.459  1.00  0.00           C
ATOM  11174  O21 POPE  227      80.791  79.296  63.309  1.00  0.00           O
ATOM  11175  C21 POPE  227      80.950  79.716  62.079  1.00  0.00           C
ATOM  11176  O22 POPE  227      80.980  79.035  61.069  1.00  0.00           O
ATOM  11177  C22 POPE  227      81.160  81.215  62.069  1.00  0.00           C
ATOM  11180  C3  POPE  227      79.241  77.396  63.689  1.00  0.00           C
ATOM  11183  O31 POPE  227      78.511  77.455  62.449  1.00  0.00           O
ATOM  11184  C31 POPE  227      77.841  78.566  62.229  1.00  0.00           C
ATOM  11185  O32 POPE  227      77.481  79.376  63.069  1.00  0.00           O
ATOM  11186  C32 POPE  227      77.601  78.696  60.729  1.00  0.00           C
ATOM  11189  C23 POPE  227      80.040  81.906  61.269  1.00  0.00           C
ATOM  11192  C24 POPE  227      79.841  83.335  61.759  1.00  0.00           C
ATOM  11195  C25 POPE  227      81.061  84.235  61.569  1.00  0.00           C
ATOM  11198  C26 POPE  227      81.311  84.546  60.089  1.00  0.00           C
ATOM  11201  C27 POPE  227      82.761  84.285  59.649  1.00  0.00           C
ATOM  11204  C28 POPE  227      82.930  84.484  58.129  1.00  0.00           C
ATOM  11207  C29 POPE  227      84.341  84.204  57.659  1.00  0.00           C
ATOM  11209 0C21 POPE  227      84.751  83.055  57.099  1.00  0.00           C
ATOM  11211 1C21 POPE  227      83.881  81.835  56.939  1.00  0.00           C
ATOM  11214 2C21 POPE  227      84.671  80.576  56.549  1.00  0.00           C
ATOM  11217 3C21 POPE  227      85.110  80.555  55.079  1.00  0.00           C
ATOM  11220 4C21 POPE  227      85.640  79.164  54.669  1.00  0.00           C
ATOM  11223 5C21 POPE  227      85.131  78.715  53.289  1.00  0.00           C
ATOM  11226 6C21 POPE  227      85.140  77.186  53.129  1.00  0.00           C
ATOM  11229 7C21 POPE  227      83.800  76.636  52.639  1.00  0.00           C
ATOM  11232 8C21 POPE  227      83.551  75.196  53.089  1.00  0.00           C
ATOM  11236  C33 POPE  227      76.580  79.786  60.339  1.00  0.00           C
ATOM  11239  C34 POPE  227      76.371  79.816  58.819  1.00  0.00           C
ATOM  11242  C35 POPE  227      77.451  80.625  58.079  1.00  0.00           C
ATOM  11245  C36 POPE  227      77.131  82.124  58.049  1.00  0.00           C
ATOM  11248  C37 POPE  227      78.221  82.985  57.399  1.00  0.00           C
ATOM  11251  C38 POPE  227      78.060  84.465  57.769  1.00  0.00           C
ATOM  11254  C39 POPE  227      79.220  85.354  57.289  1.00  0.00           C
ATOM  11257 0C31 POPE  227      79.391  85.485  55.779  1.00  0.00           C
ATOM  11260 1C31 POPE  227      80.460  86.535  55.439  1.00  0.00           C
ATOM  11263 2C31 POPE  227      80.901  86.516  53.969  1.00  0.00           C
ATOM  11266 3C31 POPE  227      82.340  86.005  53.769  1.00  0.00           C
ATOM  11269 4C31 POPE  227      83.391  86.965  54.349  1.00  0.00           C
ATOM  11272 5C31 POPE  227      84.791  86.756  53.769  1.00  0.00           C
ATOM  11275 6C31 POPE  227      85.810  87.785  54.269  1.00  0.00           C
ATOM  11279  NH3 POPE  228      24.591 104.104  21.719  1.00  0.00           N
ATOM  11283  C12 POPE  228      25.581 104.796  20.859  1.00  0.00           C
ATOM  11286  C11 POPE  228      26.311 105.855  21.659  1.00  0.00           C
ATOM  11289  P   POPE  228      28.671 106.844  21.299  1.00  0.00           P
ATOM  11290  O13 POPE  228      30.001 106.385  20.859  1.00  0.00           O
ATOM  11291  O14 POPE  228      28.051 107.985  20.579  1.00  0.00           O
ATOM  11292  O11 POPE  228      28.821 107.245  22.809  1.00  0.00           O
ATOM  11293  O12 POPE  228      27.691 105.646  21.419  1.00  0.00           O
ATOM  11294  C1  POPE  228      29.151 106.166  23.709  1.00  0.00           C
ATOM  11297  C2  POPE  228      29.171 106.665  25.159  1.00  0.00           C
ATOM  11299  O21 POPE  228      28.721 105.576  25.979  1.00  0.00           O
ATOM  11300  C21 POPE  228      29.421 105.424  27.089  1.00  0.00           C
ATOM  11301  O22 POPE  228      30.391 106.085  27.429  1.00  0.00           O
ATOM  11302  C22 POPE  228      28.731 104.356  27.919  1.00  0.00           C
ATOM  11305  C3  POPE  228      28.211 107.854  25.329  1.00  0.00           C
ATOM  11308  O31 POPE  228      28.111 108.296  26.699  1.00  0.00           O
ATOM  11309  C31 POPE  228      27.331 109.366  26.789  1.00  0.00           C
ATOM  11310  O32 POPE  228      26.841 109.956  25.839  1.00  0.00           O
ATOM  11311  C32 POPE  228      27.291 109.835  28.239  1.00  0.00           C
ATOM  11314  C23 POPE  228      29.541 103.846  29.139  1.00  0.00           C
ATOM  11317  C24 POPE  228      28.601 103.296  30.219  1.00  0.00           C
ATOM  11320  C25 POPE  228      29.321 102.446  31.259  1.00  0.00           C
ATOM  11323  C26 POPE  228      28.371 101.826  32.289  1.00  0.00           C
ATOM  11326  C27 POPE  228      29.051 100.746  33.129  1.00  0.00           C
ATOM  11329  C28 POPE  228      28.041  99.734  33.729  1.00  0.00           C
ATOM  11332  C29 POPE  228      28.751  98.645  34.489  1.00  0.00           C
ATOM  11334 0C21 POPE  228      28.851  98.526  35.819  1.00  0.00           C
ATOM  11336 1C21 POPE  228      28.261  99.465  36.839  1.00  0.00           C
ATOM  11339 2C21 POPE  228      29.231 100.606  37.189  1.00  0.00           C
ATOM  11342 3C21 POPE  228      28.831 101.376  38.449  1.00  0.00           C
ATOM  11345 4C21 POPE  228      29.691 102.626  38.689  1.00  0.00           C
ATOM  11348 5C21 POPE  228      29.811 102.985  40.179  1.00  0.00           C
ATOM  11351 6C21 POPE  228      28.481 103.256  40.889  1.00  0.00           C
ATOM  11354 7C21 POPE  228      28.671 103.475  42.389  1.00  0.00           C
ATOM  11357 8C21 POPE  228      27.361 103.686  43.159  1.00  0.00           C
ATOM  11361  C33 POPE  228      26.471 108.915  29.179  1.00  0.00           C
ATOM  11364  C34 POPE  228      27.311 108.335  30.339  1.00  0.00           C
ATOM  11367  C35 POPE  228      26.531 108.326  31.659  1.00  0.00           C
ATOM  11370  C36 POPE  228      27.251 107.525  32.759  1.00  0.00           C
ATOM  11373  C37 POPE  228      26.421 107.475  34.059  1.00  0.00           C
ATOM  11376  C38 POPE  228      26.941 106.434  35.059  1.00  0.00           C
ATOM  11379  C39 POPE  228      25.981 106.225  36.239  1.00  0.00           C
ATOM  11382 0C31 POPE  228      26.021 107.355  37.279  1.00  0.00           C
ATOM  11385 1C31 POPE  228      24.921 107.186  38.339  1.00  0.00           C
ATOM  11388 2C31 POPE  228      25.111 108.046  39.599  1.00  0.00           C
ATOM  11391 3C31 POPE  228      24.921 109.555  39.389  1.00  0.00           C
ATOM  11394 4C31 POPE  228      25.011 110.324  40.719  1.00  0.00           C
ATOM  11397 5C31 POPE  228      25.051 111.844  40.559  1.00  0.00           C
ATOM  11400 6C31 POPE  228      25.331 112.576  41.879  1.00  0.00           C
ATOM  11404  NH3 POPE  229       5.381  19.276  21.589  1.00  0.00           N
ATOM  11408  C12 POPE  229       6.151  18.026  21.309  1.00  0.00           C
ATOM  11411  C11 POPE  229       5.301  16.976  20.599  1.00  0.00           C
ATOM  11414  P   POPE  229       6.731  14.836  21.069  1.00  0.00           P
ATOM  11415  O13 POPE  229       6.291  13.496  20.619  1.00  0.00           O
ATOM  11416  O14 POPE  229       8.181  15.066  21.239  1.00  0.00           O
ATOM  11417  O11 POPE  229       6.051  15.176  22.469  1.00  0.00           O
ATOM  11418  O12 POPE  229       6.151  15.946  20.099  1.00  0.00           O
ATOM  11419  C1  POPE  229       6.381  14.436  23.649  1.00  0.00           C
ATOM  11422  C2  POPE  229       5.891  15.166  24.949  1.00  0.00           C
ATOM  11424  O21 POPE  229       6.641  14.606  26.029  1.00  0.00           O
ATOM  11425  C21 POPE  229       7.371  15.396  26.789  1.00  0.00           C
ATOM  11426  O22 POPE  229       7.511  16.606  26.699  1.00  0.00           O
ATOM  11427  C22 POPE  229       8.021  14.476  27.819  1.00  0.00           C
ATOM  11430  C3  POPE  229       4.381  14.956  25.269  1.00  0.00           C
ATOM  11433  O31 POPE  229       3.991  15.716  26.429  1.00  0.00           O
ATOM  11434  C31 POPE  229       3.561  15.236  27.619  1.00  0.00           C
ATOM  11435  O32 POPE  229       3.351  15.956  28.579  1.00  0.00           O
ATOM  11436  C32 POPE  229       3.321  13.726  27.709  1.00  0.00           C
ATOM  11439  C23 POPE  229       9.091  15.156  28.699  1.00  0.00           C
ATOM  11442  C24 POPE  229       8.561  16.096  29.789  1.00  0.00           C
ATOM  11445  C25 POPE  229       7.421  15.496  30.629  1.00  0.00           C
ATOM  11448  C26 POPE  229       7.111  16.336  31.869  1.00  0.00           C
ATOM  11451  C27 POPE  229       5.791  15.936  32.529  1.00  0.00           C
ATOM  11454  C28 POPE  229       5.551  16.686  33.849  1.00  0.00           C
ATOM  11457  C29 POPE  229       4.211  16.306  34.429  1.00  0.00           C
ATOM  11459 0C21 POPE  229       3.971  16.056  35.729  1.00  0.00           C
ATOM  11461 1C21 POPE  229       4.951  16.186  36.859  1.00  0.00           C
ATOM  11464 2C21 POPE  229       4.221  16.616  38.139  1.00  0.00           C
ATOM  11467 3C21 POPE  229       5.151  16.806  39.349  1.00  0.00           C
ATOM  11470 4C21 POPE  229       4.411  17.506  40.499  1.00  0.00           C
ATOM  11473 5C21 POPE  229       5.211  17.636  41.809  1.00  0.00           C
ATOM  11476 6C21 POPE  229       6.661  18.126  41.619  1.00  0.00           C
ATOM  11479 7C21 POPE  229       7.311  18.606  42.919  1.00  0.00           C
ATOM  11482 8C21 POPE  229       7.261  20.126  43.089  1.00  0.00           C
ATOM  11486  C33 POPE  229       2.981  13.366  29.189  1.00  0.00           C
ATOM  11489  C34 POPE  229       2.521  11.926  29.459  1.00  0.00           C
ATOM  11492  C35 POPE  229       1.941  11.776  30.889  1.00  0.00           C
ATOM  11495  C36 POPE  229       2.961  11.986  32.019  1.00  0.00           C
ATOM  11498  C37 POPE  229       2.331  11.936  33.419  1.00  0.00           C
ATOM  11501  C38 POPE  229       3.361  12.186  34.539  1.00  0.00           C
ATOM  11504  C39 POPE  229       2.751  12.226  35.949  1.00  0.00           C
ATOM  11507 0C31 POPE  229       3.801  12.416  37.049  1.00  0.00           C
ATOM  11510 1C31 POPE  229       3.181  12.436  38.449  1.00  0.00           C
ATOM  11513 2C31 POPE  229       4.221  12.506  39.579  1.00  0.00           C
ATOM  11516 3C31 POPE  229       3.611  12.276  40.969  1.00  0.00           C
ATOM  11519 4C31 POPE  229       3.231  10.806  41.209  1.00  0.00           C
ATOM  11522 5C31 POPE  229       2.321  10.616  42.419  1.00  0.00           C
ATOM  11525 6C31 POPE  229       1.851   9.166  42.539  1.00  0.00           C
ATOM  11529  NH3 POPE  230      74.801  68.195  24.859  1.00  0.00           N
ATOM  11533  C12 POPE  230      75.851  69.175  25.289  1.00  0.00           C
ATOM  11536  C11 POPE  230      77.241  68.525  25.249  1.00  0.00           C
ATOM  11539  P   POPE  230      77.521  65.916  25.399  1.00  0.00           P
ATOM  11540  O13 POPE  230      76.241  65.446  24.839  1.00  0.00           O
ATOM  11541  O14 POPE  230      78.691  65.936  24.499  1.00  0.00           O
ATOM  11542  O11 POPE  230      77.960  65.086  26.649  1.00  0.00           O
ATOM  11543  O12 POPE  230      77.281  67.336  26.049  1.00  0.00           O
ATOM  11544  C1  POPE  230      77.151  64.175  27.369  1.00  0.00           C
ATOM  11547  C2  POPE  230      75.981  64.796  28.189  1.00  0.00           C
ATOM  11549  O21 POPE  230      75.991  64.396  29.579  1.00  0.00           O
ATOM  11550  C21 POPE  230      75.860  63.086  29.889  1.00  0.00           C
ATOM  11551  O22 POPE  230      75.801  62.175  29.079  1.00  0.00           O
ATOM  11552  C22 POPE  230      75.811  62.936  31.409  1.00  0.00           C
ATOM  11555  C3  POPE  230      74.601  64.556  27.529  1.00  0.00           C
ATOM  11558  O31 POPE  230      73.551  65.196  28.289  1.00  0.00           O
ATOM  11559  C31 POPE  230      73.580  66.525  28.169  1.00  0.00           C
ATOM  11560  O32 POPE  230      74.101  67.135  27.249  1.00  0.00           O
ATOM  11561  C32 POPE  230      73.031  67.105  29.449  1.00  0.00           C
ATOM  11564  C23 POPE  230      74.931  61.766  31.929  1.00  0.00           C
ATOM  11567  C24 POPE  230      74.801  61.836  33.449  1.00  0.00           C
ATOM  11570  C25 POPE  230      73.681  60.966  34.049  1.00  0.00           C
ATOM  11573  C26 POPE  230      73.661  61.116  35.579  1.00  0.00           C
ATOM  11576  C27 POPE  230      72.691  60.186  36.319  1.00  0.00           C
ATOM  11579  C28 POPE  230      72.761  60.446  37.839  1.00  0.00           C
ATOM  11582  C29 POPE  230      72.201  59.346  38.709  1.00  0.00           C
ATOM  11584 0C21 POPE  230      72.741  58.936  39.879  1.00  0.00           C
ATOM  11586 1C21 POPE  230      73.951  59.556  40.549  1.00  0.00           C
ATOM  11589 2C21 POPE  230      73.961  59.396  42.079  1.00  0.00           C
ATOM  11592 3C21 POPE  230      75.150  60.126  42.739  1.00  0.00           C
ATOM  11595 4C21 POPE  230      74.931  61.636  42.879  1.00  0.00           C
ATOM  11598 5C21 POPE  230      76.191  62.466  43.199  1.00  0.00           C
ATOM  11601 6C21 POPE  230      76.891  62.096  44.509  1.00  0.00           C
ATOM  11604 7C21 POPE  230      77.970  63.126  44.879  1.00  0.00           C
ATOM  11607 8C21 POPE  230      78.631  62.866  46.229  1.00  0.00           C
ATOM  11611  C33 POPE  230      74.080  66.945  30.569  1.00  0.00           C
ATOM  11614  C34 POPE  230      73.551  67.306  31.949  1.00  0.00           C
ATOM  11617  C35 POPE  230      74.400  66.675  33.059  1.00  0.00           C
ATOM  11620  C36 POPE  230      73.741  66.805  34.429  1.00  0.00           C
ATOM  11623  C37 POPE  230      74.290  65.796  35.429  1.00  0.00           C
ATOM  11626  C38 POPE  230      73.791  66.046  36.859  1.00  0.00           C
ATOM  11629  C39 POPE  230      74.030  64.866  37.799  1.00  0.00           C
ATOM  11632 0C31 POPE  230      75.511  64.465  37.939  1.00  0.00           C
ATOM  11635 1C31 POPE  230      75.691  63.195  38.779  1.00  0.00           C
ATOM  11638 2C31 POPE  230      77.161  62.855  39.039  1.00  0.00           C
ATOM  11641 3C31 POPE  230      77.330  61.486  39.699  1.00  0.00           C
ATOM  11644 4C31 POPE  230      78.750  61.256  40.239  1.00  0.00           C
ATOM  11647 5C31 POPE  230      78.841  60.036  41.169  1.00  0.00           C
ATOM  11650 6C31 POPE  230      80.261  59.726  41.649  1.00  0.00           C
ATOM  11654  NH3 POPE  231     103.261  45.186  22.939  1.00  0.00           N
ATOM  11658  C12 POPE  231     102.701  44.546  21.699  1.00  0.00           C
ATOM  11661  C11 POPE  231     101.551  45.446  21.219  1.00  0.00           C
ATOM  11664  P   POPE  231      99.600  46.886  22.199  1.00  0.00           P
ATOM  11665  O13 POPE  231      99.261  46.976  20.779  1.00  0.00           O
ATOM  11666  O14 POPE  231      98.641  46.246  23.119  1.00  0.00           O
ATOM  11667  O11 POPE  231     100.010  48.296  22.779  1.00  0.00           O
ATOM  11668  O12 POPE  231     100.950  46.096  22.339  1.00  0.00           O
ATOM  11669  C1  POPE  231     100.941  48.446  23.869  1.00  0.00           C
ATOM  11672  C2  POPE  231     100.341  49.186  25.079  1.00  0.00           C
ATOM  11674  O21 POPE  231     100.950  48.706  26.289  1.00  0.00           O
ATOM  11675  C21 POPE  231     102.011  49.376  26.679  1.00  0.00           C
ATOM  11676  O22 POPE  231     102.540  50.296  26.079  1.00  0.00           O
ATOM  11677  C22 POPE  231     102.370  48.916  28.089  1.00  0.00           C
ATOM  11680  C3  POPE  231      98.830  48.916  25.239  1.00  0.00           C
ATOM  11683  O31 POPE  231      98.371  49.396  26.529  1.00  0.00           O
ATOM  11684  C31 POPE  231      97.580  48.576  27.209  1.00  0.00           C
ATOM  11685  O32 POPE  231      97.071  47.566  26.749  1.00  0.00           O
ATOM  11686  C32 POPE  231      97.480  49.066  28.659  1.00  0.00           C
ATOM  11689  C23 POPE  231     101.710  49.806  29.169  1.00  0.00           C
ATOM  11692  C24 POPE  231     101.670  49.126  30.549  1.00  0.00           C
ATOM  11695  C25 POPE  231     101.071  50.006  31.659  1.00  0.00           C
ATOM  11698  C26 POPE  231      99.530  50.126  31.599  1.00  0.00           C
ATOM  11701  C27 POPE  231      98.991  51.085  32.679  1.00  0.00           C
ATOM  11704  C28 POPE  231      97.510  51.476  32.479  1.00  0.00           C
ATOM  11707  C29 POPE  231      96.551  50.346  32.799  1.00  0.00           C
ATOM  11709 0C21 POPE  231      95.231  50.466  32.989  1.00  0.00           C
ATOM  11711 1C21 POPE  231      94.411  51.736  32.919  1.00  0.00           C
ATOM  11714 2C21 POPE  231      93.531  51.776  31.659  1.00  0.00           C
ATOM  11717 3C21 POPE  231      92.540  52.956  31.679  1.00  0.00           C
ATOM  11720 4C21 POPE  231      91.670  52.995  30.409  1.00  0.00           C
ATOM  11723 5C21 POPE  231      90.481  53.936  30.539  1.00  0.00           C
ATOM  11726 6C21 POPE  231      89.720  54.096  29.219  1.00  0.00           C
ATOM  11729 7C21 POPE  231      88.421  54.905  29.359  1.00  0.00           C
ATOM  11732 8C21 POPE  231      87.640  55.056  28.049  1.00  0.00           C
ATOM  11736  C33 POPE  231      96.071  48.936  29.289  1.00  0.00           C
ATOM  11739  C34 POPE  231      95.521  47.506  29.409  1.00  0.00           C
ATOM  11742  C35 POPE  231      96.351  46.586  30.309  1.00  0.00           C
ATOM  11745  C36 POPE  231      95.821  46.506  31.739  1.00  0.00           C
ATOM  11748  C37 POPE  231      96.810  45.815  32.689  1.00  0.00           C
ATOM  11751  C38 POPE  231      96.201  45.346  34.019  1.00  0.00           C
ATOM  11754  C39 POPE  231      95.560  46.456  34.859  1.00  0.00           C
ATOM  11757 0C31 POPE  231      96.591  47.436  35.429  1.00  0.00           C
ATOM  11760 1C31 POPE  231      95.961  48.546  36.289  1.00  0.00           C
ATOM  11763 2C31 POPE  231      96.990  49.596  36.739  1.00  0.00           C
ATOM  11766 3C31 POPE  231      97.991  49.096  37.799  1.00  0.00           C
ATOM  11769 4C31 POPE  231      97.441  49.186  39.229  1.00  0.00           C
ATOM  11772 5C31 POPE  231      98.401  48.566  40.249  1.00  0.00           C
ATOM  11775 6C31 POPE  231      97.971  48.786  41.709  1.00  0.00           C
ATOM  11779  NH3 POPE  232     111.601 103.125  23.389  1.00  0.00           N
ATOM  11783  C12 POPE  232     110.231 103.484  22.879  1.00  0.00           C
ATOM  11786  C11 POPE  232     109.350 102.326  22.439  1.00  0.00           C
ATOM  11789  P   POPE  232     106.721 102.456  22.919  1.00  0.00           P
ATOM  11790  O13 POPE  232     105.631 103.165  22.219  1.00  0.00           O
ATOM  11791  O14 POPE  232     106.621 100.975  22.869  1.00  0.00           O
ATOM  11792  O11 POPE  232     106.831 102.945  24.439  1.00  0.00           O
ATOM  11793  O12 POPE  232     108.060 102.885  22.209  1.00  0.00           O
ATOM  11794  C1  POPE  232     105.961 104.005  24.899  1.00  0.00           C
ATOM  11797  C2  POPE  232     105.721 104.074  26.449  1.00  0.00           C
ATOM  11799  O21 POPE  232     106.941 104.335  27.189  1.00  0.00           O
ATOM  11800  C21 POPE  232     107.051 105.546  27.739  1.00  0.00           C
ATOM  11801  O22 POPE  232     106.271 106.476  27.609  1.00  0.00           O
ATOM  11802  C22 POPE  232     108.371 105.665  28.489  1.00  0.00           C
ATOM  11805  C3  POPE  232     104.991 102.796  26.989  1.00  0.00           C
ATOM  11808  O31 POPE  232     105.761 101.945  27.869  1.00  0.00           O
ATOM  11809  C31 POPE  232     105.850 102.374  29.119  1.00  0.00           C
ATOM  11810  O32 POPE  232     105.420 103.445  29.539  1.00  0.00           O
ATOM  11811  C32 POPE  232     106.551 101.355  29.989  1.00  0.00           C
ATOM  11814  C23 POPE  232     108.511 104.804  29.759  1.00  0.00           C
ATOM  11817  C24 POPE  232     109.931 104.956  30.319  1.00  0.00           C
ATOM  11820  C25 POPE  232     110.161 104.305  31.689  1.00  0.00           C
ATOM  11823  C26 POPE  232     109.331 104.946  32.809  1.00  0.00           C
ATOM  11826  C27 POPE  232     110.131 105.056  34.109  1.00  0.00           C
ATOM  11829  C28 POPE  232     109.331 105.616  35.309  1.00  0.00           C
ATOM  11832  C29 POPE  232     110.261 106.355  36.239  1.00  0.00           C
ATOM  11834 0C21 POPE  232     110.430 106.206  37.559  1.00  0.00           C
ATOM  11836 1C21 POPE  232     109.691 105.296  38.509  1.00  0.00           C
ATOM  11839 2C21 POPE  232     109.021 106.154  39.589  1.00  0.00           C
ATOM  11842 3C21 POPE  232     108.391 105.366  40.749  1.00  0.00           C
ATOM  11845 4C21 POPE  232     107.620 106.306  41.689  1.00  0.00           C
ATOM  11848 5C21 POPE  232     106.750 105.576  42.719  1.00  0.00           C
ATOM  11851 6C21 POPE  232     106.011 106.546  43.639  1.00  0.00           C
ATOM  11854 7C21 POPE  232     105.061 105.844  44.619  1.00  0.00           C
ATOM  11857 8C21 POPE  232     104.301 106.805  45.529  1.00  0.00           C
ATOM  11861  C33 POPE  232     106.761 101.896  31.419  1.00  0.00           C
ATOM  11864  C34 POPE  232     107.661 101.005  32.259  1.00  0.00           C
ATOM  11867  C35 POPE  232     107.761 101.466  33.719  1.00  0.00           C
ATOM  11870  C36 POPE  232     109.051 100.945  34.379  1.00  0.00           C
ATOM  11873  C37 POPE  232     109.201 101.376  35.839  1.00  0.00           C
ATOM  11876  C38 POPE  232     110.451 100.734  36.459  1.00  0.00           C
ATOM  11879  C39 POPE  232     110.821 101.294  37.839  1.00  0.00           C
ATOM  11882 0C31 POPE  232     109.761 101.014  38.909  1.00  0.00           C
ATOM  11885 1C31 POPE  232     110.211 101.516  40.289  1.00  0.00           C
ATOM  11888 2C31 POPE  232     109.161 101.255  41.379  1.00  0.00           C
ATOM  11891 3C31 POPE  232     109.541 101.835  42.759  1.00  0.00           C
ATOM  11894 4C31 POPE  232     110.961 101.466  43.229  1.00  0.00           C
ATOM  11897 5C31 POPE  232     111.191 101.805  44.699  1.00  0.00           C
ATOM  11900 6C31 POPE  232     112.610 101.486  45.199  1.00  0.00           C
ATOM  11904  NH3 POPE  233      53.001  32.146  65.899  1.00  0.00           N
ATOM  11908  C12 POPE  233      53.721  33.306  66.519  1.00  0.00           C
ATOM  11911  C11 POPE  233      54.040  34.386  65.459  1.00  0.00           C
ATOM  11914  P   POPE  233      56.540  34.896  65.509  1.00  0.00           P
ATOM  11915  O13 POPE  233      57.401  36.056  65.769  1.00  0.00           O
ATOM  11916  O14 POPE  233      56.841  33.605  66.149  1.00  0.00           O
ATOM  11917  O11 POPE  233      56.391  34.746  63.949  1.00  0.00           O
ATOM  11918  O12 POPE  233      55.071  35.266  65.909  1.00  0.00           O
ATOM  11919  C1  POPE  233      56.941  33.636  63.249  1.00  0.00           C
ATOM  11922  C2  POPE  233      58.051  34.166  62.329  1.00  0.00           C
ATOM  11924  O21 POPE  233      57.911  33.576  61.029  1.00  0.00           O
ATOM  11925  C21 POPE  233      58.121  32.276  60.939  1.00  0.00           C
ATOM  11926  O22 POPE  233      58.701  31.576  61.739  1.00  0.00           O
ATOM  11927  C22 POPE  233      57.611  31.786  59.579  1.00  0.00           C
ATOM  11930  C3  POPE  233      59.481  34.096  62.979  1.00  0.00           C
ATOM  11933  O31 POPE  233      60.531  34.386  62.039  1.00  0.00           O
ATOM  11934  C31 POPE  233      60.621  35.666  61.649  1.00  0.00           C
ATOM  11935  O32 POPE  233      60.080  36.605  62.199  1.00  0.00           O
ATOM  11936  C32 POPE  233      61.571  35.686  60.449  1.00  0.00           C
ATOM  11939  C23 POPE  233      56.990  30.376  59.649  1.00  0.00           C
ATOM  11942  C24 POPE  233      56.801  29.786  58.239  1.00  0.00           C
ATOM  11945  C25 POPE  233      55.521  30.276  57.549  1.00  0.00           C
ATOM  11948  C26 POPE  233      55.381  29.646  56.159  1.00  0.00           C
ATOM  11951  C27 POPE  233      54.021  29.936  55.519  1.00  0.00           C
ATOM  11954  C28 POPE  233      53.861  29.306  54.129  1.00  0.00           C
ATOM  11957  C29 POPE  233      54.681  30.026  53.089  1.00  0.00           C
ATOM  11959 0C21 POPE  233      54.181  30.786  52.099  1.00  0.00           C
ATOM  11961 1C21 POPE  233      52.711  31.006  51.859  1.00  0.00           C
ATOM  11964 2C21 POPE  233      52.401  32.046  50.759  1.00  0.00           C
ATOM  11967 3C21 POPE  233      50.880  32.186  50.579  1.00  0.00           C
ATOM  11970 4C21 POPE  233      50.441  33.266  49.579  1.00  0.00           C
ATOM  11973 5C21 POPE  233      50.791  32.966  48.119  1.00  0.00           C
ATOM  11976 6C21 POPE  233      49.961  33.836  47.159  1.00  0.00           C
ATOM  11979 7C21 POPE  233      50.381  33.716  45.689  1.00  0.00           C
ATOM  11982 8C21 POPE  233      49.421  34.416  44.729  1.00  0.00           C
ATOM  11986  C33 POPE  233      61.421  36.876  59.469  1.00  0.00           C
ATOM  11989  C34 POPE  233      61.761  36.456  58.019  1.00  0.00           C
ATOM  11992  C35 POPE  233      60.691  35.646  57.269  1.00  0.00           C
ATOM  11995  C36 POPE  233      61.241  34.936  56.019  1.00  0.00           C
ATOM  11998  C37 POPE  233      60.511  35.336  54.729  1.00  0.00           C
ATOM  12001  C38 POPE  233      61.021  34.606  53.469  1.00  0.00           C
ATOM  12004  C39 POPE  233      60.441  33.196  53.279  1.00  0.00           C
ATOM  12007 0C31 POPE  233      60.740  32.646  51.869  1.00  0.00           C
ATOM  12010 1C31 POPE  233      60.281  31.196  51.639  1.00  0.00           C
ATOM  12013 2C31 POPE  233      58.761  31.026  51.529  1.00  0.00           C
ATOM  12016 3C31 POPE  233      58.321  29.566  51.369  1.00  0.00           C
ATOM  12019 4C31 POPE  233      58.900  28.836  50.139  1.00  0.00           C
ATOM  12022 5C31 POPE  233      58.240  27.466  49.899  1.00  0.00           C
ATOM  12025 6C31 POPE  233      58.900  26.666  48.769  1.00  0.00           C
ATOM  12029  NH3 POPE  234      68.570  31.166  62.799  1.00  0.00           N
ATOM  12033  C12 POPE  234      69.981  31.036  63.309  1.00  0.00           C
ATOM  12036  C11 POPE  234      70.481  32.396  63.849  1.00  0.00           C
ATOM  12039  P   POPE  234      73.091  32.446  63.699  1.00  0.00           P
ATOM  12040  O13 POPE  234      73.001  33.646  62.839  1.00  0.00           O
ATOM  12041  O14 POPE  234      74.271  32.346  64.579  1.00  0.00           O
ATOM  12042  O11 POPE  234      72.970  31.146  62.809  1.00  0.00           O
ATOM  12043  O12 POPE  234      71.741  32.316  64.529  1.00  0.00           O
ATOM  12044  C1  POPE  234      74.040  30.586  62.039  1.00  0.00           C
ATOM  12047  C2  POPE  234      73.741  30.736  60.529  1.00  0.00           C
ATOM  12049  O21 POPE  234      74.871  30.276  59.749  1.00  0.00           O
ATOM  12050  C21 POPE  234      75.821  31.156  59.489  1.00  0.00           C
ATOM  12051  O22 POPE  234      76.091  32.186  60.089  1.00  0.00           O
ATOM  12052  C22 POPE  234      76.481  30.796  58.159  1.00  0.00           C
ATOM  12055  C3  POPE  234      73.231  32.166  60.169  1.00  0.00           C
ATOM  12058  O31 POPE  234      73.150  32.355  58.749  1.00  0.00           O
ATOM  12059  C31 POPE  234      72.000  32.836  58.299  1.00  0.00           C
ATOM  12060  O32 POPE  234      71.031  33.126  58.959  1.00  0.00           O
ATOM  12061  C32 POPE  234      72.091  32.956  56.789  1.00  0.00           C
ATOM  12064  C23 POPE  234      76.941  32.106  57.499  1.00  0.00           C
ATOM  12067  C24 POPE  234      77.320  32.016  56.029  1.00  0.00           C
ATOM  12070  C25 POPE  234      77.460  33.426  55.429  1.00  0.00           C
ATOM  12073  C26 POPE  234      78.881  33.976  55.589  1.00  0.00           C
ATOM  12076  C27 POPE  234      78.981  35.476  55.269  1.00  0.00           C
ATOM  12079  C28 POPE  234      80.400  35.846  54.799  1.00  0.00           C
ATOM  12082  C29 POPE  234      80.560  37.316  54.529  1.00  0.00           C
ATOM  12084 0C21 POPE  234      80.501  37.946  53.349  1.00  0.00           C
ATOM  12086 1C21 POPE  234      80.171  37.346  52.009  1.00  0.00           C
ATOM  12089 2C21 POPE  234      78.801  37.916  51.599  1.00  0.00           C
ATOM  12092 3C21 POPE  234      78.421  37.556  50.159  1.00  0.00           C
ATOM  12095 4C21 POPE  234      77.000  38.036  49.809  1.00  0.00           C
ATOM  12098 5C21 POPE  234      76.621  37.796  48.339  1.00  0.00           C
ATOM  12101 6C21 POPE  234      76.761  36.336  47.909  1.00  0.00           C
ATOM  12104 7C21 POPE  234      76.511  36.126  46.409  1.00  0.00           C
ATOM  12107 8C21 POPE  234      76.871  34.706  45.959  1.00  0.00           C
ATOM  12111  C33 POPE  234      70.841  33.576  56.129  1.00  0.00           C
ATOM  12114  C34 POPE  234      71.171  33.836  54.659  1.00  0.00           C
ATOM  12117  C35 POPE  234      70.111  34.576  53.859  1.00  0.00           C
ATOM  12120  C36 POPE  234      70.781  35.336  52.699  1.00  0.00           C
ATOM  12123  C37 POPE  234      69.811  35.766  51.599  1.00  0.00           C
ATOM  12126  C38 POPE  234      70.391  36.896  50.739  1.00  0.00           C
ATOM  12129  C39 POPE  234      69.521  37.246  49.529  1.00  0.00           C
ATOM  12132 0C31 POPE  234      69.651  36.246  48.379  1.00  0.00           C
ATOM  12135 1C31 POPE  234      68.561  36.436  47.319  1.00  0.00           C
ATOM  12138 2C31 POPE  234      68.640  35.426  46.169  1.00  0.00           C
ATOM  12141 3C31 POPE  234      67.281  35.146  45.529  1.00  0.00           C
ATOM  12144 4C31 POPE  234      66.621  36.376  44.879  1.00  0.00           C
ATOM  12147 5C31 POPE  234      65.150  36.105  44.519  1.00  0.00           C
ATOM  12150 6C31 POPE  234      64.461  37.275  43.829  1.00  0.00           C
ATOM  12154  NH3 POPE  235     125.840  90.995  63.609  1.00  0.00           N
ATOM  12158  C12 POPE  235     125.320  91.306  64.979  1.00  0.00           C
ATOM  12161  C11 POPE  235     123.781  91.365  65.039  1.00  0.00           C
ATOM  12164  P   POPE  235     121.810  93.094  65.219  1.00  0.00           P
ATOM  12165  O13 POPE  235     121.071  91.875  65.569  1.00  0.00           O
ATOM  12166  O14 POPE  235     121.640  94.195  66.199  1.00  0.00           O
ATOM  12167  O11 POPE  235     121.370  93.645  63.809  1.00  0.00           O
ATOM  12168  O12 POPE  235     123.350  92.726  65.069  1.00  0.00           O
[truncated: 1,738,881 more chars]
