# Supplementary material for: Characterizing Membrane Association and Periplasmic Transfer of Bacterial Lipoproteins through Molecular Dynamics Simulations
Source: Structure. 2020 Apr 7;28(4):475–487.e3. doi: 10.1016/j.str.2020.01.012 (PMC7139219; doi:10.1016/j.str.2020.01.012)
Supplement: Data S2. Final Coordinates from Simulations (A–L), Related to Figure 3 [file mmc4.zip › A-L/BLC-2-atomistic.pdb]

TITLE     Protein
REMARK    THIS IS A SIMULATION BOX
CRYST1  129.159  129.159  112.920  90.00  90.00  90.00 P 1           1
MODEL        1
ATOM      1  N   CYSTA   1      57.600  52.215  64.785  1.00  0.00           N
ATOM      3  CA  CYSTA   1      57.299  50.845  64.395  1.00  0.00           C
ATOM      5  C   CYSTA   1      56.189  50.315  65.245  1.00  0.00           C
ATOM      6  O   CYSTA   1      55.490  49.375  64.875  1.00  0.00           O
ATOM      7  CB  CYSTA   1      58.470  49.855  64.695  1.00  0.00           C
ATOM     10  SG  CYSTA   1      60.100  50.555  64.515  1.00  0.00           S
ATOM     11  C1  CYSTA   1      60.159  50.535  62.705  1.00  0.00           C
ATOM     14  CA1 CYSTA   1      57.119  53.385  64.305  1.00  0.00           C
ATOM     15  OA1 CYSTA   1      57.270  54.355  65.055  1.00  0.00           O
ATOM     16  CA2 CYSTA   1      56.569  53.685  62.935  1.00  0.00           C
ATOM     19  C11 CYSTA   1      61.590  50.794  62.225  1.00  0.00           C
ATOM     21  O11 CYSTA   1      62.420  49.775  62.805  1.00  0.00           O
ATOM     22  CX1 CYSTA   1      63.629  49.645  62.275  1.00  0.00           C
ATOM     23  OX1 CYSTA   1      64.660  49.895  62.875  1.00  0.00           O
ATOM     24  CX2 CYSTA   1      63.549  48.935  60.925  1.00  0.00           C
ATOM     27  C12 CYSTA   1      62.049  52.225  62.615  1.00  0.00           C
ATOM     30  O12 CYSTA   1      63.429  52.445  62.265  1.00  0.00           O
ATOM     31  CD1 CYSTA   1      63.729  53.715  62.105  1.00  0.00           C
ATOM     32  OD1 CYSTA   1      64.090  54.465  62.995  1.00  0.00           O
ATOM     33  CD2 CYSTA   1      63.629  54.035  60.615  1.00  0.00           C
ATOM     36  CA3 CYSTA   1      55.789  52.595  62.155  1.00  0.00           C
ATOM     39  CA4 CYSTA   1      56.630  51.925  61.055  1.00  0.00           C
ATOM     42  CA5 CYSTA   1      55.840  51.675  59.755  1.00  0.00           C
ATOM     45  CA6 CYSTA   1      56.259  52.665  58.655  1.00  0.00           C
ATOM     48  CA7 CYSTA   1      55.869  54.115  58.935  1.00  0.00           C
ATOM     51  CA8 CYSTA   1      56.770  55.145  58.235  1.00  0.00           C
ATOM     54  CA9 CYSTA   1      55.970  56.285  57.615  1.00  0.00           C
ATOM     57 0CA1 CYSTA   1      55.219  55.794  56.385  1.00  0.00           C
ATOM     60 1CA1 CYSTA   1      55.919  56.155  55.085  1.00  0.00           C
ATOM     63 2CA1 CYSTA   1      55.389  55.305  53.935  1.00  0.00           C
ATOM     66 3CA1 CYSTA   1      55.890  55.804  52.585  1.00  0.00           C
ATOM     69 4CA1 CYSTA   1      55.229  55.075  51.415  1.00  0.00           C
ATOM     72 5CA1 CYSTA   1      55.459  55.835  50.115  1.00  0.00           C
ATOM     75 6CA1 CYSTA   1      54.819  55.155  48.905  1.00  0.00           C
ATOM     79  CD3 CYSTA   1      62.639  55.165  60.255  1.00  0.00           C
ATOM     82  CD4 CYSTA   1      61.319  55.255  61.035  1.00  0.00           C
ATOM     85  CD5 CYSTA   1      60.079  54.665  60.335  1.00  0.00           C
ATOM     88  CD6 CYSTA   1      60.240  53.275  59.695  1.00  0.00           C
ATOM     91  CD7 CYSTA   1      60.100  53.364  58.175  1.00  0.00           C
ATOM     94  CD8 CYSTA   1      60.380  52.054  57.435  1.00  0.00           C
ATOM     97  CD9 CYSTA   1      59.170  51.594  56.605  1.00  0.00           C
ATOM    100 0CD1 CYSTA   1      59.499  50.405  55.705  1.00  0.00           C
ATOM    103 1CD1 CYSTA   1      59.569  50.815  54.235  1.00  0.00           C
ATOM    106 2CD1 CYSTA   1      59.829  49.635  53.285  1.00  0.00           C
ATOM    109 3CD1 CYSTA   1      59.599  49.995  51.815  1.00  0.00           C
ATOM    112 4CD1 CYSTA   1      58.119  50.245  51.495  1.00  0.00           C
ATOM    115 5CD1 CYSTA   1      57.869  50.605  50.025  1.00  0.00           C
ATOM    118 6CD1 CYSTA   1      56.389  50.855  49.735  1.00  0.00           C
ATOM    122  CX3 CYSTA   1      64.609  49.365  59.885  1.00  0.00           C
ATOM    125  CX4 CYSTA   1      64.780  48.285  58.805  1.00  0.00           C
ATOM    128  CX5 CYSTA   1      63.819  48.425  57.625  1.00  0.00           C
ATOM    131  CX6 CYSTA   1      64.509  49.135  56.445  1.00  0.00           C
ATOM    134  CX7 CYSTA   1      63.610  49.274  55.215  1.00  0.00           C
ATOM    137  CX8 CYSTA   1      64.250  50.145  54.115  1.00  0.00           C
ATOM    140  CX9 CYSTA   1      64.060  51.605  54.405  1.00  0.00           C
ATOM    142 0CX1 CYSTA   1      64.561  52.605  53.665  1.00  0.00           C
ATOM    144 1CX1 CYSTA   1      65.460  52.465  52.475  1.00  0.00           C
ATOM    147 2CX1 CYSTA   1      64.840  52.885  51.125  1.00  0.00           C
ATOM    150 3CX1 CYSTA   1      64.419  51.704  50.255  1.00  0.00           C
ATOM    153 4CX1 CYSTA   1      64.049  52.155  48.835  1.00  0.00           C
ATOM    156 5CX1 CYSTA   1      63.349  51.055  48.015  1.00  0.00           C
ATOM    159 6CX1 CYSTA   1      61.929  51.465  47.605  1.00  0.00           C
ATOM    162 7CX1 CYSTA   1      61.129  50.335  46.955  1.00  0.00           C
ATOM    165 8CX1 CYSTA   1      59.749  50.785  46.475  1.00  0.00           C
ATOM    169  N   SER A   2      56.199  50.825  66.485  1.00  0.00           N
ATOM    171  CA  SER A   2      56.539  49.985  67.615  1.00  0.00           C
ATOM    173  CB  SER A   2      57.509  50.745  68.565  1.00  0.00           C
ATOM    176  OG  SER A   2      58.520  51.385  67.785  1.00  0.00           O
ATOM    178  C   SER A   2      55.280  49.585  68.295  1.00  0.00           C
ATOM    179  O   SER A   2      54.229  49.435  67.685  1.00  0.00           O
ATOM    180  N   SER A   3      55.299  49.435  69.625  1.00  0.00           N
ATOM    182  CA  SER A   3      54.069  49.455  70.395  1.00  0.00           C
ATOM    184  CB  SER A   3      54.069  48.525  71.625  1.00  0.00           C
ATOM    187  OG  SER A   3      54.060  47.155  71.235  1.00  0.00           O
ATOM    189  C   SER A   3      53.930  50.885  70.845  1.00  0.00           C
ATOM    190  O   SER A   3      54.879  51.395  71.425  1.00  0.00           O
ATOM    191  N   PRO A   4      52.880  51.625  70.615  1.00  0.00           N
ATOM    192  CD  PRO A   4      52.869  53.035  71.065  1.00  0.00           C
ATOM    195  CA  PRO A   4      52.150  51.475  69.375  1.00  0.00           C
ATOM    197  CB  PRO A   4      52.270  52.895  68.795  1.00  0.00           C
ATOM    200  CG  PRO A   4      52.179  53.845  69.975  1.00  0.00           C
ATOM    203  C   PRO A   4      50.770  50.934  69.655  1.00  0.00           C
ATOM    204  O   PRO A   4      50.150  51.275  70.675  1.00  0.00           O
ATOM    205  N   THR A   5      50.240  50.055  68.785  1.00  0.00           N
ATOM    207  CA  THR A   5      48.829  49.614  68.765  1.00  0.00           C
ATOM    209  CB  THR A   5      48.509  48.705  69.985  1.00  0.00           C
ATOM    211  OG1 THR A   5      48.069  47.415  69.585  1.00  0.00           O
ATOM    213  CG2 THR A   5      47.470  49.225  70.985  1.00  0.00           C
ATOM    217  C   THR A   5      47.770  50.705  68.425  1.00  0.00           C
ATOM    218  O   THR A   5      46.560  50.425  68.415  1.00  0.00           O
ATOM    219  N   PRO A   6      48.189  51.935  68.105  1.00  0.00           N
ATOM    220  CD  PRO A   6      49.049  51.984  66.915  1.00  0.00           C
ATOM    223  CA  PRO A   6      47.379  53.145  67.995  1.00  0.00           C
ATOM    225  CB  PRO A   6      47.119  53.294  66.475  1.00  0.00           C
ATOM    228  CG  PRO A   6      48.149  52.415  65.775  1.00  0.00           C
ATOM    231  C   PRO A   6      46.129  53.515  68.815  1.00  0.00           C
ATOM    232  O   PRO A   6      45.200  53.815  68.075  1.00  0.00           O
ATOM    233  N   PRO A   7      46.020  53.685  70.185  1.00  0.00           N
ATOM    234  CD  PRO A   7      45.840  52.435  70.905  1.00  0.00           C
ATOM    237  CA  PRO A   7      44.899  54.535  70.625  1.00  0.00           C
ATOM    239  CB  PRO A   7      43.720  53.535  70.465  1.00  0.00           C
ATOM    242  CG  PRO A   7      44.340  52.165  70.795  1.00  0.00           C
ATOM    245  C   PRO A   7      44.819  54.975  72.115  1.00  0.00           C
ATOM    246  O   PRO A   7      43.779  54.775  72.745  1.00  0.00           O
ATOM    247  N   ARG A   8      45.779  55.625  72.805  1.00  0.00           N
ATOM    249  CA  ARG A   8      47.199  55.705  72.565  1.00  0.00           C
ATOM    251  CB  ARG A   8      47.850  54.885  73.715  1.00  0.00           C
ATOM    254  CG  ARG A   8      49.100  54.135  73.255  1.00  0.00           C
ATOM    257  CD  ARG A   8      48.950  52.615  73.315  1.00  0.00           C
ATOM    260  NE  ARG A   8      49.100  52.184  74.735  1.00  0.00           N
ATOM    262  CZ  ARG A   8      49.979  51.275  75.125  1.00  0.00           C
ATOM    263  NH1 ARG A   8      50.890  50.745  74.335  1.00  0.00           N
ATOM    266  NH2 ARG A   8      49.939  50.825  76.355  1.00  0.00           N
ATOM    269  C   ARG A   8      47.770  57.124  72.645  1.00  0.00           C
ATOM    270  O   ARG A   8      48.499  57.585  71.775  1.00  0.00           O
ATOM    271  N   GLY A   9      47.549  57.825  73.785  1.00  0.00           N
ATOM    273  CA  GLY A   9      48.349  58.965  74.215  1.00  0.00           C
ATOM    276  C   GLY A   9      49.240  58.504  75.345  1.00  0.00           C
ATOM    277  O   GLY A   9      49.200  57.345  75.765  1.00  0.00           O
ATOM    278  N   VAL A  10      50.040  59.405  75.945  1.00  0.00           N
ATOM    280  CA  VAL A  10      50.741  59.125  77.195  1.00  0.00           C
ATOM    282  CB  VAL A  10      52.259  59.075  77.095  1.00  0.00           C
ATOM    284  CG1 VAL A  10      52.670  57.815  76.335  1.00  0.00           C
ATOM    288  CG2 VAL A  10      52.829  60.344  76.445  1.00  0.00           C
ATOM    292  C   VAL A  10      50.329  60.204  78.165  1.00  0.00           C
ATOM    293  O   VAL A  10      49.920  61.275  77.735  1.00  0.00           O
ATOM    294  N   THR A  11      50.410  59.975  79.505  1.00  0.00           N
ATOM    296  CA  THR A  11      50.310  61.085  80.455  1.00  0.00           C
ATOM    298  CB  THR A  11      50.089  60.755  81.925  1.00  0.00           C
ATOM    300  OG1 THR A  11      51.180  60.125  82.585  1.00  0.00           O
ATOM    302  CG2 THR A  11      48.930  59.754  81.965  1.00  0.00           C
ATOM    306  C   THR A  11      51.450  62.054  80.235  1.00  0.00           C
ATOM    307  O   THR A  11      52.549  61.655  79.885  1.00  0.00           O
ATOM    308  N   VAL A  12      51.170  63.364  80.285  1.00  0.00           N
ATOM    310  CA  VAL A  12      52.150  64.365  79.925  1.00  0.00           C
ATOM    312  CB  VAL A  12      52.109  64.865  78.475  1.00  0.00           C
ATOM    314  CG1 VAL A  12      53.169  65.955  78.215  1.00  0.00           C
ATOM    318  CG2 VAL A  12      52.439  63.715  77.525  1.00  0.00           C
ATOM    322  C   VAL A  12      51.880  65.524  80.825  1.00  0.00           C
ATOM    323  O   VAL A  12      50.729  65.935  81.005  1.00  0.00           O
ATOM    324  N   VAL A  13      52.950  66.054  81.445  1.00  0.00           N
ATOM    326  CA  VAL A  13      52.930  67.164  82.375  1.00  0.00           C
ATOM    328  CB  VAL A  13      54.319  67.554  82.835  1.00  0.00           C
ATOM    330  CG1 VAL A  13      54.259  68.705  83.875  1.00  0.00           C
ATOM    334  CG2 VAL A  13      55.019  66.325  83.445  1.00  0.00           C
ATOM    338  C   VAL A  13      52.140  68.335  81.805  1.00  0.00           C
ATOM    339  O   VAL A  13      52.280  68.725  80.645  1.00  0.00           O
ATOM    340  N   ASN A  14      51.180  68.845  82.585  1.00  0.00           N
ATOM    342  CA  ASN A  14      50.159  69.725  82.045  1.00  0.00           C
ATOM    344  CB  ASN A  14      48.769  69.335  82.635  1.00  0.00           C
ATOM    347  CG  ASN A  14      48.790  69.235  84.155  1.00  0.00           C
ATOM    348  OD1 ASN A  14      48.850  68.145  84.705  1.00  0.00           O
ATOM    349  ND2 ASN A  14      48.709  70.375  84.865  1.00  0.00           N
ATOM    352  C   ASN A  14      50.450  71.155  82.425  1.00  0.00           C
ATOM    353  O   ASN A  14      49.860  72.094  81.895  1.00  0.00           O
ATOM    354  N   ASN A  15      51.350  71.315  83.385  1.00  0.00           N
ATOM    356  CA  ASN A  15      51.799  72.605  83.785  1.00  0.00           C
ATOM    358  CB  ASN A  15      51.069  73.035  85.075  1.00  0.00           C
ATOM    361  CG  ASN A  15      51.560  74.395  85.555  1.00  0.00           C
ATOM    362  OD1 ASN A  15      52.069  74.524  86.665  1.00  0.00           O
ATOM    363  ND2 ASN A  15      51.409  75.435  84.715  1.00  0.00           N
ATOM    366  C   ASN A  15      53.279  72.414  83.925  1.00  0.00           C
ATOM    367  O   ASN A  15      53.779  71.945  84.945  1.00  0.00           O
ATOM    368  N   PHE A  16      53.969  72.735  82.825  1.00  0.00           N
ATOM    370  CA  PHE A  16      55.369  72.535  82.655  1.00  0.00           C
ATOM    372  CB  PHE A  16      55.579  71.755  81.335  1.00  0.00           C
ATOM    375  CG  PHE A  16      57.020  71.515  81.025  1.00  0.00           C
ATOM    376  CD1 PHE A  16      57.770  70.585  81.765  1.00  0.00           C
ATOM    378  CE1 PHE A  16      59.109  70.344  81.445  1.00  0.00           C
ATOM    380  CZ  PHE A  16      59.710  71.035  80.385  1.00  0.00           C
ATOM    382  CD2 PHE A  16      57.630  72.195  79.955  1.00  0.00           C
ATOM    384  CE2 PHE A  16      58.969  71.954  79.645  1.00  0.00           C
ATOM    386  C   PHE A  16      55.979  73.915  82.605  1.00  0.00           C
ATOM    387  O   PHE A  16      55.709  74.695  81.685  1.00  0.00           O
ATOM    388  N   ASP A  17      56.810  74.265  83.595  1.00  0.00           N
ATOM    390  CA  ASP A  17      57.709  75.375  83.445  1.00  0.00           C
ATOM    392  CB  ASP A  17      57.950  76.035  84.805  1.00  0.00           C
ATOM    395  CG  ASP A  17      58.740  77.325  84.675  1.00  0.00           C
ATOM    396  OD1 ASP A  17      59.299  77.595  83.575  1.00  0.00           O
ATOM    397  OD2 ASP A  17      58.839  78.015  85.715  1.00  0.00           O
ATOM    398  C   ASP A  17      58.969  74.874  82.755  1.00  0.00           C
ATOM    399  O   ASP A  17      59.720  74.015  83.225  1.00  0.00           O
ATOM    400  N   ALA A  18      59.229  75.454  81.575  1.00  0.00           N
ATOM    402  CA  ALA A  18      60.380  75.155  80.785  1.00  0.00           C
ATOM    404  CB  ALA A  18      60.100  75.615  79.355  1.00  0.00           C
ATOM    408  C   ALA A  18      61.639  75.825  81.315  1.00  0.00           C
ATOM    409  O   ALA A  18      62.729  75.344  81.045  1.00  0.00           O
ATOM    410  N   LYS A  19      61.549  76.905  82.125  1.00  0.00           N
ATOM    412  CA  LYS A  19      62.709  77.565  82.715  1.00  0.00           C
ATOM    414  CB  LYS A  19      62.299  78.855  83.495  1.00  0.00           C
ATOM    417  CG  LYS A  19      61.360  79.815  82.735  1.00  0.00           C
ATOM    420  CD  LYS A  19      61.969  80.455  81.475  1.00  0.00           C
ATOM    423  CE  LYS A  19      60.939  81.105  80.525  1.00  0.00           C
ATOM    426  NZ  LYS A  19      59.979  80.105  80.015  1.00  0.00           N
ATOM    430  C   LYS A  19      63.439  76.615  83.665  1.00  0.00           C
ATOM    431  O   LYS A  19      64.670  76.555  83.745  1.00  0.00           O
ATOM    432  N   ARG A  20      62.659  75.804  84.405  1.00  0.00           N
ATOM    434  CA  ARG A  20      63.130  74.914  85.445  1.00  0.00           C
ATOM    436  CB  ARG A  20      61.969  74.575  86.405  1.00  0.00           C
ATOM    439  CG  ARG A  20      61.360  75.825  87.065  1.00  0.00           C
ATOM    442  CD  ARG A  20      60.170  75.545  87.995  1.00  0.00           C
ATOM    445  NE  ARG A  20      60.700  75.014  89.295  1.00  0.00           N
ATOM    447  CZ  ARG A  20      60.019  74.965  90.425  1.00  0.00           C
ATOM    448  NH1 ARG A  20      58.720  75.215  90.445  1.00  0.00           N
ATOM    451  NH2 ARG A  20      60.660  74.664  91.545  1.00  0.00           N
ATOM    454  C   ARG A  20      63.720  73.624  84.875  1.00  0.00           C
ATOM    455  O   ARG A  20      64.419  72.885  85.555  1.00  0.00           O
ATOM    456  N   TYR A  21      63.449  73.344  83.595  1.00  0.00           N
ATOM    458  CA  TYR A  21      63.939  72.135  82.955  1.00  0.00           C
ATOM    460  CB  TYR A  21      62.899  71.724  81.875  1.00  0.00           C
ATOM    463  CG  TYR A  21      63.009  70.265  81.525  1.00  0.00           C
ATOM    464  CD1 TYR A  21      62.309  69.325  82.285  1.00  0.00           C
ATOM    466  CE1 TYR A  21      62.350  67.965  81.955  1.00  0.00           C
ATOM    468  CZ  TYR A  21      63.079  67.545  80.845  1.00  0.00           C
ATOM    469  OH  TYR A  21      63.079  66.185  80.515  1.00  0.00           O
ATOM    471  CD2 TYR A  21      63.729  69.835  80.395  1.00  0.00           C
ATOM    473  CE2 TYR A  21      63.769  68.475  80.055  1.00  0.00           C
ATOM    475  C   TYR A  21      65.289  72.405  82.295  1.00  0.00           C
ATOM    476  O   TYR A  21      65.990  71.495  81.865  1.00  0.00           O
ATOM    477  N   LEU A  22      65.700  73.685  82.215  1.00  0.00           N
ATOM    479  CA  LEU A  22      67.000  74.105  81.745  1.00  0.00           C
ATOM    481  CB  LEU A  22      67.100  75.635  81.545  1.00  0.00           C
ATOM    484  CG  LEU A  22      65.999  76.225  80.655  1.00  0.00           C
ATOM    486  CD1 LEU A  22      66.119  77.745  80.615  1.00  0.00           C
ATOM    490  CD2 LEU A  22      66.020  75.664  79.225  1.00  0.00           C
ATOM    494  C   LEU A  22      68.169  73.635  82.585  1.00  0.00           C
ATOM    495  O   LEU A  22      68.100  73.425  83.805  1.00  0.00           O
ATOM    496  N   GLY A  23      69.311  73.455  81.915  1.00  0.00           N
ATOM    498  CA  GLY A  23      70.500  72.935  82.545  1.00  0.00           C
ATOM    501  C   GLY A  23      70.700  71.505  82.245  1.00  0.00           C
ATOM    502  O   GLY A  23      70.130  70.925  81.325  1.00  0.00           O
ATOM    503  N   THR A  24      71.630  70.914  82.995  1.00  0.00           N
ATOM    505  CA  THR A  24      72.109  69.575  82.755  1.00  0.00           C
ATOM    507  CB  THR A  24      73.460  69.335  83.405  1.00  0.00           C
ATOM    509  OG1 THR A  24      74.320  70.445  83.225  1.00  0.00           O
ATOM    511  CG2 THR A  24      74.149  68.164  82.715  1.00  0.00           C
ATOM    515  C   THR A  24      71.149  68.524  83.285  1.00  0.00           C
ATOM    516  O   THR A  24      70.529  68.694  84.325  1.00  0.00           O
ATOM    517  N   TRP A  25      70.990  67.405  82.575  1.00  0.00           N
ATOM    519  CA  TRP A  25      70.311  66.225  83.045  1.00  0.00           C
ATOM    521  CB  TRP A  25      68.950  66.045  82.345  1.00  0.00           C
ATOM    524  CG  TRP A  25      67.921  67.045  82.735  1.00  0.00           C
ATOM    525  CD1 TRP A  25      67.749  68.315  82.265  1.00  0.00           C
ATOM    527  NE1 TRP A  25      66.549  68.815  82.695  1.00  0.00           N
ATOM    529  CE2 TRP A  25      65.949  67.905  83.515  1.00  0.00           C
ATOM    530  CD2 TRP A  25      66.820  66.795  83.625  1.00  0.00           C
ATOM    531  CE3 TRP A  25      66.499  65.755  84.485  1.00  0.00           C
ATOM    533  CZ3 TRP A  25      65.320  65.825  85.205  1.00  0.00           C
ATOM    535  CZ2 TRP A  25      64.749  67.954  84.215  1.00  0.00           C
ATOM    537  CH2 TRP A  25      64.439  66.895  85.065  1.00  0.00           C
ATOM    539  C   TRP A  25      71.141  65.005  82.705  1.00  0.00           C
ATOM    540  O   TRP A  25      71.509  64.804  81.555  1.00  0.00           O
ATOM    541  N   TYR A  26      71.459  64.145  83.685  1.00  0.00           N
ATOM    543  CA  TYR A  26      72.119  62.885  83.415  1.00  0.00           C
ATOM    545  CB  TYR A  26      72.939  62.395  84.635  1.00  0.00           C
ATOM    548  CG  TYR A  26      74.139  63.234  84.895  1.00  0.00           C
ATOM    549  CD1 TYR A  26      74.130  64.235  85.875  1.00  0.00           C
ATOM    551  CE1 TYR A  26      75.249  65.065  86.045  1.00  0.00           C
ATOM    553  CZ  TYR A  26      76.421  64.815  85.325  1.00  0.00           C
ATOM    554  OH  TYR A  26      77.569  65.605  85.495  1.00  0.00           O
ATOM    556  CD2 TYR A  26      75.340  62.965  84.215  1.00  0.00           C
ATOM    558  CE2 TYR A  26      76.479  63.735  84.435  1.00  0.00           C
ATOM    560  C   TYR A  26      71.100  61.825  82.985  1.00  0.00           C
ATOM    561  O   TYR A  26      69.960  61.805  83.465  1.00  0.00           O
ATOM    562  N   GLU A  27      71.469  60.934  82.045  1.00  0.00           N
ATOM    564  CA  GLU A  27      70.640  59.815  81.645  1.00  0.00           C
ATOM    566  CB  GLU A  27      70.880  59.484  80.155  1.00  0.00           C
ATOM    569  CG  GLU A  27      70.229  58.195  79.605  1.00  0.00           C
ATOM    572  CD  GLU A  27      70.630  58.024  78.155  1.00  0.00           C
ATOM    573  OE1 GLU A  27      71.430  57.105  77.835  1.00  0.00           O
ATOM    574  OE2 GLU A  27      70.119  58.825  77.335  1.00  0.00           O
ATOM    575  C   GLU A  27      70.939  58.605  82.515  1.00  0.00           C
ATOM    576  O   GLU A  27      72.039  58.055  82.485  1.00  0.00           O
ATOM    577  N   ILE A  28      69.990  58.234  83.385  1.00  0.00           N
ATOM    579  CA  ILE A  28      70.119  57.105  84.295  1.00  0.00           C
ATOM    581  CB  ILE A  28      69.090  57.235  85.425  1.00  0.00           C
ATOM    583  CG2 ILE A  28      69.130  55.995  86.335  1.00  0.00           C
ATOM    587  CG1 ILE A  28      69.250  58.535  86.245  1.00  0.00           C
ATOM    590  CD  ILE A  28      70.460  58.525  87.175  1.00  0.00           C
ATOM    594  C   ILE A  28      69.929  55.794  83.545  1.00  0.00           C
ATOM    595  O   ILE A  28      70.610  54.795  83.765  1.00  0.00           O
ATOM    596  N   ALA A  29      68.969  55.794  82.605  1.00  0.00           N
ATOM    598  CA  ALA A  29      68.600  54.645  81.825  1.00  0.00           C
ATOM    600  CB  ALA A  29      67.619  53.735  82.585  1.00  0.00           C
ATOM    604  C   ALA A  29      67.969  55.085  80.535  1.00  0.00           C
ATOM    605  O   ALA A  29      67.380  56.165  80.425  1.00  0.00           O
ATOM    606  N   ARG A  30      68.061  54.225  79.525  1.00  0.00           N
ATOM    608  CA  ARG A  30      67.421  54.445  78.255  1.00  0.00           C
ATOM    610  CB  ARG A  30      68.340  55.215  77.275  1.00  0.00           C
ATOM    613  CG  ARG A  30      69.619  54.484  76.815  1.00  0.00           C
ATOM    616  CD  ARG A  30      70.259  55.125  75.575  1.00  0.00           C
ATOM    619  NE  ARG A  30      71.410  54.255  75.155  1.00  0.00           N
ATOM    621  CZ  ARG A  30      72.639  54.375  75.625  1.00  0.00           C
ATOM    622  NH1 ARG A  30      73.039  55.375  76.375  1.00  0.00           N
ATOM    625  NH2 ARG A  30      73.490  53.395  75.385  1.00  0.00           N
ATOM    628  C   ARG A  30      67.069  53.085  77.715  1.00  0.00           C
ATOM    629  O   ARG A  30      67.619  52.065  78.115  1.00  0.00           O
ATOM    630  N   PHE A  31      66.119  53.024  76.765  1.00  0.00           N
ATOM    632  CA  PHE A  31      66.020  51.865  75.885  1.00  0.00           C
ATOM    634  CB  PHE A  31      64.619  51.735  75.235  1.00  0.00           C
ATOM    637  CG  PHE A  31      63.499  51.605  76.245  1.00  0.00           C
ATOM    638  CD1 PHE A  31      63.680  51.075  77.535  1.00  0.00           C
ATOM    640  CE1 PHE A  31      62.600  50.934  78.415  1.00  0.00           C
ATOM    642  CZ  PHE A  31      61.310  51.295  78.005  1.00  0.00           C
ATOM    644  CD2 PHE A  31      62.210  51.984  75.865  1.00  0.00           C
ATOM    646  CE2 PHE A  31      61.119  51.815  76.725  1.00  0.00           C
ATOM    648  C   PHE A  31      67.109  51.885  74.805  1.00  0.00           C
ATOM    649  O   PHE A  31      67.889  52.825  74.675  1.00  0.00           O
ATOM    650  N   ASP A  32      67.210  50.785  74.035  1.00  0.00           N
ATOM    652  CA  ASP A  32      68.270  50.535  73.075  1.00  0.00           C
ATOM    654  CB  ASP A  32      68.369  49.005  72.865  1.00  0.00           C
ATOM    657  CG  ASP A  32      69.649  48.595  72.175  1.00  0.00           C
ATOM    658  OD1 ASP A  32      70.500  49.484  71.935  1.00  0.00           O
ATOM    659  OD2 ASP A  32      69.820  47.375  71.895  1.00  0.00           O
ATOM    660  C   ASP A  32      68.079  51.335  71.765  1.00  0.00           C
ATOM    661  O   ASP A  32      68.000  50.825  70.645  1.00  0.00           O
ATOM    662  N   HIS A  33      68.009  52.675  71.925  1.00  0.00           N
ATOM    664  CA  HIS A  33      67.851  53.665  70.885  1.00  0.00           C
ATOM    666  CB  HIS A  33      67.700  55.105  71.445  1.00  0.00           C
ATOM    669  ND1 HIS A  33      65.689  54.525  72.805  1.00  0.00           N
ATOM    670  CG  HIS A  33      66.869  55.225  72.675  1.00  0.00           C
ATOM    671  CE1 HIS A  33      65.209  54.865  73.975  1.00  0.00           C
ATOM    673  NE2 HIS A  33      66.009  55.745  74.615  1.00  0.00           N
ATOM    675  CD2 HIS A  33      67.090  55.975  73.785  1.00  0.00           C
ATOM    677  C   HIS A  33      69.061  53.705  69.995  1.00  0.00           C
ATOM    678  O   HIS A  33      70.171  53.885  70.495  1.00  0.00           O
ATOM    679  N   ARG A  34      68.899  53.615  68.655  1.00  0.00           N
ATOM    681  CA  ARG A  34      70.009  53.445  67.725  1.00  0.00           C
ATOM    683  CB  ARG A  34      69.539  53.465  66.255  1.00  0.00           C
ATOM    686  CG  ARG A  34      70.700  53.245  65.245  1.00  0.00           C
ATOM    689  CD  ARG A  34      70.389  53.605  63.795  1.00  0.00           C
ATOM    692  NE  ARG A  34      69.250  52.725  63.425  1.00  0.00           N
ATOM    694  CZ  ARG A  34      68.439  52.945  62.415  1.00  0.00           C
ATOM    695  NH1 ARG A  34      68.880  53.645  61.395  1.00  0.00           N
ATOM    698  NH2 ARG A  34      67.259  52.365  62.385  1.00  0.00           N
ATOM    701  C   ARG A  34      71.070  54.525  67.855  1.00  0.00           C
ATOM    702  O   ARG A  34      72.270  54.274  67.875  1.00  0.00           O
ATOM    703  N   PHE A  35      70.630  55.785  67.995  1.00  0.00           N
ATOM    705  CA  PHE A  35      71.509  56.925  67.925  1.00  0.00           C
ATOM    707  CB  PHE A  35      70.660  58.175  67.505  1.00  0.00           C
ATOM    710  CG  PHE A  35      69.520  58.445  68.445  1.00  0.00           C
ATOM    711  CD1 PHE A  35      69.729  59.255  69.565  1.00  0.00           C
ATOM    713  CE1 PHE A  35      68.700  59.544  70.455  1.00  0.00           C
ATOM    715  CZ  PHE A  35      67.421  59.015  70.235  1.00  0.00           C
ATOM    717  CD2 PHE A  35      68.219  57.954  68.215  1.00  0.00           C
ATOM    719  CE2 PHE A  35      67.170  58.245  69.095  1.00  0.00           C
ATOM    721  C   PHE A  35      72.259  57.165  69.235  1.00  0.00           C
ATOM    722  O   PHE A  35      73.061  58.094  69.335  1.00  0.00           O
ATOM    723  N   GLU A  36      72.009  56.325  70.275  1.00  0.00           N
ATOM    725  CA  GLU A  36      72.749  56.355  71.515  1.00  0.00           C
ATOM    727  CB  GLU A  36      71.779  56.664  72.695  1.00  0.00           C
ATOM    730  CG  GLU A  36      70.899  57.914  72.405  1.00  0.00           C
ATOM    733  CD  GLU A  36      70.329  58.625  73.615  1.00  0.00           C
ATOM    734  OE1 GLU A  36      69.130  59.005  73.645  1.00  0.00           O
ATOM    735  OE2 GLU A  36      71.189  58.965  74.475  1.00  0.00           O
ATOM    736  C   GLU A  36      73.469  55.035  71.775  1.00  0.00           C
ATOM    737  O   GLU A  36      73.999  54.805  72.865  1.00  0.00           O
ATOM    738  N   ARG A  37      73.520  54.105  70.785  1.00  0.00           N
ATOM    740  CA  ARG A  37      74.171  52.815  70.965  1.00  0.00           C
ATOM    742  CB  ARG A  37      73.859  51.774  69.855  1.00  0.00           C
ATOM    745  CG  ARG A  37      72.369  51.325  69.845  1.00  0.00           C
ATOM    748  CD  ARG A  37      72.039  50.195  68.855  1.00  0.00           C
ATOM    751  NE  ARG A  37      70.549  49.985  68.785  1.00  0.00           N
ATOM    753  CZ  ARG A  37      69.979  49.065  68.005  1.00  0.00           C
ATOM    754  NH1 ARG A  37      70.689  48.374  67.145  1.00  0.00           N
ATOM    757  NH2 ARG A  37      68.679  48.805  68.085  1.00  0.00           N
ATOM    760  C   ARG A  37      75.669  52.925  71.275  1.00  0.00           C
ATOM    761  O   ARG A  37      76.421  53.705  70.685  1.00  0.00           O
ATOM    762  N   GLY A  38      76.109  52.175  72.315  1.00  0.00           N
ATOM    764  CA  GLY A  38      77.469  52.184  72.835  1.00  0.00           C
ATOM    767  C   GLY A  38      77.781  53.275  73.825  1.00  0.00           C
ATOM    768  O   GLY A  38      78.819  53.255  74.485  1.00  0.00           O
ATOM    769  N   LEU A  39      76.880  54.265  74.005  1.00  0.00           N
ATOM    771  CA  LEU A  39      77.140  55.375  74.905  1.00  0.00           C
ATOM    773  CB  LEU A  39      76.281  56.615  74.575  1.00  0.00           C
ATOM    776  CG  LEU A  39      76.430  57.175  73.155  1.00  0.00           C
ATOM    778  CD1 LEU A  39      75.491  58.385  72.995  1.00  0.00           C
ATOM    782  CD2 LEU A  39      77.880  57.565  72.835  1.00  0.00           C
ATOM    786  C   LEU A  39      76.960  55.045  76.375  1.00  0.00           C
ATOM    787  O   LEU A  39      75.979  54.425  76.805  1.00  0.00           O
ATOM    788  N   GLU A  40      77.930  55.524  77.185  1.00  0.00           N
ATOM    790  CA  GLU A  40      77.930  55.594  78.635  1.00  0.00           C
ATOM    792  CB  GLU A  40      79.160  54.905  79.255  1.00  0.00           C
ATOM    795  CG  GLU A  40      79.289  53.415  78.925  1.00  0.00           C
ATOM    798  CD  GLU A  40      80.270  52.695  79.855  1.00  0.00           C
ATOM    799  OE1 GLU A  40      80.919  53.345  80.715  1.00  0.00           O
ATOM    800  OE2 GLU A  40      80.340  51.454  79.745  1.00  0.00           O
ATOM    801  C   GLU A  40      78.020  57.044  79.035  1.00  0.00           C
ATOM    802  O   GLU A  40      78.280  57.905  78.195  1.00  0.00           O
ATOM    803  N   LYS A  41      77.799  57.355  80.335  1.00  0.00           N
ATOM    805  CA  LYS A  41      78.079  58.655  80.945  1.00  0.00           C
ATOM    807  CB  LYS A  41      79.579  59.045  80.875  1.00  0.00           C
ATOM    810  CG  LYS A  41      80.569  57.945  81.305  1.00  0.00           C
ATOM    813  CD  LYS A  41      80.450  57.525  82.785  1.00  0.00           C
ATOM    816  CE  LYS A  41      81.350  56.325  83.105  1.00  0.00           C
ATOM    819  NZ  LYS A  41      81.240  55.895  84.525  1.00  0.00           N
ATOM    823  C   LYS A  41      77.199  59.765  80.375  1.00  0.00           C
ATOM    824  O   LYS A  41      77.531  60.955  80.425  1.00  0.00           O
ATOM    825  N   VAL A  42      76.049  59.355  79.785  1.00  0.00           N
ATOM    827  CA  VAL A  42      75.229  60.204  78.945  1.00  0.00           C
ATOM    829  CB  VAL A  42      74.241  59.414  78.085  1.00  0.00           C
ATOM    831  CG1 VAL A  42      73.429  60.335  77.145  1.00  0.00           C
ATOM    835  CG2 VAL A  42      75.009  58.405  77.225  1.00  0.00           C
ATOM    839  C   VAL A  42      74.569  61.315  79.735  1.00  0.00           C
ATOM    840  O   VAL A  42      74.020  61.115  80.815  1.00  0.00           O
ATOM    841  N   THR A  43      74.619  62.525  79.175  1.00  0.00           N
ATOM    843  CA  THR A  43      74.061  63.705  79.795  1.00  0.00           C
ATOM    845  CB  THR A  43      75.031  64.405  80.735  1.00  0.00           C
ATOM    847  OG1 THR A  43      74.450  65.535  81.355  1.00  0.00           O
ATOM    849  CG2 THR A  43      76.270  64.905  79.985  1.00  0.00           C
ATOM    853  C   THR A  43      73.560  64.624  78.705  1.00  0.00           C
ATOM    854  O   THR A  43      74.119  64.705  77.615  1.00  0.00           O
ATOM    855  N   ALA A  44      72.429  65.295  78.975  1.00  0.00           N
ATOM    857  CA  ALA A  44      71.750  66.175  78.055  1.00  0.00           C
ATOM    859  CB  ALA A  44      70.389  65.594  77.595  1.00  0.00           C
ATOM    863  C   ALA A  44      71.509  67.514  78.725  1.00  0.00           C
ATOM    864  O   ALA A  44      71.020  67.584  79.845  1.00  0.00           O
ATOM    865  N   THR A  45      71.869  68.605  78.035  1.00  0.00           N
ATOM    867  CA  THR A  45      71.770  69.944  78.575  1.00  0.00           C
ATOM    869  CB  THR A  45      73.110  70.664  78.665  1.00  0.00           C
ATOM    871  OG1 THR A  45      73.979  69.914  79.495  1.00  0.00           O
ATOM    873  CG2 THR A  45      73.009  72.045  79.305  1.00  0.00           C
ATOM    877  C   THR A  45      70.840  70.774  77.725  1.00  0.00           C
ATOM    878  O   THR A  45      71.020  70.855  76.505  1.00  0.00           O
ATOM    879  N   TYR A  46      69.859  71.425  78.365  1.00  0.00           N
ATOM    881  CA  TYR A  46      68.880  72.245  77.685  1.00  0.00           C
ATOM    883  CB  TYR A  46      67.421  71.945  78.135  1.00  0.00           C
ATOM    886  CG  TYR A  46      67.149  70.474  78.005  1.00  0.00           C
ATOM    887  CD1 TYR A  46      66.890  69.905  76.745  1.00  0.00           C
ATOM    889  CE1 TYR A  46      66.759  68.515  76.615  1.00  0.00           C
ATOM    891  CZ  TYR A  46      66.890  67.685  77.735  1.00  0.00           C
ATOM    892  OH  TYR A  46      66.829  66.275  77.645  1.00  0.00           O
ATOM    894  CD2 TYR A  46      67.210  69.635  79.125  1.00  0.00           C
ATOM    896  CE2 TYR A  46      67.090  68.245  78.995  1.00  0.00           C
ATOM    898  C   TYR A  46      69.180  73.705  77.975  1.00  0.00           C
ATOM    899  O   TYR A  46      69.259  74.105  79.135  1.00  0.00           O
ATOM    900  N   SER A  47      69.320  74.524  76.905  1.00  0.00           N
ATOM    902  CA  SER A  47      69.520  75.975  76.975  1.00  0.00           C
ATOM    904  CB  SER A  47      70.811  76.505  76.265  1.00  0.00           C
ATOM    907  OG  SER A  47      72.020  75.905  76.765  1.00  0.00           O
ATOM    909  C   SER A  47      68.350  76.605  76.245  1.00  0.00           C
ATOM    910  O   SER A  47      67.939  76.085  75.215  1.00  0.00           O
ATOM    911  N   LEU A  48      67.749  77.704  76.745  1.00  0.00           N
ATOM    913  CA  LEU A  48      66.700  78.455  76.075  1.00  0.00           C
ATOM    915  CB  LEU A  48      66.149  79.495  77.085  1.00  0.00           C
ATOM    918  CG  LEU A  48      64.670  79.905  76.995  1.00  0.00           C
ATOM    920  CD1 LEU A  48      64.350  80.794  78.215  1.00  0.00           C
ATOM    924  CD2 LEU A  48      64.279  80.635  75.705  1.00  0.00           C
ATOM    928  C   LEU A  48      67.189  79.155  74.795  1.00  0.00           C
ATOM    929  O   LEU A  48      68.319  79.624  74.755  1.00  0.00           O
ATOM    930  N   ARG A  49      66.359  79.245  73.735  1.00  0.00           N
ATOM    932  CA  ARG A  49      66.710  79.945  72.505  1.00  0.00           C
ATOM    934  CB  ARG A  49      66.499  79.035  71.295  1.00  0.00           C
ATOM    937  CG  ARG A  49      67.270  77.715  71.405  1.00  0.00           C
ATOM    940  CD  ARG A  49      67.249  76.935  70.095  1.00  0.00           C
ATOM    943  NE  ARG A  49      68.140  77.694  69.165  1.00  0.00           N
ATOM    945  CZ  ARG A  49      67.939  77.785  67.865  1.00  0.00           C
ATOM    946  NH1 ARG A  49      67.030  77.085  67.235  1.00  0.00           N
ATOM    949  NH2 ARG A  49      68.630  78.624  67.145  1.00  0.00           N
ATOM    952  C   ARG A  49      65.869  81.185  72.215  1.00  0.00           C
ATOM    953  O   ARG A  49      64.689  81.255  72.555  1.00  0.00           O
ATOM    954  N   ASP A  50      66.450  82.165  71.495  1.00  0.00           N
ATOM    956  CA  ASP A  50      65.750  83.345  71.005  1.00  0.00           C
ATOM    958  CB  ASP A  50      66.700  84.325  70.255  1.00  0.00           C
ATOM    961  CG  ASP A  50      68.029  84.575  70.945  1.00  0.00           C
ATOM    962  OD1 ASP A  50      68.119  85.344  71.935  1.00  0.00           O
ATOM    963  OD2 ASP A  50      68.990  83.914  70.465  1.00  0.00           O
ATOM    964  C   ASP A  50      64.569  83.065  70.035  1.00  0.00           C
ATOM    965  O   ASP A  50      63.810  83.965  69.705  1.00  0.00           O
ATOM    966  N   ASP A  51      64.399  81.815  69.535  1.00  0.00           N
ATOM    968  CA  ASP A  51      63.289  81.405  68.675  1.00  0.00           C
ATOM    970  CB  ASP A  51      63.839  80.685  67.405  1.00  0.00           C
ATOM    973  CG  ASP A  51      64.649  79.414  67.625  1.00  0.00           C
ATOM    974  OD1 ASP A  51      64.819  78.975  68.795  1.00  0.00           O
ATOM    975  OD2 ASP A  51      65.180  78.885  66.615  1.00  0.00           O
ATOM    976  C   ASP A  51      62.280  80.554  69.465  1.00  0.00           C
ATOM    977  O   ASP A  51      61.430  79.875  68.905  1.00  0.00           O
ATOM    978  N   GLY A  52      62.379  80.584  70.815  1.00  0.00           N
ATOM    980  CA  GLY A  52      61.469  79.945  71.755  1.00  0.00           C
ATOM    983  C   GLY A  52      61.709  78.484  71.965  1.00  0.00           C
ATOM    984  O   GLY A  52      61.189  77.885  72.905  1.00  0.00           O
ATOM    985  N   GLY A  53      62.560  77.875  71.115  1.00  0.00           N
ATOM    987  CA  GLY A  53      63.020  76.515  71.255  1.00  0.00           C
ATOM    990  C   GLY A  53      64.031  76.334  72.365  1.00  0.00           C
ATOM    991  O   GLY A  53      64.299  77.215  73.175  1.00  0.00           O
ATOM    992  N   LEU A  54      64.630  75.135  72.415  1.00  0.00           N
ATOM    994  CA  LEU A  54      65.729  74.825  73.295  1.00  0.00           C
ATOM    996  CB  LEU A  54      65.380  73.725  74.325  1.00  0.00           C
ATOM    999  CG  LEU A  54      64.101  74.015  75.115  1.00  0.00           C
ATOM   1001  CD1 LEU A  54      63.699  72.805  75.955  1.00  0.00           C
ATOM   1005  CD2 LEU A  54      64.270  75.265  75.995  1.00  0.00           C
ATOM   1009  C   LEU A  54      66.860  74.325  72.435  1.00  0.00           C
ATOM   1010  O   LEU A  54      66.630  73.605  71.465  1.00  0.00           O
ATOM   1011  N   ASN A  55      68.119  74.715  72.735  1.00  0.00           N
ATOM   1013  CA  ASN A  55      69.259  73.954  72.235  1.00  0.00           C
ATOM   1015  CB  ASN A  55      70.619  74.695  72.315  1.00  0.00           C
ATOM   1018  CG  ASN A  55      70.590  76.005  71.555  1.00  0.00           C
ATOM   1019  OD1 ASN A  55      70.610  77.065  72.185  1.00  0.00           O
ATOM   1020  ND2 ASN A  55      70.610  75.945  70.215  1.00  0.00           N
ATOM   1023  C   ASN A  55      69.419  72.745  73.115  1.00  0.00           C
ATOM   1024  O   ASN A  55      69.320  72.855  74.335  1.00  0.00           O
ATOM   1025  N   VAL A  56      69.719  71.584  72.515  1.00  0.00           N
ATOM   1027  CA  VAL A  56      70.031  70.405  73.295  1.00  0.00           C
ATOM   1029  CB  VAL A  56      69.009  69.265  73.155  1.00  0.00           C
ATOM   1031  CG1 VAL A  56      69.119  68.445  71.855  1.00  0.00           C
ATOM   1035  CG2 VAL A  56      69.171  68.325  74.365  1.00  0.00           C
ATOM   1039  C   VAL A  56      71.450  70.005  72.945  1.00  0.00           C
ATOM   1040  O   VAL A  56      71.820  69.874  71.775  1.00  0.00           O
ATOM   1041  N   ILE A  57      72.280  69.865  73.995  1.00  0.00           N
ATOM   1043  CA  ILE A  57      73.641  69.355  73.905  1.00  0.00           C
ATOM   1045  CB  ILE A  57      74.670  70.175  74.685  1.00  0.00           C
ATOM   1047  CG2 ILE A  57      76.090  69.624  74.415  1.00  0.00           C
ATOM   1051  CG1 ILE A  57      74.590  71.695  74.385  1.00  0.00           C
ATOM   1054  CD  ILE A  57      74.829  72.054  72.925  1.00  0.00           C
ATOM   1058  C   ILE A  57      73.619  67.985  74.515  1.00  0.00           C
ATOM   1059  O   ILE A  57      73.270  67.834  75.685  1.00  0.00           O
ATOM   1060  N   ASN A  58      73.990  66.954  73.755  1.00  0.00           N
ATOM   1062  CA  ASN A  58      74.109  65.594  74.205  1.00  0.00           C
ATOM   1064  CB  ASN A  58      73.469  64.594  73.205  1.00  0.00           C
ATOM   1067  CG  ASN A  58      71.939  64.645  73.135  1.00  0.00           C
ATOM   1068  OD1 ASN A  58      71.369  64.425  72.065  1.00  0.00           O
ATOM   1069  ND2 ASN A  58      71.240  64.895  74.255  1.00  0.00           N
ATOM   1072  C   ASN A  58      75.590  65.315  74.305  1.00  0.00           C
ATOM   1073  O   ASN A  58      76.369  65.605  73.405  1.00  0.00           O
ATOM   1074  N   LYS A  59      76.020  64.765  75.445  1.00  0.00           N
ATOM   1076  CA  LYS A  59      77.380  64.315  75.625  1.00  0.00           C
ATOM   1078  CB  LYS A  59      78.130  65.105  76.715  1.00  0.00           C
ATOM   1081  CG  LYS A  59      78.100  66.615  76.505  1.00  0.00           C
ATOM   1084  CD  LYS A  59      78.479  67.374  77.785  1.00  0.00           C
ATOM   1087  CE  LYS A  59      78.429  68.875  77.565  1.00  0.00           C
ATOM   1090  NZ  LYS A  59      78.811  69.615  78.785  1.00  0.00           N
ATOM   1094  C   LYS A  59      77.289  62.885  76.045  1.00  0.00           C
ATOM   1095  O   LYS A  59      76.359  62.495  76.765  1.00  0.00           O
ATOM   1096  N   GLY A  60      78.241  62.065  75.595  1.00  0.00           N
ATOM   1098  CA  GLY A  60      78.340  60.685  76.015  1.00  0.00           C
ATOM   1101  C   GLY A  60      79.759  60.265  75.875  1.00  0.00           C
ATOM   1102  O   GLY A  60      80.560  60.885  75.165  1.00  0.00           O
ATOM   1103  N   TYR A  61      80.100  59.175  76.545  1.00  0.00           N
ATOM   1105  CA  TYR A  61      81.390  58.545  76.505  1.00  0.00           C
ATOM   1107  CB  TYR A  61      81.880  58.265  77.955  1.00  0.00           C
ATOM   1110  CG  TYR A  61      83.149  57.455  78.005  1.00  0.00           C
ATOM   1111  CD1 TYR A  61      84.390  58.105  77.935  1.00  0.00           C
ATOM   1113  CE1 TYR A  61      85.570  57.355  77.935  1.00  0.00           C
ATOM   1115  CZ  TYR A  61      85.531  55.965  78.005  1.00  0.00           C
ATOM   1116  OH  TYR A  61      86.740  55.245  77.925  1.00  0.00           O
ATOM   1118  CD2 TYR A  61      83.119  56.055  78.135  1.00  0.00           C
ATOM   1120  CE2 TYR A  61      84.310  55.315  78.135  1.00  0.00           C
ATOM   1122  C   TYR A  61      81.171  57.265  75.735  1.00  0.00           C
ATOM   1123  O   TYR A  61      80.249  56.515  76.045  1.00  0.00           O
ATOM   1124  N   ASN A  62      82.001  56.965  74.725  1.00  0.00           N
ATOM   1126  CA  ASN A  62      81.880  55.715  74.015  1.00  0.00           C
ATOM   1128  CB  ASN A  62      81.860  55.975  72.495  1.00  0.00           C
ATOM   1131  CG  ASN A  62      81.311  54.795  71.715  1.00  0.00           C
ATOM   1132  OD1 ASN A  62      80.299  54.955  71.035  1.00  0.00           O
ATOM   1133  ND2 ASN A  62      81.921  53.595  71.795  1.00  0.00           N
ATOM   1136  C   ASN A  62      83.049  54.815  74.385  1.00  0.00           C
ATOM   1137  O   ASN A  62      84.170  55.135  74.005  1.00  0.00           O
ATOM   1138  N   PRO A  63      82.900  53.665  75.055  1.00  0.00           N
ATOM   1139  CD  PRO A  63      81.680  53.304  75.775  1.00  0.00           C
ATOM   1142  CA  PRO A  63      84.040  52.885  75.515  1.00  0.00           C
ATOM   1144  CB  PRO A  63      83.410  51.805  76.415  1.00  0.00           C
ATOM   1147  CG  PRO A  63      82.149  52.465  76.955  1.00  0.00           C
ATOM   1150  C   PRO A  63      84.829  52.265  74.385  1.00  0.00           C
ATOM   1151  O   PRO A  63      86.050  52.215  74.495  1.00  0.00           O
ATOM   1152  N   ASP A  64      84.170  51.794  73.295  1.00  0.00           N
ATOM   1154  CA  ASP A  64      84.850  51.265  72.135  1.00  0.00           C
ATOM   1156  CB  ASP A  64      83.880  50.645  71.085  1.00  0.00           C
ATOM   1159  CG  ASP A  64      83.270  49.335  71.585  1.00  0.00           C
ATOM   1160  OD1 ASP A  64      83.079  49.185  72.815  1.00  0.00           O
ATOM   1161  OD2 ASP A  64      83.000  48.455  70.735  1.00  0.00           O
ATOM   1162  C   ASP A  64      85.780  52.295  71.485  1.00  0.00           C
ATOM   1163  O   ASP A  64      86.921  51.995  71.145  1.00  0.00           O
ATOM   1164  N   ARG A  65      85.360  53.575  71.355  1.00  0.00           N
ATOM   1166  CA  ARG A  65      86.279  54.605  70.905  1.00  0.00           C
ATOM   1168  CB  ARG A  65      85.531  55.845  70.365  1.00  0.00           C
ATOM   1171  CG  ARG A  65      84.380  55.535  69.365  1.00  0.00           C
ATOM   1174  CD  ARG A  65      84.679  54.544  68.225  1.00  0.00           C
ATOM   1177  NE  ARG A  65      85.710  55.135  67.315  1.00  0.00           N
ATOM   1179  CZ  ARG A  65      86.939  54.645  67.135  1.00  0.00           C
ATOM   1180  NH1 ARG A  65      87.440  53.585  67.735  1.00  0.00           N
ATOM   1183  NH2 ARG A  65      87.710  55.274  66.255  1.00  0.00           N
ATOM   1186  C   ARG A  65      87.289  55.015  71.985  1.00  0.00           C
ATOM   1187  O   ARG A  65      88.429  55.355  71.685  1.00  0.00           O
ATOM   1188  N   GLY A  66      86.899  54.965  73.275  1.00  0.00           N
ATOM   1190  CA  GLY A  66      87.700  55.425  74.415  1.00  0.00           C
ATOM   1193  C   GLY A  66      87.619  56.914  74.585  1.00  0.00           C
ATOM   1194  O   GLY A  66      88.270  57.515  75.435  1.00  0.00           O
ATOM   1195  N   MET A  67      86.750  57.535  73.775  1.00  0.00           N
ATOM   1197  CA  MET A  67      86.680  58.954  73.535  1.00  0.00           C
ATOM   1199  CB  MET A  67      86.991  59.265  72.045  1.00  0.00           C
ATOM   1202  CG  MET A  67      88.420  58.905  71.575  1.00  0.00           C
ATOM   1205  SD  MET A  67      88.679  58.905  69.765  1.00  0.00           S
ATOM   1206  CE  MET A  67      88.521  60.695  69.525  1.00  0.00           C
ATOM   1210  C   MET A  67      85.290  59.455  73.915  1.00  0.00           C
ATOM   1211  O   MET A  67      84.281  58.775  73.715  1.00  0.00           O
ATOM   1212  N   TRP A  68      85.220  60.655  74.525  1.00  0.00           N
ATOM   1214  CA  TRP A  68      84.001  61.435  74.655  1.00  0.00           C
ATOM   1216  CB  TRP A  68      84.119  62.635  75.645  1.00  0.00           C
ATOM   1219  CG  TRP A  68      84.430  62.305  77.075  1.00  0.00           C
ATOM   1220  CD1 TRP A  68      85.660  62.165  77.685  1.00  0.00           C
ATOM   1222  NE1 TRP A  68      85.490  61.865  79.025  1.00  0.00           N
ATOM   1224  CE2 TRP A  68      84.160  61.895  79.315  1.00  0.00           C
ATOM   1225  CD2 TRP A  68      83.449  62.175  78.125  1.00  0.00           C
ATOM   1226  CE3 TRP A  68      82.049  62.295  78.155  1.00  0.00           C
ATOM   1228  CZ3 TRP A  68      81.399  62.124  79.385  1.00  0.00           C
ATOM   1230  CZ2 TRP A  68      83.510  61.704  80.515  1.00  0.00           C
ATOM   1232  CH2 TRP A  68      82.120  61.825  80.545  1.00  0.00           C
ATOM   1234  C   TRP A  68      83.550  61.965  73.305  1.00  0.00           C
ATOM   1235  O   TRP A  68      84.380  62.254  72.445  1.00  0.00           O
ATOM   1236  N   GLN A  69      82.230  62.095  73.125  1.00  0.00           N
ATOM   1238  CA  GLN A  69      81.619  62.645  71.945  1.00  0.00           C
ATOM   1240  CB  GLN A  69      80.849  61.545  71.175  1.00  0.00           C
ATOM   1243  CG  GLN A  69      81.750  60.385  70.655  1.00  0.00           C
ATOM   1246  CD  GLN A  69      80.949  59.255  70.005  1.00  0.00           C
ATOM   1247  OE1 GLN A  69      81.350  58.085  70.025  1.00  0.00           O
ATOM   1248  NE2 GLN A  69      79.770  59.595  69.435  1.00  0.00           N
ATOM   1251  C   GLN A  69      80.611  63.694  72.365  1.00  0.00           C
ATOM   1252  O   GLN A  69      80.119  63.675  73.505  1.00  0.00           O
ATOM   1253  N   GLN A  70      80.270  64.635  71.475  1.00  0.00           N
ATOM   1255  CA  GLN A  70      79.160  65.524  71.685  1.00  0.00           C
ATOM   1257  CB  GLN A  70      79.660  66.965  71.995  1.00  0.00           C
ATOM   1260  CG  GLN A  70      78.570  67.995  72.405  1.00  0.00           C
ATOM   1263  CD  GLN A  70      79.130  69.305  72.945  1.00  0.00           C
ATOM   1264  OE1 GLN A  70      78.921  70.414  72.455  1.00  0.00           O
ATOM   1265  NE2 GLN A  70      79.850  69.204  74.095  1.00  0.00           N
ATOM   1268  C   GLN A  70      78.311  65.454  70.425  1.00  0.00           C
ATOM   1269  O   GLN A  70      78.689  64.874  69.415  1.00  0.00           O
ATOM   1270  N   SER A  71      77.090  65.984  70.495  1.00  0.00           N
ATOM   1272  CA  SER A  71      76.270  66.245  69.335  1.00  0.00           C
ATOM   1274  CB  SER A  71      75.561  64.965  68.755  1.00  0.00           C
ATOM   1277  OG  SER A  71      74.679  64.285  69.665  1.00  0.00           O
ATOM   1279  C   SER A  71      75.320  67.335  69.755  1.00  0.00           C
ATOM   1280  O   SER A  71      75.100  67.535  70.955  1.00  0.00           O
ATOM   1281  N   GLU A  72      74.799  68.125  68.795  1.00  0.00           N
ATOM   1283  CA  GLU A  72      73.850  69.185  69.065  1.00  0.00           C
ATOM   1285  CB  GLU A  72      74.419  70.585  68.775  1.00  0.00           C
ATOM   1288  CG  GLU A  72      75.669  70.855  69.635  1.00  0.00           C
ATOM   1291  CD  GLU A  72      76.200  72.274  69.575  1.00  0.00           C
ATOM   1292  OE1 GLU A  72      75.579  73.255  70.075  1.00  0.00           O
ATOM   1293  OE2 GLU A  72      77.380  72.405  69.165  1.00  0.00           O
ATOM   1294  C   GLU A  72      72.590  68.965  68.255  1.00  0.00           C
ATOM   1295  O   GLU A  72      72.579  68.395  67.155  1.00  0.00           O
ATOM   1296  N   GLY A  73      71.450  69.395  68.835  1.00  0.00           N
ATOM   1298  CA  GLY A  73      70.139  69.325  68.215  1.00  0.00           C
ATOM   1301  C   GLY A  73      69.270  70.435  68.725  1.00  0.00           C
ATOM   1302  O   GLY A  73      69.719  71.315  69.455  1.00  0.00           O
ATOM   1303  N   LYS A  74      67.979  70.414  68.375  1.00  0.00           N
ATOM   1305  CA  LYS A  74      67.061  71.454  68.795  1.00  0.00           C
ATOM   1307  CB  LYS A  74      66.750  72.444  67.635  1.00  0.00           C
ATOM   1310  CG  LYS A  74      67.969  73.255  67.165  1.00  0.00           C
ATOM   1313  CD  LYS A  74      67.719  73.925  65.805  1.00  0.00           C
ATOM   1316  CE  LYS A  74      68.829  74.855  65.355  1.00  0.00           C
ATOM   1319  NZ  LYS A  74      70.061  74.075  65.285  1.00  0.00           N
ATOM   1323  C   LYS A  74      65.759  70.844  69.245  1.00  0.00           C
ATOM   1324  O   LYS A  74      65.369  69.765  68.795  1.00  0.00           O
ATOM   1325  N   ALA A  75      65.049  71.545  70.145  1.00  0.00           N
ATOM   1327  CA  ALA A  75      63.759  71.105  70.635  1.00  0.00           C
ATOM   1329  CB  ALA A  75      63.860  70.615  72.085  1.00  0.00           C
ATOM   1333  C   ALA A  75      62.759  72.234  70.575  1.00  0.00           C
ATOM   1334  O   ALA A  75      63.069  73.385  70.895  1.00  0.00           O
ATOM   1335  N   TYR A  76      61.509  71.945  70.185  1.00  0.00           N
ATOM   1337  CA  TYR A  76      60.459  72.935  70.015  1.00  0.00           C
ATOM   1339  CB  TYR A  76      60.250  73.295  68.535  1.00  0.00           C
ATOM   1342  CG  TYR A  76      61.520  73.885  67.995  1.00  0.00           C
ATOM   1343  CD1 TYR A  76      61.789  75.255  68.195  1.00  0.00           C
ATOM   1345  CE1 TYR A  76      62.880  75.855  67.555  1.00  0.00           C
ATOM   1347  CZ  TYR A  76      63.699  75.084  66.715  1.00  0.00           C
ATOM   1348  OH  TYR A  76      64.759  75.655  66.005  1.00  0.00           O
ATOM   1350  CD2 TYR A  76      62.369  73.125  67.185  1.00  0.00           C
ATOM   1352  CE2 TYR A  76      63.460  73.725  66.535  1.00  0.00           C
ATOM   1354  C   TYR A  76      59.149  72.395  70.525  1.00  0.00           C
ATOM   1355  O   TYR A  76      58.829  71.245  70.275  1.00  0.00           O
ATOM   1356  N   PHE A  77      58.359  73.225  71.235  1.00  0.00           N
ATOM   1358  CA  PHE A  77      57.010  72.844  71.635  1.00  0.00           C
ATOM   1360  CB  PHE A  77      56.339  73.855  72.605  1.00  0.00           C
ATOM   1363  CG  PHE A  77      57.229  74.055  73.805  1.00  0.00           C
ATOM   1364  CD1 PHE A  77      57.229  73.135  74.865  1.00  0.00           C
ATOM   1366  CE1 PHE A  77      58.079  73.315  75.965  1.00  0.00           C
ATOM   1368  CZ  PHE A  77      58.950  74.405  75.995  1.00  0.00           C
ATOM   1370  CD2 PHE A  77      58.060  75.185  73.875  1.00  0.00           C
ATOM   1372  CE2 PHE A  77      58.930  75.355  74.965  1.00  0.00           C
ATOM   1374  C   PHE A  77      56.090  72.554  70.445  1.00  0.00           C
ATOM   1375  O   PHE A  77      56.180  73.155  69.375  1.00  0.00           O
ATOM   1376  N   THR A  78      55.189  71.575  70.615  1.00  0.00           N
ATOM   1378  CA  THR A  78      54.250  71.175  69.555  1.00  0.00           C
ATOM   1380  CB  THR A  78      54.079  69.664  69.575  1.00  0.00           C
ATOM   1382  OG1 THR A  78      53.439  69.164  68.415  1.00  0.00           O
ATOM   1384  CG2 THR A  78      53.299  69.164  70.805  1.00  0.00           C
ATOM   1388  C   THR A  78      52.899  71.835  69.755  1.00  0.00           C
ATOM   1389  O   THR A  78      52.010  71.795  68.905  1.00  0.00           O
ATOM   1390  N   GLY A  79      52.740  72.475  70.915  1.00  0.00           N
ATOM   1392  CA  GLY A  79      51.569  73.234  71.235  1.00  0.00           C
ATOM   1395  C   GLY A  79      52.020  74.164  72.305  1.00  0.00           C
ATOM   1396  O   GLY A  79      53.139  74.655  72.295  1.00  0.00           O
ATOM   1397  N   ALA A  80      51.149  74.414  73.305  1.00  0.00           N
ATOM   1399  CA  ALA A  80      51.469  75.285  74.395  1.00  0.00           C
ATOM   1401  CB  ALA A  80      50.259  75.405  75.355  1.00  0.00           C
ATOM   1405  C   ALA A  80      52.700  74.855  75.205  1.00  0.00           C
ATOM   1406  O   ALA A  80      52.869  73.664  75.475  1.00  0.00           O
ATOM   1407  N   PRO A  81      53.549  75.785  75.665  1.00  0.00           N
ATOM   1408  CD  PRO A  81      53.670  77.115  75.065  1.00  0.00           C
ATOM   1411  CA  PRO A  81      54.749  75.445  76.425  1.00  0.00           C
ATOM   1413  CB  PRO A  81      55.590  76.745  76.445  1.00  0.00           C
ATOM   1416  CG  PRO A  81      54.650  77.855  75.955  1.00  0.00           C
ATOM   1419  C   PRO A  81      54.399  74.985  77.835  1.00  0.00           C
ATOM   1420  O   PRO A  81      55.299  74.605  78.575  1.00  0.00           O
ATOM   1421  N   THR A  82      53.109  74.995  78.205  1.00  0.00           N
ATOM   1423  CA  THR A  82      52.579  74.375  79.405  1.00  0.00           C
ATOM   1425  CB  THR A  82      51.139  74.785  79.685  1.00  0.00           C
ATOM   1427  OG1 THR A  82      50.250  74.454  78.625  1.00  0.00           O
ATOM   1429  CG2 THR A  82      51.100  76.304  79.825  1.00  0.00           C
ATOM   1433  C   THR A  82      52.560  72.865  79.315  1.00  0.00           C
ATOM   1434  O   THR A  82      52.630  72.175  80.325  1.00  0.00           O
ATOM   1435  N   ARG A  83      52.449  72.325  78.095  1.00  0.00           N
ATOM   1437  CA  ARG A  83      52.389  70.925  77.835  1.00  0.00           C
ATOM   1439  CB  ARG A  83      51.490  70.645  76.615  1.00  0.00           C
ATOM   1442  CG  ARG A  83      51.149  69.155  76.355  1.00  0.00           C
ATOM   1445  CD  ARG A  83      50.529  68.385  77.535  1.00  0.00           C
ATOM   1448  NE  ARG A  83      49.270  69.094  77.955  1.00  0.00           N
ATOM   1450  CZ  ARG A  83      48.520  68.735  78.985  1.00  0.00           C
ATOM   1451  NH1 ARG A  83      48.819  67.685  79.705  1.00  0.00           N
ATOM   1454  NH2 ARG A  83      47.430  69.405  79.295  1.00  0.00           N
ATOM   1457  C   ARG A  83      53.799  70.485  77.555  1.00  0.00           C
ATOM   1458  O   ARG A  83      54.520  71.065  76.745  1.00  0.00           O
ATOM   1459  N   ALA A  84      54.250  69.405  78.205  1.00  0.00           N
ATOM   1461  CA  ALA A  84      55.599  68.935  78.045  1.00  0.00           C
ATOM   1463  CB  ALA A  84      56.009  68.255  79.345  1.00  0.00           C
ATOM   1467  C   ALA A  84      55.770  68.024  76.825  1.00  0.00           C
ATOM   1468  O   ALA A  84      56.439  66.995  76.885  1.00  0.00           O
ATOM   1469  N   ALA A  85      55.130  68.395  75.695  1.00  0.00           N
ATOM   1471  CA  ALA A  85      55.219  67.704  74.435  1.00  0.00           C
ATOM   1473  CB  ALA A  85      53.810  67.444  73.855  1.00  0.00           C
ATOM   1477  C   ALA A  85      56.030  68.545  73.465  1.00  0.00           C
ATOM   1478  O   ALA A  85      55.700  69.695  73.155  1.00  0.00           O
ATOM   1479  N   LEU A  86      57.160  67.995  72.995  1.00  0.00           N
ATOM   1481  CA  LEU A  86      58.139  68.685  72.195  1.00  0.00           C
ATOM   1483  CB  LEU A  86      59.439  69.015  72.995  1.00  0.00           C
ATOM   1486  CG  LEU A  86      59.270  70.115  74.075  1.00  0.00           C
ATOM   1488  CD1 LEU A  86      58.950  69.545  75.465  1.00  0.00           C
ATOM   1492  CD2 LEU A  86      60.539  70.975  74.135  1.00  0.00           C
ATOM   1496  C   LEU A  86      58.540  67.805  71.035  1.00  0.00           C
ATOM   1497  O   LEU A  86      58.390  66.584  71.075  1.00  0.00           O
ATOM   1498  N   LYS A  87      59.109  68.425  69.985  1.00  0.00           N
ATOM   1500  CA  LYS A  87      59.729  67.745  68.865  1.00  0.00           C
ATOM   1502  CB  LYS A  87      59.329  68.365  67.495  1.00  0.00           C
ATOM   1505  CG  LYS A  87      57.840  68.694  67.345  1.00  0.00           C
ATOM   1508  CD  LYS A  87      57.630  69.914  66.445  1.00  0.00           C
ATOM   1511  CE  LYS A  87      57.959  69.645  64.985  1.00  0.00           C
ATOM   1514  NZ  LYS A  87      57.569  70.804  64.165  1.00  0.00           N
ATOM   1518  C   LYS A  87      61.209  67.974  68.995  1.00  0.00           C
ATOM   1519  O   LYS A  87      61.649  69.125  69.045  1.00  0.00           O
ATOM   1520  N   VAL A  88      62.029  66.914  69.055  1.00  0.00           N
ATOM   1522  CA  VAL A  88      63.449  67.015  69.345  1.00  0.00           C
ATOM   1524  CB  VAL A  88      63.810  66.295  70.645  1.00  0.00           C
ATOM   1526  CG1 VAL A  88      65.329  66.355  70.925  1.00  0.00           C
ATOM   1530  CG2 VAL A  88      63.020  66.954  71.785  1.00  0.00           C
ATOM   1534  C   VAL A  88      64.200  66.405  68.195  1.00  0.00           C
ATOM   1535  O   VAL A  88      63.779  65.365  67.675  1.00  0.00           O
ATOM   1536  N   SER A  89      65.320  67.005  67.735  1.00  0.00           N
ATOM   1538  CA  SER A  89      66.179  66.355  66.755  1.00  0.00           C
ATOM   1540  CB  SER A  89      66.960  67.274  65.775  1.00  0.00           C
ATOM   1543  OG  SER A  89      67.829  68.204  66.425  1.00  0.00           O
ATOM   1545  C   SER A  89      67.140  65.375  67.405  1.00  0.00           C
ATOM   1546  O   SER A  89      68.149  65.745  68.005  1.00  0.00           O
ATOM   1547  N   PHE A  90      66.811  64.075  67.305  1.00  0.00           N
ATOM   1549  CA  PHE A  90      67.460  62.985  68.005  1.00  0.00           C
ATOM   1551  CB  PHE A  90      66.499  61.774  68.055  1.00  0.00           C
ATOM   1554  CG  PHE A  90      65.399  62.044  69.035  1.00  0.00           C
ATOM   1555  CD1 PHE A  90      65.660  61.955  70.405  1.00  0.00           C
ATOM   1557  CE1 PHE A  90      64.649  62.184  71.345  1.00  0.00           C
ATOM   1559  CZ  PHE A  90      63.359  62.515  70.905  1.00  0.00           C
ATOM   1561  CD2 PHE A  90      64.101  62.375  68.605  1.00  0.00           C
ATOM   1563  CE2 PHE A  90      63.090  62.615  69.535  1.00  0.00           C
ATOM   1565  C   PHE A  90      68.759  62.525  67.385  1.00  0.00           C
ATOM   1566  O   PHE A  90      69.630  61.955  68.025  1.00  0.00           O
ATOM   1567  N   PHE A  91      68.930  62.774  66.085  1.00  0.00           N
ATOM   1569  CA  PHE A  91      70.160  62.455  65.395  1.00  0.00           C
ATOM   1571  CB  PHE A  91      70.139  61.095  64.615  1.00  0.00           C
ATOM   1574  CG  PHE A  91      68.770  60.565  64.245  1.00  0.00           C
ATOM   1575  CD1 PHE A  91      68.299  60.594  62.925  1.00  0.00           C
ATOM   1577  CE1 PHE A  91      67.100  59.945  62.565  1.00  0.00           C
ATOM   1579  CZ  PHE A  91      66.319  59.344  63.555  1.00  0.00           C
ATOM   1581  CD2 PHE A  91      67.979  59.925  65.215  1.00  0.00           C
ATOM   1583  CE2 PHE A  91      66.759  59.335  64.885  1.00  0.00           C
ATOM   1585  C   PHE A  91      70.549  63.675  64.595  1.00  0.00           C
ATOM   1586  O   PHE A  91      70.899  64.695  65.165  1.00  0.00           O
ATOM   1587  N   GLY A  92      70.491  63.624  63.255  1.00  0.00           N
ATOM   1589  CA  GLY A  92      70.799  64.765  62.415  1.00  0.00           C
ATOM   1592  C   GLY A  92      69.561  65.575  62.115  1.00  0.00           C
ATOM   1593  O   GLY A  92      68.921  66.065  63.045  1.00  0.00           O
ATOM   1594  N   PRO A  93      69.109  65.725  60.875  1.00  0.00           N
ATOM   1595  CD  PRO A  93      69.999  65.625  59.705  1.00  0.00           C
ATOM   1598  CA  PRO A  93      67.950  66.555  60.585  1.00  0.00           C
ATOM   1600  CB  PRO A  93      67.960  66.625  59.045  1.00  0.00           C
ATOM   1603  CG  PRO A  93      69.450  66.635  58.715  1.00  0.00           C
ATOM   1606  C   PRO A  93      66.601  66.005  61.025  1.00  0.00           C
ATOM   1607  O   PRO A  93      65.579  66.655  60.775  1.00  0.00           O
ATOM   1608  N   PHE A  94      66.549  64.845  61.665  1.00  0.00           N
ATOM   1610  CA  PHE A  94      65.320  64.145  61.945  1.00  0.00           C
ATOM   1612  CB  PHE A  94      65.491  62.645  61.725  1.00  0.00           C
ATOM   1615  CG  PHE A  94      65.600  62.385  60.245  1.00  0.00           C
ATOM   1616  CD1 PHE A  94      64.439  62.335  59.465  1.00  0.00           C
ATOM   1618  CE1 PHE A  94      64.509  62.105  58.085  1.00  0.00           C
ATOM   1620  CZ  PHE A  94      65.750  61.895  57.475  1.00  0.00           C
ATOM   1622  CD2 PHE A  94      66.850  62.165  59.625  1.00  0.00           C
ATOM   1624  CE2 PHE A  94      66.919  61.925  58.245  1.00  0.00           C
ATOM   1626  C   PHE A  94      64.819  64.405  63.355  1.00  0.00           C
ATOM   1627  O   PHE A  94      65.561  64.265  64.325  1.00  0.00           O
ATOM   1628  N   TYR A  95      63.540  64.785  63.445  1.00  0.00           N
ATOM   1630  CA  TYR A  95      62.869  65.175  64.665  1.00  0.00           C
ATOM   1632  CB  TYR A  95      62.179  66.575  64.585  1.00  0.00           C
ATOM   1635  CG  TYR A  95      63.130  67.725  64.495  1.00  0.00           C
ATOM   1636  CD1 TYR A  95      63.799  68.035  63.305  1.00  0.00           C
ATOM   1638  CE1 TYR A  95      64.600  69.185  63.215  1.00  0.00           C
ATOM   1640  CZ  TYR A  95      64.740  70.035  64.315  1.00  0.00           C
ATOM   1641  OH  TYR A  95      65.529  71.185  64.205  1.00  0.00           O
ATOM   1643  CD2 TYR A  95      63.270  68.595  65.595  1.00  0.00           C
ATOM   1645  CE2 TYR A  95      64.079  69.734  65.505  1.00  0.00           C
ATOM   1647  C   TYR A  95      61.759  64.204  64.945  1.00  0.00           C
ATOM   1648  O   TYR A  95      60.869  64.035  64.115  1.00  0.00           O
ATOM   1649  N   GLY A  96      61.750  63.595  66.135  1.00  0.00           N
ATOM   1651  CA  GLY A  96      60.639  62.765  66.595  1.00  0.00           C
ATOM   1654  C   GLY A  96      59.930  63.475  67.705  1.00  0.00           C
ATOM   1655  O   GLY A  96      60.319  64.565  68.115  1.00  0.00           O
ATOM   1656  N   GLY A  97      58.869  62.875  68.235  1.00  0.00           N
ATOM   1658  CA  GLY A  97      58.279  63.275  69.505  1.00  0.00           C
ATOM   1661  C   GLY A  97      59.209  63.094  70.685  1.00  0.00           C
ATOM   1662  O   GLY A  97      60.040  62.195  70.715  1.00  0.00           O
ATOM   1663  N   TYR A  98      59.030  63.954  71.695  1.00  0.00           N
ATOM   1665  CA  TYR A  98      59.599  63.875  73.015  1.00  0.00           C
ATOM   1667  CB  TYR A  98      60.789  64.865  73.095  1.00  0.00           C
ATOM   1670  CG  TYR A  98      61.500  64.914  74.415  1.00  0.00           C
ATOM   1671  CD1 TYR A  98      61.049  65.774  75.435  1.00  0.00           C
ATOM   1673  CE1 TYR A  98      61.789  65.935  76.615  1.00  0.00           C
ATOM   1675  CZ  TYR A  98      63.000  65.255  76.765  1.00  0.00           C
ATOM   1676  OH  TYR A  98      63.769  65.465  77.925  1.00  0.00           O
ATOM   1678  CD2 TYR A  98      62.709  64.215  74.595  1.00  0.00           C
ATOM   1680  CE2 TYR A  98      63.460  64.395  75.765  1.00  0.00           C
ATOM   1682  C   TYR A  98      58.470  64.274  73.955  1.00  0.00           C
ATOM   1683  O   TYR A  98      57.859  65.325  73.765  1.00  0.00           O
ATOM   1684  N   ASN A  99      58.139  63.465  74.965  1.00  0.00           N
ATOM   1686  CA  ASN A  99      57.109  63.815  75.935  1.00  0.00           C
ATOM   1688  CB  ASN A  99      55.789  63.044  75.725  1.00  0.00           C
ATOM   1691  CG  ASN A  99      55.200  63.345  74.365  1.00  0.00           C
ATOM   1692  OD1 ASN A  99      54.569  64.395  74.205  1.00  0.00           O
ATOM   1693  ND2 ASN A  99      55.310  62.415  73.385  1.00  0.00           N
ATOM   1696  C   ASN A  99      57.540  63.535  77.355  1.00  0.00           C
ATOM   1697  O   ASN A  99      57.880  62.405  77.695  1.00  0.00           O
ATOM   1698  N   VAL A 100      57.479  64.554  78.235  1.00  0.00           N
ATOM   1700  CA  VAL A 100      57.639  64.335  79.675  1.00  0.00           C
ATOM   1702  CB  VAL A 100      58.049  65.585  80.475  1.00  0.00           C
ATOM   1704  CG1 VAL A 100      58.530  65.155  81.875  1.00  0.00           C
ATOM   1708  CG2 VAL A 100      59.170  66.395  79.775  1.00  0.00           C
ATOM   1712  C   VAL A 100      56.369  63.735  80.275  1.00  0.00           C
ATOM   1713  O   VAL A 100      55.359  64.414  80.445  1.00  0.00           O
ATOM   1714  N   ILE A 101      56.439  62.425  80.625  1.00  0.00           N
ATOM   1716  CA  ILE A 101      55.369  61.655  81.235  1.00  0.00           C
ATOM   1718  CB  ILE A 101      55.549  60.145  81.035  1.00  0.00           C
ATOM   1720  CG2 ILE A 101      54.340  59.375  81.635  1.00  0.00           C
ATOM   1724  CG1 ILE A 101      55.719  59.754  79.555  1.00  0.00           C
ATOM   1727  CD  ILE A 101      56.129  58.285  79.375  1.00  0.00           C
ATOM   1731  C   ILE A 101      55.250  61.925  82.715  1.00  0.00           C
ATOM   1732  O   ILE A 101      54.180  62.184  83.265  1.00  0.00           O
ATOM   1733  N   ALA A 102      56.409  61.905  83.385  1.00  0.00           N
ATOM   1735  CA  ALA A 102      56.490  62.135  84.805  1.00  0.00           C
ATOM   1737  CB  ALA A 102      56.719  60.845  85.605  1.00  0.00           C
ATOM   1741  C   ALA A 102      57.650  63.044  85.085  1.00  0.00           C
ATOM   1742  O   ALA A 102      58.660  63.065  84.375  1.00  0.00           O
ATOM   1743  N   LEU A 103      57.490  63.845  86.135  1.00  0.00           N
ATOM   1745  CA  LEU A 103      58.410  64.874  86.475  1.00  0.00           C
ATOM   1747  CB  LEU A 103      58.060  66.135  85.655  1.00  0.00           C
ATOM   1750  CG  LEU A 103      58.930  67.374  85.855  1.00  0.00           C
ATOM   1752  CD1 LEU A 103      60.399  67.124  85.465  1.00  0.00           C
ATOM   1756  CD2 LEU A 103      58.340  68.535  85.045  1.00  0.00           C
ATOM   1760  C   LEU A 103      58.229  65.105  87.955  1.00  0.00           C
ATOM   1761  O   LEU A 103      57.099  65.045  88.455  1.00  0.00           O
ATOM   1762  N   ASP A 104      59.310  65.395  88.675  1.00  0.00           N
ATOM   1764  CA  ASP A 104      59.219  65.835  90.045  1.00  0.00           C
ATOM   1766  CB  ASP A 104      60.500  65.375  90.775  1.00  0.00           C
ATOM   1769  CG  ASP A 104      60.509  65.885  92.185  1.00  0.00           C
ATOM   1770  OD1 ASP A 104      59.419  65.865  92.825  1.00  0.00           O
ATOM   1771  OD2 ASP A 104      61.569  66.395  92.605  1.00  0.00           O
ATOM   1772  C   ASP A 104      58.920  67.345  90.125  1.00  0.00           C
ATOM   1773  O   ASP A 104      59.229  68.125  89.225  1.00  0.00           O
ATOM   1774  N   ARG A 105      58.311  67.844  91.215  1.00  0.00           N
ATOM   1776  CA  ARG A 105      57.899  69.235  91.335  1.00  0.00           C
ATOM   1778  CB  ARG A 105      56.959  69.445  92.535  1.00  0.00           C
ATOM   1781  CG  ARG A 105      55.760  68.495  92.605  1.00  0.00           C
ATOM   1784  CD  ARG A 105      54.850  68.905  93.765  1.00  0.00           C
ATOM   1787  NE  ARG A 105      53.900  67.785  94.035  1.00  0.00           N
ATOM   1789  CZ  ARG A 105      52.770  67.565  93.385  1.00  0.00           C
ATOM   1790  NH1 ARG A 105      52.439  68.135  92.255  1.00  0.00           N
ATOM   1793  NH2 ARG A 105      51.910  66.735  93.915  1.00  0.00           N
ATOM   1796  C   ARG A 105      59.069  70.165  91.575  1.00  0.00           C
ATOM   1797  O   ARG A 105      58.969  71.385  91.395  1.00  0.00           O
ATOM   1798  N   GLU A 106      60.219  69.594  91.985  1.00  0.00           N
ATOM   1800  CA  GLU A 106      61.490  70.265  92.125  1.00  0.00           C
ATOM   1802  CB  GLU A 106      62.270  69.605  93.285  1.00  0.00           C
ATOM   1805  CG  GLU A 106      61.680  69.845  94.685  1.00  0.00           C
ATOM   1808  CD  GLU A 106      62.010  71.245  95.115  1.00  0.00           C
ATOM   1809  OE1 GLU A 106      61.500  72.195  94.465  1.00  0.00           O
ATOM   1810  OE2 GLU A 106      62.770  71.405  96.095  1.00  0.00           O
ATOM   1811  C   GLU A 106      62.340  70.105  90.875  1.00  0.00           C
ATOM   1812  O   GLU A 106      63.470  70.594  90.765  1.00  0.00           O
ATOM   1813  N   TYR A 107      61.819  69.365  89.875  1.00  0.00           N
ATOM   1815  CA  TYR A 107      62.459  69.135  88.595  1.00  0.00           C
ATOM   1817  CB  TYR A 107      62.729  70.435  87.765  1.00  0.00           C
ATOM   1820  CG  TYR A 107      61.459  71.045  87.255  1.00  0.00           C
ATOM   1821  CD1 TYR A 107      60.479  71.575  88.125  1.00  0.00           C
ATOM   1823  CE1 TYR A 107      59.270  72.065  87.625  1.00  0.00           C
ATOM   1825  CZ  TYR A 107      59.060  72.105  86.245  1.00  0.00           C
ATOM   1826  OH  TYR A 107      57.840  72.545  85.715  1.00  0.00           O
ATOM   1828  CD2 TYR A 107      61.240  71.135  85.865  1.00  0.00           C
ATOM   1830  CE2 TYR A 107      60.049  71.675  85.365  1.00  0.00           C
ATOM   1832  C   TYR A 107      63.720  68.285  88.735  1.00  0.00           C
ATOM   1833  O   TYR A 107      64.630  68.365  87.925  1.00  0.00           O
ATOM   1834  N   ARG A 108      63.810  67.475  89.805  1.00  0.00           N
ATOM   1836  CA  ARG A 108      65.020  66.724  90.115  1.00  0.00           C
ATOM   1838  CB  ARG A 108      64.910  66.155  91.555  1.00  0.00           C
ATOM   1841  CG  ARG A 108      64.749  67.205  92.665  1.00  0.00           C
ATOM   1844  CD  ARG A 108      66.039  67.774  93.265  1.00  0.00           C
ATOM   1847  NE  ARG A 108      66.609  68.735  92.275  1.00  0.00           N
ATOM   1849  CZ  ARG A 108      67.899  69.024  92.175  1.00  0.00           C
ATOM   1850  NH1 ARG A 108      68.799  68.435  92.925  1.00  0.00           N
ATOM   1853  NH2 ARG A 108      68.270  69.975  91.335  1.00  0.00           N
ATOM   1856  C   ARG A 108      65.209  65.555  89.175  1.00  0.00           C
ATOM   1857  O   ARG A 108      66.329  65.165  88.855  1.00  0.00           O
ATOM   1858  N   HIS A 109      64.079  64.995  88.735  1.00  0.00           N
ATOM   1860  CA  HIS A 109      64.060  63.745  88.025  1.00  0.00           C
ATOM   1862  CB  HIS A 109      63.979  62.545  88.975  1.00  0.00           C
ATOM   1865  ND1 HIS A 109      64.160  63.005  91.395  1.00  0.00           N
ATOM   1866  CG  HIS A 109      64.770  62.615  90.225  1.00  0.00           C
ATOM   1867  CE1 HIS A 109      65.029  62.725  92.345  1.00  0.00           C
ATOM   1869  NE2 HIS A 109      66.149  62.145  91.855  1.00  0.00           N
ATOM   1871  CD2 HIS A 109      65.979  62.065  90.485  1.00  0.00           C
ATOM   1873  C   HIS A 109      62.859  63.725  87.115  1.00  0.00           C
ATOM   1874  O   HIS A 109      61.869  64.405  87.365  1.00  0.00           O
ATOM   1875  N   ALA A 110      62.939  62.975  86.005  1.00  0.00           N
ATOM   1877  CA  ALA A 110      61.919  62.954  84.985  1.00  0.00           C
ATOM   1879  CB  ALA A 110      62.160  64.075  83.945  1.00  0.00           C
ATOM   1883  C   ALA A 110      61.889  61.625  84.245  1.00  0.00           C
ATOM   1884  O   ALA A 110      62.910  60.955  84.085  1.00  0.00           O
ATOM   1885  N   LEU A 111      60.700  61.245  83.735  1.00  0.00           N
ATOM   1887  CA  LEU A 111      60.539  60.195  82.745  1.00  0.00           C
ATOM   1889  CB  LEU A 111      59.510  59.125  83.175  1.00  0.00           C
ATOM   1892  CG  LEU A 111      59.250  57.965  82.175  1.00  0.00           C
ATOM   1894  CD1 LEU A 111      60.369  56.925  82.275  1.00  0.00           C
ATOM   1898  CD2 LEU A 111      57.910  57.245  82.415  1.00  0.00           C
ATOM   1902  C   LEU A 111      60.079  60.825  81.455  1.00  0.00           C
ATOM   1903  O   LEU A 111      59.039  61.485  81.385  1.00  0.00           O
ATOM   1904  N   VAL A 112      60.869  60.645  80.385  1.00  0.00           N
ATOM   1906  CA  VAL A 112      60.569  61.165  79.075  1.00  0.00           C
ATOM   1908  CB  VAL A 112      61.520  62.235  78.565  1.00  0.00           C
ATOM   1910  CG1 VAL A 112      61.199  63.525  79.315  1.00  0.00           C
ATOM   1914  CG2 VAL A 112      62.990  61.835  78.765  1.00  0.00           C
ATOM   1918  C   VAL A 112      60.539  60.035  78.105  1.00  0.00           C
ATOM   1919  O   VAL A 112      61.319  59.094  78.175  1.00  0.00           O
ATOM   1920  N   CYS A 113      59.599  60.115  77.155  1.00  0.00           N
ATOM   1922  CA  CYS A 113      59.399  59.135  76.125  1.00  0.00           C
ATOM   1924  CB  CYS A 113      58.029  58.445  76.345  1.00  0.00           C
ATOM   1927  SG  CYS A 113      56.560  59.425  75.895  1.00  0.00           S
ATOM   1929  C   CYS A 113      59.499  59.815  74.785  1.00  0.00           C
ATOM   1930  O   CYS A 113      59.529  61.045  74.705  1.00  0.00           O
ATOM   1931  N   GLY A 114      59.599  59.035  73.705  1.00  0.00           N
ATOM   1933  CA  GLY A 114      59.770  59.544  72.355  1.00  0.00           C
ATOM   1936  C   GLY A 114      58.460  59.595  71.595  1.00  0.00           C
ATOM   1937  O   GLY A 114      57.509  60.204  72.075  1.00  0.00           O
ATOM   1938  N   PRO A 115      58.359  58.985  70.395  1.00  0.00           N
ATOM   1939  CD  PRO A 115      59.510  58.845  69.495  1.00  0.00           C
ATOM   1942  CA  PRO A 115      57.109  58.965  69.625  1.00  0.00           C
ATOM   1944  CB  PRO A 115      57.560  59.055  68.155  1.00  0.00           C
ATOM   1947  CG  PRO A 115      58.939  58.395  68.155  1.00  0.00           C
ATOM   1950  C   PRO A 115      56.350  57.665  69.855  1.00  0.00           C
ATOM   1951  O   PRO A 115      55.189  57.585  69.465  1.00  0.00           O
ATOM   1952  N   ASP A 116      56.999  56.635  70.435  1.00  0.00           N
ATOM   1954  CA  ASP A 116      56.530  55.265  70.435  1.00  0.00           C
ATOM   1956  CB  ASP A 116      56.819  54.655  69.025  1.00  0.00           C
ATOM   1959  CG  ASP A 116      58.270  54.255  68.805  1.00  0.00           C
ATOM   1960  OD1 ASP A 116      58.729  53.364  69.565  1.00  0.00           O
ATOM   1961  OD2 ASP A 116      58.939  54.785  67.885  1.00  0.00           O
ATOM   1962  C   ASP A 116      57.210  54.565  71.615  1.00  0.00           C
ATOM   1963  O   ASP A 116      58.039  55.165  72.305  1.00  0.00           O
ATOM   1964  N   ARG A 117      56.899  53.285  71.955  1.00  0.00           N
ATOM   1966  CA  ARG A 117      57.369  52.704  73.205  1.00  0.00           C
ATOM   1968  CB  ARG A 117      56.479  51.594  73.845  1.00  0.00           C
ATOM   1971  CG  ARG A 117      55.029  51.935  74.265  1.00  0.00           C
ATOM   1974  CD  ARG A 117      54.599  53.385  74.085  1.00  0.00           C
ATOM   1977  NE  ARG A 117      53.169  53.434  74.495  1.00  0.00           N
ATOM   1979  CZ  ARG A 117      52.549  54.595  74.665  1.00  0.00           C
ATOM   1980  NH1 ARG A 117      52.729  55.605  73.845  1.00  0.00           N
ATOM   1983  NH2 ARG A 117      51.770  54.754  75.705  1.00  0.00           N
ATOM   1986  C   ARG A 117      58.759  52.105  73.105  1.00  0.00           C
ATOM   1987  O   ARG A 117      59.240  51.505  74.075  1.00  0.00           O
ATOM   1988  N   ASP A 118      59.479  52.295  71.975  1.00  0.00           N
ATOM   1990  CA  ASP A 118      60.869  51.935  71.855  1.00  0.00           C
ATOM   1992  CB  ASP A 118      61.209  51.535  70.405  1.00  0.00           C
ATOM   1995  CG  ASP A 118      60.741  50.115  70.165  1.00  0.00           C
ATOM   1996  OD1 ASP A 118      60.170  49.475  71.105  1.00  0.00           O
ATOM   1997  OD2 ASP A 118      61.149  49.575  69.115  1.00  0.00           O
ATOM   1998  C   ASP A 118      61.759  53.044  72.325  1.00  0.00           C
ATOM   1999  O   ASP A 118      62.950  52.825  72.565  1.00  0.00           O
ATOM   2000  N   TYR A 119      61.189  54.235  72.595  1.00  0.00           N
ATOM   2002  CA  TYR A 119      61.929  55.375  73.085  1.00  0.00           C
ATOM   2004  CB  TYR A 119      61.799  56.565  72.125  1.00  0.00           C
ATOM   2007  CG  TYR A 119      62.350  56.175  70.795  1.00  0.00           C
ATOM   2008  CD1 TYR A 119      61.490  55.675  69.795  1.00  0.00           C
ATOM   2010  CE1 TYR A 119      61.999  55.315  68.545  1.00  0.00           C
ATOM   2012  CZ  TYR A 119      63.349  55.465  68.275  1.00  0.00           C
ATOM   2013  OH  TYR A 119      63.829  55.135  67.005  1.00  0.00           O
ATOM   2015  CD2 TYR A 119      63.720  56.285  70.525  1.00  0.00           C
ATOM   2017  CE2 TYR A 119      64.229  55.915  69.265  1.00  0.00           C
ATOM   2019  C   TYR A 119      61.450  55.785  74.455  1.00  0.00           C
ATOM   2020  O   TYR A 119      60.319  56.245  74.645  1.00  0.00           O
ATOM   2021  N   LEU A 120      62.319  55.655  75.465  1.00  0.00           N
ATOM   2023  CA  LEU A 120      62.039  56.085  76.805  1.00  0.00           C
ATOM   2025  CB  LEU A 120      61.250  54.995  77.555  1.00  0.00           C
ATOM   2028  CG  LEU A 120      60.609  55.395  78.885  1.00  0.00           C
ATOM   2030  CD1 LEU A 120      59.469  56.405  78.715  1.00  0.00           C
ATOM   2034  CD2 LEU A 120      60.009  54.145  79.505  1.00  0.00           C
ATOM   2038  C   LEU A 120      63.369  56.315  77.485  1.00  0.00           C
ATOM   2039  O   LEU A 120      64.369  55.685  77.135  1.00  0.00           O
ATOM   2040  N   TRP A 121      63.400  57.245  78.455  1.00  0.00           N
ATOM   2042  CA  TRP A 121      64.579  57.585  79.225  1.00  0.00           C
ATOM   2044  CB  TRP A 121      65.329  58.835  78.695  1.00  0.00           C
ATOM   2047  CG  TRP A 121      65.741  58.815  77.255  1.00  0.00           C
ATOM   2048  CD1 TRP A 121      67.020  58.565  76.875  1.00  0.00           C
ATOM   2050  NE1 TRP A 121      67.109  58.615  75.515  1.00  0.00           N
ATOM   2052  CE2 TRP A 121      65.890  58.875  74.985  1.00  0.00           C
ATOM   2053  CD2 TRP A 121      64.990  59.065  76.045  1.00  0.00           C
ATOM   2054  CE3 TRP A 121      63.680  59.475  75.765  1.00  0.00           C
ATOM   2056  CZ3 TRP A 121      63.299  59.645  74.425  1.00  0.00           C
ATOM   2058  CZ2 TRP A 121      65.500  58.975  73.665  1.00  0.00           C
ATOM   2060  CH2 TRP A 121      64.189  59.375  73.395  1.00  0.00           C
ATOM   2062  C   TRP A 121      64.210  57.945  80.645  1.00  0.00           C
ATOM   2063  O   TRP A 121      63.189  58.585  80.925  1.00  0.00           O
ATOM   2064  N   ILE A 122      65.109  57.605  81.585  1.00  0.00           N
ATOM   2066  CA  ILE A 122      65.090  58.125  82.945  1.00  0.00           C
ATOM   2068  CB  ILE A 122      65.410  57.054  83.985  1.00  0.00           C
ATOM   2070  CG2 ILE A 122      65.320  57.665  85.405  1.00  0.00           C
ATOM   2074  CG1 ILE A 122      64.509  55.804  83.845  1.00  0.00           C
ATOM   2077  CD  ILE A 122      63.060  56.055  84.265  1.00  0.00           C
ATOM   2081  C   ILE A 122      66.141  59.215  83.045  1.00  0.00           C
ATOM   2082  O   ILE A 122      67.329  58.965  82.835  1.00  0.00           O
ATOM   2083  N   LEU A 123      65.741  60.445  83.385  1.00  0.00           N
ATOM   2085  CA  LEU A 123      66.639  61.585  83.485  1.00  0.00           C
ATOM   2087  CB  LEU A 123      66.229  62.765  82.565  1.00  0.00           C
ATOM   2090  CG  LEU A 123      66.179  62.465  81.045  1.00  0.00           C
ATOM   2092  CD1 LEU A 123      65.789  63.745  80.295  1.00  0.00           C
ATOM   2096  CD2 LEU A 123      67.509  61.914  80.505  1.00  0.00           C
ATOM   2100  C   LEU A 123      66.710  62.075  84.915  1.00  0.00           C
ATOM   2101  O   LEU A 123      65.729  62.035  85.665  1.00  0.00           O
ATOM   2102  N   SER A 124      67.889  62.535  85.355  1.00  0.00           N
ATOM   2104  CA  SER A 124      68.079  63.005  86.715  1.00  0.00           C
ATOM   2106  CB  SER A 124      68.579  61.855  87.625  1.00  0.00           C
ATOM   2109  OG  SER A 124      68.840  62.265  88.975  1.00  0.00           O
ATOM   2111  C   SER A 124      69.070  64.155  86.745  1.00  0.00           C
ATOM   2112  O   SER A 124      69.999  64.235  85.955  1.00  0.00           O
ATOM   2113  N   ARG A 125      68.910  65.115  87.685  1.00  0.00           N
ATOM   2115  CA  ARG A 125      69.960  66.065  88.005  1.00  0.00           C
ATOM   2117  CB  ARG A 125      69.450  67.175  88.955  1.00  0.00           C
ATOM   2120  CG  ARG A 125      68.579  68.234  88.265  1.00  0.00           C
ATOM   2123  CD  ARG A 125      69.279  68.875  87.045  1.00  0.00           C
ATOM   2126  NE  ARG A 125      68.641  70.165  86.645  1.00  0.00           N
ATOM   2128  CZ  ARG A 125      67.359  70.295  86.305  1.00  0.00           C
ATOM   2129  NH1 ARG A 125      66.630  69.215  86.155  1.00  0.00           N
ATOM   2132  NH2 ARG A 125      66.820  71.475  86.105  1.00  0.00           N
ATOM   2135  C   ARG A 125      71.240  65.445  88.505  1.00  0.00           C
ATOM   2136  O   ARG A 125      72.329  65.945  88.235  1.00  0.00           O
ATOM   2137  N   THR A 126      71.149  64.335  89.265  1.00  0.00           N
ATOM   2139  CA  THR A 126      72.299  63.615  89.805  1.00  0.00           C
ATOM   2141  CB  THR A 126      72.100  63.185  91.265  1.00  0.00           C
ATOM   2143  OG1 THR A 126      70.829  62.575  91.495  1.00  0.00           O
ATOM   2145  CG2 THR A 126      72.160  64.475  92.095  1.00  0.00           C
ATOM   2149  C   THR A 126      72.649  62.395  88.955  1.00  0.00           C
ATOM   2150  O   THR A 126      71.759  61.855  88.305  1.00  0.00           O
ATOM   2151  N   PRO A 127      73.899  61.905  88.915  1.00  0.00           N
ATOM   2152  CD  PRO A 127      75.079  62.675  89.305  1.00  0.00           C
ATOM   2155  CA  PRO A 127      74.279  60.775  88.065  1.00  0.00           C
ATOM   2157  CB  PRO A 127      75.819  60.734  88.115  1.00  0.00           C
ATOM   2160  CG  PRO A 127      76.240  61.695  89.225  1.00  0.00           C
ATOM   2163  C   PRO A 127      73.679  59.484  88.575  1.00  0.00           C
ATOM   2164  O   PRO A 127      73.509  58.565  87.785  1.00  0.00           O
ATOM   2165  N   THR A 128      73.390  59.425  89.885  1.00  0.00           N
ATOM   2167  CA  THR A 128      72.719  58.325  90.555  1.00  0.00           C
ATOM   2169  CB  THR A 128      73.539  57.805  91.745  1.00  0.00           C
ATOM   2171  OG1 THR A 128      73.009  56.605  92.285  1.00  0.00           O
ATOM   2173  CG2 THR A 128      73.619  58.835  92.885  1.00  0.00           C
ATOM   2177  C   THR A 128      71.329  58.755  90.985  1.00  0.00           C
ATOM   2178  O   THR A 128      71.039  59.945  91.135  1.00  0.00           O
ATOM   2179  N   ILE A 129      70.410  57.785  91.195  1.00  0.00           N
ATOM   2181  CA  ILE A 129      69.090  58.015  91.765  1.00  0.00           C
ATOM   2183  CB  ILE A 129      67.910  57.895  90.795  1.00  0.00           C
ATOM   2185  CG2 ILE A 129      68.000  59.085  89.815  1.00  0.00           C
ATOM   2189  CG1 ILE A 129      67.840  56.535  90.055  1.00  0.00           C
ATOM   2192  CD  ILE A 129      66.579  56.375  89.195  1.00  0.00           C
ATOM   2196  C   ILE A 129      68.910  56.995  92.865  1.00  0.00           C
ATOM   2197  O   ILE A 129      69.380  55.864  92.735  1.00  0.00           O
ATOM   2198  N   SER A 130      68.200  57.375  93.945  1.00  0.00           N
ATOM   2200  CA  SER A 130      67.689  56.475  94.985  1.00  0.00           C
ATOM   2202  CB  SER A 130      67.009  57.215  96.175  1.00  0.00           C
ATOM   2205  OG  SER A 130      65.880  58.005  95.795  1.00  0.00           O
ATOM   2207  C   SER A 130      66.741  55.435  94.445  1.00  0.00           C
ATOM   2208  O   SER A 130      66.039  55.645  93.455  1.00  0.00           O
ATOM   2209  N   ASP A 131      66.671  54.245  95.075  1.00  0.00           N
ATOM   2211  CA  ASP A 131      65.789  53.164  94.655  1.00  0.00           C
ATOM   2213  CB  ASP A 131      66.079  51.905  95.505  1.00  0.00           C
ATOM   2216  CG  ASP A 131      65.750  50.594  94.815  1.00  0.00           C
ATOM   2217  OD1 ASP A 131      65.460  50.555  93.585  1.00  0.00           O
ATOM   2218  OD2 ASP A 131      65.799  49.544  95.505  1.00  0.00           O
ATOM   2219  C   ASP A 131      64.311  53.525  94.725  1.00  0.00           C
ATOM   2220  O   ASP A 131      63.499  53.135  93.885  1.00  0.00           O
ATOM   2221  N   GLU A 132      63.900  54.344  95.725  1.00  0.00           N
ATOM   2223  CA  GLU A 132      62.549  54.895  95.785  1.00  0.00           C
ATOM   2225  CB  GLU A 132      62.420  55.794  97.045  1.00  0.00           C
ATOM   2228  CG  GLU A 132      62.770  55.055  98.365  1.00  0.00           C
ATOM   2231  CD  GLU A 132      64.229  55.215  98.765  1.00  0.00           C
ATOM   2232  OE1 GLU A 132      64.569  56.335  99.235  1.00  0.00           O
ATOM   2233  OE2 GLU A 132      65.040  54.265  98.585  1.00  0.00           O
ATOM   2234  C   GLU A 132      62.150  55.705  94.545  1.00  0.00           C
ATOM   2235  O   GLU A 132      61.100  55.454  93.955  1.00  0.00           O
ATOM   2236  N   VAL A 133      63.039  56.615  94.065  1.00  0.00           N
ATOM   2238  CA  VAL A 133      62.880  57.355  92.805  1.00  0.00           C
ATOM   2240  CB  VAL A 133      63.950  58.425  92.585  1.00  0.00           C
ATOM   2242  CG1 VAL A 133      63.829  59.094  91.195  1.00  0.00           C
ATOM   2246  CG2 VAL A 133      63.790  59.515  93.665  1.00  0.00           C
ATOM   2250  C   VAL A 133      62.840  56.425  91.605  1.00  0.00           C
ATOM   2251  O   VAL A 133      62.010  56.545  90.705  1.00  0.00           O
ATOM   2252  N   LYS A 134      63.740  55.414  91.585  1.00  0.00           N
ATOM   2254  CA  LYS A 134      63.759  54.425  90.525  1.00  0.00           C
ATOM   2256  CB  LYS A 134      64.950  53.434  90.765  1.00  0.00           C
ATOM   2259  CG  LYS A 134      65.369  52.565  89.555  1.00  0.00           C
ATOM   2262  CD  LYS A 134      64.479  51.335  89.255  1.00  0.00           C
ATOM   2265  CE  LYS A 134      64.460  50.235  90.325  1.00  0.00           C
ATOM   2268  NZ  LYS A 134      65.710  49.455  90.255  1.00  0.00           N
ATOM   2272  C   LYS A 134      62.439  53.675  90.425  1.00  0.00           C
ATOM   2273  O   LYS A 134      61.889  53.535  89.335  1.00  0.00           O
ATOM   2274  N   GLN A 135      61.859  53.205  91.555  1.00  0.00           N
ATOM   2276  CA  GLN A 135      60.630  52.435  91.575  1.00  0.00           C
ATOM   2278  CB  GLN A 135      60.380  51.885  93.005  1.00  0.00           C
ATOM   2281  CG  GLN A 135      59.060  51.095  93.235  1.00  0.00           C
ATOM   2284  CD  GLN A 135      57.939  51.914  93.895  1.00  0.00           C
ATOM   2285  OE1 GLN A 135      57.020  52.435  93.265  1.00  0.00           O
ATOM   2286  NE2 GLN A 135      58.029  52.065  95.235  1.00  0.00           N
ATOM   2289  C   GLN A 135      59.419  53.175  91.055  1.00  0.00           C
ATOM   2290  O   GLN A 135      58.699  52.675  90.185  1.00  0.00           O
ATOM   2291  N   GLU A 136      59.219  54.425  91.515  1.00  0.00           N
ATOM   2293  CA  GLU A 136      58.119  55.274  91.095  1.00  0.00           C
ATOM   2295  CB  GLU A 136      57.930  56.545  91.995  1.00  0.00           C
ATOM   2298  CG  GLU A 136      59.109  57.545  92.085  1.00  0.00           C
ATOM   2301  CD  GLU A 136      58.909  58.655  93.125  1.00  0.00           C
ATOM   2302  OE1 GLU A 136      57.880  58.675  93.855  1.00  0.00           O
ATOM   2303  OE2 GLU A 136      59.799  59.535  93.205  1.00  0.00           O
ATOM   2304  C   GLU A 136      58.130  55.585  89.605  1.00  0.00           C
ATOM   2305  O   GLU A 136      57.109  55.524  88.925  1.00  0.00           O
ATOM   2306  N   MET A 137      59.319  55.845  89.025  1.00  0.00           N
ATOM   2308  CA  MET A 137      59.491  55.945  87.585  1.00  0.00           C
ATOM   2310  CB  MET A 137      60.910  56.405  87.215  1.00  0.00           C
ATOM   2313  CG  MET A 137      61.250  57.825  87.675  1.00  0.00           C
ATOM   2316  SD  MET A 137      60.229  59.164  86.975  1.00  0.00           S
ATOM   2317  CE  MET A 137      59.090  59.375  88.375  1.00  0.00           C
ATOM   2321  C   MET A 137      59.200  54.725  86.735  1.00  0.00           C
ATOM   2322  O   MET A 137      58.629  54.825  85.645  1.00  0.00           O
ATOM   2323  N   LEU A 138      59.590  53.525  87.205  1.00  0.00           N
ATOM   2325  CA  LEU A 138      59.170  52.275  86.595  1.00  0.00           C
ATOM   2327  CB  LEU A 138      59.889  51.075  87.245  1.00  0.00           C
ATOM   2330  CG  LEU A 138      61.420  50.985  87.075  1.00  0.00           C
ATOM   2332  CD1 LEU A 138      61.929  49.605  87.505  1.00  0.00           C
ATOM   2336  CD2 LEU A 138      61.899  51.315  85.665  1.00  0.00           C
ATOM   2340  C   LEU A 138      57.659  52.075  86.645  1.00  0.00           C
ATOM   2341  O   LEU A 138      57.049  51.735  85.645  1.00  0.00           O
ATOM   2342  N   ALA A 139      57.039  52.365  87.805  1.00  0.00           N
ATOM   2344  CA  ALA A 139      55.619  52.275  88.055  1.00  0.00           C
ATOM   2346  CB  ALA A 139      55.340  52.615  89.535  1.00  0.00           C
ATOM   2350  C   ALA A 139      54.720  53.155  87.185  1.00  0.00           C
ATOM   2351  O   ALA A 139      53.639  52.735  86.745  1.00  0.00           O
ATOM   2352  N   VAL A 140      55.110  54.414  86.915  1.00  0.00           N
ATOM   2354  CA  VAL A 140      54.439  55.235  85.925  1.00  0.00           C
ATOM   2356  CB  VAL A 140      54.990  56.655  85.915  1.00  0.00           C
ATOM   2358  CG1 VAL A 140      54.499  57.475  84.705  1.00  0.00           C
ATOM   2362  CG2 VAL A 140      54.640  57.385  87.225  1.00  0.00           C
ATOM   2366  C   VAL A 140      54.569  54.655  84.535  1.00  0.00           C
ATOM   2367  O   VAL A 140      53.590  54.505  83.805  1.00  0.00           O
ATOM   2368  N   ALA A 141      55.789  54.274  84.125  1.00  0.00           N
ATOM   2370  CA  ALA A 141      56.049  53.725  82.815  1.00  0.00           C
ATOM   2372  CB  ALA A 141      57.549  53.515  82.715  1.00  0.00           C
ATOM   2376  C   ALA A 141      55.329  52.415  82.485  1.00  0.00           C
ATOM   2377  O   ALA A 141      54.799  52.245  81.385  1.00  0.00           O
ATOM   2378  N   THR A 142      55.259  51.465  83.435  1.00  0.00           N
ATOM   2380  CA  THR A 142      54.499  50.225  83.295  1.00  0.00           C
ATOM   2382  CB  THR A 142      54.599  49.274  84.485  1.00  0.00           C
ATOM   2384  OG1 THR A 142      54.439  50.005  85.685  1.00  0.00           O
ATOM   2386  CG2 THR A 142      55.999  48.655  84.555  1.00  0.00           C
ATOM   2390  C   THR A 142      53.020  50.485  83.075  1.00  0.00           C
ATOM   2391  O   THR A 142      52.439  49.915  82.145  1.00  0.00           O
ATOM   2392  N   ARG A 143      52.420  51.415  83.875  1.00  0.00           N
ATOM   2394  CA  ARG A 143      51.059  51.925  83.745  1.00  0.00           C
ATOM   2396  CB  ARG A 143      50.760  53.024  84.825  1.00  0.00           C
ATOM   2399  CG  ARG A 143      49.389  53.725  84.705  1.00  0.00           C
ATOM   2402  CD  ARG A 143      49.189  54.945  85.625  1.00  0.00           C
ATOM   2405  NE  ARG A 143      50.110  56.015  85.135  1.00  0.00           N
ATOM   2407  CZ  ARG A 143      50.009  57.305  85.425  1.00  0.00           C
ATOM   2408  NH1 ARG A 143      49.130  57.795  86.265  1.00  0.00           N
ATOM   2411  NH2 ARG A 143      50.811  58.155  84.815  1.00  0.00           N
ATOM   2414  C   ARG A 143      50.789  52.535  82.385  1.00  0.00           C
ATOM   2415  O   ARG A 143      49.720  52.385  81.795  1.00  0.00           O
ATOM   2416  N   GLU A 144      51.789  53.255  81.875  1.00  0.00           N
ATOM   2418  CA  GLU A 144      51.729  53.945  80.605  1.00  0.00           C
ATOM   2420  CB  GLU A 144      52.889  54.975  80.635  1.00  0.00           C
ATOM   2423  CG  GLU A 144      52.630  56.195  79.755  1.00  0.00           C
ATOM   2426  CD  GLU A 144      51.400  56.895  80.275  1.00  0.00           C
ATOM   2427  OE1 GLU A 144      51.400  57.345  81.445  1.00  0.00           O
ATOM   2428  OE2 GLU A 144      50.410  56.955  79.505  1.00  0.00           O
ATOM   2429  C   GLU A 144      51.880  52.995  79.415  1.00  0.00           C
ATOM   2430  O   GLU A 144      51.430  53.265  78.305  1.00  0.00           O
ATOM   2431  N   GLY A 145      52.519  51.825  79.655  1.00  0.00           N
ATOM   2433  CA  GLY A 145      52.579  50.645  78.795  1.00  0.00           C
ATOM   2436  C   GLY A 145      53.939  50.335  78.255  1.00  0.00           C
ATOM   2437  O   GLY A 145      54.100  49.665  77.235  1.00  0.00           O
ATOM   2438  N   PHE A 146      54.979  50.855  78.925  1.00  0.00           N
ATOM   2440  CA  PHE A 146      56.350  50.615  78.535  1.00  0.00           C
ATOM   2442  CB  PHE A 146      57.270  51.825  78.855  1.00  0.00           C
ATOM   2445  CG  PHE A 146      56.899  53.085  78.095  1.00  0.00           C
ATOM   2446  CD1 PHE A 146      56.049  54.035  78.675  1.00  0.00           C
ATOM   2448  CE1 PHE A 146      55.700  55.215  77.995  1.00  0.00           C
ATOM   2450  CZ  PHE A 146      56.290  55.515  76.765  1.00  0.00           C
ATOM   2452  CD2 PHE A 146      57.509  53.425  76.865  1.00  0.00           C
ATOM   2454  CE2 PHE A 146      57.249  54.645  76.235  1.00  0.00           C
ATOM   2456  C   PHE A 146      56.840  49.365  79.265  1.00  0.00           C
ATOM   2457  O   PHE A 146      56.719  49.255  80.485  1.00  0.00           O
ATOM   2458  N   ASP A 147      57.439  48.385  78.555  1.00  0.00           N
ATOM   2460  CA  ASP A 147      58.209  47.325  79.185  1.00  0.00           C
ATOM   2462  CB  ASP A 147      58.499  46.125  78.215  1.00  0.00           C
ATOM   2465  CG  ASP A 147      59.049  44.895  78.915  1.00  0.00           C
ATOM   2466  OD1 ASP A 147      59.090  44.935  80.175  1.00  0.00           O
ATOM   2467  OD2 ASP A 147      59.419  43.895  78.245  1.00  0.00           O
ATOM   2468  C   ASP A 147      59.469  47.914  79.805  1.00  0.00           C
ATOM   2469  O   ASP A 147      60.359  48.434  79.115  1.00  0.00           O
ATOM   2470  N   VAL A 148      59.569  47.865  81.135  1.00  0.00           N
ATOM   2472  CA  VAL A 148      60.649  48.425  81.925  1.00  0.00           C
ATOM   2474  CB  VAL A 148      60.250  48.545  83.395  1.00  0.00           C
ATOM   2476  CG1 VAL A 148      59.139  49.595  83.515  1.00  0.00           C
ATOM   2480  CG2 VAL A 148      59.770  47.215  83.995  1.00  0.00           C
ATOM   2484  C   VAL A 148      61.910  47.595  81.835  1.00  0.00           C
ATOM   2485  O   VAL A 148      63.009  48.065  82.095  1.00  0.00           O
ATOM   2486  N   SER A 149      61.779  46.335  81.395  1.00  0.00           N
ATOM   2488  CA  SER A 149      62.880  45.405  81.195  1.00  0.00           C
ATOM   2490  CB  SER A 149      62.369  43.985  80.955  1.00  0.00           C
ATOM   2493  OG  SER A 149      61.810  43.504  82.165  1.00  0.00           O
ATOM   2495  C   SER A 149      63.740  45.755  80.015  1.00  0.00           C
ATOM   2496  O   SER A 149      64.840  45.265  79.845  1.00  0.00           O
ATOM   2497  N   LYS A 150      63.270  46.655  79.135  1.00  0.00           N
ATOM   2499  CA  LYS A 150      64.070  47.095  78.015  1.00  0.00           C
ATOM   2501  CB  LYS A 150      63.160  47.745  76.955  1.00  0.00           C
ATOM   2504  CG  LYS A 150      62.109  46.794  76.365  1.00  0.00           C
ATOM   2507  CD  LYS A 150      60.970  47.545  75.645  1.00  0.00           C
ATOM   2510  CE  LYS A 150      61.400  48.395  74.435  1.00  0.00           C
ATOM   2513  NZ  LYS A 150      60.209  48.885  73.705  1.00  0.00           N
ATOM   2517  C   LYS A 150      65.160  48.065  78.465  1.00  0.00           C
ATOM   2518  O   LYS A 150      66.130  48.275  77.735  1.00  0.00           O
ATOM   2519  N   PHE A 151      65.029  48.675  79.665  1.00  0.00           N
ATOM   2521  CA  PHE A 151      65.990  49.645  80.205  1.00  0.00           C
ATOM   2523  CB  PHE A 151      65.570  50.265  81.575  1.00  0.00           C
ATOM   2526  CG  PHE A 151      64.590  51.405  81.475  1.00  0.00           C
ATOM   2527  CD1 PHE A 151      64.749  52.445  80.545  1.00  0.00           C
ATOM   2529  CE1 PHE A 151      63.920  53.565  80.565  1.00  0.00           C
ATOM   2531  CZ  PHE A 151      62.950  53.695  81.555  1.00  0.00           C
ATOM   2533  CD2 PHE A 151      63.610  51.545  82.465  1.00  0.00           C
ATOM   2535  CE2 PHE A 151      62.819  52.695  82.525  1.00  0.00           C
ATOM   2537  C   PHE A 151      67.421  49.164  80.385  1.00  0.00           C
ATOM   2538  O   PHE A 151      67.770  48.485  81.345  1.00  0.00           O
ATOM   2539  N   ILE A 152      68.311  49.655  79.505  1.00  0.00           N
ATOM   2541  CA  ILE A 152      69.729  49.645  79.725  1.00  0.00           C
ATOM   2543  CB  ILE A 152      70.539  49.995  78.475  1.00  0.00           C
ATOM   2545  CG2 ILE A 152      72.030  49.754  78.805  1.00  0.00           C
ATOM   2549  CG1 ILE A 152      70.109  49.175  77.225  1.00  0.00           C
ATOM   2552  CD  ILE A 152      70.649  49.785  75.925  1.00  0.00           C
ATOM   2556  C   ILE A 152      70.069  50.675  80.785  1.00  0.00           C
ATOM   2557  O   ILE A 152      69.820  51.865  80.615  1.00  0.00           O
ATOM   2558  N   TRP A 153      70.660  50.235  81.905  1.00  0.00           N
ATOM   2560  CA  TRP A 153      71.049  51.145  82.955  1.00  0.00           C
ATOM   2562  CB  TRP A 153      71.030  50.454  84.345  1.00  0.00           C
ATOM   2565  CG  TRP A 153      69.630  50.045  84.685  1.00  0.00           C
ATOM   2566  CD1 TRP A 153      69.020  48.865  84.355  1.00  0.00           C
ATOM   2568  NE1 TRP A 153      67.671  48.954  84.615  1.00  0.00           N
ATOM   2570  CE2 TRP A 153      67.380  50.165  85.135  1.00  0.00           C
ATOM   2571  CD2 TRP A 153      68.590  50.895  85.215  1.00  0.00           C
ATOM   2572  CE3 TRP A 153      68.570  52.195  85.725  1.00  0.00           C
ATOM   2574  CZ3 TRP A 153      67.350  52.725  86.125  1.00  0.00           C
ATOM   2576  CZ2 TRP A 153      66.171  50.695  85.505  1.00  0.00           C
ATOM   2578  CH2 TRP A 153      66.171  52.005  85.985  1.00  0.00           C
ATOM   2580  C   TRP A 153      72.399  51.755  82.615  1.00  0.00           C
ATOM   2581  O   TRP A 153      73.399  51.075  82.415  1.00  0.00           O
ATOM   2582  N   VAL A 154      72.429  53.094  82.445  1.00  0.00           N
ATOM   2584  CA  VAL A 154      73.609  53.765  81.955  1.00  0.00           C
ATOM   2586  CB  VAL A 154      73.319  55.155  81.405  1.00  0.00           C
ATOM   2588  CG1 VAL A 154      74.569  55.815  80.795  1.00  0.00           C
ATOM   2592  CG2 VAL A 154      72.249  55.045  80.305  1.00  0.00           C
ATOM   2596  C   VAL A 154      74.679  53.815  83.025  1.00  0.00           C
ATOM   2597  O   VAL A 154      74.439  54.215  84.165  1.00  0.00           O
ATOM   2598  N   GLN A 155      75.910  53.405  82.665  1.00  0.00           N
ATOM   2600  CA  GLN A 155      77.090  53.595  83.465  1.00  0.00           C
ATOM   2602  CB  GLN A 155      78.319  53.005  82.735  1.00  0.00           C
ATOM   2605  CG  GLN A 155      78.259  51.465  82.545  1.00  0.00           C
ATOM   2608  CD  GLN A 155      78.740  50.705  83.785  1.00  0.00           C
ATOM   2609  OE1 GLN A 155      78.930  51.245  84.865  1.00  0.00           O
ATOM   2610  NE2 GLN A 155      79.039  49.405  83.575  1.00  0.00           N
ATOM   2613  C   GLN A 155      77.359  55.065  83.725  1.00  0.00           C
ATOM   2614  O   GLN A 155      77.499  55.864  82.805  1.00  0.00           O
ATOM   2615  N   GLN A 156      77.421  55.445  84.995  1.00  0.00           N
ATOM   2617  CA  GLN A 156      77.630  56.805  85.425  1.00  0.00           C
ATOM   2619  CB  GLN A 156      76.311  57.395  85.975  1.00  0.00           C
ATOM   2622  CG  GLN A 156      75.249  57.655  84.875  1.00  0.00           C
ATOM   2625  CD  GLN A 156      75.669  58.725  83.865  1.00  0.00           C
ATOM   2626  OE1 GLN A 156      76.649  59.455  84.015  1.00  0.00           O
ATOM   2627  NE2 GLN A 156      74.869  58.825  82.765  1.00  0.00           N
ATOM   2630  C   GLN A 156      78.729  56.774  86.465  1.00  0.00           C
ATOM   2631  O   GLN A 156      79.149  55.675  86.865  1.00  0.00           O
ATOM   2632  N   PRO A 157      79.329  57.895  86.875  1.00  0.00           N
ATOM   2633  CD  PRO A 157      79.219  59.164  86.175  1.00  0.00           C
ATOM   2636  CA  PRO A 157      79.820  58.085  88.245  1.00  0.00           C
ATOM   2638  CB  PRO A 157      80.031  59.605  88.355  1.00  0.00           C
ATOM   2641  CG  PRO A 157      80.249  60.025  86.905  1.00  0.00           C
ATOM   2644  C   PRO A 157      78.899  57.535  89.325  1.00  0.00           C
ATOM   2645  O   PRO A 157      77.680  57.605  89.135  1.00  0.00           O
ATOM   2646  N   GLY A 158      79.450  56.965  90.405  1.00  0.00           N
ATOM   2648  CA  GLY A 158      78.671  56.335  91.455  1.00  0.00           C
ATOM   2651  C   GLY A 158      77.811  57.295  92.285  1.00  0.00           C
ATOM   2652  OT1 GLY A 158      78.130  58.515  92.405  1.00  0.00           O
ATOM   2653  OT2 GLY A 158      76.829  56.774  92.875  1.00  0.00           O
ATOM   2654  NH3 POPEB 159      33.689  22.925  67.325  1.00  0.00           N
ATOM   2658  C12 POPEB 159      32.490  22.035  67.495  1.00  0.00           C
ATOM   2661  C11 POPEB 159      31.170  22.815  67.535  1.00  0.00           C
ATOM   2664  P   POPEB 159      28.599  22.295  67.705  1.00  0.00           P
ATOM   2665  O13 POPEB 159      27.739  21.115  67.945  1.00  0.00           O
ATOM   2666  O14 POPEB 159      28.389  23.475  68.555  1.00  0.00           O
ATOM   2667  O11 POPEB 159      28.419  22.785  66.205  1.00  0.00           O
ATOM   2668  O12 POPEB 159      30.119  21.875  67.755  1.00  0.00           O
ATOM   2669  C1  POPEB 159      27.889  21.925  65.185  1.00  0.00           C
ATOM   2672  C2  POPEB 159      28.989  21.195  64.375  1.00  0.00           C
ATOM   2674  O21 POPEB 159      29.860  22.205  63.825  1.00  0.00           O
ATOM   2675  C21 POPEB 159      31.099  21.785  63.615  1.00  0.00           C
ATOM   2676  O22 POPEB 159      31.619  20.805  64.095  1.00  0.00           O
ATOM   2677  C22 POPEB 159      31.779  22.715  62.625  1.00  0.00           C
ATOM   2680  C3  POPEB 159      28.359  20.335  63.245  1.00  0.00           C
ATOM   2683  O31 POPEB 159      27.660  21.165  62.285  1.00  0.00           O
ATOM   2684  C31 POPEB 159      26.949  20.495  61.375  1.00  0.00           C
ATOM   2685  O32 POPEB 159      26.719  19.305  61.385  1.00  0.00           O
ATOM   2686  C32 POPEB 159      26.449  21.475  60.325  1.00  0.00           C
ATOM   2689  C23 POPEB 159      31.040  22.635  61.275  1.00  0.00           C
ATOM   2692  C24 POPEB 159      31.749  23.355  60.125  1.00  0.00           C
ATOM   2695  C25 POPEB 159      31.180  22.935  58.755  1.00  0.00           C
ATOM   2698  C26 POPEB 159      31.639  23.835  57.605  1.00  0.00           C
ATOM   2701  C27 POPEB 159      33.000  23.465  57.005  1.00  0.00           C
ATOM   2704  C28 POPEB 159      33.540  24.525  56.015  1.00  0.00           C
ATOM   2707  C29 POPEB 159      32.660  24.755  54.805  1.00  0.00           C
ATOM   2709 0C21 POPEB 159      33.020  24.775  53.505  1.00  0.00           C
ATOM   2711 1C21 POPEB 159      34.399  24.525  52.945  1.00  0.00           C
ATOM   2714 2C21 POPEB 159      34.490  23.085  52.435  1.00  0.00           C
ATOM   2717 3C21 POPEB 159      35.939  22.615  52.225  1.00  0.00           C
ATOM   2720 4C21 POPEB 159      36.020  21.105  51.975  1.00  0.00           C
ATOM   2723 5C21 POPEB 159      35.759  20.335  53.275  1.00  0.00           C
ATOM   2726 6C21 POPEB 159      35.719  18.825  53.105  1.00  0.00           C
ATOM   2729 7C21 POPEB 159      35.399  18.185  54.455  1.00  0.00           C
ATOM   2732 8C21 POPEB 159      35.239  16.675  54.385  1.00  0.00           C
ATOM   2736  C33 POPEB 159      26.889  21.095  58.885  1.00  0.00           C
ATOM   2739  C34 POPEB 159      26.840  22.295  57.925  1.00  0.00           C
ATOM   2742  C35 POPEB 159      26.990  21.945  56.445  1.00  0.00           C
ATOM   2745  C36 POPEB 159      28.340  21.305  56.115  1.00  0.00           C
ATOM   2748  C37 POPEB 159      28.959  21.865  54.825  1.00  0.00           C
ATOM   2751  C38 POPEB 159      30.179  21.065  54.345  1.00  0.00           C
ATOM   2754  C39 POPEB 159      30.819  21.635  53.065  1.00  0.00           C
ATOM   2757 0C31 POPEB 159      29.930  21.555  51.815  1.00  0.00           C
ATOM   2760 1C31 POPEB 159      30.699  21.935  50.535  1.00  0.00           C
ATOM   2763 2C31 POPEB 159      29.899  21.645  49.255  1.00  0.00           C
ATOM   2766 3C31 POPEB 159      29.159  22.875  48.705  1.00  0.00           C
ATOM   2769 4C31 POPEB 159      28.279  22.505  47.505  1.00  0.00           C
ATOM   2772 5C31 POPEB 159      27.759  23.715  46.725  1.00  0.00           C
ATOM   2775 6C31 POPEB 159      27.000  23.315  45.455  1.00  0.00           C
ATOM   2779  NH3 POPEC 160       6.679  93.735  19.175  1.00  0.00           N
ATOM   2783  C12 POPEC 160       6.509  92.295  19.545  1.00  0.00           C
ATOM   2786  C11 POPEC 160       5.849  91.454  18.425  1.00  0.00           C
ATOM   2789  P   POPEC 160       6.989  89.194  18.995  1.00  0.00           P
ATOM   2790  O13 POPEC 160       6.759  87.785  18.645  1.00  0.00           O
ATOM   2791  O14 POPEC 160       8.199  89.894  18.535  1.00  0.00           O
ATOM   2792  O11 POPEC 160       7.149  89.275  20.555  1.00  0.00           O
ATOM   2793  O12 POPEC 160       5.689  90.094  18.845  1.00  0.00           O
ATOM   2794  C1  POPEC 160       6.049  88.835  21.345  1.00  0.00           C
ATOM   2797  C2  POPEC 160       6.469  88.994  22.805  1.00  0.00           C
ATOM   2799  O21 POPEC 160       5.369  88.574  23.605  1.00  0.00           O
ATOM   2800  C21 POPEC 160       5.619  87.625  24.485  1.00  0.00           C
ATOM   2801  O22 POPEC 160       6.669  87.004  24.585  1.00  0.00           O
ATOM   2802  C22 POPEC 160       4.429  87.545  25.445  1.00  0.00           C
ATOM   2805  C3  POPEC 160       6.809  90.474  23.125  1.00  0.00           C
ATOM   2808  O31 POPEC 160       8.229  90.715  23.085  1.00  0.00           O
ATOM   2809  C31 POPEC 160       9.029  90.535  24.175  1.00  0.00           C
ATOM   2810  O32 POPEC 160      10.239  90.595  24.095  1.00  0.00           O
ATOM   2811  C32 POPEC 160       8.269  90.115  25.455  1.00  0.00           C
ATOM   2814  C23 POPEC 160       4.749  88.054  26.865  1.00  0.00           C
ATOM   2817  C24 POPEC 160       3.559  88.804  27.475  1.00  0.00           C
ATOM   2820  C25 POPEC 160       3.859  89.374  28.865  1.00  0.00           C
ATOM   2823  C26 POPEC 160       2.619  90.024  29.505  1.00  0.00           C
ATOM   2826  C27 POPEC 160       2.859  90.484  30.955  1.00  0.00           C
ATOM   2829  C28 POPEC 160       1.610  90.225  31.825  1.00  0.00           C
ATOM   2832  C29 POPEC 160       1.830  90.654  33.255  1.00  0.00           C
ATOM   2834 0C21 POPEC 160       2.129  89.845  34.295  1.00  0.00           C
ATOM   2836 1C21 POPEC 160       2.299  88.345  34.215  1.00  0.00           C
ATOM   2839 2C21 POPEC 160       1.979  87.625  35.545  1.00  0.00           C
ATOM   2842 3C21 POPEC 160       0.510  87.704  35.955  1.00  0.00           C
ATOM   2845 4C21 POPEC 160       0.230  86.825  37.175  1.00  0.00           C
ATOM   2848 5C21 POPEC 160      -1.220  86.915  37.675  1.00  0.00           C
ATOM   2851 6C21 POPEC 160      -1.440  86.065  38.925  1.00  0.00           C
ATOM   2854 7C21 POPEC 160      -2.840  86.214  39.515  1.00  0.00           C
ATOM   2857 8C21 POPEC 160      -3.070  85.334  40.745  1.00  0.00           C
ATOM   2861  C33 POPEC 160       9.129  89.924  26.735  1.00  0.00           C
ATOM   2864  C34 POPEC 160       9.240  91.225  27.555  1.00  0.00           C
ATOM   2867  C35 POPEC 160       9.619  91.015  29.035  1.00  0.00           C
ATOM   2870  C36 POPEC 160       8.579  90.194  29.835  1.00  0.00           C
ATOM   2873  C37 POPEC 160       8.749  90.365  31.355  1.00  0.00           C
ATOM   2876  C38 POPEC 160       7.669  89.644  32.175  1.00  0.00           C
ATOM   2879  C39 POPEC 160       7.889  89.824  33.675  1.00  0.00           C
ATOM   2882 0C31 POPEC 160       6.949  88.975  34.545  1.00  0.00           C
ATOM   2885 1C31 POPEC 160       7.139  89.234  36.045  1.00  0.00           C
ATOM   2888 2C31 POPEC 160       6.269  88.325  36.925  1.00  0.00           C
ATOM   2891 3C31 POPEC 160       6.609  88.415  38.425  1.00  0.00           C
ATOM   2894 4C31 POPEC 160       6.769  89.845  38.955  1.00  0.00           C
ATOM   2897 5C31 POPEC 160       7.009  89.875  40.475  1.00  0.00           C
ATOM   2900 6C31 POPEC 160       7.049  91.295  41.045  1.00  0.00           C
ATOM   2904  NH3 POPED 161      41.479  23.455  23.255  1.00  0.00           N
ATOM   2908  C12 POPED 161      42.109  23.485  21.885  1.00  0.00           C
ATOM   2911  C11 POPED 161      42.369  24.925  21.405  1.00  0.00           C
ATOM   2914  P   POPED 161      41.150  27.195  21.955  1.00  0.00           P
ATOM   2915  O13 POPED 161      42.470  27.855  21.855  1.00  0.00           O
ATOM   2916  O14 POPED 161      40.079  27.985  21.325  1.00  0.00           O
ATOM   2917  O11 POPED 161      40.840  26.995  23.465  1.00  0.00           O
ATOM   2918  O12 POPED 161      41.170  25.705  21.415  1.00  0.00           O
ATOM   2919  C1  POPED 161      39.790  27.595  24.215  1.00  0.00           C
ATOM   2922  C2  POPED 161      39.560  26.675  25.445  1.00  0.00           C
ATOM   2924  O21 POPED 161      38.829  27.295  26.525  1.00  0.00           O
ATOM   2925  C21 POPED 161      39.519  28.115  27.295  1.00  0.00           C
ATOM   2926  O22 POPED 161      40.529  28.725  26.965  1.00  0.00           O
ATOM   2927  C22 POPED 161      38.910  28.105  28.705  1.00  0.00           C
ATOM   2930  C3  POPED 161      40.910  26.025  25.905  1.00  0.00           C
ATOM   2933  O31 POPED 161      40.729  25.225  27.085  1.00  0.00           O
ATOM   2934  C31 POPED 161      41.639  24.265  27.235  1.00  0.00           C
ATOM   2935  O32 POPED 161      42.630  24.115  26.535  1.00  0.00           O
ATOM   2936  C32 POPED 161      41.189  23.415  28.415  1.00  0.00           C
ATOM   2939  C23 POPED 161      39.879  28.645  29.785  1.00  0.00           C
ATOM   2942  C24 POPED 161      41.110  27.745  30.035  1.00  0.00           C
ATOM   2945  C25 POPED 161      42.061  28.275  31.135  1.00  0.00           C
ATOM   2948  C26 POPED 161      41.509  28.095  32.565  1.00  0.00           C
ATOM   2951  C27 POPED 161      42.389  28.655  33.695  1.00  0.00           C
ATOM   2954  C28 POPED 161      41.639  28.895  35.025  1.00  0.00           C
ATOM   2957  C29 POPED 161      40.479  27.975  35.355  1.00  0.00           C
ATOM   2959 0C21 POPED 161      39.250  28.335  35.775  1.00  0.00           C
ATOM   2961 1C21 POPED 161      38.740  29.735  36.065  1.00  0.00           C
ATOM   2964 2C21 POPED 161      37.959  29.865  37.395  1.00  0.00           C
ATOM   2967 3C21 POPED 161      38.869  29.765  38.625  1.00  0.00           C
ATOM   2970 4C21 POPED 161      38.099  29.835  39.955  1.00  0.00           C
ATOM   2973 5C21 POPED 161      39.009  29.565  41.175  1.00  0.00           C
ATOM   2976 6C21 POPED 161      40.079  30.645  41.365  1.00  0.00           C
ATOM   2979 7C21 POPED 161      41.049  30.335  42.525  1.00  0.00           C
ATOM   2982 8C21 POPED 161      42.210  31.325  42.625  1.00  0.00           C
ATOM   2986  C33 POPED 161      42.280  22.485  28.995  1.00  0.00           C
ATOM   2989  C34 POPED 161      41.729  21.665  30.165  1.00  0.00           C
ATOM   2992  C35 POPED 161      41.740  22.455  31.485  1.00  0.00           C
ATOM   2995  C36 POPED 161      41.170  21.695  32.695  1.00  0.00           C
ATOM   2998  C37 POPED 161      41.349  22.475  34.015  1.00  0.00           C
ATOM   3001  C38 POPED 161      40.469  21.955  35.165  1.00  0.00           C
ATOM   3004  C39 POPED 161      40.060  23.045  36.175  1.00  0.00           C
ATOM   3007 0C31 POPED 161      38.880  22.595  37.035  1.00  0.00           C
ATOM   3010 1C31 POPED 161      38.169  23.725  37.805  1.00  0.00           C
ATOM   3013 2C31 POPED 161      38.680  23.945  39.235  1.00  0.00           C
ATOM   3016 3C31 POPED 161      37.799  24.935  40.005  1.00  0.00           C
ATOM   3019 4C31 POPED 161      38.180  25.055  41.475  1.00  0.00           C
ATOM   3022 5C31 POPED 161      37.369  26.125  42.215  1.00  0.00           C
ATOM   3025 6C31 POPED 161      37.930  26.465  43.605  1.00  0.00           C
ATOM   3029  NH3 POPEE 162     124.600  57.675  21.225  1.00  0.00           N
ATOM   3033  C12 POPEE 162     125.029  58.855  20.395  1.00  0.00           C
ATOM   3036  C11 POPEE 162     126.200  58.525  19.425  1.00  0.00           C
ATOM   3039  P   POPEE 162     128.490  59.535  20.145  1.00  0.00           P
ATOM   3040  O13 POPEE 162     129.320  58.455  19.595  1.00  0.00           O
ATOM   3041  O14 POPEE 162     129.120  60.874  20.225  1.00  0.00           O
ATOM   3042  O11 POPEE 162     128.031  59.035  21.555  1.00  0.00           O
ATOM   3043  O12 POPEE 162     127.131  59.624  19.335  1.00  0.00           O
ATOM   3044  C1  POPEE 162     127.891  59.935  22.655  1.00  0.00           C
ATOM   3047  C2  POPEE 162     127.009  59.204  23.685  1.00  0.00           C
ATOM   3049  O21 POPEE 162     126.509  60.125  24.665  1.00  0.00           O
ATOM   3050  C21 POPEE 162     125.330  59.735  25.145  1.00  0.00           C
ATOM   3051  O22 POPEE 162     124.749  58.715  24.835  1.00  0.00           O
ATOM   3052  C22 POPEE 162     124.771  60.845  26.025  1.00  0.00           C
ATOM   3055  C3  POPEE 162     127.710  57.965  24.305  1.00  0.00           C
ATOM   3058  O31 POPEE 162     128.800  58.304  25.195  1.00  0.00           O
ATOM   3059  C31 POPEE 162     128.490  58.364  26.475  1.00  0.00           C
ATOM   3060  O32 POPEE 162     127.400  58.145  26.965  1.00  0.00           O
ATOM   3061  C32 POPEE 162     129.689  58.865  27.255  1.00  0.00           C
ATOM   3064  C23 POPEE 162     125.479  60.955  27.385  1.00  0.00           C
ATOM   3067  C24 POPEE 162     124.859  62.085  28.215  1.00  0.00           C
ATOM   3070  C25 POPEE 162     125.549  62.305  29.555  1.00  0.00           C
ATOM   3073  C26 POPEE 162     125.360  61.125  30.515  1.00  0.00           C
ATOM   3076  C27 POPEE 162     125.751  61.485  31.955  1.00  0.00           C
ATOM   3079  C28 POPEE 162     125.259  60.435  32.965  1.00  0.00           C
ATOM   3082  C29 POPEE 162     125.200  61.004  34.365  1.00  0.00           C
ATOM   3084 0C21 POPEE 162     124.119  61.625  34.865  1.00  0.00           C
ATOM   3086 1C21 POPEE 162     122.830  61.805  34.115  1.00  0.00           C
ATOM   3089 2C21 POPEE 162     121.729  62.515  34.915  1.00  0.00           C
ATOM   3092 3C21 POPEE 162     120.391  62.435  34.175  1.00  0.00           C
ATOM   3095 4C21 POPEE 162     119.229  63.065  34.945  1.00  0.00           C
ATOM   3098 5C21 POPEE 162     117.879  62.615  34.395  1.00  0.00           C
ATOM   3101 6C21 POPEE 162     117.570  63.175  33.005  1.00  0.00           C
ATOM   3104 7C21 POPEE 162     116.440  62.415  32.305  1.00  0.00           C
ATOM   3107 8C21 POPEE 162     116.150  62.945  30.905  1.00  0.00           C
ATOM   3111  C33 POPEE 162     129.710  58.335  28.695  1.00  0.00           C
ATOM   3114  C34 POPEE 162     130.849  58.995  29.485  1.00  0.00           C
ATOM   3117  C35 POPEE 162     130.911  58.565  30.955  1.00  0.00           C
ATOM   3120  C36 POPEE 162     129.661  58.985  31.755  1.00  0.00           C
ATOM   3123  C37 POPEE 162     129.891  58.845  33.265  1.00  0.00           C
ATOM   3126  C38 POPEE 162     128.609  59.075  34.085  1.00  0.00           C
ATOM   3129  C39 POPEE 162     128.900  59.395  35.555  1.00  0.00           C
ATOM   3132 0C31 POPEE 162     129.749  58.355  36.285  1.00  0.00           C
ATOM   3135 1C31 POPEE 162     130.100  58.785  37.725  1.00  0.00           C
ATOM   3138 2C31 POPEE 162     131.268  57.995  38.315  1.00  0.00           C
ATOM   3141 3C31 POPEE 162     132.009  58.755  39.435  1.00  0.00           C
ATOM   3144 4C31 POPEE 162     131.199  58.895  40.735  1.00  0.00           C
ATOM   3147 5C31 POPEE 162     131.919  59.785  41.755  1.00  0.00           C
ATOM   3150 6C31 POPEE 162     131.179  59.925  43.085  1.00  0.00           C
ATOM   3154  NH3 POPEF 163      34.229 122.335  21.215  1.00  0.00           N
ATOM   3158  C12 POPEF 163      33.160 121.965  20.215  1.00  0.00           C
ATOM   3161  C11 POPEF 163      31.819 122.635  20.525  1.00  0.00           C
ATOM   3164  P   POPEF 163      31.329 124.815  21.945  1.00  0.00           P
ATOM   3165  O13 POPEF 163      32.319 124.815  23.045  1.00  0.00           O
ATOM   3166  O14 POPEF 163      30.869 126.115  21.415  1.00  0.00           O
ATOM   3167  O11 POPEF 163      30.090 123.914  22.365  1.00  0.00           O
ATOM   3168  O12 POPEF 163      32.029 124.015  20.785  1.00  0.00           O
ATOM   3169  C1  POPEF 163      29.509 123.975  23.675  1.00  0.00           C
ATOM   3172  C2  POPEF 163      29.639 122.615  24.415  1.00  0.00           C
ATOM   3174  O21 POPEF 163      29.459 122.704  25.825  1.00  0.00           O
ATOM   3175  C21 POPEF 163      30.280 123.285  26.665  1.00  0.00           C
ATOM   3176  O22 POPEF 163      31.250 123.984  26.395  1.00  0.00           O
ATOM   3177  C22 POPEF 163      29.879 122.834  28.075  1.00  0.00           C
ATOM   3180  C3  POPEF 163      30.940 121.855  24.075  1.00  0.00           C
ATOM   3183  O31 POPEF 163      31.229 120.845  25.045  1.00  0.00           O
ATOM   3184  C31 POPEF 163      32.360 120.825  25.765  1.00  0.00           C
ATOM   3185  O32 POPEF 163      32.479 120.225  26.805  1.00  0.00           O
ATOM   3186  C32 POPEF 163      33.499 121.624  25.115  1.00  0.00           C
ATOM   3189  C23 POPEF 163      30.789 123.355  29.205  1.00  0.00           C
ATOM   3192  C24 POPEF 163      30.750 122.464  30.445  1.00  0.00           C
ATOM   3195  C25 POPEF 163      31.469 123.124  31.635  1.00  0.00           C
ATOM   3198  C26 POPEF 163      31.630 122.205  32.845  1.00  0.00           C
ATOM   3201  C27 POPEF 163      32.099 122.984  34.085  1.00  0.00           C
ATOM   3204  C28 POPEF 163      31.930 122.215  35.405  1.00  0.00           C
ATOM   3207  C29 POPEF 163      30.469 122.065  35.755  1.00  0.00           C
ATOM   3209 0C21 POPEF 163      29.969 121.855  36.985  1.00  0.00           C
ATOM   3211 1C21 POPEF 163      30.769 121.694  38.245  1.00  0.00           C
ATOM   3214 2C21 POPEF 163      30.309 122.645  39.365  1.00  0.00           C
ATOM   3217 3C21 POPEF 163      30.999 122.295  40.685  1.00  0.00           C
ATOM   3220 4C21 POPEF 163      30.680 123.254  41.845  1.00  0.00           C
ATOM   3223 5C21 POPEF 163      29.189 123.455  42.155  1.00  0.00           C
ATOM   3226 6C21 POPEF 163      28.369 122.175  42.375  1.00  0.00           C
ATOM   3229 7C21 POPEF 163      26.889 122.475  42.615  1.00  0.00           C
ATOM   3232 8C21 POPEF 163      25.989 121.245  42.765  1.00  0.00           C
ATOM   3236  C33 POPEF 163      34.899 121.284  25.685  1.00  0.00           C
ATOM   3239  C34 POPEF 163      35.999 122.165  25.095  1.00  0.00           C
ATOM   3242  C35 POPEF 163      35.959 123.635  25.565  1.00  0.00           C
ATOM   3245  C36 POPEF 163      36.079 123.765  27.095  1.00  0.00           C
ATOM   3248  C37 POPEF 163      34.749 124.105  27.805  1.00  0.00           C
ATOM   3251  C38 POPEF 163      34.949 124.275  29.325  1.00  0.00           C
ATOM   3254  C39 POPEF 163      35.020 122.935  30.065  1.00  0.00           C
ATOM   3257 0C31 POPEF 163      35.689 123.014  31.435  1.00  0.00           C
ATOM   3260 1C31 POPEF 163      35.789 121.624  32.075  1.00  0.00           C
ATOM   3263 2C31 POPEF 163      36.599 121.594  33.385  1.00  0.00           C
ATOM   3266 3C31 POPEF 163      37.969 120.925  33.215  1.00  0.00           C
ATOM   3269 4C31 POPEF 163      37.899 119.395  33.075  1.00  0.00           C
ATOM   3272 5C31 POPEF 163      39.279 118.755  32.875  1.00  0.00           C
ATOM   3275 6C31 POPEF 163      39.239 117.245  32.665  1.00  0.00           C
ATOM   3279  NH3 POPEG 164      47.859  76.045  23.245  1.00  0.00           N
ATOM   3283  C12 POPEG 164      47.969  77.535  23.225  1.00  0.00           C
ATOM   3286  C11 POPEG 164      49.240  78.015  23.935  1.00  0.00           C
ATOM   3289  P   POPEG 164      50.319  80.244  24.725  1.00  0.00           P
ATOM   3290  O13 POPEG 164      51.279  79.344  25.365  1.00  0.00           O
ATOM   3291  O14 POPEG 164      50.859  81.115  23.645  1.00  0.00           O
ATOM   3292  O11 POPEG 164      49.599  81.135  25.805  1.00  0.00           O
ATOM   3293  O12 POPEG 164      49.119  79.405  24.175  1.00  0.00           O
ATOM   3294  C1  POPEG 164      49.979  81.164  27.185  1.00  0.00           C
ATOM   3297  C2  POPEG 164      49.100  80.285  28.125  1.00  0.00           C
ATOM   3299  O21 POPEG 164      49.340  80.675  29.485  1.00  0.00           O
ATOM   3300  C21 POPEG 164      50.420  80.325  30.155  1.00  0.00           C
ATOM   3301  O22 POPEG 164      51.409  79.754  29.695  1.00  0.00           O
ATOM   3302  C22 POPEG 164      50.100  80.654  31.615  1.00  0.00           C
ATOM   3305  C3  POPEG 164      49.270  78.755  27.825  1.00  0.00           C
ATOM   3308  O31 POPEG 164      48.629  77.755  28.655  1.00  0.00           O
ATOM   3309  C31 POPEG 164      47.650  78.005  29.505  1.00  0.00           C
ATOM   3310  O32 POPEG 164      47.239  79.094  29.865  1.00  0.00           O
ATOM   3311  C32 POPEG 164      46.969  76.695  29.865  1.00  0.00           C
ATOM   3314  C23 POPEG 164      51.250  80.815  32.645  1.00  0.00           C
ATOM   3317  C24 POPEG 164      50.719  81.164  34.055  1.00  0.00           C
ATOM   3320  C25 POPEG 164      49.359  80.505  34.365  1.00  0.00           C
ATOM   3323  C26 POPEG 164      48.759  80.685  35.765  1.00  0.00           C
ATOM   3326  C27 POPEG 164      47.470  79.855  35.855  1.00  0.00           C
ATOM   3329  C28 POPEG 164      46.649  80.035  37.145  1.00  0.00           C
ATOM   3332  C29 POPEG 164      45.590  78.954  37.225  1.00  0.00           C
ATOM   3334 0C21 POPEG 164      45.329  78.175  38.285  1.00  0.00           C
ATOM   3336 1C21 POPEG 164      45.979  78.274  39.635  1.00  0.00           C
ATOM   3339 2C21 POPEG 164      45.130  77.584  40.725  1.00  0.00           C
ATOM   3342 3C21 POPEG 164      43.920  78.425  41.165  1.00  0.00           C
ATOM   3345 4C21 POPEG 164      42.810  77.595  41.825  1.00  0.00           C
ATOM   3348 5C21 POPEG 164      43.189  76.995  43.185  1.00  0.00           C
ATOM   3351 6C21 POPEG 164      41.959  76.385  43.865  1.00  0.00           C
ATOM   3354 7C21 POPEG 164      42.249  75.765  45.235  1.00  0.00           C
ATOM   3357 8C21 POPEG 164      40.979  75.305  45.955  1.00  0.00           C
ATOM   3361  C33 POPEG 164      46.229  76.765  31.225  1.00  0.00           C
ATOM   3364  C34 POPEG 164      47.090  76.225  32.375  1.00  0.00           C
ATOM   3367  C35 POPEG 164      46.389  76.235  33.745  1.00  0.00           C
ATOM   3370  C36 POPEG 164      47.109  75.305  34.735  1.00  0.00           C
ATOM   3373  C37 POPEG 164      46.400  75.155  36.095  1.00  0.00           C
ATOM   3376  C38 POPEG 164      47.210  74.215  37.005  1.00  0.00           C
ATOM   3379  C39 POPEG 164      46.389  73.335  37.955  1.00  0.00           C
ATOM   3382 0C31 POPEG 164      47.259  72.135  38.395  1.00  0.00           C
ATOM   3385 1C31 POPEG 164      46.530  71.005  39.135  1.00  0.00           C
ATOM   3388 2C31 POPEG 164      47.389  69.734  39.095  1.00  0.00           C
ATOM   3391 3C31 POPEG 164      46.740  68.495  39.715  1.00  0.00           C
ATOM   3394 4C31 POPEG 164      47.010  68.355  41.215  1.00  0.00           C
ATOM   3397 5C31 POPEG 164      46.420  67.054  41.775  1.00  0.00           C
ATOM   3400 6C31 POPEG 164      46.649  66.855  43.275  1.00  0.00           C
ATOM   3404  NH3 POPEH 165     120.630 112.575  22.785  1.00  0.00           N
ATOM   3408  C12 POPEH 165     120.251 111.265  22.135  1.00  0.00           C
ATOM   3411  C11 POPEH 165     118.811 111.265  21.575  1.00  0.00           C
ATOM   3414  P   POPEH 165     117.540 111.764  23.855  1.00  0.00           P
ATOM   3415  O13 POPEH 165     116.150 112.154  24.145  1.00  0.00           O
ATOM   3416  O14 POPEH 165     118.569 112.505  24.615  1.00  0.00           O
ATOM   3417  O11 POPEH 165     117.790 110.244  24.105  1.00  0.00           O
ATOM   3418  O12 POPEH 165     117.869 112.025  22.335  1.00  0.00           O
ATOM   3419  C1  POPEH 165     117.350 109.525  25.255  1.00  0.00           C
ATOM   3422  C2  POPEH 165     117.690 110.135  26.665  1.00  0.00           C
ATOM   3424  O21 POPEH 165     118.210 109.115  27.555  1.00  0.00           O
ATOM   3425  C21 POPEH 165     117.389 108.165  27.935  1.00  0.00           C
ATOM   3426  O22 POPEH 165     116.190 108.135  27.805  1.00  0.00           O
ATOM   3427  C22 POPEH 165     118.200 106.985  28.495  1.00  0.00           C
ATOM   3430  C3  POPEH 165     116.520 110.995  27.255  1.00  0.00           C
ATOM   3433  O31 POPEH 165     116.410 110.985  28.685  1.00  0.00           O
ATOM   3434  C31 POPEH 165     117.389 111.545  29.375  1.00  0.00           C
ATOM   3435  O32 POPEH 165     118.381 112.065  28.895  1.00  0.00           O
ATOM   3436  C32 POPEH 165     117.001 111.484  30.845  1.00  0.00           C
ATOM   3439  C23 POPEH 165     118.800 107.225  29.895  1.00  0.00           C
ATOM   3442  C24 POPEH 165     119.679 106.034  30.325  1.00  0.00           C
ATOM   3445  C25 POPEH 165     120.220 106.255  31.745  1.00  0.00           C
ATOM   3448  C26 POPEH 165     120.990 105.085  32.375  1.00  0.00           C
ATOM   3451  C27 POPEH 165     121.810 105.554  33.585  1.00  0.00           C
ATOM   3454  C28 POPEH 165     122.700 104.474  34.235  1.00  0.00           C
ATOM   3457  C29 POPEH 165     122.079 103.735  35.385  1.00  0.00           C
ATOM   3459 0C21 POPEH 165     122.720 103.275  36.485  1.00  0.00           C
ATOM   3461 1C21 POPEH 165     124.199 103.375  36.785  1.00  0.00           C
ATOM   3464 2C21 POPEH 165     124.549 104.054  38.125  1.00  0.00           C
ATOM   3467 3C21 POPEH 165     124.129 103.235  39.365  1.00  0.00           C
ATOM   3470 4C21 POPEH 165     124.760 103.745  40.675  1.00  0.00           C
ATOM   3473 5C21 POPEH 165     124.281 102.925  41.875  1.00  0.00           C
ATOM   3476 6C21 POPEH 165     124.839 103.415  43.225  1.00  0.00           C
ATOM   3479 7C21 POPEH 165     124.269 102.625  44.415  1.00  0.00           C
ATOM   3482 8C21 POPEH 165     124.590 103.235  45.775  1.00  0.00           C
ATOM   3486  C33 POPEH 165     118.130 111.055  31.805  1.00  0.00           C
ATOM   3489  C34 POPEH 165     117.681 111.314  33.255  1.00  0.00           C
ATOM   3492  C35 POPEH 165     118.719 110.985  34.325  1.00  0.00           C
ATOM   3495  C36 POPEH 165     118.560 111.874  35.565  1.00  0.00           C
ATOM   3498  C37 POPEH 165     118.359 111.105  36.875  1.00  0.00           C
ATOM   3501  C38 POPEH 165     118.251 112.025  38.105  1.00  0.00           C
ATOM   3504  C39 POPEH 165     117.009 112.935  38.105  1.00  0.00           C
ATOM   3507 0C31 POPEH 165     116.930 113.804  39.355  1.00  0.00           C
ATOM   3510 1C31 POPEH 165     115.579 114.514  39.515  1.00  0.00           C
ATOM   3513 2C31 POPEH 165     115.560 115.435  40.735  1.00  0.00           C
ATOM   3516 3C31 POPEH 165     114.259 116.245  40.835  1.00  0.00           C
ATOM   3519 4C31 POPEH 165     114.351 117.394  41.835  1.00  0.00           C
ATOM   3522 5C31 POPEH 165     113.060 118.224  41.855  1.00  0.00           C
ATOM   3525 6C31 POPEH 165     113.040 119.325  42.915  1.00  0.00           C
ATOM   3529  NH3 POPEI 166      73.289 103.495  27.675  1.00  0.00           N
ATOM   3533  C12 POPEI 166      72.380 103.075  26.555  1.00  0.00           C
ATOM   3536  C11 POPEI 166      70.910 103.475  26.755  1.00  0.00           C
ATOM   3539  P   POPEI 166      69.770 104.504  24.655  1.00  0.00           P
ATOM   3540  O13 POPEI 166      70.890 105.465  24.575  1.00  0.00           O
ATOM   3541  O14 POPEI 166      69.171 104.094  23.375  1.00  0.00           O
ATOM   3542  O11 POPEI 166      68.641 105.164  25.565  1.00  0.00           O
ATOM   3543  O12 POPEI 166      70.229 103.264  25.525  1.00  0.00           O
ATOM   3544  C1  POPEI 166      67.421 104.404  25.675  1.00  0.00           C
ATOM   3547  C2  POPEI 166      66.329 104.975  26.635  1.00  0.00           C
ATOM   3549  O21 POPEI 166      66.869 105.094  27.955  1.00  0.00           O
ATOM   3550  C21 POPEI 166      67.170 106.274  28.405  1.00  0.00           C
ATOM   3551  O22 POPEI 166      67.170 107.335  27.795  1.00  0.00           O
ATOM   3552  C22 POPEI 166      67.531 106.135  29.885  1.00  0.00           C
ATOM   3555  C3  POPEI 166      65.139 103.975  26.695  1.00  0.00           C
ATOM   3558  O31 POPEI 166      64.119 104.325  27.665  1.00  0.00           O
ATOM   3559  C31 POPEI 166      64.250 103.825  28.885  1.00  0.00           C
ATOM   3560  O32 POPEI 166      65.200 103.185  29.295  1.00  0.00           O
ATOM   3561  C32 POPEI 166      62.979 104.064  29.685  1.00  0.00           C
ATOM   3564  C23 POPEI 166      66.509 106.855  30.795  1.00  0.00           C
ATOM   3567  C24 POPEI 166      66.619 106.344  32.225  1.00  0.00           C
ATOM   3570  C25 POPEI 166      65.929 107.235  33.275  1.00  0.00           C
ATOM   3573  C26 POPEI 166      64.479 106.885  33.595  1.00  0.00           C
ATOM   3576  C27 POPEI 166      64.119 107.454  34.975  1.00  0.00           C
ATOM   3579  C28 POPEI 166      62.700 107.154  35.475  1.00  0.00           C
ATOM   3582  C29 POPEI 166      62.540 107.844  36.815  1.00  0.00           C
ATOM   3584 0C21 POPEI 166      61.680 108.825  37.125  1.00  0.00           C
ATOM   3586 1C21 POPEI 166      60.599 109.404  36.245  1.00  0.00           C
ATOM   3589 2C21 POPEI 166      59.229 109.264  36.945  1.00  0.00           C
ATOM   3592 3C21 POPEI 166      59.039 110.265  38.095  1.00  0.00           C
ATOM   3595 4C21 POPEI 166      58.079 109.745  39.175  1.00  0.00           C
ATOM   3598 5C21 POPEI 166      56.680 109.385  38.645  1.00  0.00           C
ATOM   3601 6C21 POPEI 166      55.679 109.194  39.795  1.00  0.00           C
ATOM   3604 7C21 POPEI 166      54.240 109.005  39.315  1.00  0.00           C
ATOM   3607 8C21 POPEI 166      53.241 108.944  40.465  1.00  0.00           C
ATOM   3611  C33 POPEI 166      63.219 104.155  31.205  1.00  0.00           C
ATOM   3614  C34 POPEI 166      61.969 103.875  32.045  1.00  0.00           C
ATOM   3617  C35 POPEI 166      60.719 104.644  31.605  1.00  0.00           C
ATOM   3620  C36 POPEI 166      60.830 106.174  31.725  1.00  0.00           C
ATOM   3623  C37 POPEI 166      59.580 106.845  31.165  1.00  0.00           C
ATOM   3626  C38 POPEI 166      59.619 108.375  31.245  1.00  0.00           C
ATOM   3629  C39 POPEI 166      58.649 108.944  32.295  1.00  0.00           C
ATOM   3632 0C31 POPEI 166      58.799 110.465  32.405  1.00  0.00           C
ATOM   3635 1C31 POPEI 166      57.939 111.135  33.485  1.00  0.00           C
ATOM   3638 2C31 POPEI 166      56.469 111.375  33.105  1.00  0.00           C
ATOM   3641 3C31 POPEI 166      55.590 110.125  33.185  1.00  0.00           C
ATOM   3644 4C31 POPEI 166      54.270 110.405  33.915  1.00  0.00           C
ATOM   3647 5C31 POPEI 166      53.219 109.315  33.735  1.00  0.00           C
ATOM   3650 6C31 POPEI 166      51.979 109.555  34.595  1.00  0.00           C
ATOM   3654  NH3 POPEJ 167      79.360  46.785  65.995  1.00  0.00           N
ATOM   3658  C12 POPEJ 167      78.229  47.785  65.955  1.00  0.00           C
ATOM   3661  C11 POPEJ 167      78.570  49.045  65.145  1.00  0.00           C
ATOM   3664  P   POPEJ 167      77.479  51.125  66.215  1.00  0.00           P
ATOM   3665  O13 POPEJ 167      76.090  51.565  66.475  1.00  0.00           O
ATOM   3666  O14 POPEJ 167      78.319  50.655  67.345  1.00  0.00           O
ATOM   3667  O11 POPEJ 167      78.259  52.265  65.425  1.00  0.00           O
ATOM   3668  O12 POPEJ 167      77.439  49.945  65.155  1.00  0.00           O
ATOM   3669  C1  POPEJ 167      77.950  52.595  64.075  1.00  0.00           C
ATOM   3672  C2  POPEJ 167      79.101  53.395  63.395  1.00  0.00           C
ATOM   3674  O21 POPEJ 167      79.171  53.055  61.995  1.00  0.00           O
ATOM   3675  C21 POPEJ 167      78.359  53.685  61.185  1.00  0.00           C
ATOM   3676  O22 POPEJ 167      77.569  54.565  61.465  1.00  0.00           O
ATOM   3677  C22 POPEJ 167      78.530  53.105  59.775  1.00  0.00           C
ATOM   3680  C3  POPEJ 167      80.469  53.065  64.075  1.00  0.00           C
ATOM   3683  O31 POPEJ 167      81.619  53.425  63.275  1.00  0.00           O
ATOM   3684  C31 POPEJ 167      82.030  52.435  62.465  1.00  0.00           C
ATOM   3685  O32 POPEJ 167      81.489  51.365  62.345  1.00  0.00           O
ATOM   3686  C32 POPEJ 167      83.280  52.844  61.685  1.00  0.00           C
ATOM   3689  C23 POPEJ 167      79.789  53.675  59.075  1.00  0.00           C
ATOM   3692  C24 POPEJ 167      79.960  53.215  57.615  1.00  0.00           C
ATOM   3695  C25 POPEJ 167      78.959  53.865  56.645  1.00  0.00           C
ATOM   3698  C26 POPEJ 167      79.149  53.364  55.195  1.00  0.00           C
ATOM   3701  C27 POPEJ 167      78.210  54.035  54.185  1.00  0.00           C
ATOM   3704  C28 POPEJ 167      77.600  53.055  53.165  1.00  0.00           C
ATOM   3707  C29 POPEJ 167      78.641  52.435  52.255  1.00  0.00           C
ATOM   3709 0C21 POPEJ 167      78.429  52.025  50.995  1.00  0.00           C
ATOM   3711 1C21 POPEJ 167      77.100  52.044  50.275  1.00  0.00           C
ATOM   3714 2C21 POPEJ 167      76.899  53.285  49.375  1.00  0.00           C
ATOM   3717 3C21 POPEJ 167      77.859  53.345  48.175  1.00  0.00           C
ATOM   3720 4C21 POPEJ 167      77.329  54.245  47.045  1.00  0.00           C
ATOM   3723 5C21 POPEJ 167      77.199  55.734  47.405  1.00  0.00           C
ATOM   3726 6C21 POPEJ 167      76.421  56.495  46.325  1.00  0.00           C
ATOM   3729 7C21 POPEJ 167      76.189  57.975  46.625  1.00  0.00           C
ATOM   3732 8C21 POPEJ 167      75.389  58.675  45.525  1.00  0.00           C
ATOM   3736  C33 POPEJ 167      83.579  51.825  60.555  1.00  0.00           C
ATOM   3739  C34 POPEJ 167      84.649  52.305  59.555  1.00  0.00           C
ATOM   3742  C35 POPEJ 167      85.850  51.355  59.425  1.00  0.00           C
ATOM   3745  C36 POPEJ 167      85.589  50.065  58.625  1.00  0.00           C
ATOM   3748  C37 POPEJ 167      86.829  49.155  58.555  1.00  0.00           C
ATOM   3751  C38 POPEJ 167      87.660  49.325  57.275  1.00  0.00           C
ATOM   3754  C39 POPEJ 167      87.120  48.515  56.085  1.00  0.00           C
ATOM   3757 0C31 POPEJ 167      87.920  48.715  54.795  1.00  0.00           C
ATOM   3760 1C31 POPEJ 167      87.640  47.605  53.765  1.00  0.00           C
ATOM   3763 2C31 POPEJ 167      88.539  47.655  52.515  1.00  0.00           C
ATOM   3766 3C31 POPEJ 167      88.060  48.665  51.465  1.00  0.00           C
ATOM   3769 4C31 POPEJ 167      87.300  48.024  50.305  1.00  0.00           C
ATOM   3772 5C31 POPEJ 167      86.860  49.045  49.245  1.00  0.00           C
ATOM   3775 6C31 POPEJ 167      86.240  48.405  47.995  1.00  0.00           C
ATOM   3779  NH3 POPEK 168      85.160  25.685  21.995  1.00  0.00           N
ATOM   3783  C12 POPEK 168      84.670  24.765  20.935  1.00  0.00           C
ATOM   3786  C11 POPEK 168      85.770  24.645  19.885  1.00  0.00           C
ATOM   3789  P   POPEK 168      85.190  22.245  19.065  1.00  0.00           P
ATOM   3790  O13 POPEK 168      83.820  22.075  19.595  1.00  0.00           O
ATOM   3791  O14 POPEK 168      85.640  21.455  17.915  1.00  0.00           O
ATOM   3792  O11 POPEK 168      86.209  21.975  20.245  1.00  0.00           O
ATOM   3793  O12 POPEK 168      85.410  23.795  18.805  1.00  0.00           O
ATOM   3794  C1  POPEK 168      85.899  20.965  21.225  1.00  0.00           C
ATOM   3797  C2  POPEK 168      86.150  21.495  22.665  1.00  0.00           C
ATOM   3799  O21 POPEK 168      87.550  21.785  22.845  1.00  0.00           O
ATOM   3800  C21 POPEK 168      87.830  23.055  23.085  1.00  0.00           C
ATOM   3801  O22 POPEK 168      87.109  24.015  22.835  1.00  0.00           O
ATOM   3802  C22 POPEK 168      89.240  23.145  23.645  1.00  0.00           C
ATOM   3805  C3  POPEK 168      85.759  20.465  23.755  1.00  0.00           C
ATOM   3808  O31 POPEK 168      86.150  20.975  25.055  1.00  0.00           O
ATOM   3809  C31 POPEK 168      86.419  20.085  25.985  1.00  0.00           C
ATOM   3810  O32 POPEK 168      86.250  18.875  25.875  1.00  0.00           O
ATOM   3811  C32 POPEK 168      87.020  20.765  27.225  1.00  0.00           C
ATOM   3814  C23 POPEK 168      89.220  23.765  25.055  1.00  0.00           C
ATOM   3817  C24 POPEK 168      90.400  24.695  25.355  1.00  0.00           C
ATOM   3820  C25 POPEK 168      91.549  23.985  26.075  1.00  0.00           C
ATOM   3823  C26 POPEK 168      92.339  24.905  27.015  1.00  0.00           C
ATOM   3826  C27 POPEK 168      93.600  24.215  27.545  1.00  0.00           C
ATOM   3829  C28 POPEK 168      94.250  24.885  28.775  1.00  0.00           C
ATOM   3832  C29 POPEK 168      93.550  24.515  30.055  1.00  0.00           C
ATOM   3834 0C21 POPEK 168      93.480  25.275  31.165  1.00  0.00           C
ATOM   3836 1C21 POPEK 168      94.110  26.635  31.345  1.00  0.00           C
ATOM   3839 2C21 POPEK 168      95.560  26.475  31.835  1.00  0.00           C
ATOM   3842 3C21 POPEK 168      96.240  27.795  32.235  1.00  0.00           C
ATOM   3845 4C21 POPEK 168      97.550  27.545  33.005  1.00  0.00           C
ATOM   3848 5C21 POPEK 168      97.319  27.185  34.475  1.00  0.00           C
ATOM   3851 6C21 POPEK 168      98.620  26.985  35.275  1.00  0.00           C
ATOM   3854 7C21 POPEK 168      98.381  27.085  36.785  1.00  0.00           C
ATOM   3857 8C21 POPEK 168      99.641  26.945  37.635  1.00  0.00           C
ATOM   3861  C33 POPEK 168      86.209  20.505  28.515  1.00  0.00           C
ATOM   3864  C34 POPEK 168      87.039  20.745  29.795  1.00  0.00           C
ATOM   3867  C35 POPEK 168      86.380  21.765  30.735  1.00  0.00           C
ATOM   3870  C36 POPEK 168      86.980  21.775  32.155  1.00  0.00           C
ATOM   3873  C37 POPEK 168      88.381  22.395  32.275  1.00  0.00           C
ATOM   3876  C38 POPEK 168      89.059  22.085  33.615  1.00  0.00           C
ATOM   3879  C39 POPEK 168      88.200  22.375  34.855  1.00  0.00           C
ATOM   3882 0C31 POPEK 168      88.910  21.905  36.135  1.00  0.00           C
ATOM   3885 1C31 POPEK 168      88.031  21.925  37.395  1.00  0.00           C
ATOM   3888 2C31 POPEK 168      88.811  21.325  38.575  1.00  0.00           C
ATOM   3891 3C31 POPEK 168      87.979  20.905  39.795  1.00  0.00           C
ATOM   3894 4C31 POPEK 168      87.070  22.005  40.355  1.00  0.00           C
ATOM   3897 5C31 POPEK 168      86.390  21.565  41.655  1.00  0.00           C
ATOM   3900 6C31 POPEK 168      85.169  22.405  42.035  1.00  0.00           C
ATOM   3904  NH3 POPEL 169       7.469 122.814  22.625  1.00  0.00           N
ATOM   3908  C12 POPEL 169       8.019 124.234  22.625  1.00  0.00           C
ATOM   3911  C11 POPEL 169       8.589 124.675  23.975  1.00  0.00           C
ATOM   3914  P   POPEL 169       8.719 127.245  24.755  1.00  0.00           P
ATOM   3915  O13 POPEL 169       8.869 128.424  23.875  1.00  0.00           O
ATOM   3916  O14 POPEL 169       7.419 127.004  25.425  1.00  0.00           O
ATOM   3917  O11 POPEL 169       9.819 127.324  25.885  1.00  0.00           O
ATOM   3918  O12 POPEL 169       9.129 125.995  23.875  1.00  0.00           O
ATOM   3919  C1  POPEL 169       9.669 128.245  26.985  1.00  0.00           C
ATOM   3922  C2  POPEL 169       9.359 127.495  28.305  1.00  0.00           C
ATOM   3924  O21 POPEL 169       8.939 128.375  29.375  1.00  0.00           O
ATOM   3925  C21 POPEL 169       9.909 129.005  30.015  1.00  0.00           C
ATOM   3926  O22 POPEL 169      10.959 129.394  29.535  1.00  0.00           O
ATOM   3927  C22 POPEL 169       9.569 129.114  31.515  1.00  0.00           C
ATOM   3930  C3  POPEL 169      10.490 126.505  28.745  1.00  0.00           C
ATOM   3933  O31 POPEL 169      10.239 126.055  30.105  1.00  0.00           O
ATOM   3934  C31 POPEL 169       9.359 125.045  30.195  1.00  0.00           C
ATOM   3935  O32 POPEL 169       9.019 124.325  29.275  1.00  0.00           O
ATOM   3936  C32 POPEL 169       8.799 124.995  31.625  1.00  0.00           C
ATOM   3939  C23 POPEL 169      10.599 129.963  32.285  1.00  0.00           C
ATOM   3942  C24 POPEL 169      10.549 129.763  33.815  1.00  0.00           C
ATOM   3945  C25 POPEL 169      11.620 130.603  34.545  1.00  0.00           C
ATOM   3948  C26 POPEL 169      11.919 130.104  35.975  1.00  0.00           C
ATOM   3951  C27 POPEL 169      13.159 130.754  36.605  1.00  0.00           C
ATOM   3954  C28 POPEL 169      12.939 132.144  37.245  1.00  0.00           C
ATOM   3957  C29 POPEL 169      12.109 132.074  38.505  1.00  0.00           C
ATOM   3959 0C21 POPEL 169      12.049 132.993  39.475  1.00  0.00           C
ATOM   3961 1C21 POPEL 169      12.779 134.314  39.505  1.00  0.00           C
ATOM   3964 2C21 POPEL 169      13.729 134.474  40.705  1.00  0.00           C
ATOM   3967 3C21 POPEL 169      13.019 134.544  42.065  1.00  0.00           C
ATOM   3970 4C21 POPEL 169      13.969 134.873  43.235  1.00  0.00           C
ATOM   3973 5C21 POPEL 169      14.879 133.713  43.665  1.00  0.00           C
ATOM   3976 6C21 POPEL 169      14.170 132.593  44.435  1.00  0.00           C
ATOM   3979 7C21 POPEL 169      15.109 131.403  44.665  1.00  0.00           C
ATOM   3982 8C21 POPEL 169      14.419 130.174  45.275  1.00  0.00           C
ATOM   3986  C33 POPEL 169       7.349 124.474  31.635  1.00  0.00           C
ATOM   3989  C34 POPEL 169       6.459 124.964  32.795  1.00  0.00           C
ATOM   3992  C35 POPEL 169       6.759 124.364  34.185  1.00  0.00           C
ATOM   3995  C36 POPEL 169       7.239 125.435  35.165  1.00  0.00           C
ATOM   3998  C37 POPEL 169       7.129 125.054  36.655  1.00  0.00           C
ATOM   4001  C38 POPEL 169       7.509 126.245  37.535  1.00  0.00           C
ATOM   4004  C39 POPEL 169       7.309 126.055  39.045  1.00  0.00           C
ATOM   4007 0C31 POPEL 169       7.999 124.835  39.665  1.00  0.00           C
ATOM   4010 1C31 POPEL 169       8.149 124.975  41.195  1.00  0.00           C
ATOM   4013 2C31 POPEL 169       8.909 123.804  41.835  1.00  0.00           C
ATOM   4016 3C31 POPEL 169       9.589 124.155  43.165  1.00  0.00           C
ATOM   4019 4C31 POPEL 169      10.769 125.125  42.975  1.00  0.00           C
ATOM   4022 5C31 POPEL 169      11.789 125.094  44.125  1.00  0.00           C
ATOM   4025 6C31 POPEL 169      13.019 125.945  43.815  1.00  0.00           C
ATOM   4029  NH3 POPEM 170      71.410  28.285  26.565  1.00  0.00           N
ATOM   4033  C12 POPEM 170      72.520  29.235  26.275  1.00  0.00           C
ATOM   4036  C11 POPEM 170      73.729  28.795  27.095  1.00  0.00           C
ATOM   4039  P   POPEM 170      75.890  29.685  28.155  1.00  0.00           P
ATOM   4040  O13 POPEM 170      76.020  28.285  28.605  1.00  0.00           O
ATOM   4041  O14 POPEM 170      76.950  30.175  27.225  1.00  0.00           O
ATOM   4042  O11 POPEM 170      75.780  30.615  29.425  1.00  0.00           O
ATOM   4043  O12 POPEM 170      74.479  29.945  27.465  1.00  0.00           O
ATOM   4044  C1  POPEM 170      75.649  30.085  30.745  1.00  0.00           C
ATOM   4047  C2  POPEM 170      74.429  30.665  31.505  1.00  0.00           C
ATOM   4049  O21 POPEM 170      73.921  29.695  32.445  1.00  0.00           O
ATOM   4050  C21 POPEM 170      74.649  29.565  33.555  1.00  0.00           C
ATOM   4051  O22 POPEM 170      75.719  30.085  33.765  1.00  0.00           O
ATOM   4052  C22 POPEM 170      73.811  28.755  34.545  1.00  0.00           C
ATOM   4055  C3  POPEM 170      73.270  31.075  30.545  1.00  0.00           C
ATOM   4058  O31 POPEM 170      72.020  31.165  31.275  1.00  0.00           O
ATOM   4059  C31 POPEM 170      71.060  30.325  30.945  1.00  0.00           C
ATOM   4060  O32 POPEM 170      71.030  29.605  29.965  1.00  0.00           O
ATOM   4061  C32 POPEM 170      69.999  30.385  32.055  1.00  0.00           C
ATOM   4064  C23 POPEM 170      74.410  28.525  35.945  1.00  0.00           C
ATOM   4067  C24 POPEM 170      73.340  28.075  36.945  1.00  0.00           C
ATOM   4070  C25 POPEM 170      73.910  27.875  38.355  1.00  0.00           C
ATOM   4073  C26 POPEM 170      72.859  27.755  39.475  1.00  0.00           C
ATOM   4076  C27 POPEM 170      71.939  26.535  39.355  1.00  0.00           C
ATOM   4079  C28 POPEM 170      71.039  26.315  40.585  1.00  0.00           C
ATOM   4082  C29 POPEM 170      70.100  27.465  40.805  1.00  0.00           C
ATOM   4084 0C21 POPEM 170      69.910  28.185  41.935  1.00  0.00           C
ATOM   4086 1C21 POPEM 170      70.570  28.005  43.275  1.00  0.00           C
ATOM   4089 2C21 POPEM 170      69.549  27.685  44.385  1.00  0.00           C
ATOM   4092 3C21 POPEM 170      68.539  28.805  44.705  1.00  0.00           C
ATOM   4095 4C21 POPEM 170      67.540  28.375  45.785  1.00  0.00           C
ATOM   4098 5C21 POPEM 170      66.469  29.415  46.145  1.00  0.00           C
ATOM   4101 6C21 POPEM 170      65.299  29.465  45.155  1.00  0.00           C
ATOM   4104 7C21 POPEM 170      64.139  30.325  45.665  1.00  0.00           C
ATOM   4107 8C21 POPEM 170      63.079  30.625  44.595  1.00  0.00           C
ATOM   4111  C33 POPEM 170      69.031  29.185  32.085  1.00  0.00           C
ATOM   4114  C34 POPEM 170      67.880  29.235  31.075  1.00  0.00           C
ATOM   4117  C35 POPEM 170      66.969  27.995  31.235  1.00  0.00           C
ATOM   4120  C36 POPEM 170      65.929  28.155  32.355  1.00  0.00           C
ATOM   4123  C37 POPEM 170      65.100  26.885  32.575  1.00  0.00           C
ATOM   4126  C38 POPEM 170      64.350  26.865  33.915  1.00  0.00           C
ATOM   4129  C39 POPEM 170      63.219  27.905  33.995  1.00  0.00           C
ATOM   4132 0C31 POPEM 170      62.950  28.415  35.415  1.00  0.00           C
ATOM   4135 1C31 POPEM 170      61.660  29.255  35.475  1.00  0.00           C
ATOM   4138 2C31 POPEM 170      61.160  29.535  36.905  1.00  0.00           C
ATOM   4141 3C31 POPEM 170      61.889  30.675  37.635  1.00  0.00           C
ATOM   4144 4C31 POPEM 170      61.279  30.905  39.015  1.00  0.00           C
ATOM   4147 5C31 POPEM 170      61.959  31.985  39.865  1.00  0.00           C
ATOM   4150 6C31 POPEM 170      61.160  33.285  39.975  1.00  0.00           C
ATOM   4154  NH3 POPEN 171      34.579 112.295  63.985  1.00  0.00           N
ATOM   4158  C12 POPEN 171      35.239 110.934  63.855  1.00  0.00           C
ATOM   4161  C11 POPEN 171      34.949 110.045  65.075  1.00  0.00           C
ATOM   4164  P   POPEN 171      34.889 107.435  64.595  1.00  0.00           P
ATOM   4165  O13 POPEN 171      35.919 106.475  64.105  1.00  0.00           O
ATOM   4166  O14 POPEN 171      34.040 107.044  65.735  1.00  0.00           O
ATOM   4167  O11 POPEN 171      33.970 107.814  63.355  1.00  0.00           O
ATOM   4168  O12 POPEN 171      35.619 108.795  64.955  1.00  0.00           O
ATOM   4169  C1  POPEN 171      32.790 107.065  63.035  1.00  0.00           C
ATOM   4172  C2  POPEN 171      32.590 106.985  61.485  1.00  0.00           C
ATOM   4174  O21 POPEN 171      32.779 108.305  60.935  1.00  0.00           O
ATOM   4175  C21 POPEN 171      33.840 108.455  60.145  1.00  0.00           C
ATOM   4176  O22 POPEN 171      34.729 107.625  59.985  1.00  0.00           O
ATOM   4177  C22 POPEN 171      33.699 109.784  59.405  1.00  0.00           C
ATOM   4180  C3  POPEN 171      31.199 106.414  61.025  1.00  0.00           C
ATOM   4183  O31 POPEN 171      30.660 107.095  59.885  1.00  0.00           O
ATOM   4184  C31 POPEN 171      30.959 106.795  58.605  1.00  0.00           C
ATOM   4185  O32 POPEN 171      30.459 107.375  57.655  1.00  0.00           O
ATOM   4186  C32 POPEN 171      32.049 105.735  58.445  1.00  0.00           C
ATOM   4189  C23 POPEN 171      34.000 109.654  57.905  1.00  0.00           C
ATOM   4192  C24 POPEN 171      32.849 110.155  57.025  1.00  0.00           C
ATOM   4195  C25 POPEN 171      33.240 109.875  55.575  1.00  0.00           C
ATOM   4198  C26 POPEN 171      32.340 110.425  54.485  1.00  0.00           C
ATOM   4201  C27 POPEN 171      32.959 109.995  53.145  1.00  0.00           C
ATOM   4204  C28 POPEN 171      32.139 110.374  51.915  1.00  0.00           C
ATOM   4207  C29 POPEN 171      32.779 109.805  50.675  1.00  0.00           C
ATOM   4209 0C21 POPEN 171      32.509 110.234  49.435  1.00  0.00           C
ATOM   4211 1C21 POPEN 171      31.489 111.284  49.085  1.00  0.00           C
ATOM   4214 2C21 POPEN 171      30.709 110.864  47.825  1.00  0.00           C
ATOM   4217 3C21 POPEN 171      29.920 109.565  48.035  1.00  0.00           C
ATOM   4220 4C21 POPEN 171      29.369 109.015  46.715  1.00  0.00           C
ATOM   4223 5C21 POPEN 171      28.979 107.524  46.805  1.00  0.00           C
ATOM   4226 6C21 POPEN 171      27.979 107.205  47.925  1.00  0.00           C
ATOM   4229 7C21 POPEN 171      27.319 105.845  47.725  1.00  0.00           C
ATOM   4232 8C21 POPEN 171      26.219 105.525  48.745  1.00  0.00           C
ATOM   4236  C33 POPEN 171      32.669 105.745  57.025  1.00  0.00           C
ATOM   4239  C34 POPEN 171      34.029 105.024  56.995  1.00  0.00           C
ATOM   4242  C35 POPEN 171      33.910 103.495  56.855  1.00  0.00           C
ATOM   4245  C36 POPEN 171      35.069 102.885  56.065  1.00  0.00           C
ATOM   4248  C37 POPEN 171      34.590 102.154  54.795  1.00  0.00           C
ATOM   4251  C38 POPEN 171      35.599 102.184  53.645  1.00  0.00           C
ATOM   4254  C39 POPEN 171      34.959 101.864  52.285  1.00  0.00           C
ATOM   4257 0C31 POPEN 171      34.160 100.554  52.315  1.00  0.00           C
ATOM   4260 1C31 POPEN 171      33.959  99.924  50.935  1.00  0.00           C
ATOM   4263 2C31 POPEN 171      33.110  98.655  51.005  1.00  0.00           C
ATOM   4266 3C31 POPEN 171      31.609  98.954  50.965  1.00  0.00           C
ATOM   4269 4C31 POPEN 171      30.740  97.715  51.205  1.00  0.00           C
ATOM   4272 5C31 POPEN 171      29.260  97.995  50.945  1.00  0.00           C
ATOM   4275 6C31 POPEN 171      28.379  96.755  51.045  1.00  0.00           C
ATOM   4279  NH3 POPEO 172      38.529  81.365  63.575  1.00  0.00           N
ATOM   4283  C12 POPEO 172      39.469  81.815  62.495  1.00  0.00           C
ATOM   4286  C11 POPEO 172      40.879  81.904  63.055  1.00  0.00           C
ATOM   4289  P   POPEO 172      43.069  83.105  62.665  1.00  0.00           P
ATOM   4290  O13 POPEO 172      42.700  83.965  63.815  1.00  0.00           O
ATOM   4291  O14 POPEO 172      43.979  81.965  62.865  1.00  0.00           O
ATOM   4292  O11 POPEO 172      43.600  83.994  61.465  1.00  0.00           O
ATOM   4293  O12 POPEO 172      41.719  82.524  62.075  1.00  0.00           O
ATOM   4294  C1  POPEO 172      44.819  83.574  60.845  1.00  0.00           C
ATOM   4297  C2  POPEO 172      45.200  84.595  59.765  1.00  0.00           C
ATOM   4299  O21 POPEO 172      45.609  83.865  58.595  1.00  0.00           O
ATOM   4300  C21 POPEO 172      45.369  84.535  57.475  1.00  0.00           C
ATOM   4301  O22 POPEO 172      45.970  85.525  57.095  1.00  0.00           O
ATOM   4302  C22 POPEO 172      44.219  83.895  56.745  1.00  0.00           C
ATOM   4305  C3  POPEO 172      46.250  85.624  60.285  1.00  0.00           C
ATOM   4308  O31 POPEO 172      46.430  86.775  59.435  1.00  0.00           O
ATOM   4309  C31 POPEO 172      45.350  87.554  59.315  1.00  0.00           C
ATOM   4310  O32 POPEO 172      44.349  87.475  60.005  1.00  0.00           O
ATOM   4311  C32 POPEO 172      45.569  88.585  58.205  1.00  0.00           C
ATOM   4314  C23 POPEO 172      44.160  84.374  55.275  1.00  0.00           C
ATOM   4317  C24 POPEO 172      43.079  83.635  54.485  1.00  0.00           C
ATOM   4320  C25 POPEO 172      42.930  84.185  53.065  1.00  0.00           C
ATOM   4323  C26 POPEO 172      44.079  83.825  52.115  1.00  0.00           C
ATOM   4326  C27 POPEO 172      43.810  84.385  50.715  1.00  0.00           C
ATOM   4329  C28 POPEO 172      44.970  84.105  49.735  1.00  0.00           C
ATOM   4332  C29 POPEO 172      44.860  84.914  48.465  1.00  0.00           C
ATOM   4334 0C21 POPEO 172      45.459  84.625  47.295  1.00  0.00           C
ATOM   4336 1C21 POPEO 172      46.350  83.445  47.015  1.00  0.00           C
ATOM   4339 2C21 POPEO 172      45.760  82.594  45.875  1.00  0.00           C
ATOM   4342 3C21 POPEO 172      46.630  81.365  45.545  1.00  0.00           C
ATOM   4345 4C21 POPEO 172      46.240  80.754  44.195  1.00  0.00           C
ATOM   4348 5C21 POPEO 172      46.670  79.295  44.035  1.00  0.00           C
ATOM   4351 6C21 POPEO 172      48.169  79.015  44.195  1.00  0.00           C
ATOM   4354 7C21 POPEO 172      48.429  77.505  44.185  1.00  0.00           C
ATOM   4357 8C21 POPEO 172      49.869  77.094  44.495  1.00  0.00           C
ATOM   4361  C33 POPEO 172      44.549  88.495  57.045  1.00  0.00           C
ATOM   4364  C34 POPEO 172      45.089  89.205  55.805  1.00  0.00           C
ATOM   4367  C35 POPEO 172      44.270  88.975  54.525  1.00  0.00           C
ATOM   4370  C36 POPEO 172      45.089  89.364  53.285  1.00  0.00           C
ATOM   4373  C37 POPEO 172      44.299  89.234  51.975  1.00  0.00           C
ATOM   4376  C38 POPEO 172      45.209  88.965  50.765  1.00  0.00           C
ATOM   4379  C39 POPEO 172      44.479  89.075  49.415  1.00  0.00           C
ATOM   4382 0C31 POPEO 172      43.060  88.515  49.455  1.00  0.00           C
ATOM   4385 1C31 POPEO 172      42.420  88.355  48.075  1.00  0.00           C
ATOM   4388 2C31 POPEO 172      40.960  87.905  48.205  1.00  0.00           C
ATOM   4391 3C31 POPEO 172      40.329  87.554  46.855  1.00  0.00           C
ATOM   4394 4C31 POPEO 172      38.880  87.065  46.995  1.00  0.00           C
ATOM   4397 5C31 POPEO 172      38.209  86.895  45.625  1.00  0.00           C
ATOM   4400 6C31 POPEO 172      36.849  86.204  45.685  1.00  0.00           C
ATOM   4404  NH3 POPEP 173      51.160  54.695  19.255  1.00  0.00           N
ATOM   4408  C12 POPEP 173      52.169  55.495  18.455  1.00  0.00           C
ATOM   4411  C11 POPEP 173      53.639  55.045  18.695  1.00  0.00           C
ATOM   4414  P   POPEP 173      53.869  54.414  21.255  1.00  0.00           P
ATOM   4415  O13 POPEP 173      55.240  54.245  21.805  1.00  0.00           O
ATOM   4416  O14 POPEP 173      53.169  55.705  21.375  1.00  0.00           O
ATOM   4417  O11 POPEP 173      52.959  53.304  21.945  1.00  0.00           O
ATOM   4418  O12 POPEP 173      53.810  54.035  19.715  1.00  0.00           O
ATOM   4419  C1  POPEP 173      52.090  53.745  23.005  1.00  0.00           C
ATOM   4422  C2  POPEP 173      52.770  54.255  24.345  1.00  0.00           C
ATOM   4424  O21 POPEP 173      51.819  54.235  25.425  1.00  0.00           O
ATOM   4425  C21 POPEP 173      50.890  55.195  25.365  1.00  0.00           C
ATOM   4426  O22 POPEP 173      50.709  55.955  24.435  1.00  0.00           O
ATOM   4427  C22 POPEP 173      50.079  55.225  26.675  1.00  0.00           C
ATOM   4430  C3  POPEP 173      53.559  55.625  24.345  1.00  0.00           C
ATOM   4433  O31 POPEP 173      53.839  56.165  25.675  1.00  0.00           O
ATOM   4434  C31 POPEP 173      54.910  55.585  26.215  1.00  0.00           C
ATOM   4435  O32 POPEP 173      55.469  54.595  25.765  1.00  0.00           O
ATOM   4436  C32 POPEP 173      55.359  56.225  27.535  1.00  0.00           C
ATOM   4439  C23 POPEP 173      50.590  54.235  27.745  1.00  0.00           C
ATOM   4442  C24 POPEP 173      49.840  54.274  29.085  1.00  0.00           C
ATOM   4445  C25 POPEP 173      50.319  55.375  30.045  1.00  0.00           C
ATOM   4448  C26 POPEP 173      49.629  55.315  31.405  1.00  0.00           C
ATOM   4451  C27 POPEP 173      49.949  56.545  32.275  1.00  0.00           C
ATOM   4454  C28 POPEP 173      48.979  56.735  33.455  1.00  0.00           C
ATOM   4457  C29 POPEP 173      49.359  56.004  34.715  1.00  0.00           C
ATOM   4459 0C21 POPEP 173      49.699  56.545  35.905  1.00  0.00           C
ATOM   4461 1C21 POPEP 173      49.850  58.015  36.225  1.00  0.00           C
ATOM   4464 2C21 POPEP 173      48.750  58.635  37.125  1.00  0.00           C
ATOM   4467 3C21 POPEP 173      48.379  57.805  38.345  1.00  0.00           C
ATOM   4470 4C21 POPEP 173      47.610  58.615  39.405  1.00  0.00           C
ATOM   4473 5C21 POPEP 173      48.520  59.094  40.535  1.00  0.00           C
ATOM   4476 6C21 POPEP 173      47.750  59.775  41.685  1.00  0.00           C
ATOM   4479 7C21 POPEP 173      48.590  59.885  42.965  1.00  0.00           C
ATOM   4482 8C21 POPEP 173      47.859  60.585  44.105  1.00  0.00           C
ATOM   4486  C33 POPEP 173      55.200  55.185  28.665  1.00  0.00           C
ATOM   4489  C34 POPEP 173      55.840  55.565  30.015  1.00  0.00           C
ATOM   4492  C35 POPEP 173      57.360  55.755  30.005  1.00  0.00           C
ATOM   4495  C36 POPEP 173      58.079  54.825  30.975  1.00  0.00           C
ATOM   4498  C37 POPEP 173      59.561  55.195  31.125  1.00  0.00           C
ATOM   4501  C38 POPEP 173      60.289  54.305  32.135  1.00  0.00           C
ATOM   4504  C39 POPEP 173      59.689  54.375  33.545  1.00  0.00           C
ATOM   4507 0C31 POPEP 173      60.669  53.865  34.605  1.00  0.00           C
ATOM   4510 1C31 POPEP 173      60.150  54.065  36.025  1.00  0.00           C
ATOM   4513 2C31 POPEP 173      61.250  53.785  37.055  1.00  0.00           C
ATOM   4516 3C31 POPEP 173      60.929  54.405  38.425  1.00  0.00           C
ATOM   4519 4C31 POPEP 173      59.710  53.765  39.085  1.00  0.00           C
ATOM   4522 5C31 POPEP 173      59.389  54.385  40.445  1.00  0.00           C
ATOM   4525 6C31 POPEP 173      58.359  53.575  41.225  1.00  0.00           C
ATOM   4529  NH3 POPEQ 174      20.059  18.905  64.005  1.00  0.00           N
ATOM   4533  C12 POPEQ 174      21.410  18.355  64.425  1.00  0.00           C
ATOM   4536  C11 POPEQ 174      22.090  17.455  63.375  1.00  0.00           C
ATOM   4539  P   POPEQ 174      22.979  15.335  64.735  1.00  0.00           P
ATOM   4540  O13 POPEQ 174      24.130  14.405  64.585  1.00  0.00           O
ATOM   4541  O14 POPEQ 174      22.539  15.675  66.115  1.00  0.00           O
ATOM   4542  O11 POPEQ 174      21.789  14.675  63.915  1.00  0.00           O
ATOM   4543  O12 POPEQ 174      23.180  16.705  63.935  1.00  0.00           O
ATOM   4544  C1  POPEQ 174      22.109  14.095  62.635  1.00  0.00           C
ATOM   4547  C2  POPEQ 174      20.919  13.245  62.105  1.00  0.00           C
ATOM   4549  O21 POPEQ 174      21.069  12.975  60.695  1.00  0.00           O
ATOM   4550  C21 POPEQ 174      21.849  11.965  60.375  1.00  0.00           C
ATOM   4551  O22 POPEQ 174      22.649  11.405  61.115  1.00  0.00           O
ATOM   4552  C22 POPEQ 174      21.469  11.515  58.965  1.00  0.00           C
ATOM   4555  C3  POPEQ 174      19.589  14.015  62.295  1.00  0.00           C
ATOM   4558  O31 POPEQ 174      18.479  13.375  61.615  1.00  0.00           O
ATOM   4559  C31 POPEQ 174      18.299  13.815  60.365  1.00  0.00           C
ATOM   4560  O32 POPEQ 174      18.859  14.785  59.895  1.00  0.00           O
ATOM   4561  C32 POPEQ 174      17.319  12.915  59.605  1.00  0.00           C
ATOM   4564  C23 POPEQ 174      22.660  11.175  58.045  1.00  0.00           C
ATOM   4567  C24 POPEQ 174      22.179  10.775  56.635  1.00  0.00           C
ATOM   4570  C25 POPEQ 174      23.359  10.665  55.665  1.00  0.00           C
ATOM   4573  C26 POPEQ 174      23.020  10.065  54.305  1.00  0.00           C
ATOM   4576  C27 POPEQ 174      24.309   9.895  53.495  1.00  0.00           C
ATOM   4579  C28 POPEQ 174      24.179   9.025  52.235  1.00  0.00           C
ATOM   4582  C29 POPEQ 174      25.559   8.585  51.815  1.00  0.00           C
ATOM   4584 0C21 POPEQ 174      25.959   8.235  50.585  1.00  0.00           C
ATOM   4586 1C21 POPEQ 174      25.099   8.175  49.345  1.00  0.00           C
ATOM   4589 2C21 POPEQ 174      25.420   9.305  48.355  1.00  0.00           C
ATOM   4592 3C21 POPEQ 174      24.569   9.155  47.095  1.00  0.00           C
ATOM   4595 4C21 POPEQ 174      24.819  10.235  46.025  1.00  0.00           C
ATOM   4598 5C21 POPEQ 174      24.319   9.775  44.655  1.00  0.00           C
ATOM   4601 6C21 POPEQ 174      22.819   9.435  44.625  1.00  0.00           C
ATOM   4604 7C21 POPEQ 174      22.379   8.945  43.235  1.00  0.00           C
ATOM   4607 8C21 POPEQ 174      21.040   8.205  43.245  1.00  0.00           C
ATOM   4611  C33 POPEQ 174      17.609  12.905  58.085  1.00  0.00           C
ATOM   4614  C34 POPEQ 174      17.109  11.655  57.345  1.00  0.00           C
ATOM   4617  C35 POPEQ 174      17.639  11.695  55.905  1.00  0.00           C
ATOM   4620  C36 POPEQ 174      17.289  10.495  55.015  1.00  0.00           C
ATOM   4623  C37 POPEQ 174      17.719  10.795  53.565  1.00  0.00           C
ATOM   4626  C38 POPEQ 174      17.889   9.565  52.665  1.00  0.00           C
ATOM   4629  C39 POPEQ 174      16.569   8.915  52.215  1.00  0.00           C
ATOM   4632 0C31 POPEQ 174      16.849   7.765  51.245  1.00  0.00           C
ATOM   4635 1C31 POPEQ 174      15.609   7.095  50.645  1.00  0.00           C
ATOM   4638 2C31 POPEQ 174      15.949   5.675  50.165  1.00  0.00           C
ATOM   4641 3C31 POPEQ 174      14.910   5.025  49.245  1.00  0.00           C
ATOM   4644 4C31 POPEQ 174      13.459   5.215  49.685  1.00  0.00           C
ATOM   4647 5C31 POPEQ 174      12.509   4.165  49.095  1.00  0.00           C
ATOM   4650 6C31 POPEQ 174      11.040   4.515  49.255  1.00  0.00           C
ATOM   4654  NH3 POPER 175     117.961  44.325  66.675  1.00  0.00           N
ATOM   4658  C12 POPER 175     117.160  45.245  67.555  1.00  0.00           C
ATOM   4661  C11 POPER 175     117.869  46.594  67.735  1.00  0.00           C
ATOM   4664  P   POPER 175     116.039  47.855  69.175  1.00  0.00           P
ATOM   4665  O13 POPER 175     115.239  46.935  70.005  1.00  0.00           O
ATOM   4666  O14 POPER 175     116.260  49.235  69.705  1.00  0.00           O
ATOM   4667  O11 POPER 175     115.391  47.985  67.735  1.00  0.00           O
ATOM   4668  O12 POPER 175     117.459  47.205  68.955  1.00  0.00           O
ATOM   4669  C1  POPER 175     114.491  49.085  67.535  1.00  0.00           C
ATOM   4672  C2  POPER 175     113.449  48.805  66.415  1.00  0.00           C
ATOM   4674  O21 POPER 175     114.141  48.455  65.195  1.00  0.00           O
ATOM   4675  C21 POPER 175     113.449  47.585  64.455  1.00  0.00           C
ATOM   4676  O22 POPER 175     112.479  46.945  64.825  1.00  0.00           O
ATOM   4677  C22 POPER 175     114.030  47.525  63.035  1.00  0.00           C
ATOM   4680  C3  POPER 175     112.540  50.055  66.175  1.00  0.00           C
ATOM   4683  O31 POPER 175     111.969  50.085  64.835  1.00  0.00           O
ATOM   4684  C31 POPER 175     111.431  51.255  64.505  1.00  0.00           C
ATOM   4685  O32 POPER 175     111.431  52.245  65.225  1.00  0.00           O
ATOM   4686  C32 POPER 175     110.929  51.215  63.065  1.00  0.00           C
ATOM   4689  C23 POPER 175     113.241  46.524  62.175  1.00  0.00           C
ATOM   4692  C24 POPER 175     113.729  46.405  60.725  1.00  0.00           C
ATOM   4695  C25 POPER 175     113.079  45.204  60.025  1.00  0.00           C
ATOM   4698  C26 POPER 175     113.320  45.075  58.515  1.00  0.00           C
ATOM   4701  C27 POPER 175     112.939  43.655  58.075  1.00  0.00           C
ATOM   4704  C28 POPER 175     113.110  43.304  56.595  1.00  0.00           C
ATOM   4707  C29 POPER 175     112.030  43.865  55.695  1.00  0.00           C
ATOM   4709 0C21 POPER 175     112.240  44.554  54.555  1.00  0.00           C
ATOM   4711 1C21 POPER 175     113.600  44.925  54.005  1.00  0.00           C
ATOM   4714 2C21 POPER 175     114.351  43.735  53.375  1.00  0.00           C
ATOM   4717 3C21 POPER 175     113.729  43.185  52.085  1.00  0.00           C
ATOM   4720 4C21 POPER 175     114.480  41.925  51.625  1.00  0.00           C
ATOM   4723 5C21 POPER 175     114.399  41.655  50.115  1.00  0.00           C
ATOM   4726 6C21 POPER 175     112.970  41.395  49.605  1.00  0.00           C
ATOM   4729 7C21 POPER 175     112.970  40.765  48.205  1.00  0.00           C
ATOM   4732 8C21 POPER 175     111.571  40.485  47.675  1.00  0.00           C
ATOM   4736  C33 POPER 175     110.509  52.615  62.555  1.00  0.00           C
ATOM   4739  C34 POPER 175     109.539  52.575  61.365  1.00  0.00           C
ATOM   4742  C35 POPER 175     110.190  52.105  60.065  1.00  0.00           C
ATOM   4745  C36 POPER 175     109.189  52.145  58.895  1.00  0.00           C
ATOM   4748  C37 POPER 175     109.699  51.405  57.645  1.00  0.00           C
ATOM   4751  C38 POPER 175     108.760  51.555  56.445  1.00  0.00           C
ATOM   4754  C39 POPER 175     108.979  52.825  55.625  1.00  0.00           C
ATOM   4757 0C31 POPER 175     110.340  52.865  54.915  1.00  0.00           C
ATOM   4760 1C31 POPER 175     110.430  53.975  53.855  1.00  0.00           C
ATOM   4763 2C31 POPER 175     111.829  54.565  53.665  1.00  0.00           C
ATOM   4766 3C31 POPER 175     112.939  53.515  53.475  1.00  0.00           C
ATOM   4769 4C31 POPER 175     114.250  54.145  53.025  1.00  0.00           C
ATOM   4772 5C31 POPER 175     115.410  53.145  52.995  1.00  0.00           C
ATOM   4775 6C31 POPER 175     116.650  53.665  52.265  1.00  0.00           C
ATOM   4779  NH3 POPES 176      81.110  41.375  25.035  1.00  0.00           N
ATOM   4783  C12 POPES 176      81.311  41.245  23.555  1.00  0.00           C
ATOM   4786  C11 POPES 176      82.799  41.175  23.255  1.00  0.00           C
ATOM   4789  P   POPES 176      84.959  42.405  23.995  1.00  0.00           P
ATOM   4790  O13 POPES 176      85.601  41.785  22.815  1.00  0.00           O
ATOM   4791  O14 POPES 176      85.239  43.835  24.225  1.00  0.00           O
ATOM   4792  O11 POPES 176      85.330  41.565  25.275  1.00  0.00           O
ATOM   4793  O12 POPES 176      83.410  42.275  23.905  1.00  0.00           O
ATOM   4794  C1  POPES 176      84.430  41.395  26.365  1.00  0.00           C
ATOM   4797  C2  POPES 176      85.210  41.145  27.695  1.00  0.00           C
ATOM   4799  O21 POPES 176      84.421  40.864  28.885  1.00  0.00           O
ATOM   4800  C21 POPES 176      83.119  40.555  28.825  1.00  0.00           C
ATOM   4801  O22 POPES 176      82.300  41.004  28.055  1.00  0.00           O
ATOM   4802  C22 POPES 176      82.830  39.435  29.825  1.00  0.00           C
ATOM   4805  C3  POPES 176      86.330  42.235  27.905  1.00  0.00           C
ATOM   4808  O31 POPES 176      86.270  43.035  29.105  1.00  0.00           O
ATOM   4809  C31 POPES 176      86.939  42.525  30.125  1.00  0.00           C
ATOM   4810  O32 POPES 176      87.199  41.345  30.295  1.00  0.00           O
ATOM   4811  C32 POPES 176      87.429  43.655  31.035  1.00  0.00           C
ATOM   4814  C23 POPES 176      81.869  39.825  30.975  1.00  0.00           C
ATOM   4817  C24 POPES 176      82.619  40.225  32.245  1.00  0.00           C
ATOM   4820  C25 POPES 176      81.921  39.745  33.525  1.00  0.00           C
ATOM   4823  C26 POPES 176      82.850  39.694  34.755  1.00  0.00           C
ATOM   4826  C27 POPES 176      82.230  38.875  35.885  1.00  0.00           C
ATOM   4829  C28 POPES 176      83.149  38.675  37.095  1.00  0.00           C
ATOM   4832  C29 POPES 176      83.040  39.815  38.075  1.00  0.00           C
ATOM   4834 0C21 POPES 176      82.271  39.834  39.185  1.00  0.00           C
ATOM   4836 1C21 POPES 176      81.369  38.725  39.665  1.00  0.00           C
ATOM   4839 2C21 POPES 176      81.890  38.045  40.945  1.00  0.00           C
ATOM   4842 3C21 POPES 176      81.811  38.965  42.175  1.00  0.00           C
ATOM   4845 4C21 POPES 176      82.149  38.255  43.495  1.00  0.00           C
ATOM   4848 5C21 POPES 176      81.839  39.155  44.695  1.00  0.00           C
ATOM   4851 6C21 POPES 176      81.769  38.415  46.035  1.00  0.00           C
ATOM   4854 7C21 POPES 176      81.180  39.305  47.145  1.00  0.00           C
ATOM   4857 8C21 POPES 176      81.110  38.635  48.515  1.00  0.00           C
ATOM   4861  C33 POPES 176      87.970  43.185  32.415  1.00  0.00           C
ATOM   4864  C34 POPES 176      89.030  44.145  32.985  1.00  0.00           C
ATOM   4867  C35 POPES 176      89.539  43.745  34.385  1.00  0.00           C
ATOM   4870  C36 POPES 176      88.650  44.225  35.545  1.00  0.00           C
ATOM   4873  C37 POPES 176      89.250  43.915  36.925  1.00  0.00           C
ATOM   4876  C38 POPES 176      88.449  44.554  38.075  1.00  0.00           C
ATOM   4879  C39 POPES 176      88.910  44.065  39.455  1.00  0.00           C
ATOM   4882 0C31 POPES 176      88.329  44.865  40.635  1.00  0.00           C
ATOM   4885 1C31 POPES 176      88.760  44.255  41.975  1.00  0.00           C
ATOM   4888 2C31 POPES 176      88.449  45.115  43.205  1.00  0.00           C
ATOM   4891 3C31 POPES 176      89.199  44.595  44.435  1.00  0.00           C
ATOM   4894 4C31 POPES 176      88.950  45.385  45.725  1.00  0.00           C
ATOM   4897 5C31 POPES 176      89.910  44.945  46.845  1.00  0.00           C
ATOM   4900 6C31 POPES 176      89.600  45.555  48.205  1.00  0.00           C
ATOM   4904  NH3 POPET 177     123.171  60.435  62.755  1.00  0.00           N
ATOM   4908  C12 POPET 177     121.781  59.995  63.115  1.00  0.00           C
ATOM   4911  C11 POPET 177     120.969  61.125  63.785  1.00  0.00           C
ATOM   4914  P   POPET 177     121.629  63.575  63.085  1.00  0.00           P
ATOM   4915  O13 POPET 177     121.219  64.255  64.335  1.00  0.00           O
ATOM   4916  O14 POPET 177     123.049  63.215  62.855  1.00  0.00           O
ATOM   4917  O11 POPET 177     121.150  64.425  61.845  1.00  0.00           O
ATOM   4918  O12 POPET 177     120.820  62.235  62.905  1.00  0.00           O
ATOM   4919  C1  POPET 177     119.959  64.125  61.105  1.00  0.00           C
ATOM   4922  C2  POPET 177     120.280  63.345  59.795  1.00  0.00           C
ATOM   4924  O21 POPET 177     120.190  64.265  58.685  1.00  0.00           O
ATOM   4925  C21 POPET 177     121.300  64.414  58.015  1.00  0.00           C
ATOM   4926  O22 POPET 177     122.329  63.795  58.175  1.00  0.00           O
ATOM   4927  C22 POPET 177     121.130  65.605  57.065  1.00  0.00           C
ATOM   4930  C3  POPET 177     119.290  62.184  59.555  1.00  0.00           C
ATOM   4933  O31 POPET 177     119.710  61.345  58.455  1.00  0.00           O
ATOM   4934  C31 POPET 177     119.110  61.285  57.245  1.00  0.00           C
ATOM   4935  O32 POPET 177     119.421  60.475  56.395  1.00  0.00           O
ATOM   4936  C32 POPET 177     118.049  62.375  56.995  1.00  0.00           C
ATOM   4939  C23 POPET 177     121.851  65.435  55.705  1.00  0.00           C
ATOM   4942  C24 POPET 177     122.120  66.795  55.055  1.00  0.00           C
ATOM   4945  C25 POPET 177     123.110  66.715  53.895  1.00  0.00           C
ATOM   4948  C26 POPET 177     122.400  66.865  52.545  1.00  0.00           C
ATOM   4951  C27 POPET 177     123.381  66.945  51.355  1.00  0.00           C
ATOM   4954  C28 POPET 177     122.681  67.255  50.015  1.00  0.00           C
ATOM   4957  C29 POPET 177     121.750  66.155  49.575  1.00  0.00           C
ATOM   4959 0C21 POPET 177     121.670  65.585  48.355  1.00  0.00           C
ATOM   4961 1C21 POPET 177     122.500  65.905  47.135  1.00  0.00           C
ATOM   4964 2C21 POPET 177     123.329  64.705  46.655  1.00  0.00           C
ATOM   4967 3C21 POPET 177     122.500  63.565  46.045  1.00  0.00           C
ATOM   4970 4C21 POPET 177     122.120  62.445  47.035  1.00  0.00           C
ATOM   4973 5C21 POPET 177     123.149  61.305  47.115  1.00  0.00           C
ATOM   4976 6C21 POPET 177     122.580  59.935  46.705  1.00  0.00           C
ATOM   4979 7C21 POPET 177     123.510  58.775  47.065  1.00  0.00           C
ATOM   4982 8C21 POPET 177     122.920  57.395  46.765  1.00  0.00           C
ATOM   4986  C33 POPET 177     117.429  62.285  55.575  1.00  0.00           C
ATOM   4989  C34 POPET 177     116.349  63.345  55.365  1.00  0.00           C
ATOM   4992  C35 POPET 177     115.210  62.885  54.435  1.00  0.00           C
ATOM   4995  C36 POPET 177     115.420  63.265  52.965  1.00  0.00           C
ATOM   4998  C37 POPET 177     114.520  62.475  52.015  1.00  0.00           C
ATOM   5001  C38 POPET 177     114.421  63.085  50.615  1.00  0.00           C
ATOM   5004  C39 POPET 177     113.709  62.145  49.635  1.00  0.00           C
ATOM   5007 0C31 POPET 177     113.320  62.885  48.355  1.00  0.00           C
ATOM   5010 1C31 POPET 177     112.540  62.025  47.365  1.00  0.00           C
ATOM   5013 2C31 POPET 177     112.210  62.755  46.055  1.00  0.00           C
ATOM   5016 3C31 POPET 177     111.349  64.015  46.255  1.00  0.00           C
ATOM   5019 4C31 POPET 177     111.139  64.804  44.965  1.00  0.00           C
ATOM   5022 5C31 POPET 177     110.680  66.235  45.245  1.00  0.00           C
ATOM   5025 6C31 POPET 177     110.570  67.094  43.985  1.00  0.00           C
ATOM   5029  NH3 POPEU 178      98.790  90.885  24.345  1.00  0.00           N
ATOM   5033  C12 POPEU 178     100.220  91.295  24.035  1.00  0.00           C
ATOM   5036  C11 POPEU 178     100.470  92.765  24.435  1.00  0.00           C
ATOM   5039  P   POPEU 178     103.060  93.375  24.645  1.00  0.00           P
ATOM   5040  O13 POPEU 178     104.071  92.534  23.975  1.00  0.00           O
ATOM   5041  O14 POPEU 178     103.460  94.795  24.735  1.00  0.00           O
ATOM   5042  O11 POPEU 178     102.739  92.804  26.085  1.00  0.00           O
ATOM   5043  O12 POPEU 178     101.689  93.254  23.885  1.00  0.00           O
ATOM   5044  C1  POPEU 178     103.820  92.704  27.025  1.00  0.00           C
ATOM   5047  C2  POPEU 178     103.910  93.975  27.905  1.00  0.00           C
ATOM   5049  O21 POPEU 178     105.130  93.875  28.675  1.00  0.00           O
ATOM   5050  C21 POPEU 178     105.560  95.054  29.125  1.00  0.00           C
ATOM   5051  O22 POPEU 178     105.020  96.125  28.945  1.00  0.00           O
ATOM   5052  C22 POPEU 178     106.851  94.855  29.915  1.00  0.00           C
ATOM   5055  C3  POPEU 178     102.640  94.045  28.805  1.00  0.00           C
ATOM   5058  O31 POPEU 178     102.790  94.914  29.945  1.00  0.00           O
ATOM   5059  C31 POPEU 178     102.249  96.125  29.815  1.00  0.00           C
ATOM   5060  O32 POPEU 178     101.470  96.465  28.945  1.00  0.00           O
ATOM   5061  C32 POPEU 178     102.640  96.955  31.055  1.00  0.00           C
ATOM   5064  C23 POPEU 178     107.249  96.105  30.735  1.00  0.00           C
ATOM   5067  C24 POPEU 178     106.629  96.125  32.135  1.00  0.00           C
ATOM   5070  C25 POPEU 178     106.890  97.464  32.845  1.00  0.00           C
ATOM   5073  C26 POPEU 178     106.380  97.534  34.285  1.00  0.00           C
ATOM   5076  C27 POPEU 178     107.039  96.515  35.235  1.00  0.00           C
ATOM   5079  C28 POPEU 178     106.980  96.935  36.725  1.00  0.00           C
ATOM   5082  C29 POPEU 178     107.990  98.014  37.045  1.00  0.00           C
ATOM   5084 0C21 POPEU 178     108.620  98.205  38.225  1.00  0.00           C
ATOM   5086 1C21 POPEU 178     108.449  97.405  39.485  1.00  0.00           C
ATOM   5089 2C21 POPEU 178     109.781  97.105  40.215  1.00  0.00           C
ATOM   5092 3C21 POPEU 178     110.689  96.164  39.415  1.00  0.00           C
ATOM   5095 4C21 POPEU 178     111.759  95.455  40.265  1.00  0.00           C
ATOM   5098 5C21 POPEU 178     113.130  96.135  40.265  1.00  0.00           C
ATOM   5101 6C21 POPEU 178     114.229  95.185  40.735  1.00  0.00           C
ATOM   5104 7C21 POPEU 178     114.040  94.715  42.175  1.00  0.00           C
ATOM   5107 8C21 POPEU 178     115.099  93.704  42.595  1.00  0.00           C
ATOM   5111  C33 POPEU 178     103.031  98.394  30.685  1.00  0.00           C
ATOM   5114  C34 POPEU 178     103.101  99.334  31.895  1.00  0.00           C
ATOM   5117  C35 POPEU 178     103.510 100.775  31.525  1.00  0.00           C
ATOM   5120  C36 POPEU 178     105.010 101.015  31.485  1.00  0.00           C
ATOM   5123  C37 POPEU 178     105.601 101.185  32.885  1.00  0.00           C
ATOM   5126  C38 POPEU 178     107.109 101.274  32.795  1.00  0.00           C
ATOM   5129  C39 POPEU 178     107.770 101.265  34.175  1.00  0.00           C
ATOM   5132 0C31 POPEU 178     109.100 100.525  34.105  1.00  0.00           C
ATOM   5135 1C31 POPEU 178     110.050 100.875  35.255  1.00  0.00           C
ATOM   5138 2C31 POPEU 178     111.290  99.995  35.175  1.00  0.00           C
ATOM   5141 3C31 POPEU 178     112.380 100.365  36.175  1.00  0.00           C
ATOM   5144 4C31 POPEU 178     112.009 100.054  37.625  1.00  0.00           C
ATOM   5147 5C31 POPEU 178     113.171 100.295  38.585  1.00  0.00           C
ATOM   5150 6C31 POPEU 178     112.840  99.914  40.035  1.00  0.00           C
ATOM   5154  NH3 POPEV 179      81.089  62.195  67.605  1.00  0.00           N
ATOM   5158  C12 POPEV 179      82.039  63.094  66.875  1.00  0.00           C
ATOM   5161  C11 POPEV 179      83.251  63.465  67.755  1.00  0.00           C
ATOM   5164  P   POPEV 179      82.640  65.914  68.505  1.00  0.00           P
ATOM   5165  O13 POPEV 179      81.259  66.185  68.965  1.00  0.00           O
ATOM   5166  O14 POPEV 179      83.709  66.795  69.035  1.00  0.00           O
ATOM   5167  O11 POPEV 179      82.630  65.965  66.925  1.00  0.00           O
ATOM   5168  O12 POPEV 179      82.900  64.375  68.805  1.00  0.00           O
ATOM   5169  C1  POPEV 179      82.141  67.124  66.255  1.00  0.00           C
ATOM   5172  C2  POPEV 179      82.131  66.905  64.725  1.00  0.00           C
ATOM   5174  O21 POPEV 179      81.969  68.195  64.125  1.00  0.00           O
ATOM   5175  C21 POPEV 179      82.490  68.274  62.905  1.00  0.00           C
ATOM   5176  O22 POPEV 179      83.140  67.414  62.345  1.00  0.00           O
ATOM   5177  C22 POPEV 179      82.160  69.645  62.345  1.00  0.00           C
ATOM   5180  C3  POPEV 179      80.970  65.965  64.265  1.00  0.00           C
ATOM   5183  O31 POPEV 179      80.929  65.774  62.835  1.00  0.00           O
ATOM   5184  C31 POPEV 179      79.979  64.914  62.465  1.00  0.00           C
ATOM   5185  O32 POPEV 179      79.229  64.355  63.255  1.00  0.00           O
ATOM   5186  C32 POPEV 179      79.929  64.734  60.945  1.00  0.00           C
ATOM   5189  C23 POPEV 179      83.171  70.075  61.255  1.00  0.00           C
ATOM   5192  C24 POPEV 179      82.910  69.484  59.865  1.00  0.00           C
ATOM   5195  C25 POPEV 179      82.930  70.605  58.815  1.00  0.00           C
ATOM   5198  C26 POPEV 179      82.759  70.155  57.365  1.00  0.00           C
ATOM   5201  C27 POPEV 179      82.939  71.355  56.415  1.00  0.00           C
ATOM   5204  C28 POPEV 179      82.630  71.045  54.945  1.00  0.00           C
ATOM   5207  C29 POPEV 179      82.759  72.295  54.115  1.00  0.00           C
ATOM   5209 0C21 POPEV 179      82.421  72.414  52.815  1.00  0.00           C
ATOM   5211 1C21 POPEV 179      81.880  71.304  51.955  1.00  0.00           C
ATOM   5214 2C21 POPEV 179      80.380  71.024  52.185  1.00  0.00           C
ATOM   5217 3C21 POPEV 179      79.810  70.095  51.115  1.00  0.00           C
ATOM   5220 4C21 POPEV 179      79.109  70.855  49.975  1.00  0.00           C
ATOM   5223 5C21 POPEV 179      77.619  71.115  50.245  1.00  0.00           C
ATOM   5226 6C21 POPEV 179      76.779  69.835  50.135  1.00  0.00           C
ATOM   5229 7C21 POPEV 179      75.369  69.995  50.695  1.00  0.00           C
ATOM   5232 8C21 POPEV 179      74.649  68.655  50.765  1.00  0.00           C
ATOM   5236  C33 POPEV 179      78.959  65.704  60.225  1.00  0.00           C
ATOM   5239  C34 POPEV 179      78.790  65.425  58.715  1.00  0.00           C
ATOM   5242  C35 POPEV 179      78.110  64.094  58.335  1.00  0.00           C
ATOM   5245  C36 POPEV 179      78.179  63.815  56.815  1.00  0.00           C
ATOM   5248  C37 POPEV 179      77.660  62.415  56.425  1.00  0.00           C
ATOM   5251  C38 POPEV 179      77.759  62.095  54.925  1.00  0.00           C
ATOM   5254  C39 POPEV 179      79.189  61.844  54.415  1.00  0.00           C
ATOM   5257 0C31 POPEV 179      79.670  60.405  54.665  1.00  0.00           C
ATOM   5260 1C31 POPEV 179      81.180  60.235  54.435  1.00  0.00           C
ATOM   5263 2C31 POPEV 179      81.710  58.795  54.655  1.00  0.00           C
ATOM   5266 3C31 POPEV 179      81.089  57.725  53.735  1.00  0.00           C
ATOM   5269 4C31 POPEV 179      81.171  58.075  52.245  1.00  0.00           C
ATOM   5272 5C31 POPEV 179      80.569  56.995  51.335  1.00  0.00           C
ATOM   5275 6C31 POPEV 179      80.311  57.485  49.905  1.00  0.00           C
ATOM   5279  NH3 POPEW 180      46.729  21.385  67.115  1.00  0.00           N
ATOM   5283  C12 POPEW 180      45.350  20.875  66.765  1.00  0.00           C
ATOM   5286  C11 POPEW 180      44.349  21.115  67.915  1.00  0.00           C
ATOM   5289  P   POPEW 180      41.929  21.255  66.815  1.00  0.00           P
ATOM   5290  O13 POPEW 180      40.739  21.315  67.695  1.00  0.00           O
ATOM   5291  O14 POPEW 180      42.509  22.525  66.305  1.00  0.00           O
ATOM   5292  O11 POPEW 180      41.680  20.245  65.615  1.00  0.00           O
ATOM   5293  O12 POPEW 180      43.079  20.515  67.655  1.00  0.00           O
ATOM   5294  C1  POPEW 180      42.470  19.045  65.495  1.00  0.00           C
ATOM   5297  C2  POPEW 180      42.670  18.565  64.025  1.00  0.00           C
ATOM   5299  O21 POPEW 180      43.149  19.675  63.245  1.00  0.00           O
ATOM   5300  C21 POPEW 180      42.529  19.975  62.135  1.00  0.00           C
ATOM   5301  O22 POPEW 180      42.490  19.305  61.115  1.00  0.00           O
ATOM   5302  C22 POPEW 180      41.750  21.275  62.365  1.00  0.00           C
ATOM   5305  C3  POPEW 180      41.389  17.825  63.515  1.00  0.00           C
ATOM   5308  O31 POPEW 180      41.630  16.945  62.405  1.00  0.00           O
ATOM   5309  C31 POPEW 180      42.249  15.805  62.705  1.00  0.00           C
ATOM   5310  O32 POPEW 180      42.680  15.515  63.805  1.00  0.00           O
ATOM   5311  C32 POPEW 180      42.369  14.915  61.475  1.00  0.00           C
ATOM   5314  C23 POPEW 180      42.090  22.385  61.345  1.00  0.00           C
ATOM   5317  C24 POPEW 180      41.010  23.475  61.315  1.00  0.00           C
ATOM   5320  C25 POPEW 180      41.139  24.445  60.125  1.00  0.00           C
ATOM   5323  C26 POPEW 180      42.519  25.095  60.015  1.00  0.00           C
ATOM   5326  C27 POPEW 180      42.560  26.255  59.015  1.00  0.00           C
ATOM   5329  C28 POPEW 180      43.979  26.855  58.875  1.00  0.00           C
ATOM   5332  C29 POPEW 180      44.030  28.095  58.015  1.00  0.00           C
ATOM   5334 0C21 POPEW 180      44.679  29.245  58.305  1.00  0.00           C
ATOM   5336 1C21 POPEW 180      45.509  29.505  59.545  1.00  0.00           C
ATOM   5339 2C21 POPEW 180      46.649  30.515  59.315  1.00  0.00           C
ATOM   5342 3C21 POPEW 180      46.229  31.995  59.315  1.00  0.00           C
ATOM   5345 4C21 POPEW 180      47.439  32.915  59.105  1.00  0.00           C
ATOM   5348 5C21 POPEW 180      47.189  34.395  59.405  1.00  0.00           C
ATOM   5351 6C21 POPEW 180      46.469  35.135  58.265  1.00  0.00           C
ATOM   5354 7C21 POPEW 180      45.799  36.435  58.755  1.00  0.00           C
ATOM   5357 8C21 POPEW 180      45.040  37.185  57.655  1.00  0.00           C
ATOM   5361  C33 POPEW 180      43.579  15.265  60.565  1.00  0.00           C
ATOM   5364  C34 POPEW 180      43.219  15.505  59.085  1.00  0.00           C
ATOM   5367  C35 POPEW 180      42.479  14.295  58.505  1.00  0.00           C
ATOM   5370  C36 POPEW 180      42.880  13.855  57.085  1.00  0.00           C
ATOM   5373  C37 POPEW 180      42.399  12.425  56.795  1.00  0.00           C
ATOM   5376  C38 POPEW 180      43.049  11.735  55.585  1.00  0.00           C
ATOM   5379  C39 POPEW 180      42.850  12.475  54.255  1.00  0.00           C
ATOM   5382 0C31 POPEW 180      41.409  12.405  53.735  1.00  0.00           C
ATOM   5385 1C31 POPEW 180      41.129  13.585  52.795  1.00  0.00           C
ATOM   5388 2C31 POPEW 180      39.770  13.515  52.095  1.00  0.00           C
ATOM   5391 3C31 POPEW 180      39.219  14.925  51.835  1.00  0.00           C
ATOM   5394 4C31 POPEW 180      38.060  14.945  50.845  1.00  0.00           C
ATOM   5397 5C31 POPEW 180      37.449  16.345  50.725  1.00  0.00           C
ATOM   5400 6C31 POPEW 180      36.549  16.535  49.505  1.00  0.00           C
ATOM   5404  NH3 POPEX 181     116.769  22.015  68.145  1.00  0.00           N
ATOM   5408  C12 POPEX 181     115.990  20.795  68.535  1.00  0.00           C
ATOM   5411  C11 POPEX 181     116.769  19.515  68.165  1.00  0.00           C
ATOM   5414  P   POPEX 181     119.281  18.645  68.105  1.00  0.00           P
ATOM   5415  O13 POPEX 181     118.719  17.365  67.585  1.00  0.00           O
ATOM   5416  O14 POPEX 181     120.220  18.515  69.225  1.00  0.00           O
ATOM   5417  O11 POPEX 181     120.070  19.375  66.935  1.00  0.00           O
ATOM   5418  O12 POPEX 181     118.160  19.685  68.455  1.00  0.00           O
ATOM   5419  C1  POPEX 181     120.630  18.635  65.845  1.00  0.00           C
ATOM   5422  C2  POPEX 181     121.050  19.595  64.705  1.00  0.00           C
ATOM   5424  O21 POPEX 181     121.079  18.795  63.515  1.00  0.00           O
ATOM   5425  C21 POPEX 181     121.820  19.015  62.465  1.00  0.00           C
ATOM   5426  O22 POPEX 181     122.920  19.525  62.395  1.00  0.00           O
ATOM   5427  C22 POPEX 181     120.960  18.615  61.275  1.00  0.00           C
ATOM   5430  C3  POPEX 181     122.300  20.455  65.085  1.00  0.00           C
ATOM   5433  O31 POPEX 181     122.590  21.535  64.165  1.00  0.00           O
ATOM   5434  C31 POPEX 181     121.839  22.615  64.265  1.00  0.00           C
ATOM   5435  O32 POPEX 181     120.840  22.735  64.955  1.00  0.00           O
ATOM   5436  C32 POPEX 181     122.510  23.775  63.515  1.00  0.00           C
ATOM   5439  C23 POPEX 181     120.029  19.775  60.855  1.00  0.00           C
ATOM   5442  C24 POPEX 181     120.340  20.355  59.465  1.00  0.00           C
ATOM   5445  C25 POPEX 181     121.781  20.855  59.305  1.00  0.00           C
ATOM   5448  C26 POPEX 181     121.939  21.715  58.045  1.00  0.00           C
ATOM   5451  C27 POPEX 181     123.381  22.195  57.845  1.00  0.00           C
ATOM   5454  C28 POPEX 181     123.579  23.075  56.585  1.00  0.00           C
ATOM   5457  C29 POPEX 181     122.930  24.435  56.685  1.00  0.00           C
ATOM   5459 0C21 POPEX 181     123.480  25.585  57.115  1.00  0.00           C
ATOM   5461 1C21 POPEX 181     124.880  25.795  57.635  1.00  0.00           C
ATOM   5464 2C21 POPEX 181     125.829  26.645  56.775  1.00  0.00           C
ATOM   5467 3C21 POPEX 181     125.829  26.195  55.315  1.00  0.00           C
ATOM   5470 4C21 POPEX 181     126.740  27.035  54.415  1.00  0.00           C
ATOM   5473 5C21 POPEX 181     126.349  26.865  52.945  1.00  0.00           C
ATOM   5476 6C21 POPEX 181     127.479  27.215  51.965  1.00  0.00           C
ATOM   5479 7C21 POPEX 181     127.090  26.855  50.525  1.00  0.00           C
ATOM   5482 8C21 POPEX 181     128.270  26.925  49.555  1.00  0.00           C
ATOM   5486  C33 POPEX 181     122.720  23.555  61.995  1.00  0.00           C
ATOM   5489  C34 POPEX 181     123.299  24.805  61.305  1.00  0.00           C
ATOM   5492  C35 POPEX 181     122.300  25.955  61.105  1.00  0.00           C
ATOM   5495  C36 POPEX 181     121.250  25.665  60.025  1.00  0.00           C
ATOM   5498  C37 POPEX 181     120.400  26.895  59.655  1.00  0.00           C
ATOM   5501  C38 POPEX 181     119.460  26.665  58.465  1.00  0.00           C
ATOM   5504  C39 POPEX 181     118.499  27.845  58.245  1.00  0.00           C
ATOM   5507 0C31 POPEX 181     119.030  28.785  57.165  1.00  0.00           C
ATOM   5510 1C31 POPEX 181     118.089  29.965  56.845  1.00  0.00           C
ATOM   5513 2C31 POPEX 181     118.350  30.525  55.435  1.00  0.00           C
ATOM   5516 3C31 POPEX 181     117.681  29.665  54.355  1.00  0.00           C
ATOM   5519 4C31 POPEX 181     118.251  29.905  52.955  1.00  0.00           C
ATOM   5522 5C31 POPEX 181     117.619  28.975  51.915  1.00  0.00           C
ATOM   5525 6C31 POPEX 181     118.420  28.895  50.615  1.00  0.00           C
ATOM   5529  NH3 POPEY 182     114.049  69.305  23.405  1.00  0.00           N
ATOM   5533  C12 POPEY 182     112.751  68.615  23.125  1.00  0.00           C
ATOM   5536  C11 POPEY 182     111.699  68.995  24.185  1.00  0.00           C
ATOM   5539  P   POPEY 182     109.870  67.185  23.745  1.00  0.00           P
ATOM   5540  O13 POPEY 182     108.469  67.195  23.265  1.00  0.00           O
ATOM   5541  O14 POPEY 182     110.850  66.285  23.125  1.00  0.00           O
ATOM   5542  O11 POPEY 182     109.859  66.844  25.295  1.00  0.00           O
ATOM   5543  O12 POPEY 182     110.379  68.685  23.735  1.00  0.00           O
ATOM   5544  C1  POPEY 182     108.650  66.565  25.985  1.00  0.00           C
ATOM   5547  C2  POPEY 182     108.700  67.245  27.365  1.00  0.00           C
ATOM   5549  O21 POPEY 182     107.339  67.304  27.835  1.00  0.00           O
ATOM   5550  C21 POPEY 182     106.910  66.275  28.585  1.00  0.00           C
ATOM   5551  O22 POPEY 182     105.870  65.685  28.385  1.00  0.00           O
ATOM   5552  C22 POPEY 182     107.751  66.145  29.865  1.00  0.00           C
ATOM   5555  C3  POPEY 182     109.281  68.685  27.235  1.00  0.00           C
ATOM   5558  O31 POPEY 182     108.569  69.635  28.035  1.00  0.00           O
ATOM   5559  C31 POPEY 182     108.890  69.935  29.315  1.00  0.00           C
ATOM   5560  O32 POPEY 182     108.259  70.765  29.945  1.00  0.00           O
ATOM   5561  C32 POPEY 182     110.099  69.175  29.895  1.00  0.00           C
ATOM   5564  C23 POPEY 182     107.061  65.334  30.985  1.00  0.00           C
ATOM   5567  C24 POPEY 182     107.780  65.465  32.345  1.00  0.00           C
ATOM   5570  C25 POPEY 182     109.211  64.905  32.335  1.00  0.00           C
ATOM   5573  C26 POPEY 182     109.900  64.965  33.715  1.00  0.00           C
ATOM   5576  C27 POPEY 182     111.380  64.575  33.605  1.00  0.00           C
ATOM   5579  C28 POPEY 182     112.149  64.565  34.945  1.00  0.00           C
ATOM   5582  C29 POPEY 182     113.600  64.224  34.685  1.00  0.00           C
ATOM   5584 0C21 POPEY 182     114.689  64.895  35.105  1.00  0.00           C
ATOM   5586 1C21 POPEY 182     114.719  66.095  36.025  1.00  0.00           C
ATOM   5589 2C21 POPEY 182     116.031  66.175  36.845  1.00  0.00           C
ATOM   5592 3C21 POPEY 182     116.311  64.925  37.695  1.00  0.00           C
ATOM   5595 4C21 POPEY 182     117.281  65.185  38.865  1.00  0.00           C
ATOM   5598 5C21 POPEY 182     117.570  63.895  39.645  1.00  0.00           C
ATOM   5601 6C21 POPEY 182     118.189  64.145  41.025  1.00  0.00           C
ATOM   5604 7C21 POPEY 182     119.710  64.325  40.975  1.00  0.00           C
ATOM   5607 8C21 POPEY 182     120.321  64.545  42.365  1.00  0.00           C
ATOM   5611  C33 POPEY 182     110.169  69.295  31.455  1.00  0.00           C
ATOM   5614  C34 POPEY 182     111.470  68.715  32.055  1.00  0.00           C
ATOM   5617  C35 POPEY 182     111.460  68.664  33.605  1.00  0.00           C
ATOM   5620  C36 POPEY 182     111.489  70.045  34.275  1.00  0.00           C
ATOM   5623  C37 POPEY 182     111.039  70.054  35.745  1.00  0.00           C
ATOM   5626  C38 POPEY 182     112.049  69.465  36.735  1.00  0.00           C
ATOM   5629  C39 POPEY 182     111.580  68.175  37.435  1.00  0.00           C
ATOM   5632 0C31 POPEY 182     112.389  67.954  38.725  1.00  0.00           C
ATOM   5635 1C31 POPEY 182     112.219  66.584  39.395  1.00  0.00           C
ATOM   5638 2C31 POPEY 182     113.200  66.485  40.575  1.00  0.00           C
ATOM   5641 3C31 POPEY 182     113.280  65.125  41.275  1.00  0.00           C
ATOM   5644 4C31 POPEY 182     114.299  65.175  42.415  1.00  0.00           C
ATOM   5647 5C31 POPEY 182     114.670  63.795  42.985  1.00  0.00           C
ATOM   5650 6C31 POPEY 182     115.601  63.895  44.195  1.00  0.00           C
ATOM   5654  NH3 POPEZ 183     119.320  64.445  21.155  1.00  0.00           N
ATOM   5658  C12 POPEZ 183     119.539  63.044  21.655  1.00  0.00           C
ATOM   5661  C11 POPEZ 183     121.021  62.704  21.705  1.00  0.00           C
ATOM   5664  P   POPEZ 183     122.540  60.825  22.695  1.00  0.00           P
ATOM   5665  O13 POPEZ 183     122.681  59.375  22.395  1.00  0.00           O
ATOM   5666  O14 POPEZ 183     123.660  61.715  22.315  1.00  0.00           O
ATOM   5667  O11 POPEZ 183     122.249  61.035  24.245  1.00  0.00           O
ATOM   5668  O12 POPEZ 183     121.190  61.335  22.035  1.00  0.00           O
ATOM   5669  C1  POPEZ 183     120.939  60.864  24.785  1.00  0.00           C
ATOM   5672  C2  POPEZ 183     120.700  61.815  25.975  1.00  0.00           C
ATOM   5674  O21 POPEZ 183     119.329  61.704  26.375  1.00  0.00           O
ATOM   5675  C21 POPEZ 183     118.910  60.885  27.365  1.00  0.00           C
ATOM   5676  O22 POPEZ 183     117.739  60.745  27.645  1.00  0.00           O
ATOM   5677  C22 POPEZ 183     120.050  60.125  28.075  1.00  0.00           C
ATOM   5680  C3  POPEZ 183     121.021  63.294  25.625  1.00  0.00           C
ATOM   5683  O31 POPEZ 183     120.391  64.274  26.475  1.00  0.00           O
ATOM   5684  C31 POPEZ 183     120.829  64.305  27.725  1.00  0.00           C
ATOM   5685  O32 POPEZ 183     121.610  63.504  28.225  1.00  0.00           O
ATOM   5686  C32 POPEZ 183     120.220  65.465  28.485  1.00  0.00           C
ATOM   5689  C23 POPEZ 183     119.579  59.185  29.215  1.00  0.00           C
ATOM   5692  C24 POPEZ 183     120.730  58.855  30.185  1.00  0.00           C
ATOM   5695  C25 POPEZ 183     120.309  57.965  31.365  1.00  0.00           C
ATOM   5698  C26 POPEZ 183     121.330  58.044  32.515  1.00  0.00           C
ATOM   5701  C27 POPEZ 183     120.840  57.375  33.805  1.00  0.00           C
ATOM   5704  C28 POPEZ 183     121.750  57.715  34.995  1.00  0.00           C
ATOM   5707  C29 POPEZ 183     121.311  56.984  36.245  1.00  0.00           C
ATOM   5709 0C21 POPEZ 183     120.969  57.535  37.425  1.00  0.00           C
ATOM   5711 1C21 POPEZ 183     120.939  59.005  37.775  1.00  0.00           C
ATOM   5714 2C21 POPEZ 183     120.160  59.294  39.075  1.00  0.00           C
ATOM   5717 3C21 POPEZ 183     120.910  58.835  40.345  1.00  0.00           C
ATOM   5720 4C21 POPEZ 183     120.070  58.885  41.635  1.00  0.00           C
ATOM   5723 5C21 POPEZ 183     120.829  58.345  42.855  1.00  0.00           C
ATOM   5726 6C21 POPEZ 183     119.940  57.954  44.055  1.00  0.00           C
ATOM   5729 7C21 POPEZ 183     119.199  59.125  44.715  1.00  0.00           C
ATOM   5732 8C21 POPEZ 183     118.370  58.725  45.935  1.00  0.00           C
ATOM   5736  C33 POPEZ 183     120.061  65.155  29.975  1.00  0.00           C
ATOM   5739  C34 POPEZ 183     119.921  66.435  30.785  1.00  0.00           C
ATOM   5742  C35 POPEZ 183     119.969  66.175  32.295  1.00  0.00           C
ATOM   5745  C36 POPEZ 183     120.150  67.485  33.055  1.00  0.00           C
ATOM   5748  C37 POPEZ 183     119.859  67.365  34.545  1.00  0.00           C
ATOM   5751  C38 POPEZ 183     120.109  68.705  35.235  1.00  0.00           C
ATOM   5754  C39 POPEZ 183     119.501  68.804  36.635  1.00  0.00           C
ATOM   5757 0C31 POPEZ 183     120.321  68.125  37.745  1.00  0.00           C
ATOM   5760 1C31 POPEZ 183     119.889  68.675  39.105  1.00  0.00           C
ATOM   5763 2C31 POPEZ 183     120.811  68.274  40.265  1.00  0.00           C
ATOM   5766 3C31 POPEZ 183     120.461  68.995  41.585  1.00  0.00           C
ATOM   5769 4C31 POPEZ 183     120.719  70.505  41.525  1.00  0.00           C
ATOM   5772 5C31 POPEZ 183     120.391  71.235  42.825  1.00  0.00           C
ATOM   5775 6C31 POPEZ 183     120.589  72.745  42.725  1.00  0.00           C
ATOM   5779  NH3 POPEa 184      10.559  91.135  62.065  1.00  0.00           N
ATOM   5783  C12 POPEa 184      10.329  89.735  62.595  1.00  0.00           C
ATOM   5786  C11 POPEa 184      10.949  89.495  63.995  1.00  0.00           C
ATOM   5789  P   POPEa 184      12.599  87.965  65.305  1.00  0.00           P
ATOM   5790  O13 POPEa 184      13.129  89.205  65.915  1.00  0.00           O
ATOM   5791  O14 POPEa 184      11.709  87.044  66.055  1.00  0.00           O
ATOM   5792  O11 POPEa 184      13.809  87.114  64.705  1.00  0.00           O
ATOM   5793  O12 POPEa 184      11.839  88.375  63.965  1.00  0.00           O
ATOM   5794  C1  POPEa 184      13.530  86.144  63.695  1.00  0.00           C
ATOM   5797  C2  POPEa 184      13.739  86.675  62.245  1.00  0.00           C
ATOM   5799  O21 POPEa 184      13.379  85.554  61.415  1.00  0.00           O
ATOM   5800  C21 POPEa 184      12.119  85.575  61.005  1.00  0.00           C
ATOM   5801  O22 POPEa 184      11.329  86.494  61.075  1.00  0.00           O
ATOM   5802  C22 POPEa 184      11.769  84.194  60.465  1.00  0.00           C
ATOM   5805  C3  POPEa 184      15.219  87.084  61.975  1.00  0.00           C
ATOM   5808  O31 POPEa 184      15.649  86.705  60.655  1.00  0.00           O
ATOM   5809  C31 POPEa 184      16.979  86.804  60.505  1.00  0.00           C
ATOM   5810  O32 POPEa 184      17.709  87.495  61.195  1.00  0.00           O
ATOM   5811  C32 POPEa 184      17.360  85.654  59.545  1.00  0.00           C
ATOM   5814  C23 POPEa 184      11.909  84.164  58.935  1.00  0.00           C
ATOM   5817  C24 POPEa 184      13.379  84.264  58.515  1.00  0.00           C
ATOM   5820  C25 POPEa 184      13.569  84.185  56.995  1.00  0.00           C
ATOM   5823  C26 POPEa 184      15.039  84.164  56.555  1.00  0.00           C
ATOM   5826  C27 POPEa 184      15.139  84.015  55.035  1.00  0.00           C
ATOM   5829  C28 POPEa 184      16.479  84.485  54.415  1.00  0.00           C
ATOM   5832  C29 POPEa 184      16.199  85.155  53.095  1.00  0.00           C
ATOM   5834 0C21 POPEa 184      16.759  84.914  51.895  1.00  0.00           C
ATOM   5836 1C21 POPEa 184      17.889  83.975  51.565  1.00  0.00           C
ATOM   5839 2C21 POPEa 184      18.539  84.345  50.215  1.00  0.00           C
ATOM   5842 3C21 POPEa 184      17.609  84.075  49.015  1.00  0.00           C
ATOM   5845 4C21 POPEa 184      18.059  84.745  47.715  1.00  0.00           C
ATOM   5848 5C21 POPEa 184      16.879  84.835  46.725  1.00  0.00           C
ATOM   5851 6C21 POPEa 184      17.229  85.525  45.405  1.00  0.00           C
ATOM   5854 7C21 POPEa 184      15.969  85.915  44.615  1.00  0.00           C
ATOM   5857 8C21 POPEa 184      16.279  86.484  43.225  1.00  0.00           C
ATOM   5861  C33 POPEa 184      18.580  85.805  58.605  1.00  0.00           C
ATOM   5864  C34 POPEa 184      18.760  84.485  57.835  1.00  0.00           C
ATOM   5867  C35 POPEa 184      19.629  84.555  56.575  1.00  0.00           C
ATOM   5870  C36 POPEa 184      19.729  83.175  55.915  1.00  0.00           C
ATOM   5873  C37 POPEa 184      20.479  83.114  54.575  1.00  0.00           C
ATOM   5876  C38 POPEa 184      20.380  81.705  53.965  1.00  0.00           C
ATOM   5879  C39 POPEa 184      20.750  81.564  52.475  1.00  0.00           C
ATOM   5882 0C31 POPEa 184      22.229  81.855  52.165  1.00  0.00           C
ATOM   5885 1C31 POPEa 184      22.669  81.164  50.865  1.00  0.00           C
ATOM   5888 2C31 POPEa 184      24.170  81.284  50.555  1.00  0.00           C
ATOM   5891 3C31 POPEa 184      24.619  82.694  50.145  1.00  0.00           C
ATOM   5894 4C31 POPEa 184      25.819  82.674  49.185  1.00  0.00           C
ATOM   5897 5C31 POPEa 184      26.469  84.045  48.965  1.00  0.00           C
ATOM   5900 6C31 POPEa 184      27.609  84.024  47.945  1.00  0.00           C
ATOM   5904  NH3 POPEb 185     107.830 109.855  64.215  1.00  0.00           N
ATOM   5908  C12 POPEb 185     106.890 108.735  63.845  1.00  0.00           C
ATOM   5911  C11 POPEb 185     105.400 109.145  63.705  1.00  0.00           C
ATOM   5914  P   POPEb 185     103.679 107.585  65.025  1.00  0.00           P
ATOM   5915  O13 POPEb 185     104.520 107.375  66.215  1.00  0.00           O
ATOM   5916  O14 POPEb 185     102.590 108.585  65.185  1.00  0.00           O
ATOM   5917  O11 POPEb 185     103.119 106.164  64.615  1.00  0.00           O
ATOM   5918  O12 POPEb 185     104.579 107.984  63.775  1.00  0.00           O
ATOM   5919  C1  POPEb 185     102.079 105.915  63.695  1.00  0.00           C
ATOM   5922  C2  POPEb 185     102.450 106.174  62.205  1.00  0.00           C
ATOM   5924  O21 POPEb 185     101.380 105.565  61.445  1.00  0.00           O
ATOM   5925  C21 POPEb 185     100.870 106.284  60.475  1.00  0.00           C
ATOM   5926  O22 POPEb 185     101.190 107.424  60.195  1.00  0.00           O
ATOM   5927  C22 POPEb 185      99.839 105.465  59.705  1.00  0.00           C
ATOM   5930  C3  POPEb 185     103.811 105.545  61.795  1.00  0.00           C
ATOM   5933  O31 POPEb 185     104.380 106.204  60.645  1.00  0.00           O
ATOM   5934  C31 POPEb 185     103.970 105.764  59.465  1.00  0.00           C
ATOM   5935  O32 POPEb 185     103.251 104.805  59.255  1.00  0.00           O
ATOM   5936  C32 POPEb 185     104.460 106.724  58.375  1.00  0.00           C
ATOM   5939  C23 POPEb 185     100.050 105.605  58.175  1.00  0.00           C
ATOM   5942  C24 POPEb 185      99.220 104.614  57.345  1.00  0.00           C
ATOM   5945  C25 POPEb 185      97.780 105.054  56.995  1.00  0.00           C
ATOM   5948  C26 POPEb 185      97.729 106.195  55.965  1.00  0.00           C
ATOM   5951  C27 POPEb 185      96.349 106.335  55.285  1.00  0.00           C
ATOM   5954  C28 POPEb 185      96.179 107.645  54.485  1.00  0.00           C
ATOM   5957  C29 POPEb 185      97.120 107.765  53.305  1.00  0.00           C
ATOM   5959 0C21 POPEb 185      97.300 108.865  52.555  1.00  0.00           C
ATOM   5961 1C21 POPEb 185      96.629 110.204  52.735  1.00  0.00           C
ATOM   5964 2C21 POPEb 185      97.690 111.284  53.035  1.00  0.00           C
ATOM   5967 3C21 POPEb 185      97.131 112.715  53.015  1.00  0.00           C
ATOM   5970 4C21 POPEb 185      98.149 113.755  53.515  1.00  0.00           C
ATOM   5973 5C21 POPEb 185      98.171 113.914  55.045  1.00  0.00           C
ATOM   5976 6C21 POPEb 185      96.969 114.725  55.575  1.00  0.00           C
ATOM   5979 7C21 POPEb 185      97.030 114.954  57.095  1.00  0.00           C
ATOM   5982 8C21 POPEb 185      96.150 116.125  57.535  1.00  0.00           C
ATOM   5986  C33 POPEb 185     104.199 106.155  56.955  1.00  0.00           C
ATOM   5989  C34 POPEb 185     104.549 107.075  55.775  1.00  0.00           C
ATOM   5992  C35 POPEb 185     103.779 108.404  55.765  1.00  0.00           C
ATOM   5995  C36 POPEb 185     103.070 108.704  54.435  1.00  0.00           C
ATOM   5998  C37 POPEb 185     102.240 109.995  54.525  1.00  0.00           C
ATOM   6001  C38 POPEb 185     101.250 110.185  53.375  1.00  0.00           C
ATOM   6004  C39 POPEb 185     101.921 110.365  52.005  1.00  0.00           C
ATOM   6007 0C31 POPEb 185     100.960 110.925  50.955  1.00  0.00           C
ATOM   6010 1C31 POPEb 185     101.629 111.195  49.605  1.00  0.00           C
ATOM   6013 2C31 POPEb 185     100.751 112.055  48.685  1.00  0.00           C
ATOM   6016 3C31 POPEb 185     101.300 112.215  47.255  1.00  0.00           C
ATOM   6019 4C31 POPEb 185     100.560 113.294  46.475  1.00  0.00           C
ATOM   6022 5C31 POPEb 185     100.870 113.364  44.975  1.00  0.00           C
ATOM   6025 6C31 POPEb 185     100.070 114.455  44.275  1.00  0.00           C
ATOM   6029  NH3 POPEc 186     114.850  -6.604  27.065  1.00  0.00           N
ATOM   6033  C12 POPEc 186     115.259  -5.274  26.505  1.00  0.00           C
ATOM   6036  C11 POPEc 186     114.071  -4.414  26.065  1.00  0.00           C
ATOM   6039  P   POPEc 186     115.140  -2.044  26.265  1.00  0.00           P
ATOM   6040  O13 POPEc 186     116.369  -2.514  26.895  1.00  0.00           O
ATOM   6041  O14 POPEc 186     115.280  -0.804  25.445  1.00  0.00           O
ATOM   6042  O11 POPEc 186     114.040  -1.804  27.365  1.00  0.00           O
ATOM   6043  O12 POPEc 186     114.480  -3.214  25.405  1.00  0.00           O
ATOM   6044  C1  POPEc 186     113.820  -0.584  28.065  1.00  0.00           C
ATOM   6047  C2  POPEc 186     115.050  -0.044  28.865  1.00  0.00           C
ATOM   6049  O21 POPEc 186     114.649   0.186  30.235  1.00  0.00           O
ATOM   6050  C21 POPEc 186     115.649   0.195  31.115  1.00  0.00           C
ATOM   6051  O22 POPEc 186     116.790  -0.164  30.925  1.00  0.00           O
ATOM   6052  C22 POPEc 186     115.150   0.895  32.385  1.00  0.00           C
ATOM   6055  C3  POPEc 186     115.449   1.315  28.245  1.00  0.00           C
ATOM   6058  O31 POPEc 186     116.829   1.655  28.485  1.00  0.00           O
ATOM   6059  C31 POPEc 186     117.049   2.575  29.405  1.00  0.00           C
ATOM   6060  O32 POPEc 186     116.209   3.155  30.075  1.00  0.00           O
ATOM   6061  C32 POPEc 186     118.550   2.815  29.505  1.00  0.00           C
ATOM   6064  C23 POPEc 186     115.780   0.385  33.685  1.00  0.00           C
ATOM   6067  C24 POPEc 186     115.280   1.225  34.875  1.00  0.00           C
ATOM   6070  C25 POPEc 186     115.190   0.435  36.185  1.00  0.00           C
ATOM   6073  C26 POPEc 186     116.501  -0.264  36.575  1.00  0.00           C
ATOM   6076  C27 POPEc 186     116.349  -1.044  37.895  1.00  0.00           C
ATOM   6079  C28 POPEc 186     117.710  -1.454  38.495  1.00  0.00           C
ATOM   6082  C29 POPEc 186     117.580  -2.604  39.455  1.00  0.00           C
ATOM   6084 0C21 POPEc 186     117.561  -2.564  40.805  1.00  0.00           C
ATOM   6086 1C21 POPEc 186     117.640  -1.334  41.675  1.00  0.00           C
ATOM   6089 2C21 POPEc 186     117.790  -1.734  43.165  1.00  0.00           C
ATOM   6092 3C21 POPEc 186     117.580  -0.584  44.165  1.00  0.00           C
ATOM   6095 4C21 POPEc 186     118.630   0.525  44.065  1.00  0.00           C
ATOM   6098 5C21 POPEc 186     118.420   1.685  45.055  1.00  0.00           C
ATOM   6101 6C21 POPEc 186     118.910   1.395  46.485  1.00  0.00           C
ATOM   6104 7C21 POPEc 186     119.009   2.685  47.315  1.00  0.00           C
ATOM   6107 8C21 POPEc 186     119.781   2.535  48.635  1.00  0.00           C
ATOM   6111  C33 POPEc 186     119.001   2.895  30.975  1.00  0.00           C
ATOM   6114  C34 POPEc 186     120.531   2.915  31.105  1.00  0.00           C
ATOM   6117  C35 POPEc 186     121.060   3.785  32.255  1.00  0.00           C
ATOM   6120  C36 POPEc 186     120.330   3.605  33.595  1.00  0.00           C
ATOM   6123  C37 POPEc 186     121.100   4.255  34.765  1.00  0.00           C
ATOM   6126  C38 POPEc 186     120.220   4.645  35.965  1.00  0.00           C
ATOM   6129  C39 POPEc 186     119.320   3.515  36.465  1.00  0.00           C
ATOM   6132 0C31 POPEc 186     118.439   3.935  37.665  1.00  0.00           C
ATOM   6135 1C31 POPEc 186     117.319   2.915  37.895  1.00  0.00           C
ATOM   6138 2C31 POPEc 186     116.219   3.365  38.865  1.00  0.00           C
ATOM   6141 3C31 POPEc 186     116.660   3.325  40.335  1.00  0.00           C
ATOM   6144 4C31 POPEc 186     115.509   3.645  41.285  1.00  0.00           C
ATOM   6147 5C31 POPEc 186     115.960   3.625  42.755  1.00  0.00           C
ATOM   6150 6C31 POPEc 186     114.889   4.125  43.735  1.00  0.00           C
ATOM   6154  NH3 POPEd 187      16.809   6.925  21.925  1.00  0.00           N
ATOM   6158  C12 POPEd 187      17.309   7.095  20.525  1.00  0.00           C
ATOM   6161  C11 POPEd 187      18.309   5.985  20.195  1.00  0.00           C
ATOM   6164  P   POPEd 187      18.039   3.465  19.465  1.00  0.00           P
ATOM   6165  O13 POPEd 187      16.889   2.545  19.425  1.00  0.00           O
ATOM   6166  O14 POPEd 187      18.449   3.945  18.125  1.00  0.00           O
ATOM   6167  O11 POPEd 187      19.270   2.785  20.235  1.00  0.00           O
ATOM   6168  O12 POPEd 187      17.669   4.715  20.365  1.00  0.00           O
ATOM   6169  C1  POPEd 187      19.739   3.175  21.545  1.00  0.00           C
ATOM   6172  C2  POPEd 187      20.700   2.085  22.175  1.00  0.00           C
ATOM   6174  O21 POPEd 187      20.399   1.635  23.515  1.00  0.00           O
ATOM   6175  C21 POPEd 187      20.189   2.525  24.455  1.00  0.00           C
ATOM   6176  O22 POPEd 187      20.119   3.735  24.335  1.00  0.00           O
ATOM   6177  C22 POPEd 187      20.079   1.765  25.785  1.00  0.00           C
ATOM   6180  C3  POPEd 187      22.249   2.305  22.015  1.00  0.00           C
ATOM   6183  O31 POPEd 187      22.899   2.865  23.195  1.00  0.00           O
ATOM   6184  C31 POPEd 187      24.149   2.435  23.435  1.00  0.00           C
ATOM   6185  O32 POPEd 187      24.760   1.645  22.735  1.00  0.00           O
ATOM   6186  C32 POPEd 187      24.739   3.135  24.665  1.00  0.00           C
ATOM   6189  C23 POPEd 187      20.409   2.585  27.065  1.00  0.00           C
ATOM   6192  C24 POPEd 187      20.520   1.645  28.275  1.00  0.00           C
ATOM   6195  C25 POPEd 187      20.459   2.335  29.655  1.00  0.00           C
ATOM   6198  C26 POPEd 187      20.590   1.345  30.825  1.00  0.00           C
ATOM   6201  C27 POPEd 187      20.420   1.975  32.215  1.00  0.00           C
ATOM   6204  C28 POPEd 187      20.840   1.035  33.365  1.00  0.00           C
ATOM   6207  C29 POPEd 187      19.860  -0.084  33.625  1.00  0.00           C
ATOM   6209 0C21 POPEd 187      19.569  -0.624  34.835  1.00  0.00           C
ATOM   6211 1C21 POPEd 187      20.199  -0.244  36.145  1.00  0.00           C
ATOM   6214 2C21 POPEd 187      20.329  -1.404  37.155  1.00  0.00           C
ATOM   6217 3C21 POPEd 187      20.849  -0.924  38.515  1.00  0.00           C
ATOM   6220 4C21 POPEd 187      21.100  -2.044  39.545  1.00  0.00           C
ATOM   6223 5C21 POPEd 187      19.819  -2.754  40.035  1.00  0.00           C
ATOM   6226 6C21 POPEd 187      20.059  -3.584  41.305  1.00  0.00           C
ATOM   6229 7C21 POPEd 187      18.809  -4.314  41.805  1.00  0.00           C
ATOM   6232 8C21 POPEd 187      19.039  -5.024  43.145  1.00  0.00           C
ATOM   6236  C33 POPEd 187      25.729   2.265  25.475  1.00  0.00           C
ATOM   6239  C34 POPEd 187      26.860   3.035  26.185  1.00  0.00           C
ATOM   6242  C35 POPEd 187      26.389   4.015  27.275  1.00  0.00           C
ATOM   6245  C36 POPEd 187      27.549   4.455  28.195  1.00  0.00           C
ATOM   6248  C37 POPEd 187      27.239   5.735  28.985  1.00  0.00           C
ATOM   6251  C38 POPEd 187      28.449   6.285  29.765  1.00  0.00           C
ATOM   6254  C39 POPEd 187      28.859   5.545  31.055  1.00  0.00           C
ATOM   6257 0C31 POPEd 187      27.699   5.295  32.025  1.00  0.00           C
ATOM   6260 1C31 POPEd 187      28.110   4.565  33.325  1.00  0.00           C
ATOM   6263 2C31 POPEd 187      28.750   5.445  34.415  1.00  0.00           C
ATOM   6266 3C31 POPEd 187      27.759   6.045  35.435  1.00  0.00           C
ATOM   6269 4C31 POPEd 187      26.919   7.215  34.895  1.00  0.00           C
ATOM   6272 5C31 POPEd 187      26.240   8.025  36.015  1.00  0.00           C
ATOM   6275 6C31 POPEd 187      25.239   9.075  35.505  1.00  0.00           C
ATOM   6279  NH3 POPEe 188      73.179 118.674  27.425  1.00  0.00           N
ATOM   6283  C12 POPEe 188      74.509 118.804  26.735  1.00  0.00           C
ATOM   6286  C11 POPEe 188      75.500 119.715  27.465  1.00  0.00           C
ATOM   6289  P   POPEe 188      78.130 120.024  27.475  1.00  0.00           P
ATOM   6290  O13 POPEe 188      79.130 118.994  27.135  1.00  0.00           O
ATOM   6291  O14 POPEe 188      78.460 121.414  27.105  1.00  0.00           O
ATOM   6292  O11 POPEe 188      77.820 120.015  29.025  1.00  0.00           O
ATOM   6293  O12 POPEe 188      76.750 119.695  26.775  1.00  0.00           O
ATOM   6294  C1  POPEe 188      78.449 119.075  29.905  1.00  0.00           C
ATOM   6297  C2  POPEe 188      77.421 118.595  30.945  1.00  0.00           C
ATOM   6299  O21 POPEe 188      78.061 118.524  32.225  1.00  0.00           O
ATOM   6300  C21 POPEe 188      77.219 118.355  33.225  1.00  0.00           C
ATOM   6301  O22 POPEe 188      76.960 117.284  33.745  1.00  0.00           O
ATOM   6302  C22 POPEe 188      76.539 119.684  33.585  1.00  0.00           C
ATOM   6305  C3  POPEe 188      76.700 117.274  30.535  1.00  0.00           C
ATOM   6308  O31 POPEe 188      75.410 117.625  29.975  1.00  0.00           O
ATOM   6309  C31 POPEe 188      74.219 117.225  30.425  1.00  0.00           C
ATOM   6310  O32 POPEe 188      73.179 117.725  29.995  1.00  0.00           O
ATOM   6311  C32 POPEe 188      74.289 116.074  31.435  1.00  0.00           C
ATOM   6314  C23 POPEe 188      76.609 119.975  35.105  1.00  0.00           C
ATOM   6317  C24 POPEe 188      75.450 120.855  35.605  1.00  0.00           C
ATOM   6320  C25 POPEe 188      74.109 120.104  35.785  1.00  0.00           C
ATOM   6323  C26 POPEe 188      74.210 118.895  36.715  1.00  0.00           C
ATOM   6326  C27 POPEe 188      72.859 118.294  37.135  1.00  0.00           C
ATOM   6329  C28 POPEe 188      73.049 117.175  38.175  1.00  0.00           C
ATOM   6332  C29 POPEe 188      71.759 116.685  38.795  1.00  0.00           C
ATOM   6334 0C21 POPEe 188      71.601 116.235  40.055  1.00  0.00           C
ATOM   6336 1C21 POPEe 188      72.680 116.144  41.105  1.00  0.00           C
ATOM   6339 2C21 POPEe 188      72.210 116.484  42.535  1.00  0.00           C
ATOM   6342 3C21 POPEe 188      71.430 115.344  43.215  1.00  0.00           C
ATOM   6345 4C21 POPEe 188      71.369 115.514  44.735  1.00  0.00           C
ATOM   6348 5C21 POPEe 188      70.859 114.275  45.485  1.00  0.00           C
ATOM   6351 6C21 POPEe 188      71.899 113.145  45.555  1.00  0.00           C
ATOM   6354 7C21 POPEe 188      71.380 111.895  46.285  1.00  0.00           C
ATOM   6357 8C21 POPEe 188      72.391 110.745  46.305  1.00  0.00           C
ATOM   6361  C33 POPEe 188      72.910 115.545  31.885  1.00  0.00           C
ATOM   6364  C34 POPEe 188      72.969 114.064  32.255  1.00  0.00           C
ATOM   6367  C35 POPEe 188      71.741 113.574  33.025  1.00  0.00           C
ATOM   6370  C36 POPEe 188      71.680 114.105  34.465  1.00  0.00           C
ATOM   6373  C37 POPEe 188      70.669 113.315  35.315  1.00  0.00           C
ATOM   6376  C38 POPEe 188      70.770 113.635  36.805  1.00  0.00           C
ATOM   6379  C39 POPEe 188      69.740 112.844  37.625  1.00  0.00           C
ATOM   6382 0C31 POPEe 188      69.579 113.364  39.055  1.00  0.00           C
ATOM   6385 1C31 POPEe 188      68.380 112.755  39.775  1.00  0.00           C
ATOM   6388 2C31 POPEe 188      68.270 113.215  41.235  1.00  0.00           C
ATOM   6391 3C31 POPEe 188      69.109 112.375  42.215  1.00  0.00           C
ATOM   6394 4C31 POPEe 188      68.549 110.965  42.475  1.00  0.00           C
ATOM   6397 5C31 POPEe 188      67.280 110.934  43.335  1.00  0.00           C
ATOM   6400 6C31 POPEe 188      66.619 109.565  43.405  1.00  0.00           C
ATOM   6404  NH3 POPEf 189      27.520  12.935  26.015  1.00  0.00           N
ATOM   6408  C12 POPEf 189      28.799  12.875  26.805  1.00  0.00           C
ATOM   6411  C11 POPEf 189      30.069  13.235  25.995  1.00  0.00           C
ATOM   6414  P   POPEf 189      29.379  15.015  24.165  1.00  0.00           P
ATOM   6415  O13 POPEf 189      30.209  16.015  23.475  1.00  0.00           O
ATOM   6416  O14 POPEf 189      29.039  13.765  23.445  1.00  0.00           O
ATOM   6417  O11 POPEf 189      28.049  15.655  24.735  1.00  0.00           O
ATOM   6418  O12 POPEf 189      30.079  14.575  25.505  1.00  0.00           O
ATOM   6419  C1  POPEf 189      28.119  16.965  25.335  1.00  0.00           C
ATOM   6422  C2  POPEf 189      27.649  16.925  26.805  1.00  0.00           C
ATOM   6424  O21 POPEf 189      28.449  15.975  27.525  1.00  0.00           O
ATOM   6425  C21 POPEf 189      29.260  16.305  28.535  1.00  0.00           C
ATOM   6426  O22 POPEf 189      30.250  15.665  28.825  1.00  0.00           O
ATOM   6427  C22 POPEf 189      28.789  17.505  29.365  1.00  0.00           C
ATOM   6430  C3  POPEf 189      26.159  16.475  26.845  1.00  0.00           C
ATOM   6433  O31 POPEf 189      25.680  16.385  28.205  1.00  0.00           O
ATOM   6434  C31 POPEf 189      25.490  15.155  28.685  1.00  0.00           C
ATOM   6435  O32 POPEf 189      25.669  14.115  28.075  1.00  0.00           O
ATOM   6436  C32 POPEf 189      25.109  15.315  30.165  1.00  0.00           C
ATOM   6439  C23 POPEf 189      29.289  17.335  30.815  1.00  0.00           C
ATOM   6442  C24 POPEf 189      28.989  18.515  31.755  1.00  0.00           C
ATOM   6445  C25 POPEf 189      29.389  18.165  33.195  1.00  0.00           C
ATOM   6448  C26 POPEf 189      29.760  19.355  34.095  1.00  0.00           C
ATOM   6451  C27 POPEf 189      30.350  18.875  35.435  1.00  0.00           C
ATOM   6454  C28 POPEf 189      31.019  19.985  36.265  1.00  0.00           C
ATOM   6457  C29 POPEf 189      30.029  20.715  37.145  1.00  0.00           C
ATOM   6459 0C21 POPEf 189      29.709  20.375  38.405  1.00  0.00           C
ATOM   6461 1C21 POPEf 189      30.280  19.185  39.145  1.00  0.00           C
ATOM   6464 2C21 POPEf 189      29.939  19.165  40.655  1.00  0.00           C
ATOM   6467 3C21 POPEf 189      30.559  20.315  41.465  1.00  0.00           C
ATOM   6470 4C21 POPEf 189      30.189  20.225  42.955  1.00  0.00           C
ATOM   6473 5C21 POPEf 189      30.380  21.525  43.755  1.00  0.00           C
ATOM   6476 6C21 POPEf 189      31.779  21.725  44.345  1.00  0.00           C
ATOM   6479 7C21 POPEf 189      31.799  22.845  45.395  1.00  0.00           C
ATOM   6482 8C21 POPEf 189      33.180  23.145  45.985  1.00  0.00           C
ATOM   6486  C33 POPEf 189      23.719  15.955  30.415  1.00  0.00           C
ATOM   6489  C34 POPEf 189      23.580  16.555  31.835  1.00  0.00           C
ATOM   6492  C35 POPEf 189      22.459  15.955  32.695  1.00  0.00           C
ATOM   6495  C36 POPEf 189      21.040  16.355  32.265  1.00  0.00           C
ATOM   6498  C37 POPEf 189      20.019  16.145  33.385  1.00  0.00           C
ATOM   6501  C38 POPEf 189      18.649  16.725  33.025  1.00  0.00           C
ATOM   6504  C39 POPEf 189      17.589  16.705  34.145  1.00  0.00           C
ATOM   6507 0C31 POPEf 189      17.939  17.475  35.425  1.00  0.00           C
ATOM   6510 1C31 POPEf 189      16.759  17.455  36.425  1.00  0.00           C
ATOM   6513 2C31 POPEf 189      17.009  18.265  37.715  1.00  0.00           C
ATOM   6516 3C31 POPEf 189      15.829  18.195  38.695  1.00  0.00           C
ATOM   6519 4C31 POPEf 189      14.539  18.855  38.195  1.00  0.00           C
ATOM   6522 5C31 POPEf 189      13.309  18.465  39.035  1.00  0.00           C
ATOM   6525 6C31 POPEf 189      11.989  19.015  38.465  1.00  0.00           C
ATOM   6529  NH3 POPEg 190      55.879  91.685  66.035  1.00  0.00           N
ATOM   6533  C12 POPEg 190      56.299  92.844  66.855  1.00  0.00           C
ATOM   6536  C11 POPEg 190      57.239  93.765  66.085  1.00  0.00           C
ATOM   6539  P   POPEg 190      57.880  96.274  66.335  1.00  0.00           P
ATOM   6540  O13 POPEg 190      58.720  97.014  67.285  1.00  0.00           O
ATOM   6541  O14 POPEg 190      58.449  96.174  64.965  1.00  0.00           O
ATOM   6542  O11 POPEg 190      56.430  96.874  66.315  1.00  0.00           O
ATOM   6543  O12 POPEg 190      57.610  94.835  66.935  1.00  0.00           O
ATOM   6544  C1  POPEg 190      55.970  97.664  65.215  1.00  0.00           C
ATOM   6547  C2  POPEg 190      55.369  96.755  64.115  1.00  0.00           C
ATOM   6549  O21 POPEg 190      55.119  97.545  62.955  1.00  0.00           O
ATOM   6550  C21 POPEg 190      55.200  96.895  61.805  1.00  0.00           C
ATOM   6551  O22 POPEg 190      55.649  95.764  61.645  1.00  0.00           O
ATOM   6552  C22 POPEg 190      54.529  97.765  60.745  1.00  0.00           C
ATOM   6555  C3  POPEg 190      54.039  96.105  64.615  1.00  0.00           C
ATOM   6558  O31 POPEg 190      53.349  95.414  63.555  1.00  0.00           O
ATOM   6559  C31 POPEg 190      53.649  94.124  63.405  1.00  0.00           C
ATOM   6560  O32 POPEg 190      54.310  93.455  64.185  1.00  0.00           O
ATOM   6561  C32 POPEg 190      53.090  93.635  62.065  1.00  0.00           C
ATOM   6564  C23 POPEg 190      53.860  96.965  59.615  1.00  0.00           C
ATOM   6567  C24 POPEg 190      54.439  97.245  58.225  1.00  0.00           C
ATOM   6570  C25 POPEg 190      53.479  96.755  57.135  1.00  0.00           C
ATOM   6573  C26 POPEg 190      53.869  97.144  55.705  1.00  0.00           C
ATOM   6576  C27 POPEg 190      52.700  96.955  54.725  1.00  0.00           C
ATOM   6579  C28 POPEg 190      53.020  96.074  53.495  1.00  0.00           C
ATOM   6582  C29 POPEg 190      54.039  96.675  52.565  1.00  0.00           C
ATOM   6584 0C21 POPEg 190      53.829  97.025  51.275  1.00  0.00           C
ATOM   6586 1C21 POPEg 190      52.519  96.965  50.525  1.00  0.00           C
ATOM   6589 2C21 POPEg 190      52.379  98.095  49.485  1.00  0.00           C
ATOM   6592 3C21 POPEg 190      53.149  97.865  48.175  1.00  0.00           C
ATOM   6595 4C21 POPEg 190      52.529  96.745  47.315  1.00  0.00           C
ATOM   6598 5C21 POPEg 190      52.939  96.785  45.835  1.00  0.00           C
ATOM   6601 6C21 POPEg 190      52.369  98.005  45.095  1.00  0.00           C
ATOM   6604 7C21 POPEg 190      52.509  97.905  43.575  1.00  0.00           C
ATOM   6607 8C21 POPEg 190      51.689  98.965  42.825  1.00  0.00           C
ATOM   6611  C33 POPEg 190      53.270  92.114  61.855  1.00  0.00           C
ATOM   6614  C34 POPEg 190      52.780  91.615  60.505  1.00  0.00           C
ATOM   6617  C35 POPEg 190      53.689  92.084  59.375  1.00  0.00           C
ATOM   6620  C36 POPEg 190      53.241  91.624  57.995  1.00  0.00           C
ATOM   6623  C37 POPEg 190      53.610  92.635  56.905  1.00  0.00           C
ATOM   6626  C38 POPEg 190      55.130  92.885  56.845  1.00  0.00           C
ATOM   6629  C39 POPEg 190      55.619  93.425  55.495  1.00  0.00           C
ATOM   6632 0C31 POPEg 190      55.289  92.464  54.345  1.00  0.00           C
ATOM   6635 1C31 POPEg 190      55.989  92.804  53.035  1.00  0.00           C
ATOM   6638 2C31 POPEg 190      55.019  92.625  51.865  1.00  0.00           C
ATOM   6641 3C31 POPEg 190      55.689  92.635  50.495  1.00  0.00           C
ATOM   6644 4C31 POPEg 190      56.530  91.375  50.275  1.00  0.00           C
ATOM   6647 5C31 POPEg 190      56.889  91.144  48.805  1.00  0.00           C
ATOM   6650 6C31 POPEg 190      55.700  90.764  47.925  1.00  0.00           C
ATOM   6654  NH3 POPEh 191      36.189  58.615  67.485  1.00  0.00           N
ATOM   6658  C12 POPEh 191      35.619  60.005  67.445  1.00  0.00           C
ATOM   6661  C11 POPEh 191      36.250  60.915  68.505  1.00  0.00           C
ATOM   6664  P   POPEh 191      34.439  62.855  68.725  1.00  0.00           P
ATOM   6665  O13 POPEh 191      33.410  61.905  68.255  1.00  0.00           O
ATOM   6666  O14 POPEh 191      34.389  63.215  70.165  1.00  0.00           O
ATOM   6667  O11 POPEh 191      34.340  64.164  67.825  1.00  0.00           O
ATOM   6668  O12 POPEh 191      35.859  62.275  68.335  1.00  0.00           O
ATOM   6669  C1  POPEh 191      34.379  64.015  66.405  1.00  0.00           C
ATOM   6672  C2  POPEh 191      34.799  65.334  65.685  1.00  0.00           C
ATOM   6674  O21 POPEh 191      34.040  65.594  64.485  1.00  0.00           O
ATOM   6675  C21 POPEh 191      33.929  64.605  63.585  1.00  0.00           C
ATOM   6676  O22 POPEh 191      34.329  63.465  63.715  1.00  0.00           O
ATOM   6677  C22 POPEh 191      33.229  65.145  62.335  1.00  0.00           C
ATOM   6680  C3  POPEh 191      36.340  65.454  65.435  1.00  0.00           C
ATOM   6683  O31 POPEh 191      36.689  65.295  64.035  1.00  0.00           O
ATOM   6684  C31 POPEh 191      37.029  66.415  63.385  1.00  0.00           C
ATOM   6685  O32 POPEh 191      37.290  67.475  63.905  1.00  0.00           O
ATOM   6686  C32 POPEh 191      37.060  66.115  61.885  1.00  0.00           C
ATOM   6689  C23 POPEh 191      33.429  64.195  61.135  1.00  0.00           C
ATOM   6692  C24 POPEh 191      33.099  64.835  59.785  1.00  0.00           C
ATOM   6695  C25 POPEh 191      31.619  65.204  59.605  1.00  0.00           C
ATOM   6698  C26 POPEh 191      31.279  65.425  58.135  1.00  0.00           C
ATOM   6701  C27 POPEh 191      29.830  65.815  57.885  1.00  0.00           C
ATOM   6704  C28 POPEh 191      29.369  65.485  56.455  1.00  0.00           C
ATOM   6707  C29 POPEh 191      28.059  66.155  56.125  1.00  0.00           C
ATOM   6709 0C21 POPEh 191      27.769  66.765  54.965  1.00  0.00           C
ATOM   6711 1C21 POPEh 191      28.659  66.835  53.745  1.00  0.00           C
ATOM   6714 2C21 POPEh 191      28.859  65.465  53.055  1.00  0.00           C
ATOM   6717 3C21 POPEh 191      28.879  65.535  51.525  1.00  0.00           C
ATOM   6720 4C21 POPEh 191      30.090  66.245  50.885  1.00  0.00           C
ATOM   6723 5C21 POPEh 191      29.849  66.444  49.375  1.00  0.00           C
ATOM   6726 6C21 POPEh 191      31.099  66.695  48.525  1.00  0.00           C
ATOM   6729 7C21 POPEh 191      30.709  66.984  47.065  1.00  0.00           C
ATOM   6732 8C21 POPEh 191      31.879  67.195  46.115  1.00  0.00           C
ATOM   6736  C33 POPEh 191      37.599  67.295  61.055  1.00  0.00           C
ATOM   6739  C34 POPEh 191      37.759  66.895  59.595  1.00  0.00           C
ATOM   6742  C35 POPEh 191      38.450  67.954  58.715  1.00  0.00           C
ATOM   6745  C36 POPEh 191      37.490  69.015  58.175  1.00  0.00           C
ATOM   6748  C37 POPEh 191      38.250  70.065  57.365  1.00  0.00           C
ATOM   6751  C38 POPEh 191      37.349  70.914  56.465  1.00  0.00           C
ATOM   6754  C39 POPEh 191      38.149  71.954  55.685  1.00  0.00           C
ATOM   6757 0C31 POPEh 191      37.349  72.575  54.525  1.00  0.00           C
ATOM   6760 1C31 POPEh 191      37.709  71.995  53.155  1.00  0.00           C
ATOM   6763 2C31 POPEh 191      39.049  72.545  52.635  1.00  0.00           C
ATOM   6766 3C31 POPEh 191      39.560  71.785  51.395  1.00  0.00           C
ATOM   6769 4C31 POPEh 191      40.869  72.374  50.845  1.00  0.00           C
ATOM   6772 5C31 POPEh 191      40.700  73.745  50.175  1.00  0.00           C
ATOM   6775 6C31 POPEh 191      41.999  74.305  49.595  1.00  0.00           C
ATOM   6779  NH3 POPEi 192      73.770  74.865  22.965  1.00  0.00           N
ATOM   6783  C12 POPEi 192      73.219  74.005  21.865  1.00  0.00           C
ATOM   6786  C11 POPEi 192      71.850  73.425  22.255  1.00  0.00           C
ATOM   6789  P   POPEi 192      70.359  75.465  22.915  1.00  0.00           P
ATOM   6790  O13 POPEi 192      71.299  76.405  22.265  1.00  0.00           O
ATOM   6791  O14 POPEi 192      69.079  75.175  22.255  1.00  0.00           O
ATOM   6792  O11 POPEi 192      69.990  75.995  24.355  1.00  0.00           O
ATOM   6793  O12 POPEi 192      71.171  74.164  23.265  1.00  0.00           O
ATOM   6794  C1  POPEi 192      69.491  75.084  25.355  1.00  0.00           C
ATOM   6797  C2  POPEi 192      69.969  75.465  26.785  1.00  0.00           C
ATOM   6799  O21 POPEi 192      68.799  75.734  27.595  1.00  0.00           O
ATOM   6800  C21 POPEi 192      69.020  75.625  28.905  1.00  0.00           C
ATOM   6801  O22 POPEi 192      70.049  75.185  29.405  1.00  0.00           O
ATOM   6802  C22 POPEi 192      67.840  76.194  29.715  1.00  0.00           C
ATOM   6805  C3  POPEi 192      70.949  76.685  26.725  1.00  0.00           C
ATOM   6808  O31 POPEi 192      71.369  77.185  28.015  1.00  0.00           O
ATOM   6809  C31 POPEi 192      72.619  76.984  28.385  1.00  0.00           C
ATOM   6810  O32 POPEi 192      73.449  76.334  27.775  1.00  0.00           O
ATOM   6811  C32 POPEi 192      72.910  77.875  29.595  1.00  0.00           C
ATOM   6814  C23 POPEi 192      66.660  75.194  29.895  1.00  0.00           C
ATOM   6817  C24 POPEi 192      66.960  74.035  30.855  1.00  0.00           C
ATOM   6820  C25 POPEi 192      66.380  74.155  32.285  1.00  0.00           C
ATOM   6823  C26 POPEi 192      66.421  72.805  33.015  1.00  0.00           C
ATOM   6826  C27 POPEi 192      66.319  72.815  34.555  1.00  0.00           C
ATOM   6829  C28 POPEi 192      64.889  72.914  35.125  1.00  0.00           C
ATOM   6832  C29 POPEi 192      64.410  74.325  35.315  1.00  0.00           C
ATOM   6834 0C21 POPEi 192      64.749  75.115  36.355  1.00  0.00           C
ATOM   6836 1C21 POPEi 192      65.689  74.745  37.485  1.00  0.00           C
ATOM   6839 2C21 POPEi 192      65.009  74.725  38.865  1.00  0.00           C
ATOM   6842 3C21 POPEi 192      64.670  76.124  39.375  1.00  0.00           C
ATOM   6845 4C21 POPEi 192      63.660  76.135  40.535  1.00  0.00           C
ATOM   6848 5C21 POPEi 192      63.149  77.545  40.855  1.00  0.00           C
ATOM   6851 6C21 POPEi 192      64.279  78.535  41.155  1.00  0.00           C
ATOM   6854 7C21 POPEi 192      63.779  79.905  41.615  1.00  0.00           C
ATOM   6857 8C21 POPEi 192      64.929  80.885  41.905  1.00  0.00           C
ATOM   6861  C33 POPEi 192      72.140  77.545  30.885  1.00  0.00           C
ATOM   6864  C34 POPEi 192      72.280  78.685  31.905  1.00  0.00           C
ATOM   6867  C35 POPEi 192      71.229  78.605  33.015  1.00  0.00           C
ATOM   6870  C36 POPEi 192      71.439  77.475  34.035  1.00  0.00           C
ATOM   6873  C37 POPEi 192      70.281  77.485  35.035  1.00  0.00           C
ATOM   6876  C38 POPEi 192      70.590  76.795  36.365  1.00  0.00           C
ATOM   6879  C39 POPEi 192      69.469  77.045  37.375  1.00  0.00           C
ATOM   6882 0C31 POPEi 192      69.799  76.555  38.785  1.00  0.00           C
ATOM   6885 1C31 POPEi 192      68.630  76.785  39.755  1.00  0.00           C
ATOM   6888 2C31 POPEi 192      69.039  76.685  41.235  1.00  0.00           C
ATOM   6891 3C31 POPEi 192      69.390  75.265  41.705  1.00  0.00           C
ATOM   6894 4C31 POPEi 192      68.169  74.435  42.125  1.00  0.00           C
ATOM   6897 5C31 POPEi 192      68.560  73.055  42.685  1.00  0.00           C
ATOM   6900 6C31 POPEi 192      67.439  72.374  43.485  1.00  0.00           C
ATOM   6904  NH3 POPEj 193      18.409 108.975  20.835  1.00  0.00           N
ATOM   6908  C12 POPEj 193      17.629 109.205  19.575  1.00  0.00           C
ATOM   6911  C11 POPEj 193      16.549 110.274  19.785  1.00  0.00           C
ATOM   6914  P   POPEj 193      16.439 112.874  20.255  1.00  0.00           P
ATOM   6915  O13 POPEj 193      17.339 113.735  21.035  1.00  0.00           O
ATOM   6916  O14 POPEj 193      16.099 113.325  18.875  1.00  0.00           O
ATOM   6917  O11 POPEj 193      15.109 112.515  21.075  1.00  0.00           O
ATOM   6918  O12 POPEj 193      17.180 111.484  20.165  1.00  0.00           O
ATOM   6919  C1  POPEj 193      14.759 113.254  22.265  1.00  0.00           C
ATOM   6922  C2  POPEj 193      14.179 112.355  23.395  1.00  0.00           C
ATOM   6924  O21 POPEj 193      14.199 113.075  24.655  1.00  0.00           O
ATOM   6925  C21 POPEj 193      13.319 112.664  25.565  1.00  0.00           C
ATOM   6926  O22 POPEj 193      12.389 111.904  25.365  1.00  0.00           O
ATOM   6927  C22 POPEj 193      13.599 113.294  26.935  1.00  0.00           C
ATOM   6930  C3  POPEj 193      14.989 111.034  23.515  1.00  0.00           C
ATOM   6933  O31 POPEj 193      14.479 110.234  24.595  1.00  0.00           O
ATOM   6934  C31 POPEj 193      14.709 108.944  24.505  1.00  0.00           C
ATOM   6935  O32 POPEj 193      15.399 108.404  23.655  1.00  0.00           O
ATOM   6936  C32 POPEj 193      13.959 108.224  25.625  1.00  0.00           C
ATOM   6939  C23 POPEj 193      13.609 112.254  28.085  1.00  0.00           C
ATOM   6942  C24 POPEj 193      13.169 112.834  29.435  1.00  0.00           C
ATOM   6945  C25 POPEj 193      14.329 113.245  30.355  1.00  0.00           C
ATOM   6948  C26 POPEj 193      13.859 113.524  31.785  1.00  0.00           C
ATOM   6951  C27 POPEj 193      15.029 113.854  32.715  1.00  0.00           C
ATOM   6954  C28 POPEj 193      14.609 114.054  34.175  1.00  0.00           C
ATOM   6957  C29 POPEj 193      15.799 114.255  35.075  1.00  0.00           C
ATOM   6959 0C21 POPEj 193      15.759 114.425  36.405  1.00  0.00           C
ATOM   6961 1C21 POPEj 193      14.509 114.495  37.245  1.00  0.00           C
ATOM   6964 2C21 POPEj 193      14.719 115.425  38.455  1.00  0.00           C
ATOM   6967 3C21 POPEj 193      13.429 115.665  39.255  1.00  0.00           C
ATOM   6970 4C21 POPEj 193      13.689 116.225  40.665  1.00  0.00           C
ATOM   6973 5C21 POPEj 193      14.189 115.145  41.615  1.00  0.00           C
ATOM   6976 6C21 POPEj 193      14.379 115.614  43.055  1.00  0.00           C
ATOM   6979 7C21 POPEj 193      14.689 114.435  43.985  1.00  0.00           C
ATOM   6982 8C21 POPEj 193      14.529 114.795  45.465  1.00  0.00           C
ATOM   6986  C33 POPEj 193      14.359 108.735  27.025  1.00  0.00           C
ATOM   6989  C34 POPEj 193      15.639 108.075  27.585  1.00  0.00           C
ATOM   6992  C35 POPEj 193      15.329 106.804  28.375  1.00  0.00           C
ATOM   6995  C36 POPEj 193      16.559 106.235  29.105  1.00  0.00           C
ATOM   6998  C37 POPEj 193      16.160 105.174  30.125  1.00  0.00           C
ATOM   7001  C38 POPEj 193      17.349 104.525  30.845  1.00  0.00           C
ATOM   7004  C39 POPEj 193      16.990 104.005  32.245  1.00  0.00           C
ATOM   7007 0C31 POPEj 193      15.849 102.974  32.245  1.00  0.00           C
ATOM   7010 1C31 POPEj 193      15.219 102.744  33.625  1.00  0.00           C
ATOM   7013 2C31 POPEj 193      16.189 102.205  34.685  1.00  0.00           C
ATOM   7016 3C31 POPEj 193      15.490 101.985  36.035  1.00  0.00           C
ATOM   7019 4C31 POPEj 193      16.449 101.615  37.165  1.00  0.00           C
ATOM   7022 5C31 POPEj 193      15.769 101.645  38.535  1.00  0.00           C
ATOM   7025 6C31 POPEj 193      16.729 101.365  39.685  1.00  0.00           C
ATOM   7029  NH3 POPEk 194      26.349  46.664  63.945  1.00  0.00           N
ATOM   7033  C12 POPEk 194      26.299  48.155  63.775  1.00  0.00           C
ATOM   7036  C11 POPEk 194      26.670  48.875  65.075  1.00  0.00           C
ATOM   7039  P   POPEk 194      29.000  50.025  65.355  1.00  0.00           P
ATOM   7040  O13 POPEk 194      28.770  50.855  64.155  1.00  0.00           O
ATOM   7041  O14 POPEk 194      28.899  50.705  66.655  1.00  0.00           O
ATOM   7042  O11 POPEk 194      30.469  49.465  65.225  1.00  0.00           O
ATOM   7043  O12 POPEk 194      28.069  48.745  65.305  1.00  0.00           O
ATOM   7044  C1  POPEk 194      30.779  48.415  64.305  1.00  0.00           C
ATOM   7047  C2  POPEk 194      30.709  48.865  62.815  1.00  0.00           C
ATOM   7049  O21 POPEk 194      31.040  47.745  61.995  1.00  0.00           O
ATOM   7050  C21 POPEk 194      30.129  46.815  61.875  1.00  0.00           C
ATOM   7051  O22 POPEk 194      28.949  46.865  62.195  1.00  0.00           O
ATOM   7052  C22 POPEk 194      30.799  45.625  61.185  1.00  0.00           C
ATOM   7055  C3  POPEk 194      31.679  50.035  62.495  1.00  0.00           C
ATOM   7058  O31 POPEk 194      33.059  49.624  62.685  1.00  0.00           O
ATOM   7059  C31 POPEk 194      33.849  49.554  61.615  1.00  0.00           C
ATOM   7060  O32 POPEk 194      33.579  49.975  60.505  1.00  0.00           O
ATOM   7061  C32 POPEk 194      35.090  48.765  62.005  1.00  0.00           C
ATOM   7064  C23 POPEk 194      31.340  46.004  59.785  1.00  0.00           C
ATOM   7067  C24 POPEk 194      32.500  45.105  59.335  1.00  0.00           C
ATOM   7070  C25 POPEk 194      33.160  45.544  58.025  1.00  0.00           C
ATOM   7073  C26 POPEk 194      32.340  45.235  56.765  1.00  0.00           C
ATOM   7076  C27 POPEk 194      33.009  45.835  55.515  1.00  0.00           C
ATOM   7079  C28 POPEk 194      32.469  45.315  54.165  1.00  0.00           C
ATOM   7082  C29 POPEk 194      31.129  45.885  53.785  1.00  0.00           C
ATOM   7084 0C21 POPEk 194      30.829  46.585  52.675  1.00  0.00           C
ATOM   7086 1C21 POPEk 194      31.799  46.975  51.585  1.00  0.00           C
ATOM   7089 2C21 POPEk 194      31.849  45.965  50.425  1.00  0.00           C
ATOM   7092 3C21 POPEk 194      30.580  45.955  49.565  1.00  0.00           C
ATOM   7095 4C21 POPEk 194      30.619  44.925  48.435  1.00  0.00           C
ATOM   7098 5C21 POPEk 194      29.389  45.035  47.525  1.00  0.00           C
ATOM   7101 6C21 POPEk 194      29.209  43.835  46.585  1.00  0.00           C
ATOM   7104 7C21 POPEk 194      27.939  43.935  45.745  1.00  0.00           C
ATOM   7107 8C21 POPEk 194      27.829  42.875  44.655  1.00  0.00           C
ATOM   7111  C33 POPEk 194      35.910  48.325  60.775  1.00  0.00           C
ATOM   7114  C34 POPEk 194      36.810  49.455  60.235  1.00  0.00           C
ATOM   7117  C35 POPEk 194      37.500  49.055  58.935  1.00  0.00           C
ATOM   7120  C36 POPEk 194      36.540  49.055  57.745  1.00  0.00           C
ATOM   7123  C37 POPEk 194      37.249  48.605  56.475  1.00  0.00           C
ATOM   7126  C38 POPEk 194      36.340  48.485  55.255  1.00  0.00           C
ATOM   7129  C39 POPEk 194      36.979  47.585  54.205  1.00  0.00           C
ATOM   7132 0C31 POPEk 194      36.199  47.575  52.895  1.00  0.00           C
ATOM   7135 1C31 POPEk 194      36.750  46.524  51.925  1.00  0.00           C
ATOM   7138 2C31 POPEk 194      36.029  46.535  50.575  1.00  0.00           C
ATOM   7141 3C31 POPEk 194      36.410  45.325  49.725  1.00  0.00           C
ATOM   7144 4C31 POPEk 194      35.259  44.315  49.595  1.00  0.00           C
ATOM   7147 5C31 POPEk 194      35.750  42.954  49.095  1.00  0.00           C
ATOM   7150 6C31 POPEk 194      34.630  41.984  48.715  1.00  0.00           C
ATOM   7154  NH3 POPEl 195      14.569  95.535  21.855  1.00  0.00           N
ATOM   7158  C12 POPEl 195      13.709  94.894  20.785  1.00  0.00           C
ATOM   7161  C11 POPEl 195      12.660  95.875  20.235  1.00  0.00           C
ATOM   7164  P   POPEl 195      10.669  94.275  19.615  1.00  0.00           P
ATOM   7165  O13 POPEl 195       9.459  94.455  18.765  1.00  0.00           O
ATOM   7166  O14 POPEl 195      11.149  92.895  19.835  1.00  0.00           O
ATOM   7167  O11 POPEl 195      10.279  94.824  21.015  1.00  0.00           O
ATOM   7168  O12 POPEl 195      11.849  95.274  19.205  1.00  0.00           O
ATOM   7169  C1  POPEl 195       9.389  95.904  21.245  1.00  0.00           C
ATOM   7172  C2  POPEl 195       8.719  95.705  22.615  1.00  0.00           C
ATOM   7174  O21 POPEl 195       9.589  96.045  23.695  1.00  0.00           O
ATOM   7175  C21 POPEl 195      10.439  95.145  24.175  1.00  0.00           C
ATOM   7176  O22 POPEl 195      10.839  94.135  23.625  1.00  0.00           O
ATOM   7177  C22 POPEl 195      10.809  95.545  25.595  1.00  0.00           C
ATOM   7180  C3  POPEl 195       8.069  94.285  22.745  1.00  0.00           C
ATOM   7183  O31 POPEl 195       7.679  93.984  24.105  1.00  0.00           O
ATOM   7184  C31 POPEl 195       6.709  94.774  24.535  1.00  0.00           C
ATOM   7185  O32 POPEl 195       6.089  95.575  23.865  1.00  0.00           O
ATOM   7186  C32 POPEl 195       6.489  94.565  26.015  1.00  0.00           C
ATOM   7189  C23 POPEl 195      12.000  94.715  26.125  1.00  0.00           C
ATOM   7192  C24 POPEl 195      12.599  95.285  27.425  1.00  0.00           C
ATOM   7195  C25 POPEl 195      11.659  95.174  28.635  1.00  0.00           C
ATOM   7198  C26 POPEl 195      12.219  95.934  29.855  1.00  0.00           C
ATOM   7201  C27 POPEl 195      11.839  95.304  31.205  1.00  0.00           C
ATOM   7204  C28 POPEl 195      12.929  94.374  31.775  1.00  0.00           C
ATOM   7207  C29 POPEl 195      13.079  93.065  31.045  1.00  0.00           C
ATOM   7209 0C21 POPEl 195      13.059  91.825  31.565  1.00  0.00           C
ATOM   7211 1C21 POPEl 195      12.909  91.444  33.025  1.00  0.00           C
ATOM   7214 2C21 POPEl 195      11.519  91.755  33.615  1.00  0.00           C
ATOM   7217 3C21 POPEl 195      11.159  90.965  34.885  1.00  0.00           C
ATOM   7220 4C21 POPEl 195      12.199  91.024  36.015  1.00  0.00           C
ATOM   7223 5C21 POPEl 195      11.579  90.545  37.335  1.00  0.00           C
ATOM   7226 6C21 POPEl 195      12.609  90.164  38.405  1.00  0.00           C
ATOM   7229 7C21 POPEl 195      11.950  89.935  39.775  1.00  0.00           C
ATOM   7232 8C21 POPEl 195      12.920  89.465  40.865  1.00  0.00           C
ATOM   7236  C33 POPEl 195       6.639  95.885  26.805  1.00  0.00           C
ATOM   7239  C34 POPEl 195       7.209  95.635  28.205  1.00  0.00           C
ATOM   7242  C35 POPEl 195       6.419  94.584  28.975  1.00  0.00           C
ATOM   7245  C36 POPEl 195       6.959  94.364  30.385  1.00  0.00           C
ATOM   7248  C37 POPEl 195       6.249  93.194  31.065  1.00  0.00           C
ATOM   7251  C38 POPEl 195       6.469  93.145  32.575  1.00  0.00           C
ATOM   7254  C39 POPEl 195       5.599  94.164  33.315  1.00  0.00           C
ATOM   7257 0C31 POPEl 195       5.759  94.054  34.835  1.00  0.00           C
ATOM   7260 1C31 POPEl 195       4.539  94.614  35.585  1.00  0.00           C
ATOM   7263 2C31 POPEl 195       4.539  94.295  37.085  1.00  0.00           C
ATOM   7266 3C31 POPEl 195       5.779  94.815  37.825  1.00  0.00           C
ATOM   7269 4C31 POPEl 195       5.619  94.725  39.345  1.00  0.00           C
ATOM   7272 5C31 POPEl 195       6.929  94.855  40.145  1.00  0.00           C
ATOM   7275 6C31 POPEl 195       7.849  96.004  39.735  1.00  0.00           C
ATOM   7279  NH3 POPEm 196     121.501   3.665  65.165  1.00  0.00           N
ATOM   7283  C12 POPEm 196     122.210   4.975  64.975  1.00  0.00           C
ATOM   7286  C11 POPEm 196     121.610   6.065  65.865  1.00  0.00           C
ATOM   7289  P   POPEm 196     122.230   8.415  66.785  1.00  0.00           P
ATOM   7290  O13 POPEm 196     121.160   8.025  67.715  1.00  0.00           O
ATOM   7291  O14 POPEm 196     123.560   8.685  67.365  1.00  0.00           O
ATOM   7292  O11 POPEm 196     121.670   9.705  66.055  1.00  0.00           O
ATOM   7293  O12 POPEm 196     122.339   7.285  65.685  1.00  0.00           O
ATOM   7294  C1  POPEm 196     121.540   9.795  64.635  1.00  0.00           C
ATOM   7297  C2  POPEm 196     120.439  10.815  64.205  1.00  0.00           C
ATOM   7299  O21 POPEm 196     120.070  10.405  62.885  1.00  0.00           O
ATOM   7300  C21 POPEm 196     119.020  10.885  62.265  1.00  0.00           C
ATOM   7301  O22 POPEm 196     118.230  11.715  62.665  1.00  0.00           O
ATOM   7302  C22 POPEm 196     119.110  10.325  60.825  1.00  0.00           C
ATOM   7305  C3  POPEm 196     120.999  12.265  64.285  1.00  0.00           C
ATOM   7308  O31 POPEm 196     119.969  13.275  64.325  1.00  0.00           O
ATOM   7309  C31 POPEm 196     119.979  14.375  63.555  1.00  0.00           C
ATOM   7310  O32 POPEm 196     119.421  15.415  63.895  1.00  0.00           O
ATOM   7311  C32 POPEm 196     120.579  14.145  62.155  1.00  0.00           C
ATOM   7314  C23 POPEm 196     118.320  11.105  59.745  1.00  0.00           C
ATOM   7317  C24 POPEm 196     119.001  11.095  58.365  1.00  0.00           C
ATOM   7320  C25 POPEm 196     119.049   9.725  57.675  1.00  0.00           C
ATOM   7323  C26 POPEm 196     119.749   9.765  56.295  1.00  0.00           C
ATOM   7326  C27 POPEm 196     118.830   9.465  55.085  1.00  0.00           C
ATOM   7329  C28 POPEm 196     119.390   8.335  54.175  1.00  0.00           C
ATOM   7332  C29 POPEm 196     118.490   7.685  53.145  1.00  0.00           C
ATOM   7334 0C21 POPEm 196     117.780   8.225  52.135  1.00  0.00           C
ATOM   7336 1C21 POPEm 196     117.640   9.685  51.765  1.00  0.00           C
ATOM   7339 2C21 POPEm 196     118.359  10.145  50.495  1.00  0.00           C
ATOM   7342 3C21 POPEm 196     119.889  10.035  50.575  1.00  0.00           C
ATOM   7345 4C21 POPEm 196     120.601  10.795  49.445  1.00  0.00           C
ATOM   7348 5C21 POPEm 196     122.100  10.495  49.405  1.00  0.00           C
ATOM   7351 6C21 POPEm 196     122.790  11.095  48.165  1.00  0.00           C
ATOM   7354 7C21 POPEm 196     124.180  10.495  47.945  1.00  0.00           C
ATOM   7357 8C21 POPEm 196     124.810  10.905  46.615  1.00  0.00           C
ATOM   7361  C33 POPEm 196     122.070  14.545  61.945  1.00  0.00           C
ATOM   7364  C34 POPEm 196     122.660  13.965  60.645  1.00  0.00           C
ATOM   7367  C35 POPEm 196     121.759  14.215  59.425  1.00  0.00           C
ATOM   7370  C36 POPEm 196     122.440  14.085  58.045  1.00  0.00           C
ATOM   7373  C37 POPEm 196     121.440  13.835  56.895  1.00  0.00           C
ATOM   7376  C38 POPEm 196     121.921  14.215  55.475  1.00  0.00           C
ATOM   7379  C39 POPEm 196     120.751  14.135  54.465  1.00  0.00           C
ATOM   7382 0C31 POPEm 196     121.100  14.505  53.005  1.00  0.00           C
ATOM   7385 1C31 POPEm 196     119.839  14.765  52.155  1.00  0.00           C
ATOM   7388 2C31 POPEm 196     120.130  15.085  50.675  1.00  0.00           C
ATOM   7391 3C31 POPEm 196     118.859  15.405  49.865  1.00  0.00           C
ATOM   7394 4C31 POPEm 196     119.129  15.675  48.375  1.00  0.00           C
ATOM   7397 5C31 POPEm 196     117.869  16.115  47.605  1.00  0.00           C
ATOM   7400 6C31 POPEm 196     118.049  16.125  46.085  1.00  0.00           C
ATOM   7404  NH3 POPEn 197      18.519  19.665  23.825  1.00  0.00           N
ATOM   7408  C12 POPEn 197      18.769  19.305  22.375  1.00  0.00           C
ATOM   7411  C11 POPEn 197      19.750  18.125  22.195  1.00  0.00           C
ATOM   7414  P   POPEn 197      20.590  16.045  23.555  1.00  0.00           P
ATOM   7415  O13 POPEn 197      19.930  14.825  24.055  1.00  0.00           O
ATOM   7416  O14 POPEn 197      21.489  15.785  22.425  1.00  0.00           O
ATOM   7417  O11 POPEn 197      21.319  16.775  24.755  1.00  0.00           O
ATOM   7418  O12 POPEn 197      19.459  17.075  23.125  1.00  0.00           O
ATOM   7419  C1  POPEn 197      22.129  17.945  24.585  1.00  0.00           C
ATOM   7422  C2  POPEn 197      22.709  18.485  25.945  1.00  0.00           C
ATOM   7424  O21 POPEn 197      21.809  18.425  27.065  1.00  0.00           O
ATOM   7425  C21 POPEn 197      20.609  18.975  26.925  1.00  0.00           C
ATOM   7426  O22 POPEn 197      20.189  19.535  25.925  1.00  0.00           O
ATOM   7427  C22 POPEn 197      19.849  18.875  28.245  1.00  0.00           C
ATOM   7430  C3  POPEn 197      23.340  19.915  25.795  1.00  0.00           C
ATOM   7433  O31 POPEn 197      24.500  20.095  26.635  1.00  0.00           O
ATOM   7434  C31 POPEn 197      24.549  20.815  27.765  1.00  0.00           C
ATOM   7435  O32 POPEn 197      25.599  21.185  28.275  1.00  0.00           O
ATOM   7436  C32 POPEn 197      23.160  21.035  28.405  1.00  0.00           C
ATOM   7439  C23 POPEn 197      18.500  19.635  28.205  1.00  0.00           C
ATOM   7442  C24 POPEn 197      17.599  19.345  29.415  1.00  0.00           C
ATOM   7445  C25 POPEn 197      17.899  20.145  30.695  1.00  0.00           C
ATOM   7448  C26 POPEn 197      16.859  19.835  31.785  1.00  0.00           C
ATOM   7451  C27 POPEn 197      16.389  21.035  32.605  1.00  0.00           C
ATOM   7454  C28 POPEn 197      15.519  20.575  33.795  1.00  0.00           C
ATOM   7457  C29 POPEn 197      14.669  21.665  34.385  1.00  0.00           C
ATOM   7459 0C21 POPEn 197      14.869  22.325  35.545  1.00  0.00           C
ATOM   7461 1C21 POPEn 197      16.009  22.155  36.525  1.00  0.00           C
ATOM   7464 2C21 POPEn 197      16.859  23.435  36.595  1.00  0.00           C
ATOM   7467 3C21 POPEn 197      17.689  23.545  37.885  1.00  0.00           C
ATOM   7470 4C21 POPEn 197      18.099  24.995  38.175  1.00  0.00           C
ATOM   7473 5C21 POPEn 197      18.529  25.235  39.635  1.00  0.00           C
ATOM   7476 6C21 POPEn 197      19.919  24.685  39.965  1.00  0.00           C
ATOM   7479 7C21 POPEn 197      20.359  25.095  41.385  1.00  0.00           C
ATOM   7482 8C21 POPEn 197      21.659  24.425  41.845  1.00  0.00           C
ATOM   7486  C33 POPEn 197      23.169  21.485  29.885  1.00  0.00           C
ATOM   7489  C34 POPEn 197      21.760  21.575  30.495  1.00  0.00           C
ATOM   7492  C35 POPEn 197      21.749  22.215  31.895  1.00  0.00           C
ATOM   7495  C36 POPEn 197      22.479  21.395  32.975  1.00  0.00           C
ATOM   7498  C37 POPEn 197      21.779  20.075  33.345  1.00  0.00           C
ATOM   7501  C38 POPEn 197      20.689  20.205  34.425  1.00  0.00           C
ATOM   7504  C39 POPEn 197      21.259  20.595  35.795  1.00  0.00           C
ATOM   7507 0C31 POPEn 197      20.310  20.335  36.965  1.00  0.00           C
ATOM   7510 1C31 POPEn 197      21.019  20.475  38.315  1.00  0.00           C
ATOM   7513 2C31 POPEn 197      20.129  20.195  39.535  1.00  0.00           C
ATOM   7516 3C31 POPEn 197      20.979  19.975  40.795  1.00  0.00           C
ATOM   7519 4C31 POPEn 197      20.149  19.785  42.075  1.00  0.00           C
ATOM   7522 5C31 POPEn 197      21.019  19.815  43.335  1.00  0.00           C
ATOM   7525 6C31 POPEn 197      20.250  19.745  44.655  1.00  0.00           C
ATOM   7529  NH3 POPEo 198      90.881  55.015  22.195  1.00  0.00           N
ATOM   7533  C12 POPEo 198      90.430  54.094  21.095  1.00  0.00           C
ATOM   7536  C11 POPEo 198      88.910  53.895  21.165  1.00  0.00           C
ATOM   7539  P   POPEo 198      86.629  55.105  21.395  1.00  0.00           P
ATOM   7540  O13 POPEo 198      86.160  56.095  20.405  1.00  0.00           O
ATOM   7541  O14 POPEo 198      86.139  53.695  21.315  1.00  0.00           O
ATOM   7542  O11 POPEo 198      86.279  55.575  22.875  1.00  0.00           O
ATOM   7543  O12 POPEo 198      88.230  55.125  21.375  1.00  0.00           O
ATOM   7544  C1  POPEo 198      87.160  55.405  24.005  1.00  0.00           C
ATOM   7547  C2  POPEo 198      86.410  54.945  25.305  1.00  0.00           C
ATOM   7549  O21 POPEo 198      85.660  56.055  25.805  1.00  0.00           O
ATOM   7550  C21 POPEo 198      84.360  55.915  25.885  1.00  0.00           C
ATOM   7551  O22 POPEo 198      83.719  54.905  25.625  1.00  0.00           O
ATOM   7552  C22 POPEo 198      83.719  57.265  26.215  1.00  0.00           C
ATOM   7555  C3  POPEo 198      87.359  54.495  26.445  1.00  0.00           C
ATOM   7558  O31 POPEo 198      86.629  53.765  27.455  1.00  0.00           O
ATOM   7559  C31 POPEo 198      86.349  54.395  28.605  1.00  0.00           C
ATOM   7560  O32 POPEo 198      86.781  55.485  28.925  1.00  0.00           O
ATOM   7561  C32 POPEo 198      85.391  53.535  29.435  1.00  0.00           C
ATOM   7564  C23 POPEo 198      82.720  57.184  27.385  1.00  0.00           C
ATOM   7567  C24 POPEo 198      83.149  58.094  28.535  1.00  0.00           C
ATOM   7570  C25 POPEo 198      82.131  58.164  29.675  1.00  0.00           C
ATOM   7573  C26 POPEo 198      82.630  59.085  30.785  1.00  0.00           C
ATOM   7576  C27 POPEo 198      81.610  59.395  31.875  1.00  0.00           C
ATOM   7579  C28 POPEo 198      82.100  60.524  32.805  1.00  0.00           C
ATOM   7582  C29 POPEo 198      83.350  60.155  33.555  1.00  0.00           C
ATOM   7584 0C21 POPEo 198      83.370  59.535  34.735  1.00  0.00           C
ATOM   7586 1C21 POPEo 198      82.149  59.155  35.535  1.00  0.00           C
ATOM   7589 2C21 POPEo 198      82.459  58.865  37.005  1.00  0.00           C
ATOM   7592 3C21 POPEo 198      82.910  57.425  37.275  1.00  0.00           C
ATOM   7595 4C21 POPEo 198      83.391  57.275  38.715  1.00  0.00           C
ATOM   7598 5C21 POPEo 198      83.449  55.815  39.195  1.00  0.00           C
ATOM   7601 6C21 POPEo 198      83.919  55.734  40.645  1.00  0.00           C
ATOM   7604 7C21 POPEo 198      83.989  54.315  41.195  1.00  0.00           C
ATOM   7607 8C21 POPEo 198      84.491  54.265  42.635  1.00  0.00           C
ATOM   7611  C33 POPEo 198      84.880  54.185  30.755  1.00  0.00           C
ATOM   7614  C34 POPEo 198      85.910  54.294  31.905  1.00  0.00           C
ATOM   7617  C35 POPEo 198      85.811  53.195  32.985  1.00  0.00           C
ATOM   7620  C36 POPEo 198      86.590  53.555  34.265  1.00  0.00           C
ATOM   7623  C37 POPEo 198      86.750  52.385  35.255  1.00  0.00           C
ATOM   7626  C38 POPEo 198      87.669  52.704  36.445  1.00  0.00           C
ATOM   7629  C39 POPEo 198      87.090  53.745  37.415  1.00  0.00           C
ATOM   7632 0C31 POPEo 198      88.089  54.145  38.515  1.00  0.00           C
ATOM   7635 1C31 POPEo 198      87.590  55.344  39.345  1.00  0.00           C
ATOM   7638 2C31 POPEo 198      88.650  55.945  40.275  1.00  0.00           C
ATOM   7641 3C31 POPEo 198      89.071  54.995  41.405  1.00  0.00           C
ATOM   7644 4C31 POPEo 198      90.010  55.655  42.425  1.00  0.00           C
ATOM   7647 5C31 POPEo 198      90.360  54.684  43.565  1.00  0.00           C
ATOM   7650 6C31 POPEo 198      91.150  55.315  44.715  1.00  0.00           C
ATOM   7654  NH3 POPEp 199      85.280  51.675  22.975  1.00  0.00           N
ATOM   7658  C12 POPEp 199      86.610  51.664  23.685  1.00  0.00           C
ATOM   7661  C11 POPEp 199      86.530  51.215  25.165  1.00  0.00           C
ATOM   7664  P   POPEp 199      86.571  48.615  24.655  1.00  0.00           P
ATOM   7665  O13 POPEp 199      88.031  48.485  24.885  1.00  0.00           O
ATOM   7666  O14 POPEp 199      86.130  48.655  23.245  1.00  0.00           O
ATOM   7667  O11 POPEp 199      85.689  47.475  25.355  1.00  0.00           O
ATOM   7668  O12 POPEp 199      86.010  49.905  25.335  1.00  0.00           O
ATOM   7669  C1  POPEp 199      86.190  46.725  26.465  1.00  0.00           C
ATOM   7672  C2  POPEp 199      85.660  47.155  27.875  1.00  0.00           C
ATOM   7674  O21 POPEp 199      85.010  46.075  28.585  1.00  0.00           O
ATOM   7675  C21 POPEp 199      83.859  45.664  28.105  1.00  0.00           C
ATOM   7676  O22 POPEp 199      83.399  45.934  27.015  1.00  0.00           O
ATOM   7677  C22 POPEp 199      83.110  44.825  29.155  1.00  0.00           C
ATOM   7680  C3  POPEp 199      84.819  48.475  27.855  1.00  0.00           C
ATOM   7683  O31 POPEp 199      84.071  48.685  29.085  1.00  0.00           O
ATOM   7684  C31 POPEp 199      83.709  49.975  29.235  1.00  0.00           C
ATOM   7685  O32 POPEp 199      83.989  50.864  28.455  1.00  0.00           O
ATOM   7686  C32 POPEp 199      82.850  50.155  30.475  1.00  0.00           C
ATOM   7689  C23 POPEp 199      81.629  45.274  29.255  1.00  0.00           C
ATOM   7692  C24 POPEp 199      80.760  44.505  30.255  1.00  0.00           C
ATOM   7695  C25 POPEp 199      80.140  43.225  29.685  1.00  0.00           C
ATOM   7698  C26 POPEp 199      79.241  42.495  30.685  1.00  0.00           C
ATOM   7701  C27 POPEp 199      78.560  41.265  30.085  1.00  0.00           C
ATOM   7704  C28 POPEp 199      77.939  40.325  31.135  1.00  0.00           C
ATOM   7707  C29 POPEp 199      77.249  39.165  30.465  1.00  0.00           C
ATOM   7709 0C21 POPEp 199      77.210  37.875  30.875  1.00  0.00           C
ATOM   7711 1C21 POPEp 199      77.820  37.315  32.135  1.00  0.00           C
ATOM   7714 2C21 POPEp 199      76.741  37.025  33.195  1.00  0.00           C
ATOM   7717 3C21 POPEp 199      75.929  35.735  32.965  1.00  0.00           C
ATOM   7720 4C21 POPEp 199      74.619  35.745  33.775  1.00  0.00           C
ATOM   7723 5C21 POPEp 199      74.079  34.355  34.125  1.00  0.00           C
ATOM   7726 6C21 POPEp 199      74.590  33.835  35.485  1.00  0.00           C
ATOM   7729 7C21 POPEp 199      73.719  32.685  36.025  1.00  0.00           C
ATOM   7732 8C21 POPEp 199      73.921  32.415  37.515  1.00  0.00           C
ATOM   7736  C33 POPEp 199      83.660  50.235  31.785  1.00  0.00           C
ATOM   7739  C34 POPEp 199      82.850  50.925  32.895  1.00  0.00           C
ATOM   7742  C35 POPEp 199      83.329  50.575  34.315  1.00  0.00           C
ATOM   7745  C36 POPEp 199      82.350  51.004  35.425  1.00  0.00           C
ATOM   7748  C37 POPEp 199      82.271  52.525  35.615  1.00  0.00           C
ATOM   7751  C38 POPEp 199      81.070  52.954  36.465  1.00  0.00           C
ATOM   7754  C39 POPEp 199      81.070  52.395  37.895  1.00  0.00           C
ATOM   7757 0C31 POPEp 199      79.910  52.995  38.705  1.00  0.00           C
ATOM   7760 1C31 POPEp 199      79.910  52.565  40.175  1.00  0.00           C
ATOM   7763 2C31 POPEp 199      78.850  53.325  40.975  1.00  0.00           C
ATOM   7766 3C31 POPEp 199      78.759  52.925  42.455  1.00  0.00           C
ATOM   7769 4C31 POPEp 199      80.130  52.805  43.135  1.00  0.00           C
ATOM   7772 5C31 POPEp 199      80.031  52.835  44.665  1.00  0.00           C
ATOM   7775 6C31 POPEp 199      81.259  52.254  45.345  1.00  0.00           C
ATOM   7779  NH3 POPEq 200     100.920  42.345  26.585  1.00  0.00           N
ATOM   7783  C12 POPEq 200      99.990  41.195  26.265  1.00  0.00           C
ATOM   7786  C11 POPEq 200      98.811  41.675  25.385  1.00  0.00           C
ATOM   7789  P   POPEq 200      97.669  39.525  24.415  1.00  0.00           P
ATOM   7790  O13 POPEq 200      96.851  39.875  23.245  1.00  0.00           O
ATOM   7791  O14 POPEq 200      99.040  39.055  24.135  1.00  0.00           O
ATOM   7792  O11 POPEq 200      96.991  38.365  25.265  1.00  0.00           O
ATOM   7793  O12 POPEq 200      97.739  40.734  25.425  1.00  0.00           O
ATOM   7794  C1  POPEq 200      96.290  38.595  26.485  1.00  0.00           C
ATOM   7797  C2  POPEq 200      96.930  37.845  27.705  1.00  0.00           C
ATOM   7799  O21 POPEq 200      95.881  37.204  28.455  1.00  0.00           O
ATOM   7800  C21 POPEq 200      95.070  38.024  29.105  1.00  0.00           C
ATOM   7801  O22 POPEq 200      95.029  39.235  29.025  1.00  0.00           O
ATOM   7802  C22 POPEq 200      94.180  37.204  30.025  1.00  0.00           C
ATOM   7805  C3  POPEq 200      97.879  38.695  28.625  1.00  0.00           C
ATOM   7808  O31 POPEq 200      97.879  38.165  29.975  1.00  0.00           O
ATOM   7809  C31 POPEq 200      99.009  37.954  30.625  1.00  0.00           C
ATOM   7810  O32 POPEq 200     100.140  38.285  30.305  1.00  0.00           O
ATOM   7811  C32 POPEq 200      98.679  37.235  31.945  1.00  0.00           C
ATOM   7814  C23 POPEq 200      94.940  36.745  31.285  1.00  0.00           C
ATOM   7817  C24 POPEq 200      94.299  35.495  31.885  1.00  0.00           C
ATOM   7820  C25 POPEq 200      94.950  35.075  33.205  1.00  0.00           C
ATOM   7823  C26 POPEq 200      94.501  35.945  34.385  1.00  0.00           C
ATOM   7826  C27 POPEq 200      94.631  35.225  35.745  1.00  0.00           C
ATOM   7829  C28 POPEq 200      94.090  36.135  36.865  1.00  0.00           C
ATOM   7832  C29 POPEq 200      94.189  35.825  38.335  1.00  0.00           C
ATOM   7834 0C21 POPEq 200      94.430  34.675  39.015  1.00  0.00           C
ATOM   7836 1C21 POPEq 200      94.670  33.285  38.505  1.00  0.00           C
ATOM   7839 2C21 POPEq 200      93.579  32.295  38.965  1.00  0.00           C
ATOM   7842 3C21 POPEq 200      93.521  32.095  40.485  1.00  0.00           C
ATOM   7845 4C21 POPEq 200      92.690  30.855  40.865  1.00  0.00           C
ATOM   7848 5C21 POPEq 200      92.260  30.785  42.335  1.00  0.00           C
ATOM   7851 6C21 POPEq 200      93.230  30.045  43.275  1.00  0.00           C
ATOM   7854 7C21 POPEq 200      94.480  30.845  43.665  1.00  0.00           C
ATOM   7857 8C21 POPEq 200      95.410  30.085  44.605  1.00  0.00           C
ATOM   7861  C33 POPEq 200      99.749  37.445  33.025  1.00  0.00           C
ATOM   7864  C34 POPEq 200      99.480  36.685  34.325  1.00  0.00           C
ATOM   7867  C35 POPEq 200     100.640  36.805  35.325  1.00  0.00           C
ATOM   7870  C36 POPEq 200     100.259  37.435  36.675  1.00  0.00           C
ATOM   7873  C37 POPEq 200     101.400  37.305  37.705  1.00  0.00           C
ATOM   7876  C38 POPEq 200     101.021  37.655  39.145  1.00  0.00           C
ATOM   7879  C39 POPEq 200      99.940  36.725  39.725  1.00  0.00           C
ATOM   7882 0C31 POPEq 200      99.771  36.875  41.245  1.00  0.00           C
ATOM   7885 1C31 POPEq 200      98.589  36.045  41.775  1.00  0.00           C
ATOM   7888 2C31 POPEq 200      98.499  36.025  43.305  1.00  0.00           C
ATOM   7891 3C31 POPEq 200      97.260  35.265  43.795  1.00  0.00           C
ATOM   7894 4C31 POPEq 200      97.230  35.045  45.315  1.00  0.00           C
ATOM   7897 5C31 POPEq 200      96.039  34.185  45.755  1.00  0.00           C
ATOM   7900 6C31 POPEq 200      96.021  33.855  47.245  1.00  0.00           C
ATOM   7904  NH3 POPEr 201      81.419  82.645  24.345  1.00  0.00           N
ATOM   7908  C12 POPEr 201      82.199  81.895  25.395  1.00  0.00           C
ATOM   7911  C11 POPEr 201      83.531  82.594  25.715  1.00  0.00           C
ATOM   7914  P   POPEr 201      85.660  83.394  24.345  1.00  0.00           P
ATOM   7915  O13 POPEr 201      86.899  82.604  24.295  1.00  0.00           O
ATOM   7916  O14 POPEr 201      85.270  84.105  23.095  1.00  0.00           O
ATOM   7917  O11 POPEr 201      85.689  84.444  25.545  1.00  0.00           O
ATOM   7918  O12 POPEr 201      84.460  82.405  24.645  1.00  0.00           O
ATOM   7919  C1  POPEr 201      86.270  84.105  26.815  1.00  0.00           C
ATOM   7922  C2  POPEr 201      86.349  85.325  27.785  1.00  0.00           C
ATOM   7924  O21 POPEr 201      87.271  85.024  28.845  1.00  0.00           O
ATOM   7925  C21 POPEr 201      87.790  86.105  29.435  1.00  0.00           C
ATOM   7926  O22 POPEr 201      88.149  87.105  28.835  1.00  0.00           O
ATOM   7927  C22 POPEr 201      87.821  85.875  30.935  1.00  0.00           C
ATOM   7930  C3  POPEr 201      84.959  85.614  28.425  1.00  0.00           C
ATOM   7933  O31 POPEr 201      84.979  86.615  29.465  1.00  0.00           O
ATOM   7934  C31 POPEr 201      83.770  86.764  30.025  1.00  0.00           C
ATOM   7935  O32 POPEr 201      82.739  86.255  29.605  1.00  0.00           O
ATOM   7936  C32 POPEr 201      83.859  87.545  31.315  1.00  0.00           C
ATOM   7939  C23 POPEr 201      88.469  86.995  31.775  1.00  0.00           C
ATOM   7942  C24 POPEr 201      88.490  86.605  33.265  1.00  0.00           C
ATOM   7945  C25 POPEr 201      89.170  87.655  34.165  1.00  0.00           C
ATOM   7948  C26 POPEr 201      89.351  87.184  35.615  1.00  0.00           C
ATOM   7951  C27 POPEr 201      89.749  88.334  36.555  1.00  0.00           C
ATOM   7954  C28 POPEr 201      90.220  87.905  37.955  1.00  0.00           C
ATOM   7957  C29 POPEr 201      90.990  89.015  38.625  1.00  0.00           C
ATOM   7959 0C21 POPEr 201      90.619  89.765  39.685  1.00  0.00           C
ATOM   7961 1C21 POPEr 201      89.369  89.644  40.525  1.00  0.00           C
ATOM   7964 2C21 POPEr 201      89.670  89.875  42.025  1.00  0.00           C
ATOM   7967 3C21 POPEr 201      89.979  91.335  42.405  1.00  0.00           C
ATOM   7970 4C21 POPEr 201      90.369  91.475  43.885  1.00  0.00           C
ATOM   7973 5C21 POPEr 201      90.290  92.914  44.405  1.00  0.00           C
ATOM   7976 6C21 POPEr 201      88.840  93.364  44.635  1.00  0.00           C
ATOM   7979 7C21 POPEr 201      88.719  94.795  45.175  1.00  0.00           C
ATOM   7982 8C21 POPEr 201      87.260  95.225  45.345  1.00  0.00           C
ATOM   7986  C33 POPEr 201      82.590  87.435  32.175  1.00  0.00           C
ATOM   7989  C34 POPEr 201      82.660  88.305  33.435  1.00  0.00           C
ATOM   7992  C35 POPEr 201      83.660  87.825  34.495  1.00  0.00           C
ATOM   7995  C36 POPEr 201      83.550  88.685  35.765  1.00  0.00           C
ATOM   7998  C37 POPEr 201      84.320  88.084  36.945  1.00  0.00           C
ATOM   8001  C38 POPEr 201      83.830  88.605  38.305  1.00  0.00           C
ATOM   8004  C39 POPEr 201      84.020  90.115  38.495  1.00  0.00           C
ATOM   8007 0C31 POPEr 201      83.840  90.505  39.965  1.00  0.00           C
ATOM   8010 1C31 POPEr 201      84.150  91.985  40.245  1.00  0.00           C
ATOM   8013 2C31 POPEr 201      84.110  92.305  41.755  1.00  0.00           C
ATOM   8016 3C31 POPEr 201      85.251  91.645  42.535  1.00  0.00           C
ATOM   8019 4C31 POPEr 201      85.040  91.675  44.045  1.00  0.00           C
ATOM   8022 5C31 POPEr 201      86.089  90.815  44.765  1.00  0.00           C
ATOM   8025 6C31 POPEr 201      85.969  90.864  46.285  1.00  0.00           C
ATOM   8029  NH3 POPEs 202     114.800 129.954  65.445  1.00  0.00           N
ATOM   8033  C12 POPEs 202     114.310 131.064  64.555  1.00  0.00           C
ATOM   8036  C11 POPEs 202     113.449 130.474  63.405  1.00  0.00           C
ATOM   8039  P   POPEs 202     111.320 129.774  64.855  1.00  0.00           P
ATOM   8040  O13 POPEs 202     110.330 130.704  65.445  1.00  0.00           O
ATOM   8041  O14 POPEs 202     112.310 129.135  65.755  1.00  0.00           O
ATOM   8042  O11 POPEs 202     110.479 128.605  64.195  1.00  0.00           O
ATOM   8043  O12 POPEs 202     112.061 130.504  63.675  1.00  0.00           O
ATOM   8044  C1  POPEs 202     110.080 128.625  62.815  1.00  0.00           C
ATOM   8047  C2  POPEs 202     110.899 127.594  61.985  1.00  0.00           C
ATOM   8049  O21 POPEs 202     111.060 128.105  60.665  1.00  0.00           O
ATOM   8050  C21 POPEs 202     112.170 127.935  59.935  1.00  0.00           C
ATOM   8051  O22 POPEs 202     112.230 128.185  58.735  1.00  0.00           O
ATOM   8052  C22 POPEs 202     113.359 127.375  60.725  1.00  0.00           C
ATOM   8055  C3  POPEs 202     110.220 126.195  61.935  1.00  0.00           C
ATOM   8058  O31 POPEs 202     110.969 125.194  61.205  1.00  0.00           O
ATOM   8059  C31 POPEs 202     110.630 124.735  59.975  1.00  0.00           C
ATOM   8060  O32 POPEs 202     111.229 123.825  59.425  1.00  0.00           O
ATOM   8061  C32 POPEs 202     109.469 125.484  59.305  1.00  0.00           C
ATOM   8064  C23 POPEs 202     114.549 127.025  59.825  1.00  0.00           C
ATOM   8067  C24 POPEs 202     114.299 125.754  59.005  1.00  0.00           C
ATOM   8070  C25 POPEs 202     114.620 125.965  57.525  1.00  0.00           C
ATOM   8073  C26 POPEs 202     116.079 126.274  57.185  1.00  0.00           C
ATOM   8076  C27 POPEs 202     116.190 126.594  55.685  1.00  0.00           C
ATOM   8079  C28 POPEs 202     117.440 127.394  55.315  1.00  0.00           C
ATOM   8082  C29 POPEs 202     118.639 126.484  55.365  1.00  0.00           C
ATOM   8084 0C21 POPEs 202     119.339 126.034  54.315  1.00  0.00           C
ATOM   8086 1C21 POPEs 202     119.100 126.395  52.865  1.00  0.00           C
ATOM   8089 2C21 POPEs 202     120.410 126.535  52.085  1.00  0.00           C
ATOM   8092 3C21 POPEs 202     120.190 127.205  50.725  1.00  0.00           C
ATOM   8095 4C21 POPEs 202     121.400 127.044  49.805  1.00  0.00           C
ATOM   8098 5C21 POPEs 202     121.460 128.105  48.705  1.00  0.00           C
ATOM   8101 6C21 POPEs 202     122.660 127.905  47.765  1.00  0.00           C
ATOM   8104 7C21 POPEs 202     122.630 128.865  46.575  1.00  0.00           C
ATOM   8107 8C21 POPEs 202     123.830 128.735  45.635  1.00  0.00           C
ATOM   8111  C33 POPEs 202     109.421 125.334  57.775  1.00  0.00           C
ATOM   8114  C34 POPEs 202     108.460 126.325  57.075  1.00  0.00           C
ATOM   8117  C35 POPEs 202     109.080 126.925  55.815  1.00  0.00           C
ATOM   8120  C36 POPEs 202     108.189 127.785  54.905  1.00  0.00           C
ATOM   8123  C37 POPEs 202     109.001 128.264  53.675  1.00  0.00           C
ATOM   8126  C38 POPEs 202     108.480 129.574  53.055  1.00  0.00           C
ATOM   8129  C39 POPEs 202     107.070 129.474  52.485  1.00  0.00           C
ATOM   8132 0C31 POPEs 202     106.340 130.834  52.465  1.00  0.00           C
ATOM   8135 1C31 POPEs 202     104.850 130.664  52.155  1.00  0.00           C
ATOM   8138 2C31 POPEs 202     104.001 131.903  52.475  1.00  0.00           C
ATOM   8141 3C31 POPEs 202     104.281 133.084  51.535  1.00  0.00           C
ATOM   8144 4C31 POPEs 202     103.200 134.164  51.625  1.00  0.00           C
ATOM   8147 5C31 POPEs 202     103.259 135.174  50.465  1.00  0.00           C
ATOM   8150 6C31 POPEs 202     102.049 136.114  50.405  1.00  0.00           C
ATOM   8154  NH3 POPEt 203      18.739  39.204  19.465  1.00  0.00           N
ATOM   8158  C12 POPEt 203      19.240  37.785  19.485  1.00  0.00           C
ATOM   8161  C11 POPEt 203      18.769  36.955  18.275  1.00  0.00           C
ATOM   8164  P   POPEt 203      18.899  34.365  18.705  1.00  0.00           P
ATOM   8165  O13 POPEt 203      17.430  34.405  18.455  1.00  0.00           O
ATOM   8166  O14 POPEt 203      19.659  33.205  18.195  1.00  0.00           O
ATOM   8167  O11 POPEt 203      19.129  34.415  20.255  1.00  0.00           O
ATOM   8168  O12 POPEt 203      19.509  35.725  18.215  1.00  0.00           O
ATOM   8169  C1  POPEt 203      20.370  34.795  20.855  1.00  0.00           C
ATOM   8172  C2  POPEt 203      20.429  34.325  22.345  1.00  0.00           C
ATOM   8174  O21 POPEt 203      20.939  32.985  22.455  1.00  0.00           O
ATOM   8175  C21 POPEt 203      21.209  32.525  23.705  1.00  0.00           C
ATOM   8176  O22 POPEt 203      20.939  31.395  24.065  1.00  0.00           O
ATOM   8177  C22 POPEt 203      21.919  33.555  24.605  1.00  0.00           C
ATOM   8180  C3  POPEt 203      19.009  34.435  22.975  1.00  0.00           C
ATOM   8183  O31 POPEt 203      18.999  34.105  24.375  1.00  0.00           O
ATOM   8184  C31 POPEt 203      17.819  34.285  24.945  1.00  0.00           C
ATOM   8185  O32 POPEt 203      16.859  34.825  24.415  1.00  0.00           O
ATOM   8186  C32 POPEt 203      17.869  33.705  26.345  1.00  0.00           C
ATOM   8189  C23 POPEt 203      22.449  32.954  25.935  1.00  0.00           C
ATOM   8192  C24 POPEt 203      22.979  33.985  26.935  1.00  0.00           C
ATOM   8195  C25 POPEt 203      24.240  34.715  26.465  1.00  0.00           C
ATOM   8198  C26 POPEt 203      25.499  33.825  26.455  1.00  0.00           C
ATOM   8201  C27 POPEt 203      26.729  34.555  25.915  1.00  0.00           C
ATOM   8204  C28 POPEt 203      28.020  33.795  26.245  1.00  0.00           C
ATOM   8207  C29 POPEt 203      29.219  34.225  25.455  1.00  0.00           C
ATOM   8209 0C21 POPEt 203      30.000  35.285  25.685  1.00  0.00           C
ATOM   8211 1C21 POPEt 203      29.839  36.345  26.745  1.00  0.00           C
ATOM   8214 2C21 POPEt 203      30.399  35.954  28.125  1.00  0.00           C
ATOM   8217 3C21 POPEt 203      31.889  35.605  28.145  1.00  0.00           C
ATOM   8220 4C21 POPEt 203      32.369  35.294  29.565  1.00  0.00           C
ATOM   8223 5C21 POPEt 203      33.869  35.045  29.675  1.00  0.00           C
ATOM   8226 6C21 POPEt 203      34.349  34.825  31.115  1.00  0.00           C
ATOM   8229 7C21 POPEt 203      33.660  33.635  31.785  1.00  0.00           C
ATOM   8232 8C21 POPEt 203      34.449  33.075  32.965  1.00  0.00           C
ATOM   8236  C33 POPEt 203      18.969  34.365  27.215  1.00  0.00           C
ATOM   8239  C34 POPEt 203      18.719  34.155  28.705  1.00  0.00           C
ATOM   8242  C35 POPEt 203      17.629  35.095  29.225  1.00  0.00           C
ATOM   8245  C36 POPEt 203      16.840  34.535  30.405  1.00  0.00           C
ATOM   8248  C37 POPEt 203      15.769  35.535  30.865  1.00  0.00           C
ATOM   8251  C38 POPEt 203      15.029  35.155  32.155  1.00  0.00           C
ATOM   8254  C39 POPEt 203      14.279  33.825  32.065  1.00  0.00           C
ATOM   8257 0C31 POPEt 203      13.200  33.685  33.145  1.00  0.00           C
ATOM   8260 1C31 POPEt 203      12.549  32.295  33.125  1.00  0.00           C
ATOM   8263 2C31 POPEt 203      11.499  32.055  34.225  1.00  0.00           C
ATOM   8266 3C31 POPEt 203      12.079  31.535  35.555  1.00  0.00           C
ATOM   8269 4C31 POPEt 203      12.410  32.635  36.585  1.00  0.00           C
ATOM   8272 5C31 POPEt 203      13.910  32.794  36.855  1.00  0.00           C
ATOM   8275 6C31 POPEt 203      14.229  33.905  37.855  1.00  0.00           C
ATOM   8279  NH3 POPEu 204      85.090  15.975  25.745  1.00  0.00           N
ATOM   8283  C12 POPEu 204      86.089  14.845  25.745  1.00  0.00           C
ATOM   8286  C11 POPEu 204      87.540  15.365  25.925  1.00  0.00           C
ATOM   8289  P   POPEu 204      88.849  13.115  25.805  1.00  0.00           P
ATOM   8290  O13 POPEu 204      87.640  12.295  25.655  1.00  0.00           O
ATOM   8291  O14 POPEu 204      90.090  12.645  25.145  1.00  0.00           O
ATOM   8292  O11 POPEu 204      89.160  13.425  27.315  1.00  0.00           O
ATOM   8293  O12 POPEu 204      88.499  14.565  25.235  1.00  0.00           O
ATOM   8294  C1  POPEu 204      88.630  12.525  28.305  1.00  0.00           C
ATOM   8297  C2  POPEu 204      88.589  13.145  29.705  1.00  0.00           C
ATOM   8299  O21 POPEu 204      87.821  12.405  30.675  1.00  0.00           O
ATOM   8300  C21 POPEu 204      86.530  12.205  30.495  1.00  0.00           C
ATOM   8301  O22 POPEu 204      85.850  12.595  29.565  1.00  0.00           O
ATOM   8302  C22 POPEu 204      85.929  11.495  31.725  1.00  0.00           C
ATOM   8305  C3  POPEu 204      88.149  14.625  29.565  1.00  0.00           C
ATOM   8308  O31 POPEu 204      88.009  15.345  30.795  1.00  0.00           O
ATOM   8309  C31 POPEu 204      89.189  15.495  31.405  1.00  0.00           C
ATOM   8310  O32 POPEu 204      90.251  15.035  31.035  1.00  0.00           O
ATOM   8311  C32 POPEu 204      88.989  16.325  32.645  1.00  0.00           C
ATOM   8314  C23 POPEu 204      86.680  11.785  33.055  1.00  0.00           C
ATOM   8317  C24 POPEu 204      85.949  11.265  34.295  1.00  0.00           C
ATOM   8320  C25 POPEu 204      86.759  11.585  35.555  1.00  0.00           C
ATOM   8323  C26 POPEu 204      86.390  10.735  36.775  1.00  0.00           C
ATOM   8326  C27 POPEu 204      87.421  10.885  37.905  1.00  0.00           C
ATOM   8329  C28 POPEu 204      87.739   9.575  38.625  1.00  0.00           C
ATOM   8332  C29 POPEu 204      86.580   9.055  39.435  1.00  0.00           C
ATOM   8334 0C21 POPEu 204      86.340   9.315  40.725  1.00  0.00           C
ATOM   8336 1C21 POPEu 204      87.170  10.175  41.645  1.00  0.00           C
ATOM   8339 2C21 POPEu 204      87.729   9.385  42.835  1.00  0.00           C
ATOM   8342 3C21 POPEu 204      86.641   8.915  43.815  1.00  0.00           C
ATOM   8345 4C21 POPEu 204      87.170   8.205  45.065  1.00  0.00           C
ATOM   8348 5C21 POPEu 204      88.040   9.065  45.995  1.00  0.00           C
ATOM   8351 6C21 POPEu 204      87.429  10.425  46.365  1.00  0.00           C
ATOM   8354 7C21 POPEu 204      88.101  11.075  47.585  1.00  0.00           C
ATOM   8357 8C21 POPEu 204      87.490  12.435  47.955  1.00  0.00           C
ATOM   8361  C33 POPEu 204      90.239  16.175  33.535  1.00  0.00           C
ATOM   8364  C34 POPEu 204      89.969  16.585  34.975  1.00  0.00           C
ATOM   8367  C35 POPEu 204      88.830  15.805  35.625  1.00  0.00           C
ATOM   8370  C36 POPEu 204      88.919  15.975  37.125  1.00  0.00           C
ATOM   8373  C37 POPEu 204      87.690  15.465  37.885  1.00  0.00           C
ATOM   8376  C38 POPEu 204      88.000  15.275  39.365  1.00  0.00           C
ATOM   8379  C39 POPEu 204      88.820  16.415  39.985  1.00  0.00           C
ATOM   8382 0C31 POPEu 204      89.220  16.125  41.425  1.00  0.00           C
ATOM   8385 1C31 POPEu 204      90.070  17.255  42.005  1.00  0.00           C
ATOM   8388 2C31 POPEu 204      90.610  16.895  43.385  1.00  0.00           C
ATOM   8391 3C31 POPEu 204      91.349  18.055  44.045  1.00  0.00           C
ATOM   8394 4C31 POPEu 204      91.921  17.645  45.405  1.00  0.00           C
ATOM   8397 5C31 POPEu 204      92.770  18.735  46.045  1.00  0.00           C
ATOM   8400 6C31 POPEu 204      93.690  18.195  47.135  1.00  0.00           C
ATOM   8404  NH3 POPEv 205      38.079 105.194  63.225  1.00  0.00           N
ATOM   8408  C12 POPEv 205      37.930 103.765  63.695  1.00  0.00           C
ATOM   8411  C11 POPEv 205      36.660 103.084  63.155  1.00  0.00           C
ATOM   8414  P   POPEv 205      35.439 100.764  63.415  1.00  0.00           P
ATOM   8415  O13 POPEv 205      35.910  99.355  63.505  1.00  0.00           O
ATOM   8416  O14 POPEv 205      34.379 101.195  64.355  1.00  0.00           O
ATOM   8417  O11 POPEv 205      34.939 101.065  61.935  1.00  0.00           O
ATOM   8418  O12 POPEv 205      36.689 101.715  63.535  1.00  0.00           O
ATOM   8419  C1  POPEv 205      33.759 100.405  61.445  1.00  0.00           C
ATOM   8422  C2  POPEv 205      33.840 100.015  59.935  1.00  0.00           C
ATOM   8424  O21 POPEv 205      32.660  99.255  59.675  1.00  0.00           O
ATOM   8425  C21 POPEv 205      31.969  99.555  58.605  1.00  0.00           C
ATOM   8426  O22 POPEv 205      32.079 100.565  57.925  1.00  0.00           O
ATOM   8427  C22 POPEv 205      31.040  98.375  58.275  1.00  0.00           C
ATOM   8430  C3  POPEv 205      35.069  99.135  59.565  1.00  0.00           C
ATOM   8433  O31 POPEv 205      35.349  99.094  58.135  1.00  0.00           O
ATOM   8434  C31 POPEv 205      34.990  97.974  57.495  1.00  0.00           C
ATOM   8435  O32 POPEv 205      34.180  97.154  57.885  1.00  0.00           O
ATOM   8436  C32 POPEv 205      35.810  97.844  56.195  1.00  0.00           C
ATOM   8439  C23 POPEv 205      30.139  98.644  57.055  1.00  0.00           C
ATOM   8442  C24 POPEv 205      29.609  97.355  56.435  1.00  0.00           C
ATOM   8445  C25 POPEv 205      28.369  96.775  57.115  1.00  0.00           C
ATOM   8448  C26 POPEv 205      27.990  95.405  56.545  1.00  0.00           C
ATOM   8451  C27 POPEv 205      26.469  95.185  56.425  1.00  0.00           C
ATOM   8454  C28 POPEv 205      25.940  95.255  54.975  1.00  0.00           C
ATOM   8457  C29 POPEv 205      26.069  96.605  54.305  1.00  0.00           C
ATOM   8459 0C21 POPEv 205      25.179  97.175  53.475  1.00  0.00           C
ATOM   8461 1C21 POPEv 205      23.859  96.584  53.045  1.00  0.00           C
ATOM   8464 2C21 POPEv 205      23.489  96.815  51.565  1.00  0.00           C
ATOM   8467 3C21 POPEv 205      23.059  98.254  51.275  1.00  0.00           C
ATOM   8470 4C21 POPEv 205      22.469  98.425  49.875  1.00  0.00           C
ATOM   8473 5C21 POPEv 205      22.529  99.875  49.385  1.00  0.00           C
ATOM   8476 6C21 POPEv 205      21.779 100.075  48.065  1.00  0.00           C
ATOM   8479 7C21 POPEv 205      22.229 101.344  47.345  1.00  0.00           C
ATOM   8482 8C21 POPEv 205      21.469 101.615  46.045  1.00  0.00           C
ATOM   8486  C33 POPEv 205      35.579  96.494  55.475  1.00  0.00           C
ATOM   8489  C34 POPEv 205      36.569  96.174  54.335  1.00  0.00           C
ATOM   8492  C35 POPEv 205      36.680  97.254  53.235  1.00  0.00           C
ATOM   8495  C36 POPEv 205      37.720  96.895  52.165  1.00  0.00           C
ATOM   8498  C37 POPEv 205      37.889  97.984  51.095  1.00  0.00           C
ATOM   8501  C38 POPEv 205      38.660  97.475  49.865  1.00  0.00           C
ATOM   8504  C39 POPEv 205      38.910  98.555  48.805  1.00  0.00           C
ATOM   8507 0C31 POPEv 205      40.130  99.435  49.085  1.00  0.00           C
ATOM   8510 1C31 POPEv 205      40.469 100.355  47.905  1.00  0.00           C
ATOM   8513 2C31 POPEv 205      41.719 101.214  48.145  1.00  0.00           C
ATOM   8516 3C31 POPEv 205      42.049 102.105  46.935  1.00  0.00           C
ATOM   8519 4C31 POPEv 205      41.310 103.445  46.975  1.00  0.00           C
ATOM   8522 5C31 POPEv 205      41.189 104.105  45.595  1.00  0.00           C
ATOM   8525 6C31 POPEv 205      40.380 105.405  45.635  1.00  0.00           C
ATOM   8529  NH3 POPEw 206      27.139  18.675  68.785  1.00  0.00           N
ATOM   8533  C12 POPEw 206      27.590  17.695  67.745  1.00  0.00           C
ATOM   8536  C11 POPEw 206      26.469  17.395  66.725  1.00  0.00           C
ATOM   8539  P   POPEw 206      27.789  16.325  64.725  1.00  0.00           P
ATOM   8540  O13 POPEw 206      28.469  17.635  64.785  1.00  0.00           O
ATOM   8541  O14 POPEw 206      28.649  15.115  64.705  1.00  0.00           O
ATOM   8542  O11 POPEw 206      26.819  16.285  63.465  1.00  0.00           O
ATOM   8543  O12 POPEw 206      26.809  16.245  65.965  1.00  0.00           O
ATOM   8544  C1  POPEw 206      27.039  15.265  62.485  1.00  0.00           C
ATOM   8547  C2  POPEw 206      25.769  15.035  61.635  1.00  0.00           C
ATOM   8549  O21 POPEw 206      26.080  14.215  60.495  1.00  0.00           O
ATOM   8550  C21 POPEw 206      26.110  12.915  60.715  1.00  0.00           C
ATOM   8551  O22 POPEw 206      25.879  12.365  61.785  1.00  0.00           O
ATOM   8552  C22 POPEw 206      26.429  12.175  59.415  1.00  0.00           C
ATOM   8555  C3  POPEw 206      25.209  16.375  61.125  1.00  0.00           C
ATOM   8558  O31 POPEw 206      23.939  16.175  60.495  1.00  0.00           O
ATOM   8559  C31 POPEw 206      23.809  16.265  59.205  1.00  0.00           C
ATOM   8560  O32 POPEw 206      24.649  16.515  58.355  1.00  0.00           O
ATOM   8561  C32 POPEw 206      22.309  16.205  58.915  1.00  0.00           C
ATOM   8564  C23 POPEw 206      26.019  12.895  58.095  1.00  0.00           C
ATOM   8567  C24 POPEw 206      27.179  13.615  57.375  1.00  0.00           C
ATOM   8570  C25 POPEw 206      28.299  12.725  56.825  1.00  0.00           C
ATOM   8573  C26 POPEw 206      27.839  11.465  56.075  1.00  0.00           C
ATOM   8576  C27 POPEw 206      28.959  10.835  55.235  1.00  0.00           C
ATOM   8579  C28 POPEw 206      28.529   9.585  54.435  1.00  0.00           C
ATOM   8582  C29 POPEw 206      28.250   8.375  55.295  1.00  0.00           C
ATOM   8584 0C21 POPEw 206      28.279   7.095  54.895  1.00  0.00           C
ATOM   8586 1C21 POPEw 206      28.589   6.595  53.505  1.00  0.00           C
ATOM   8589 2C21 POPEw 206      27.520   5.655  52.915  1.00  0.00           C
ATOM   8592 3C21 POPEw 206      28.020   5.005  51.625  1.00  0.00           C
ATOM   8595 4C21 POPEw 206      26.979   4.165  50.875  1.00  0.00           C
ATOM   8598 5C21 POPEw 206      27.330   4.025  49.385  1.00  0.00           C
ATOM   8601 6C21 POPEw 206      28.610   3.205  49.115  1.00  0.00           C
ATOM   8604 7C21 POPEw 206      29.149   3.395  47.695  1.00  0.00           C
ATOM   8607 8C21 POPEw 206      30.229   2.395  47.315  1.00  0.00           C
ATOM   8611  C33 POPEw 206      21.979  15.445  57.615  1.00  0.00           C
ATOM   8614  C34 POPEw 206      20.580  15.795  57.135  1.00  0.00           C
ATOM   8617  C35 POPEw 206      19.959  14.755  56.195  1.00  0.00           C
ATOM   8620  C36 POPEw 206      20.420  14.845  54.745  1.00  0.00           C
ATOM   8623  C37 POPEw 206      21.679  14.035  54.415  1.00  0.00           C
ATOM   8626  C38 POPEw 206      22.360  14.545  53.145  1.00  0.00           C
ATOM   8629  C39 POPEw 206      23.489  13.655  52.615  1.00  0.00           C
ATOM   8632 0C31 POPEw 206      24.330  14.415  51.575  1.00  0.00           C
ATOM   8635 1C31 POPEw 206      25.280  13.545  50.755  1.00  0.00           C
ATOM   8638 2C31 POPEw 206      26.139  14.425  49.845  1.00  0.00           C
ATOM   8641 3C31 POPEw 206      26.979  13.665  48.805  1.00  0.00           C
ATOM   8644 4C31 POPEw 206      28.259  13.025  49.375  1.00  0.00           C
ATOM   8647 5C31 POPEw 206      29.139  12.435  48.265  1.00  0.00           C
ATOM   8650 6C31 POPEw 206      30.479  11.905  48.755  1.00  0.00           C
ATOM   8654  NH3 POPEx 207      54.990  32.315  65.205  1.00  0.00           N
ATOM   8658  C12 POPEx 207      56.180  31.405  65.275  1.00  0.00           C
ATOM   8661  C11 POPEx 207      56.220  30.515  66.525  1.00  0.00           C
ATOM   8664  P   POPEx 207      57.449  28.325  65.755  1.00  0.00           P
ATOM   8665  O13 POPEx 207      56.160  27.645  65.975  1.00  0.00           O
ATOM   8666  O14 POPEx 207      58.639  27.515  66.085  1.00  0.00           O
ATOM   8667  O11 POPEx 207      57.560  28.765  64.245  1.00  0.00           O
ATOM   8668  O12 POPEx 207      57.420  29.725  66.525  1.00  0.00           O
ATOM   8669  C1  POPEx 207      57.049  27.885  63.225  1.00  0.00           C
ATOM   8672  C2  POPEx 207      58.069  27.595  62.085  1.00  0.00           C
ATOM   8674  O21 POPEx 207      57.549  28.125  60.835  1.00  0.00           O
ATOM   8675  C21 POPEx 207      56.959  27.395  59.915  1.00  0.00           C
ATOM   8676  O22 POPEx 207      56.759  26.195  59.915  1.00  0.00           O
ATOM   8677  C22 POPEx 207      56.319  28.345  58.895  1.00  0.00           C
ATOM   8680  C3  POPEx 207      58.600  26.125  62.045  1.00  0.00           C
ATOM   8683  O31 POPEx 207      59.510  25.955  60.945  1.00  0.00           O
ATOM   8684  C31 POPEx 207      60.170  24.795  60.915  1.00  0.00           C
ATOM   8685  O32 POPEx 207      60.019  23.885  61.715  1.00  0.00           O
ATOM   8686  C32 POPEx 207      61.040  24.755  59.665  1.00  0.00           C
ATOM   8689  C23 POPEx 207      57.080  28.405  57.565  1.00  0.00           C
ATOM   8692  C24 POPEx 207      56.259  29.125  56.485  1.00  0.00           C
ATOM   8695  C25 POPEx 207      57.090  29.505  55.265  1.00  0.00           C
ATOM   8698  C26 POPEx 207      56.269  30.105  54.105  1.00  0.00           C
ATOM   8701  C27 POPEx 207      55.350  29.095  53.405  1.00  0.00           C
ATOM   8704  C28 POPEx 207      54.710  29.625  52.115  1.00  0.00           C
ATOM   8707  C29 POPEx 207      53.819  30.825  52.375  1.00  0.00           C
ATOM   8709 0C21 POPEx 207      53.759  31.965  51.655  1.00  0.00           C
ATOM   8711 1C21 POPEx 207      54.549  32.295  50.415  1.00  0.00           C
ATOM   8714 2C21 POPEx 207      53.740  32.055  49.125  1.00  0.00           C
ATOM   8717 3C21 POPEx 207      52.619  33.085  48.925  1.00  0.00           C
ATOM   8720 4C21 POPEx 207      51.840  32.875  47.615  1.00  0.00           C
ATOM   8723 5C21 POPEx 207      50.900  31.665  47.665  1.00  0.00           C
ATOM   8726 6C21 POPEx 207      50.110  31.505  46.355  1.00  0.00           C
ATOM   8729 7C21 POPEx 207      48.610  31.255  46.555  1.00  0.00           C
ATOM   8732 8C21 POPEx 207      47.759  31.945  45.485  1.00  0.00           C
ATOM   8736  C33 POPEx 207      61.259  23.345  59.065  1.00  0.00           C
ATOM   8739  C34 POPEx 207      61.560  23.415  57.565  1.00  0.00           C
ATOM   8742  C35 POPEx 207      60.310  23.325  56.675  1.00  0.00           C
ATOM   8745  C36 POPEx 207      59.899  21.875  56.385  1.00  0.00           C
ATOM   8748  C37 POPEx 207      58.569  21.775  55.635  1.00  0.00           C
ATOM   8751  C38 POPEx 207      58.340  20.375  55.035  1.00  0.00           C
ATOM   8754  C39 POPEx 207      58.950  20.245  53.625  1.00  0.00           C
ATOM   8757 0C31 POPEx 207      57.889  20.285  52.515  1.00  0.00           C
ATOM   8760 1C31 POPEx 207      58.509  20.485  51.125  1.00  0.00           C
ATOM   8763 2C31 POPEx 207      57.470  20.425  49.995  1.00  0.00           C
ATOM   8766 3C31 POPEx 207      58.079  20.605  48.595  1.00  0.00           C
ATOM   8769 4C31 POPEx 207      58.119  22.065  48.125  1.00  0.00           C
ATOM   8772 5C31 POPEx 207      58.860  22.235  46.785  1.00  0.00           C
ATOM   8775 6C31 POPEx 207      58.109  23.085  45.765  1.00  0.00           C
ATOM   8779  NH3 POPEy 208      37.290  96.985  63.575  1.00  0.00           N
ATOM   8783  C12 POPEy 208      38.439  97.135  62.635  1.00  0.00           C
ATOM   8786  C11 POPEy 208      38.989  98.555  62.705  1.00  0.00           C
ATOM   8789  P   POPEy 208      40.849  99.295  60.955  1.00  0.00           P
ATOM   8790  O13 POPEy 208      42.319  99.364  61.085  1.00  0.00           O
ATOM   8791  O14 POPEy 208      40.350  98.664  59.715  1.00  0.00           O
ATOM   8792  O11 POPEy 208      40.229 100.745  61.085  1.00  0.00           O
ATOM   8793  O12 POPEy 208      40.319  98.555  62.245  1.00  0.00           O
ATOM   8794  C1  POPEy 208      38.919 101.085  60.625  1.00  0.00           C
ATOM   8797  C2  POPEy 208      38.929 102.394  59.805  1.00  0.00           C
ATOM   8799  O21 POPEy 208      39.389 102.084  58.485  1.00  0.00           O
ATOM   8800  C21 POPEy 208      38.869 102.795  57.505  1.00  0.00           C
ATOM   8801  O22 POPEy 208      37.930 103.565  57.605  1.00  0.00           O
ATOM   8802  C22 POPEy 208      39.619 102.475  56.215  1.00  0.00           C
ATOM   8805  C3  POPEy 208      39.860 103.434  60.485  1.00  0.00           C
ATOM   8808  O31 POPEy 208      39.360 104.784  60.385  1.00  0.00           O
ATOM   8809  C31 POPEy 208      39.799 105.455  59.305  1.00  0.00           C
ATOM   8810  O32 POPEy 208      40.560 105.024  58.465  1.00  0.00           O
ATOM   8811  C32 POPEy 208      39.259 106.874  59.325  1.00  0.00           C
ATOM   8814  C23 POPEy 208      39.009 103.154  54.965  1.00  0.00           C
ATOM   8817  C24 POPEy 208      39.860 102.885  53.725  1.00  0.00           C
ATOM   8820  C25 POPEy 208      39.139 103.145  52.395  1.00  0.00           C
ATOM   8823  C26 POPEy 208      38.569 104.565  52.235  1.00  0.00           C
ATOM   8826  C27 POPEy 208      37.799 104.715  50.915  1.00  0.00           C
ATOM   8829  C28 POPEy 208      37.060 106.065  50.775  1.00  0.00           C
ATOM   8832  C29 POPEy 208      37.979 107.205  50.445  1.00  0.00           C
ATOM   8834 0C21 POPEy 208      37.989 107.914  49.305  1.00  0.00           C
ATOM   8836 1C21 POPEy 208      37.090 107.715  48.105  1.00  0.00           C
ATOM   8839 2C21 POPEy 208      37.750 108.124  46.765  1.00  0.00           C
ATOM   8842 3C21 POPEy 208      38.060 109.625  46.665  1.00  0.00           C
ATOM   8845 4C21 POPEy 208      38.579 110.064  45.295  1.00  0.00           C
ATOM   8848 5C21 POPEy 208      39.020 111.535  45.315  1.00  0.00           C
ATOM   8851 6C21 POPEy 208      39.369 112.125  43.945  1.00  0.00           C
ATOM   8854 7C21 POPEy 208      40.529 111.405  43.245  1.00  0.00           C
ATOM   8857 8C21 POPEy 208      40.989 112.114  41.965  1.00  0.00           C
ATOM   8861  C33 POPEy 208      38.819 107.385  57.935  1.00  0.00           C
ATOM   8864  C34 POPEy 208      38.729 108.914  57.955  1.00  0.00           C
ATOM   8867  C35 POPEy 208      38.269 109.525  56.625  1.00  0.00           C
ATOM   8870  C36 POPEy 208      39.209 109.175  55.455  1.00  0.00           C
ATOM   8873  C37 POPEy 208      39.139 110.194  54.315  1.00  0.00           C
ATOM   8876  C38 POPEy 208      40.099 109.885  53.165  1.00  0.00           C
ATOM   8879  C39 POPEy 208      39.879 110.845  51.995  1.00  0.00           C
ATOM   8882 0C31 POPEy 208      40.639 110.465  50.715  1.00  0.00           C
ATOM   8885 1C31 POPEy 208      42.160 110.635  50.805  1.00  0.00           C
ATOM   8888 2C31 POPEy 208      42.780 110.955  49.435  1.00  0.00           C
ATOM   8891 3C31 POPEy 208      42.840 112.464  49.185  1.00  0.00           C
ATOM   8894 4C31 POPEy 208      43.090 112.825  47.715  1.00  0.00           C
ATOM   8897 5C31 POPEy 208      43.600 114.255  47.545  1.00  0.00           C
ATOM   8900 6C31 POPEy 208      43.699 114.705  46.085  1.00  0.00           C
ATOM   8904  NH3 POPEz 209      40.350  54.875  64.875  1.00  0.00           N
ATOM   8908  C12 POPEz 209      39.700  56.225  64.685  1.00  0.00           C
ATOM   8911  C11 POPEz 209      38.900  56.695  65.925  1.00  0.00           C
ATOM   8914  P   POPEz 209      38.840  59.285  65.295  1.00  0.00           P
ATOM   8915  O13 POPEz 209      39.439  59.875  66.505  1.00  0.00           O
ATOM   8916  O14 POPEz 209      39.759  59.145  64.155  1.00  0.00           O
ATOM   8917  O11 POPEz 209      37.560  60.115  64.905  1.00  0.00           O
ATOM   8918  O12 POPEz 209      38.189  57.905  65.705  1.00  0.00           O
ATOM   8919  C1  POPEz 209      37.669  61.295  64.105  1.00  0.00           C
ATOM   8922  C2  POPEz 209      37.369  60.995  62.605  1.00  0.00           C
ATOM   8924  O21 POPEz 209      38.090  61.995  61.855  1.00  0.00           O
ATOM   8925  C21 POPEz 209      39.059  61.545  61.085  1.00  0.00           C
ATOM   8926  O22 POPEz 209      39.439  60.395  60.975  1.00  0.00           O
ATOM   8927  C22 POPEz 209      39.759  62.735  60.405  1.00  0.00           C
ATOM   8930  C3  POPEz 209      35.840  61.135  62.315  1.00  0.00           C
ATOM   8933  O31 POPEz 209      35.290  60.315  61.255  1.00  0.00           O
ATOM   8934  C31 POPEz 209      35.529  60.655  60.015  1.00  0.00           C
ATOM   8935  O32 POPEz 209      36.359  61.465  59.615  1.00  0.00           O
ATOM   8936  C32 POPEz 209      34.560  59.925  59.095  1.00  0.00           C
ATOM   8939  C23 POPEz 209      39.399  62.805  58.915  1.00  0.00           C
ATOM   8942  C24 POPEz 209      40.569  63.065  57.955  1.00  0.00           C
ATOM   8945  C25 POPEz 209      41.319  64.375  58.155  1.00  0.00           C
ATOM   8948  C26 POPEz 209      42.479  64.505  57.145  1.00  0.00           C
ATOM   8951  C27 POPEz 209      43.499  65.585  57.525  1.00  0.00           C
ATOM   8954  C28 POPEz 209      44.809  65.524  56.695  1.00  0.00           C
ATOM   8957  C29 POPEz 209      45.560  64.235  56.855  1.00  0.00           C
ATOM   8959 0C21 POPEz 209      46.319  63.615  55.925  1.00  0.00           C
ATOM   8961 1C21 POPEz 209      46.639  64.125  54.545  1.00  0.00           C
ATOM   8964 2C21 POPEz 209      45.679  63.655  53.445  1.00  0.00           C
ATOM   8967 3C21 POPEz 209      46.279  63.865  52.045  1.00  0.00           C
ATOM   8970 4C21 POPEz 209      45.359  63.345  50.935  1.00  0.00           C
ATOM   8973 5C21 POPEz 209      45.929  63.504  49.515  1.00  0.00           C
ATOM   8976 6C21 POPEz 209      46.360  64.935  49.155  1.00  0.00           C
ATOM   8979 7C21 POPEz 209      46.279  65.194  47.645  1.00  0.00           C
ATOM   8982 8C21 POPEz 209      46.750  66.594  47.215  1.00  0.00           C
ATOM   8986  C33 POPEz 209      35.259  59.505  57.795  1.00  0.00           C
ATOM   8989  C34 POPEz 209      34.369  58.765  56.785  1.00  0.00           C
ATOM   8992  C35 POPEz 209      35.119  58.515  55.465  1.00  0.00           C
ATOM   8995  C36 POPEz 209      34.229  58.705  54.225  1.00  0.00           C
ATOM   8998  C37 POPEz 209      35.009  58.455  52.935  1.00  0.00           C
ATOM   9001  C38 POPEz 209      35.150  56.955  52.615  1.00  0.00           C
ATOM   9004  C39 POPEz 209      33.859  56.315  52.105  1.00  0.00           C
ATOM   9007 0C31 POPEz 209      33.499  56.774  50.695  1.00  0.00           C
ATOM   9010 1C31 POPEz 209      32.279  56.035  50.125  1.00  0.00           C
ATOM   9013 2C31 POPEz 209      31.979  56.465  48.685  1.00  0.00           C
ATOM   9016 3C31 POPEz 209      31.250  57.815  48.585  1.00  0.00           C
ATOM   9019 4C31 POPEz 209      29.809  57.755  49.115  1.00  0.00           C
ATOM   9022 5C31 POPEz 209      28.979  58.985  48.725  1.00  0.00           C
ATOM   9025 6C31 POPEz 209      28.489  58.945  47.285  1.00  0.00           C
ATOM   9029  NH3 POPE0 210      80.979   5.355  26.045  1.00  0.00           N
ATOM   9033  C12 POPE0 210      81.980   5.645  24.955  1.00  0.00           C
ATOM   9036  C11 POPE0 210      83.289   6.225  25.525  1.00  0.00           C
ATOM   9039  P   POPE0 210      85.881   5.975  25.245  1.00  0.00           P
ATOM   9040  O13 POPE0 210      86.629   4.685  25.355  1.00  0.00           O
ATOM   9041  O14 POPE0 210      86.520   7.045  24.465  1.00  0.00           O
ATOM   9042  O11 POPE0 210      85.660   6.405  26.755  1.00  0.00           O
ATOM   9043  O12 POPE0 210      84.390   5.745  24.745  1.00  0.00           O
ATOM   9044  C1  POPE0 210      85.999   7.745  27.095  1.00  0.00           C
ATOM   9047  C2  POPE0 210      85.430   8.225  28.475  1.00  0.00           C
ATOM   9049  O21 POPE0 210      86.400   8.225  29.535  1.00  0.00           O
ATOM   9050  C21 POPE0 210      86.740   7.055  30.025  1.00  0.00           C
ATOM   9051  O22 POPE0 210      86.479   5.965  29.535  1.00  0.00           O
ATOM   9052  C22 POPE0 210      87.450   7.225  31.365  1.00  0.00           C
ATOM   9055  C3  POPE0 210      84.119   7.515  28.855  1.00  0.00           C
ATOM   9058  O31 POPE0 210      83.709   7.865  30.205  1.00  0.00           O
ATOM   9059  C31 POPE0 210      82.389   7.855  30.335  1.00  0.00           C
ATOM   9060  O32 POPE0 210      81.610   7.635  29.425  1.00  0.00           O
ATOM   9061  C32 POPE0 210      81.910   8.155  31.755  1.00  0.00           C
ATOM   9064  C23 POPE0 210      86.660   6.495  32.475  1.00  0.00           C
ATOM   9067  C24 POPE0 210      87.109   6.815  33.905  1.00  0.00           C
ATOM   9070  C25 POPE0 210      88.480   6.235  34.315  1.00  0.00           C
ATOM   9073  C26 POPE0 210      88.979   6.725  35.685  1.00  0.00           C
ATOM   9076  C27 POPE0 210      89.950   5.765  36.395  1.00  0.00           C
ATOM   9079  C28 POPE0 210      90.859   6.465  37.425  1.00  0.00           C
ATOM   9082  C29 POPE0 210      90.181   6.865  38.715  1.00  0.00           C
ATOM   9084 0C21 POPE0 210      90.820   7.255  39.825  1.00  0.00           C
ATOM   9086 1C21 POPE0 210      92.319   7.405  39.955  1.00  0.00           C
ATOM   9089 2C21 POPE0 210      92.739   8.425  41.035  1.00  0.00           C
ATOM   9092 3C21 POPE0 210      92.561   7.885  42.465  1.00  0.00           C
ATOM   9095 4C21 POPE0 210      92.990   8.895  43.555  1.00  0.00           C
ATOM   9098 5C21 POPE0 210      93.049   8.295  44.975  1.00  0.00           C
ATOM   9101 6C21 POPE0 210      91.820   7.465  45.355  1.00  0.00           C
ATOM   9104 7C21 POPE0 210      91.869   6.915  46.785  1.00  0.00           C
ATOM   9107 8C21 POPE0 210      90.610   6.145  47.165  1.00  0.00           C
ATOM   9111  C33 POPE0 210      82.961   8.635  32.785  1.00  0.00           C
ATOM   9114  C34 POPE0 210      82.561   8.125  34.165  1.00  0.00           C
ATOM   9117  C35 POPE0 210      83.311   8.775  35.335  1.00  0.00           C
ATOM   9120  C36 POPE0 210      82.720   8.315  36.675  1.00  0.00           C
ATOM   9123  C37 POPE0 210      81.769   9.335  37.305  1.00  0.00           C
ATOM   9126  C38 POPE0 210      80.849   8.715  38.365  1.00  0.00           C
ATOM   9129  C39 POPE0 210      80.450   9.685  39.485  1.00  0.00           C
ATOM   9132 0C31 POPE0 210      79.311   9.115  40.345  1.00  0.00           C
ATOM   9135 1C31 POPE0 210      79.259   9.665  41.775  1.00  0.00           C
ATOM   9138 2C31 POPE0 210      78.590   8.675  42.735  1.00  0.00           C
ATOM   9141 3C31 POPE0 210      78.479   9.195  44.175  1.00  0.00           C
ATOM   9144 4C31 POPE0 210      77.851   8.165  45.135  1.00  0.00           C
ATOM   9147 5C31 POPE0 210      78.781   6.995  45.475  1.00  0.00           C
ATOM   9150 6C31 POPE0 210      78.210   6.035  46.525  1.00  0.00           C
ATOM   9154  NH3 POPE1 211      49.410  59.455  23.585  1.00  0.00           N
ATOM   9158  C12 POPE1 211      50.859  59.465  23.965  1.00  0.00           C
ATOM   9161  C11 POPE1 211      51.660  60.085  22.815  1.00  0.00           C
ATOM   9164  P   POPE1 211      53.449  61.945  22.875  1.00  0.00           P
ATOM   9165  O13 POPE1 211      54.860  62.105  23.255  1.00  0.00           O
ATOM   9166  O14 POPE1 211      53.119  62.145  21.445  1.00  0.00           O
ATOM   9167  O11 POPE1 211      52.500  62.895  23.725  1.00  0.00           O
ATOM   9168  O12 POPE1 211      52.939  60.495  23.285  1.00  0.00           O
ATOM   9169  C1  POPE1 211      52.179  62.615  25.085  1.00  0.00           C
ATOM   9172  C2  POPE1 211      52.579  63.804  25.985  1.00  0.00           C
ATOM   9174  O21 POPE1 211      52.329  63.385  27.345  1.00  0.00           O
ATOM   9175  C21 POPE1 211      53.060  63.965  28.275  1.00  0.00           C
ATOM   9176  O22 POPE1 211      53.889  64.825  28.095  1.00  0.00           O
ATOM   9177  C22 POPE1 211      52.740  63.355  29.625  1.00  0.00           C
ATOM   9180  C3  POPE1 211      51.770  65.084  25.595  1.00  0.00           C
ATOM   9183  O31 POPE1 211      52.210  66.275  26.295  1.00  0.00           O
ATOM   9184  C31 POPE1 211      51.490  66.615  27.365  1.00  0.00           C
ATOM   9185  O32 POPE1 211      50.420  66.124  27.685  1.00  0.00           O
ATOM   9186  C32 POPE1 211      52.220  67.694  28.165  1.00  0.00           C
ATOM   9189  C23 POPE1 211      54.039  62.985  30.365  1.00  0.00           C
ATOM   9192  C24 POPE1 211      53.819  62.065  31.565  1.00  0.00           C
ATOM   9195  C25 POPE1 211      52.910  62.655  32.645  1.00  0.00           C
ATOM   9198  C26 POPE1 211      52.920  61.785  33.915  1.00  0.00           C
ATOM   9201  C27 POPE1 211      51.899  62.225  34.965  1.00  0.00           C
ATOM   9204  C28 POPE1 211      51.729  61.185  36.095  1.00  0.00           C
ATOM   9207  C29 POPE1 211      52.990  60.934  36.875  1.00  0.00           C
ATOM   9209 0C21 POPE1 211      53.219  61.265  38.155  1.00  0.00           C
ATOM   9211 1C21 POPE1 211      52.270  61.995  39.075  1.00  0.00           C
ATOM   9214 2C21 POPE1 211      53.009  62.885  40.085  1.00  0.00           C
ATOM   9217 3C21 POPE1 211      53.330  64.295  39.575  1.00  0.00           C
ATOM   9220 4C21 POPE1 211      54.130  65.105  40.615  1.00  0.00           C
ATOM   9223 5C21 POPE1 211      55.649  65.005  40.405  1.00  0.00           C
ATOM   9226 6C21 POPE1 211      56.420  65.454  41.645  1.00  0.00           C
ATOM   9229 7C21 POPE1 211      57.930  65.585  41.395  1.00  0.00           C
ATOM   9232 8C21 POPE1 211      58.720  65.995  42.635  1.00  0.00           C
ATOM   9236  C33 POPE1 211      51.469  67.985  29.495  1.00  0.00           C
ATOM   9239  C34 POPE1 211      51.939  69.235  30.255  1.00  0.00           C
ATOM   9242  C35 POPE1 211      53.139  69.045  31.215  1.00  0.00           C
ATOM   9245  C36 POPE1 211      52.880  67.985  32.295  1.00  0.00           C
ATOM   9248  C37 POPE1 211      53.610  68.204  33.635  1.00  0.00           C
ATOM   9251  C38 POPE1 211      53.369  67.054  34.625  1.00  0.00           C
ATOM   9254  C39 POPE1 211      53.769  67.374  36.075  1.00  0.00           C
ATOM   9257 0C31 POPE1 211      52.589  67.935  36.895  1.00  0.00           C
ATOM   9260 1C31 POPE1 211      52.880  68.105  38.395  1.00  0.00           C
ATOM   9263 2C31 POPE1 211      51.590  68.315  39.195  1.00  0.00           C
ATOM   9266 3C31 POPE1 211      51.740  68.315  40.725  1.00  0.00           C
ATOM   9269 4C31 POPE1 211      52.689  69.375  41.275  1.00  0.00           C
ATOM   9272 5C31 POPE1 211      52.449  69.615  42.765  1.00  0.00           C
ATOM   9275 6C31 POPE1 211      53.369  70.664  43.385  1.00  0.00           C
ATOM   9279  NH3 POPE2 212      19.270  42.155  63.825  1.00  0.00           N
ATOM   9283  C12 POPE2 212      20.399  43.105  64.155  1.00  0.00           C
ATOM   9286  C11 POPE2 212      20.999  43.675  62.845  1.00  0.00           C
ATOM   9289  P   POPE2 212      22.559  45.864  63.095  1.00  0.00           P
ATOM   9290  O13 POPE2 212      21.309  46.594  63.335  1.00  0.00           O
ATOM   9291  O14 POPE2 212      23.670  46.085  64.055  1.00  0.00           O
ATOM   9292  O11 POPE2 212      23.099  46.205  61.635  1.00  0.00           O
ATOM   9293  O12 POPE2 212      22.260  44.294  63.055  1.00  0.00           O
ATOM   9294  C1  POPE2 212      22.759  45.495  60.435  1.00  0.00           C
ATOM   9297  C2  POPE2 212      21.589  46.115  59.585  1.00  0.00           C
ATOM   9299  O21 POPE2 212      22.069  47.005  58.545  1.00  0.00           O
ATOM   9300  C21 POPE2 212      22.239  46.405  57.365  1.00  0.00           C
ATOM   9301  O22 POPE2 212      22.129  45.204  57.195  1.00  0.00           O
ATOM   9302  C22 POPE2 212      22.590  47.415  56.295  1.00  0.00           C
ATOM   9305  C3  POPE2 212      20.479  46.825  60.395  1.00  0.00           C
ATOM   9308  O31 POPE2 212      19.359  47.114  59.515  1.00  0.00           O
ATOM   9309  C31 POPE2 212      19.340  48.385  59.105  1.00  0.00           C
ATOM   9310  O32 POPE2 212      19.609  48.745  57.975  1.00  0.00           O
ATOM   9311  C32 POPE2 212      18.779  49.265  60.205  1.00  0.00           C
ATOM   9314  C23 POPE2 212      22.269  46.955  54.845  1.00  0.00           C
ATOM   9317  C24 POPE2 212      22.019  48.175  53.945  1.00  0.00           C
ATOM   9320  C25 POPE2 212      22.479  48.075  52.485  1.00  0.00           C
ATOM   9323  C26 POPE2 212      21.329  47.875  51.485  1.00  0.00           C
ATOM   9326  C27 POPE2 212      21.749  48.315  50.065  1.00  0.00           C
ATOM   9329  C28 POPE2 212      20.660  48.085  49.005  1.00  0.00           C
ATOM   9332  C29 POPE2 212      21.019  48.685  47.675  1.00  0.00           C
ATOM   9334 0C21 POPE2 212      21.809  48.135  46.735  1.00  0.00           C
ATOM   9336 1C21 POPE2 212      22.509  46.794  46.825  1.00  0.00           C
ATOM   9339 2C21 POPE2 212      24.019  46.865  46.515  1.00  0.00           C
ATOM   9342 3C21 POPE2 212      24.340  47.175  45.045  1.00  0.00           C
ATOM   9345 4C21 POPE2 212      25.789  46.785  44.695  1.00  0.00           C
ATOM   9348 5C21 POPE2 212      26.159  46.965  43.215  1.00  0.00           C
ATOM   9351 6C21 POPE2 212      25.520  45.915  42.295  1.00  0.00           C
ATOM   9354 7C21 POPE2 212      26.110  45.934  40.875  1.00  0.00           C
ATOM   9357 8C21 POPE2 212      25.590  44.805  39.985  1.00  0.00           C
ATOM   9361  C33 POPE2 212      19.699  50.414  60.685  1.00  0.00           C
ATOM   9364  C34 POPE2 212      20.160  51.355  59.565  1.00  0.00           C
ATOM   9367  C35 POPE2 212      21.600  51.055  59.085  1.00  0.00           C
ATOM   9370  C36 POPE2 212      22.660  51.435  60.125  1.00  0.00           C
ATOM   9373  C37 POPE2 212      24.049  50.874  59.815  1.00  0.00           C
ATOM   9376  C38 POPE2 212      25.020  51.185  60.955  1.00  0.00           C
ATOM   9379  C39 POPE2 212      26.369  50.454  60.865  1.00  0.00           C
ATOM   9382 0C31 POPE2 212      27.149  50.765  59.585  1.00  0.00           C
ATOM   9385 1C31 POPE2 212      28.549  50.145  59.625  1.00  0.00           C
ATOM   9388 2C31 POPE2 212      29.379  50.385  58.355  1.00  0.00           C
ATOM   9391 3C31 POPE2 212      30.709  49.624  58.415  1.00  0.00           C
ATOM   9394 4C31 POPE2 212      31.679  49.905  57.265  1.00  0.00           C
ATOM   9397 5C31 POPE2 212      31.189  49.405  55.905  1.00  0.00           C
ATOM   9400 6C31 POPE2 212      32.209  49.624  54.785  1.00  0.00           C
ATOM   9404  NH3 POPE3 213     105.330  64.265  68.685  1.00  0.00           N
ATOM   9408  C12 POPE3 213     104.539  63.595  69.765  1.00  0.00           C
ATOM   9411  C11 POPE3 213     104.040  62.215  69.325  1.00  0.00           C
ATOM   9414  P   POPE3 213     103.340  62.335  66.815  1.00  0.00           P
ATOM   9415  O13 POPE3 213     103.910  63.664  66.505  1.00  0.00           O
ATOM   9416  O14 POPE3 213     104.150  61.145  66.475  1.00  0.00           O
ATOM   9417  O11 POPE3 213     101.910  62.225  66.145  1.00  0.00           O
ATOM   9418  O12 POPE3 213     102.990  62.305  68.355  1.00  0.00           O
ATOM   9419  C1  POPE3 213     101.829  61.984  64.735  1.00  0.00           C
ATOM   9422  C2  POPE3 213     102.109  63.265  63.905  1.00  0.00           C
ATOM   9424  O21 POPE3 213     100.891  63.825  63.365  1.00  0.00           O
ATOM   9425  C21 POPE3 213     100.330  63.205  62.345  1.00  0.00           C
ATOM   9426  O22 POPE3 213     100.660  62.124  61.885  1.00  0.00           O
ATOM   9427  C22 POPE3 213      99.160  64.075  61.845  1.00  0.00           C
ATOM   9430  C3  POPE3 213     103.270  63.075  62.875  1.00  0.00           C
ATOM   9433  O31 POPE3 213     103.320  64.145  61.895  1.00  0.00           O
ATOM   9434  C31 POPE3 213     104.509  64.224  61.295  1.00  0.00           C
ATOM   9435  O32 POPE3 213     105.449  63.485  61.505  1.00  0.00           O
ATOM   9436  C32 POPE3 213     104.439  65.285  60.195  1.00  0.00           C
ATOM   9439  C23 POPE3 213      98.329  63.465  60.675  1.00  0.00           C
ATOM   9442  C24 POPE3 213      98.070  64.435  59.495  1.00  0.00           C
ATOM   9445  C25 POPE3 213      96.860  64.024  58.625  1.00  0.00           C
ATOM   9448  C26 POPE3 213      97.020  64.155  57.095  1.00  0.00           C
ATOM   9451  C27 POPE3 213      97.149  65.575  56.525  1.00  0.00           C
ATOM   9454  C28 POPE3 213      96.680  65.725  55.045  1.00  0.00           C
ATOM   9457  C29 POPE3 213      97.389  64.825  54.065  1.00  0.00           C
ATOM   9459 0C21 POPE3 213      97.529  65.005  52.735  1.00  0.00           C
ATOM   9461 1C21 POPE3 213      97.020  66.115  51.855  1.00  0.00           C
ATOM   9464 2C21 POPE3 213      96.390  65.615  50.525  1.00  0.00           C
ATOM   9467 3C21 POPE3 213      96.069  66.765  49.555  1.00  0.00           C
ATOM   9470 4C21 POPE3 213      95.029  66.405  48.465  1.00  0.00           C
ATOM   9473 5C21 POPE3 213      95.479  65.334  47.455  1.00  0.00           C
ATOM   9476 6C21 POPE3 213      94.360  64.895  46.505  1.00  0.00           C
ATOM   9479 7C21 POPE3 213      94.859  63.985  45.375  1.00  0.00           C
ATOM   9482 8C21 POPE3 213      93.760  63.575  44.385  1.00  0.00           C
ATOM   9486  C33 POPE3 213     104.410  64.645  58.785  1.00  0.00           C
ATOM   9489  C34 POPE3 213     104.290  65.664  57.645  1.00  0.00           C
ATOM   9492  C35 POPE3 213     102.891  66.264  57.405  1.00  0.00           C
ATOM   9495  C36 POPE3 213     102.141  65.655  56.215  1.00  0.00           C
ATOM   9498  C37 POPE3 213     102.669  66.205  54.885  1.00  0.00           C
ATOM   9501  C38 POPE3 213     102.020  65.585  53.655  1.00  0.00           C
ATOM   9504  C39 POPE3 213     102.650  66.145  52.385  1.00  0.00           C
ATOM   9507 0C31 POPE3 213     102.149  65.454  51.115  1.00  0.00           C
ATOM   9510 1C31 POPE3 213     102.830  66.045  49.885  1.00  0.00           C
ATOM   9513 2C31 POPE3 213     102.319  65.454  48.575  1.00  0.00           C
ATOM   9516 3C31 POPE3 213     102.809  66.264  47.365  1.00  0.00           C
ATOM   9519 4C31 POPE3 213     104.339  66.375  47.305  1.00  0.00           C
ATOM   9522 5C31 POPE3 213     104.880  67.005  46.015  1.00  0.00           C
ATOM   9525 6C31 POPE3 213     106.369  67.335  46.135  1.00  0.00           C
ATOM   9529  NH3 POPE4 214      15.559  69.375  64.065  1.00  0.00           N
ATOM   9533  C12 POPE4 214      15.959  68.075  64.715  1.00  0.00           C
ATOM   9536  C11 POPE4 214      15.479  66.825  63.935  1.00  0.00           C
ATOM   9539  P   POPE4 214      15.569  64.185  64.175  1.00  0.00           P
ATOM   9540  O13 POPE4 214      16.619  63.355  64.825  1.00  0.00           O
ATOM   9541  O14 POPE4 214      14.170  63.725  64.245  1.00  0.00           O
ATOM   9542  O11 POPE4 214      15.989  64.365  62.675  1.00  0.00           O
ATOM   9543  O12 POPE4 214      15.689  65.655  64.735  1.00  0.00           O
ATOM   9544  C1  POPE4 214      16.369  63.195  61.965  1.00  0.00           C
ATOM   9547  C2  POPE4 214      16.679  63.624  60.525  1.00  0.00           C
ATOM   9549  O21 POPE4 214      17.049  62.515  59.695  1.00  0.00           O
ATOM   9550  C21 POPE4 214      18.209  61.925  59.855  1.00  0.00           C
ATOM   9551  O22 POPE4 214      18.929  61.965  60.845  1.00  0.00           O
ATOM   9552  C22 POPE4 214      18.529  61.225  58.545  1.00  0.00           C
ATOM   9555  C3  POPE4 214      17.689  64.815  60.475  1.00  0.00           C
ATOM   9558  O31 POPE4 214      18.269  65.025  59.175  1.00  0.00           O
ATOM   9559  C31 POPE4 214      17.419  65.365  58.215  1.00  0.00           C
ATOM   9560  O32 POPE4 214      16.219  65.495  58.335  1.00  0.00           O
ATOM   9561  C32 POPE4 214      18.199  65.585  56.915  1.00  0.00           C
ATOM   9564  C23 POPE4 214      20.039  61.215  58.255  1.00  0.00           C
ATOM   9567  C24 POPE4 214      20.299  60.955  56.775  1.00  0.00           C
ATOM   9570  C25 POPE4 214      20.139  62.205  55.895  1.00  0.00           C
ATOM   9573  C26 POPE4 214      20.450  61.905  54.415  1.00  0.00           C
ATOM   9576  C27 POPE4 214      20.529  63.175  53.555  1.00  0.00           C
ATOM   9579  C28 POPE4 214      20.829  62.885  52.075  1.00  0.00           C
ATOM   9582  C29 POPE4 214      19.609  62.425  51.315  1.00  0.00           C
ATOM   9584 0C21 POPE4 214      19.559  61.535  50.305  1.00  0.00           C
ATOM   9586 1C21 POPE4 214      20.700  60.794  49.655  1.00  0.00           C
ATOM   9589 2C21 POPE4 214      20.490  59.265  49.555  1.00  0.00           C
ATOM   9592 3C21 POPE4 214      19.129  58.875  48.945  1.00  0.00           C
ATOM   9595 4C21 POPE4 214      19.039  57.445  48.395  1.00  0.00           C
ATOM   9598 5C21 POPE4 214      17.599  57.114  47.985  1.00  0.00           C
ATOM   9601 6C21 POPE4 214      17.430  55.815  47.185  1.00  0.00           C
ATOM   9604 7C21 POPE4 214      15.959  55.544  46.855  1.00  0.00           C
ATOM   9607 8C21 POPE4 214      15.729  54.315  45.975  1.00  0.00           C
ATOM   9611  C33 POPE4 214      19.709  65.844  57.115  1.00  0.00           C
ATOM   9614  C34 POPE4 214      20.349  66.475  55.875  1.00  0.00           C
ATOM   9617  C35 POPE4 214      20.700  67.954  56.115  1.00  0.00           C
ATOM   9620  C36 POPE4 214      21.019  68.764  54.855  1.00  0.00           C
ATOM   9623  C37 POPE4 214      22.339  68.405  54.165  1.00  0.00           C
ATOM   9626  C38 POPE4 214      22.160  67.465  52.985  1.00  0.00           C
ATOM   9629  C39 POPE4 214      23.510  66.984  52.435  1.00  0.00           C
ATOM   9632 0C31 POPE4 214      24.279  68.015  51.585  1.00  0.00           C
ATOM   9635 1C31 POPE4 214      25.559  67.365  51.055  1.00  0.00           C
ATOM   9638 2C31 POPE4 214      26.139  68.024  49.795  1.00  0.00           C
ATOM   9641 3C31 POPE4 214      25.429  67.595  48.495  1.00  0.00           C
ATOM   9644 4C31 POPE4 214      26.419  67.295  47.355  1.00  0.00           C
ATOM   9647 5C31 POPE4 214      25.719  66.914  46.045  1.00  0.00           C
ATOM   9650 6C31 POPE4 214      26.679  66.584  44.895  1.00  0.00           C
ATOM   9654  NH3 POPE5 215      76.249  30.555  65.545  1.00  0.00           N
ATOM   9658  C12 POPE5 215      77.340  29.955  66.375  1.00  0.00           C
ATOM   9661  C11 POPE5 215      78.090  31.075  67.105  1.00  0.00           C
ATOM   9664  P   POPE5 215      80.359  29.765  67.445  1.00  0.00           P
ATOM   9665  O13 POPE5 215      81.419  29.785  68.465  1.00  0.00           O
ATOM   9666  O14 POPE5 215      79.840  28.455  67.005  1.00  0.00           O
ATOM   9667  O11 POPE5 215      80.789  30.515  66.075  1.00  0.00           O
ATOM   9668  O12 POPE5 215      79.101  30.565  67.965  1.00  0.00           O
ATOM   9669  C1  POPE5 215      81.259  29.615  65.035  1.00  0.00           C
ATOM   9672  C2  POPE5 215      81.799  30.335  63.765  1.00  0.00           C
ATOM   9674  O21 POPE5 215      81.580  29.485  62.615  1.00  0.00           O
ATOM   9675  C21 POPE5 215      81.549  29.965  61.355  1.00  0.00           C
ATOM   9676  O22 POPE5 215      81.890  29.325  60.375  1.00  0.00           O
ATOM   9677  C22 POPE5 215      80.910  31.365  61.245  1.00  0.00           C
ATOM   9680  C3  POPE5 215      83.289  30.695  63.925  1.00  0.00           C
ATOM   9683  O31 POPE5 215      83.890  31.145  62.695  1.00  0.00           O
ATOM   9684  C31 POPE5 215      83.970  32.455  62.545  1.00  0.00           C
ATOM   9685  O32 POPE5 215      83.381  33.285  63.225  1.00  0.00           O
ATOM   9686  C32 POPE5 215      84.880  32.775  61.375  1.00  0.00           C
ATOM   9689  C23 POPE5 215      80.479  31.795  59.825  1.00  0.00           C
ATOM   9692  C24 POPE5 215      80.499  33.335  59.665  1.00  0.00           C
ATOM   9695  C25 POPE5 215      79.630  33.915  58.535  1.00  0.00           C
ATOM   9698  C26 POPE5 215      79.810  33.265  57.155  1.00  0.00           C
ATOM   9701  C27 POPE5 215      78.889  33.855  56.065  1.00  0.00           C
ATOM   9704  C28 POPE5 215      79.320  33.435  54.645  1.00  0.00           C
ATOM   9707  C29 POPE5 215      78.439  34.005  53.565  1.00  0.00           C
ATOM   9709 0C21 POPE5 215      78.000  33.365  52.455  1.00  0.00           C
ATOM   9711 1C21 POPE5 215      78.329  31.965  52.005  1.00  0.00           C
ATOM   9714 2C21 POPE5 215      78.270  31.875  50.465  1.00  0.00           C
ATOM   9717 3C21 POPE5 215      78.429  30.445  49.915  1.00  0.00           C
ATOM   9720 4C21 POPE5 215      78.200  30.425  48.395  1.00  0.00           C
ATOM   9723 5C21 POPE5 215      78.759  29.185  47.685  1.00  0.00           C
ATOM   9726 6C21 POPE5 215      78.710  29.325  46.155  1.00  0.00           C
ATOM   9729 7C21 POPE5 215      79.189  28.085  45.405  1.00  0.00           C
ATOM   9732 8C21 POPE5 215      79.279  28.285  43.885  1.00  0.00           C
ATOM   9736  C33 POPE5 215      84.071  33.375  60.205  1.00  0.00           C
ATOM   9739  C34 POPE5 215      84.850  33.505  58.895  1.00  0.00           C
ATOM   9742  C35 POPE5 215      85.109  32.125  58.275  1.00  0.00           C
ATOM   9745  C36 POPE5 215      85.960  32.185  57.015  1.00  0.00           C
ATOM   9748  C37 POPE5 215      86.790  30.915  56.885  1.00  0.00           C
ATOM   9751  C38 POPE5 215      87.599  30.885  55.595  1.00  0.00           C
ATOM   9754  C39 POPE5 215      88.480  29.635  55.515  1.00  0.00           C
ATOM   9757 0C31 POPE5 215      89.290  29.615  54.225  1.00  0.00           C
ATOM   9760 1C31 POPE5 215      90.759  30.035  54.405  1.00  0.00           C
ATOM   9763 2C31 POPE5 215      91.509  30.135  53.065  1.00  0.00           C
ATOM   9766 3C31 POPE5 215      91.229  28.965  52.115  1.00  0.00           C
ATOM   9769 4C31 POPE5 215      91.910  29.125  50.755  1.00  0.00           C
ATOM   9772 5C31 POPE5 215      91.349  28.155  49.705  1.00  0.00           C
ATOM   9775 6C31 POPE5 215      91.520  28.675  48.285  1.00  0.00           C
ATOM   9779  NH3 POPE6 216      25.590  60.885  22.945  1.00  0.00           N
ATOM   9783  C12 POPE6 216      24.439  61.805  23.225  1.00  0.00           C
ATOM   9786  C11 POPE6 216      24.330  62.945  22.185  1.00  0.00           C
ATOM   9789  P   POPE6 216      25.590  65.255  21.915  1.00  0.00           P
ATOM   9790  O13 POPE6 216      26.930  65.815  22.195  1.00  0.00           O
ATOM   9791  O14 POPE6 216      25.009  65.585  20.585  1.00  0.00           O
ATOM   9792  O11 POPE6 216      24.579  65.725  23.025  1.00  0.00           O
ATOM   9793  O12 POPE6 216      25.559  63.685  22.105  1.00  0.00           O
ATOM   9794  C1  POPE6 216      24.830  65.454  24.405  1.00  0.00           C
ATOM   9797  C2  POPE6 216      23.949  66.405  25.235  1.00  0.00           C
ATOM   9799  O21 POPE6 216      24.709  67.145  26.195  1.00  0.00           O
ATOM   9800  C21 POPE6 216      25.069  66.594  27.335  1.00  0.00           C
ATOM   9801  O22 POPE6 216      25.079  65.405  27.605  1.00  0.00           O
ATOM   9802  C22 POPE6 216      25.350  67.735  28.325  1.00  0.00           C
ATOM   9805  C3  POPE6 216      22.520  65.895  25.645  1.00  0.00           C
ATOM   9808  O31 POPE6 216      22.369  65.365  26.975  1.00  0.00           O
ATOM   9809  C31 POPE6 216      22.520  64.055  27.115  1.00  0.00           C
ATOM   9810  O32 POPE6 216      22.689  63.245  26.215  1.00  0.00           O
ATOM   9811  C32 POPE6 216      22.490  63.764  28.635  1.00  0.00           C
ATOM   9814  C23 POPE6 216      26.500  67.525  29.325  1.00  0.00           C
ATOM   9817  C24 POPE6 216      26.389  68.524  30.485  1.00  0.00           C
ATOM   9820  C25 POPE6 216      25.309  68.145  31.525  1.00  0.00           C
ATOM   9823  C26 POPE6 216      25.289  69.084  32.745  1.00  0.00           C
ATOM   9826  C27 POPE6 216      24.289  68.645  33.825  1.00  0.00           C
ATOM   9829  C28 POPE6 216      23.919  69.774  34.805  1.00  0.00           C
ATOM   9832  C29 POPE6 216      22.759  69.335  35.665  1.00  0.00           C
ATOM   9834 0C21 POPE6 216      22.709  69.315  37.005  1.00  0.00           C
ATOM   9836 1C21 POPE6 216      23.789  69.765  37.945  1.00  0.00           C
ATOM   9839 2C21 POPE6 216      23.229  70.325  39.275  1.00  0.00           C
ATOM   9842 3C21 POPE6 216      22.549  71.695  39.125  1.00  0.00           C
ATOM   9845 4C21 POPE6 216      22.190  72.345  40.475  1.00  0.00           C
ATOM   9848 5C21 POPE6 216      21.119  71.565  41.265  1.00  0.00           C
ATOM   9851 6C21 POPE6 216      20.679  72.295  42.535  1.00  0.00           C
ATOM   9854 7C21 POPE6 216      19.619  71.524  43.335  1.00  0.00           C
ATOM   9857 8C21 POPE6 216      19.090  72.295  44.555  1.00  0.00           C
ATOM   9861  C33 POPE6 216      22.009  62.375  29.095  1.00  0.00           C
ATOM   9864  C34 POPE6 216      21.830  62.375  30.625  1.00  0.00           C
ATOM   9867  C35 POPE6 216      21.080  61.155  31.185  1.00  0.00           C
ATOM   9870  C36 POPE6 216      20.770  61.345  32.685  1.00  0.00           C
ATOM   9873  C37 POPE6 216      19.910  60.225  33.285  1.00  0.00           C
ATOM   9876  C38 POPE6 216      19.899  60.315  34.825  1.00  0.00           C
ATOM   9879  C39 POPE6 216      19.069  59.245  35.545  1.00  0.00           C
ATOM   9882 0C31 POPE6 216      19.199  59.385  37.065  1.00  0.00           C
ATOM   9885 1C31 POPE6 216      18.439  58.315  37.875  1.00  0.00           C
ATOM   9888 2C31 POPE6 216      18.910  58.255  39.335  1.00  0.00           C
ATOM   9891 3C31 POPE6 216      17.979  57.455  40.255  1.00  0.00           C
ATOM   9894 4C31 POPE6 216      18.029  55.934  40.045  1.00  0.00           C
ATOM   9897 5C31 POPE6 216      16.939  55.215  40.845  1.00  0.00           C
ATOM   9900 6C31 POPE6 216      17.000  53.685  40.725  1.00  0.00           C
ATOM   9904  NH3 POPE7 217       9.169  75.054  65.025  1.00  0.00           N
ATOM   9908  C12 POPE7 217      10.129  73.925  65.305  1.00  0.00           C
ATOM   9911  C11 POPE7 217      11.189  73.705  64.205  1.00  0.00           C
ATOM   9914  P   POPE7 217      13.269  72.175  63.765  1.00  0.00           P
ATOM   9915  O13 POPE7 217      14.189  72.535  64.875  1.00  0.00           O
ATOM   9916  O14 POPE7 217      13.429  70.855  63.115  1.00  0.00           O
ATOM   9917  O11 POPE7 217      13.329  73.265  62.645  1.00  0.00           O
ATOM   9918  O12 POPE7 217      11.789  72.405  64.295  1.00  0.00           O
ATOM   9919  C1  POPE7 217      14.349  74.255  62.635  1.00  0.00           C
ATOM   9922  C2  POPE7 217      14.109  75.215  61.465  1.00  0.00           C
ATOM   9924  O21 POPE7 217      14.509  74.585  60.245  1.00  0.00           O
ATOM   9925  C21 POPE7 217      13.559  74.035  59.525  1.00  0.00           C
ATOM   9926  O22 POPE7 217      12.349  74.024  59.755  1.00  0.00           O
ATOM   9927  C22 POPE7 217      14.199  73.635  58.185  1.00  0.00           C
ATOM   9930  C3  POPE7 217      14.929  76.515  61.635  1.00  0.00           C
ATOM   9933  O31 POPE7 217      14.589  77.465  60.595  1.00  0.00           O
ATOM   9934  C31 POPE7 217      15.459  77.545  59.585  1.00  0.00           C
ATOM   9935  O32 POPE7 217      16.569  77.065  59.545  1.00  0.00           O
ATOM   9936  C32 POPE7 217      14.789  78.315  58.445  1.00  0.00           C
ATOM   9939  C23 POPE7 217      13.309  72.755  57.265  1.00  0.00           C
ATOM   9942  C24 POPE7 217      13.749  72.774  55.785  1.00  0.00           C
ATOM   9945  C25 POPE7 217      13.419  74.075  55.035  1.00  0.00           C
ATOM   9948  C26 POPE7 217      13.769  74.015  53.535  1.00  0.00           C
ATOM   9951  C27 POPE7 217      13.250  75.235  52.765  1.00  0.00           C
ATOM   9954  C28 POPE7 217      13.549  75.155  51.255  1.00  0.00           C
ATOM   9957  C29 POPE7 217      12.719  76.124  50.425  1.00  0.00           C
ATOM   9959 0C21 POPE7 217      13.139  76.905  49.415  1.00  0.00           C
ATOM   9961 1C21 POPE7 217      14.539  76.975  48.845  1.00  0.00           C
ATOM   9964 2C21 POPE7 217      14.569  77.124  47.315  1.00  0.00           C
ATOM   9967 3C21 POPE7 217      15.999  77.365  46.795  1.00  0.00           C
ATOM   9970 4C21 POPE7 217      16.239  76.954  45.335  1.00  0.00           C
ATOM   9973 5C21 POPE7 217      15.649  77.914  44.285  1.00  0.00           C
ATOM   9976 6C21 POPE7 217      15.989  77.455  42.855  1.00  0.00           C
ATOM   9979 7C21 POPE7 217      15.669  78.495  41.765  1.00  0.00           C
ATOM   9982 8C21 POPE7 217      15.819  77.935  40.345  1.00  0.00           C
ATOM   9986  C33 POPE7 217      15.539  79.624  58.135  1.00  0.00           C
ATOM   9989  C34 POPE7 217      16.949  79.385  57.575  1.00  0.00           C
ATOM   9992  C35 POPE7 217      17.259  80.125  56.275  1.00  0.00           C
ATOM   9995  C36 POPE7 217      16.239  79.835  55.165  1.00  0.00           C
ATOM   9998  C37 POPE7 217      16.779  80.094  53.765  1.00  0.00           C
ATOM  10001  C38 POPE7 217      15.769  79.715  52.675  1.00  0.00           C
ATOM  10004  C39 POPE7 217      16.189  80.164  51.275  1.00  0.00           C
ATOM  10007 0C31 POPE7 217      17.519  79.565  50.825  1.00  0.00           C
ATOM  10010 1C31 POPE7 217      18.039  80.234  49.545  1.00  0.00           C
ATOM  10013 2C31 POPE7 217      19.139  79.405  48.875  1.00  0.00           C
ATOM  10016 3C31 POPE7 217      19.449  79.855  47.445  1.00  0.00           C
ATOM  10019 4C31 POPE7 217      20.240  81.164  47.365  1.00  0.00           C
ATOM  10022 5C31 POPE7 217      20.949  81.325  46.015  1.00  0.00           C
ATOM  10025 6C31 POPE7 217      20.609  82.635  45.305  1.00  0.00           C
ATOM  10029  NH3 POPE8 218      21.719  12.345  24.395  1.00  0.00           N
ATOM  10033  C12 POPE8 218      22.520  13.515  24.905  1.00  0.00           C
ATOM  10036  C11 POPE8 218      23.899  13.155  25.515  1.00  0.00           C
ATOM  10039  P   POPE8 218      24.629  10.715  25.035  1.00  0.00           P
ATOM  10040  O13 POPE8 218      26.069  11.015  24.885  1.00  0.00           O
ATOM  10041  O14 POPE8 218      23.789  10.745  23.825  1.00  0.00           O
ATOM  10042  O11 POPE8 218      24.399   9.395  25.855  1.00  0.00           O
ATOM  10043  O12 POPE8 218      24.019  11.805  25.985  1.00  0.00           O
ATOM  10044  C1  POPE8 218      25.289   8.945  26.895  1.00  0.00           C
ATOM  10047  C2  POPE8 218      25.209   9.785  28.205  1.00  0.00           C
ATOM  10049  O21 POPE8 218      26.149   9.255  29.165  1.00  0.00           O
ATOM  10050  C21 POPE8 218      27.009  10.135  29.655  1.00  0.00           C
ATOM  10051  O22 POPE8 218      27.469  11.095  29.055  1.00  0.00           O
ATOM  10052  C22 POPE8 218      27.149   9.865  31.145  1.00  0.00           C
ATOM  10055  C3  POPE8 218      23.799   9.725  28.855  1.00  0.00           C
ATOM  10058  O31 POPE8 218      23.750  10.465  30.105  1.00  0.00           O
ATOM  10059  C31 POPE8 218      23.229  11.685  30.015  1.00  0.00           C
ATOM  10060  O32 POPE8 218      22.809  12.205  29.005  1.00  0.00           O
ATOM  10061  C32 POPE8 218      23.359  12.405  31.365  1.00  0.00           C
ATOM  10064  C23 POPE8 218      28.319  10.625  31.795  1.00  0.00           C
ATOM  10067  C24 POPE8 218      28.110  10.765  33.305  1.00  0.00           C
ATOM  10070  C25 POPE8 218      27.149  11.905  33.685  1.00  0.00           C
ATOM  10073  C26 POPE8 218      27.880  13.245  33.865  1.00  0.00           C
ATOM  10076  C27 POPE8 218      26.959  14.355  34.405  1.00  0.00           C
ATOM  10079  C28 POPE8 218      27.750  15.435  35.165  1.00  0.00           C
ATOM  10082  C29 POPE8 218      28.080  15.055  36.585  1.00  0.00           C
ATOM  10084 0C21 POPE8 218      27.379  15.435  37.675  1.00  0.00           C
ATOM  10086 1C21 POPE8 218      26.119  16.265  37.655  1.00  0.00           C
ATOM  10089 2C21 POPE8 218      26.369  17.785  37.785  1.00  0.00           C
ATOM  10092 3C21 POPE8 218      25.079  18.595  37.565  1.00  0.00           C
ATOM  10095 4C21 POPE8 218      25.199  20.075  37.935  1.00  0.00           C
ATOM  10098 5C21 POPE8 218      26.149  20.895  37.045  1.00  0.00           C
ATOM  10101 6C21 POPE8 218      25.629  21.175  35.625  1.00  0.00           C
ATOM  10104 7C21 POPE8 218      26.530  22.175  34.875  1.00  0.00           C
ATOM  10107 8C21 POPE8 218      25.989  22.675  33.535  1.00  0.00           C
ATOM  10111  C33 POPE8 218      22.709  11.725  32.585  1.00  0.00           C
ATOM  10114  C34 POPE8 218      23.359  12.215  33.885  1.00  0.00           C
ATOM  10117  C35 POPE8 218      22.590  11.825  35.155  1.00  0.00           C
ATOM  10120  C36 POPE8 218      21.619  12.915  35.645  1.00  0.00           C
ATOM  10123  C37 POPE8 218      22.299  14.075  36.395  1.00  0.00           C
ATOM  10126  C38 POPE8 218      21.279  15.115  36.885  1.00  0.00           C
ATOM  10129  C39 POPE8 218      21.709  15.955  38.105  1.00  0.00           C
ATOM  10132 0C31 POPE8 218      21.030  15.505  39.415  1.00  0.00           C
ATOM  10135 1C31 POPE8 218      21.729  14.325  40.115  1.00  0.00           C
ATOM  10138 2C31 POPE8 218      20.779  13.305  40.765  1.00  0.00           C
ATOM  10141 3C31 POPE8 218      19.579  13.875  41.545  1.00  0.00           C
ATOM  10144 4C31 POPE8 218      19.899  14.715  42.795  1.00  0.00           C
ATOM  10147 5C31 POPE8 218      18.599  15.275  43.395  1.00  0.00           C
ATOM  10150 6C31 POPE8 218      18.769  15.965  44.745  1.00  0.00           C
ATOM  10154  NH3 POPE9 219      74.770  60.385  65.315  1.00  0.00           N
ATOM  10158  C12 POPE9 219      75.189  59.105  65.985  1.00  0.00           C
ATOM  10161  C11 POPE9 219      76.719  58.965  65.915  1.00  0.00           C
ATOM  10164  P   POPE9 219      78.189  61.085  65.495  1.00  0.00           P
ATOM  10165  O13 POPE9 219      78.811  62.165  66.295  1.00  0.00           O
ATOM  10166  O14 POPE9 219      79.079  60.235  64.675  1.00  0.00           O
ATOM  10167  O11 POPE9 219      76.969  61.655  64.655  1.00  0.00           O
ATOM  10168  O12 POPE9 219      77.359  60.135  66.455  1.00  0.00           O
ATOM  10169  C1  POPE9 219      77.061  61.785  63.235  1.00  0.00           C
ATOM  10172  C2  POPE9 219      75.920  62.725  62.725  1.00  0.00           C
ATOM  10174  O21 POPE9 219      74.939  62.054  61.905  1.00  0.00           O
ATOM  10175  C21 POPE9 219      75.329  61.704  60.675  1.00  0.00           C
ATOM  10176  O22 POPE9 219      76.459  61.765  60.245  1.00  0.00           O
ATOM  10177  C22 POPE9 219      74.119  61.175  59.885  1.00  0.00           C
ATOM  10180  C3  POPE9 219      76.509  64.005  62.065  1.00  0.00           C
ATOM  10183  O31 POPE9 219      75.600  64.715  61.235  1.00  0.00           O
ATOM  10184  C31 POPE9 219      74.600  65.325  61.835  1.00  0.00           C
ATOM  10185  O32 POPE9 219      74.360  65.325  63.025  1.00  0.00           O
ATOM  10186  C32 POPE9 219      73.719  65.914  60.725  1.00  0.00           C
ATOM  10189  C23 POPE9 219      73.880  61.955  58.575  1.00  0.00           C
ATOM  10192  C24 POPE9 219      72.619  61.505  57.805  1.00  0.00           C
ATOM  10195  C25 POPE9 219      72.069  62.575  56.845  1.00  0.00           C
ATOM  10198  C26 POPE9 219      73.020  62.954  55.695  1.00  0.00           C
ATOM  10201  C27 POPE9 219      72.531  62.505  54.305  1.00  0.00           C
ATOM  10204  C28 POPE9 219      73.539  62.875  53.195  1.00  0.00           C
ATOM  10207  C29 POPE9 219      74.699  61.914  53.195  1.00  0.00           C
ATOM  10209 0C21 POPE9 219      75.410  61.475  52.145  1.00  0.00           C
ATOM  10211 1C21 POPE9 219      75.259  61.885  50.705  1.00  0.00           C
ATOM  10214 2C21 POPE9 219      74.859  60.734  49.755  1.00  0.00           C
ATOM  10217 3C21 POPE9 219      73.369  60.385  49.845  1.00  0.00           C
ATOM  10220 4C21 POPE9 219      72.869  59.595  48.625  1.00  0.00           C
ATOM  10223 5C21 POPE9 219      71.340  59.565  48.535  1.00  0.00           C
ATOM  10226 6C21 POPE9 219      70.840  59.245  47.115  1.00  0.00           C
ATOM  10229 7C21 POPE9 219      69.350  59.565  46.935  1.00  0.00           C
ATOM  10232 8C21 POPE9 219      68.889  59.475  45.475  1.00  0.00           C
ATOM  10236  C33 POPE9 219      74.530  66.304  59.465  1.00  0.00           C
ATOM  10239  C34 POPE9 219      73.700  67.065  58.435  1.00  0.00           C
ATOM  10242  C35 POPE9 219      73.000  66.115  57.455  1.00  0.00           C
ATOM  10245  C36 POPE9 219      72.340  66.925  56.335  1.00  0.00           C
ATOM  10248  C37 POPE9 219      71.240  66.235  55.505  1.00  0.00           C
ATOM  10251  C38 POPE9 219      70.209  67.265  54.995  1.00  0.00           C
ATOM  10254  C39 POPE9 219      68.790  66.715  54.815  1.00  0.00           C
ATOM  10257 0C31 POPE9 219      68.700  65.615  53.755  1.00  0.00           C
ATOM  10260 1C31 POPE9 219      67.320  64.935  53.765  1.00  0.00           C
ATOM  10263 2C31 POPE9 219      67.270  63.635  52.945  1.00  0.00           C
ATOM  10266 3C31 POPE9 219      68.250  62.575  53.475  1.00  0.00           C
ATOM  10269 4C31 POPE9 219      68.029  61.185  52.855  1.00  0.00           C
ATOM  10272 5C31 POPE9 219      69.189  60.235  53.205  1.00  0.00           C
ATOM  10275 6C31 POPE9 219      68.939  58.805  52.735  1.00  0.00           C
ATOM  10279  NH3 POPE  220       7.029 114.675  65.895  1.00  0.00           N
ATOM  10283  C12 POPE  220       8.459 114.945  66.285  1.00  0.00           C
ATOM  10286  C11 POPE  220       8.589 115.775  67.575  1.00  0.00           C
ATOM  10289  P   POPE  220      11.169 115.694  67.915  1.00  0.00           P
ATOM  10290  O13 POPE  220      11.769 116.335  69.115  1.00  0.00           O
ATOM  10291  O14 POPE  220      10.889 114.245  67.935  1.00  0.00           O
ATOM  10292  O11 POPE  220      12.019 116.115  66.645  1.00  0.00           O
ATOM  10293  O12 POPE  220       9.829 116.475  67.615  1.00  0.00           O
ATOM  10294  C1  POPE  220      12.979 115.255  66.005  1.00  0.00           C
ATOM  10297  C2  POPE  220      12.479 114.765  64.615  1.00  0.00           C
ATOM  10299  O21 POPE  220      11.670 113.605  64.825  1.00  0.00           O
ATOM  10300  C21 POPE  220      10.580 113.334  64.115  1.00  0.00           C
ATOM  10301  O22 POPE  220       9.659 112.655  64.535  1.00  0.00           O
ATOM  10302  C22 POPE  220      10.569 113.905  62.695  1.00  0.00           C
ATOM  10305  C3  POPE  220      13.619 114.485  63.585  1.00  0.00           C
ATOM  10308  O31 POPE  220      13.209 114.924  62.275  1.00  0.00           O
ATOM  10309  C31 POPE  220      14.120 115.545  61.525  1.00  0.00           C
ATOM  10310  O32 POPE  220      15.319 115.575  61.755  1.00  0.00           O
ATOM  10311  C32 POPE  220      13.399 116.265  60.395  1.00  0.00           C
ATOM  10314  C23 POPE  220       9.219 113.664  61.985  1.00  0.00           C
ATOM  10317  C24 POPE  220       9.399 113.625  60.465  1.00  0.00           C
ATOM  10320  C25 POPE  220       8.049 113.515  59.755  1.00  0.00           C
ATOM  10323  C26 POPE  220       8.149 113.254  58.255  1.00  0.00           C
ATOM  10326  C27 POPE  220       8.579 111.815  57.955  1.00  0.00           C
ATOM  10329  C28 POPE  220       8.439 111.465  56.465  1.00  0.00           C
ATOM  10332  C29 POPE  220       9.129 110.155  56.165  1.00  0.00           C
ATOM  10334 0C21 POPE  220       8.619 109.135  55.455  1.00  0.00           C
ATOM  10336 1C21 POPE  220       7.249 109.094  54.815  1.00  0.00           C
ATOM  10339 2C21 POPE  220       7.279 109.805  53.455  1.00  0.00           C
ATOM  10342 3C21 POPE  220       8.139 109.094  52.405  1.00  0.00           C
ATOM  10345 4C21 POPE  220       8.469 109.985  51.205  1.00  0.00           C
ATOM  10348 5C21 POPE  220       9.369 109.264  50.195  1.00  0.00           C
ATOM  10351 6C21 POPE  220       9.929 110.204  49.125  1.00  0.00           C
ATOM  10354 7C21 POPE  220      10.659 109.444  48.015  1.00  0.00           C
ATOM  10357 8C21 POPE  220      11.219 110.344  46.915  1.00  0.00           C
ATOM  10361  C33 POPE  220      14.329 117.084  59.475  1.00  0.00           C
ATOM  10364  C34 POPE  220      14.979 116.235  58.375  1.00  0.00           C
ATOM  10367  C35 POPE  220      15.420 117.044  57.145  1.00  0.00           C
ATOM  10370  C36 POPE  220      14.259 117.834  56.515  1.00  0.00           C
ATOM  10373  C37 POPE  220      14.289 117.855  54.975  1.00  0.00           C
ATOM  10376  C38 POPE  220      13.139 118.685  54.395  1.00  0.00           C
ATOM  10379  C39 POPE  220      12.859 118.394  52.905  1.00  0.00           C
ATOM  10382 0C31 POPE  220      13.719 119.215  51.955  1.00  0.00           C
ATOM  10385 1C31 POPE  220      13.369 119.005  50.475  1.00  0.00           C
ATOM  10388 2C31 POPE  220      14.209 119.945  49.605  1.00  0.00           C
ATOM  10391 3C31 POPE  220      13.809 119.964  48.125  1.00  0.00           C
ATOM  10394 4C31 POPE  220      14.509 121.125  47.385  1.00  0.00           C
ATOM  10397 5C31 POPE  220      15.139 120.724  46.055  1.00  0.00           C
ATOM  10400 6C31 POPE  220      15.839 121.885  45.355  1.00  0.00           C
ATOM  10404  NH3 POPE  221      64.380  53.735  24.495  1.00  0.00           N
ATOM  10408  C12 POPE  221      64.520  52.515  23.625  1.00  0.00           C
ATOM  10411  C11 POPE  221      65.109  51.315  24.375  1.00  0.00           C
ATOM  10414  P   POPE  221      64.899  48.645  24.115  1.00  0.00           P
ATOM  10415  O13 POPE  221      64.350  47.815  23.015  1.00  0.00           O
ATOM  10416  O14 POPE  221      66.249  48.245  24.565  1.00  0.00           O
ATOM  10417  O11 POPE  221      63.850  48.525  25.305  1.00  0.00           O
ATOM  10418  O12 POPE  221      64.910  50.145  23.605  1.00  0.00           O
ATOM  10419  C1  POPE  221      64.130  49.085  26.585  1.00  0.00           C
ATOM  10422  C2  POPE  221      64.419  48.035  27.685  1.00  0.00           C
ATOM  10424  O21 POPE  221      64.031  48.545  28.965  1.00  0.00           O
ATOM  10425  C21 POPE  221      64.630  49.635  29.425  1.00  0.00           C
ATOM  10426  O22 POPE  221      65.270  50.454  28.785  1.00  0.00           O
ATOM  10427  C22 POPE  221      64.491  49.605  30.935  1.00  0.00           C
ATOM  10430  C3  POPE  221      65.899  47.575  27.675  1.00  0.00           C
ATOM  10433  O31 POPE  221      66.311  46.984  28.925  1.00  0.00           O
ATOM  10434  C31 POPE  221      66.299  45.655  28.955  1.00  0.00           C
ATOM  10435  O32 POPE  221      65.729  44.935  28.145  1.00  0.00           O
ATOM  10436  C32 POPE  221      67.061  45.185  30.215  1.00  0.00           C
ATOM  10439  C23 POPE  221      65.160  50.804  31.645  1.00  0.00           C
ATOM  10442  C24 POPE  221      65.660  50.405  33.045  1.00  0.00           C
ATOM  10445  C25 POPE  221      66.009  51.605  33.925  1.00  0.00           C
ATOM  10448  C26 POPE  221      66.229  51.195  35.385  1.00  0.00           C
ATOM  10451  C27 POPE  221      66.671  52.345  36.295  1.00  0.00           C
ATOM  10454  C28 POPE  221      66.450  52.085  37.805  1.00  0.00           C
ATOM  10457  C29 POPE  221      66.779  50.664  38.205  1.00  0.00           C
ATOM  10459 0C21 POPE  221      67.799  50.235  38.975  1.00  0.00           C
ATOM  10461 1C21 POPE  221      68.819  51.075  39.705  1.00  0.00           C
ATOM  10464 2C21 POPE  221      69.289  50.355  40.985  1.00  0.00           C
ATOM  10467 3C21 POPE  221      70.209  49.155  40.705  1.00  0.00           C
ATOM  10470 4C21 POPE  221      70.031  47.995  41.685  1.00  0.00           C
ATOM  10473 5C21 POPE  221      70.811  46.755  41.235  1.00  0.00           C
ATOM  10476 6C21 POPE  221      70.619  45.535  42.145  1.00  0.00           C
ATOM  10479 7C21 POPE  221      71.399  44.315  41.615  1.00  0.00           C
ATOM  10482 8C21 POPE  221      71.290  43.075  42.495  1.00  0.00           C
ATOM  10486  C33 POPE  221      68.350  44.395  29.875  1.00  0.00           C
ATOM  10489  C34 POPE  221      69.439  44.405  30.955  1.00  0.00           C
ATOM  10492  C35 POPE  221      68.950  44.075  32.375  1.00  0.00           C
ATOM  10495  C36 POPE  221      70.130  43.954  33.355  1.00  0.00           C
ATOM  10498  C37 POPE  221      69.710  43.605  34.785  1.00  0.00           C
ATOM  10501  C38 POPE  221      70.850  43.835  35.795  1.00  0.00           C
ATOM  10504  C39 POPE  221      71.969  42.785  35.705  1.00  0.00           C
ATOM  10507 0C31 POPE  221      71.671  41.515  36.525  1.00  0.00           C
ATOM  10510 1C31 POPE  221      72.079  41.645  38.005  1.00  0.00           C
ATOM  10513 2C31 POPE  221      71.311  40.695  38.935  1.00  0.00           C
ATOM  10516 3C31 POPE  221      71.439  39.204  38.575  1.00  0.00           C
ATOM  10519 4C31 POPE  221      72.770  38.565  38.995  1.00  0.00           C
ATOM  10522 5C31 POPE  221      72.789  37.065  38.675  1.00  0.00           C
ATOM  10525 6C31 POPE  221      73.939  36.315  39.335  1.00  0.00           C
ATOM  10529  NH3 POPE  222     121.660  96.225  20.665  1.00  0.00           N
ATOM  10533  C12 POPE  222     121.340  97.445  19.845  1.00  0.00           C
ATOM  10536  C11 POPE  222     122.630  98.084  19.305  1.00  0.00           C
ATOM  10539  P   POPE  222     125.040  98.664  20.245  1.00  0.00           P
ATOM  10540  O13 POPE  222     125.799  97.414  20.025  1.00  0.00           O
ATOM  10541  O14 POPE  222     125.220  99.795  19.305  1.00  0.00           O
ATOM  10542  O11 POPE  222     125.280  99.145  21.725  1.00  0.00           O
ATOM  10543  O12 POPE  222     123.490  98.345  20.395  1.00  0.00           O
ATOM  10544  C1  POPE  222     125.220  98.135  22.745  1.00  0.00           C
ATOM  10547  C2  POPE  222     124.561  98.664  24.045  1.00  0.00           C
ATOM  10549  O21 POPE  222     124.080  97.564  24.855  1.00  0.00           O
ATOM  10550  C21 POPE  222     123.000  96.874  24.485  1.00  0.00           C
ATOM  10551  O22 POPE  222     122.350  97.065  23.465  1.00  0.00           O
ATOM  10552  C22 POPE  222     122.609  95.904  25.585  1.00  0.00           C
ATOM  10555  C3  POPE  222     123.510  99.805  23.825  1.00  0.00           C
ATOM  10558  O31 POPE  222     123.031 100.265  25.105  1.00  0.00           O
ATOM  10559  C31 POPE  222     122.479 101.484  25.105  1.00  0.00           C
ATOM  10560  O32 POPE  222     122.210 102.154  24.135  1.00  0.00           O
ATOM  10561  C32 POPE  222     122.249 101.915  26.545  1.00  0.00           C
ATOM  10564  C23 POPE  222     121.219  95.255  25.385  1.00  0.00           C
ATOM  10567  C24 POPE  222     120.640  94.625  26.665  1.00  0.00           C
ATOM  10570  C25 POPE  222     120.299  95.654  27.755  1.00  0.00           C
ATOM  10573  C26 POPE  222     119.660  95.045  29.005  1.00  0.00           C
ATOM  10576  C27 POPE  222     119.180  96.105  30.005  1.00  0.00           C
ATOM  10579  C28 POPE  222     118.900  95.495  31.395  1.00  0.00           C
ATOM  10582  C29 POPE  222     118.299  96.475  32.375  1.00  0.00           C
ATOM  10584 0C21 POPE  222     117.930  96.155  33.625  1.00  0.00           C
ATOM  10586 1C21 POPE  222     118.089  94.795  34.265  1.00  0.00           C
ATOM  10589 2C21 POPE  222     118.560  94.894  35.725  1.00  0.00           C
ATOM  10592 3C21 POPE  222     118.950  93.534  36.315  1.00  0.00           C
ATOM  10595 4C21 POPE  222     119.631  93.644  37.695  1.00  0.00           C
ATOM  10598 5C21 POPE  222     121.079  94.145  37.625  1.00  0.00           C
ATOM  10601 6C21 POPE  222     121.729  94.255  39.005  1.00  0.00           C
ATOM  10604 7C21 POPE  222     123.189  94.705  38.935  1.00  0.00           C
ATOM  10607 8C21 POPE  222     123.849  94.885  40.305  1.00  0.00           C
ATOM  10611  C33 POPE  222     123.049 103.175  26.935  1.00  0.00           C
ATOM  10614  C34 POPE  222     122.949 103.404  28.445  1.00  0.00           C
ATOM  10617  C35 POPE  222     124.170 102.834  29.165  1.00  0.00           C
ATOM  10620  C36 POPE  222     123.950 102.475  30.635  1.00  0.00           C
ATOM  10623  C37 POPE  222     125.280 102.084  31.305  1.00  0.00           C
ATOM  10626  C38 POPE  222     125.109 101.494  32.705  1.00  0.00           C
ATOM  10629  C39 POPE  222     126.410 100.934  33.285  1.00  0.00           C
ATOM  10632 0C31 POPE  222     127.429 102.004  33.695  1.00  0.00           C
ATOM  10635 1C31 POPE  222     128.750 101.395  34.205  1.00  0.00           C
ATOM  10638 2C31 POPE  222     129.671 102.414  34.895  1.00  0.00           C
ATOM  10641 3C31 POPE  222     130.210 103.504  33.955  1.00  0.00           C
ATOM  10644 4C31 POPE  222     131.468 103.075  33.185  1.00  0.00           C
ATOM  10647 5C31 POPE  222     131.669 103.895  31.905  1.00  0.00           C
ATOM  10650 6C31 POPE  222     133.068 103.765  31.285  1.00  0.00           C
ATOM  10654  NH3 POPE  223      22.769  67.655  63.855  1.00  0.00           N
ATOM  10658  C12 POPE  223      21.559  68.215  64.525  1.00  0.00           C
ATOM  10661  C11 POPE  223      20.429  68.465  63.525  1.00  0.00           C
ATOM  10664  P   POPE  223      19.139  70.615  64.345  1.00  0.00           P
ATOM  10665  O13 POPE  223      17.769  70.905  64.835  1.00  0.00           O
ATOM  10666  O14 POPE  223      20.279  71.155  65.125  1.00  0.00           O
ATOM  10667  O11 POPE  223      19.249  71.115  62.865  1.00  0.00           O
ATOM  10668  O12 POPE  223      19.299  69.045  64.175  1.00  0.00           O
ATOM  10669  C1  POPE  223      18.569  70.435  61.815  1.00  0.00           C
ATOM  10672  C2  POPE  223      17.910  71.475  60.905  1.00  0.00           C
ATOM  10674  O21 POPE  223      16.959  70.975  59.975  1.00  0.00           O
ATOM  10675  C21 POPE  223      17.039  69.804  59.405  1.00  0.00           C
ATOM  10676  O22 POPE  223      17.829  68.895  59.635  1.00  0.00           O
ATOM  10677  C22 POPE  223      15.919  69.725  58.365  1.00  0.00           C
ATOM  10680  C3  POPE  223      18.979  72.304  60.155  1.00  0.00           C
ATOM  10683  O31 POPE  223      18.369  73.255  59.255  1.00  0.00           O
ATOM  10684  C31 POPE  223      18.799  73.245  58.015  1.00  0.00           C
ATOM  10685  O32 POPE  223      19.729  72.595  57.575  1.00  0.00           O
ATOM  10686  C32 POPE  223      17.969  74.224  57.185  1.00  0.00           C
ATOM  10689  C23 POPE  223      16.399  69.155  57.005  1.00  0.00           C
ATOM  10692  C24 POPE  223      17.029  70.225  56.105  1.00  0.00           C
ATOM  10695  C25 POPE  223      17.379  69.655  54.725  1.00  0.00           C
ATOM  10698  C26 POPE  223      17.829  70.734  53.745  1.00  0.00           C
ATOM  10701  C27 POPE  223      18.769  70.215  52.645  1.00  0.00           C
ATOM  10704  C28 POPE  223      18.509  70.905  51.295  1.00  0.00           C
ATOM  10707  C29 POPE  223      19.659  70.734  50.325  1.00  0.00           C
ATOM  10709 0C21 POPE  223      19.659  70.005  49.195  1.00  0.00           C
ATOM  10711 1C21 POPE  223      18.539  69.175  48.635  1.00  0.00           C
ATOM  10714 2C21 POPE  223      18.859  67.675  48.795  1.00  0.00           C
ATOM  10717 3C21 POPE  223      17.859  66.765  48.065  1.00  0.00           C
ATOM  10720 4C21 POPE  223      18.229  65.274  48.135  1.00  0.00           C
ATOM  10723 5C21 POPE  223      19.490  64.895  47.325  1.00  0.00           C
ATOM  10726 6C21 POPE  223      19.270  64.955  45.805  1.00  0.00           C
ATOM  10729 7C21 POPE  223      20.580  64.755  45.025  1.00  0.00           C
ATOM  10732 8C21 POPE  223      20.349  64.475  43.535  1.00  0.00           C
ATOM  10736  C33 POPE  223      18.699  74.565  55.865  1.00  0.00           C
ATOM  10739  C34 POPE  223      18.069  75.745  55.125  1.00  0.00           C
ATOM  10742  C35 POPE  223      18.729  75.995  53.765  1.00  0.00           C
ATOM  10745  C36 POPE  223      18.299  74.975  52.695  1.00  0.00           C
ATOM  10748  C37 POPE  223      18.919  75.265  51.325  1.00  0.00           C
ATOM  10751  C38 POPE  223      18.299  74.395  50.215  1.00  0.00           C
ATOM  10754  C39 POPE  223      18.409  75.014  48.825  1.00  0.00           C
ATOM  10757 0C31 POPE  223      19.839  75.005  48.265  1.00  0.00           C
ATOM  10760 1C31 POPE  223      19.899  75.695  46.905  1.00  0.00           C
ATOM  10763 2C31 POPE  223      21.319  75.804  46.335  1.00  0.00           C
ATOM  10766 3C31 POPE  223      21.419  76.885  45.235  1.00  0.00           C
ATOM  10769 4C31 POPE  223      20.569  76.594  43.995  1.00  0.00           C
ATOM  10772 5C31 POPE  223      20.039  77.875  43.335  1.00  0.00           C
ATOM  10775 6C31 POPE  223      19.799  77.745  41.835  1.00  0.00           C
ATOM  10779  NH3 POPE  224      88.359  60.025  66.055  1.00  0.00           N
ATOM  10783  C12 POPE  224      87.070  59.274  65.855  1.00  0.00           C
ATOM  10786  C11 POPE  224      85.910  59.875  66.675  1.00  0.00           C
ATOM  10789  P   POPE  224      83.449  58.925  66.405  1.00  0.00           P
ATOM  10790  O13 POPE  224      82.879  57.575  66.675  1.00  0.00           O
ATOM  10791  O14 POPE  224      82.809  60.085  67.065  1.00  0.00           O
ATOM  10792  O11 POPE  224      83.550  59.175  64.835  1.00  0.00           O
ATOM  10793  O12 POPE  224      84.950  58.865  66.905  1.00  0.00           O
ATOM  10794  C1  POPE  224      82.410  58.915  64.005  1.00  0.00           C
ATOM  10797  C2  POPE  224      82.289  57.415  63.555  1.00  0.00           C
ATOM  10799  O21 POPE  224      83.270  56.855  62.675  1.00  0.00           O
ATOM  10800  C21 POPE  224      84.080  57.385  61.775  1.00  0.00           C
ATOM  10801  O22 POPE  224      85.090  56.794  61.395  1.00  0.00           O
ATOM  10802  C22 POPE  224      83.660  58.695  61.125  1.00  0.00           C
ATOM  10805  C3  POPE  224      80.840  56.984  63.185  1.00  0.00           C
ATOM  10808  O31 POPE  224      80.311  57.645  62.015  1.00  0.00           O
ATOM  10809  C31 POPE  224      78.959  57.715  62.055  1.00  0.00           C
ATOM  10810  O32 POPE  224      78.270  57.225  62.935  1.00  0.00           O
ATOM  10811  C32 POPE  224      78.399  58.525  60.895  1.00  0.00           C
ATOM  10814  C23 POPE  224      84.351  58.845  59.745  1.00  0.00           C
ATOM  10817  C24 POPE  224      84.100  60.185  59.045  1.00  0.00           C
ATOM  10820  C25 POPE  224      84.561  60.165  57.575  1.00  0.00           C
ATOM  10823  C26 POPE  224      84.281  61.495  56.845  1.00  0.00           C
ATOM  10826  C27 POPE  224      84.620  61.425  55.345  1.00  0.00           C
ATOM  10829  C28 POPE  224      84.189  62.685  54.575  1.00  0.00           C
ATOM  10832  C29 POPE  224      85.220  63.775  54.595  1.00  0.00           C
ATOM  10834 0C21 POPE  224      85.870  64.274  53.535  1.00  0.00           C
ATOM  10836 1C21 POPE  224      85.730  63.804  52.105  1.00  0.00           C
ATOM  10839 2C21 POPE  224      87.061  63.855  51.325  1.00  0.00           C
ATOM  10842 3C21 POPE  224      87.469  65.285  50.915  1.00  0.00           C
ATOM  10845 4C21 POPE  224      88.900  65.395  50.365  1.00  0.00           C
ATOM  10848 5C21 POPE  224      89.940  64.774  51.295  1.00  0.00           C
ATOM  10851 6C21 POPE  224      91.390  65.194  51.005  1.00  0.00           C
ATOM  10854 7C21 POPE  224      91.839  66.295  51.975  1.00  0.00           C
ATOM  10857 8C21 POPE  224      93.311  66.695  51.875  1.00  0.00           C
ATOM  10861  C33 POPE  224      78.149  57.695  59.625  1.00  0.00           C
ATOM  10864  C34 POPE  224      77.249  58.455  58.635  1.00  0.00           C
ATOM  10867  C35 POPE  224      76.929  57.655  57.365  1.00  0.00           C
ATOM  10870  C36 POPE  224      75.990  58.434  56.435  1.00  0.00           C
ATOM  10873  C37 POPE  224      75.369  57.575  55.325  1.00  0.00           C
ATOM  10876  C38 POPE  224      74.939  58.445  54.135  1.00  0.00           C
ATOM  10879  C39 POPE  224      73.811  57.855  53.265  1.00  0.00           C
ATOM  10882 0C31 POPE  224      74.229  56.725  52.325  1.00  0.00           C
ATOM  10885 1C31 POPE  224      73.039  56.325  51.435  1.00  0.00           C
ATOM  10888 2C31 POPE  224      73.399  55.524  50.165  1.00  0.00           C
ATOM  10891 3C31 POPE  224      72.160  55.295  49.295  1.00  0.00           C
ATOM  10894 4C31 POPE  224      72.460  54.775  47.885  1.00  0.00           C
ATOM  10897 5C31 POPE  224      71.171  54.535  47.095  1.00  0.00           C
ATOM  10900 6C31 POPE  224      71.410  54.175  45.625  1.00  0.00           C
ATOM  10904  NH3 POPE  225      25.680  88.784  19.005  1.00  0.00           N
ATOM  10908  C12 POPE  225      26.259  87.755  18.065  1.00  0.00           C
ATOM  10911  C11 POPE  225      27.780  87.505  18.255  1.00  0.00           C
ATOM  10914  P   POPE  225      28.010  85.145  19.375  1.00  0.00           P
ATOM  10915  O13 POPE  225      29.340  84.544  19.645  1.00  0.00           O
ATOM  10916  O14 POPE  225      26.930  84.155  19.125  1.00  0.00           O
ATOM  10917  O11 POPE  225      27.639  86.135  20.525  1.00  0.00           O
ATOM  10918  O12 POPE  225      28.119  86.105  18.115  1.00  0.00           O
ATOM  10919  C1  POPE  225      27.479  85.764  21.885  1.00  0.00           C
ATOM  10922  C2  POPE  225      28.639  86.325  22.755  1.00  0.00           C
ATOM  10924  O21 POPE  225      28.309  86.274  24.145  1.00  0.00           O
ATOM  10925  C21 POPE  225      27.939  85.145  24.695  1.00  0.00           C
ATOM  10926  O22 POPE  225      27.990  84.024  24.195  1.00  0.00           O
ATOM  10927  C22 POPE  225      27.569  85.444  26.135  1.00  0.00           C
ATOM  10930  C3  POPE  225      28.979  87.814  22.355  1.00  0.00           C
ATOM  10933  O31 POPE  225      29.260  88.674  23.485  1.00  0.00           O
ATOM  10934  C31 POPE  225      28.149  89.205  24.015  1.00  0.00           C
ATOM  10935  O32 POPE  225      27.019  89.084  23.575  1.00  0.00           O
ATOM  10936  C32 POPE  225      28.479  89.905  25.325  1.00  0.00           C
ATOM  10939  C23 POPE  225      28.750  86.065  26.935  1.00  0.00           C
ATOM  10942  C24 POPE  225      28.250  86.785  28.195  1.00  0.00           C
ATOM  10945  C25 POPE  225      28.010  85.834  29.375  1.00  0.00           C
ATOM  10948  C26 POPE  225      29.119  85.894  30.445  1.00  0.00           C
ATOM  10951  C27 POPE  225      30.549  85.694  29.925  1.00  0.00           C
ATOM  10954  C28 POPE  225      31.549  85.934  31.055  1.00  0.00           C
ATOM  10957  C29 POPE  225      32.959  85.715  30.585  1.00  0.00           C
ATOM  10959 0C21 POPE  225      33.900  86.635  30.315  1.00  0.00           C
ATOM  10961 1C21 POPE  225      33.859  88.135  30.355  1.00  0.00           C
ATOM  10964 2C21 POPE  225      35.139  88.674  31.005  1.00  0.00           C
ATOM  10967 3C21 POPE  225      35.000  88.795  32.515  1.00  0.00           C
ATOM  10970 4C21 POPE  225      34.169  90.024  32.875  1.00  0.00           C
ATOM  10973 5C21 POPE  225      34.110  90.304  34.375  1.00  0.00           C
ATOM  10976 6C21 POPE  225      33.189  91.484  34.665  1.00  0.00           C
ATOM  10979 7C21 POPE  225      33.139  91.834  36.155  1.00  0.00           C
ATOM  10982 8C21 POPE  225      31.949  92.734  36.515  1.00  0.00           C
ATOM  10986  C33 POPE  225      27.209  89.914  26.195  1.00  0.00           C
ATOM  10989  C34 POPE  225      27.430  90.344  27.645  1.00  0.00           C
ATOM  10992  C35 POPE  225      26.099  90.425  28.395  1.00  0.00           C
ATOM  10995  C36 POPE  225      26.229  90.575  29.915  1.00  0.00           C
ATOM  10998  C37 POPE  225      24.930  91.095  30.535  1.00  0.00           C
ATOM  11001  C38 POPE  225      24.739  90.665  31.985  1.00  0.00           C
ATOM  11004  C39 POPE  225      23.340  91.004  32.535  1.00  0.00           C
ATOM  11007 0C31 POPE  225      23.129  90.325  33.895  1.00  0.00           C
ATOM  11010 1C31 POPE  225      21.719  90.484  34.485  1.00  0.00           C
ATOM  11013 2C31 POPE  225      21.549  89.595  35.725  1.00  0.00           C
ATOM  11016 3C31 POPE  225      20.299  89.894  36.565  1.00  0.00           C
ATOM  11019 4C31 POPE  225      20.279  89.035  37.835  1.00  0.00           C
ATOM  11022 5C31 POPE  225      19.160  89.395  38.815  1.00  0.00           C
ATOM  11025 6C31 POPE  225      19.160  88.475  40.035  1.00  0.00           C
ATOM  11029  NH3 POPE  226     121.880 121.795  67.405  1.00  0.00           N
ATOM  11033  C12 POPE  226     122.860 121.004  68.235  1.00  0.00           C
ATOM  11036  C11 POPE  226     122.421 119.525  68.295  1.00  0.00           C
ATOM  11039  P   POPE  226     124.080 117.475  68.175  1.00  0.00           P
ATOM  11040  O13 POPE  226     124.789 116.615  69.155  1.00  0.00           O
ATOM  11041  O14 POPE  226     123.019 116.785  67.405  1.00  0.00           O
ATOM  11042  O11 POPE  226     125.090 118.154  67.175  1.00  0.00           O
ATOM  11043  O12 POPE  226     123.399 118.704  68.915  1.00  0.00           O
ATOM  11044  C1  POPE  226     124.990 117.995  65.755  1.00  0.00           C
ATOM  11047  C2  POPE  226     124.520 119.325  65.115  1.00  0.00           C
ATOM  11049  O21 POPE  226     124.549 119.275  63.675  1.00  0.00           O
ATOM  11050  C21 POPE  226     123.880 118.325  63.055  1.00  0.00           C
ATOM  11051  O22 POPE  226     123.119 117.515  63.565  1.00  0.00           O
ATOM  11052  C22 POPE  226     124.329 118.285  61.605  1.00  0.00           C
ATOM  11055  C3  POPE  226     125.479 120.484  65.575  1.00  0.00           C
ATOM  11058  O31 POPE  226     124.979 121.834  65.455  1.00  0.00           O
ATOM  11059  C31 POPE  226     124.450 122.125  64.275  1.00  0.00           C
ATOM  11060  O32 POPE  226     123.259 122.065  64.025  1.00  0.00           O
ATOM  11061  C32 POPE  226     125.560 122.534  63.295  1.00  0.00           C
ATOM  11064  C23 POPE  226     123.251 117.944  60.565  1.00  0.00           C
ATOM  11067  C24 POPE  226     123.940 117.704  59.215  1.00  0.00           C
ATOM  11070  C25 POPE  226     124.561 118.965  58.595  1.00  0.00           C
ATOM  11073  C26 POPE  226     124.180 119.155  57.125  1.00  0.00           C
ATOM  11076  C27 POPE  226     124.450 120.584  56.635  1.00  0.00           C
ATOM  11079  C28 POPE  226     123.609 120.934  55.385  1.00  0.00           C
ATOM  11082  C29 POPE  226     123.760 122.394  55.015  1.00  0.00           C
ATOM  11084 0C21 POPE  226     124.250 122.895  53.875  1.00  0.00           C
ATOM  11086 1C21 POPE  226     124.771 122.125  52.695  1.00  0.00           C
ATOM  11089 2C21 POPE  226     123.779 122.184  51.515  1.00  0.00           C
ATOM  11092 3C21 POPE  226     124.180 121.255  50.355  1.00  0.00           C
ATOM  11095 4C21 POPE  226     123.180 121.354  49.205  1.00  0.00           C
ATOM  11098 5C21 POPE  226     123.609 120.584  47.955  1.00  0.00           C
ATOM  11101 6C21 POPE  226     123.311 119.075  47.995  1.00  0.00           C
ATOM  11104 7C21 POPE  226     123.589 118.434  46.635  1.00  0.00           C
ATOM  11107 8C21 POPE  226     123.550 116.915  46.645  1.00  0.00           C
ATOM  11111  C33 POPE  226     125.200 122.165  61.845  1.00  0.00           C
ATOM  11114  C34 POPE  226     126.139 122.715  60.765  1.00  0.00           C
ATOM  11117  C35 POPE  226     125.660 124.035  60.125  1.00  0.00           C
ATOM  11120  C36 POPE  226     126.590 125.225  60.355  1.00  0.00           C
ATOM  11123  C37 POPE  226     126.050 126.535  59.755  1.00  0.00           C
ATOM  11126  C38 POPE  226     126.991 127.725  59.995  1.00  0.00           C
ATOM  11129  C39 POPE  226     126.689 128.944  59.115  1.00  0.00           C
ATOM  11132 0C31 POPE  226     127.329 128.845  57.715  1.00  0.00           C
ATOM  11135 1C31 POPE  226     127.020 130.043  56.825  1.00  0.00           C
ATOM  11138 2C31 POPE  226     127.490 129.854  55.375  1.00  0.00           C
ATOM  11141 3C31 POPE  226     126.549 130.474  54.325  1.00  0.00           C
ATOM  11144 4C31 POPE  226     126.670 131.993  54.205  1.00  0.00           C
ATOM  11147 5C31 POPE  226     125.759 132.564  53.105  1.00  0.00           C
ATOM  11150 6C31 POPE  226     124.339 132.904  53.585  1.00  0.00           C
ATOM  11154  NH3 POPE  227      48.709  92.844  65.525  1.00  0.00           N
ATOM  11158  C12 POPE  227      49.030  92.935  66.985  1.00  0.00           C
ATOM  11161  C11 POPE  227      50.539  93.054  67.195  1.00  0.00           C
ATOM  11164  P   POPE  227      51.959  90.794  66.995  1.00  0.00           P
ATOM  11165  O13 POPE  227      51.590  90.545  68.405  1.00  0.00           O
ATOM  11166  O14 POPE  227      53.400  90.805  66.615  1.00  0.00           O
ATOM  11167  O11 POPE  227      51.220  89.635  66.255  1.00  0.00           O
ATOM  11168  O12 POPE  227      51.259  92.084  66.435  1.00  0.00           O
ATOM  11169  C1  POPE  227      50.420  89.635  65.085  1.00  0.00           C
ATOM  11172  C2  POPE  227      51.319  89.264  63.885  1.00  0.00           C
ATOM  11174  O21 POPE  227      50.709  89.514  62.605  1.00  0.00           O
ATOM  11175  C21 POPE  227      49.660  88.804  62.265  1.00  0.00           C
ATOM  11176  O22 POPE  227      49.100  87.955  62.935  1.00  0.00           O
ATOM  11177  C22 POPE  227      49.170  89.334  60.915  1.00  0.00           C
ATOM  11180  C3  POPE  227      51.979  87.874  63.995  1.00  0.00           C
ATOM  11183  O31 POPE  227      53.311  88.005  63.465  1.00  0.00           O
ATOM  11184  C31 POPE  227      53.670  87.254  62.455  1.00  0.00           C
ATOM  11185  O32 POPE  227      53.099  86.255  62.055  1.00  0.00           O
ATOM  11186  C32 POPE  227      54.930  87.844  61.845  1.00  0.00           C
ATOM  11189  C23 POPE  227      49.389  88.355  59.735  1.00  0.00           C
ATOM  11192  C24 POPE  227      50.799  88.425  59.135  1.00  0.00           C
ATOM  11195  C25 POPE  227      50.830  87.795  57.735  1.00  0.00           C
ATOM  11198  C26 POPE  227      52.049  88.194  56.875  1.00  0.00           C
ATOM  11201  C27 POPE  227      51.799  87.885  55.385  1.00  0.00           C
ATOM  11204  C28 POPE  227      52.859  88.385  54.395  1.00  0.00           C
ATOM  11207  C29 POPE  227      52.789  89.885  54.255  1.00  0.00           C
ATOM  11209 0C21 POPE  227      52.189  90.595  53.285  1.00  0.00           C
ATOM  11211 1C21 POPE  227      51.459  90.094  52.065  1.00  0.00           C
ATOM  11214 2C21 POPE  227      51.869  90.815  50.755  1.00  0.00           C
ATOM  11217 3C21 POPE  227      50.660  91.365  49.975  1.00  0.00           C
ATOM  11220 4C21 POPE  227      51.049  92.284  48.815  1.00  0.00           C
ATOM  11223 5C21 POPE  227      49.829  92.885  48.115  1.00  0.00           C
ATOM  11226 6C21 POPE  227      50.159  93.644  46.825  1.00  0.00           C
ATOM  11229 7C21 POPE  227      48.959  94.455  46.305  1.00  0.00           C
ATOM  11232 8C21 POPE  227      49.209  95.145  44.965  1.00  0.00           C
ATOM  11236  C33 POPE  227      56.160  86.904  61.885  1.00  0.00           C
ATOM  11239  C34 POPE  227      56.919  86.955  60.555  1.00  0.00           C
ATOM  11242  C35 POPE  227      58.049  85.925  60.415  1.00  0.00           C
ATOM  11245  C36 POPE  227      58.699  86.065  59.035  1.00  0.00           C
ATOM  11248  C37 POPE  227      59.510  84.855  58.525  1.00  0.00           C
ATOM  11251  C38 POPE  227      59.619  84.964  57.005  1.00  0.00           C
ATOM  11254  C39 POPE  227      60.289  83.854  56.195  1.00  0.00           C
ATOM  11257 0C31 POPE  227      61.700  83.485  56.615  1.00  0.00           C
ATOM  11260 1C31 POPE  227      62.350  82.655  55.495  1.00  0.00           C
ATOM  11263 2C31 POPE  227      63.670  82.004  55.915  1.00  0.00           C
ATOM  11266 3C31 POPE  227      64.840  82.984  56.085  1.00  0.00           C
ATOM  11269 4C31 POPE  227      65.351  83.585  54.775  1.00  0.00           C
ATOM  11272 5C31 POPE  227      66.680  84.315  54.955  1.00  0.00           C
ATOM  11275 6C31 POPE  227      67.119  85.115  53.725  1.00  0.00           C
ATOM  11279  NH3 POPE  228      54.270  70.585  20.985  1.00  0.00           N
ATOM  11283  C12 POPE  228      55.709  70.185  20.985  1.00  0.00           C
ATOM  11286  C11 POPE  228      56.409  70.204  19.605  1.00  0.00           C
ATOM  11289  P   POPE  228      59.039  69.655  19.585  1.00  0.00           P
ATOM  11290  O13 POPE  228      58.779  68.554  18.635  1.00  0.00           O
ATOM  11291  O14 POPE  228      60.209  70.535  19.325  1.00  0.00           O
ATOM  11292  O11 POPE  228      59.349  69.115  21.045  1.00  0.00           O
ATOM  11293  O12 POPE  228      57.770  70.615  19.745  1.00  0.00           O
ATOM  11294  C1  POPE  228      58.319  68.715  21.935  1.00  0.00           C
ATOM  11297  C2  POPE  228      58.709  68.285  23.385  1.00  0.00           C
ATOM  11299  O21 POPE  228      59.910  67.505  23.385  1.00  0.00           O
ATOM  11300  C21 POPE  228      60.389  66.835  24.435  1.00  0.00           C
ATOM  11301  O22 POPE  228      61.209  65.925  24.305  1.00  0.00           O
ATOM  11302  C22 POPE  228      59.910  67.285  25.825  1.00  0.00           C
ATOM  11305  C3  POPE  228      57.449  67.645  24.065  1.00  0.00           C
ATOM  11308  O31 POPE  228      57.080  68.265  25.315  1.00  0.00           O
ATOM  11309  C31 POPE  228      56.290  69.355  25.235  1.00  0.00           C
ATOM  11310  O32 POPE  228      55.999  69.935  24.205  1.00  0.00           O
ATOM  11311  C32 POPE  228      55.779  69.705  26.635  1.00  0.00           C
ATOM  11314  C23 POPE  228      60.890  66.905  26.975  1.00  0.00           C
ATOM  11317  C24 POPE  228      61.799  68.075  27.395  1.00  0.00           C
ATOM  11320  C25 POPE  228      62.979  67.635  28.275  1.00  0.00           C
ATOM  11323  C26 POPE  228      62.589  67.075  29.645  1.00  0.00           C
ATOM  11326  C27 POPE  228      63.829  66.555  30.395  1.00  0.00           C
ATOM  11329  C28 POPE  228      63.470  65.785  31.675  1.00  0.00           C
ATOM  11332  C29 POPE  228      64.729  65.465  32.445  1.00  0.00           C
ATOM  11334 0C21 POPE  228      64.939  65.685  33.755  1.00  0.00           C
ATOM  11336 1C21 POPE  228      63.909  66.205  34.735  1.00  0.00           C
ATOM  11339 2C21 POPE  228      64.039  65.565  36.135  1.00  0.00           C
ATOM  11342 3C21 POPE  228      63.829  64.045  36.125  1.00  0.00           C
ATOM  11345 4C21 POPE  228      63.869  63.415  37.525  1.00  0.00           C
ATOM  11348 5C21 POPE  228      62.670  63.815  38.395  1.00  0.00           C
ATOM  11351 6C21 POPE  228      62.700  63.185  39.785  1.00  0.00           C
ATOM  11354 7C21 POPE  228      61.420  63.495  40.575  1.00  0.00           C
ATOM  11357 8C21 POPE  228      61.439  62.954  42.005  1.00  0.00           C
ATOM  11361  C33 POPE  228      55.079  71.075  26.705  1.00  0.00           C
ATOM  11364  C34 POPE  228      54.510  71.355  28.095  1.00  0.00           C
ATOM  11367  C35 POPE  228      54.319  72.844  28.445  1.00  0.00           C
ATOM  11370  C36 POPE  228      54.049  72.965  29.945  1.00  0.00           C
ATOM  11373  C37 POPE  228      53.740  74.365  30.465  1.00  0.00           C
ATOM  11376  C38 POPE  228      53.590  74.325  31.995  1.00  0.00           C
ATOM  11379  C39 POPE  228      53.020  75.615  32.565  1.00  0.00           C
ATOM  11382 0C31 POPE  228      52.920  75.635  34.105  1.00  0.00           C
ATOM  11385 1C31 POPE  228      52.410  76.984  34.625  1.00  0.00           C
ATOM  11388 2C31 POPE  228      51.339  76.895  35.715  1.00  0.00           C
ATOM  11391 3C31 POPE  228      51.899  76.984  37.135  1.00  0.00           C
ATOM  11394 4C31 POPE  228      50.770  77.135  38.155  1.00  0.00           C
ATOM  11397 5C31 POPE  228      51.269  77.355  39.585  1.00  0.00           C
ATOM  11400 6C31 POPE  228      50.119  77.505  40.585  1.00  0.00           C
ATOM  11404  NH3 POPE  229      93.770 122.454  26.395  1.00  0.00           N
ATOM  11408  C12 POPE  229      94.430 123.804  26.365  1.00  0.00           C
ATOM  11411  C11 POPE  229      95.200 124.115  27.645  1.00  0.00           C
ATOM  11414  P   POPE  229      95.840 126.405  28.735  1.00  0.00           P
ATOM  11415  O13 POPE  229      96.930 127.375  28.455  1.00  0.00           O
ATOM  11416  O14 POPE  229      94.491 127.025  28.785  1.00  0.00           O
ATOM  11417  O11 POPE  229      96.089 125.554  30.045  1.00  0.00           O
ATOM  11418  O12 POPE  229      95.829 125.385  27.535  1.00  0.00           O
ATOM  11419  C1  POPE  229      97.389 125.244  30.555  1.00  0.00           C
ATOM  11422  C2  POPE  229      97.300 124.784  32.045  1.00  0.00           C
ATOM  11424  O21 POPE  229      98.609 124.404  32.495  1.00  0.00           O
ATOM  11425  C21 POPE  229      98.779 124.514  33.825  1.00  0.00           C
ATOM  11426  O22 POPE  229      98.101 125.215  34.545  1.00  0.00           O
ATOM  11427  C22 POPE  229      99.940 123.635  34.255  1.00  0.00           C
ATOM  11430  C3  POPE  229      96.349 123.565  32.195  1.00  0.00           C
ATOM  11433  O31 POPE  229      96.330 123.005  33.525  1.00  0.00           O
ATOM  11434  C31 POPE  229      95.321 123.084  34.385  1.00  0.00           C
ATOM  11435  O32 POPE  229      95.251 122.405  35.405  1.00  0.00           O
ATOM  11436  C32 POPE  229      94.281 124.164  34.045  1.00  0.00           C
ATOM  11439  C23 POPE  229     100.090 123.534  35.795  1.00  0.00           C
ATOM  11442  C24 POPE  229      99.269 122.394  36.425  1.00  0.00           C
ATOM  11445  C25 POPE  229      97.979 122.855  37.115  1.00  0.00           C
ATOM  11448  C26 POPE  229      98.171 123.054  38.625  1.00  0.00           C
ATOM  11451  C27 POPE  229      96.969 123.714  39.315  1.00  0.00           C
ATOM  11454  C28 POPE  229      97.170 123.905  40.835  1.00  0.00           C
ATOM  11457  C29 POPE  229      97.090 122.594  41.585  1.00  0.00           C
ATOM  11459 0C21 POPE  229      96.380 122.335  42.695  1.00  0.00           C
ATOM  11461 1C21 POPE  229      95.549 123.305  43.495  1.00  0.00           C
ATOM  11464 2C21 POPE  229      95.649 123.035  45.015  1.00  0.00           C
ATOM  11467 3C21 POPE  229      94.940 121.764  45.485  1.00  0.00           C
ATOM  11470 4C21 POPE  229      95.080 121.594  47.005  1.00  0.00           C
ATOM  11473 5C21 POPE  229      94.480 120.285  47.545  1.00  0.00           C
ATOM  11476 6C21 POPE  229      94.819 120.085  49.025  1.00  0.00           C
ATOM  11479 7C21 POPE  229      94.310 118.755  49.575  1.00  0.00           C
ATOM  11482 8C21 POPE  229      94.399 118.644  51.105  1.00  0.00           C
ATOM  11486  C33 POPE  229      93.359 124.374  35.275  1.00  0.00           C
ATOM  11489  C34 POPE  229      92.561 125.694  35.315  1.00  0.00           C
ATOM  11492  C35 POPE  229      92.380 126.144  36.765  1.00  0.00           C
ATOM  11495  C36 POPE  229      91.580 127.445  36.965  1.00  0.00           C
ATOM  11498  C37 POPE  229      91.641 127.925  38.415  1.00  0.00           C
ATOM  11501  C38 POPE  229      90.700 129.094  38.745  1.00  0.00           C
ATOM  11504  C39 POPE  229      91.120 129.824  40.035  1.00  0.00           C
ATOM  11507 0C31 POPE  229      90.239 131.043  40.355  1.00  0.00           C
ATOM  11510 1C31 POPE  229      90.610 131.674  41.705  1.00  0.00           C
ATOM  11513 2C31 POPE  229      89.959 133.044  41.975  1.00  0.00           C
ATOM  11516 3C31 POPE  229      88.429 133.034  42.135  1.00  0.00           C
ATOM  11519 4C31 POPE  229      87.949 132.743  43.565  1.00  0.00           C
ATOM  11522 5C31 POPE  229      86.450 132.993  43.735  1.00  0.00           C
ATOM  11525 6C31 POPE  229      85.939 132.814  45.175  1.00  0.00           C
ATOM  11529  NH3 POPE  230      61.859  69.325  21.625  1.00  0.00           N
ATOM  11533  C12 POPE  230      62.430  70.664  22.035  1.00  0.00           C
ATOM  11536  C11 POPE  230      61.360  71.524  22.735  1.00  0.00           C
ATOM  11539  P   POPE  230      62.700  73.834  22.795  1.00  0.00           P
ATOM  11540  O13 POPE  230      63.479  73.405  21.625  1.00  0.00           O
ATOM  11541  O14 POPE  230      61.770  74.965  22.515  1.00  0.00           O
ATOM  11542  O11 POPE  230      63.699  74.295  23.925  1.00  0.00           O
ATOM  11543  O12 POPE  230      61.929  72.625  23.435  1.00  0.00           O
ATOM  11544  C1  POPE  230      63.939  73.595  25.145  1.00  0.00           C
ATOM  11547  C2  POPE  230      63.479  74.414  26.395  1.00  0.00           C
ATOM  11549  O21 POPE  230      63.260  73.585  27.545  1.00  0.00           O
ATOM  11550  C21 POPE  230      62.229  72.715  27.535  1.00  0.00           C
ATOM  11551  O22 POPE  230      61.609  72.345  26.565  1.00  0.00           O
ATOM  11552  C22 POPE  230      61.950  72.225  28.955  1.00  0.00           C
ATOM  11555  C3  POPE  230      62.299  75.414  26.175  1.00  0.00           C
ATOM  11558  O31 POPE  230      62.459  76.575  27.025  1.00  0.00           O
ATOM  11559  C31 POPE  230      61.849  76.505  28.205  1.00  0.00           C
ATOM  11560  O32 POPE  230      61.180  75.565  28.595  1.00  0.00           O
ATOM  11561  C32 POPE  230      62.090  77.795  29.005  1.00  0.00           C
ATOM  11564  C23 POPE  230      60.450  72.405  29.285  1.00  0.00           C
ATOM  11567  C24 POPE  230      60.110  72.065  30.735  1.00  0.00           C
ATOM  11570  C25 POPE  230      58.759  72.605  31.235  1.00  0.00           C
ATOM  11573  C26 POPE  230      58.390  71.935  32.555  1.00  0.00           C
ATOM  11576  C27 POPE  230      57.249  72.605  33.335  1.00  0.00           C
ATOM  11579  C28 POPE  230      57.010  71.855  34.655  1.00  0.00           C
ATOM  11582  C29 POPE  230      56.100  72.575  35.625  1.00  0.00           C
ATOM  11584 0C21 POPE  230      55.719  72.085  36.815  1.00  0.00           C
ATOM  11586 1C21 POPE  230      56.119  70.755  37.405  1.00  0.00           C
ATOM  11589 2C21 POPE  230      56.450  70.855  38.915  1.00  0.00           C
ATOM  11592 3C21 POPE  230      56.680  69.484  39.565  1.00  0.00           C
ATOM  11595 4C21 POPE  230      56.910  69.545  41.095  1.00  0.00           C
ATOM  11598 5C21 POPE  230      58.069  70.474  41.495  1.00  0.00           C
ATOM  11601 6C21 POPE  230      58.579  70.274  42.925  1.00  0.00           C
ATOM  11604 7C21 POPE  230      59.850  71.115  43.165  1.00  0.00           C
ATOM  11607 8C21 POPE  230      60.599  70.825  44.465  1.00  0.00           C
ATOM  11611  C33 POPE  230      61.279  77.834  30.325  1.00  0.00           C
ATOM  11614  C34 POPE  230      62.039  78.414  31.535  1.00  0.00           C
ATOM  11617  C35 POPE  230      61.240  78.295  32.845  1.00  0.00           C
ATOM  11620  C36 POPE  230      61.199  76.865  33.425  1.00  0.00           C
ATOM  11623  C37 POPE  230      60.259  76.685  34.625  1.00  0.00           C
ATOM  11626  C38 POPE  230      60.110  75.194  35.015  1.00  0.00           C
ATOM  11629  C39 POPE  230      60.520  74.895  36.455  1.00  0.00           C
ATOM  11632 0C31 POPE  230      60.359  73.414  36.845  1.00  0.00           C
ATOM  11635 1C31 POPE  230      61.069  73.105  38.175  1.00  0.00           C
ATOM  11638 2C31 POPE  230      60.709  71.735  38.785  1.00  0.00           C
ATOM  11641 3C31 POPE  230      61.020  70.535  37.885  1.00  0.00           C
ATOM  11644 4C31 POPE  230      60.700  69.204  38.605  1.00  0.00           C
ATOM  11647 5C31 POPE  230      60.789  67.974  37.695  1.00  0.00           C
ATOM  11650 6C31 POPE  230      60.490  66.664  38.415  1.00  0.00           C
ATOM  11654  NH3 POPE  231      37.599  14.885  23.735  1.00  0.00           N
ATOM  11658  C12 POPE  231      36.610  15.295  24.815  1.00  0.00           C
ATOM  11661  C11 POPE  231      35.340  14.405  24.905  1.00  0.00           C
ATOM  11664  P   POPE  231      36.369  12.005  25.325  1.00  0.00           P
ATOM  11665  O13 POPE  231      35.699  10.695  25.335  1.00  0.00           O
ATOM  11666  O14 POPE  231      37.660  12.085  24.615  1.00  0.00           O
ATOM  11667  O11 POPE  231      36.459  12.585  26.815  1.00  0.00           O
ATOM  11668  O12 POPE  231      35.489  13.035  24.535  1.00  0.00           O
ATOM  11669  C1  POPE  231      36.099  11.755  27.945  1.00  0.00           C
ATOM  11672  C2  POPE  231      35.360  12.535  29.075  1.00  0.00           C
ATOM  11674  O21 POPE  231      34.459  11.645  29.765  1.00  0.00           O
ATOM  11675  C21 POPE  231      34.139  12.005  31.015  1.00  0.00           C
ATOM  11676  O22 POPE  231      34.790  12.735  31.725  1.00  0.00           O
ATOM  11677  C22 POPE  231      32.729  11.485  31.345  1.00  0.00           C
ATOM  11680  C3  POPE  231      34.539  13.685  28.425  1.00  0.00           C
ATOM  11683  O31 POPE  231      33.590  14.345  29.285  1.00  0.00           O
ATOM  11684  C31 POPE  231      34.110  15.295  30.065  1.00  0.00           C
ATOM  11685  O32 POPE  231      35.290  15.485  30.265  1.00  0.00           O
ATOM  11686  C32 POPE  231      32.979  16.165  30.595  1.00  0.00           C
ATOM  11689  C23 POPE  231      32.549  10.825  32.745  1.00  0.00           C
ATOM  11692  C24 POPE  231      32.290  11.795  33.905  1.00  0.00           C
ATOM  11695  C25 POPE  231      31.459  11.185  35.045  1.00  0.00           C
ATOM  11698  C26 POPE  231      32.169  11.065  36.405  1.00  0.00           C
ATOM  11701  C27 POPE  231      31.170  10.715  37.515  1.00  0.00           C
ATOM  11704  C28 POPE  231      31.830  10.285  38.845  1.00  0.00           C
ATOM  11707  C29 POPE  231      30.769   9.975  39.875  1.00  0.00           C
ATOM  11709 0C21 POPE  231      30.399   8.765  40.325  1.00  0.00           C
ATOM  11711 1C21 POPE  231      30.989   7.425  39.945  1.00  0.00           C
ATOM  11714 2C21 POPE  231      30.910   6.445  41.125  1.00  0.00           C
ATOM  11717 3C21 POPE  231      31.399   5.025  40.785  1.00  0.00           C
ATOM  11720 4C21 POPE  231      31.469   4.105  42.015  1.00  0.00           C
ATOM  11723 5C21 POPE  231      32.630   4.475  42.955  1.00  0.00           C
ATOM  11726 6C21 POPE  231      32.650   3.705  44.275  1.00  0.00           C
ATOM  11729 7C21 POPE  231      33.810   4.165  45.155  1.00  0.00           C
ATOM  11732 8C21 POPE  231      33.869   3.465  46.515  1.00  0.00           C
ATOM  11736  C33 POPE  231      33.240  16.625  32.035  1.00  0.00           C
ATOM  11739  C34 POPE  231      33.099  15.495  33.065  1.00  0.00           C
ATOM  11742  C35 POPE  231      33.180  16.025  34.495  1.00  0.00           C
ATOM  11745  C36 POPE  231      32.479  15.105  35.505  1.00  0.00           C
ATOM  11748  C37 POPE  231      32.809  15.455  36.955  1.00  0.00           C
ATOM  11751  C38 POPE  231      31.779  14.865  37.935  1.00  0.00           C
ATOM  11754  C39 POPE  231      32.090  15.245  39.385  1.00  0.00           C
ATOM  11757 0C31 POPE  231      30.879  15.085  40.325  1.00  0.00           C
ATOM  11760 1C31 POPE  231      30.590  13.625  40.715  1.00  0.00           C
ATOM  11763 2C31 POPE  231      29.649  13.505  41.925  1.00  0.00           C
ATOM  11766 3C31 POPE  231      28.199  13.945  41.665  1.00  0.00           C
ATOM  11769 4C31 POPE  231      27.379  12.925  40.875  1.00  0.00           C
ATOM  11772 5C31 POPE  231      25.889  13.305  40.765  1.00  0.00           C
ATOM  11775 6C31 POPE  231      25.029  12.195  40.145  1.00  0.00           C
ATOM  11779  NH3 POPE  232      62.280  46.325  23.845  1.00  0.00           N
ATOM  11783  C12 POPE  232      63.009  45.025  24.095  1.00  0.00           C
ATOM  11786  C11 POPE  232      62.069  43.895  24.525  1.00  0.00           C
ATOM  11789  P   POPE  232      62.169  41.275  24.905  1.00  0.00           P
ATOM  11790  O13 POPE  232      60.789  41.454  25.435  1.00  0.00           O
ATOM  11791  O14 POPE  232      62.329  40.414  23.715  1.00  0.00           O
ATOM  11792  O11 POPE  232      63.160  40.845  26.065  1.00  0.00           O
ATOM  11793  O12 POPE  232      62.799  42.675  24.525  1.00  0.00           O
ATOM  11794  C1  POPE  232      63.060  39.595  26.755  1.00  0.00           C
ATOM  11797  C2  POPE  232      63.499  39.735  28.245  1.00  0.00           C
ATOM  11799  O21 POPE  232      62.880  38.695  29.035  1.00  0.00           O
ATOM  11800  C21 POPE  232      63.549  38.325  30.125  1.00  0.00           C
ATOM  11801  O22 POPE  232      64.689  38.685  30.395  1.00  0.00           O
ATOM  11802  C22 POPE  232      62.700  37.425  31.025  1.00  0.00           C
ATOM  11805  C3  POPE  232      63.079  41.145  28.785  1.00  0.00           C
ATOM  11808  O31 POPE  232      63.060  41.235  30.225  1.00  0.00           O
ATOM  11809  C31 POPE  232      64.180  41.645  30.805  1.00  0.00           C
ATOM  11810  O32 POPE  232      65.249  41.844  30.265  1.00  0.00           O
ATOM  11811  C32 POPE  232      63.860  41.955  32.275  1.00  0.00           C
ATOM  11814  C23 POPE  232      62.379  38.045  32.405  1.00  0.00           C
ATOM  11817  C24 POPE  232      62.709  37.145  33.595  1.00  0.00           C
ATOM  11820  C25 POPE  232      62.770  37.975  34.885  1.00  0.00           C
ATOM  11823  C26 POPE  232      63.049  37.155  36.135  1.00  0.00           C
ATOM  11826  C27 POPE  232      63.020  38.035  37.395  1.00  0.00           C
ATOM  11829  C28 POPE  232      63.330  37.265  38.685  1.00  0.00           C
ATOM  11832  C29 POPE  232      63.449  38.225  39.845  1.00  0.00           C
ATOM  11834 0C21 POPE  232      62.589  38.375  40.865  1.00  0.00           C
ATOM  11836 1C21 POPE  232      61.299  37.625  41.075  1.00  0.00           C
ATOM  11839 2C21 POPE  232      61.439  36.625  42.225  1.00  0.00           C
ATOM  11842 3C21 POPE  232      60.119  35.905  42.545  1.00  0.00           C
ATOM  11845 4C21 POPE  232      60.189  34.985  43.775  1.00  0.00           C
ATOM  11848 5C21 POPE  232      60.630  35.685  45.075  1.00  0.00           C
ATOM  11851 6C21 POPE  232      59.770  36.915  45.445  1.00  0.00           C
ATOM  11854 7C21 POPE  232      60.319  37.665  46.665  1.00  0.00           C
ATOM  11857 8C21 POPE  232      59.479  38.875  47.065  1.00  0.00           C
ATOM  11861  C33 POPE  232      65.029  42.615  33.055  1.00  0.00           C
ATOM  11864  C34 POPE  232      65.780  41.605  33.935  1.00  0.00           C
ATOM  11867  C35 POPE  232      65.079  41.355  35.275  1.00  0.00           C
ATOM  11870  C36 POPE  232      65.529  42.355  36.355  1.00  0.00           C
ATOM  11873  C37 POPE  232      64.770  42.215  37.685  1.00  0.00           C
ATOM  11876  C38 POPE  232      65.689  42.435  38.885  1.00  0.00           C
ATOM  11879  C39 POPE  232      64.979  42.435  40.245  1.00  0.00           C
ATOM  11882 0C31 POPE  232      65.969  42.745  41.365  1.00  0.00           C
ATOM  11885 1C31 POPE  232      65.329  42.985  42.745  1.00  0.00           C
ATOM  11888 2C31 POPE  232      66.229  43.805  43.685  1.00  0.00           C
ATOM  11891 3C31 POPE  232      67.609  43.175  43.955  1.00  0.00           C
ATOM  11894 4C31 POPE  232      67.600  42.114  45.065  1.00  0.00           C
ATOM  11897 5C31 POPE  232      68.899  41.295  45.095  1.00  0.00           C
ATOM  11900 6C31 POPE  232      69.200  40.635  46.445  1.00  0.00           C
ATOM  11904  NH3 POPE  233      69.810  40.885  64.775  1.00  0.00           N
ATOM  11908  C12 POPE  233      69.990  42.385  64.875  1.00  0.00           C
ATOM  11911  C11 POPE  233      70.910  42.954  63.755  1.00  0.00           C
ATOM  11914  P   POPE  233      72.170  44.705  65.255  1.00  0.00           P
ATOM  11915  O13 POPE  233      71.359  45.605  66.105  1.00  0.00           O
ATOM  11916  O14 POPE  233      72.689  43.434  65.815  1.00  0.00           O
ATOM  11917  O11 POPE  233      73.420  45.505  64.705  1.00  0.00           O
ATOM  11918  O12 POPE  233      71.290  44.315  63.985  1.00  0.00           O
ATOM  11919  C1  POPE  233      73.729  45.745  63.345  1.00  0.00           C
ATOM  11922  C2  POPE  233      73.029  47.035  62.855  1.00  0.00           C
ATOM  11924  O21 POPE  233      73.570  47.545  61.635  1.00  0.00           O
ATOM  11925  C21 POPE  233      73.520  46.865  60.525  1.00  0.00           C
ATOM  11926  O22 POPE  233      73.460  45.655  60.385  1.00  0.00           O
ATOM  11927  C22 POPE  233      73.390  47.865  59.395  1.00  0.00           C
ATOM  11930  C3  POPE  233      73.100  48.185  63.905  1.00  0.00           C
ATOM  11933  O31 POPE  233      72.350  49.344  63.485  1.00  0.00           O
ATOM  11934  C31 POPE  233      72.869  50.355  62.765  1.00  0.00           C
ATOM  11935  O32 POPE  233      72.179  51.225  62.245  1.00  0.00           O
ATOM  11936  C32 POPE  233      74.410  50.365  62.715  1.00  0.00           C
ATOM  11939  C23 POPE  233      73.999  47.415  58.055  1.00  0.00           C
ATOM  11942  C24 POPE  233      73.020  47.675  56.915  1.00  0.00           C
ATOM  11945  C25 POPE  233      73.679  47.745  55.545  1.00  0.00           C
ATOM  11948  C26 POPE  233      72.689  48.215  54.485  1.00  0.00           C
ATOM  11951  C27 POPE  233      73.329  48.385  53.105  1.00  0.00           C
ATOM  11954  C28 POPE  233      72.289  48.755  52.045  1.00  0.00           C
ATOM  11957  C29 POPE  233      72.921  48.935  50.685  1.00  0.00           C
ATOM  11959 0C21 POPE  233      72.660  49.925  49.815  1.00  0.00           C
ATOM  11961 1C21 POPE  233      71.680  51.055  50.005  1.00  0.00           C
ATOM  11964 2C21 POPE  233      70.281  50.815  49.405  1.00  0.00           C
ATOM  11967 3C21 POPE  233      69.619  49.475  49.785  1.00  0.00           C
ATOM  11970 4C21 POPE  233      68.130  49.435  49.425  1.00  0.00           C
ATOM  11973 5C21 POPE  233      67.479  48.044  49.555  1.00  0.00           C
ATOM  11976 6C21 POPE  233      67.460  47.475  50.985  1.00  0.00           C
ATOM  11979 7C21 POPE  233      66.649  46.165  51.055  1.00  0.00           C
ATOM  11982 8C21 POPE  233      66.630  45.515  52.435  1.00  0.00           C
ATOM  11986  C33 POPE  233      75.040  51.515  61.885  1.00  0.00           C
ATOM  11989  C34 POPE  233      75.229  51.155  60.395  1.00  0.00           C
ATOM  11992  C35 POPE  233      73.999  51.395  59.525  1.00  0.00           C
ATOM  11995  C36 POPE  233      73.811  52.865  59.175  1.00  0.00           C
ATOM  11998  C37 POPE  233      72.469  53.125  58.475  1.00  0.00           C
ATOM  12001  C38 POPE  233      72.540  54.344  57.555  1.00  0.00           C
ATOM  12004  C39 POPE  233      71.171  54.785  57.035  1.00  0.00           C
ATOM  12007 0C31 POPE  233      71.299  55.965  56.075  1.00  0.00           C
ATOM  12010 1C31 POPE  233      69.939  56.565  55.665  1.00  0.00           C
ATOM  12013 2C31 POPE  233      69.609  57.855  56.435  1.00  0.00           C
ATOM  12016 3C31 POPE  233      69.539  57.645  57.945  1.00  0.00           C
ATOM  12019 4C31 POPE  233      69.369  58.954  58.715  1.00  0.00           C
ATOM  12022 5C31 POPE  233      69.579  58.775  60.225  1.00  0.00           C
ATOM  12025 6C31 POPE  233      71.009  58.465  60.675  1.00  0.00           C
ATOM  12029  NH3 POPE  234     109.810 104.304  65.235  1.00  0.00           N
ATOM  12033  C12 POPE  234     110.949 103.495  64.655  1.00  0.00           C
ATOM  12036  C11 POPE  234     111.520 102.564  65.755  1.00  0.00           C
ATOM  12039  P   POPE  234     114.141 102.495  65.445  1.00  0.00           P
ATOM  12040  O13 POPE  234     115.140 101.414  65.605  1.00  0.00           O
ATOM  12041  O14 POPE  234     114.160 103.585  66.435  1.00  0.00           O
ATOM  12042  O11 POPE  234     114.281 103.114  64.005  1.00  0.00           O
ATOM  12043  O12 POPE  234     112.690 101.855  65.355  1.00  0.00           O
ATOM  12044  C1  POPE  234     114.979 102.424  62.975  1.00  0.00           C
ATOM  12047  C2  POPE  234     114.150 101.255  62.355  1.00  0.00           C
ATOM  12049  O21 POPE  234     114.940 100.325  61.585  1.00  0.00           O
ATOM  12050  C21 POPE  234     115.870 100.715  60.735  1.00  0.00           C
ATOM  12051  O22 POPE  234     116.150 101.864  60.435  1.00  0.00           O
ATOM  12052  C22 POPE  234     116.530  99.465  60.145  1.00  0.00           C
ATOM  12055  C3  POPE  234     112.879 101.745  61.585  1.00  0.00           C
ATOM  12058  O31 POPE  234     113.140 102.694  60.525  1.00  0.00           O
ATOM  12059  C31 POPE  234     113.259 102.144  59.315  1.00  0.00           C
ATOM  12060  O32 POPE  234     113.270 100.955  59.105  1.00  0.00           O
ATOM  12061  C32 POPE  234     113.299 103.224  58.235  1.00  0.00           C
ATOM  12064  C23 POPE  234     117.681  99.725  59.115  1.00  0.00           C
ATOM  12067  C24 POPE  234     117.440  99.084  57.745  1.00  0.00           C
ATOM  12070  C25 POPE  234     116.179  99.614  57.035  1.00  0.00           C
ATOM  12073  C26 POPE  234     116.031  99.135  55.595  1.00  0.00           C
ATOM  12076  C27 POPE  234     114.819  99.774  54.905  1.00  0.00           C
ATOM  12079  C28 POPE  234     114.670  99.415  53.415  1.00  0.00           C
ATOM  12082  C29 POPE  234     115.870  99.875  52.635  1.00  0.00           C
ATOM  12084 0C21 POPE  234     116.010 101.015  51.945  1.00  0.00           C
ATOM  12086 1C21 POPE  234     114.979 102.095  51.735  1.00  0.00           C
ATOM  12089 2C21 POPE  234     114.781 102.254  50.215  1.00  0.00           C
ATOM  12092 3C21 POPE  234     113.779 103.355  49.835  1.00  0.00           C
ATOM  12095 4C21 POPE  234     113.690 103.595  48.315  1.00  0.00           C
ATOM  12098 5C21 POPE  234     113.729 102.295  47.495  1.00  0.00           C
ATOM  12101 6C21 POPE  234     113.420 102.485  46.005  1.00  0.00           C
ATOM  12104 7C21 POPE  234     113.600 101.164  45.245  1.00  0.00           C
ATOM  12107 8C21 POPE  234     113.200 101.225  43.775  1.00  0.00           C
ATOM  12111  C33 POPE  234     113.740 102.704  56.845  1.00  0.00           C
ATOM  12114  C34 POPE  234     113.200 103.555  55.675  1.00  0.00           C
ATOM  12117  C35 POPE  234     113.660 105.015  55.685  1.00  0.00           C
ATOM  12120  C36 POPE  234     112.879 105.925  54.725  1.00  0.00           C
ATOM  12123  C37 POPE  234     112.900 105.584  53.235  1.00  0.00           C
ATOM  12126  C38 POPE  234     111.921 106.515  52.495  1.00  0.00           C
ATOM  12129  C39 POPE  234     112.131 106.465  50.985  1.00  0.00           C
ATOM  12132 0C31 POPE  234     111.069 107.205  50.165  1.00  0.00           C
ATOM  12135 1C31 POPE  234     111.450 107.105  48.685  1.00  0.00           C
ATOM  12138 2C31 POPE  234     110.579 107.905  47.715  1.00  0.00           C
ATOM  12141 3C31 POPE  234     111.340 108.084  46.395  1.00  0.00           C
ATOM  12144 4C31 POPE  234     110.461 108.315  45.165  1.00  0.00           C
ATOM  12147 5C31 POPE  234     111.311 108.425  43.895  1.00  0.00           C
ATOM  12150 6C31 POPE  234     110.519 108.254  42.605  1.00  0.00           C
ATOM  12154  NH3 POPE  235      19.079 112.774  65.905  1.00  0.00           N
ATOM  12158  C12 POPE  235      20.199 111.804  66.235  1.00  0.00           C
ATOM  12161  C11 POPE  235      21.569 112.135  65.645  1.00  0.00           C
ATOM  12164  P   POPE  235      23.910 111.015  65.325  1.00  0.00           P
ATOM  12165  O13 POPE  235      24.260 112.284  64.675  1.00  0.00           O
ATOM  12166  O14 POPE  235      24.949 110.465  66.225  1.00  0.00           O
ATOM  12167  O11 POPE  235      23.819 110.034  64.105  1.00  0.00           O
ATOM  12168  O12 POPE  235      22.500 111.105  66.035  1.00  0.00           O
[truncated: 1,738,881 more chars]
