# Supplementary material for: Characterizing Membrane Association and Periplasmic Transfer of Bacterial Lipoproteins through Molecular Dynamics Simulations
Source: Structure. 2020 Apr 7;28(4):475–487.e3. doi: 10.1016/j.str.2020.01.012 (PMC7139219; doi:10.1016/j.str.2020.01.012)
Supplement: Data S2. Final Coordinates from Simulations (A–L), Related to Figure 3 [file mmc4.zip › A-L/BLC-3-atomistic.pdb]

TITLE     Protein
REMARK    THIS IS A SIMULATION BOX
CRYST1  129.202  129.202  112.879  90.00  90.00  90.00 P 1           1
MODEL        1
ATOM      1  N   CYSTA   1      72.646  49.391  63.480  1.00  0.00           N
ATOM      3  CA  CYSTA   1      71.316  49.811  63.920  1.00  0.00           C
ATOM      5  C   CYSTA   1      71.086  49.671  65.420  1.00  0.00           C
ATOM      6  O   CYSTA   1      70.446  48.731  65.900  1.00  0.00           O
ATOM      7  CB  CYSTA   1      70.176  49.091  63.160  1.00  0.00           C
ATOM     10  SG  CYSTA   1      69.846  49.951  61.600  1.00  0.00           S
ATOM     11  C1  CYSTA   1      70.966  49.011  60.530  1.00  0.00           C
ATOM     14  CA1 CYSTA   1      73.536  50.191  62.840  1.00  0.00           C
ATOM     15  OA1 CYSTA   1      73.186  51.321  62.490  1.00  0.00           O
ATOM     16  CA2 CYSTA   1      74.966  49.781  62.620  1.00  0.00           C
ATOM     19  C11 CYSTA   1      70.686  49.271  59.040  1.00  0.00           C
ATOM     21  O11 CYSTA   1      71.276  50.551  58.720  1.00  0.00           O
ATOM     22  CX1 CYSTA   1      71.236  50.941  57.450  1.00  0.00           C
ATOM     23  OX1 CYSTA   1      70.246  51.181  56.800  1.00  0.00           O
ATOM     24  CX2 CYSTA   1      72.686  50.991  56.940  1.00  0.00           C
ATOM     27  C12 CYSTA   1      69.166  49.151  58.760  1.00  0.00           C
ATOM     30  O12 CYSTA   1      68.916  48.661  57.450  1.00  0.00           O
ATOM     31  CD1 CYSTA   1      67.846  49.171  56.840  1.00  0.00           C
ATOM     32  OD1 CYSTA   1      67.086  50.001  57.300  1.00  0.00           O
ATOM     33  CD2 CYSTA   1      67.736  48.561  55.430  1.00  0.00           C
ATOM     36  CA3 CYSTA   1      75.186  48.901  61.370  1.00  0.00           C
ATOM     39  CA4 CYSTA   1      74.966  47.391  61.600  1.00  0.00           C
ATOM     42  CA5 CYSTA   1      74.446  46.611  60.380  1.00  0.00           C
ATOM     45  CA6 CYSTA   1      75.536  46.131  59.400  1.00  0.00           C
ATOM     48  CA7 CYSTA   1      76.086  47.221  58.480  1.00  0.00           C
ATOM     51  CA8 CYSTA   1      77.446  46.851  57.880  1.00  0.00           C
ATOM     54  CA9 CYSTA   1      78.176  48.041  57.260  1.00  0.00           C
ATOM     57 0CA1 CYSTA   1      78.096  48.141  55.730  1.00  0.00           C
ATOM     60 1CA1 CYSTA   1      76.716  48.531  55.200  1.00  0.00           C
ATOM     63 2CA1 CYSTA   1      76.766  48.871  53.710  1.00  0.00           C
ATOM     66 3CA1 CYSTA   1      75.396  48.751  53.040  1.00  0.00           C
ATOM     69 4CA1 CYSTA   1      75.206  49.651  51.810  1.00  0.00           C
ATOM     72 5CA1 CYSTA   1      74.926  51.111  52.180  1.00  0.00           C
ATOM     75 6CA1 CYSTA   1      74.416  51.961  51.020  1.00  0.00           C
ATOM     79  CD3 CYSTA   1      68.896  47.601  55.050  1.00  0.00           C
ATOM     82  CD4 CYSTA   1      70.196  48.351  54.760  1.00  0.00           C
ATOM     85  CD5 CYSTA   1      71.456  47.541  55.070  1.00  0.00           C
ATOM     88  CD6 CYSTA   1      72.386  47.411  53.860  1.00  0.00           C
ATOM     91  CD7 CYSTA   1      71.756  46.541  52.770  1.00  0.00           C
ATOM     94  CD8 CYSTA   1      72.726  46.171  51.650  1.00  0.00           C
ATOM     97  CD9 CYSTA   1      72.046  45.201  50.680  1.00  0.00           C
ATOM    100 0CD1 CYSTA   1      72.996  44.541  49.680  1.00  0.00           C
ATOM    103 1CD1 CYSTA   1      73.296  45.391  48.430  1.00  0.00           C
ATOM    106 2CD1 CYSTA   1      72.756  44.721  47.160  1.00  0.00           C
ATOM    109 3CD1 CYSTA   1      73.116  45.461  45.860  1.00  0.00           C
ATOM    112 4CD1 CYSTA   1      72.466  44.781  44.650  1.00  0.00           C
ATOM    115 5CD1 CYSTA   1      73.016  45.281  43.310  1.00  0.00           C
ATOM    118 6CD1 CYSTA   1      72.416  44.561  42.100  1.00  0.00           C
ATOM    122  CX3 CYSTA   1      72.966  52.021  55.810  1.00  0.00           C
ATOM    125  CX4 CYSTA   1      74.306  52.761  56.030  1.00  0.00           C
ATOM    128  CX5 CYSTA   1      74.426  54.051  55.200  1.00  0.00           C
ATOM    131  CX6 CYSTA   1      75.426  55.061  55.790  1.00  0.00           C
ATOM    134  CX7 CYSTA   1      75.216  56.481  55.240  1.00  0.00           C
ATOM    137  CX8 CYSTA   1      76.086  57.551  55.940  1.00  0.00           C
ATOM    140  CX9 CYSTA   1      75.356  58.861  56.090  1.00  0.00           C
ATOM    142 0CX1 CYSTA   1      75.636  60.041  55.490  1.00  0.00           C
ATOM    144 1CX1 CYSTA   1      76.766  60.301  54.530  1.00  0.00           C
ATOM    147 2CX1 CYSTA   1      77.746  61.411  54.980  1.00  0.00           C
ATOM    150 3CX1 CYSTA   1      79.006  61.361  54.100  1.00  0.00           C
ATOM    153 4CX1 CYSTA   1      80.046  62.461  54.350  1.00  0.00           C
ATOM    156 5CX1 CYSTA   1      79.666  63.821  53.760  1.00  0.00           C
ATOM    159 6CX1 CYSTA   1      80.866  64.631  53.270  1.00  0.00           C
ATOM    162 7CX1 CYSTA   1      80.436  65.901  52.520  1.00  0.00           C
ATOM    165 8CX1 CYSTA   1      81.596  66.631  51.840  1.00  0.00           C
ATOM    169  N   SER A   2      71.576  50.611  66.250  1.00  0.00           N
ATOM    171  CA  SER A   2      72.596  51.601  65.880  1.00  0.00           C
ATOM    173  CB  SER A   2      72.236  53.021  66.340  1.00  0.00           C
ATOM    176  OG  SER A   2      72.986  54.021  65.660  1.00  0.00           O
ATOM    178  C   SER A   2      73.896  51.091  66.450  1.00  0.00           C
ATOM    179  O   SER A   2      74.746  50.591  65.710  1.00  0.00           O
ATOM    180  N   SER A   3      73.986  51.011  67.780  1.00  0.00           N
ATOM    182  CA  SER A   3      74.676  49.911  68.450  1.00  0.00           C
ATOM    184  CB  SER A   3      75.416  50.311  69.750  1.00  0.00           C
ATOM    187  OG  SER A   3      76.656  50.951  69.470  1.00  0.00           O
ATOM    189  C   SER A   3      73.696  48.851  68.880  1.00  0.00           C
ATOM    190  O   SER A   3      72.936  49.061  69.830  1.00  0.00           O
ATOM    191  N   PRO A   4      73.706  47.681  68.250  1.00  0.00           N
ATOM    192  CD  PRO A   4      73.856  47.501  66.819  1.00  0.00           C
ATOM    195  CA  PRO A   4      73.476  46.421  68.920  1.00  0.00           C
ATOM    197  CB  PRO A   4      72.946  45.491  67.810  1.00  0.00           C
ATOM    200  CG  PRO A   4      72.896  46.351  66.540  1.00  0.00           C
ATOM    203  C   PRO A   4      74.836  45.931  69.420  1.00  0.00           C
ATOM    204  O   PRO A   4      75.856  46.571  69.180  1.00  0.00           O
ATOM    205  N   THR A   5      74.966  44.791  70.110  1.00  0.00           N
ATOM    207  CA  THR A   5      73.996  43.931  70.790  1.00  0.00           C
ATOM    209  CB  THR A   5      74.796  42.881  71.580  1.00  0.00           C
ATOM    211  OG1 THR A   5      76.156  43.271  71.779  1.00  0.00           O
ATOM    213  CG2 THR A   5      74.866  41.591  70.760  1.00  0.00           C
ATOM    217  C   THR A   5      72.946  44.711  71.610  1.00  0.00           C
ATOM    218  O   THR A   5      73.246  45.841  71.989  1.00  0.00           O
ATOM    219  N   PRO A   6      71.736  44.181  71.919  1.00  0.00           N
ATOM    220  CD  PRO A   6      71.786  42.931  72.670  1.00  0.00           C
ATOM    223  CA  PRO A   6      70.716  44.931  72.640  1.00  0.00           C
ATOM    225  CB  PRO A   6      71.386  44.901  74.050  1.00  0.00           C
ATOM    228  CG  PRO A   6      72.036  43.481  74.090  1.00  0.00           C
ATOM    231  C   PRO A   6      69.986  46.141  72.020  1.00  0.00           C
ATOM    232  O   PRO A   6      70.566  46.851  71.200  1.00  0.00           O
ATOM    233  N   PRO A   7      68.706  46.431  72.390  1.00  0.00           N
ATOM    234  CD  PRO A   7      67.706  48.541  71.960  1.00  0.00           C
ATOM    237  CA  PRO A   7      68.046  45.541  74.400  1.00  0.00           C
ATOM    239  CB  PRO A   7      66.606  47.341  75.650  1.00  0.00           C
ATOM    242  CG  PRO A   7      66.416  49.201  74.030  1.00  0.00           C
ATOM    245  C   PRO A   7      67.346  44.241  74.010  1.00  0.00           C
ATOM    246  O   PRO A   7      67.826  43.581  73.099  1.00  0.00           O
ATOM    247  N   ARG A   8      66.146  43.891  74.520  1.00  0.00           N
ATOM    249  CA  ARG A   8      65.176  43.281  73.610  1.00  0.00           C
ATOM    251  CB  ARG A   8      64.876  41.751  73.730  1.00  0.00           C
ATOM    254  CG  ARG A   8      65.746  40.771  72.889  1.00  0.00           C
ATOM    257  CD  ARG A   8      67.216  40.541  73.260  1.00  0.00           C
ATOM    260  NE  ARG A   8      67.256  40.611  74.750  1.00  0.00           N
ATOM    262  CZ  ARG A   8      68.086  41.401  75.409  1.00  0.00           C
ATOM    263  NH1 ARG A   8      69.256  41.771  74.950  1.00  0.00           N
ATOM    266  NH2 ARG A   8      67.676  41.921  76.550  1.00  0.00           N
ATOM    269  C   ARG A   8      63.896  44.061  73.689  1.00  0.00           C
ATOM    270  O   ARG A   8      63.376  44.511  72.680  1.00  0.00           O
ATOM    271  N   GLY A   9      63.426  44.361  74.910  1.00  0.00           N
ATOM    273  CA  GLY A   9      62.376  45.341  75.180  1.00  0.00           C
ATOM    276  C   GLY A   9      62.816  45.961  76.460  1.00  0.00           C
ATOM    277  O   GLY A   9      63.556  45.301  77.200  1.00  0.00           O
ATOM    278  N   VAL A  10      62.416  47.211  76.740  1.00  0.00           N
ATOM    280  CA  VAL A  10      62.786  47.911  77.959  1.00  0.00           C
ATOM    282  CB  VAL A  10      63.216  49.371  77.750  1.00  0.00           C
ATOM    284  CG1 VAL A  10      64.526  49.421  76.960  1.00  0.00           C
ATOM    288  CG2 VAL A  10      62.136  50.181  77.030  1.00  0.00           C
ATOM    292  C   VAL A  10      61.656  47.861  78.970  1.00  0.00           C
ATOM    293  O   VAL A  10      60.496  47.591  78.620  1.00  0.00           O
ATOM    294  N   THR A  11      61.956  48.151  80.250  1.00  0.00           N
ATOM    296  CA  THR A  11      60.966  48.731  81.150  1.00  0.00           C
ATOM    298  CB  THR A  11      61.346  48.731  82.640  1.00  0.00           C
ATOM    300  OG1 THR A  11      62.586  49.371  82.950  1.00  0.00           O
ATOM    302  CG2 THR A  11      61.466  47.291  83.140  1.00  0.00           C
ATOM    306  C   THR A  11      60.556  50.131  80.680  1.00  0.00           C
ATOM    307  O   THR A  11      61.386  50.951  80.310  1.00  0.00           O
ATOM    308  N   VAL A  12      59.256  50.441  80.669  1.00  0.00           N
ATOM    310  CA  VAL A  12      58.766  51.771  80.290  1.00  0.00           C
ATOM    312  CB  VAL A  12      58.046  51.851  78.940  1.00  0.00           C
ATOM    314  CG1 VAL A  12      57.626  53.311  78.620  1.00  0.00           C
ATOM    318  CG2 VAL A  12      58.966  51.381  77.810  1.00  0.00           C
ATOM    322  C   VAL A  12      57.806  52.151  81.379  1.00  0.00           C
ATOM    323  O   VAL A  12      57.006  51.321  81.820  1.00  0.00           O
ATOM    324  N   VAL A  13      57.856  53.401  81.860  1.00  0.00           N
ATOM    326  CA  VAL A  13      56.926  53.911  82.850  1.00  0.00           C
ATOM    328  CB  VAL A  13      57.226  55.351  83.250  1.00  0.00           C
ATOM    330  CG1 VAL A  13      56.136  55.951  84.159  1.00  0.00           C
ATOM    334  CG2 VAL A  13      58.596  55.421  83.960  1.00  0.00           C
ATOM    338  C   VAL A  13      55.446  53.671  82.510  1.00  0.00           C
ATOM    339  O   VAL A  13      54.986  54.001  81.410  1.00  0.00           O
ATOM    340  N   ASN A  14      54.696  53.001  83.430  1.00  0.00           N
ATOM    342  CA  ASN A  14      53.366  52.441  83.190  1.00  0.00           C
ATOM    344  CB  ASN A  14      53.266  50.981  83.770  1.00  0.00           C
ATOM    347  CG  ASN A  14      53.586  50.801  85.260  1.00  0.00           C
ATOM    348  OD1 ASN A  14      54.706  50.461  85.640  1.00  0.00           O
ATOM    349  ND2 ASN A  14      52.576  50.911  86.150  1.00  0.00           N
ATOM    352  C   ASN A  14      52.256  53.301  83.770  1.00  0.00           C
ATOM    353  O   ASN A  14      51.076  53.151  83.430  1.00  0.00           O
ATOM    354  N   ASN A  15      52.636  54.261  84.620  1.00  0.00           N
ATOM    356  CA  ASN A  15      51.796  55.371  84.970  1.00  0.00           C
ATOM    358  CB  ASN A  15      51.276  55.221  86.430  1.00  0.00           C
ATOM    361  CG  ASN A  15      50.326  56.351  86.810  1.00  0.00           C
ATOM    362  OD1 ASN A  15      50.626  57.221  87.620  1.00  0.00           O
ATOM    363  ND2 ASN A  15      49.096  56.281  86.230  1.00  0.00           N
ATOM    366  C   ASN A  15      52.626  56.621  84.790  1.00  0.00           C
ATOM    367  O   ASN A  15      53.576  56.871  85.529  1.00  0.00           O
ATOM    368  N   PHE A  16      52.306  57.401  83.760  1.00  0.00           N
ATOM    370  CA  PHE A  16      53.076  58.551  83.370  1.00  0.00           C
ATOM    372  CB  PHE A  16      53.616  58.341  81.930  1.00  0.00           C
ATOM    375  CG  PHE A  16      54.536  59.451  81.490  1.00  0.00           C
ATOM    376  CD1 PHE A  16      55.786  59.611  82.100  1.00  0.00           C
ATOM    378  CE1 PHE A  16      56.706  60.551  81.610  1.00  0.00           C
ATOM    380  CZ  PHE A  16      56.376  61.331  80.500  1.00  0.00           C
ATOM    382  CD2 PHE A  16      54.196  60.271  80.389  1.00  0.00           C
ATOM    384  CE2 PHE A  16      55.116  61.201  79.900  1.00  0.00           C
ATOM    386  C   PHE A  16      52.136  59.721  83.459  1.00  0.00           C
ATOM    387  O   PHE A  16      50.976  59.641  83.050  1.00  0.00           O
ATOM    388  N   ASP A  17      52.586  60.831  84.069  1.00  0.00           N
ATOM    390  CA  ASP A  17      51.826  62.051  84.100  1.00  0.00           C
ATOM    392  CB  ASP A  17      51.606  62.561  85.550  1.00  0.00           C
ATOM    395  CG  ASP A  17      50.426  63.521  85.620  1.00  0.00           C
ATOM    396  OD1 ASP A  17      49.926  63.901  84.530  1.00  0.00           O
ATOM    397  OD2 ASP A  17      50.036  63.921  86.740  1.00  0.00           O
ATOM    398  C   ASP A  17      52.626  63.051  83.290  1.00  0.00           C
ATOM    399  O   ASP A  17      53.666  63.561  83.700  1.00  0.00           O
ATOM    400  N   ALA A  18      52.136  63.371  82.080  1.00  0.00           N
ATOM    402  CA  ALA A  18      52.876  64.141  81.110  1.00  0.00           C
ATOM    404  CB  ALA A  18      52.136  64.081  79.770  1.00  0.00           C
ATOM    408  C   ALA A  18      53.026  65.581  81.550  1.00  0.00           C
ATOM    409  O   ALA A  18      53.966  66.291  81.190  1.00  0.00           O
ATOM    410  N   LYS A  19      52.096  66.001  82.419  1.00  0.00           N
ATOM    412  CA  LYS A  19      51.976  67.271  83.099  1.00  0.00           C
ATOM    414  CB  LYS A  19      50.716  67.171  84.000  1.00  0.00           C
ATOM    417  CG  LYS A  19      49.416  66.771  83.250  1.00  0.00           C
ATOM    420  CD  LYS A  19      49.126  67.511  81.940  1.00  0.00           C
ATOM    423  CE  LYS A  19      47.726  67.231  81.370  1.00  0.00           C
ATOM    426  NZ  LYS A  19      47.506  65.791  81.140  1.00  0.00           N
ATOM    430  C   LYS A  19      53.186  67.601  83.949  1.00  0.00           C
ATOM    431  O   LYS A  19      53.596  68.751  84.100  1.00  0.00           O
ATOM    432  N   ARG A  20      53.806  66.581  84.550  1.00  0.00           N
ATOM    434  CA  ARG A  20      54.866  66.741  85.520  1.00  0.00           C
ATOM    436  CB  ARG A  20      54.636  65.671  86.610  1.00  0.00           C
ATOM    439  CG  ARG A  20      53.206  65.701  87.180  1.00  0.00           C
ATOM    442  CD  ARG A  20      52.916  64.671  88.290  1.00  0.00           C
ATOM    445  NE  ARG A  20      53.836  64.981  89.430  1.00  0.00           N
ATOM    447  CZ  ARG A  20      53.996  64.171  90.459  1.00  0.00           C
ATOM    448  NH1 ARG A  20      53.226  63.121  90.580  1.00  0.00           N
ATOM    451  NH2 ARG A  20      54.926  64.381  91.360  1.00  0.00           N
ATOM    454  C   ARG A  20      56.216  66.551  84.849  1.00  0.00           C
ATOM    455  O   ARG A  20      57.286  66.771  85.409  1.00  0.00           O
ATOM    456  N   TYR A  21      56.186  66.191  83.550  1.00  0.00           N
ATOM    458  CA  TYR A  21      57.366  66.001  82.740  1.00  0.00           C
ATOM    460  CB  TYR A  21      57.056  64.841  81.760  1.00  0.00           C
ATOM    463  CG  TYR A  21      58.326  64.221  81.250  1.00  0.00           C
ATOM    464  CD1 TYR A  21      58.926  63.191  82.000  1.00  0.00           C
ATOM    466  CE1 TYR A  21      60.086  62.561  81.530  1.00  0.00           C
ATOM    468  CZ  TYR A  21      60.636  62.931  80.300  1.00  0.00           C
ATOM    469  OH  TYR A  21      61.806  62.301  79.890  1.00  0.00           O
ATOM    471  CD2 TYR A  21      58.886  64.591  80.020  1.00  0.00           C
ATOM    473  CE2 TYR A  21      60.046  63.951  79.550  1.00  0.00           C
ATOM    475  C   TYR A  21      57.646  67.281  81.960  1.00  0.00           C
ATOM    476  O   TYR A  21      58.736  67.491  81.430  1.00  0.00           O
ATOM    477  N   LEU A  22      56.636  68.191  81.940  1.00  0.00           N
ATOM    479  CA  LEU A  22      56.716  69.551  81.470  1.00  0.00           C
ATOM    481  CB  LEU A  22      55.356  70.291  81.550  1.00  0.00           C
ATOM    484  CG  LEU A  22      54.166  69.631  80.840  1.00  0.00           C
ATOM    486  CD1 LEU A  22      52.906  70.501  80.930  1.00  0.00           C
ATOM    490  CD2 LEU A  22      54.456  69.291  79.370  1.00  0.00           C
ATOM    494  C   LEU A  22      57.756  70.401  82.180  1.00  0.00           C
ATOM    495  O   LEU A  22      58.076  70.191  83.350  1.00  0.00           O
ATOM    496  N   GLY A  23      58.286  71.401  81.460  1.00  0.00           N
ATOM    498  CA  GLY A  23      59.306  72.271  82.000  1.00  0.00           C
ATOM    501  C   GLY A  23      60.696  71.841  81.650  1.00  0.00           C
ATOM    502  O   GLY A  23      60.936  71.021  80.780  1.00  0.00           O
ATOM    503  N   THR A  24      61.646  72.511  82.310  1.00  0.00           N
ATOM    505  CA  THR A  24      63.066  72.431  81.980  1.00  0.00           C
ATOM    507  CB  THR A  24      63.746  73.771  82.220  1.00  0.00           C
ATOM    509  OG1 THR A  24      63.186  74.711  81.320  1.00  0.00           O
ATOM    511  CG2 THR A  24      65.256  73.751  81.930  1.00  0.00           C
ATOM    515  C   THR A  24      63.816  71.331  82.710  1.00  0.00           C
ATOM    516  O   THR A  24      63.836  71.231  83.940  1.00  0.00           O
ATOM    517  N   TRP A  25      64.506  70.501  81.910  1.00  0.00           N
ATOM    519  CA  TRP A  25      65.376  69.431  82.340  1.00  0.00           C
ATOM    521  CB  TRP A  25      64.946  68.081  81.720  1.00  0.00           C
ATOM    524  CG  TRP A  25      63.616  67.571  82.190  1.00  0.00           C
ATOM    525  CD1 TRP A  25      62.406  67.911  81.659  1.00  0.00           C
ATOM    527  NE1 TRP A  25      61.436  67.081  82.180  1.00  0.00           N
ATOM    529  CE2 TRP A  25      61.986  66.221  83.070  1.00  0.00           C
ATOM    530  CD2 TRP A  25      63.376  66.511  83.130  1.00  0.00           C
ATOM    531  CE3 TRP A  25      64.196  65.761  83.960  1.00  0.00           C
ATOM    533  CZ3 TRP A  25      63.636  64.731  84.709  1.00  0.00           C
ATOM    535  CZ2 TRP A  25      61.436  65.151  83.770  1.00  0.00           C
ATOM    537  CH2 TRP A  25      62.276  64.421  84.610  1.00  0.00           C
ATOM    539  C   TRP A  25      66.796  69.701  81.890  1.00  0.00           C
ATOM    540  O   TRP A  25      67.046  70.141  80.770  1.00  0.00           O
ATOM    541  N   TYR A  26      67.786  69.411  82.740  1.00  0.00           N
ATOM    543  CA  TYR A  26      69.196  69.491  82.380  1.00  0.00           C
ATOM    545  CB  TYR A  26      70.046  70.041  83.540  1.00  0.00           C
ATOM    548  CG  TYR A  26      69.826  71.521  83.660  1.00  0.00           C
ATOM    549  CD1 TYR A  26      68.656  72.051  84.240  1.00  0.00           C
ATOM    551  CE1 TYR A  26      68.436  73.431  84.270  1.00  0.00           C
ATOM    553  CZ  TYR A  26      69.406  74.291  83.739  1.00  0.00           C
ATOM    554  OH  TYR A  26      69.166  75.681  83.620  1.00  0.00           O
ATOM    556  CD2 TYR A  26      70.796  72.401  83.180  1.00  0.00           C
ATOM    558  CE2 TYR A  26      70.606  73.781  83.250  1.00  0.00           C
ATOM    560  C   TYR A  26      69.726  68.131  82.000  1.00  0.00           C
ATOM    561  O   TYR A  26      69.546  67.151  82.720  1.00  0.00           O
ATOM    562  N   GLU A  27      70.426  68.051  80.860  1.00  0.00           N
ATOM    564  CA  GLU A  27      71.146  66.861  80.480  1.00  0.00           C
ATOM    566  CB  GLU A  27      71.386  66.851  78.949  1.00  0.00           C
ATOM    569  CG  GLU A  27      72.256  65.691  78.420  1.00  0.00           C
ATOM    572  CD  GLU A  27      72.256  65.691  76.900  1.00  0.00           C
ATOM    573  OE1 GLU A  27      73.346  65.851  76.290  1.00  0.00           O
ATOM    574  OE2 GLU A  27      71.136  65.511  76.340  1.00  0.00           O
ATOM    575  C   GLU A  27      72.436  66.691  81.260  1.00  0.00           C
ATOM    576  O   GLU A  27      73.356  67.511  81.200  1.00  0.00           O
ATOM    577  N   ILE A  28      72.506  65.611  82.060  1.00  0.00           N
ATOM    579  CA  ILE A  28      73.636  65.311  82.920  1.00  0.00           C
ATOM    581  CB  ILE A  28      73.166  64.581  84.180  1.00  0.00           C
ATOM    583  CG2 ILE A  28      74.356  64.191  85.080  1.00  0.00           C
ATOM    587  CG1 ILE A  28      72.116  65.401  84.970  1.00  0.00           C
ATOM    590  CD  ILE A  28      72.636  66.751  85.500  1.00  0.00           C
ATOM    594  C   ILE A  28      74.646  64.431  82.190  1.00  0.00           C
ATOM    595  O   ILE A  28      75.856  64.541  82.360  1.00  0.00           O
ATOM    596  N   ALA A  29      74.136  63.541  81.320  1.00  0.00           N
ATOM    598  CA  ALA A  29      74.956  62.681  80.510  1.00  0.00           C
ATOM    600  CB  ALA A  29      75.456  61.471  81.330  1.00  0.00           C
ATOM    604  C   ALA A  29      74.166  62.181  79.310  1.00  0.00           C
ATOM    605  O   ALA A  29      72.946  62.031  79.370  1.00  0.00           O
ATOM    606  N   ARG A  30      74.866  61.891  78.210  1.00  0.00           N
ATOM    608  CA  ARG A  30      74.316  61.301  77.020  1.00  0.00           C
ATOM    610  CB  ARG A  30      74.026  62.361  75.920  1.00  0.00           C
ATOM    613  CG  ARG A  30      75.226  63.191  75.440  1.00  0.00           C
ATOM    616  CD  ARG A  30      74.956  63.951  74.139  1.00  0.00           C
ATOM    619  NE  ARG A  30      76.236  64.611  73.730  1.00  0.00           N
ATOM    621  CZ  ARG A  30      76.616  65.811  74.159  1.00  0.00           C
ATOM    622  NH1 ARG A  30      75.826  66.551  74.910  1.00  0.00           N
ATOM    625  NH2 ARG A  30      77.826  66.281  73.890  1.00  0.00           N
ATOM    628  C   ARG A  30      75.316  60.281  76.500  1.00  0.00           C
ATOM    629  O   ARG A  30      76.506  60.301  76.849  1.00  0.00           O
ATOM    630  N   PHE A  31      74.896  59.351  75.640  1.00  0.00           N
ATOM    632  CA  PHE A  31      75.836  58.691  74.729  1.00  0.00           C
ATOM    634  CB  PHE A  31      75.376  57.291  74.250  1.00  0.00           C
ATOM    637  CG  PHE A  31      75.126  56.291  75.350  1.00  0.00           C
ATOM    638  CD1 PHE A  31      75.636  56.411  76.659  1.00  0.00           C
ATOM    640  CE1 PHE A  31      75.426  55.401  77.600  1.00  0.00           C
ATOM    642  CZ  PHE A  31      74.716  54.251  77.250  1.00  0.00           C
ATOM    644  CD2 PHE A  31      74.396  55.141  75.020  1.00  0.00           C
ATOM    646  CE2 PHE A  31      74.196  54.121  75.960  1.00  0.00           C
ATOM    648  C   PHE A  31      76.186  59.631  73.569  1.00  0.00           C
ATOM    649  O   PHE A  31      75.786  60.791  73.520  1.00  0.00           O
ATOM    650  N   ASP A  32      77.026  59.201  72.630  1.00  0.00           N
ATOM    652  CA  ASP A  32      77.606  60.101  71.659  1.00  0.00           C
ATOM    654  CB  ASP A  32      79.006  59.551  71.290  1.00  0.00           C
ATOM    657  CG  ASP A  32      79.736  60.531  70.400  1.00  0.00           C
ATOM    658  OD1 ASP A  32      79.586  61.761  70.599  1.00  0.00           O
ATOM    659  OD2 ASP A  32      80.486  60.051  69.510  1.00  0.00           O
ATOM    660  C   ASP A  32      76.686  60.271  70.430  1.00  0.00           C
ATOM    661  O   ASP A  32      76.876  59.631  69.400  1.00  0.00           O
ATOM    662  N   HIS A  33      75.666  61.131  70.490  1.00  0.00           N
ATOM    664  CA  HIS A  33      74.586  61.131  69.510  1.00  0.00           C
ATOM    666  CB  HIS A  33      73.246  61.451  70.200  1.00  0.00           C
ATOM    669  ND1 HIS A  33      73.156  59.231  71.340  1.00  0.00           N
ATOM    670  CG  HIS A  33      73.016  60.611  71.410  1.00  0.00           C
ATOM    671  CE1 HIS A  33      72.826  58.821  72.550  1.00  0.00           C
ATOM    673  NE2 HIS A  33      72.506  59.841  73.380  1.00  0.00           N
ATOM    675  CD2 HIS A  33      72.636  60.991  72.649  1.00  0.00           C
ATOM    677  C   HIS A  33      74.816  62.191  68.450  1.00  0.00           C
ATOM    678  O   HIS A  33      75.126  63.321  68.800  1.00  0.00           O
ATOM    679  N   ARG A  34      74.706  61.861  67.130  1.00  0.00           N
ATOM    681  CA  ARG A  34      75.326  62.641  66.050  1.00  0.00           C
ATOM    683  CB  ARG A  34      75.066  62.031  64.630  1.00  0.00           C
ATOM    686  CG  ARG A  34      75.986  62.601  63.530  1.00  0.00           C
ATOM    689  CD  ARG A  34      75.546  62.451  62.060  1.00  0.00           C
ATOM    692  NE  ARG A  34      75.716  61.011  61.650  1.00  0.00           N
ATOM    694  CZ  ARG A  34      75.796  60.551  60.400  1.00  0.00           C
ATOM    695  NH1 ARG A  34      75.506  61.301  59.360  1.00  0.00           N
ATOM    698  NH2 ARG A  34      76.146  59.301  60.180  1.00  0.00           N
ATOM    701  C   ARG A  34      74.886  64.101  66.040  1.00  0.00           C
ATOM    702  O   ARG A  34      75.696  64.991  65.790  1.00  0.00           O
ATOM    703  N   PHE A  35      73.596  64.341  66.320  1.00  0.00           N
ATOM    705  CA  PHE A  35      72.966  65.631  66.490  1.00  0.00           C
ATOM    707  CB  PHE A  35      71.406  65.511  66.500  1.00  0.00           C
ATOM    710  CG  PHE A  35      70.856  64.441  67.410  1.00  0.00           C
ATOM    711  CD1 PHE A  35      70.156  64.801  68.570  1.00  0.00           C
ATOM    713  CE1 PHE A  35      69.606  63.841  69.430  1.00  0.00           C
ATOM    715  CZ  PHE A  35      69.716  62.481  69.100  1.00  0.00           C
ATOM    717  CD2 PHE A  35      70.916  63.071  67.080  1.00  0.00           C
ATOM    719  CE2 PHE A  35      70.356  62.101  67.920  1.00  0.00           C
ATOM    721  C   PHE A  35      73.516  66.481  67.640  1.00  0.00           C
ATOM    722  O   PHE A  35      73.716  67.681  67.460  1.00  0.00           O
ATOM    723  N   GLU A  36      73.816  65.891  68.820  1.00  0.00           N
ATOM    725  CA  GLU A  36      74.216  66.631  70.009  1.00  0.00           C
ATOM    727  CB  GLU A  36      73.596  66.001  71.310  1.00  0.00           C
ATOM    730  CG  GLU A  36      72.036  65.991  71.310  1.00  0.00           C
ATOM    733  CD  GLU A  36      71.356  65.221  72.439  1.00  0.00           C
ATOM    734  OE1 GLU A  36      71.896  64.151  72.819  1.00  0.00           O
ATOM    735  OE2 GLU A  36      70.236  65.611  72.880  1.00  0.00           O
ATOM    736  C   GLU A  36      75.746  66.731  70.149  1.00  0.00           C
ATOM    737  O   GLU A  36      76.306  67.121  71.180  1.00  0.00           O
ATOM    738  N   ARG A  37      76.496  66.381  69.090  1.00  0.00           N
ATOM    740  CA  ARG A  37      77.946  66.451  69.040  1.00  0.00           C
ATOM    742  CB  ARG A  37      78.556  65.601  67.900  1.00  0.00           C
ATOM    745  CG  ARG A  37      78.346  64.101  68.170  1.00  0.00           C
ATOM    748  CD  ARG A  37      78.956  63.131  67.160  1.00  0.00           C
ATOM    751  NE  ARG A  37      78.406  61.781  67.500  1.00  0.00           N
ATOM    753  CZ  ARG A  37      78.516  60.711  66.720  1.00  0.00           C
ATOM    754  NH1 ARG A  37      79.386  60.671  65.750  1.00  0.00           N
ATOM    757  NH2 ARG A  37      77.746  59.661  66.910  1.00  0.00           N
ATOM    760  C   ARG A  37      78.526  67.851  69.110  1.00  0.00           C
ATOM    761  O   ARG A  37      78.116  68.791  68.420  1.00  0.00           O
ATOM    762  N   GLY A  38      79.526  68.051  69.990  1.00  0.00           N
ATOM    764  CA  GLY A  38      80.086  69.361  70.270  1.00  0.00           C
ATOM    767  C   GLY A  38      79.226  70.221  71.150  1.00  0.00           C
ATOM    768  O   GLY A  38      79.436  71.431  71.189  1.00  0.00           O
ATOM    769  N   LEU A  39      78.246  69.641  71.870  1.00  0.00           N
ATOM    771  CA  LEU A  39      77.346  70.401  72.710  1.00  0.00           C
ATOM    773  CB  LEU A  39      75.856  70.091  72.450  1.00  0.00           C
ATOM    776  CG  LEU A  39      75.376  70.291  71.000  1.00  0.00           C
ATOM    778  CD1 LEU A  39      73.856  70.051  70.940  1.00  0.00           C
ATOM    782  CD2 LEU A  39      75.696  71.671  70.430  1.00  0.00           C
ATOM    786  C   LEU A  39      77.606  70.151  74.190  1.00  0.00           C
ATOM    787  O   LEU A  39      77.626  69.011  74.680  1.00  0.00           O
ATOM    788  N   GLU A  40      77.756  71.251  74.930  1.00  0.00           N
ATOM    790  CA  GLU A  40      77.796  71.311  76.360  1.00  0.00           C
ATOM    792  CB  GLU A  40      79.056  72.041  76.849  1.00  0.00           C
ATOM    795  CG  GLU A  40      80.346  71.251  76.540  1.00  0.00           C
ATOM    798  CD  GLU A  40      81.576  71.911  77.140  1.00  0.00           C
ATOM    799  OE1 GLU A  40      81.436  72.951  77.830  1.00  0.00           O
ATOM    800  OE2 GLU A  40      82.696  71.391  76.930  1.00  0.00           O
ATOM    801  C   GLU A  40      76.586  72.071  76.840  1.00  0.00           C
ATOM    802  O   GLU A  40      75.876  72.731  76.069  1.00  0.00           O
ATOM    803  N   LYS A  41      76.296  71.971  78.150  1.00  0.00           N
ATOM    805  CA  LYS A  41      75.376  72.831  78.860  1.00  0.00           C
ATOM    807  CB  LYS A  41      75.686  74.351  78.669  1.00  0.00           C
ATOM    810  CG  LYS A  41      77.126  74.791  78.980  1.00  0.00           C
ATOM    813  CD  LYS A  41      77.606  74.561  80.430  1.00  0.00           C
ATOM    816  CE  LYS A  41      79.126  74.671  80.550  1.00  0.00           C
ATOM    819  NZ  LYS A  41      79.616  74.481  81.930  1.00  0.00           N
ATOM    823  C   LYS A  41      73.906  72.531  78.569  1.00  0.00           C
ATOM    824  O   LYS A  41      73.026  73.321  78.920  1.00  0.00           O
ATOM    825  N   VAL A  42      73.676  71.351  77.940  1.00  0.00           N
ATOM    827  CA  VAL A  42      72.506  70.881  77.240  1.00  0.00           C
ATOM    829  CB  VAL A  42      72.816  69.551  76.540  1.00  0.00           C
ATOM    831  CG1 VAL A  42      71.596  68.991  75.780  1.00  0.00           C
ATOM    835  CG2 VAL A  42      73.976  69.751  75.540  1.00  0.00           C
ATOM    839  C   VAL A  42      71.236  70.821  78.080  1.00  0.00           C
ATOM    840  O   VAL A  42      71.246  70.481  79.270  1.00  0.00           O
ATOM    841  N   THR A  43      70.096  71.211  77.489  1.00  0.00           N
ATOM    843  CA  THR A  43      68.836  71.231  78.210  1.00  0.00           C
ATOM    845  CB  THR A  43      68.696  72.481  79.100  1.00  0.00           C
ATOM    847  OG1 THR A  43      67.446  72.581  79.770  1.00  0.00           O
ATOM    849  CG2 THR A  43      68.876  73.751  78.260  1.00  0.00           C
ATOM    853  C   THR A  43      67.646  71.081  77.280  1.00  0.00           C
ATOM    854  O   THR A  43      67.586  71.641  76.189  1.00  0.00           O
ATOM    855  N   ALA A  44      66.626  70.361  77.760  1.00  0.00           N
ATOM    857  CA  ALA A  44      65.386  70.161  77.060  1.00  0.00           C
ATOM    859  CB  ALA A  44      65.096  68.671  76.930  1.00  0.00           C
ATOM    863  C   ALA A  44      64.256  70.831  77.839  1.00  0.00           C
ATOM    864  O   ALA A  44      64.196  70.741  79.060  1.00  0.00           O
ATOM    865  N   THR A  45      63.356  71.541  77.140  1.00  0.00           N
ATOM    867  CA  THR A  45      62.166  72.121  77.760  1.00  0.00           C
ATOM    869  CB  THR A  45      62.046  73.641  77.660  1.00  0.00           C
ATOM    871  OG1 THR A  45      63.196  74.291  78.190  1.00  0.00           O
ATOM    873  CG2 THR A  45      60.866  74.161  78.500  1.00  0.00           C
ATOM    877  C   THR A  45      60.946  71.561  77.100  1.00  0.00           C
ATOM    878  O   THR A  45      60.766  71.701  75.890  1.00  0.00           O
ATOM    879  N   TYR A  46      60.056  70.931  77.889  1.00  0.00           N
ATOM    881  CA  TYR A  46      58.816  70.361  77.390  1.00  0.00           C
ATOM    883  CB  TYR A  46      58.566  68.961  77.990  1.00  0.00           C
ATOM    886  CG  TYR A  46      59.716  68.071  77.600  1.00  0.00           C
ATOM    887  CD1 TYR A  46      59.806  67.561  76.300  1.00  0.00           C
ATOM    889  CE1 TYR A  46      60.856  66.701  75.950  1.00  0.00           C
ATOM    891  CZ  TYR A  46      61.816  66.341  76.890  1.00  0.00           C
ATOM    892  OH  TYR A  46      62.776  65.361  76.569  1.00  0.00           O
ATOM    894  CD2 TYR A  46      60.706  67.731  78.540  1.00  0.00           C
ATOM    896  CE2 TYR A  46      61.766  66.881  78.180  1.00  0.00           C
ATOM    898  C   TYR A  46      57.636  71.271  77.680  1.00  0.00           C
ATOM    899  O   TYR A  46      57.406  71.711  78.809  1.00  0.00           O
ATOM    900  N   SER A  47      56.856  71.581  76.639  1.00  0.00           N
ATOM    902  CA  SER A  47      55.666  72.431  76.720  1.00  0.00           C
ATOM    904  CB  SER A  47      55.696  73.741  75.870  1.00  0.00           C
ATOM    907  OG  SER A  47      56.856  74.531  76.150  1.00  0.00           O
ATOM    909  C   SER A  47      54.536  71.591  76.189  1.00  0.00           C
ATOM    910  O   SER A  47      54.716  70.891  75.200  1.00  0.00           O
ATOM    911  N   LEU A  48      53.346  71.631  76.810  1.00  0.00           N
ATOM    913  CA  LEU A  48      52.136  71.031  76.259  1.00  0.00           C
ATOM    915  CB  LEU A  48      50.986  71.151  77.299  1.00  0.00           C
ATOM    918  CG  LEU A  48      50.256  69.821  77.620  1.00  0.00           C
ATOM    920  CD1 LEU A  48      49.356  70.021  78.840  1.00  0.00           C
ATOM    924  CD2 LEU A  48      49.426  69.311  76.440  1.00  0.00           C
ATOM    928  C   LEU A  48      51.766  71.701  74.939  1.00  0.00           C
ATOM    929  O   LEU A  48      52.146  72.841  74.700  1.00  0.00           O
ATOM    930  N   ARG A  49      51.086  70.991  74.030  1.00  0.00           N
ATOM    932  CA  ARG A  49      50.526  71.571  72.819  1.00  0.00           C
ATOM    934  CB  ARG A  49      51.046  70.841  71.569  1.00  0.00           C
ATOM    937  CG  ARG A  49      52.576  70.941  71.430  1.00  0.00           C
ATOM    940  CD  ARG A  49      53.086  70.371  70.110  1.00  0.00           C
ATOM    943  NE  ARG A  49      52.706  71.381  69.070  1.00  0.00           N
ATOM    945  CZ  ARG A  49      52.236  71.081  67.870  1.00  0.00           C
ATOM    946  NH1 ARG A  49      52.296  69.861  67.390  1.00  0.00           N
ATOM    949  NH2 ARG A  49      51.646  72.051  67.200  1.00  0.00           N
ATOM    952  C   ARG A  49      49.006  71.501  72.830  1.00  0.00           C
ATOM    953  O   ARG A  49      48.426  70.721  73.580  1.00  0.00           O
ATOM    954  N   ASP A  50      48.326  72.301  71.980  1.00  0.00           N
ATOM    956  CA  ASP A  50      46.896  72.181  71.730  1.00  0.00           C
ATOM    958  CB  ASP A  50      46.386  73.311  70.770  1.00  0.00           C
ATOM    961  CG  ASP A  50      46.216  74.671  71.440  1.00  0.00           C
ATOM    962  OD1 ASP A  50      46.776  74.941  72.540  1.00  0.00           O
ATOM    963  OD2 ASP A  50      45.516  75.521  70.820  1.00  0.00           O
ATOM    964  C   ASP A  50      46.526  70.791  71.160  1.00  0.00           C
ATOM    965  O   ASP A  50      45.536  70.191  71.580  1.00  0.00           O
ATOM    966  N   ASP A  51      47.346  70.251  70.230  1.00  0.00           N
ATOM    968  CA  ASP A  51      47.036  69.061  69.460  1.00  0.00           C
ATOM    970  CB  ASP A  51      47.876  69.121  68.139  1.00  0.00           C
ATOM    973  CG  ASP A  51      49.316  68.651  68.210  1.00  0.00           C
ATOM    974  OD1 ASP A  51      49.936  68.611  69.310  1.00  0.00           O
ATOM    975  OD2 ASP A  51      49.906  68.411  67.120  1.00  0.00           O
ATOM    976  C   ASP A  51      47.206  67.751  70.240  1.00  0.00           C
ATOM    977  O   ASP A  51      46.606  66.721  69.900  1.00  0.00           O
ATOM    978  N   GLY A  52      47.966  67.771  71.350  1.00  0.00           N
ATOM    980  CA  GLY A  52      48.146  66.621  72.240  1.00  0.00           C
ATOM    983  C   GLY A  52      49.566  66.181  72.350  1.00  0.00           C
ATOM    984  O   GLY A  52      49.906  65.331  73.180  1.00  0.00           O
ATOM    985  N   GLY A  53      50.436  66.781  71.520  1.00  0.00           N
ATOM    987  CA  GLY A  53      51.866  66.621  71.569  1.00  0.00           C
ATOM    990  C   GLY A  53      52.526  67.421  72.649  1.00  0.00           C
ATOM    991  O   GLY A  53      51.896  68.121  73.440  1.00  0.00           O
ATOM    992  N   LEU A  54      53.866  67.371  72.690  1.00  0.00           N
ATOM    994  CA  LEU A  54      54.716  68.241  73.470  1.00  0.00           C
ATOM    996  CB  LEU A  54      55.606  67.491  74.510  1.00  0.00           C
ATOM    999  CG  LEU A  54      54.836  66.661  75.560  1.00  0.00           C
ATOM   1001  CD1 LEU A  54      55.766  65.871  76.500  1.00  0.00           C
ATOM   1005  CD2 LEU A  54      53.886  67.541  76.370  1.00  0.00           C
ATOM   1009  C   LEU A  54      55.616  68.931  72.460  1.00  0.00           C
ATOM   1010  O   LEU A  54      56.216  68.251  71.620  1.00  0.00           O
ATOM   1011  N   ASN A  55      55.766  70.271  72.470  1.00  0.00           N
ATOM   1013  CA  ASN A  55      56.926  70.861  71.820  1.00  0.00           C
ATOM   1015  CB  ASN A  55      56.946  72.411  71.709  1.00  0.00           C
ATOM   1018  CG  ASN A  55      55.716  72.991  71.020  1.00  0.00           C
ATOM   1019  OD1 ASN A  55      54.896  73.621  71.690  1.00  0.00           O
ATOM   1020  ND2 ASN A  55      55.616  72.881  69.680  1.00  0.00           N
ATOM   1023  C   ASN A  55      58.166  70.491  72.610  1.00  0.00           C
ATOM   1024  O   ASN A  55      58.096  70.451  73.840  1.00  0.00           O
ATOM   1025  N   VAL A  56      59.316  70.271  71.970  1.00  0.00           N
ATOM   1027  CA  VAL A  56      60.576  70.211  72.680  1.00  0.00           C
ATOM   1029  CB  VAL A  56      61.206  68.821  72.700  1.00  0.00           C
ATOM   1031  CG1 VAL A  56      61.646  68.351  71.300  1.00  0.00           C
ATOM   1035  CG2 VAL A  56      62.356  68.801  73.730  1.00  0.00           C
ATOM   1039  C   VAL A  56      61.466  71.311  72.150  1.00  0.00           C
ATOM   1040  O   VAL A  56      61.666  71.481  70.940  1.00  0.00           O
ATOM   1041  N   ILE A  57      61.986  72.141  73.070  1.00  0.00           N
ATOM   1043  CA  ILE A  57      62.986  73.151  72.750  1.00  0.00           C
ATOM   1045  CB  ILE A  57      62.746  74.481  73.470  1.00  0.00           C
ATOM   1047  CG2 ILE A  57      63.756  75.541  72.970  1.00  0.00           C
ATOM   1051  CG1 ILE A  57      61.286  74.971  73.310  1.00  0.00           C
ATOM   1054  CD  ILE A  57      60.876  75.281  71.870  1.00  0.00           C
ATOM   1058  C   ILE A  57      64.286  72.581  73.260  1.00  0.00           C
ATOM   1059  O   ILE A  57      64.396  72.271  74.450  1.00  0.00           O
ATOM   1060  N   ASN A  58      65.306  72.411  72.390  1.00  0.00           N
ATOM   1062  CA  ASN A  58      66.566  71.841  72.819  1.00  0.00           C
ATOM   1064  CB  ASN A  58      66.896  70.511  72.110  1.00  0.00           C
ATOM   1067  CG  ASN A  58      65.806  69.481  72.400  1.00  0.00           C
ATOM   1068  OD1 ASN A  58      64.786  69.431  71.700  1.00  0.00           O
ATOM   1069  ND2 ASN A  58      66.006  68.631  73.420  1.00  0.00           N
ATOM   1072  C   ASN A  58      67.646  72.881  72.610  1.00  0.00           C
ATOM   1073  O   ASN A  58      67.826  73.441  71.530  1.00  0.00           O
ATOM   1074  N   LYS A  59      68.346  73.241  73.700  1.00  0.00           N
ATOM   1076  CA  LYS A  59      69.286  74.341  73.710  1.00  0.00           C
ATOM   1078  CB  LYS A  59      68.876  75.431  74.740  1.00  0.00           C
ATOM   1081  CG  LYS A  59      67.476  76.041  74.540  1.00  0.00           C
ATOM   1084  CD  LYS A  59      67.106  77.001  75.690  1.00  0.00           C
ATOM   1087  CE  LYS A  59      65.676  77.591  75.610  1.00  0.00           C
ATOM   1090  NZ  LYS A  59      65.416  78.601  76.659  1.00  0.00           N
ATOM   1094  C   LYS A  59      70.646  73.801  74.110  1.00  0.00           C
ATOM   1095  O   LYS A  59      70.756  72.991  75.030  1.00  0.00           O
ATOM   1096  N   GLY A  60      71.726  74.261  73.440  1.00  0.00           N
ATOM   1098  CA  GLY A  60      73.076  73.831  73.750  1.00  0.00           C
ATOM   1101  C   GLY A  60      74.066  74.951  73.600  1.00  0.00           C
ATOM   1102  O   GLY A  60      73.836  75.941  72.920  1.00  0.00           O
ATOM   1103  N   TYR A  61      75.236  74.801  74.220  1.00  0.00           N
ATOM   1105  CA  TYR A  61      76.376  75.661  74.030  1.00  0.00           C
ATOM   1107  CB  TYR A  61      76.906  76.141  75.409  1.00  0.00           C
ATOM   1110  CG  TYR A  61      78.196  76.911  75.319  1.00  0.00           C
ATOM   1111  CD1 TYR A  61      78.196  78.291  75.060  1.00  0.00           C
ATOM   1113  CE1 TYR A  61      79.416  78.991  74.990  1.00  0.00           C
ATOM   1115  CZ  TYR A  61      80.626  78.331  75.210  1.00  0.00           C
ATOM   1116  OH  TYR A  61      81.856  79.021  75.170  1.00  0.00           O
ATOM   1118  CD2 TYR A  61      79.416  76.251  75.540  1.00  0.00           C
ATOM   1120  CE2 TYR A  61      80.616  76.961  75.470  1.00  0.00           C
ATOM   1122  C   TYR A  61      77.416  74.851  73.270  1.00  0.00           C
ATOM   1123  O   TYR A  61      77.776  73.751  73.710  1.00  0.00           O
ATOM   1124  N   ASN A  62      77.906  75.331  72.110  1.00  0.00           N
ATOM   1126  CA  ASN A  62      78.856  74.561  71.329  1.00  0.00           C
ATOM   1128  CB  ASN A  62      78.426  74.481  69.840  1.00  0.00           C
ATOM   1131  CG  ASN A  62      79.156  73.491  68.910  1.00  0.00           C
ATOM   1132  OD1 ASN A  62      78.556  72.941  67.990  1.00  0.00           O
ATOM   1133  ND2 ASN A  62      80.456  73.191  69.140  1.00  0.00           N
ATOM   1136  C   ASN A  62      80.226  75.181  71.540  1.00  0.00           C
ATOM   1137  O   ASN A  62      80.456  76.281  71.020  1.00  0.00           O
ATOM   1138  N   PRO A  63      81.196  74.601  72.270  1.00  0.00           N
ATOM   1139  CD  PRO A  63      81.086  73.321  72.980  1.00  0.00           C
ATOM   1142  CA  PRO A  63      82.366  75.341  72.730  1.00  0.00           C
ATOM   1144  CB  PRO A  63      83.066  74.421  73.740  1.00  0.00           C
ATOM   1147  CG  PRO A  63      81.966  73.481  74.209  1.00  0.00           C
ATOM   1150  C   PRO A  63      83.286  75.671  71.610  1.00  0.00           C
ATOM   1151  O   PRO A  63      83.916  76.721  71.670  1.00  0.00           O
ATOM   1152  N   ASP A  64      83.366  74.791  70.590  1.00  0.00           N
ATOM   1154  CA  ASP A  64      84.136  74.951  69.380  1.00  0.00           C
ATOM   1156  CB  ASP A  64      83.826  73.781  68.390  1.00  0.00           C
ATOM   1159  CG  ASP A  64      84.096  72.381  68.900  1.00  0.00           C
ATOM   1160  OD1 ASP A  64      84.836  72.171  69.890  1.00  0.00           O
ATOM   1161  OD2 ASP A  64      83.586  71.461  68.210  1.00  0.00           O
ATOM   1162  C   ASP A  64      83.756  76.241  68.650  1.00  0.00           C
ATOM   1163  O   ASP A  64      84.596  76.911  68.040  1.00  0.00           O
ATOM   1164  N   ARG A  65      82.446  76.601  68.700  1.00  0.00           N
ATOM   1166  CA  ARG A  65      81.906  77.781  68.050  1.00  0.00           C
ATOM   1168  CB  ARG A  65      80.466  77.461  67.580  1.00  0.00           C
ATOM   1171  CG  ARG A  65      80.296  76.171  66.740  1.00  0.00           C
ATOM   1174  CD  ARG A  65      81.286  75.971  65.580  1.00  0.00           C
ATOM   1177  NE  ARG A  65      81.086  77.101  64.630  1.00  0.00           N
ATOM   1179  CZ  ARG A  65      82.056  77.811  64.060  1.00  0.00           C
ATOM   1180  NH1 ARG A  65      83.336  77.551  64.180  1.00  0.00           N
ATOM   1183  NH2 ARG A  65      81.706  78.851  63.350  1.00  0.00           N
ATOM   1186  C   ARG A  65      81.846  78.961  69.020  1.00  0.00           C
ATOM   1187  O   ARG A  65      81.836  80.121  68.620  1.00  0.00           O
ATOM   1188  N   GLY A  66      81.836  78.661  70.340  1.00  0.00           N
ATOM   1190  CA  GLY A  66      81.866  79.631  71.430  1.00  0.00           C
ATOM   1193  C   GLY A  66      80.546  80.251  71.770  1.00  0.00           C
ATOM   1194  O   GLY A  66      80.496  81.281  72.439  1.00  0.00           O
ATOM   1195  N   MET A  67      79.446  79.621  71.300  1.00  0.00           N
ATOM   1197  CA  MET A  67      78.136  80.221  71.210  1.00  0.00           C
ATOM   1199  CB  MET A  67      77.796  80.581  69.740  1.00  0.00           C
ATOM   1202  CG  MET A  67      78.666  81.691  69.130  1.00  0.00           C
ATOM   1205  SD  MET A  67      78.496  81.781  67.330  1.00  0.00           S
ATOM   1206  CE  MET A  67      76.686  81.861  67.210  1.00  0.00           C
ATOM   1210  C   MET A  67      77.046  79.281  71.680  1.00  0.00           C
ATOM   1211  O   MET A  67      77.206  78.061  71.760  1.00  0.00           O
ATOM   1212  N   TRP A  68      75.866  79.881  71.950  1.00  0.00           N
ATOM   1214  CA  TRP A  68      74.626  79.161  72.159  1.00  0.00           C
ATOM   1216  CB  TRP A  68      73.676  79.921  73.120  1.00  0.00           C
ATOM   1219  CG  TRP A  68      74.186  79.921  74.520  1.00  0.00           C
ATOM   1220  CD1 TRP A  68      75.076  80.811  75.060  1.00  0.00           C
ATOM   1222  NE1 TRP A  68      75.476  80.371  76.300  1.00  0.00           N
ATOM   1224  CE2 TRP A  68      74.796  79.221  76.610  1.00  0.00           C
ATOM   1225  CD2 TRP A  68      73.956  78.901  75.520  1.00  0.00           C
ATOM   1226  CE3 TRP A  68      73.156  77.761  75.570  1.00  0.00           C
ATOM   1228  CZ3 TRP A  68      73.166  76.991  76.740  1.00  0.00           C
ATOM   1230  CZ2 TRP A  68      74.826  78.441  77.750  1.00  0.00           C
ATOM   1232  CH2 TRP A  68      73.976  77.341  77.819  1.00  0.00           C
ATOM   1234  C   TRP A  68      73.916  78.851  70.860  1.00  0.00           C
ATOM   1235  O   TRP A  68      73.966  79.581  69.869  1.00  0.00           O
ATOM   1236  N   GLN A  69      73.236  77.701  70.850  1.00  0.00           N
ATOM   1238  CA  GLN A  69      72.526  77.151  69.720  1.00  0.00           C
ATOM   1240  CB  GLN A  69      73.346  75.991  69.100  1.00  0.00           C
ATOM   1243  CG  GLN A  69      74.746  76.451  68.630  1.00  0.00           C
ATOM   1246  CD  GLN A  69      75.626  75.381  67.980  1.00  0.00           C
ATOM   1247  OE1 GLN A  69      76.646  75.711  67.360  1.00  0.00           O
ATOM   1248  NE2 GLN A  69      75.286  74.091  68.180  1.00  0.00           N
ATOM   1251  C   GLN A  69      71.176  76.691  70.240  1.00  0.00           C
ATOM   1252  O   GLN A  69      71.016  76.431  71.440  1.00  0.00           O
ATOM   1253  N   GLN A  70      70.156  76.621  69.350  1.00  0.00           N
ATOM   1255  CA  GLN A  70      68.836  76.161  69.720  1.00  0.00           C
ATOM   1257  CB  GLN A  70      67.916  77.311  70.230  1.00  0.00           C
ATOM   1260  CG  GLN A  70      66.416  76.931  70.409  1.00  0.00           C
ATOM   1263  CD  GLN A  70      65.596  78.101  70.930  1.00  0.00           C
ATOM   1264  OE1 GLN A  70      64.936  78.841  70.190  1.00  0.00           O
ATOM   1265  NE2 GLN A  70      65.706  78.381  72.240  1.00  0.00           N
ATOM   1268  C   GLN A  70      68.156  75.461  68.560  1.00  0.00           C
ATOM   1269  O   GLN A  70      68.176  75.921  67.420  1.00  0.00           O
ATOM   1270  N   SER A  71      67.506  74.331  68.830  1.00  0.00           N
ATOM   1272  CA  SER A  71      66.636  73.661  67.900  1.00  0.00           C
ATOM   1274  CB  SER A  71      67.116  72.241  67.500  1.00  0.00           C
ATOM   1277  OG  SER A  71      67.186  71.381  68.630  1.00  0.00           O
ATOM   1279  C   SER A  71      65.266  73.571  68.520  1.00  0.00           C
ATOM   1280  O   SER A  71      65.096  73.591  69.740  1.00  0.00           O
ATOM   1281  N   GLU A  72      64.246  73.481  67.660  1.00  0.00           N
ATOM   1283  CA  GLU A  72      62.876  73.291  68.069  1.00  0.00           C
ATOM   1285  CB  GLU A  72      61.976  74.521  67.780  1.00  0.00           C
ATOM   1288  CG  GLU A  72      62.366  75.771  68.610  1.00  0.00           C
ATOM   1291  CD  GLU A  72      61.276  76.841  68.580  1.00  0.00           C
ATOM   1292  OE1 GLU A  72      60.106  76.541  68.940  1.00  0.00           O
ATOM   1293  OE2 GLU A  72      61.546  77.961  68.080  1.00  0.00           O
ATOM   1294  C   GLU A  72      62.356  72.091  67.330  1.00  0.00           C
ATOM   1295  O   GLU A  72      62.536  71.951  66.110  1.00  0.00           O
ATOM   1296  N   GLY A  73      61.716  71.181  68.080  1.00  0.00           N
ATOM   1298  CA  GLY A  73      61.196  69.941  67.570  1.00  0.00           C
ATOM   1301  C   GLY A  73      59.926  69.531  68.260  1.00  0.00           C
ATOM   1302  O   GLY A  73      59.356  70.221  69.100  1.00  0.00           O
ATOM   1303  N   LYS A  74      59.446  68.321  67.920  1.00  0.00           N
ATOM   1305  CA  LYS A  74      58.166  67.821  68.320  1.00  0.00           C
ATOM   1307  CB  LYS A  74      57.206  67.681  67.110  1.00  0.00           C
ATOM   1310  CG  LYS A  74      56.766  69.031  66.520  1.00  0.00           C
ATOM   1313  CD  LYS A  74      55.606  68.861  65.520  1.00  0.00           C
ATOM   1316  CE  LYS A  74      55.056  70.171  64.930  1.00  0.00           C
ATOM   1319  NZ  LYS A  74      56.036  70.781  64.010  1.00  0.00           N
ATOM   1323  C   LYS A  74      58.246  66.461  69.000  1.00  0.00           C
ATOM   1324  O   LYS A  74      59.116  65.641  68.720  1.00  0.00           O
ATOM   1325  N   ALA A  75      57.256  66.201  69.860  1.00  0.00           N
ATOM   1327  CA  ALA A  75      57.006  64.891  70.370  1.00  0.00           C
ATOM   1329  CB  ALA A  75      57.586  64.751  71.779  1.00  0.00           C
ATOM   1333  C   ALA A  75      55.516  64.601  70.450  1.00  0.00           C
ATOM   1334  O   ALA A  75      54.676  65.501  70.550  1.00  0.00           O
ATOM   1335  N   TYR A  76      55.206  63.301  70.389  1.00  0.00           N
ATOM   1337  CA  TYR A  76      53.886  62.741  70.370  1.00  0.00           C
ATOM   1339  CB  TYR A  76      53.426  62.421  68.920  1.00  0.00           C
ATOM   1342  CG  TYR A  76      53.246  63.671  68.100  1.00  0.00           C
ATOM   1343  CD1 TYR A  76      52.166  64.501  68.390  1.00  0.00           C
ATOM   1345  CE1 TYR A  76      51.856  65.591  67.580  1.00  0.00           C
ATOM   1347  CZ  TYR A  76      52.666  65.891  66.490  1.00  0.00           C
ATOM   1348  OH  TYR A  76      52.376  67.021  65.720  1.00  0.00           O
ATOM   1350  CD2 TYR A  76      54.066  63.971  67.000  1.00  0.00           C
ATOM   1352  CE2 TYR A  76      53.786  65.101  66.200  1.00  0.00           C
ATOM   1354  C   TYR A  76      53.976  61.421  71.090  1.00  0.00           C
ATOM   1355  O   TYR A  76      54.956  60.691  70.930  1.00  0.00           O
ATOM   1356  N   PHE A  77      52.966  61.071  71.910  1.00  0.00           N
ATOM   1358  CA  PHE A  77      52.816  59.711  72.390  1.00  0.00           C
ATOM   1360  CB  PHE A  77      51.716  59.511  73.450  1.00  0.00           C
ATOM   1363  CG  PHE A  77      52.046  60.291  74.680  1.00  0.00           C
ATOM   1364  CD1 PHE A  77      53.006  59.781  75.570  1.00  0.00           C
ATOM   1366  CE1 PHE A  77      53.346  60.481  76.730  1.00  0.00           C
ATOM   1368  CZ  PHE A  77      52.706  61.691  77.020  1.00  0.00           C
ATOM   1370  CD2 PHE A  77      51.386  61.481  75.000  1.00  0.00           C
ATOM   1372  CE2 PHE A  77      51.716  62.191  76.160  1.00  0.00           C
ATOM   1374  C   PHE A  77      52.546  58.721  71.259  1.00  0.00           C
ATOM   1375  O   PHE A  77      51.736  58.961  70.370  1.00  0.00           O
ATOM   1376  N   THR A  78      53.216  57.561  71.290  1.00  0.00           N
ATOM   1378  CA  THR A  78      53.026  56.561  70.240  1.00  0.00           C
ATOM   1380  CB  THR A  78      54.266  55.681  70.130  1.00  0.00           C
ATOM   1382  OG1 THR A  78      54.246  54.901  68.950  1.00  0.00           O
ATOM   1384  CG2 THR A  78      54.426  54.741  71.329  1.00  0.00           C
ATOM   1388  C   THR A  78      51.766  55.731  70.480  1.00  0.00           C
ATOM   1389  O   THR A  78      51.176  55.131  69.580  1.00  0.00           O
ATOM   1390  N   GLY A  79      51.276  55.751  71.730  1.00  0.00           N
ATOM   1392  CA  GLY A  79      50.036  55.141  72.150  1.00  0.00           C
ATOM   1395  C   GLY A  79      49.516  55.941  73.320  1.00  0.00           C
ATOM   1396  O   GLY A  79      49.726  57.141  73.409  1.00  0.00           O
ATOM   1397  N   ALA A  80      48.806  55.301  74.260  1.00  0.00           N
ATOM   1399  CA  ALA A  80      48.216  55.961  75.420  1.00  0.00           C
ATOM   1401  CB  ALA A  80      47.456  54.921  76.280  1.00  0.00           C
ATOM   1405  C   ALA A  80      49.216  56.721  76.320  1.00  0.00           C
ATOM   1406  O   ALA A  80      50.286  56.181  76.620  1.00  0.00           O
ATOM   1407  N   PRO A  81      48.876  57.921  76.820  1.00  0.00           N
ATOM   1408  CD  PRO A  81      47.596  58.591  76.580  1.00  0.00           C
ATOM   1411  CA  PRO A  81      49.796  58.781  77.570  1.00  0.00           C
ATOM   1413  CB  PRO A  81      49.036  60.131  77.620  1.00  0.00           C
ATOM   1416  CG  PRO A  81      47.566  59.741  77.570  1.00  0.00           C
ATOM   1419  C   PRO A  81      50.066  58.291  78.970  1.00  0.00           C
ATOM   1420  O   PRO A  81      50.856  58.891  79.680  1.00  0.00           O
ATOM   1421  N   THR A  82      49.456  57.161  79.410  1.00  0.00           N
ATOM   1423  CA  THR A  82      49.846  56.551  80.669  1.00  0.00           C
ATOM   1425  CB  THR A  82      48.816  55.611  81.300  1.00  0.00           C
ATOM   1427  OG1 THR A  82      48.586  54.441  80.529  1.00  0.00           O
ATOM   1429  CG2 THR A  82      47.476  56.331  81.449  1.00  0.00           C
ATOM   1433  C   THR A  82      51.136  55.771  80.500  1.00  0.00           C
ATOM   1434  O   THR A  82      51.766  55.411  81.480  1.00  0.00           O
ATOM   1435  N   ARG A  83      51.526  55.461  79.250  1.00  0.00           N
ATOM   1437  CA  ARG A  83      52.756  54.791  78.949  1.00  0.00           C
ATOM   1439  CB  ARG A  83      52.516  53.741  77.819  1.00  0.00           C
ATOM   1442  CG  ARG A  83      53.696  52.801  77.500  1.00  0.00           C
ATOM   1445  CD  ARG A  83      54.296  52.001  78.680  1.00  0.00           C
ATOM   1448  NE  ARG A  83      53.196  51.281  79.410  1.00  0.00           N
ATOM   1450  CZ  ARG A  83      53.436  50.301  80.269  1.00  0.00           C
ATOM   1451  NH1 ARG A  83      54.606  50.031  80.790  1.00  0.00           N
ATOM   1454  NH2 ARG A  83      52.406  49.571  80.660  1.00  0.00           N
ATOM   1457  C   ARG A  83      53.736  55.861  78.480  1.00  0.00           C
ATOM   1458  O   ARG A  83      53.426  56.691  77.629  1.00  0.00           O
ATOM   1459  N   ALA A  84      54.946  55.901  79.050  1.00  0.00           N
ATOM   1461  CA  ALA A  84      55.906  56.931  78.720  1.00  0.00           C
ATOM   1463  CB  ALA A  84      56.846  57.101  79.919  1.00  0.00           C
ATOM   1467  C   ALA A  84      56.716  56.621  77.470  1.00  0.00           C
ATOM   1468  O   ALA A  84      57.946  56.651  77.489  1.00  0.00           O
ATOM   1469  N   ALA A  85      56.046  56.311  76.350  1.00  0.00           N
ATOM   1471  CA  ALA A  85      56.676  56.021  75.079  1.00  0.00           C
ATOM   1473  CB  ALA A  85      56.376  54.581  74.650  1.00  0.00           C
ATOM   1477  C   ALA A  85      56.196  57.011  74.030  1.00  0.00           C
ATOM   1478  O   ALA A  85      54.996  57.241  73.850  1.00  0.00           O
ATOM   1479  N   LEU A  86      57.166  57.631  73.330  1.00  0.00           N
ATOM   1481  CA  LEU A  86      56.936  58.751  72.450  1.00  0.00           C
ATOM   1483  CB  LEU A  86      57.336  60.121  73.080  1.00  0.00           C
ATOM   1486  CG  LEU A  86      56.486  60.541  74.310  1.00  0.00           C
ATOM   1488  CD1 LEU A  86      57.146  60.171  75.640  1.00  0.00           C
ATOM   1492  CD2 LEU A  86      56.176  62.051  74.290  1.00  0.00           C
ATOM   1496  C   LEU A  86      57.696  58.571  71.140  1.00  0.00           C
ATOM   1497  O   LEU A  86      58.626  57.761  71.030  1.00  0.00           O
ATOM   1498  N   LYS A  87      57.306  59.361  70.120  1.00  0.00           N
ATOM   1500  CA  LYS A  87      58.006  59.511  68.870  1.00  0.00           C
ATOM   1502  CB  LYS A  87      57.046  59.321  67.660  1.00  0.00           C
ATOM   1505  CG  LYS A  87      56.366  57.951  67.620  1.00  0.00           C
ATOM   1508  CD  LYS A  87      55.056  57.931  66.810  1.00  0.00           C
ATOM   1511  CE  LYS A  87      55.196  58.481  65.380  1.00  0.00           C
ATOM   1514  NZ  LYS A  87      54.096  57.981  64.520  1.00  0.00           N
ATOM   1518  C   LYS A  87      58.526  60.931  68.830  1.00  0.00           C
ATOM   1519  O   LYS A  87      57.736  61.871  68.730  1.00  0.00           O
ATOM   1520  N   VAL A  88      59.856  61.141  68.930  1.00  0.00           N
ATOM   1522  CA  VAL A  88      60.446  62.451  69.160  1.00  0.00           C
ATOM   1524  CB  VAL A  88      61.326  62.451  70.400  1.00  0.00           C
ATOM   1526  CG1 VAL A  88      62.096  63.781  70.560  1.00  0.00           C
ATOM   1530  CG2 VAL A  88      60.456  62.221  71.650  1.00  0.00           C
ATOM   1534  C   VAL A  88      61.246  62.841  67.940  1.00  0.00           C
ATOM   1535  O   VAL A  88      61.966  62.021  67.360  1.00  0.00           O
ATOM   1536  N   SER A  89      61.136  64.101  67.480  1.00  0.00           N
ATOM   1538  CA  SER A  89      62.046  64.591  66.470  1.00  0.00           C
ATOM   1540  CB  SER A  89      61.536  65.781  65.600  1.00  0.00           C
ATOM   1543  OG  SER A  89      61.366  66.991  66.340  1.00  0.00           O
ATOM   1545  C   SER A  89      63.386  64.941  67.090  1.00  0.00           C
ATOM   1546  O   SER A  89      63.516  65.801  67.960  1.00  0.00           O
ATOM   1547  N   PHE A  90      64.446  64.241  66.660  1.00  0.00           N
ATOM   1549  CA  PHE A  90      65.776  64.431  67.180  1.00  0.00           C
ATOM   1551  CB  PHE A  90      66.456  63.051  67.400  1.00  0.00           C
ATOM   1554  CG  PHE A  90      65.746  62.241  68.460  1.00  0.00           C
ATOM   1555  CD1 PHE A  90      65.946  62.541  69.819  1.00  0.00           C
ATOM   1557  CE1 PHE A  90      65.396  61.721  70.820  1.00  0.00           C
ATOM   1559  CZ  PHE A  90      64.646  60.591  70.459  1.00  0.00           C
ATOM   1561  CD2 PHE A  90      64.976  61.121  68.120  1.00  0.00           C
ATOM   1563  CE2 PHE A  90      64.436  60.301  69.110  1.00  0.00           C
ATOM   1565  C   PHE A  90      66.666  65.251  66.260  1.00  0.00           C
ATOM   1566  O   PHE A  90      67.816  65.511  66.580  1.00  0.00           O
ATOM   1567  N   PHE A  91      66.166  65.701  65.090  1.00  0.00           N
ATOM   1569  CA  PHE A  91      66.916  66.581  64.220  1.00  0.00           C
ATOM   1571  CB  PHE A  91      68.176  65.941  63.510  1.00  0.00           C
ATOM   1574  CG  PHE A  91      68.126  64.441  63.310  1.00  0.00           C
ATOM   1575  CD1 PHE A  91      67.636  63.881  62.110  1.00  0.00           C
ATOM   1577  CE1 PHE A  91      67.696  62.491  61.889  1.00  0.00           C
ATOM   1579  CZ  PHE A  91      68.226  61.641  62.870  1.00  0.00           C
ATOM   1581  CD2 PHE A  91      68.686  63.561  64.260  1.00  0.00           C
ATOM   1583  CE2 PHE A  91      68.726  62.181  64.050  1.00  0.00           C
ATOM   1585  C   PHE A  91      65.976  67.361  63.310  1.00  0.00           C
ATOM   1586  O   PHE A  91      65.246  68.241  63.770  1.00  0.00           O
ATOM   1587  N   GLY A  92      65.926  67.091  62.000  1.00  0.00           N
ATOM   1589  CA  GLY A  92      64.976  67.671  61.050  1.00  0.00           C
ATOM   1592  C   GLY A  92      63.636  66.951  61.070  1.00  0.00           C
ATOM   1593  O   GLY A  92      63.146  66.611  62.150  1.00  0.00           O
ATOM   1594  N   PRO A  93      63.006  66.651  59.940  1.00  0.00           N
ATOM   1595  CD  PRO A  93      63.186  67.481  58.750  1.00  0.00           C
ATOM   1598  CA  PRO A  93      61.706  65.951  59.930  1.00  0.00           C
ATOM   1600  CB  PRO A  93      61.326  66.011  58.440  1.00  0.00           C
ATOM   1603  CG  PRO A  93      61.866  67.361  57.980  1.00  0.00           C
ATOM   1606  C   PRO A  93      61.726  64.491  60.350  1.00  0.00           C
ATOM   1607  O   PRO A  93      60.756  63.781  60.110  1.00  0.00           O
ATOM   1608  N   PHE A  94      62.796  64.011  61.000  1.00  0.00           N
ATOM   1610  CA  PHE A  94      62.986  62.611  61.350  1.00  0.00           C
ATOM   1612  CB  PHE A  94      64.456  62.201  61.170  1.00  0.00           C
ATOM   1615  CG  PHE A  94      64.816  61.981  59.730  1.00  0.00           C
ATOM   1616  CD1 PHE A  94      64.556  60.731  59.130  1.00  0.00           C
ATOM   1618  CE1 PHE A  94      64.996  60.451  57.840  1.00  0.00           C
ATOM   1620  CZ  PHE A  94      65.736  61.391  57.130  1.00  0.00           C
ATOM   1622  CD2 PHE A  94      65.566  62.931  59.000  1.00  0.00           C
ATOM   1624  CE2 PHE A  94      66.036  62.631  57.710  1.00  0.00           C
ATOM   1626  C   PHE A  94      62.586  62.331  62.790  1.00  0.00           C
ATOM   1627  O   PHE A  94      62.996  63.041  63.710  1.00  0.00           O
ATOM   1628  N   TYR A  95      61.776  61.281  63.010  1.00  0.00           N
ATOM   1630  CA  TYR A  95      61.226  60.961  64.310  1.00  0.00           C
ATOM   1632  CB  TYR A  95      59.666  60.931  64.319  1.00  0.00           C
ATOM   1635  CG  TYR A  95      59.096  62.311  64.240  1.00  0.00           C
ATOM   1636  CD1 TYR A  95      59.036  63.001  63.020  1.00  0.00           C
ATOM   1638  CE1 TYR A  95      58.446  64.271  62.940  1.00  0.00           C
ATOM   1640  CZ  TYR A  95      57.896  64.851  64.080  1.00  0.00           C
ATOM   1641  OH  TYR A  95      57.266  66.111  64.010  1.00  0.00           O
ATOM   1643  CD2 TYR A  95      58.556  62.921  65.380  1.00  0.00           C
ATOM   1645  CE2 TYR A  95      57.956  64.181  65.310  1.00  0.00           C
ATOM   1647  C   TYR A  95      61.706  59.601  64.740  1.00  0.00           C
ATOM   1648  O   TYR A  95      61.426  58.591  64.090  1.00  0.00           O
ATOM   1649  N   GLY A  96      62.456  59.521  65.860  1.00  0.00           N
ATOM   1651  CA  GLY A  96      62.886  58.251  66.420  1.00  0.00           C
ATOM   1654  C   GLY A  96      62.066  57.891  67.630  1.00  0.00           C
ATOM   1655  O   GLY A  96      61.346  58.701  68.200  1.00  0.00           O
ATOM   1656  N   GLY A  97      62.216  56.631  68.080  1.00  0.00           N
ATOM   1658  CA  GLY A  97      61.706  56.181  69.370  1.00  0.00           C
ATOM   1661  C   GLY A  97      62.226  56.951  70.560  1.00  0.00           C
ATOM   1662  O   GLY A  97      63.366  57.411  70.580  1.00  0.00           O
ATOM   1663  N   TYR A  98      61.396  57.091  71.600  1.00  0.00           N
ATOM   1665  CA  TYR A  98      61.806  57.681  72.860  1.00  0.00           C
ATOM   1667  CB  TYR A  98      61.496  59.201  72.830  1.00  0.00           C
ATOM   1670  CG  TYR A  98      61.896  59.951  74.080  1.00  0.00           C
ATOM   1671  CD1 TYR A  98      61.036  60.021  75.190  1.00  0.00           C
ATOM   1673  CE1 TYR A  98      61.356  60.831  76.290  1.00  0.00           C
ATOM   1675  CZ  TYR A  98      62.536  61.591  76.270  1.00  0.00           C
ATOM   1676  OH  TYR A  98      62.796  62.501  77.310  1.00  0.00           O
ATOM   1678  CD2 TYR A  98      63.086  60.701  74.100  1.00  0.00           C
ATOM   1680  CE2 TYR A  98      63.406  61.521  75.190  1.00  0.00           C
ATOM   1682  C   TYR A  98      61.016  56.971  73.950  1.00  0.00           C
ATOM   1683  O   TYR A  98      59.816  56.771  73.810  1.00  0.00           O
ATOM   1684  N   ASN A  99      61.666  56.561  75.070  1.00  0.00           N
ATOM   1686  CA  ASN A  99      60.946  55.881  76.150  1.00  0.00           C
ATOM   1688  CB  ASN A  99      61.006  54.321  76.090  1.00  0.00           C
ATOM   1691  CG  ASN A  99      60.756  53.791  74.680  1.00  0.00           C
ATOM   1692  OD1 ASN A  99      59.636  53.511  74.270  1.00  0.00           O
ATOM   1693  ND2 ASN A  99      61.866  53.611  73.920  1.00  0.00           N
ATOM   1696  C   ASN A  99      61.516  56.281  77.500  1.00  0.00           C
ATOM   1697  O   ASN A  99      62.726  56.311  77.680  1.00  0.00           O
ATOM   1698  N   VAL A 100      60.656  56.551  78.500  1.00  0.00           N
ATOM   1700  CA  VAL A 100      61.126  56.741  79.870  1.00  0.00           C
ATOM   1702  CB  VAL A 100      60.296  57.721  80.700  1.00  0.00           C
ATOM   1704  CG1 VAL A 100      61.056  58.081  81.989  1.00  0.00           C
ATOM   1708  CG2 VAL A 100      60.006  59.001  79.880  1.00  0.00           C
ATOM   1712  C   VAL A 100      61.206  55.411  80.599  1.00  0.00           C
ATOM   1713  O   VAL A 100      60.196  54.751  80.870  1.00  0.00           O
ATOM   1714  N   ILE A 101      62.446  54.991  80.940  1.00  0.00           N
ATOM   1716  CA  ILE A 101      62.756  53.731  81.600  1.00  0.00           C
ATOM   1718  CB  ILE A 101      64.176  53.241  81.270  1.00  0.00           C
ATOM   1720  CG2 ILE A 101      64.406  51.881  81.970  1.00  0.00           C
ATOM   1724  CG1 ILE A 101      64.436  53.091  79.750  1.00  0.00           C
ATOM   1727  CD  ILE A 101      65.946  53.021  79.440  1.00  0.00           C
ATOM   1731  C   ILE A 101      62.666  53.931  83.099  1.00  0.00           C
ATOM   1732  O   ILE A 101      61.966  53.231  83.830  1.00  0.00           O
ATOM   1733  N   ALA A 102      63.406  54.941  83.610  1.00  0.00           N
ATOM   1735  CA  ALA A 102      63.516  55.221  85.020  1.00  0.00           C
ATOM   1737  CB  ALA A 102      64.966  55.061  85.540  1.00  0.00           C
ATOM   1741  C   ALA A 102      63.026  56.621  85.250  1.00  0.00           C
ATOM   1742  O   ALA A 102      63.266  57.511  84.430  1.00  0.00           O
ATOM   1743  N   LEU A 103      62.276  56.851  86.330  1.00  0.00           N
ATOM   1745  CA  LEU A 103      61.716  58.151  86.589  1.00  0.00           C
ATOM   1747  CB  LEU A 103      60.346  58.241  85.860  1.00  0.00           C
ATOM   1750  CG  LEU A 103      59.586  59.581  85.889  1.00  0.00           C
ATOM   1752  CD1 LEU A 103      60.446  60.771  85.450  1.00  0.00           C
ATOM   1756  CD2 LEU A 103      58.366  59.471  84.970  1.00  0.00           C
ATOM   1760  C   LEU A 103      61.596  58.281  88.080  1.00  0.00           C
ATOM   1761  O   LEU A 103      61.236  57.331  88.780  1.00  0.00           O
ATOM   1762  N   ASP A 104      61.926  59.461  88.640  1.00  0.00           N
ATOM   1764  CA  ASP A 104      61.586  59.751  90.010  1.00  0.00           C
ATOM   1766  CB  ASP A 104      62.506  60.861  90.580  1.00  0.00           C
ATOM   1769  CG  ASP A 104      62.206  61.191  92.030  1.00  0.00           C
ATOM   1770  OD1 ASP A 104      61.736  60.271  92.760  1.00  0.00           O
ATOM   1771  OD2 ASP A 104      62.416  62.361  92.400  1.00  0.00           O
ATOM   1772  C   ASP A 104      60.086  60.081  90.100  1.00  0.00           C
ATOM   1773  O   ASP A 104      59.496  60.661  89.190  1.00  0.00           O
ATOM   1774  N   ARG A 105      59.456  59.751  91.230  1.00  0.00           N
ATOM   1776  CA  ARG A 105      58.036  59.921  91.460  1.00  0.00           C
ATOM   1778  CB  ARG A 105      57.616  59.041  92.680  1.00  0.00           C
ATOM   1781  CG  ARG A 105      58.106  57.571  92.660  1.00  0.00           C
ATOM   1784  CD  ARG A 105      57.596  56.801  93.899  1.00  0.00           C
ATOM   1787  NE  ARG A 105      58.166  55.421  94.000  1.00  0.00           N
ATOM   1789  CZ  ARG A 105      57.546  54.301  93.630  1.00  0.00           C
ATOM   1790  NH1 ARG A 105      56.596  54.321  92.720  1.00  0.00           N
ATOM   1793  NH2 ARG A 105      57.836  53.161  94.230  1.00  0.00           N
ATOM   1796  C   ARG A 105      57.696  61.391  91.730  1.00  0.00           C
ATOM   1797  O   ARG A 105      56.556  61.841  91.580  1.00  0.00           O
ATOM   1798  N   GLU A 106      58.726  62.201  92.060  1.00  0.00           N
ATOM   1800  CA  GLU A 106      58.666  63.651  92.130  1.00  0.00           C
ATOM   1802  CB  GLU A 106      59.516  64.101  93.350  1.00  0.00           C
ATOM   1805  CG  GLU A 106      58.706  64.001  94.650  1.00  0.00           C
ATOM   1808  CD  GLU A 106      57.886  65.261  94.850  1.00  0.00           C
ATOM   1809  OE1 GLU A 106      56.966  65.571  94.040  1.00  0.00           O
ATOM   1810  OE2 GLU A 106      58.186  65.991  95.830  1.00  0.00           O
ATOM   1811  C   GLU A 106      59.176  64.341  90.870  1.00  0.00           C
ATOM   1812  O   GLU A 106      59.166  65.571  90.750  1.00  0.00           O
ATOM   1813  N   TYR A 107      59.606  63.521  89.880  1.00  0.00           N
ATOM   1815  CA  TYR A 107      60.016  63.941  88.550  1.00  0.00           C
ATOM   1817  CB  TYR A 107      58.906  64.681  87.720  1.00  0.00           C
ATOM   1820  CG  TYR A 107      57.786  63.761  87.319  1.00  0.00           C
ATOM   1821  CD1 TYR A 107      56.906  63.221  88.280  1.00  0.00           C
ATOM   1823  CE1 TYR A 107      55.866  62.361  87.900  1.00  0.00           C
ATOM   1825  CZ  TYR A 107      55.646  62.081  86.550  1.00  0.00           C
ATOM   1826  OH  TYR A 107      54.606  61.211  86.180  1.00  0.00           O
ATOM   1828  CD2 TYR A 107      57.536  63.481  85.959  1.00  0.00           C
ATOM   1830  CE2 TYR A 107      56.476  62.651  85.570  1.00  0.00           C
ATOM   1832  C   TYR A 107      61.356  64.681  88.520  1.00  0.00           C
ATOM   1833  O   TYR A 107      61.696  65.381  87.570  1.00  0.00           O
ATOM   1834  N   ARG A 108      62.176  64.531  89.580  1.00  0.00           N
ATOM   1836  CA  ARG A 108      63.416  65.261  89.720  1.00  0.00           C
ATOM   1838  CB  ARG A 108      63.876  65.151  91.190  1.00  0.00           C
ATOM   1841  CG  ARG A 108      62.816  65.621  92.220  1.00  0.00           C
ATOM   1844  CD  ARG A 108      62.756  67.121  92.550  1.00  0.00           C
ATOM   1847  NE  ARG A 108      62.406  67.971  91.350  1.00  0.00           N
ATOM   1849  CZ  ARG A 108      62.526  69.301  91.420  1.00  0.00           C
ATOM   1850  NH1 ARG A 108      63.346  69.881  92.270  1.00  0.00           N
ATOM   1853  NH2 ARG A 108      61.786  70.091  90.680  1.00  0.00           N
ATOM   1856  C   ARG A 108      64.506  64.731  88.809  1.00  0.00           C
ATOM   1857  O   ARG A 108      65.416  65.471  88.450  1.00  0.00           O
ATOM   1858  N   HIS A 109      64.406  63.461  88.380  1.00  0.00           N
ATOM   1860  CA  HIS A 109      65.406  62.751  87.620  1.00  0.00           C
ATOM   1862  CB  HIS A 109      66.366  61.951  88.529  1.00  0.00           C
ATOM   1865  ND1 HIS A 109      66.386  62.591  90.930  1.00  0.00           N
ATOM   1866  CG  HIS A 109      66.886  62.781  89.660  1.00  0.00           C
ATOM   1867  CE1 HIS A 109      67.056  63.411  91.700  1.00  0.00           C
ATOM   1869  NE2 HIS A 109      67.956  64.141  91.000  1.00  0.00           N
ATOM   1871  CD2 HIS A 109      67.856  63.731  89.690  1.00  0.00           C
ATOM   1873  C   HIS A 109      64.716  61.751  86.700  1.00  0.00           C
ATOM   1874  O   HIS A 109      63.616  61.301  87.010  1.00  0.00           O
ATOM   1875  N   ALA A 110      65.346  61.381  85.560  1.00  0.00           N
ATOM   1877  CA  ALA A 110      64.846  60.341  84.690  1.00  0.00           C
ATOM   1879  CB  ALA A 110      63.896  60.921  83.620  1.00  0.00           C
ATOM   1883  C   ALA A 110      65.986  59.631  83.970  1.00  0.00           C
ATOM   1884  O   ALA A 110      67.066  60.191  83.770  1.00  0.00           O
ATOM   1885  N   LEU A 111      65.736  58.381  83.520  1.00  0.00           N
ATOM   1887  CA  LEU A 111      66.556  57.671  82.550  1.00  0.00           C
ATOM   1889  CB  LEU A 111      67.056  56.291  83.040  1.00  0.00           C
ATOM   1892  CG  LEU A 111      67.936  55.471  82.060  1.00  0.00           C
ATOM   1894  CD1 LEU A 111      69.346  56.031  81.960  1.00  0.00           C
ATOM   1898  CD2 LEU A 111      68.016  54.001  82.510  1.00  0.00           C
ATOM   1902  C   LEU A 111      65.676  57.451  81.330  1.00  0.00           C
ATOM   1903  O   LEU A 111      64.626  56.801  81.400  1.00  0.00           O
ATOM   1904  N   VAL A 112      66.106  58.001  80.180  1.00  0.00           N
ATOM   1906  CA  VAL A 112      65.406  57.911  78.920  1.00  0.00           C
ATOM   1908  CB  VAL A 112      64.856  59.241  78.420  1.00  0.00           C
ATOM   1910  CG1 VAL A 112      63.766  59.701  79.390  1.00  0.00           C
ATOM   1914  CG2 VAL A 112      65.946  60.321  78.300  1.00  0.00           C
ATOM   1918  C   VAL A 112      66.296  57.291  77.880  1.00  0.00           C
ATOM   1919  O   VAL A 112      67.516  57.471  77.889  1.00  0.00           O
ATOM   1920  N   CYS A 113      65.696  56.511  76.970  1.00  0.00           N
ATOM   1922  CA  CYS A 113      66.406  55.891  75.870  1.00  0.00           C
ATOM   1924  CB  CYS A 113      66.446  54.341  75.970  1.00  0.00           C
ATOM   1927  SG  CYS A 113      64.806  53.511  75.950  1.00  0.00           S
ATOM   1929  C   CYS A 113      65.746  56.301  74.580  1.00  0.00           C
ATOM   1930  O   CYS A 113      64.596  56.731  74.550  1.00  0.00           O
ATOM   1931  N   GLY A 114      66.496  56.161  73.470  1.00  0.00           N
ATOM   1933  CA  GLY A 114      65.936  56.241  72.120  1.00  0.00           C
ATOM   1936  C   GLY A 114      65.546  54.861  71.650  1.00  0.00           C
ATOM   1937  O   GLY A 114      65.126  54.041  72.470  1.00  0.00           O
ATOM   1938  N   PRO A 115      65.646  54.521  70.360  1.00  0.00           N
ATOM   1939  CD  PRO A 115      65.986  55.451  69.280  1.00  0.00           C
ATOM   1942  CA  PRO A 115      65.306  53.201  69.840  1.00  0.00           C
ATOM   1944  CB  PRO A 115      65.146  53.431  68.330  1.00  0.00           C
ATOM   1947  CG  PRO A 115      66.106  54.571  68.040  1.00  0.00           C
ATOM   1950  C   PRO A 115      66.336  52.121  70.140  1.00  0.00           C
ATOM   1951  O   PRO A 115      65.966  50.961  70.240  1.00  0.00           O
ATOM   1952  N   ASP A 116      67.636  52.431  70.230  1.00  0.00           N
ATOM   1954  CA  ASP A 116      68.656  51.401  70.330  1.00  0.00           C
ATOM   1956  CB  ASP A 116      69.306  51.101  68.970  1.00  0.00           C
ATOM   1959  CG  ASP A 116      69.856  52.381  68.470  1.00  0.00           C
ATOM   1960  OD1 ASP A 116      70.776  52.881  69.160  1.00  0.00           O
ATOM   1961  OD2 ASP A 116      69.396  52.871  67.410  1.00  0.00           O
ATOM   1962  C   ASP A 116      69.616  51.651  71.510  1.00  0.00           C
ATOM   1963  O   ASP A 116      69.486  52.641  72.220  1.00  0.00           O
ATOM   1964  N   ARG A 117      70.596  50.731  71.790  1.00  0.00           N
ATOM   1966  CA  ARG A 117      71.466  50.821  72.980  1.00  0.00           C
ATOM   1968  CB  ARG A 117      71.916  49.451  73.680  1.00  0.00           C
ATOM   1971  CG  ARG A 117      70.876  48.661  74.580  1.00  0.00           C
ATOM   1974  CD  ARG A 117      69.536  48.701  73.850  1.00  0.00           C
ATOM   1977  NE  ARG A 117      68.256  47.801  74.120  1.00  0.00           N
ATOM   1979  CZ  ARG A 117      66.536  46.921  73.250  1.00  0.00           C
ATOM   1980  NH1 ARG A 117      66.236  46.311  72.110  1.00  0.00           N
ATOM   1983  NH2 ARG A 117      65.246  46.851  73.530  1.00  0.00           N
ATOM   1986  C   ARG A 117      72.646  51.751  72.680  1.00  0.00           C
ATOM   1987  O   ARG A 117      73.656  51.781  73.400  1.00  0.00           O
ATOM   1988  N   ASP A 118      72.516  52.591  71.639  1.00  0.00           N
ATOM   1990  CA  ASP A 118      73.316  53.761  71.420  1.00  0.00           C
ATOM   1992  CB  ASP A 118      73.686  53.841  69.930  1.00  0.00           C
ATOM   1995  CG  ASP A 118      75.126  54.241  69.700  1.00  0.00           C
ATOM   1996  OD1 ASP A 118      75.956  54.201  70.660  1.00  0.00           O
ATOM   1997  OD2 ASP A 118      75.456  54.571  68.530  1.00  0.00           O
ATOM   1998  C   ASP A 118      72.566  55.021  71.800  1.00  0.00           C
ATOM   1999  O   ASP A 118      73.186  56.071  71.930  1.00  0.00           O
ATOM   2000  N   TYR A 119      71.246  54.981  72.060  1.00  0.00           N
ATOM   2002  CA  TYR A 119      70.526  56.161  72.490  1.00  0.00           C
ATOM   2004  CB  TYR A 119      69.326  56.491  71.569  1.00  0.00           C
ATOM   2007  CG  TYR A 119      69.826  56.841  70.200  1.00  0.00           C
ATOM   2008  CD1 TYR A 119      69.696  55.961  69.120  1.00  0.00           C
ATOM   2010  CE1 TYR A 119      70.176  56.301  67.840  1.00  0.00           C
ATOM   2012  CZ  TYR A 119      70.786  57.551  67.650  1.00  0.00           C
ATOM   2013  OH  TYR A 119      71.226  57.931  66.370  1.00  0.00           O
ATOM   2015  CD2 TYR A 119      70.436  58.091  69.980  1.00  0.00           C
ATOM   2017  CE2 TYR A 119      70.936  58.431  68.720  1.00  0.00           C
ATOM   2019  C   TYR A 119      70.106  56.051  73.940  1.00  0.00           C
ATOM   2020  O   TYR A 119      69.206  55.291  74.310  1.00  0.00           O
ATOM   2021  N   LEU A 120      70.746  56.851  74.799  1.00  0.00           N
ATOM   2023  CA  LEU A 120      70.456  56.881  76.220  1.00  0.00           C
ATOM   2025  CB  LEU A 120      71.236  55.771  76.950  1.00  0.00           C
ATOM   2028  CG  LEU A 120      70.776  55.451  78.389  1.00  0.00           C
ATOM   2030  CD1 LEU A 120      69.386  54.801  78.400  1.00  0.00           C
ATOM   2034  CD2 LEU A 120      71.756  54.491  79.060  1.00  0.00           C
ATOM   2038  C   LEU A 120      70.866  58.251  76.740  1.00  0.00           C
ATOM   2039  O   LEU A 120      71.796  58.871  76.220  1.00  0.00           O
ATOM   2040  N   TRP A 121      70.166  58.731  77.780  1.00  0.00           N
ATOM   2042  CA  TRP A 121      70.426  60.001  78.410  1.00  0.00           C
ATOM   2044  CB  TRP A 121      69.606  61.181  77.810  1.00  0.00           C
ATOM   2047  CG  TRP A 121      69.756  61.451  76.350  1.00  0.00           C
ATOM   2048  CD1 TRP A 121      70.526  62.461  75.850  1.00  0.00           C
ATOM   2050  NE1 TRP A 121      70.376  62.551  74.500  1.00  0.00           N
ATOM   2052  CE2 TRP A 121      69.506  61.611  74.069  1.00  0.00           C
ATOM   2053  CD2 TRP A 121      69.086  60.871  75.200  1.00  0.00           C
ATOM   2054  CE3 TRP A 121      68.166  59.821  75.030  1.00  0.00           C
ATOM   2056  CZ3 TRP A 121      67.676  59.561  73.750  1.00  0.00           C
ATOM   2058  CZ2 TRP A 121      69.026  61.351  72.800  1.00  0.00           C
ATOM   2060  CH2 TRP A 121      68.106  60.311  72.649  1.00  0.00           C
ATOM   2062  C   TRP A 121      70.096  59.931  79.900  1.00  0.00           C
ATOM   2063  O   TRP A 121      69.226  59.171  80.339  1.00  0.00           O
ATOM   2064  N   ILE A 122      70.786  60.771  80.700  1.00  0.00           N
ATOM   2066  CA  ILE A 122      70.486  61.021  82.100  1.00  0.00           C
ATOM   2068  CB  ILE A 122      71.716  60.871  83.010  1.00  0.00           C
ATOM   2070  CG2 ILE A 122      71.296  61.081  84.480  1.00  0.00           C
ATOM   2074  CG1 ILE A 122      72.426  59.511  82.830  1.00  0.00           C
ATOM   2077  CD  ILE A 122      71.566  58.321  83.239  1.00  0.00           C
ATOM   2081  C   ILE A 122      69.976  62.441  82.220  1.00  0.00           C
ATOM   2082  O   ILE A 122      70.676  63.411  81.919  1.00  0.00           O
ATOM   2083  N   LEU A 123      68.716  62.611  82.690  1.00  0.00           N
ATOM   2085  CA  LEU A 123      68.086  63.911  82.780  1.00  0.00           C
ATOM   2087  CB  LEU A 123      66.816  63.991  81.890  1.00  0.00           C
ATOM   2090  CG  LEU A 123      67.066  63.711  80.389  1.00  0.00           C
ATOM   2092  CD1 LEU A 123      65.756  63.811  79.600  1.00  0.00           C
ATOM   2096  CD2 LEU A 123      68.096  64.671  79.770  1.00  0.00           C
ATOM   2100  C   LEU A 123      67.756  64.231  84.230  1.00  0.00           C
ATOM   2101  O   LEU A 123      67.266  63.401  84.989  1.00  0.00           O
ATOM   2102  N   SER A 124      68.036  65.471  84.660  1.00  0.00           N
ATOM   2104  CA  SER A 124      67.686  65.951  86.000  1.00  0.00           C
ATOM   2106  CB  SER A 124      68.956  66.131  86.890  1.00  0.00           C
ATOM   2109  OG  SER A 124      68.716  66.711  88.180  1.00  0.00           O
ATOM   2111  C   SER A 124      66.936  67.241  85.850  1.00  0.00           C
ATOM   2112  O   SER A 124      67.036  67.921  84.830  1.00  0.00           O
ATOM   2113  N   ARG A 125      66.116  67.651  86.830  1.00  0.00           N
ATOM   2115  CA  ARG A 125      65.656  69.021  86.970  1.00  0.00           C
ATOM   2117  CB  ARG A 125      64.546  69.131  88.040  1.00  0.00           C
ATOM   2120  CG  ARG A 125      63.176  68.611  87.550  1.00  0.00           C
ATOM   2123  CD  ARG A 125      62.616  69.421  86.370  1.00  0.00           C
ATOM   2126  NE  ARG A 125      61.126  69.511  86.490  1.00  0.00           N
ATOM   2128  CZ  ARG A 125      60.296  68.551  86.110  1.00  0.00           C
ATOM   2129  NH1 ARG A 125      60.666  67.331  85.800  1.00  0.00           N
ATOM   2132  NH2 ARG A 125      59.016  68.831  86.000  1.00  0.00           N
ATOM   2135  C   ARG A 125      66.756  70.031  87.250  1.00  0.00           C
ATOM   2136  O   ARG A 125      66.716  71.191  86.810  1.00  0.00           O
ATOM   2137  N   THR A 126      67.776  69.611  88.010  1.00  0.00           N
ATOM   2139  CA  THR A 126      68.916  70.431  88.370  1.00  0.00           C
ATOM   2141  CB  THR A 126      69.366  70.271  89.819  1.00  0.00           C
ATOM   2143  OG1 THR A 126      69.546  68.911  90.180  1.00  0.00           O
ATOM   2145  CG2 THR A 126      68.246  70.821  90.720  1.00  0.00           C
ATOM   2149  C   THR A 126      70.086  70.101  87.480  1.00  0.00           C
ATOM   2150  O   THR A 126      70.176  68.971  87.000  1.00  0.00           O
ATOM   2151  N   PRO A 127      71.036  70.981  87.220  1.00  0.00           N
ATOM   2152  CD  PRO A 127      70.946  72.401  87.550  1.00  0.00           C
ATOM   2155  CA  PRO A 127      72.206  70.681  86.400  1.00  0.00           C
ATOM   2157  CB  PRO A 127      72.816  72.071  86.150  1.00  0.00           C
ATOM   2160  CG  PRO A 127      72.366  72.871  87.360  1.00  0.00           C
ATOM   2163  C   PRO A 127      73.236  69.801  87.090  1.00  0.00           C
ATOM   2164  O   PRO A 127      74.326  69.661  86.540  1.00  0.00           O
ATOM   2165  N   THR A 128      72.936  69.181  88.230  1.00  0.00           N
ATOM   2167  CA  THR A 128      73.896  68.391  88.980  1.00  0.00           C
ATOM   2169  CB  THR A 128      74.776  69.181  89.960  1.00  0.00           C
ATOM   2171  OG1 THR A 128      75.626  68.361  90.750  1.00  0.00           O
ATOM   2173  CG2 THR A 128      73.936  70.001  90.940  1.00  0.00           C
ATOM   2177  C   THR A 128      73.106  67.321  89.690  1.00  0.00           C
ATOM   2178  O   THR A 128      71.936  67.491  90.010  1.00  0.00           O
ATOM   2179  N   ILE A 129      73.716  66.151  89.919  1.00  0.00           N
ATOM   2181  CA  ILE A 129      73.066  65.041  90.580  1.00  0.00           C
ATOM   2183  CB  ILE A 129      72.606  63.931  89.639  1.00  0.00           C
ATOM   2185  CG2 ILE A 129      71.536  64.531  88.710  1.00  0.00           C
ATOM   2189  CG1 ILE A 129      73.756  63.251  88.870  1.00  0.00           C
ATOM   2192  CD  ILE A 129      73.316  62.021  88.070  1.00  0.00           C
ATOM   2196  C   ILE A 129      73.976  64.481  91.630  1.00  0.00           C
ATOM   2197  O   ILE A 129      75.206  64.631  91.610  1.00  0.00           O
ATOM   2198  N   SER A 130      73.376  63.821  92.629  1.00  0.00           N
ATOM   2200  CA  SER A 130      74.086  63.111  93.660  1.00  0.00           C
ATOM   2202  CB  SER A 130      73.246  62.831  94.950  1.00  0.00           C
ATOM   2205  OG  SER A 130      72.136  61.961  94.710  1.00  0.00           O
ATOM   2207  C   SER A 130      74.636  61.831  93.099  1.00  0.00           C
ATOM   2208  O   SER A 130      74.196  61.321  92.069  1.00  0.00           O
ATOM   2209  N   ASP A 131      75.666  61.311  93.750  1.00  0.00           N
ATOM   2211  CA  ASP A 131      76.246  60.031  93.410  1.00  0.00           C
ATOM   2213  CB  ASP A 131      77.586  59.891  94.169  1.00  0.00           C
ATOM   2216  CG  ASP A 131      78.546  58.991  93.430  1.00  0.00           C
ATOM   2217  OD1 ASP A 131      78.146  58.401  92.390  1.00  0.00           O
ATOM   2218  OD2 ASP A 131      79.716  58.881  93.870  1.00  0.00           O
ATOM   2219  C   ASP A 131      75.256  58.881  93.649  1.00  0.00           C
ATOM   2220  O   ASP A 131      75.126  57.951  92.850  1.00  0.00           O
ATOM   2221  N   GLU A 132      74.446  58.981  94.720  1.00  0.00           N
ATOM   2223  CA  GLU A 132      73.316  58.101  95.009  1.00  0.00           C
ATOM   2225  CB  GLU A 132      72.496  58.611  96.240  1.00  0.00           C
ATOM   2228  CG  GLU A 132      73.266  58.801  97.579  1.00  0.00           C
ATOM   2231  CD  GLU A 132      73.926  60.171  97.720  1.00  0.00           C
ATOM   2232  OE1 GLU A 132      73.576  60.951  98.649  1.00  0.00           O
ATOM   2233  OE2 GLU A 132      74.816  60.471  96.890  1.00  0.00           O
ATOM   2234  C   GLU A 132      72.336  57.981  93.840  1.00  0.00           C
ATOM   2235  O   GLU A 132      72.046  56.881  93.380  1.00  0.00           O
ATOM   2236  N   VAL A 133      71.886  59.151  93.310  1.00  0.00           N
ATOM   2238  CA  VAL A 133      71.086  59.271  92.090  1.00  0.00           C
ATOM   2240  CB  VAL A 133      70.596  60.711  91.870  1.00  0.00           C
ATOM   2242  CG1 VAL A 133      69.966  60.911  90.480  1.00  0.00           C
ATOM   2246  CG2 VAL A 133      69.506  61.021  92.920  1.00  0.00           C
ATOM   2250  C   VAL A 133      71.796  58.761  90.850  1.00  0.00           C
ATOM   2251  O   VAL A 133      71.236  58.011  90.050  1.00  0.00           O
ATOM   2252  N   LYS A 134      73.096  59.111  90.660  1.00  0.00           N
ATOM   2254  CA  LYS A 134      73.916  58.671  89.540  1.00  0.00           C
ATOM   2256  CB  LYS A 134      75.316  59.341  89.660  1.00  0.00           C
ATOM   2259  CG  LYS A 134      76.236  59.331  88.420  1.00  0.00           C
ATOM   2262  CD  LYS A 134      76.996  58.021  88.120  1.00  0.00           C
ATOM   2265  CE  LYS A 134      77.866  57.451  89.260  1.00  0.00           C
ATOM   2268  NZ  LYS A 134      79.016  58.321  89.580  1.00  0.00           N
ATOM   2272  C   LYS A 134      74.026  57.151  89.489  1.00  0.00           C
ATOM   2273  O   LYS A 134      73.866  56.531  88.440  1.00  0.00           O
ATOM   2274  N   GLN A 135      74.246  56.501  90.650  1.00  0.00           N
ATOM   2276  CA  GLN A 135      74.316  55.061  90.770  1.00  0.00           C
ATOM   2278  CB  GLN A 135      74.746  54.651  92.200  1.00  0.00           C
ATOM   2281  CG  GLN A 135      74.856  53.121  92.470  1.00  0.00           C
ATOM   2284  CD  GLN A 135      73.726  52.541  93.319  1.00  0.00           C
ATOM   2285  OE1 GLN A 135      72.866  51.781  92.870  1.00  0.00           O
ATOM   2286  NE2 GLN A 135      73.736  52.871  94.640  1.00  0.00           N
ATOM   2289  C   GLN A 135      73.036  54.351  90.389  1.00  0.00           C
ATOM   2290  O   GLN A 135      73.086  53.451  89.560  1.00  0.00           O
ATOM   2291  N   GLU A 136      71.876  54.781  90.940  1.00  0.00           N
ATOM   2293  CA  GLU A 136      70.596  54.161  90.650  1.00  0.00           C
ATOM   2295  CB  GLU A 136      69.456  54.571  91.620  1.00  0.00           C
ATOM   2298  CG  GLU A 136      69.086  56.071  91.650  1.00  0.00           C
ATOM   2301  CD  GLU A 136      68.166  56.441  92.810  1.00  0.00           C
ATOM   2302  OE1 GLU A 136      67.396  55.581  93.300  1.00  0.00           O
ATOM   2303  OE2 GLU A 136      68.156  57.641  93.180  1.00  0.00           O
ATOM   2304  C   GLU A 136      70.186  54.261  89.190  1.00  0.00           C
ATOM   2305  O   GLU A 136      69.706  53.291  88.590  1.00  0.00           O
ATOM   2306  N   MET A 137      70.416  55.411  88.529  1.00  0.00           N
ATOM   2308  CA  MET A 137      70.206  55.551  87.090  1.00  0.00           C
ATOM   2310  CB  MET A 137      70.346  57.021  86.659  1.00  0.00           C
ATOM   2313  CG  MET A 137      69.306  58.001  87.260  1.00  0.00           C
ATOM   2316  SD  MET A 137      67.596  57.761  86.670  1.00  0.00           S
ATOM   2317  CE  MET A 137      66.986  56.891  88.140  1.00  0.00           C
ATOM   2321  C   MET A 137      71.086  54.641  86.220  1.00  0.00           C
ATOM   2322  O   MET A 137      70.606  53.991  85.290  1.00  0.00           O
ATOM   2323  N   LEU A 138      72.396  54.501  86.530  1.00  0.00           N
ATOM   2325  CA  LEU A 138      73.256  53.511  85.889  1.00  0.00           C
ATOM   2327  CB  LEU A 138      74.746  53.641  86.309  1.00  0.00           C
ATOM   2330  CG  LEU A 138      75.426  54.961  85.920  1.00  0.00           C
ATOM   2332  CD1 LEU A 138      76.926  54.851  86.180  1.00  0.00           C
ATOM   2336  CD2 LEU A 138      75.176  55.391  84.470  1.00  0.00           C
ATOM   2340  C   LEU A 138      72.846  52.061  86.140  1.00  0.00           C
ATOM   2341  O   LEU A 138      72.876  51.221  85.240  1.00  0.00           O
ATOM   2342  N   ALA A 139      72.446  51.751  87.380  1.00  0.00           N
ATOM   2344  CA  ALA A 139      71.956  50.461  87.839  1.00  0.00           C
ATOM   2346  CB  ALA A 139      71.616  50.601  89.340  1.00  0.00           C
ATOM   2350  C   ALA A 139      70.736  49.961  87.060  1.00  0.00           C
ATOM   2351  O   ALA A 139      70.616  48.771  86.770  1.00  0.00           O
ATOM   2352  N   VAL A 140      69.816  50.881  86.700  1.00  0.00           N
ATOM   2354  CA  VAL A 140      68.796  50.591  85.710  1.00  0.00           C
ATOM   2356  CB  VAL A 140      67.746  51.691  85.590  1.00  0.00           C
ATOM   2358  CG1 VAL A 140      66.656  51.291  84.580  1.00  0.00           C
ATOM   2362  CG2 VAL A 140      67.086  51.911  86.950  1.00  0.00           C
ATOM   2366  C   VAL A 140      69.366  50.301  84.330  1.00  0.00           C
ATOM   2367  O   VAL A 140      69.036  49.291  83.720  1.00  0.00           O
ATOM   2368  N   ALA A 141      70.266  51.181  83.830  1.00  0.00           N
ATOM   2370  CA  ALA A 141      70.836  51.091  82.500  1.00  0.00           C
ATOM   2372  CB  ALA A 141      71.746  52.311  82.260  1.00  0.00           C
ATOM   2376  C   ALA A 141      71.596  49.801  82.200  1.00  0.00           C
ATOM   2377  O   ALA A 141      71.446  49.201  81.140  1.00  0.00           O
ATOM   2378  N   THR A 142      72.436  49.311  83.140  1.00  0.00           N
ATOM   2380  CA  THR A 142      73.116  48.031  82.990  1.00  0.00           C
ATOM   2382  CB  THR A 142      74.206  47.751  84.010  1.00  0.00           C
ATOM   2384  OG1 THR A 142      73.746  47.891  85.339  1.00  0.00           O
ATOM   2386  CG2 THR A 142      75.366  48.731  83.790  1.00  0.00           C
ATOM   2390  C   THR A 142      72.196  46.821  82.920  1.00  0.00           C
ATOM   2391  O   THR A 142      72.366  45.981  82.040  1.00  0.00           O
ATOM   2392  N   ARG A 143      71.146  46.751  83.770  1.00  0.00           N
ATOM   2394  CA  ARG A 143      70.046  45.791  83.700  1.00  0.00           C
ATOM   2396  CB  ARG A 143      69.006  46.051  84.860  1.00  0.00           C
ATOM   2399  CG  ARG A 143      67.726  45.161  84.840  1.00  0.00           C
ATOM   2402  CD  ARG A 143      66.646  45.391  85.930  1.00  0.00           C
ATOM   2405  NE  ARG A 143      65.916  46.681  85.669  1.00  0.00           N
ATOM   2407  CZ  ARG A 143      64.696  47.001  86.110  1.00  0.00           C
ATOM   2408  NH1 ARG A 143      63.966  46.241  86.900  1.00  0.00           N
ATOM   2411  NH2 ARG A 143      64.176  48.161  85.750  1.00  0.00           N
ATOM   2414  C   ARG A 143      69.356  45.841  82.340  1.00  0.00           C
ATOM   2415  O   ARG A 143      69.096  44.821  81.690  1.00  0.00           O
ATOM   2416  N   GLU A 144      69.156  47.071  81.840  1.00  0.00           N
ATOM   2418  CA  GLU A 144      68.366  47.351  80.660  1.00  0.00           C
ATOM   2420  CB  GLU A 144      67.776  48.781  80.840  1.00  0.00           C
ATOM   2423  CG  GLU A 144      66.536  49.061  79.970  1.00  0.00           C
ATOM   2426  CD  GLU A 144      65.366  48.201  80.409  1.00  0.00           C
ATOM   2427  OE1 GLU A 144      64.476  48.711  81.140  1.00  0.00           O
ATOM   2428  OE2 GLU A 144      65.326  47.001  80.080  1.00  0.00           O
ATOM   2429  C   GLU A 144      69.226  47.231  79.390  1.00  0.00           C
ATOM   2430  O   GLU A 144      68.786  47.401  78.260  1.00  0.00           O
ATOM   2431  N   GLY A 145      70.486  46.791  79.560  1.00  0.00           N
ATOM   2433  CA  GLY A 145      71.326  46.271  78.500  1.00  0.00           C
ATOM   2436  C   GLY A 145      72.186  47.291  77.839  1.00  0.00           C
ATOM   2437  O   GLY A 145      72.716  47.031  76.770  1.00  0.00           O
ATOM   2438  N   PHE A 146      72.366  48.471  78.440  1.00  0.00           N
ATOM   2440  CA  PHE A 146      73.236  49.501  77.920  1.00  0.00           C
ATOM   2442  CB  PHE A 146      72.666  50.911  78.220  1.00  0.00           C
ATOM   2445  CG  PHE A 146      71.276  51.101  77.640  1.00  0.00           C
ATOM   2446  CD1 PHE A 146      70.136  50.771  78.400  1.00  0.00           C
ATOM   2448  CE1 PHE A 146      68.846  50.991  77.900  1.00  0.00           C
ATOM   2450  CZ  PHE A 146      68.676  51.581  76.639  1.00  0.00           C
ATOM   2452  CD2 PHE A 146      71.086  51.731  76.399  1.00  0.00           C
ATOM   2454  CE2 PHE A 146      69.796  51.971  75.900  1.00  0.00           C
ATOM   2456  C   PHE A 146      74.636  49.351  78.520  1.00  0.00           C
ATOM   2457  O   PHE A 146      74.806  48.981  79.680  1.00  0.00           O
ATOM   2458  N   ASP A 147      75.696  49.641  77.740  1.00  0.00           N
ATOM   2460  CA  ASP A 147      77.016  49.861  78.300  1.00  0.00           C
ATOM   2462  CB  ASP A 147      78.136  49.631  77.229  1.00  0.00           C
ATOM   2465  CG  ASP A 147      79.536  50.051  77.670  1.00  0.00           C
ATOM   2466  OD1 ASP A 147      79.826  50.081  78.900  1.00  0.00           O
ATOM   2467  OD2 ASP A 147      80.366  50.291  76.760  1.00  0.00           O
ATOM   2468  C   ASP A 147      77.056  51.251  78.930  1.00  0.00           C
ATOM   2469  O   ASP A 147      76.896  52.261  78.260  1.00  0.00           O
ATOM   2470  N   VAL A 148      77.286  51.331  80.250  1.00  0.00           N
ATOM   2472  CA  VAL A 148      77.296  52.601  80.950  1.00  0.00           C
ATOM   2474  CB  VAL A 148      76.956  52.461  82.430  1.00  0.00           C
ATOM   2476  CG1 VAL A 148      75.476  52.051  82.520  1.00  0.00           C
ATOM   2480  CG2 VAL A 148      77.896  51.461  83.120  1.00  0.00           C
ATOM   2484  C   VAL A 148      78.606  53.351  80.780  1.00  0.00           C
ATOM   2485  O   VAL A 148      78.706  54.541  81.069  1.00  0.00           O
ATOM   2486  N   SER A 149      79.636  52.681  80.230  1.00  0.00           N
ATOM   2488  CA  SER A 149      80.936  53.311  80.059  1.00  0.00           C
ATOM   2490  CB  SER A 149      82.066  52.261  80.040  1.00  0.00           C
ATOM   2493  OG  SER A 149      82.116  51.551  81.280  1.00  0.00           O
ATOM   2495  C   SER A 149      80.996  54.091  78.770  1.00  0.00           C
ATOM   2496  O   SER A 149      81.956  54.811  78.480  1.00  0.00           O
ATOM   2497  N   LYS A 150      79.906  54.061  77.980  1.00  0.00           N
ATOM   2499  CA  LYS A 150      79.656  54.931  76.849  1.00  0.00           C
ATOM   2501  CB  LYS A 150      78.496  54.361  76.000  1.00  0.00           C
ATOM   2504  CG  LYS A 150      78.806  53.011  75.370  1.00  0.00           C
ATOM   2507  CD  LYS A 150      77.616  52.371  74.620  1.00  0.00           C
ATOM   2510  CE  LYS A 150      77.146  53.161  73.390  1.00  0.00           C
ATOM   2513  NZ  LYS A 150      76.256  52.341  72.550  1.00  0.00           N
ATOM   2517  C   LYS A 150      79.306  56.361  77.240  1.00  0.00           C
ATOM   2518  O   LYS A 150      79.426  57.261  76.420  1.00  0.00           O
ATOM   2519  N   PHE A 151      78.886  56.611  78.500  1.00  0.00           N
ATOM   2521  CA  PHE A 151      78.446  57.941  78.910  1.00  0.00           C
ATOM   2523  CB  PHE A 151      77.836  57.981  80.339  1.00  0.00           C
ATOM   2526  CG  PHE A 151      76.386  57.591  80.360  1.00  0.00           C
ATOM   2527  CD1 PHE A 151      75.446  58.391  79.680  1.00  0.00           C
ATOM   2529  CE1 PHE A 151      74.076  58.101  79.740  1.00  0.00           C
ATOM   2531  CZ  PHE A 151      73.626  57.021  80.500  1.00  0.00           C
ATOM   2533  CD2 PHE A 151      75.916  56.511  81.130  1.00  0.00           C
ATOM   2535  CE2 PHE A 151      74.546  56.211  81.190  1.00  0.00           C
ATOM   2537  C   PHE A 151      79.476  59.051  78.760  1.00  0.00           C
ATOM   2538  O   PHE A 151      80.506  59.091  79.440  1.00  0.00           O
ATOM   2539  N   ILE A 152      79.136  60.041  77.900  1.00  0.00           N
ATOM   2541  CA  ILE A 152      79.646  61.381  77.950  1.00  0.00           C
ATOM   2543  CB  ILE A 152      79.386  62.171  76.659  1.00  0.00           C
ATOM   2545  CG2 ILE A 152      79.976  63.591  76.810  1.00  0.00           C
ATOM   2549  CG1 ILE A 152      79.936  61.401  75.430  1.00  0.00           C
ATOM   2552  CD  ILE A 152      79.676  62.101  74.090  1.00  0.00           C
ATOM   2556  C   ILE A 152      78.926  62.041  79.089  1.00  0.00           C
ATOM   2557  O   ILE A 152      77.706  62.211  79.080  1.00  0.00           O
ATOM   2558  N   TRP A 153      79.656  62.441  80.129  1.00  0.00           N
ATOM   2560  CA  TRP A 153      79.126  63.201  81.239  1.00  0.00           C
ATOM   2562  CB  TRP A 153      79.926  62.911  82.540  1.00  0.00           C
ATOM   2565  CG  TRP A 153      79.806  61.461  82.909  1.00  0.00           C
ATOM   2566  CD1 TRP A 153      80.576  60.411  82.470  1.00  0.00           C
ATOM   2568  NE1 TRP A 153      79.956  59.221  82.790  1.00  0.00           N
ATOM   2570  CE2 TRP A 153      78.806  59.481  83.470  1.00  0.00           C
ATOM   2571  CD2 TRP A 153      78.686  60.891  83.599  1.00  0.00           C
ATOM   2572  CE3 TRP A 153      77.606  61.431  84.290  1.00  0.00           C
ATOM   2574  CZ3 TRP A 153      76.656  60.561  84.840  1.00  0.00           C
ATOM   2576  CZ2 TRP A 153      77.846  58.621  83.980  1.00  0.00           C
ATOM   2578  CH2 TRP A 153      76.766  59.191  84.670  1.00  0.00           C
ATOM   2580  C   TRP A 153      79.186  64.651  80.800  1.00  0.00           C
ATOM   2581  O   TRP A 153      80.216  65.101  80.319  1.00  0.00           O
ATOM   2582  N   VAL A 154      78.036  65.351  80.819  1.00  0.00           N
ATOM   2584  CA  VAL A 154      77.916  66.581  80.070  1.00  0.00           C
ATOM   2586  CB  VAL A 154      76.496  66.771  79.510  1.00  0.00           C
ATOM   2588  CG1 VAL A 154      76.236  68.201  78.970  1.00  0.00           C
ATOM   2592  CG2 VAL A 154      76.316  65.741  78.380  1.00  0.00           C
ATOM   2596  C   VAL A 154      78.366  67.731  80.930  1.00  0.00           C
ATOM   2597  O   VAL A 154      78.076  67.781  82.130  1.00  0.00           O
ATOM   2598  N   GLN A 155      79.126  68.681  80.360  1.00  0.00           N
ATOM   2600  CA  GLN A 155      79.476  69.881  81.090  1.00  0.00           C
ATOM   2602  CB  GLN A 155      80.486  70.761  80.319  1.00  0.00           C
ATOM   2605  CG  GLN A 155      81.856  70.111  80.050  1.00  0.00           C
ATOM   2608  CD  GLN A 155      82.726  69.941  81.290  1.00  0.00           C
ATOM   2609  OE1 GLN A 155      82.256  69.721  82.410  1.00  0.00           O
ATOM   2610  NE2 GLN A 155      84.056  70.071  81.099  1.00  0.00           N
ATOM   2613  C   GLN A 155      78.286  70.731  81.449  1.00  0.00           C
ATOM   2614  O   GLN A 155      77.496  71.141  80.590  1.00  0.00           O
ATOM   2615  N   GLN A 156      78.156  71.061  82.730  1.00  0.00           N
ATOM   2617  CA  GLN A 156      77.066  71.841  83.270  1.00  0.00           C
ATOM   2619  CB  GLN A 156      76.036  70.921  83.970  1.00  0.00           C
ATOM   2622  CG  GLN A 156      75.136  70.111  83.010  1.00  0.00           C
ATOM   2625  CD  GLN A 156      74.316  70.971  82.030  1.00  0.00           C
ATOM   2626  OE1 GLN A 156      74.296  72.201  82.010  1.00  0.00           O
ATOM   2627  NE2 GLN A 156      73.556  70.261  81.160  1.00  0.00           N
ATOM   2630  C   GLN A 156      77.606  72.901  84.209  1.00  0.00           C
ATOM   2631  O   GLN A 156      78.746  72.811  84.650  1.00  0.00           O
ATOM   2632  N   PRO A 157      76.896  73.971  84.540  1.00  0.00           N
ATOM   2633  CD  PRO A 157      75.626  74.341  83.920  1.00  0.00           C
ATOM   2636  CA  PRO A 157      77.116  74.701  85.780  1.00  0.00           C
ATOM   2638  CB  PRO A 157      75.936  75.681  85.830  1.00  0.00           C
ATOM   2641  CG  PRO A 157      75.406  75.761  84.400  1.00  0.00           C
ATOM   2644  C   PRO A 157      77.246  73.831  87.040  1.00  0.00           C
ATOM   2645  O   PRO A 157      76.576  72.811  87.139  1.00  0.00           O
ATOM   2646  N   GLY A 158      78.126  74.191  87.990  1.00  0.00           N
ATOM   2648  CA  GLY A 158      78.426  73.351  89.150  1.00  0.00           C
ATOM   2651  C   GLY A 158      77.306  73.191  90.199  1.00  0.00           C
ATOM   2652  OT1 GLY A 158      76.756  74.231  90.640  1.00  0.00           O
ATOM   2653  OT2 GLY A 158      76.986  72.031  90.590  1.00  0.00           O
ATOM   2654  NH3 POPEB 159     123.316  48.811  68.450  1.00  0.00           N
ATOM   2658  C12 POPEB 159     123.206  49.431  69.830  1.00  0.00           C
ATOM   2661  C11 POPEB 159     124.306  48.941  70.810  1.00  0.00           C
ATOM   2664  P   POPEB 159     123.676  46.341  70.880  1.00  0.00           P
ATOM   2665  O13 POPEB 159     122.496  46.741  71.700  1.00  0.00           O
ATOM   2666  O14 POPEB 159     124.466  45.161  71.320  1.00  0.00           O
ATOM   2667  O11 POPEB 159     123.266  46.211  69.360  1.00  0.00           O
ATOM   2668  O12 POPEB 159     124.656  47.561  70.720  1.00  0.00           O
ATOM   2669  C1  POPEB 159     121.966  45.821  68.930  1.00  0.00           C
ATOM   2672  C2  POPEB 159     122.026  44.771  67.770  1.00  0.00           C
ATOM   2674  O21 POPEB 159     122.306  45.401  66.500  1.00  0.00           O
ATOM   2675  C21 POPEB 159     123.556  45.731  66.210  1.00  0.00           C
ATOM   2676  O22 POPEB 159     124.516  45.651  66.950  1.00  0.00           O
ATOM   2677  C22 POPEB 159     123.666  46.231  64.760  1.00  0.00           C
ATOM   2680  C3  POPEB 159     120.656  44.031  67.680  1.00  0.00           C
ATOM   2683  O31 POPEB 159     120.536  43.241  66.470  1.00  0.00           O
ATOM   2684  C31 POPEB 159     119.326  42.711  66.310  1.00  0.00           C
ATOM   2685  O32 POPEB 159     118.456  42.681  67.160  1.00  0.00           O
ATOM   2686  C32 POPEB 159     119.176  42.141  64.910  1.00  0.00           C
ATOM   2689  C23 POPEB 159     124.806  45.551  63.950  1.00  0.00           C
ATOM   2692  C24 POPEB 159     124.576  45.621  62.430  1.00  0.00           C
ATOM   2695  C25 POPEB 159     124.646  47.031  61.840  1.00  0.00           C
ATOM   2698  C26 POPEB 159     124.256  47.071  60.350  1.00  0.00           C
ATOM   2701  C27 POPEB 159     124.096  48.511  59.820  1.00  0.00           C
ATOM   2704  C28 POPEB 159     123.416  48.621  58.440  1.00  0.00           C
ATOM   2707  C29 POPEB 159     124.276  48.331  57.230  1.00  0.00           C
ATOM   2709 0C21 POPEB 159     125.276  49.101  56.780  1.00  0.00           C
ATOM   2711 1C21 POPEB 159     125.766  50.371  57.440  1.00  0.00           C
ATOM   2714 2C21 POPEB 159     126.116  51.521  56.480  1.00  0.00           C
ATOM   2717 3C21 POPEB 159     126.836  52.641  57.250  1.00  0.00           C
ATOM   2720 4C21 POPEB 159     127.286  53.831  56.390  1.00  0.00           C
ATOM   2723 5C21 POPEB 159     128.286  54.701  57.170  1.00  0.00           C
ATOM   2726 6C21 POPEB 159     128.656  56.031  56.480  1.00  0.00           C
ATOM   2729 7C21 POPEB 159     129.788  56.741  57.240  1.00  0.00           C
ATOM   2732 8C21 POPEB 159     130.158  58.121  56.700  1.00  0.00           C
ATOM   2736  C33 POPEB 159     117.766  42.411  64.310  1.00  0.00           C
ATOM   2739  C34 POPEB 159     117.816  42.921  62.860  1.00  0.00           C
ATOM   2742  C35 POPEB 159     118.376  44.351  62.770  1.00  0.00           C
ATOM   2745  C36 POPEB 159     118.596  44.841  61.330  1.00  0.00           C
ATOM   2748  C37 POPEB 159     119.576  46.021  61.270  1.00  0.00           C
ATOM   2751  C38 POPEB 159     119.976  46.471  59.860  1.00  0.00           C
ATOM   2754  C39 POPEB 159     118.966  47.441  59.230  1.00  0.00           C
ATOM   2757 0C31 POPEB 159     119.346  47.821  57.790  1.00  0.00           C
ATOM   2760 1C31 POPEB 159     118.476  48.941  57.200  1.00  0.00           C
ATOM   2763 2C31 POPEB 159     116.996  48.551  57.010  1.00  0.00           C
ATOM   2766 3C31 POPEB 159     116.106  49.761  56.680  1.00  0.00           C
ATOM   2769 4C31 POPEB 159     116.356  50.341  55.290  1.00  0.00           C
ATOM   2772 5C31 POPEB 159     115.496  51.581  55.030  1.00  0.00           C
ATOM   2775 6C31 POPEB 159     115.806  52.261  53.690  1.00  0.00           C
ATOM   2779  NH3 POPEC 160      14.616 110.011  24.560  1.00  0.00           N
ATOM   2783  C12 POPEC 160      14.486 109.231  23.260  1.00  0.00           C
ATOM   2786  C11 POPEC 160      15.516 109.691  22.210  1.00  0.00           C
ATOM   2789  P   POPEC 160      14.926 112.221  21.710  1.00  0.00           P
ATOM   2790  O13 POPEC 160      16.286 112.661  22.090  1.00  0.00           O
ATOM   2791  O14 POPEC 160      14.236 112.961  20.630  1.00  0.00           O
ATOM   2792  O11 POPEC 160      14.026 112.171  23.030  1.00  0.00           O
ATOM   2793  O12 POPEC 160      14.996 110.691  21.320  1.00  0.00           O
ATOM   2794  C1  POPEC 160      13.486 113.411  23.540  1.00  0.00           C
ATOM   2797  C2  POPEC 160      13.156 113.401  25.080  1.00  0.00           C
ATOM   2799  O21 POPEC 160      14.366 113.051  25.790  1.00  0.00           O
ATOM   2800  C21 POPEC 160      14.536 113.741  26.930  1.00  0.00           C
ATOM   2801  O22 POPEC 160      13.706 114.491  27.420  1.00  0.00           O
ATOM   2802  C22 POPEC 160      15.906 113.471  27.540  1.00  0.00           C
ATOM   2805  C3  POPEC 160      11.996 112.431  25.450  1.00  0.00           C
ATOM   2808  O31 POPEC 160      11.576 112.551  26.840  1.00  0.00           O
ATOM   2809  C31 POPEC 160      12.006 111.611  27.690  1.00  0.00           C
ATOM   2810  O32 POPEC 160      12.656 110.631  27.360  1.00  0.00           O
ATOM   2811  C32 POPEC 160      11.466 111.961  29.080  1.00  0.00           C
ATOM   2814  C23 POPEC 160      15.866 112.981  29.010  1.00  0.00           C
ATOM   2817  C24 POPEC 160      17.276 112.901  29.620  1.00  0.00           C
ATOM   2820  C25 POPEC 160      17.296 112.391  31.070  1.00  0.00           C
ATOM   2823  C26 POPEC 160      18.716 112.241  31.650  1.00  0.00           C
ATOM   2826  C27 POPEC 160      18.696 111.581  33.040  1.00  0.00           C
ATOM   2829  C28 POPEC 160      20.066 111.471  33.740  1.00  0.00           C
ATOM   2832  C29 POPEC 160      20.576 112.801  34.240  1.00  0.00           C
ATOM   2834 0C21 POPEC 160      20.706 113.211  35.530  1.00  0.00           C
ATOM   2836 1C21 POPEC 160      20.386 112.421  36.780  1.00  0.00           C
ATOM   2839 2C21 POPEC 160      19.006 112.761  37.380  1.00  0.00           C
ATOM   2842 3C21 POPEC 160      18.886 114.171  37.980  1.00  0.00           C
ATOM   2845 4C21 POPEC 160      17.416 114.541  38.250  1.00  0.00           C
ATOM   2848 5C21 POPEC 160      17.236 115.981  38.780  1.00  0.00           C
ATOM   2851 6C21 POPEC 160      17.516 116.141  40.280  1.00  0.00           C
ATOM   2854 7C21 POPEC 160      17.346 117.601  40.730  1.00  0.00           C
ATOM   2857 8C21 POPEC 160      17.546 117.831  42.230  1.00  0.00           C
ATOM   2861  C33 POPEC 160      12.066 111.131  30.240  1.00  0.00           C
ATOM   2864  C34 POPEC 160      11.326 111.291  31.590  1.00  0.00           C
ATOM   2867  C35 POPEC 160      11.146 112.741  32.040  1.00  0.00           C
ATOM   2870  C36 POPEC 160      10.686 112.901  33.500  1.00  0.00           C
ATOM   2873  C37 POPEC 160      10.556 114.381  33.860  1.00  0.00           C
ATOM   2876  C38 POPEC 160      10.436 114.691  35.360  1.00  0.00           C
ATOM   2879  C39 POPEC 160       9.106 114.241  35.980  1.00  0.00           C
ATOM   2882 0C31 POPEC 160       8.806 114.941  37.320  1.00  0.00           C
ATOM   2885 1C31 POPEC 160       7.316 114.941  37.680  1.00  0.00           C
ATOM   2888 2C31 POPEC 160       6.956 115.931  38.800  1.00  0.00           C
ATOM   2891 3C31 POPEC 160       6.916 117.381  38.290  1.00  0.00           C
ATOM   2894 4C31 POPEC 160       6.606 118.431  39.360  1.00  0.00           C
ATOM   2897 5C31 POPEC 160       6.586 119.851  38.770  1.00  0.00           C
ATOM   2900 6C31 POPEC 160       6.306 120.941  39.810  1.00  0.00           C
ATOM   2904  NH3 POPED 161     116.466  14.711  26.030  1.00  0.00           N
ATOM   2908  C12 POPED 161     116.646  15.991  25.280  1.00  0.00           C
ATOM   2911  C11 POPED 161     116.146  17.151  26.150  1.00  0.00           C
ATOM   2914  P   POPED 161     113.666  17.971  25.730  1.00  0.00           P
ATOM   2915  O13 POPED 161     113.786  19.311  26.350  1.00  0.00           O
ATOM   2916  O14 POPED 161     113.816  17.931  24.250  1.00  0.00           O
ATOM   2917  O11 POPED 161     112.276  17.321  26.140  1.00  0.00           O
ATOM   2918  O12 POPED 161     114.736  16.991  26.370  1.00  0.00           O
ATOM   2919  C1  POPED 161     112.216  16.461  27.300  1.00  0.00           C
ATOM   2922  C2  POPED 161     110.806  16.431  27.980  1.00  0.00           C
ATOM   2924  O21 POPED 161     110.936  15.991  29.350  1.00  0.00           O
ATOM   2925  C21 POPED 161     110.936  16.941  30.270  1.00  0.00           C
ATOM   2926  O22 POPED 161     110.976  18.141  30.080  1.00  0.00           O
ATOM   2927  C22 POPED 161     110.886  16.271  31.640  1.00  0.00           C
ATOM   2930  C3  POPED 161     109.796  15.481  27.290  1.00  0.00           C
ATOM   2933  O31 POPED 161     108.586  15.461  28.070  1.00  0.00           O
ATOM   2934  C31 POPED 161     107.716  14.511  27.760  1.00  0.00           C
ATOM   2935  O32 POPED 161     107.816  13.751  26.820  1.00  0.00           O
ATOM   2936  C32 POPED 161     106.666  14.431  28.870  1.00  0.00           C
ATOM   2939  C23 POPED 161     111.126  17.271  32.800  1.00  0.00           C
ATOM   2942  C24 POPED 161     110.936  16.601  34.170  1.00  0.00           C
ATOM   2945  C25 POPED 161     111.156  17.531  35.370  1.00  0.00           C
ATOM   2948  C26 POPED 161     112.636  17.871  35.640  1.00  0.00           C
ATOM   2951  C27 POPED 161     112.876  18.631  36.960  1.00  0.00           C
ATOM   2954  C28 POPED 161     113.486  17.781  38.090  1.00  0.00           C
ATOM   2957  C29 POPED 161     112.556  16.721  38.640  1.00  0.00           C
ATOM   2959 0C21 POPED 161     112.566  16.211  39.890  1.00  0.00           C
ATOM   2961 1C21 POPED 161     113.486  16.571  41.030  1.00  0.00           C
ATOM   2964 2C21 POPED 161     112.746  16.551  42.390  1.00  0.00           C
ATOM   2967 3C21 POPED 161     113.676  16.871  43.570  1.00  0.00           C
ATOM   2970 4C21 POPED 161     112.956  16.781  44.930  1.00  0.00           C
ATOM   2973 5C21 POPED 161     113.916  16.901  46.120  1.00  0.00           C
ATOM   2976 6C21 POPED 161     113.276  16.571  47.480  1.00  0.00           C
ATOM   2979 7C21 POPED 161     112.206  17.571  47.920  1.00  0.00           C
ATOM   2982 8C21 POPED 161     111.656  17.301  49.319  1.00  0.00           C
ATOM   2986  C33 POPED 161     107.326  14.151  30.240  1.00  0.00           C
ATOM   2989  C34 POPED 161     106.316  13.991  31.370  1.00  0.00           C
ATOM   2992  C35 POPED 161     106.986  13.661  32.720  1.00  0.00           C
ATOM   2995  C36 POPED 161     105.966  13.431  33.840  1.00  0.00           C
ATOM   2998  C37 POPED 161     106.466  12.481  34.950  1.00  0.00           C
ATOM   3001  C38 POPED 161     106.016  12.921  36.350  1.00  0.00           C
ATOM   3004  C39 POPED 161     106.006  11.771  37.370  1.00  0.00           C
ATOM   3007 0C31 POPED 161     105.626  12.281  38.770  1.00  0.00           C
ATOM   3010 1C31 POPED 161     105.376  11.161  39.780  1.00  0.00           C
ATOM   3013 2C31 POPED 161     104.906  11.731  41.130  1.00  0.00           C
ATOM   3016 3C31 POPED 161     104.506  10.661  42.150  1.00  0.00           C
ATOM   3019 4C31 POPED 161     105.706   9.951  42.800  1.00  0.00           C
ATOM   3022 5C31 POPED 161     105.276   9.001  43.920  1.00  0.00           C
ATOM   3025 6C31 POPED 161     106.456   8.421  44.710  1.00  0.00           C
ATOM   3029  NH3 POPEE 162     107.866  88.551  24.970  1.00  0.00           N
ATOM   3033  C12 POPEE 162     106.726  88.771  24.000  1.00  0.00           C
ATOM   3036  C11 POPEE 162     106.276  87.491  23.250  1.00  0.00           C
ATOM   3039  P   POPEE 162     106.606  85.511  24.950  1.00  0.00           P
ATOM   3040  O13 POPEE 162     107.746  85.041  24.140  1.00  0.00           O
ATOM   3041  O14 POPEE 162     106.926  86.281  26.170  1.00  0.00           O
ATOM   3042  O11 POPEE 162     105.586  84.331  25.280  1.00  0.00           O
ATOM   3043  O12 POPEE 162     105.716  86.491  24.100  1.00  0.00           O
ATOM   3044  C1  POPEE 162     106.066  83.291  26.150  1.00  0.00           C
ATOM   3047  C2  POPEE 162     105.016  82.171  26.380  1.00  0.00           C
ATOM   3049  O21 POPEE 162     105.706  81.001  26.830  1.00  0.00           O
ATOM   3050  C21 POPEE 162     106.006  80.721  28.090  1.00  0.00           C
ATOM   3051  O22 POPEE 162     106.756  79.801  28.410  1.00  0.00           O
ATOM   3052  C22 POPEE 162     105.296  81.561  29.150  1.00  0.00           C
ATOM   3055  C3  POPEE 162     104.276  81.771  25.070  1.00  0.00           C
ATOM   3058  O31 POPEE 162     103.706  80.451  25.140  1.00  0.00           O
ATOM   3059  C31 POPEE 162     102.676  80.341  25.960  1.00  0.00           C
ATOM   3060  O32 POPEE 162     102.066  81.271  26.470  1.00  0.00           O
ATOM   3061  C32 POPEE 162     102.356  78.861  26.160  1.00  0.00           C
ATOM   3064  C23 POPEE 162     105.456  80.931  30.560  1.00  0.00           C
ATOM   3067  C24 POPEE 162     105.116  81.901  31.680  1.00  0.00           C
ATOM   3070  C25 POPEE 162     105.396  81.331  33.080  1.00  0.00           C
ATOM   3073  C26 POPEE 162     105.116  82.361  34.180  1.00  0.00           C
ATOM   3076  C27 POPEE 162     105.166  81.751  35.590  1.00  0.00           C
ATOM   3079  C28 POPEE 162     104.886  82.811  36.670  1.00  0.00           C
ATOM   3082  C29 POPEE 162     104.706  82.181  38.030  1.00  0.00           C
ATOM   3084 0C21 POPEE 162     104.196  82.781  39.120  1.00  0.00           C
ATOM   3086 1C21 POPEE 162     103.766  84.221  39.220  1.00  0.00           C
ATOM   3089 2C21 POPEE 162     104.586  84.981  40.290  1.00  0.00           C
ATOM   3092 3C21 POPEE 162     104.306  84.501  41.720  1.00  0.00           C
ATOM   3095 4C21 POPEE 162     104.996  85.361  42.800  1.00  0.00           C
ATOM   3098 5C21 POPEE 162     106.456  84.971  43.100  1.00  0.00           C
ATOM   3101 6C21 POPEE 162     106.576  83.611  43.820  1.00  0.00           C
ATOM   3104 7C21 POPEE 162     107.966  83.371  44.410  1.00  0.00           C
ATOM   3107 8C21 POPEE 162     108.086  82.051  45.190  1.00  0.00           C
ATOM   3111  C33 POPEE 162     101.296  78.631  27.260  1.00  0.00           C
ATOM   3114  C34 POPEE 162     101.886  78.611  28.670  1.00  0.00           C
ATOM   3117  C35 POPEE 162     100.786  78.641  29.750  1.00  0.00           C
ATOM   3120  C36 POPEE 162     101.156  77.881  31.030  1.00  0.00           C
ATOM   3123  C37 POPEE 162      99.926  77.651  31.910  1.00  0.00           C
ATOM   3126  C38 POPEE 162     100.136  76.651  33.060  1.00  0.00           C
ATOM   3129  C39 POPEE 162     100.746  77.291  34.310  1.00  0.00           C
ATOM   3132 0C31 POPEE 162     100.486  76.441  35.560  1.00  0.00           C
ATOM   3135 1C31 POPEE 162     100.816  77.201  36.850  1.00  0.00           C
ATOM   3138 2C31 POPEE 162     100.206  76.521  38.080  1.00  0.00           C
ATOM   3141 3C31 POPEE 162     100.576  77.221  39.400  1.00  0.00           C
ATOM   3144 4C31 POPEE 162      99.796  76.651  40.600  1.00  0.00           C
ATOM   3147 5C31 POPEE 162     100.126  77.391  41.900  1.00  0.00           C
ATOM   3150 6C31 POPEE 162      99.306  76.901  43.090  1.00  0.00           C
ATOM   3154  NH3 POPEF 163      66.536  40.871  23.220  1.00  0.00           N
ATOM   3158  C12 POPEF 163      67.256  40.051  22.180  1.00  0.00           C
ATOM   3161  C11 POPEF 163      66.286  39.221  21.320  1.00  0.00           C
ATOM   3164  P   POPEF 163      64.506  38.101  22.930  1.00  0.00           P
ATOM   3165  O13 POPEF 163      63.926  39.461  22.960  1.00  0.00           O
ATOM   3166  O14 POPEF 163      63.646  36.941  22.610  1.00  0.00           O
ATOM   3167  O11 POPEF 163      65.186  37.901  24.340  1.00  0.00           O
ATOM   3168  O12 POPEF 163      65.776  38.091  22.010  1.00  0.00           O
ATOM   3169  C1  POPEF 163      66.106  36.831  24.550  1.00  0.00           C
ATOM   3172  C2  POPEF 163      66.406  36.641  26.060  1.00  0.00           C
ATOM   3174  O21 POPEF 163      67.026  37.821  26.610  1.00  0.00           O
ATOM   3175  C21 POPEF 163      66.216  38.851  26.790  1.00  0.00           C
ATOM   3176  O22 POPEF 163      66.326  39.941  26.240  1.00  0.00           O
ATOM   3177  C22 POPEF 163      65.256  38.561  27.950  1.00  0.00           C
ATOM   3180  C3  POPEF 163      67.316  35.411  26.310  1.00  0.00           C
ATOM   3183  O31 POPEF 163      67.246  34.941  27.670  1.00  0.00           O
ATOM   3184  C31 POPEF 163      68.066  35.271  28.680  1.00  0.00           C
ATOM   3185  O32 POPEF 163      68.116  34.601  29.700  1.00  0.00           O
ATOM   3186  C32 POPEF 163      68.976  36.491  28.470  1.00  0.00           C
ATOM   3189  C23 POPEF 163      65.276  39.691  29.000  1.00  0.00           C
ATOM   3192  C24 POPEF 163      64.396  39.361  30.220  1.00  0.00           C
ATOM   3195  C25 POPEF 163      65.056  38.411  31.230  1.00  0.00           C
ATOM   3198  C26 POPEF 163      66.016  39.101  32.200  1.00  0.00           C
ATOM   3201  C27 POPEF 163      66.536  38.121  33.280  1.00  0.00           C
ATOM   3204  C28 POPEF 163      67.396  38.781  34.370  1.00  0.00           C
ATOM   3207  C29 POPEF 163      66.596  39.711  35.250  1.00  0.00           C
ATOM   3209 0C21 POPEF 163      66.306  39.561  36.560  1.00  0.00           C
ATOM   3211 1C21 POPEF 163      66.696  38.421  37.470  1.00  0.00           C
ATOM   3214 2C21 POPEF 163      65.496  37.761  38.180  1.00  0.00           C
ATOM   3217 3C21 POPEF 163      64.866  38.641  39.270  1.00  0.00           C
ATOM   3220 4C21 POPEF 163      63.796  37.901  40.090  1.00  0.00           C
ATOM   3223 5C21 POPEF 163      63.296  38.721  41.280  1.00  0.00           C
ATOM   3226 6C21 POPEF 163      62.166  38.051  42.060  1.00  0.00           C
ATOM   3229 7C21 POPEF 163      61.986  38.671  43.450  1.00  0.00           C
ATOM   3232 8C21 POPEF 163      60.686  38.241  44.130  1.00  0.00           C
ATOM   3236  C33 POPEF 163      70.356  36.331  29.160  1.00  0.00           C
ATOM   3239  C34 POPEF 163      70.336  36.541  30.690  1.00  0.00           C
ATOM   3242  C35 POPEF 163      71.716  36.301  31.320  1.00  0.00           C
ATOM   3245  C36 POPEF 163      71.736  36.461  32.850  1.00  0.00           C
ATOM   3248  C37 POPEF 163      73.126  36.221  33.430  1.00  0.00           C
ATOM   3251  C38 POPEF 163      73.336  36.751  34.850  1.00  0.00           C
ATOM   3254  C39 POPEF 163      72.436  36.121  35.920  1.00  0.00           C
ATOM   3257 0C31 POPEF 163      72.856  36.551  37.330  1.00  0.00           C
ATOM   3260 1C31 POPEF 163      71.996  35.931  38.440  1.00  0.00           C
ATOM   3263 2C31 POPEF 163      72.676  35.981  39.810  1.00  0.00           C
ATOM   3266 3C31 POPEF 163      71.836  35.331  40.910  1.00  0.00           C
ATOM   3269 4C31 POPEF 163      72.606  35.181  42.230  1.00  0.00           C
ATOM   3272 5C31 POPEF 163      71.746  34.631  43.370  1.00  0.00           C
ATOM   3275 6C31 POPEF 163      72.486  34.541  44.700  1.00  0.00           C
ATOM   3279  NH3 POPEG 164      43.176  79.051  24.760  1.00  0.00           N
ATOM   3283  C12 POPEG 164      43.216  79.581  23.360  1.00  0.00           C
ATOM   3286  C11 POPEG 164      44.626  80.041  22.960  1.00  0.00           C
ATOM   3289  P   POPEG 164      47.046  79.091  23.400  1.00  0.00           P
ATOM   3290  O13 POPEG 164      47.676  77.771  23.110  1.00  0.00           O
ATOM   3291  O14 POPEG 164      47.606  80.301  22.780  1.00  0.00           O
ATOM   3292  O11 POPEG 164      46.926  79.311  24.960  1.00  0.00           O
ATOM   3293  O12 POPEG 164      45.526  78.941  23.000  1.00  0.00           O
ATOM   3294  C1  POPEG 164      47.946  80.031  25.680  1.00  0.00           C
ATOM   3297  C2  POPEG 164      48.596  79.141  26.760  1.00  0.00           C
ATOM   3299  O21 POPEG 164      47.726  78.901  27.880  1.00  0.00           O
ATOM   3300  C21 POPEG 164      47.596  79.851  28.800  1.00  0.00           C
ATOM   3301  O22 POPEG 164      47.776  81.041  28.630  1.00  0.00           O
ATOM   3302  C22 POPEG 164      47.166  79.201  30.110  1.00  0.00           C
ATOM   3305  C3  POPEG 164      50.006  79.641  27.200  1.00  0.00           C
ATOM   3308  O31 POPEG 164      50.496  78.851  28.300  1.00  0.00           O
ATOM   3309  C31 POPEG 164      51.826  78.801  28.400  1.00  0.00           C
ATOM   3310  O32 POPEG 164      52.596  79.371  27.650  1.00  0.00           O
ATOM   3311  C32 POPEG 164      52.216  78.001  29.650  1.00  0.00           C
ATOM   3314  C23 POPEG 164      48.086  79.591  31.300  1.00  0.00           C
ATOM   3317  C24 POPEG 164      47.796  78.681  32.500  1.00  0.00           C
ATOM   3320  C25 POPEG 164      48.826  78.781  33.640  1.00  0.00           C
ATOM   3323  C26 POPEG 164      48.426  79.781  34.740  1.00  0.00           C
ATOM   3326  C27 POPEG 164      49.006  79.361  36.110  1.00  0.00           C
ATOM   3329  C28 POPEG 164      48.366  80.141  37.280  1.00  0.00           C
ATOM   3332  C29 POPEG 164      48.716  79.531  38.610  1.00  0.00           C
ATOM   3334 0C21 POPEG 164      47.866  79.311  39.640  1.00  0.00           C
ATOM   3336 1C21 POPEG 164      46.416  79.711  39.710  1.00  0.00           C
ATOM   3339 2C21 POPEG 164      46.176  80.691  40.880  1.00  0.00           C
ATOM   3342 3C21 POPEG 164      46.176  80.011  42.250  1.00  0.00           C
ATOM   3345 4C21 POPEG 164      46.316  81.001  43.410  1.00  0.00           C
ATOM   3348 5C21 POPEG 164      47.756  81.441  43.700  1.00  0.00           C
ATOM   3351 6C21 POPEG 164      48.536  80.401  44.510  1.00  0.00           C
ATOM   3354 7C21 POPEG 164      49.926  80.881  44.930  1.00  0.00           C
ATOM   3357 8C21 POPEG 164      50.676  79.871  45.800  1.00  0.00           C
ATOM   3361  C33 POPEG 164      53.536  78.501  30.260  1.00  0.00           C
ATOM   3364  C34 POPEG 164      54.026  77.701  31.480  1.00  0.00           C
ATOM   3367  C35 POPEG 164      53.116  77.811  32.720  1.00  0.00           C
ATOM   3370  C36 POPEG 164      53.806  77.331  34.010  1.00  0.00           C
ATOM   3373  C37 POPEG 164      52.866  77.431  35.220  1.00  0.00           C
ATOM   3376  C38 POPEG 164      53.496  77.031  36.560  1.00  0.00           C
ATOM   3379  C39 POPEG 164      52.436  77.041  37.670  1.00  0.00           C
ATOM   3382 0C31 POPEG 164      52.956  76.941  39.110  1.00  0.00           C
ATOM   3385 1C31 POPEG 164      51.766  76.981  40.080  1.00  0.00           C
ATOM   3388 2C31 POPEG 164      52.136  77.041  41.570  1.00  0.00           C
ATOM   3391 3C31 POPEG 164      50.906  77.251  42.480  1.00  0.00           C
ATOM   3394 4C31 POPEG 164      49.846  76.141  42.360  1.00  0.00           C
ATOM   3397 5C31 POPEG 164      48.616  76.401  43.230  1.00  0.00           C
ATOM   3400 6C31 POPEG 164      47.566  75.281  43.140  1.00  0.00           C
ATOM   3404  NH3 POPEH 165      23.536 104.631  25.320  1.00  0.00           N
ATOM   3408  C12 POPEH 165      23.646 103.191  24.860  1.00  0.00           C
ATOM   3411  C11 POPEH 165      25.006 102.571  25.250  1.00  0.00           C
ATOM   3414  P   POPEH 165      24.896 100.051  26.060  1.00  0.00           P
ATOM   3415  O13 POPEH 165      23.666 100.311  26.830  1.00  0.00           O
ATOM   3416  O14 POPEH 165      25.076  98.721  25.440  1.00  0.00           O
ATOM   3417  O11 POPEH 165      26.146 100.291  27.000  1.00  0.00           O
ATOM   3418  O12 POPEH 165      25.086 101.171  24.970  1.00  0.00           O
ATOM   3419  C1  POPEH 165      26.356  99.481  28.170  1.00  0.00           C
ATOM   3422  C2  POPEH 165      26.056 100.241  29.510  1.00  0.00           C
ATOM   3424  O21 POPEH 165      26.996  99.931  30.560  1.00  0.00           O
ATOM   3425  C21 POPEH 165      27.206  98.641  30.830  1.00  0.00           C
ATOM   3426  O22 POPEH 165      26.606  97.701  30.340  1.00  0.00           O
ATOM   3427  C22 POPEH 165      28.366  98.521  31.820  1.00  0.00           C
ATOM   3430  C3  POPEH 165      24.596 100.061  30.000  1.00  0.00           C
ATOM   3433  O31 POPEH 165      24.116 101.281  30.590  1.00  0.00           O
ATOM   3434  C31 POPEH 165      23.696 101.231  31.830  1.00  0.00           C
ATOM   3435  O32 POPEH 165      23.686 100.241  32.560  1.00  0.00           O
ATOM   3436  C32 POPEH 165      23.186 102.601  32.240  1.00  0.00           C
ATOM   3439  C23 POPEH 165      28.406  97.131  32.510  1.00  0.00           C
ATOM   3442  C24 POPEH 165      29.446  97.021  33.630  1.00  0.00           C
ATOM   3445  C25 POPEH 165      29.236  98.031  34.770  1.00  0.00           C
ATOM   3448  C26 POPEH 165      29.826  97.571  36.110  1.00  0.00           C
ATOM   3451  C27 POPEH 165      29.646  98.601  37.230  1.00  0.00           C
ATOM   3454  C28 POPEH 165      29.976  98.061  38.630  1.00  0.00           C
ATOM   3457  C29 POPEH 165      28.886  97.181  39.190  1.00  0.00           C
ATOM   3459 0C21 POPEH 165      28.176  97.391  40.320  1.00  0.00           C
ATOM   3461 1C21 POPEH 165      28.346  98.541  41.290  1.00  0.00           C
ATOM   3464 2C21 POPEH 165      28.176  98.131  42.770  1.00  0.00           C
ATOM   3467 3C21 POPEH 165      26.736  97.781  43.150  1.00  0.00           C
ATOM   3470 4C21 POPEH 165      26.526  97.681  44.670  1.00  0.00           C
ATOM   3473 5C21 POPEH 165      25.086  97.311  45.050  1.00  0.00           C
ATOM   3476 6C21 POPEH 165      24.866  97.221  46.560  1.00  0.00           C
ATOM   3479 7C21 POPEH 165      23.436  96.801  46.930  1.00  0.00           C
ATOM   3482 8C21 POPEH 165      23.216  96.671  48.440  1.00  0.00           C
ATOM   3486  C33 POPEH 165      22.786 102.701  33.730  1.00  0.00           C
ATOM   3489  C34 POPEH 165      21.776 103.831  33.970  1.00  0.00           C
ATOM   3492  C35 POPEH 165      21.486 104.051  35.460  1.00  0.00           C
ATOM   3495  C36 POPEH 165      22.466 105.031  36.130  1.00  0.00           C
ATOM   3498  C37 POPEH 165      22.246 105.131  37.640  1.00  0.00           C
ATOM   3501  C38 POPEH 165      23.216 106.101  38.340  1.00  0.00           C
ATOM   3504  C39 POPEH 165      22.846 107.581  38.200  1.00  0.00           C
ATOM   3507 0C31 POPEH 165      21.706 108.001  39.150  1.00  0.00           C
ATOM   3510 1C31 POPEH 165      21.496 109.531  39.200  1.00  0.00           C
ATOM   3513 2C31 POPEH 165      20.376 109.961  40.170  1.00  0.00           C
ATOM   3516 3C31 POPEH 165      20.666 109.611  41.640  1.00  0.00           C
ATOM   3519 4C31 POPEH 165      19.586 110.101  42.610  1.00  0.00           C
ATOM   3522 5C31 POPEH 165      19.866 109.631  44.050  1.00  0.00           C
ATOM   3525 6C31 POPEH 165      18.796 110.051  45.070  1.00  0.00           C
ATOM   3529  NH3 POPEI 166      44.296 103.411  22.210  1.00  0.00           N
ATOM   3533  C12 POPEI 166      44.776 104.841  22.130  1.00  0.00           C
ATOM   3536  C11 POPEI 166      44.136 105.581  20.940  1.00  0.00           C
ATOM   3539  P   POPEI 166      43.956 108.211  21.110  1.00  0.00           P
ATOM   3540  O13 POPEI 166      44.896 109.181  21.710  1.00  0.00           O
ATOM   3541  O14 POPEI 166      43.236 108.701  19.910  1.00  0.00           O
ATOM   3542  O11 POPEI 166      42.896 107.771  22.220  1.00  0.00           O
ATOM   3543  O12 POPEI 166      44.736 106.871  20.780  1.00  0.00           O
ATOM   3544  C1  POPEI 166      42.176 108.841  22.850  1.00  0.00           C
ATOM   3547  C2  POPEI 166      41.236 108.351  23.990  1.00  0.00           C
ATOM   3549  O21 POPEI 166      41.936 108.221  25.240  1.00  0.00           O
ATOM   3550  C21 POPEI 166      42.146 109.341  25.870  1.00  0.00           C
ATOM   3551  O22 POPEI 166      42.366 110.441  25.400  1.00  0.00           O
ATOM   3552  C22 POPEI 166      41.816 109.081  27.350  1.00  0.00           C
ATOM   3555  C3  POPEI 166      40.496 107.011  23.660  1.00  0.00           C
ATOM   3558  O31 POPEI 166      39.986 106.271  24.800  1.00  0.00           O
ATOM   3559  C31 POPEI 166      39.016 106.861  25.500  1.00  0.00           C
ATOM   3560  O32 POPEI 166      38.596 107.991  25.330  1.00  0.00           O
ATOM   3561  C32 POPEI 166      38.486 105.901  26.590  1.00  0.00           C
ATOM   3564  C23 POPEI 166      42.356 110.171  28.310  1.00  0.00           C
ATOM   3567  C24 POPEI 166      41.786 109.991  29.730  1.00  0.00           C
ATOM   3570  C25 POPEI 166      42.576 110.751  30.800  1.00  0.00           C
ATOM   3573  C26 POPEI 166      42.556 112.271  30.640  1.00  0.00           C
ATOM   3576  C27 POPEI 166      43.446 112.971  31.670  1.00  0.00           C
ATOM   3579  C28 POPEI 166      43.226 114.491  31.740  1.00  0.00           C
ATOM   3582  C29 POPEI 166      41.936 114.841  32.450  1.00  0.00           C
ATOM   3584 0C21 POPEI 166      41.596 116.051  32.930  1.00  0.00           C
ATOM   3586 1C21 POPEI 166      42.406 117.311  32.820  1.00  0.00           C
ATOM   3589 2C21 POPEI 166      42.756 117.911  34.190  1.00  0.00           C
ATOM   3592 3C21 POPEI 166      43.276 119.351  34.100  1.00  0.00           C
ATOM   3595 4C21 POPEI 166      43.486 119.991  35.480  1.00  0.00           C
ATOM   3598 5C21 POPEI 166      43.836 121.481  35.380  1.00  0.00           C
ATOM   3601 6C21 POPEI 166      43.846 122.191  36.740  1.00  0.00           C
ATOM   3604 7C21 POPEI 166      44.046 123.701  36.590  1.00  0.00           C
ATOM   3607 8C21 POPEI 166      43.986 124.493  37.900  1.00  0.00           C
ATOM   3611  C33 POPEI 166      37.916 106.601  27.870  1.00  0.00           C
ATOM   3614  C34 POPEI 166      36.836 105.751  28.580  1.00  0.00           C
ATOM   3617  C35 POPEI 166      36.526 106.171  30.030  1.00  0.00           C
ATOM   3620  C36 POPEI 166      35.386 105.371  30.690  1.00  0.00           C
ATOM   3623  C37 POPEI 166      35.306 105.511  32.220  1.00  0.00           C
ATOM   3626  C38 POPEI 166      35.516 104.171  32.970  1.00  0.00           C
ATOM   3629  C39 POPEI 166      35.436 104.281  34.500  1.00  0.00           C
ATOM   3632 0C31 POPEI 166      34.006 104.351  35.080  1.00  0.00           C
ATOM   3635 1C31 POPEI 166      34.026 104.511  36.610  1.00  0.00           C
ATOM   3638 2C31 POPEI 166      32.666 104.701  37.290  1.00  0.00           C
ATOM   3641 3C31 POPEI 166      31.896 103.401  37.580  1.00  0.00           C
ATOM   3644 4C31 POPEI 166      30.936 103.531  38.780  1.00  0.00           C
ATOM   3647 5C31 POPEI 166      30.186 102.231  39.110  1.00  0.00           C
ATOM   3650 6C31 POPEI 166      29.316 102.361  40.370  1.00  0.00           C
ATOM   3654  NH3 POPEJ 167     117.196 108.741  67.090  1.00  0.00           N
ATOM   3658  C12 POPEJ 167     116.666 107.921  68.220  1.00  0.00           C
ATOM   3661  C11 POPEJ 167     117.196 106.481  68.130  1.00  0.00           C
ATOM   3664  P   POPEJ 167     115.676 104.701  67.010  1.00  0.00           P
ATOM   3665  O13 POPEJ 167     114.716 104.941  68.100  1.00  0.00           O
ATOM   3666  O14 POPEJ 167     116.446 103.441  67.090  1.00  0.00           O
ATOM   3667  O11 POPEJ 167     114.966 104.761  65.610  1.00  0.00           O
ATOM   3668  O12 POPEJ 167     116.736 105.871  66.910  1.00  0.00           O
ATOM   3669  C1  POPEJ 167     115.766 104.671  64.430  1.00  0.00           C
ATOM   3672  C2  POPEJ 167     114.916 105.031  63.180  1.00  0.00           C
ATOM   3674  O21 POPEJ 167     115.176 106.391  62.780  1.00  0.00           O
ATOM   3675  C21 POPEJ 167     114.616 107.401  63.410  1.00  0.00           C
ATOM   3676  O22 POPEJ 167     113.996 107.371  64.460  1.00  0.00           O
ATOM   3677  C22 POPEJ 167     114.936 108.701  62.660  1.00  0.00           C
ATOM   3680  C3  POPEJ 167     113.416 104.661  63.390  1.00  0.00           C
ATOM   3683  O31 POPEJ 167     112.656 104.501  62.180  1.00  0.00           O
ATOM   3684  C31 POPEJ 167     112.296 105.601  61.540  1.00  0.00           C
ATOM   3685  O32 POPEJ 167     113.046 106.371  60.970  1.00  0.00           O
ATOM   3686  C32 POPEJ 167     110.786 105.731  61.610  1.00  0.00           C
ATOM   3689  C23 POPEJ 167     113.676 109.561  62.400  1.00  0.00           C
ATOM   3692  C24 POPEJ 167     113.836 110.561  61.240  1.00  0.00           C
ATOM   3695  C25 POPEJ 167     114.036 109.871  59.890  1.00  0.00           C
ATOM   3698  C26 POPEJ 167     114.036 110.831  58.690  1.00  0.00           C
ATOM   3701  C27 POPEJ 167     114.396 110.091  57.390  1.00  0.00           C
ATOM   3704  C28 POPEJ 167     114.306 111.011  56.160  1.00  0.00           C
ATOM   3707  C29 POPEJ 167     114.876 110.341  54.930  1.00  0.00           C
ATOM   3709 0C21 POPEJ 167     114.186 109.911  53.850  1.00  0.00           C
ATOM   3711 1C21 POPEJ 167     112.696 110.011  53.630  1.00  0.00           C
ATOM   3714 2C21 POPEJ 167     112.326 111.211  52.740  1.00  0.00           C
ATOM   3717 3C21 POPEJ 167     112.786 111.061  51.280  1.00  0.00           C
ATOM   3720 4C21 POPEJ 167     112.516 112.321  50.440  1.00  0.00           C
ATOM   3723 5C21 POPEJ 167     112.886 112.151  48.960  1.00  0.00           C
ATOM   3726 6C21 POPEJ 167     111.846 111.331  48.170  1.00  0.00           C
ATOM   3729 7C21 POPEJ 167     112.386 110.831  46.830  1.00  0.00           C
ATOM   3732 8C21 POPEJ 167     111.376 109.981  46.040  1.00  0.00           C
ATOM   3736  C33 POPEJ 167     110.236 106.761  60.610  1.00  0.00           C
ATOM   3739  C34 POPEJ 167     108.706 106.751  60.560  1.00  0.00           C
ATOM   3742  C35 POPEJ 167     108.136 107.661  59.460  1.00  0.00           C
ATOM   3745  C36 POPEJ 167     108.236 107.031  58.060  1.00  0.00           C
ATOM   3748  C37 POPEJ 167     107.636 107.891  56.950  1.00  0.00           C
ATOM   3751  C38 POPEJ 167     107.946 107.341  55.550  1.00  0.00           C
ATOM   3754  C39 POPEJ 167     107.196 108.091  54.430  1.00  0.00           C
ATOM   3757 0C31 POPEJ 167     106.026 107.301  53.830  1.00  0.00           C
ATOM   3760 1C31 POPEJ 167     105.166 108.171  52.900  1.00  0.00           C
ATOM   3763 2C31 POPEJ 167     104.266 107.391  51.930  1.00  0.00           C
ATOM   3766 3C31 POPEJ 167     103.156 106.521  52.550  1.00  0.00           C
ATOM   3769 4C31 POPEJ 167     102.206 107.281  53.470  1.00  0.00           C
ATOM   3772 5C31 POPEJ 167     100.796 106.671  53.560  1.00  0.00           C
ATOM   3775 6C31 POPEJ 167      99.866 107.481  54.460  1.00  0.00           C
ATOM   3779  NH3 POPEK 168      79.566 118.081  19.150  1.00  0.00           N
ATOM   3783  C12 POPEK 168      81.026 118.041  19.520  1.00  0.00           C
ATOM   3786  C11 POPEK 168      81.786 117.261  18.440  1.00  0.00           C
ATOM   3789  P   POPEK 168      81.526 114.661  18.800  1.00  0.00           P
ATOM   3790  O13 POPEK 168      80.506 113.641  18.450  1.00  0.00           O
ATOM   3791  O14 POPEK 168      82.936 114.391  18.520  1.00  0.00           O
ATOM   3792  O11 POPEK 168      81.366 115.011  20.350  1.00  0.00           O
ATOM   3793  O12 POPEK 168      81.106 116.041  18.130  1.00  0.00           O
ATOM   3794  C1  POPEK 168      82.336 114.401  21.240  1.00  0.00           C
ATOM   3797  C2  POPEK 168      82.036 114.691  22.730  1.00  0.00           C
ATOM   3799  O21 POPEK 168      82.596 115.971  23.060  1.00  0.00           O
ATOM   3800  C21 POPEK 168      81.776 116.961  23.340  1.00  0.00           C
ATOM   3801  O22 POPEK 168      81.786 118.061  22.830  1.00  0.00           O
ATOM   3802  C22 POPEK 168      80.776 116.631  24.460  1.00  0.00           C
ATOM   3805  C3  POPEK 168      82.646 113.591  23.660  1.00  0.00           C
ATOM   3808  O31 POPEK 168      81.946 113.521  24.930  1.00  0.00           O
ATOM   3809  C31 POPEK 168      82.696 113.651  26.030  1.00  0.00           C
ATOM   3810  O32 POPEK 168      83.876 113.911  26.040  1.00  0.00           O
ATOM   3811  C32 POPEK 168      81.816 113.521  27.270  1.00  0.00           C
ATOM   3814  C23 POPEK 168      80.856 117.651  25.620  1.00  0.00           C
ATOM   3817  C24 POPEK 168      79.876 117.301  26.740  1.00  0.00           C
ATOM   3820  C25 POPEK 168      80.066 118.121  28.020  1.00  0.00           C
ATOM   3823  C26 POPEK 168      78.966 117.791  29.040  1.00  0.00           C
ATOM   3826  C27 POPEK 168      79.186 118.341  30.460  1.00  0.00           C
ATOM   3829  C28 POPEK 168      78.856 119.841  30.640  1.00  0.00           C
ATOM   3832  C29 POPEK 168      80.036 120.771  30.490  1.00  0.00           C
ATOM   3834 0C21 POPEK 168      80.446 121.701  31.390  1.00  0.00           C
ATOM   3836 1C21 POPEK 168      79.806 122.051  32.710  1.00  0.00           C
ATOM   3839 2C21 POPEK 168      79.746 123.581  32.950  1.00  0.00           C
ATOM   3842 3C21 POPEK 168      81.116 124.191  33.290  1.00  0.00           C
ATOM   3845 4C21 POPEK 168      81.016 125.673  33.690  1.00  0.00           C
ATOM   3848 5C21 POPEK 168      82.366 126.283  34.100  1.00  0.00           C
ATOM   3851 6C21 POPEK 168      83.366 126.373  32.930  1.00  0.00           C
ATOM   3854 7C21 POPEK 168      84.776 126.793  33.370  1.00  0.00           C
ATOM   3857 8C21 POPEK 168      85.766 126.903  32.220  1.00  0.00           C
ATOM   3861  C33 POPEK 168      82.246 114.521  28.370  1.00  0.00           C
ATOM   3864  C34 POPEK 168      81.386 114.471  29.650  1.00  0.00           C
ATOM   3867  C35 POPEK 168      81.496 113.151  30.430  1.00  0.00           C
ATOM   3870  C36 POPEK 168      80.346 112.171  30.170  1.00  0.00           C
ATOM   3873  C37 POPEK 168      80.596 110.761  30.740  1.00  0.00           C
ATOM   3876  C38 POPEK 168      80.806 110.721  32.260  1.00  0.00           C
ATOM   3879  C39 POPEK 168      81.076 109.291  32.770  1.00  0.00           C
ATOM   3882 0C31 POPEK 168      81.516 109.261  34.250  1.00  0.00           C
ATOM   3885 1C31 POPEK 168      82.076 107.881  34.650  1.00  0.00           C
ATOM   3888 2C31 POPEK 168      82.696 107.871  36.060  1.00  0.00           C
ATOM   3891 3C31 POPEK 168      83.926 106.951  36.190  1.00  0.00           C
ATOM   3894 4C31 POPEK 168      85.156 107.491  35.430  1.00  0.00           C
ATOM   3897 5C31 POPEK 168      86.436 106.681  35.680  1.00  0.00           C
ATOM   3900 6C31 POPEK 168      87.636 107.221  34.890  1.00  0.00           C
ATOM   3904  NH3 POPEL 169      31.296  77.471  24.790  1.00  0.00           N
ATOM   3908  C12 POPEL 169      31.856  77.041  23.450  1.00  0.00           C
ATOM   3911  C11 POPEL 169      31.876  78.191  22.410  1.00  0.00           C
ATOM   3914  P   POPEL 169      33.856  79.741  23.140  1.00  0.00           P
ATOM   3915  O13 POPEL 169      34.516  80.181  21.880  1.00  0.00           O
ATOM   3916  O14 POPEL 169      34.436  78.581  23.830  1.00  0.00           O
ATOM   3917  O11 POPEL 169      33.726  80.981  24.120  1.00  0.00           O
ATOM   3918  O12 POPEL 169      32.326  79.441  22.910  1.00  0.00           O
ATOM   3919  C1  POPEL 169      33.136  80.751  25.410  1.00  0.00           C
ATOM   3922  C2  POPEL 169      34.206  80.241  26.420  1.00  0.00           C
ATOM   3924  O21 POPEL 169      33.666  80.171  27.750  1.00  0.00           O
ATOM   3925  C21 POPEL 169      32.886  79.121  27.920  1.00  0.00           C
ATOM   3926  O22 POPEL 169      32.636  78.281  27.060  1.00  0.00           O
ATOM   3927  C22 POPEL 169      32.456  79.031  29.370  1.00  0.00           C
ATOM   3930  C3  POPEL 169      35.426  81.181  26.380  1.00  0.00           C
ATOM   3933  O31 POPEL 169      36.116  81.241  27.650  1.00  0.00           O
ATOM   3934  C31 POPEL 169      35.776  82.291  28.380  1.00  0.00           C
ATOM   3935  O32 POPEL 169      35.036  83.201  28.040  1.00  0.00           O
ATOM   3936  C32 POPEL 169      36.496  82.221  29.740  1.00  0.00           C
ATOM   3939  C23 POPEL 169      31.876  77.651  29.710  1.00  0.00           C
ATOM   3942  C24 POPEL 169      30.896  77.671  30.890  1.00  0.00           C
ATOM   3945  C25 POPEL 169      31.326  78.571  32.050  1.00  0.00           C
ATOM   3948  C26 POPEL 169      30.486  78.321  33.300  1.00  0.00           C
ATOM   3951  C27 POPEL 169      30.706  79.391  34.370  1.00  0.00           C
ATOM   3954  C28 POPEL 169      30.126  78.991  35.730  1.00  0.00           C
ATOM   3957  C29 POPEL 169      30.366  80.071  36.760  1.00  0.00           C
ATOM   3959 0C21 POPEL 169      30.416  79.911  38.090  1.00  0.00           C
ATOM   3961 1C21 POPEL 169      30.206  78.631  38.850  1.00  0.00           C
ATOM   3964 2C21 POPEL 169      28.956  78.691  39.750  1.00  0.00           C
ATOM   3967 3C21 POPEL 169      28.756  77.371  40.510  1.00  0.00           C
ATOM   3970 4C21 POPEL 169      27.446  77.281  41.290  1.00  0.00           C
ATOM   3973 5C21 POPEL 169      27.186  75.861  41.820  1.00  0.00           C
ATOM   3976 6C21 POPEL 169      28.026  75.501  43.050  1.00  0.00           C
ATOM   3979 7C21 POPEL 169      28.036  74.001  43.350  1.00  0.00           C
ATOM   3982 8C21 POPEL 169      28.816  73.641  44.620  1.00  0.00           C
ATOM   3986  C33 POPEL 169      38.026  82.471  29.630  1.00  0.00           C
ATOM   3989  C34 POPEL 169      38.816  82.091  30.900  1.00  0.00           C
ATOM   3992  C35 POPEL 169      38.386  82.791  32.200  1.00  0.00           C
ATOM   3995  C36 POPEL 169      39.046  84.161  32.470  1.00  0.00           C
ATOM   3998  C37 POPEL 169      38.526  85.301  31.590  1.00  0.00           C
ATOM   4001  C38 POPEL 169      38.976  86.681  32.100  1.00  0.00           C
ATOM   4004  C39 POPEL 169      38.186  87.151  33.330  1.00  0.00           C
ATOM   4007 0C31 POPEL 169      38.706  88.461  33.930  1.00  0.00           C
ATOM   4010 1C31 POPEL 169      37.896  88.921  35.160  1.00  0.00           C
ATOM   4013 2C31 POPEL 169      36.536  89.551  34.820  1.00  0.00           C
ATOM   4016 3C31 POPEL 169      35.676  89.921  36.040  1.00  0.00           C
ATOM   4019 4C31 POPEL 169      36.416  90.781  37.070  1.00  0.00           C
ATOM   4022 5C31 POPEL 169      35.536  91.211  38.250  1.00  0.00           C
ATOM   4025 6C31 POPEL 169      36.316  91.931  39.340  1.00  0.00           C
ATOM   4029  NH3 POPEM 170     121.006  82.731  21.960  1.00  0.00           N
ATOM   4033  C12 POPEM 170     121.206  81.371  21.340  1.00  0.00           C
ATOM   4036  C11 POPEM 170     122.476  81.261  20.430  1.00  0.00           C
ATOM   4039  P   POPEM 170     124.386  82.071  22.050  1.00  0.00           P
ATOM   4040  O13 POPEM 170     123.786  83.381  21.770  1.00  0.00           O
ATOM   4041  O14 POPEM 170     125.876  81.981  22.040  1.00  0.00           O
ATOM   4042  O11 POPEM 170     123.836  81.601  23.440  1.00  0.00           O
ATOM   4043  O12 POPEM 170     123.726  81.001  21.100  1.00  0.00           O
ATOM   4044  C1  POPEM 170     124.286  82.091  24.700  1.00  0.00           C
ATOM   4047  C2  POPEM 170     124.186  80.951  25.750  1.00  0.00           C
ATOM   4049  O21 POPEM 170     124.646  81.351  27.050  1.00  0.00           O
ATOM   4050  C21 POPEM 170     123.746  81.981  27.800  1.00  0.00           C
ATOM   4051  O22 POPEM 170     122.716  82.481  27.400  1.00  0.00           O
ATOM   4052  C22 POPEM 170     124.176  81.911  29.270  1.00  0.00           C
ATOM   4055  C3  POPEM 170     124.996  79.691  25.310  1.00  0.00           C
ATOM   4058  O31 POPEM 170     124.446  78.501  25.890  1.00  0.00           O
ATOM   4059  C31 POPEM 170     124.636  78.211  27.180  1.00  0.00           C
ATOM   4060  O32 POPEM 170     123.806  77.621  27.860  1.00  0.00           O
ATOM   4061  C32 POPEM 170     126.006  78.561  27.720  1.00  0.00           C
ATOM   4064  C23 POPEM 170     123.086  82.491  30.190  1.00  0.00           C
ATOM   4067  C24 POPEM 170     123.256  82.131  31.680  1.00  0.00           C
ATOM   4070  C25 POPEM 170     124.566  82.611  32.320  1.00  0.00           C
ATOM   4073  C26 POPEM 170     125.616  81.501  32.490  1.00  0.00           C
ATOM   4076  C27 POPEM 170     126.846  81.991  33.270  1.00  0.00           C
ATOM   4079  C28 POPEM 170     127.846  80.851  33.590  1.00  0.00           C
ATOM   4082  C29 POPEM 170     129.026  81.361  34.370  1.00  0.00           C
ATOM   4084 0C21 POPEM 170     129.198  81.301  35.700  1.00  0.00           C
ATOM   4086 1C21 POPEM 170     128.256  80.711  36.720  1.00  0.00           C
ATOM   4089 2C21 POPEM 170     127.446  81.761  37.500  1.00  0.00           C
ATOM   4092 3C21 POPEM 170     128.286  82.851  38.180  1.00  0.00           C
ATOM   4095 4C21 POPEM 170     127.486  83.631  39.230  1.00  0.00           C
ATOM   4098 5C21 POPEM 170     127.726  83.101  40.650  1.00  0.00           C
ATOM   4101 6C21 POPEM 170     126.686  83.641  41.640  1.00  0.00           C
ATOM   4104 7C21 POPEM 170     127.006  83.311  43.100  1.00  0.00           C
ATOM   4107 8C21 POPEM 170     127.906  84.331  43.790  1.00  0.00           C
ATOM   4111  C33 POPEM 170     126.156  77.941  29.130  1.00  0.00           C
ATOM   4114  C34 POPEM 170     127.526  78.231  29.740  1.00  0.00           C
ATOM   4117  C35 POPEM 170     127.566  77.981  31.250  1.00  0.00           C
ATOM   4120  C36 POPEM 170     127.226  76.541  31.680  1.00  0.00           C
ATOM   4123  C37 POPEM 170     127.446  76.301  33.180  1.00  0.00           C
ATOM   4126  C38 POPEM 170     128.926  76.231  33.550  1.00  0.00           C
ATOM   4129  C39 POPEM 170     129.208  76.221  35.060  1.00  0.00           C
ATOM   4132 0C31 POPEM 170     128.896  74.891  35.750  1.00  0.00           C
ATOM   4135 1C31 POPEM 170     129.156  74.961  37.250  1.00  0.00           C
ATOM   4138 2C31 POPEM 170     128.946  73.641  38.000  1.00  0.00           C
ATOM   4141 3C31 POPEM 170     129.988  72.571  37.680  1.00  0.00           C
ATOM   4144 4C31 POPEM 170     130.298  71.701  38.900  1.00  0.00           C
ATOM   4147 5C31 POPEM 170     131.248  70.541  38.610  1.00  0.00           C
ATOM   4150 6C31 POPEM 170     131.508  69.661  39.840  1.00  0.00           C
ATOM   4154  NH3 POPEN 171      84.396  82.791  69.570  1.00  0.00           N
ATOM   4158  C12 POPEN 171      84.396  83.891  70.590  1.00  0.00           C
ATOM   4161  C11 POPEN 171      82.996  84.011  71.189  1.00  0.00           C
ATOM   4164  P   POPEN 171      80.856  85.351  70.580  1.00  0.00           P
ATOM   4165  O13 POPEN 171      81.416  86.511  71.310  1.00  0.00           O
ATOM   4166  O14 POPEN 171      79.846  84.571  71.320  1.00  0.00           O
ATOM   4167  O11 POPEN 171      80.286  85.871  69.190  1.00  0.00           O
ATOM   4168  O12 POPEN 171      82.076  84.421  70.170  1.00  0.00           O
ATOM   4169  C1  POPEN 171      81.166  85.981  68.069  1.00  0.00           C
ATOM   4172  C2  POPEN 171      81.076  84.731  67.150  1.00  0.00           C
ATOM   4174  O21 POPEN 171      82.276  84.671  66.350  1.00  0.00           O
ATOM   4175  C21 POPEN 171      82.526  83.481  65.810  1.00  0.00           C
ATOM   4176  O22 POPEN 171      82.036  82.421  66.170  1.00  0.00           O
ATOM   4177  C22 POPEN 171      83.516  83.631  64.660  1.00  0.00           C
ATOM   4180  C3  POPEN 171      79.776  84.781  66.270  1.00  0.00           C
ATOM   4183  O31 POPEN 171      79.886  83.981  65.080  1.00  0.00           O
ATOM   4184  C31 POPEN 171      78.746  83.631  64.500  1.00  0.00           C
ATOM   4185  O32 POPEN 171      77.646  84.071  64.790  1.00  0.00           O
ATOM   4186  C32 POPEN 171      79.046  82.601  63.400  1.00  0.00           C
ATOM   4189  C23 POPEN 171      82.946  83.021  63.360  1.00  0.00           C
ATOM   4192  C24 POPEN 171      83.936  83.151  62.190  1.00  0.00           C
ATOM   4195  C25 POPEN 171      84.426  81.801  61.640  1.00  0.00           C
ATOM   4198  C26 POPEN 171      83.376  81.021  60.830  1.00  0.00           C
ATOM   4201  C27 POPEN 171      83.936  79.671  60.350  1.00  0.00           C
ATOM   4204  C28 POPEN 171      83.126  78.981  59.240  1.00  0.00           C
ATOM   4207  C29 POPEN 171      82.026  78.091  59.760  1.00  0.00           C
ATOM   4209 0C21 POPEN 171      80.786  77.961  59.240  1.00  0.00           C
ATOM   4211 1C21 POPEN 171      80.196  78.681  58.050  1.00  0.00           C
ATOM   4214 2C21 POPEN 171      80.556  77.981  56.730  1.00  0.00           C
ATOM   4217 3C21 POPEN 171      79.716  78.451  55.530  1.00  0.00           C
ATOM   4220 4C21 POPEN 171      80.156  77.761  54.230  1.00  0.00           C
ATOM   4223 5C21 POPEN 171      79.256  78.051  53.010  1.00  0.00           C
ATOM   4226 6C21 POPEN 171      77.896  77.351  53.090  1.00  0.00           C
ATOM   4229 7C21 POPEN 171      77.046  77.501  51.819  1.00  0.00           C
ATOM   4232 8C21 POPEN 171      75.706  76.771  51.930  1.00  0.00           C
ATOM   4236  C33 POPEN 171      77.806  81.831  62.910  1.00  0.00           C
ATOM   4239  C34 POPEN 171      78.166  80.751  61.850  1.00  0.00           C
ATOM   4242  C35 POPEN 171      78.566  81.261  60.460  1.00  0.00           C
ATOM   4245  C36 POPEN 171      77.576  82.291  59.910  1.00  0.00           C
ATOM   4248  C37 POPEN 171      77.696  82.511  58.410  1.00  0.00           C
ATOM   4251  C38 POPEN 171      77.066  83.861  58.000  1.00  0.00           C
ATOM   4254  C39 POPEN 171      76.056  83.741  56.870  1.00  0.00           C
ATOM   4257 0C31 POPEN 171      76.686  83.691  55.470  1.00  0.00           C
ATOM   4260 1C31 POPEN 171      75.606  83.571  54.389  1.00  0.00           C
ATOM   4263 2C31 POPEN 171      76.066  83.951  52.980  1.00  0.00           C
ATOM   4266 3C31 POPEN 171      76.306  85.451  52.790  1.00  0.00           C
ATOM   4269 4C31 POPEN 171      76.666  85.801  51.340  1.00  0.00           C
ATOM   4272 5C31 POPEN 171      76.766  87.311  51.120  1.00  0.00           C
ATOM   4275 6C31 POPEN 171      77.126  87.681  49.680  1.00  0.00           C
ATOM   4279  NH3 POPEO 172      60.816  10.151  61.910  1.00  0.00           N
ATOM   4283  C12 POPEO 172      60.956   8.651  62.010  1.00  0.00           C
ATOM   4286  C11 POPEO 172      59.566   8.001  62.140  1.00  0.00           C
ATOM   4289  P   POPEO 172      60.096   5.761  63.390  1.00  0.00           P
ATOM   4290  O13 POPEO 172      61.526   6.071  63.590  1.00  0.00           O
ATOM   4291  O14 POPEO 172      59.156   6.061  64.490  1.00  0.00           O
ATOM   4292  O11 POPEO 172      59.916   4.241  62.970  1.00  0.00           O
ATOM   4293  O12 POPEO 172      59.586   6.571  62.110  1.00  0.00           O
ATOM   4294  C1  POPEO 172      59.016   3.891  61.910  1.00  0.00           C
ATOM   4297  C2  POPEO 172      59.206   2.401  61.500  1.00  0.00           C
ATOM   4299  O21 POPEO 172      58.646   2.141  60.200  1.00  0.00           O
ATOM   4300  C21 POPEO 172      57.346   2.311  59.990  1.00  0.00           C
ATOM   4301  O22 POPEO 172      56.506   2.621  60.820  1.00  0.00           O
ATOM   4302  C22 POPEO 172      57.096   2.121  58.490  1.00  0.00           C
ATOM   4305  C3  POPEO 172      58.736   1.411  62.610  1.00  0.00           C
ATOM   4308  O31 POPEO 172      59.156   0.061  62.340  1.00  0.00           O
ATOM   4309  C31 POPEO 172      58.416  -0.609  61.470  1.00  0.00           C
ATOM   4310  O32 POPEO 172      57.256  -0.349  61.170  1.00  0.00           O
ATOM   4311  C32 POPEO 172      59.286  -1.689  60.840  1.00  0.00           C
ATOM   4314  C23 POPEO 172      55.596   2.141  58.120  1.00  0.00           C
ATOM   4317  C24 POPEO 172      55.366   2.561  56.660  1.00  0.00           C
ATOM   4320  C25 POPEO 172      55.816   1.531  55.620  1.00  0.00           C
ATOM   4323  C26 POPEO 172      55.666   2.101  54.200  1.00  0.00           C
ATOM   4326  C27 POPEO 172      56.026   1.091  53.100  1.00  0.00           C
ATOM   4329  C28 POPEO 172      54.786   0.401  52.510  1.00  0.00           C
ATOM   4332  C29 POPEO 172      55.126  -0.619  51.450  1.00  0.00           C
ATOM   4334 0C21 POPEO 172      55.686  -0.379  50.250  1.00  0.00           C
ATOM   4336 1C21 POPEO 172      56.086   0.971  49.700  1.00  0.00           C
ATOM   4339 2C21 POPEO 172      56.196   1.021  48.170  1.00  0.00           C
ATOM   4342 3C21 POPEO 172      57.296   0.101  47.600  1.00  0.00           C
ATOM   4345 4C21 POPEO 172      57.636   0.441  46.140  1.00  0.00           C
ATOM   4348 5C21 POPEO 172      58.616  -0.559  45.510  1.00  0.00           C
ATOM   4351 6C21 POPEO 172      59.106  -0.089  44.130  1.00  0.00           C
ATOM   4354 7C21 POPEO 172      60.066  -1.079  43.460  1.00  0.00           C
ATOM   4357 8C21 POPEO 172      60.616  -0.589  42.120  1.00  0.00           C
ATOM   4361  C33 POPEO 172      59.356  -1.609  59.310  1.00  0.00           C
ATOM   4364  C34 POPEO 172      58.046  -1.999  58.630  1.00  0.00           C
ATOM   4367  C35 POPEO 172      58.226  -2.419  57.160  1.00  0.00           C
ATOM   4370  C36 POPEO 172      58.946  -1.379  56.290  1.00  0.00           C
ATOM   4373  C37 POPEO 172      58.956  -1.779  54.810  1.00  0.00           C
ATOM   4376  C38 POPEO 172      59.796  -0.829  53.950  1.00  0.00           C
ATOM   4379  C39 POPEO 172      59.496  -0.929  52.450  1.00  0.00           C
ATOM   4382 0C31 POPEO 172      59.616  -2.329  51.850  1.00  0.00           C
ATOM   4385 1C31 POPEO 172      59.116  -2.349  50.400  1.00  0.00           C
ATOM   4388 2C31 POPEO 172      58.966  -3.749  49.800  1.00  0.00           C
ATOM   4391 3C31 POPEO 172      58.356  -3.669  48.390  1.00  0.00           C
ATOM   4394 4C31 POPEO 172      58.036  -5.031  47.760  1.00  0.00           C
ATOM   4397 5C31 POPEO 172      57.356  -4.881  46.400  1.00  0.00           C
ATOM   4400 6C31 POPEO 172      56.916  -6.221  45.780  1.00  0.00           C
ATOM   4404  NH3 POPEP 173       6.236  -0.979  26.970  1.00  0.00           N
ATOM   4408  C12 POPEP 173       6.736  -0.769  25.560  1.00  0.00           C
ATOM   4411  C11 POPEP 173       5.566  -0.599  24.570  1.00  0.00           C
ATOM   4414  P   POPEP 173       4.976   1.951  24.660  1.00  0.00           P
ATOM   4415  O13 POPEP 173       3.686   2.591  24.310  1.00  0.00           O
ATOM   4416  O14 POPEP 173       6.126   2.121  23.750  1.00  0.00           O
ATOM   4417  O11 POPEP 173       5.396   2.461  26.080  1.00  0.00           O
ATOM   4418  O12 POPEP 173       4.676   0.431  24.960  1.00  0.00           O
ATOM   4419  C1  POPEP 173       5.606   3.861  26.360  1.00  0.00           C
ATOM   4422  C2  POPEP 173       4.366   4.481  27.050  1.00  0.00           C
ATOM   4424  O21 POPEP 173       4.676   5.751  27.680  1.00  0.00           O
ATOM   4425  C21 POPEP 173       5.356   5.721  28.820  1.00  0.00           C
ATOM   4426  O22 POPEP 173       5.786   4.711  29.360  1.00  0.00           O
ATOM   4427  C22 POPEP 173       5.456   7.101  29.470  1.00  0.00           C
ATOM   4430  C3  POPEP 173       3.686   3.431  27.990  1.00  0.00           C
ATOM   4433  O31 POPEP 173       2.766   4.061  28.900  1.00  0.00           O
ATOM   4434  C31 POPEP 173       2.766   3.781  30.220  1.00  0.00           C
ATOM   4435  O32 POPEP 173       2.176   4.481  31.030  1.00  0.00           O
ATOM   4436  C32 POPEP 173       3.526   2.511  30.620  1.00  0.00           C
ATOM   4439  C23 POPEP 173       6.176   7.011  30.840  1.00  0.00           C
ATOM   4442  C24 POPEP 173       5.866   8.171  31.800  1.00  0.00           C
ATOM   4445  C25 POPEP 173       6.256   7.841  33.250  1.00  0.00           C
ATOM   4448  C26 POPEP 173       5.786   8.901  34.260  1.00  0.00           C
ATOM   4451  C27 POPEP 173       6.106   8.501  35.710  1.00  0.00           C
ATOM   4454  C28 POPEP 173       5.596   9.521  36.750  1.00  0.00           C
ATOM   4457  C29 POPEP 173       6.346  10.821  36.690  1.00  0.00           C
ATOM   4459 0C21 POPEP 173       6.536  11.691  37.700  1.00  0.00           C
ATOM   4461 1C21 POPEP 173       5.996  11.561  39.110  1.00  0.00           C
ATOM   4464 2C21 POPEP 173       7.116  11.601  40.180  1.00  0.00           C
ATOM   4467 3C21 POPEP 173       7.806  12.961  40.290  1.00  0.00           C
ATOM   4470 4C21 POPEP 173       8.806  13.061  41.450  1.00  0.00           C
ATOM   4473 5C21 POPEP 173      10.106  12.271  41.230  1.00  0.00           C
ATOM   4476 6C21 POPEP 173      11.196  12.661  42.240  1.00  0.00           C
ATOM   4479 7C21 POPEP 173      12.566  12.031  41.910  1.00  0.00           C
ATOM   4482 8C21 POPEP 173      13.676  12.471  42.870  1.00  0.00           C
ATOM   4486  C33 POPEP 173       3.226   1.921  32.020  1.00  0.00           C
ATOM   4489  C34 POPEP 173       4.316   0.891  32.410  1.00  0.00           C
ATOM   4492  C35 POPEP 173       4.226   0.371  33.850  1.00  0.00           C
ATOM   4495  C36 POPEP 173       4.706   1.381  34.900  1.00  0.00           C
ATOM   4498  C37 POPEP 173       4.586   0.881  36.350  1.00  0.00           C
ATOM   4501  C38 POPEP 173       5.236   1.851  37.340  1.00  0.00           C
ATOM   4504  C39 POPEP 173       4.966   1.531  38.820  1.00  0.00           C
ATOM   4507 0C31 POPEP 173       3.536   1.891  39.280  1.00  0.00           C
ATOM   4510 1C31 POPEP 173       2.716   0.681  39.740  1.00  0.00           C
ATOM   4513 2C31 POPEP 173       1.296   1.031  40.230  1.00  0.00           C
ATOM   4516 3C31 POPEP 173       1.236   1.931  41.480  1.00  0.00           C
ATOM   4519 4C31 POPEP 173       1.896   1.321  42.730  1.00  0.00           C
ATOM   4522 5C31 POPEP 173       3.146   2.091  43.180  1.00  0.00           C
ATOM   4525 6C31 POPEP 173       3.816   1.481  44.410  1.00  0.00           C
ATOM   4529  NH3 POPEQ 174      72.896 132.433  64.200  1.00  0.00           N
ATOM   4533  C12 POPEQ 174      74.066 132.323  65.120  1.00  0.00           C
ATOM   4536  C11 POPEQ 174      74.436 130.843  65.310  1.00  0.00           C
ATOM   4539  P   POPEQ 174      76.176 129.363  66.550  1.00  0.00           P
ATOM   4540  O13 POPEQ 174      76.746 129.543  67.900  1.00  0.00           O
ATOM   4541  O14 POPEQ 174      75.126 128.323  66.460  1.00  0.00           O
ATOM   4542  O11 POPEQ 174      77.336 129.083  65.510  1.00  0.00           O
ATOM   4543  O12 POPEQ 174      75.606 130.763  66.110  1.00  0.00           O
ATOM   4544  C1  POPEQ 174      77.066 128.593  64.190  1.00  0.00           C
ATOM   4547  C2  POPEQ 174      78.276 128.793  63.230  1.00  0.00           C
ATOM   4549  O21 POPEQ 174      77.946 128.153  61.980  1.00  0.00           O
ATOM   4550  C21 POPEQ 174      77.396 128.953  61.090  1.00  0.00           C
ATOM   4551  O22 POPEQ 174      77.396 130.173  61.140  1.00  0.00           O
ATOM   4552  C22 POPEQ 174      76.706 128.143  60.010  1.00  0.00           C
ATOM   4555  C3  POPEQ 174      79.586 128.163  63.790  1.00  0.00           C
ATOM   4558  O31 POPEQ 174      80.756 128.533  63.030  1.00  0.00           O
ATOM   4559  C31 POPEQ 174      81.286 127.593  62.230  1.00  0.00           C
ATOM   4560  O32 POPEQ 174      80.816 126.493  62.020  1.00  0.00           O
ATOM   4561  C32 POPEQ 174      82.606 128.093  61.630  1.00  0.00           C
ATOM   4564  C23 POPEQ 174      76.036 129.073  58.970  1.00  0.00           C
ATOM   4567  C24 POPEQ 174      75.276 128.303  57.890  1.00  0.00           C
ATOM   4570  C25 POPEQ 174      74.886 129.203  56.700  1.00  0.00           C
ATOM   4573  C26 POPEQ 174      74.286 128.403  55.540  1.00  0.00           C
ATOM   4576  C27 POPEQ 174      74.306 129.193  54.220  1.00  0.00           C
ATOM   4579  C28 POPEQ 174      73.846 128.323  53.030  1.00  0.00           C
ATOM   4582  C29 POPEQ 174      74.066 128.993  51.700  1.00  0.00           C
ATOM   4584 0C21 POPEQ 174      73.206 129.803  51.060  1.00  0.00           C
ATOM   4586 1C21 POPEQ 174      71.836 130.223  51.550  1.00  0.00           C
ATOM   4589 2C21 POPEQ 174      70.716 129.773  50.600  1.00  0.00           C
ATOM   4592 3C21 POPEQ 174      69.316 129.823  51.220  1.00  0.00           C
ATOM   4595 4C21 POPEQ 174      68.176 129.893  50.190  1.00  0.00           C
ATOM   4598 5C21 POPEQ 174      68.226 128.813  49.100  1.00  0.00           C
ATOM   4601 6C21 POPEQ 174      67.296 129.153  47.920  1.00  0.00           C
ATOM   4604 7C21 POPEQ 174      67.636 128.363  46.650  1.00  0.00           C
ATOM   4607 8C21 POPEQ 174      66.976 128.943  45.400  1.00  0.00           C
ATOM   4611  C33 POPEQ 174      82.646 128.053  60.080  1.00  0.00           C
ATOM   4614  C34 POPEQ 174      84.036 127.673  59.540  1.00  0.00           C
ATOM   4617  C35 POPEQ 174      84.226 127.963  58.040  1.00  0.00           C
ATOM   4620  C36 POPEQ 174      83.456 127.033  57.090  1.00  0.00           C
ATOM   4623  C37 POPEQ 174      82.556 127.803  56.120  1.00  0.00           C
ATOM   4626  C38 POPEQ 174      81.736 126.883  55.200  1.00  0.00           C
ATOM   4629  C39 POPEQ 174      82.456 126.483  53.900  1.00  0.00           C
ATOM   4632 0C31 POPEQ 174      81.816 125.233  53.290  1.00  0.00           C
ATOM   4635 1C31 POPEQ 174      82.276 124.903  51.860  1.00  0.00           C
ATOM   4638 2C31 POPEQ 174      82.006 123.431  51.500  1.00  0.00           C
ATOM   4641 3C31 POPEQ 174      82.036 123.141  50.000  1.00  0.00           C
ATOM   4644 4C31 POPEQ 174      80.686 123.431  49.319  1.00  0.00           C
ATOM   4647 5C31 POPEQ 174      80.606 122.851  47.900  1.00  0.00           C
ATOM   4650 6C31 POPEQ 174      79.176 122.831  47.350  1.00  0.00           C
ATOM   4654  NH3 POPER 175      59.596 126.263  67.200  1.00  0.00           N
ATOM   4658  C12 POPER 175      60.356 125.063  67.690  1.00  0.00           C
ATOM   4661  C11 POPER 175      59.886 123.761  67.000  1.00  0.00           C
ATOM   4664  P   POPER 175      61.906 122.161  67.460  1.00  0.00           P
ATOM   4665  O13 POPER 175      62.746 123.301  67.880  1.00  0.00           O
ATOM   4666  O14 POPER 175      62.186 120.871  68.139  1.00  0.00           O
ATOM   4667  O11 POPER 175      62.106 122.031  65.880  1.00  0.00           O
ATOM   4668  O12 POPER 175      60.406 122.601  67.660  1.00  0.00           O
ATOM   4669  C1  POPER 175      61.646 120.861  65.180  1.00  0.00           C
ATOM   4672  C2  POPER 175      61.446 121.121  63.650  1.00  0.00           C
ATOM   4674  O21 POPER 175      62.706 121.331  62.940  1.00  0.00           O
ATOM   4675  C21 POPER 175      63.136 120.241  62.300  1.00  0.00           C
ATOM   4676  O22 POPER 175      62.686 119.121  62.420  1.00  0.00           O
ATOM   4677  C22 POPER 175      64.296 120.591  61.350  1.00  0.00           C
ATOM   4680  C3  POPER 175      60.536 122.361  63.410  1.00  0.00           C
ATOM   4683  O31 POPER 175      60.446 122.681  62.000  1.00  0.00           O
ATOM   4684  C31 POPER 175      59.526 121.951  61.360  1.00  0.00           C
ATOM   4685  O32 POPER 175      58.546 121.461  61.880  1.00  0.00           O
ATOM   4686  C32 POPER 175      59.986 121.761  59.910  1.00  0.00           C
ATOM   4689  C23 POPER 175      64.226 119.831  60.000  1.00  0.00           C
ATOM   4692  C24 POPER 175      63.666 120.681  58.840  1.00  0.00           C
ATOM   4695  C25 POPER 175      63.576 119.891  57.520  1.00  0.00           C
ATOM   4698  C26 POPER 175      63.346 120.751  56.270  1.00  0.00           C
ATOM   4701  C27 POPER 175      61.886 120.841  55.790  1.00  0.00           C
ATOM   4704  C28 POPER 175      61.716 121.671  54.490  1.00  0.00           C
ATOM   4707  C29 POPER 175      62.316 121.031  53.260  1.00  0.00           C
ATOM   4709 0C21 POPER 175      61.996 121.291  51.980  1.00  0.00           C
ATOM   4711 1C21 POPER 175      60.986 122.301  51.490  1.00  0.00           C
ATOM   4714 2C21 POPER 175      59.766 121.671  50.800  1.00  0.00           C
ATOM   4717 3C21 POPER 175      60.036 121.101  49.400  1.00  0.00           C
ATOM   4720 4C21 POPER 175      58.746 120.581  48.760  1.00  0.00           C
ATOM   4723 5C21 POPER 175      58.926 119.931  47.380  1.00  0.00           C
ATOM   4726 6C21 POPER 175      57.606 119.301  46.920  1.00  0.00           C
ATOM   4729 7C21 POPER 175      57.646 118.711  45.510  1.00  0.00           C
ATOM   4732 8C21 POPER 175      56.296 118.081  45.120  1.00  0.00           C
ATOM   4736  C33 POPER 175      58.866 121.411  58.900  1.00  0.00           C
ATOM   4739  C34 POPER 175      58.106 122.621  58.360  1.00  0.00           C
ATOM   4742  C35 POPER 175      57.116 122.261  57.240  1.00  0.00           C
ATOM   4745  C36 POPER 175      57.756 122.021  55.860  1.00  0.00           C
ATOM   4748  C37 POPER 175      56.716 121.641  54.800  1.00  0.00           C
ATOM   4751  C38 POPER 175      57.346 121.331  53.430  1.00  0.00           C
ATOM   4754  C39 POPER 175      56.366 121.441  52.240  1.00  0.00           C
ATOM   4757 0C31 POPER 175      55.216 120.411  52.280  1.00  0.00           C
ATOM   4760 1C31 POPER 175      54.286 120.541  51.060  1.00  0.00           C
ATOM   4763 2C31 POPER 175      53.026 119.671  51.140  1.00  0.00           C
ATOM   4766 3C31 POPER 175      53.276 118.201  50.760  1.00  0.00           C
ATOM   4769 4C31 POPER 175      51.996 117.361  50.790  1.00  0.00           C
ATOM   4772 5C31 POPER 175      52.206 115.891  50.440  1.00  0.00           C
ATOM   4775 6C31 POPER 175      50.946 115.041  50.650  1.00  0.00           C
ATOM   4779  NH3 POPES 176      69.946  63.091  23.220  1.00  0.00           N
ATOM   4783  C12 POPES 176      69.916  61.851  24.050  1.00  0.00           C
ATOM   4786  C11 POPES 176      71.066  60.901  23.670  1.00  0.00           C
ATOM   4789  P   POPES 176      70.126  58.871  24.950  1.00  0.00           P
ATOM   4790  O13 POPES 176      70.646  57.691  25.680  1.00  0.00           O
ATOM   4791  O14 POPES 176      69.396  58.571  23.700  1.00  0.00           O
ATOM   4792  O11 POPES 176      69.216  59.711  25.910  1.00  0.00           O
ATOM   4793  O12 POPES 176      71.286  59.891  24.650  1.00  0.00           O
ATOM   4794  C1  POPES 176      68.086  59.101  26.520  1.00  0.00           C
ATOM   4797  C2  POPES 176      67.816  59.731  27.910  1.00  0.00           C
ATOM   4799  O21 POPES 176      66.696  59.021  28.470  1.00  0.00           O
ATOM   4800  C21 POPES 176      66.646  59.011  29.780  1.00  0.00           C
ATOM   4801  O22 POPES 176      67.526  59.371  30.550  1.00  0.00           O
ATOM   4802  C22 POPES 176      65.286  58.491  30.230  1.00  0.00           C
ATOM   4805  C3  POPES 176      67.546  61.261  27.730  1.00  0.00           C
ATOM   4808  O31 POPES 176      67.236  61.981  28.950  1.00  0.00           O
ATOM   4809  C31 POPES 176      65.936  62.081  29.210  1.00  0.00           C
ATOM   4810  O32 POPES 176      65.046  61.501  28.600  1.00  0.00           O
ATOM   4811  C32 POPES 176      65.656  62.961  30.420  1.00  0.00           C
ATOM   4814  C23 POPES 176      64.946  59.041  31.630  1.00  0.00           C
ATOM   4817  C24 POPES 176      63.606  58.551  32.190  1.00  0.00           C
ATOM   4820  C25 POPES 176      63.346  59.081  33.610  1.00  0.00           C
ATOM   4823  C26 POPES 176      62.306  58.261  34.380  1.00  0.00           C
ATOM   4826  C27 POPES 176      62.136  58.781  35.810  1.00  0.00           C
ATOM   4829  C28 POPES 176      61.256  57.861  36.680  1.00  0.00           C
ATOM   4832  C29 POPES 176      61.136  58.381  38.090  1.00  0.00           C
ATOM   4834 0C21 POPES 176      61.906  58.041  39.140  1.00  0.00           C
ATOM   4836 1C21 POPES 176      63.086  57.091  39.120  1.00  0.00           C
ATOM   4839 2C21 POPES 176      64.286  57.731  39.840  1.00  0.00           C
ATOM   4842 3C21 POPES 176      65.546  56.851  39.790  1.00  0.00           C
ATOM   4845 4C21 POPES 176      66.696  57.341  40.690  1.00  0.00           C
ATOM   4848 5C21 POPES 176      66.386  57.201  42.190  1.00  0.00           C
ATOM   4851 6C21 POPES 176      67.606  57.391  43.090  1.00  0.00           C
ATOM   4854 7C21 POPES 176      67.296  57.091  44.560  1.00  0.00           C
ATOM   4857 8C21 POPES 176      68.496  57.311  45.490  1.00  0.00           C
ATOM   4861  C33 POPES 176      66.506  64.241  30.520  1.00  0.00           C
ATOM   4864  C34 POPES 176      65.926  65.171  31.590  1.00  0.00           C
ATOM   4867  C35 POPES 176      66.586  66.551  31.620  1.00  0.00           C
ATOM   4870  C36 POPES 176      68.066  66.531  32.040  1.00  0.00           C
ATOM   4873  C37 POPES 176      68.326  67.351  33.310  1.00  0.00           C
ATOM   4876  C38 POPES 176      67.896  66.641  34.600  1.00  0.00           C
ATOM   4879  C39 POPES 176      68.286  67.471  35.830  1.00  0.00           C
ATOM   4882 0C31 POPES 176      68.426  66.661  37.120  1.00  0.00           C
ATOM   4885 1C31 POPES 176      69.166  67.491  38.180  1.00  0.00           C
ATOM   4888 2C31 POPES 176      69.516  66.751  39.470  1.00  0.00           C
ATOM   4891 3C31 POPES 176      70.496  67.551  40.350  1.00  0.00           C
ATOM   4894 4C31 POPES 176      70.146  69.051  40.450  1.00  0.00           C
ATOM   4897 5C31 POPES 176      71.076  69.851  41.370  1.00  0.00           C
ATOM   4900 6C31 POPES 176      70.756  71.341  41.360  1.00  0.00           C
ATOM   4904  NH3 POPET 177      75.666  87.931  67.690  1.00  0.00           N
ATOM   4908  C12 POPET 177      76.696  86.841  67.610  1.00  0.00           C
ATOM   4911  C11 POPET 177      76.346  85.631  68.500  1.00  0.00           C
ATOM   4914  P   POPET 177      73.786  85.071  68.560  1.00  0.00           P
ATOM   4915  O13 POPET 177      73.756  84.541  69.939  1.00  0.00           O
ATOM   4916  O14 POPET 177      73.476  86.511  68.350  1.00  0.00           O
ATOM   4917  O11 POPET 177      72.866  84.211  67.610  1.00  0.00           O
ATOM   4918  O12 POPET 177      75.236  84.891  67.980  1.00  0.00           O
ATOM   4919  C1  POPET 177      73.316  83.371  66.550  1.00  0.00           C
ATOM   4922  C2  POPET 177      73.046  84.011  65.160  1.00  0.00           C
ATOM   4924  O21 POPET 177      72.946  82.991  64.140  1.00  0.00           O
ATOM   4925  C21 POPET 177      72.126  83.321  63.130  1.00  0.00           C
ATOM   4926  O22 POPET 177      71.376  84.281  63.120  1.00  0.00           O
ATOM   4927  C22 POPET 177      72.296  82.351  61.950  1.00  0.00           C
ATOM   4930  C3  POPET 177      74.146  85.041  64.740  1.00  0.00           C
ATOM   4933  O31 POPET 177      73.716  85.771  63.570  1.00  0.00           O
ATOM   4934  C31 POPET 177      74.626  86.351  62.820  1.00  0.00           C
ATOM   4935  O32 POPET 177      75.826  86.361  63.030  1.00  0.00           O
ATOM   4936  C32 POPET 177      73.946  87.051  61.660  1.00  0.00           C
ATOM   4939  C23 POPET 177      72.776  83.091  60.680  1.00  0.00           C
ATOM   4942  C24 POPET 177      72.646  82.291  59.360  1.00  0.00           C
ATOM   4945  C25 POPET 177      73.486  81.011  59.300  1.00  0.00           C
ATOM   4948  C26 POPET 177      73.436  80.341  57.920  1.00  0.00           C
ATOM   4951  C27 POPET 177      74.186  79.001  57.890  1.00  0.00           C
ATOM   4954  C28 POPET 177      74.586  78.541  56.470  1.00  0.00           C
ATOM   4957  C29 POPET 177      73.456  78.351  55.490  1.00  0.00           C
ATOM   4959 0C21 POPET 177      72.586  77.321  55.420  1.00  0.00           C
ATOM   4961 1C21 POPET 177      72.506  76.131  56.350  1.00  0.00           C
ATOM   4964 2C21 POPET 177      73.646  75.101  56.240  1.00  0.00           C
ATOM   4967 3C21 POPET 177      73.766  74.391  54.890  1.00  0.00           C
ATOM   4970 4C21 POPET 177      75.076  73.591  54.750  1.00  0.00           C
ATOM   4973 5C21 POPET 177      75.286  72.531  55.850  1.00  0.00           C
ATOM   4976 6C21 POPET 177      76.646  71.831  55.770  1.00  0.00           C
ATOM   4979 7C21 POPET 177      76.816  70.771  56.870  1.00  0.00           C
ATOM   4982 8C21 POPET 177      78.216  70.161  56.950  1.00  0.00           C
ATOM   4986  C33 POPET 177      74.956  87.521  60.590  1.00  0.00           C
ATOM   4989  C34 POPET 177      75.506  88.941  60.790  1.00  0.00           C
ATOM   4992  C35 POPET 177      75.776  89.581  59.420  1.00  0.00           C
ATOM   4995  C36 POPET 177      76.276  91.031  59.420  1.00  0.00           C
ATOM   4998  C37 POPET 177      75.836  91.711  58.120  1.00  0.00           C
ATOM   5001  C38 POPET 177      76.506  93.051  57.830  1.00  0.00           C
ATOM   5004  C39 POPET 177      75.936  93.671  56.540  1.00  0.00           C
ATOM   5007 0C31 POPET 177      76.876  94.691  55.880  1.00  0.00           C
ATOM   5010 1C31 POPET 177      76.276  95.261  54.590  1.00  0.00           C
ATOM   5013 2C31 POPET 177      77.226  96.221  53.850  1.00  0.00           C
ATOM   5016 3C31 POPET 177      78.366  95.501  53.110  1.00  0.00           C
ATOM   5019 4C31 POPET 177      79.216  96.471  52.280  1.00  0.00           C
ATOM   5022 5C31 POPET 177      80.266  95.761  51.400  1.00  0.00           C
ATOM   5025 6C31 POPET 177      80.846  96.641  50.300  1.00  0.00           C
ATOM   5029  NH3 POPEU 178      62.986 101.421  22.630  1.00  0.00           N
ATOM   5033  C12 POPEU 178      63.786 102.691  22.550  1.00  0.00           C
ATOM   5036  C11 POPEU 178      65.276 102.501  22.880  1.00  0.00           C
ATOM   5039  P   POPEU 178      67.186 104.231  23.610  1.00  0.00           P
ATOM   5040  O13 POPEU 178      68.366 103.881  22.810  1.00  0.00           O
ATOM   5041  O14 POPEU 178      67.066 105.631  24.050  1.00  0.00           O
ATOM   5042  O11 POPEU 178      67.176 103.301  24.880  1.00  0.00           O
ATOM   5043  O12 POPEU 178      65.876 103.791  22.840  1.00  0.00           O
ATOM   5044  C1  POPEU 178      68.006 103.661  25.990  1.00  0.00           C
ATOM   5047  C2  POPEU 178      67.166 103.691  27.290  1.00  0.00           C
ATOM   5049  O21 POPEU 178      68.076 103.521  28.400  1.00  0.00           O
ATOM   5050  C21 POPEU 178      67.996 104.421  29.360  1.00  0.00           C
ATOM   5051  O22 POPEU 178      67.296 105.431  29.340  1.00  0.00           O
ATOM   5052  C22 POPEU 178      68.886 104.001  30.520  1.00  0.00           C
ATOM   5055  C3  POPEU 178      66.146 102.511  27.250  1.00  0.00           C
ATOM   5058  O31 POPEU 178      65.646 102.181  28.550  1.00  0.00           O
ATOM   5059  C31 POPEU 178      64.506 102.771  28.890  1.00  0.00           C
ATOM   5060  O32 POPEU 178      63.926 103.621  28.240  1.00  0.00           O
ATOM   5061  C32 POPEU 178      64.046 102.161  30.210  1.00  0.00           C
ATOM   5064  C23 POPEU 178      68.076 103.261  31.610  1.00  0.00           C
ATOM   5067  C24 POPEU 178      68.916 103.001  32.870  1.00  0.00           C
ATOM   5070  C25 POPEU 178      68.326 101.921  33.780  1.00  0.00           C
ATOM   5073  C26 POPEU 178      67.196 102.411  34.700  1.00  0.00           C
ATOM   5076  C27 POPEU 178      66.496 101.231  35.400  1.00  0.00           C
ATOM   5079  C28 POPEU 178      65.576 101.671  36.560  1.00  0.00           C
ATOM   5082  C29 POPEU 178      64.576 100.591  36.920  1.00  0.00           C
ATOM   5084 0C21 POPEU 178      64.546  99.871  38.050  1.00  0.00           C
ATOM   5086 1C21 POPEU 178      65.536  99.961  39.180  1.00  0.00           C
ATOM   5089 2C21 POPEU 178      65.206  98.921  40.270  1.00  0.00           C
ATOM   5092 3C21 POPEU 178      66.286  98.831  41.370  1.00  0.00           C
ATOM   5095 4C21 POPEU 178      66.016  97.661  42.320  1.00  0.00           C
ATOM   5098 5C21 POPEU 178      67.086  97.451  43.410  1.00  0.00           C
ATOM   5101 6C21 POPEU 178      68.506  97.271  42.870  1.00  0.00           C
ATOM   5104 7C21 POPEU 178      69.436  96.601  43.880  1.00  0.00           C
ATOM   5107 8C21 POPEU 178      70.896  96.551  43.440  1.00  0.00           C
ATOM   5111  C33 POPEU 178      63.556 103.201  31.240  1.00  0.00           C
ATOM   5114  C34 POPEU 178      63.026 102.491  32.490  1.00  0.00           C
ATOM   5117  C35 POPEU 178      62.186 103.391  33.410  1.00  0.00           C
ATOM   5120  C36 POPEU 178      62.686 103.341  34.850  1.00  0.00           C
ATOM   5123  C37 POPEU 178      61.736 103.981  35.870  1.00  0.00           C
ATOM   5126  C38 POPEU 178      62.186 103.591  37.280  1.00  0.00           C
ATOM   5129  C39 POPEU 178      61.196 103.901  38.400  1.00  0.00           C
ATOM   5132 0C31 POPEU 178      61.776 103.401  39.730  1.00  0.00           C
ATOM   5135 1C31 POPEU 178      60.796 103.461  40.900  1.00  0.00           C
ATOM   5138 2C31 POPEU 178      61.426 102.971  42.220  1.00  0.00           C
ATOM   5141 3C31 POPEU 178      61.736 101.471  42.210  1.00  0.00           C
ATOM   5144 4C31 POPEU 178      62.116 100.921  43.590  1.00  0.00           C
ATOM   5147 5C31 POPEU 178      62.026  99.401  43.670  1.00  0.00           C
ATOM   5150 6C31 POPEU 178      62.136  98.861  45.090  1.00  0.00           C
ATOM   5154  NH3 POPEV 179      86.346   1.371  65.800  1.00  0.00           N
ATOM   5158  C12 POPEV 179      85.526   1.451  64.540  1.00  0.00           C
ATOM   5161  C11 POPEV 179      84.556   2.651  64.590  1.00  0.00           C
ATOM   5164  P   POPEV 179      83.216   4.231  63.000  1.00  0.00           P
ATOM   5165  O13 POPEV 179      83.106   4.981  64.270  1.00  0.00           O
ATOM   5166  O14 POPEV 179      84.056   4.851  61.950  1.00  0.00           O
ATOM   5167  O11 POPEV 179      81.756   3.911  62.480  1.00  0.00           O
ATOM   5168  O12 POPEV 179      83.816   2.801  63.370  1.00  0.00           O
ATOM   5169  C1  POPEV 179      81.386   2.671  61.870  1.00  0.00           C
ATOM   5172  C2  POPEV 179      80.836   2.881  60.430  1.00  0.00           C
ATOM   5174  O21 POPEV 179      81.796   3.681  59.710  1.00  0.00           O
ATOM   5175  C21 POPEV 179      82.316   3.101  58.660  1.00  0.00           C
ATOM   5176  O22 POPEV 179      81.906   2.081  58.139  1.00  0.00           O
ATOM   5177  C22 POPEV 179      83.606   3.811  58.260  1.00  0.00           C
ATOM   5180  C3  POPEV 179      79.466   3.591  60.420  1.00  0.00           C
ATOM   5183  O31 POPEV 179      78.856   3.531  59.110  1.00  0.00           O
ATOM   5184  C31 POPEV 179      77.526   3.691  59.120  1.00  0.00           C
ATOM   5185  O32 POPEV 179      76.866   3.961  60.100  1.00  0.00           O
ATOM   5186  C32 POPEV 179      76.936   3.491  57.720  1.00  0.00           C
ATOM   5189  C23 POPEV 179      84.316   3.061  57.100  1.00  0.00           C
ATOM   5192  C24 POPEV 179      85.816   3.361  56.960  1.00  0.00           C
ATOM   5195  C25 POPEV 179      86.496   2.451  55.920  1.00  0.00           C
ATOM   5198  C26 POPEV 179      86.036   2.721  54.480  1.00  0.00           C
ATOM   5201  C27 POPEV 179      86.486   1.641  53.480  1.00  0.00           C
ATOM   5204  C28 POPEV 179      85.816   1.771  52.090  1.00  0.00           C
ATOM   5207  C29 POPEV 179      86.256   3.021  51.390  1.00  0.00           C
ATOM   5209 0C21 POPEV 179      86.616   3.151  50.100  1.00  0.00           C
ATOM   5211 1C21 POPEV 179      86.566   2.081  49.040  1.00  0.00           C
ATOM   5214 2C21 POPEV 179      86.136   2.701  47.700  1.00  0.00           C
ATOM   5217 3C21 POPEV 179      86.076   1.691  46.550  1.00  0.00           C
ATOM   5220 4C21 POPEV 179      85.846   2.381  45.190  1.00  0.00           C
ATOM   5223 5C21 POPEV 179      87.096   3.081  44.630  1.00  0.00           C
ATOM   5226 6C21 POPEV 179      88.046   2.131  43.900  1.00  0.00           C
ATOM   5229 7C21 POPEV 179      89.406   2.771  43.590  1.00  0.00           C
ATOM   5232 8C21 POPEV 179      90.326   1.861  42.780  1.00  0.00           C
ATOM   5236  C33 POPEV 179      77.936   2.991  56.640  1.00  0.00           C
ATOM   5239  C34 POPEV 179      77.336   2.961  55.230  1.00  0.00           C
ATOM   5242  C35 POPEV 179      78.386   2.651  54.140  1.00  0.00           C
ATOM   5245  C36 POPEV 179      77.846   2.831  52.710  1.00  0.00           C
ATOM   5248  C37 POPEV 179      77.346   1.531  52.070  1.00  0.00           C
ATOM   5251  C38 POPEV 179      78.336   0.931  51.050  1.00  0.00           C
ATOM   5254  C39 POPEV 179      77.726  -0.169  50.150  1.00  0.00           C
ATOM   5257 0C31 POPEV 179      76.746   0.381  49.090  1.00  0.00           C
ATOM   5260 1C31 POPEV 179      76.006  -0.699  48.290  1.00  0.00           C
ATOM   5263 2C31 POPEV 179      76.626  -0.999  46.910  1.00  0.00           C
ATOM   5266 3C31 POPEV 179      77.976  -1.719  46.980  1.00  0.00           C
ATOM   5269 4C31 POPEV 179      78.536  -2.079  45.590  1.00  0.00           C
ATOM   5272 5C31 POPEV 179      79.846  -2.879  45.680  1.00  0.00           C
ATOM   5275 6C31 POPEV 179      80.316  -3.409  44.330  1.00  0.00           C
ATOM   5279  NH3 POPEW 180      -4.256 125.173  64.860  1.00  0.00           N
ATOM   5283  C12 POPEW 180      -4.106 125.643  66.290  1.00  0.00           C
ATOM   5286  C11 POPEW 180      -2.986 124.903  67.060  1.00  0.00           C
ATOM   5289  P   POPEW 180      -0.466 125.063  67.690  1.00  0.00           P
ATOM   5290  O13 POPEW 180      -0.536 125.993  68.830  1.00  0.00           O
ATOM   5291  O14 POPEW 180      -0.486 123.601  67.950  1.00  0.00           O
ATOM   5292  O11 POPEW 180       0.776 125.453  66.770  1.00  0.00           O
ATOM   5293  O12 POPEW 180      -1.676 125.383  66.710  1.00  0.00           O
ATOM   5294  C1  POPEW 180       0.706 126.653  65.960  1.00  0.00           C
ATOM   5297  C2  POPEW 180       0.946 126.343  64.460  1.00  0.00           C
ATOM   5299  O21 POPEW 180       0.116 127.213  63.640  1.00  0.00           O
ATOM   5300  C21 POPEW 180       0.806 127.943  62.750  1.00  0.00           C
ATOM   5301  O22 POPEW 180       2.016 128.063  62.730  1.00  0.00           O
ATOM   5302  C22 POPEW 180      -0.156 128.683  61.810  1.00  0.00           C
ATOM   5305  C3  POPEW 180       0.616 124.863  64.140  1.00  0.00           C
ATOM   5308  O31 POPEW 180       0.626 124.613  62.710  1.00  0.00           O
ATOM   5309  C31 POPEW 180      -0.566 124.413  62.180  1.00  0.00           C
ATOM   5310  O32 POPEW 180      -1.636 124.523  62.760  1.00  0.00           O
ATOM   5311  C32 POPEW 180      -0.456 124.101  60.690  1.00  0.00           C
ATOM   5314  C23 POPEW 180       0.546 129.283  60.569  1.00  0.00           C
ATOM   5317  C24 POPEW 180       0.876 128.223  59.510  1.00  0.00           C
ATOM   5320  C25 POPEW 180       1.976 128.653  58.530  1.00  0.00           C
ATOM   5323  C26 POPEW 180       1.536 129.583  57.390  1.00  0.00           C
ATOM   5326  C27 POPEW 180       2.636 129.673  56.330  1.00  0.00           C
ATOM   5329  C28 POPEW 180       2.246 130.473  55.070  1.00  0.00           C
ATOM   5332  C29 POPEW 180       3.006 130.073  53.830  1.00  0.00           C
ATOM   5334 0C21 POPEW 180       4.316 130.253  53.580  1.00  0.00           C
ATOM   5336 1C21 POPEW 180       5.326 130.883  54.510  1.00  0.00           C
ATOM   5339 2C21 POPEW 180       6.786 130.623  54.100  1.00  0.00           C
ATOM   5342 3C21 POPEW 180       7.216 131.363  52.830  1.00  0.00           C
ATOM   5345 4C21 POPEW 180       8.706 131.153  52.510  1.00  0.00           C
ATOM   5348 5C21 POPEW 180       9.166 131.903  51.250  1.00  0.00           C
ATOM   5351 6C21 POPEW 180      10.646 131.673  50.950  1.00  0.00           C
ATOM   5354 7C21 POPEW 180      11.136 132.453  49.720  1.00  0.00           C
ATOM   5357 8C21 POPEW 180      12.626 132.253  49.420  1.00  0.00           C
ATOM   5361  C33 POPEW 180      -1.826 123.601  60.170  1.00  0.00           C
ATOM   5364  C34 POPEW 180      -1.916 123.571  58.640  1.00  0.00           C
ATOM   5367  C35 POPEW 180      -3.066 124.443  58.110  1.00  0.00           C
ATOM   5370  C36 POPEW 180      -2.786 125.943  58.120  1.00  0.00           C
ATOM   5373  C37 POPEW 180      -4.056 126.763  57.810  1.00  0.00           C
ATOM   5376  C38 POPEW 180      -3.756 128.233  57.470  1.00  0.00           C
ATOM   5379  C39 POPEW 180      -5.016 129.073  57.220  1.00  0.00           C
ATOM   5382 0C31 POPEW 180      -4.656 130.453  56.660  1.00  0.00           C
ATOM   5385 1C31 POPEW 180      -5.856 131.413  56.530  1.00  0.00           C
ATOM   5388 2C31 POPEW 180      -5.456 132.893  56.390  1.00  0.00           C
ATOM   5391 3C31 POPEW 180      -4.466 133.203  55.250  1.00  0.00           C
ATOM   5394 4C31 POPEW 180      -5.076 133.173  53.840  1.00  0.00           C
ATOM   5397 5C31 POPEW 180      -6.066 134.303  53.580  1.00  0.00           C
ATOM   5400 6C31 POPEW 180      -6.376 134.503  52.090  1.00  0.00           C
ATOM   5404  NH3 POPEX 181     112.266  33.041  70.370  1.00  0.00           N
ATOM   5408  C12 POPEX 181     112.086  31.611  70.780  1.00  0.00           C
ATOM   5411  C11 POPEX 181     110.906  31.021  70.009  1.00  0.00           C
ATOM   5414  P   POPEX 181     109.436  28.921  69.850  1.00  0.00           P
ATOM   5415  O13 POPEX 181     109.536  27.471  70.140  1.00  0.00           O
ATOM   5416  O14 POPEX 181     108.216  29.561  70.370  1.00  0.00           O
ATOM   5417  O11 POPEX 181     109.566  29.191  68.320  1.00  0.00           O
ATOM   5418  O12 POPEX 181     110.666  29.691  70.490  1.00  0.00           O
ATOM   5419  C1  POPEX 181     108.486  29.581  67.480  1.00  0.00           C
ATOM   5422  C2  POPEX 181     108.516  28.671  66.240  1.00  0.00           C
ATOM   5424  O21 POPEX 181     107.986  29.431  65.140  1.00  0.00           O
ATOM   5425  C21 POPEX 181     108.576  29.161  63.980  1.00  0.00           C
ATOM   5426  O22 POPEX 181     109.306  28.211  63.760  1.00  0.00           O
ATOM   5427  C22 POPEX 181     108.136  30.211  62.950  1.00  0.00           C
ATOM   5430  C3  POPEX 181     107.746  27.341  66.490  1.00  0.00           C
ATOM   5433  O31 POPEX 181     108.036  26.341  65.480  1.00  0.00           O
ATOM   5434  C31 POPEX 181     107.176  26.261  64.470  1.00  0.00           C
ATOM   5435  O32 POPEX 181     106.096  26.821  64.420  1.00  0.00           O
ATOM   5436  C32 POPEX 181     107.796  25.381  63.390  1.00  0.00           C
ATOM   5439  C23 POPEX 181     108.796  30.021  61.560  1.00  0.00           C
ATOM   5442  C24 POPEX 181     108.406  31.131  60.560  1.00  0.00           C
ATOM   5445  C25 POPEX 181     109.306  31.121  59.319  1.00  0.00           C
ATOM   5448  C26 POPEX 181     109.056  32.291  58.360  1.00  0.00           C
ATOM   5451  C27 POPEX 181     110.006  32.251  57.160  1.00  0.00           C
ATOM   5454  C28 POPEX 181     109.536  33.071  55.940  1.00  0.00           C
ATOM   5457  C29 POPEX 181     109.786  34.561  56.010  1.00  0.00           C
ATOM   5459 0C21 POPEX 181     109.226  35.471  55.190  1.00  0.00           C
ATOM   5461 1C21 POPEX 181     108.246  35.171  54.080  1.00  0.00           C
ATOM   5464 2C21 POPEX 181     108.926  34.871  52.730  1.00  0.00           C
ATOM   5467 3C21 POPEX 181     109.576  36.081  52.050  1.00  0.00           C
ATOM   5470 4C21 POPEX 181     110.366  35.651  50.810  1.00  0.00           C
ATOM   5473 5C21 POPEX 181     111.126  36.781  50.100  1.00  0.00           C
ATOM   5476 6C21 POPEX 181     110.246  37.651  49.180  1.00  0.00           C
ATOM   5479 7C21 POPEX 181     111.086  38.511  48.240  1.00  0.00           C
ATOM   5482 8C21 POPEX 181     110.276  39.361  47.260  1.00  0.00           C
ATOM   5486  C33 POPEX 181     106.976  25.311  62.080  1.00  0.00           C
ATOM   5489  C34 POPEX 181     107.826  24.821  60.900  1.00  0.00           C
ATOM   5492  C35 POPEX 181     106.976  24.461  59.670  1.00  0.00           C
ATOM   5495  C36 POPEX 181     107.856  23.991  58.510  1.00  0.00           C
ATOM   5498  C37 POPEX 181     107.066  23.581  57.260  1.00  0.00           C
ATOM   5501  C38 POPEX 181     108.006  23.381  56.060  1.00  0.00           C
ATOM   5504  C39 POPEX 181     108.276  24.661  55.270  1.00  0.00           C
ATOM   5507 0C31 POPEX 181     107.316  24.871  54.100  1.00  0.00           C
ATOM   5510 1C31 POPEX 181     107.686  26.111  53.260  1.00  0.00           C
ATOM   5513 2C31 POPEX 181     107.446  25.921  51.760  1.00  0.00           C
ATOM   5516 3C31 POPEX 181     105.966  25.781  51.370  1.00  0.00           C
ATOM   5519 4C31 POPEX 181     105.246  27.141  51.300  1.00  0.00           C
ATOM   5522 5C31 POPEX 181     103.786  27.021  50.840  1.00  0.00           C
ATOM   5525 6C31 POPEX 181     103.116  28.371  50.610  1.00  0.00           C
ATOM   5529  NH3 POPEY 182       2.716   4.911  23.500  1.00  0.00           N
ATOM   5533  C12 POPEY 182       1.236   5.001  23.270  1.00  0.00           C
ATOM   5536  C11 POPEY 182       0.436   4.431  24.450  1.00  0.00           C
ATOM   5539  P   POPEY 182      -1.996   3.791  25.100  1.00  0.00           P
ATOM   5540  O13 POPEY 182      -3.376   4.061  24.640  1.00  0.00           O
ATOM   5541  O14 POPEY 182      -1.636   2.381  25.330  1.00  0.00           O
ATOM   5542  O11 POPEY 182      -1.776   4.621  26.440  1.00  0.00           O
ATOM   5543  O12 POPEY 182      -0.956   4.461  24.110  1.00  0.00           O
ATOM   5544  C1  POPEY 182      -1.276   3.901  27.570  1.00  0.00           C
ATOM   5547  C2  POPEY 182      -1.456   4.631  28.940  1.00  0.00           C
ATOM   5549  O21 POPEY 182      -0.606   5.811  28.970  1.00  0.00           O
ATOM   5550  C21 POPEY 182      -0.976   6.721  29.870  1.00  0.00           C
ATOM   5551  O22 POPEY 182      -2.116   6.891  30.260  1.00  0.00           O
ATOM   5552  C22 POPEY 182       0.266   7.521  30.270  1.00  0.00           C
ATOM   5555  C3  POPEY 182      -1.036   3.621  30.050  1.00  0.00           C
ATOM   5558  O31 POPEY 182      -0.976   4.191  31.370  1.00  0.00           O
ATOM   5559  C31 POPEY 182      -0.506   3.321  32.270  1.00  0.00           C
ATOM   5560  O32 POPEY 182      -0.256   2.151  32.050  1.00  0.00           O
ATOM   5561  C32 POPEY 182      -0.386   4.001  33.640  1.00  0.00           C
ATOM   5564  C23 POPEY 182       0.116   8.431  31.510  1.00  0.00           C
ATOM   5567  C24 POPEY 182       1.456   9.121  31.810  1.00  0.00           C
ATOM   5570  C25 POPEY 182       1.446  10.111  32.980  1.00  0.00           C
ATOM   5573  C26 POPEY 182       1.586   9.461  34.370  1.00  0.00           C
ATOM   5576  C27 POPEY 182       0.416   9.801  35.310  1.00  0.00           C
ATOM   5579  C28 POPEY 182       0.666   9.411  36.780  1.00  0.00           C
ATOM   5582  C29 POPEY 182       1.646  10.331  37.480  1.00  0.00           C
ATOM   5584 0C21 POPEY 182       1.536  10.841  38.720  1.00  0.00           C
ATOM   5586 1C21 POPEY 182       0.406  10.591  39.690  1.00  0.00           C
ATOM   5589 2C21 POPEY 182       0.606   9.341  40.580  1.00  0.00           C
ATOM   5592 3C21 POPEY 182       1.346   9.581  41.910  1.00  0.00           C
ATOM   5595 4C21 POPEY 182       2.876   9.701  41.790  1.00  0.00           C
ATOM   5598 5C21 POPEY 182       3.536  10.291  43.060  1.00  0.00           C
ATOM   5601 6C21 POPEY 182       3.176   9.561  44.360  1.00  0.00           C
ATOM   5604 7C21 POPEY 182       3.956  10.101  45.569  1.00  0.00           C
ATOM   5607 8C21 POPEY 182       3.626   9.411  46.889  1.00  0.00           C
ATOM   5611  C33 POPEY 182       1.066   4.161  34.160  1.00  0.00           C
ATOM   5614  C34 POPEY 182       1.146   4.901  35.500  1.00  0.00           C
ATOM   5617  C35 POPEY 182       2.576   5.151  36.000  1.00  0.00           C
ATOM   5620  C36 POPEY 182       2.616   5.581  37.480  1.00  0.00           C
ATOM   5623  C37 POPEY 182       4.046   5.721  38.040  1.00  0.00           C
ATOM   5626  C38 POPEY 182       4.086   5.651  39.580  1.00  0.00           C
ATOM   5629  C39 POPEY 182       5.456   5.241  40.150  1.00  0.00           C
ATOM   5632 0C31 POPEY 182       6.346   6.411  40.600  1.00  0.00           C
ATOM   5635 1C31 POPEY 182       7.646   5.901  41.240  1.00  0.00           C
ATOM   5638 2C31 POPEY 182       8.476   6.991  41.940  1.00  0.00           C
ATOM   5641 3C31 POPEY 182       7.856   7.451  43.260  1.00  0.00           C
ATOM   5644 4C31 POPEY 182       8.736   8.441  44.030  1.00  0.00           C
ATOM   5647 5C31 POPEY 182       8.076   8.891  45.340  1.00  0.00           C
ATOM   5650 6C31 POPEY 182       8.876   9.941  46.110  1.00  0.00           C
ATOM   5654  NH3 POPEZ 183     118.006   7.491  24.660  1.00  0.00           N
ATOM   5658  C12 POPEZ 183     117.896   6.301  23.740  1.00  0.00           C
ATOM   5661  C11 POPEZ 183     117.156   5.131  24.410  1.00  0.00           C
ATOM   5664  P   POPEZ 183     118.526   3.011  25.150  1.00  0.00           P
ATOM   5665  O13 POPEZ 183     119.266   2.971  23.880  1.00  0.00           O
ATOM   5666  O14 POPEZ 183     117.426   2.021  25.270  1.00  0.00           O
ATOM   5667  O11 POPEZ 183     119.536   2.781  26.350  1.00  0.00           O
ATOM   5668  O12 POPEZ 183     117.976   4.481  25.400  1.00  0.00           O
ATOM   5669  C1  POPEZ 183     119.216   3.191  27.690  1.00  0.00           C
ATOM   5672  C2  POPEZ 183     118.576   2.061  28.540  1.00  0.00           C
ATOM   5674  O21 POPEZ 183     118.666   2.351  29.960  1.00  0.00           O
ATOM   5675  C21 POPEZ 183     117.846   3.291  30.400  1.00  0.00           C
ATOM   5676  O22 POPEZ 183     117.216   4.081  29.720  1.00  0.00           O
ATOM   5677  C22 POPEZ 183     117.746   3.241  31.930  1.00  0.00           C
ATOM   5680  C3  POPEZ 183     119.346   0.731  28.270  1.00  0.00           C
ATOM   5683  O31 POPEZ 183     119.216  -0.209  29.350  1.00  0.00           O
ATOM   5684  C31 POPEZ 183     118.176  -1.019  29.270  1.00  0.00           C
ATOM   5685  O32 POPEZ 183     117.346  -1.059  28.380  1.00  0.00           O
ATOM   5686  C32 POPEZ 183     118.206  -1.919  30.510  1.00  0.00           C
ATOM   5689  C23 POPEZ 183     116.356   3.721  32.420  1.00  0.00           C
ATOM   5692  C24 POPEZ 183     116.076   3.371  33.890  1.00  0.00           C
ATOM   5695  C25 POPEZ 183     116.736   4.331  34.910  1.00  0.00           C
ATOM   5698  C26 POPEZ 183     116.596   3.831  36.350  1.00  0.00           C
ATOM   5701  C27 POPEZ 183     117.636   2.751  36.710  1.00  0.00           C
ATOM   5704  C28 POPEZ 183     117.486   2.241  38.160  1.00  0.00           C
ATOM   5707  C29 POPEZ 183     118.656   1.391  38.570  1.00  0.00           C
ATOM   5709 0C21 POPEZ 183     118.996   1.101  39.840  1.00  0.00           C
ATOM   5711 1C21 POPEZ 183     118.236   1.491  41.090  1.00  0.00           C
ATOM   5714 2C21 POPEZ 183     118.986   2.511  41.970  1.00  0.00           C
ATOM   5717 3C21 POPEZ 183     118.316   2.711  43.340  1.00  0.00           C
ATOM   5720 4C21 POPEZ 183     119.116   2.091  44.490  1.00  0.00           C
ATOM   5723 5C21 POPEZ 183     118.316   1.881  45.790  1.00  0.00           C
ATOM   5726 6C21 POPEZ 183     117.326   0.711  45.700  1.00  0.00           C
ATOM   5729 7C21 POPEZ 183     116.676   0.351  47.040  1.00  0.00           C
ATOM   5732 8C21 POPEZ 183     115.726  -0.839  46.940  1.00  0.00           C
ATOM   5736  C33 POPEZ 183     116.816  -2.179  31.110  1.00  0.00           C
ATOM   5739  C34 POPEZ 183     116.246  -1.009  31.930  1.00  0.00           C
ATOM   5742  C35 POPEZ 183     116.976  -0.679  33.240  1.00  0.00           C
ATOM   5745  C36 POPEZ 183     117.296  -1.899  34.130  1.00  0.00           C
ATOM   5748  C37 POPEZ 183     117.736  -1.529  35.550  1.00  0.00           C
ATOM   5751  C38 POPEZ 183     118.156  -2.759  36.380  1.00  0.00           C
ATOM   5754  C39 POPEZ 183     118.336  -2.499  37.880  1.00  0.00           C
ATOM   5757 0C31 POPEZ 183     117.016  -2.199  38.620  1.00  0.00           C
ATOM   5760 1C31 POPEZ 183     117.186  -2.099  40.140  1.00  0.00           C
ATOM   5763 2C31 POPEZ 183     115.916  -1.609  40.860  1.00  0.00           C
ATOM   5766 3C31 POPEZ 183     114.966  -2.739  41.260  1.00  0.00           C
ATOM   5769 4C31 POPEZ 183     115.416  -3.479  42.530  1.00  0.00           C
ATOM   5772 5C31 POPEZ 183     114.526  -4.679  42.860  1.00  0.00           C
ATOM   5775 6C31 POPEZ 183     114.966  -5.421  44.130  1.00  0.00           C
ATOM   5779  NH3 POPEa 184      69.266  40.011  63.420  1.00  0.00           N
ATOM   5783  C12 POPEa 184      70.366  39.581  64.340  1.00  0.00           C
ATOM   5786  C11 POPEa 184      70.996  40.831  64.950  1.00  0.00           C
ATOM   5789  P   POPEa 184      73.556  40.271  65.370  1.00  0.00           P
ATOM   5790  O13 POPEa 184      74.206  39.401  66.380  1.00  0.00           O
ATOM   5791  O14 POPEa 184      73.596  39.741  64.000  1.00  0.00           O
ATOM   5792  O11 POPEa 184      74.236  41.691  65.420  1.00  0.00           O
ATOM   5793  O12 POPEa 184      72.066  40.511  65.830  1.00  0.00           O
ATOM   5794  C1  POPEa 184      73.546  42.921  65.150  1.00  0.00           C
ATOM   5797  C2  POPEa 184      73.366  43.211  63.630  1.00  0.00           C
ATOM   5799  O21 POPEa 184      74.576  43.321  62.870  1.00  0.00           O
ATOM   5800  C21 POPEa 184      75.796  43.201  63.280  1.00  0.00           C
ATOM   5801  O22 POPEa 184      76.256  43.271  64.410  1.00  0.00           O
ATOM   5802  C22 POPEa 184      76.706  43.141  62.060  1.00  0.00           C
ATOM   5805  C3  POPEa 184      72.456  44.451  63.340  1.00  0.00           C
ATOM   5808  O31 POPEa 184      72.036  44.611  61.960  1.00  0.00           O
ATOM   5809  C31 POPEa 184      71.006  43.841  61.590  1.00  0.00           C
ATOM   5810  O32 POPEa 184      70.536  42.931  62.260  1.00  0.00           O
ATOM   5811  C32 POPEa 184      70.536  44.251  60.200  1.00  0.00           C
ATOM   5814  C23 POPEa 184      76.016  42.611  60.780  1.00  0.00           C
ATOM   5817  C24 POPEa 184      75.996  41.081  60.660  1.00  0.00           C
ATOM   5820  C25 POPEa 184      74.666  40.401  61.040  1.00  0.00           C
ATOM   5823  C26 POPEa 184      73.626  40.341  59.910  1.00  0.00           C
ATOM   5826  C27 POPEa 184      73.916  39.271  58.830  1.00  0.00           C
ATOM   5829  C28 POPEa 184      72.906  39.291  57.650  1.00  0.00           C
ATOM   5832  C29 POPEa 184      71.536  38.811  58.050  1.00  0.00           C
ATOM   5834 0C21 POPEa 184      70.686  38.031  57.350  1.00  0.00           C
ATOM   5836 1C21 POPEa 184      70.876  37.471  55.970  1.00  0.00           C
ATOM   5839 2C21 POPEa 184      69.556  37.481  55.170  1.00  0.00           C
ATOM   5842 3C21 POPEa 184      69.586  36.571  53.930  1.00  0.00           C
ATOM   5845 4C21 POPEa 184      68.216  36.481  53.260  1.00  0.00           C
ATOM   5848 5C21 POPEa 184      68.196  35.631  51.980  1.00  0.00           C
ATOM   5851 6C21 POPEa 184      66.836  35.711  51.260  1.00  0.00           C
ATOM   5854 7C21 POPEa 184      66.796  34.931  49.940  1.00  0.00           C
ATOM   5857 8C21 POPEa 184      65.396  34.881  49.310  1.00  0.00           C
ATOM   5861  C33 POPEa 184      71.576  43.931  59.090  1.00  0.00           C
ATOM   5864  C34 POPEa 184      71.036  44.201  57.680  1.00  0.00           C
ATOM   5867  C35 POPEa 184      71.926  43.681  56.540  1.00  0.00           C
ATOM   5870  C36 POPEa 184      73.416  44.041  56.700  1.00  0.00           C
ATOM   5873  C37 POPEa 184      74.176  44.051  55.360  1.00  0.00           C
ATOM   5876  C38 POPEa 184      75.696  43.921  55.569  1.00  0.00           C
ATOM   5879  C39 POPEa 184      76.576  44.621  54.530  1.00  0.00           C
ATOM   5882 0C31 POPEa 184      76.336  44.171  53.090  1.00  0.00           C
ATOM   5885 1C31 POPEa 184      77.226  44.941  52.110  1.00  0.00           C
ATOM   5888 2C31 POPEa 184      76.836  44.731  50.639  1.00  0.00           C
ATOM   5891 3C31 POPEa 184      76.746  43.241  50.270  1.00  0.00           C
ATOM   5894 4C31 POPEa 184      76.556  43.021  48.760  1.00  0.00           C
ATOM   5897 5C31 POPEa 184      76.516  41.541  48.410  1.00  0.00           C
ATOM   5900 6C31 POPEa 184      76.336  41.291  46.920  1.00  0.00           C
ATOM   5904  NH3 POPEb 185      63.606  85.141  66.790  1.00  0.00           N
ATOM   5908  C12 POPEb 185      63.386  86.531  67.310  1.00  0.00           C
ATOM   5911  C11 POPEb 185      61.956  86.771  67.840  1.00  0.00           C
ATOM   5914  P   POPEb 185      62.276  89.351  68.040  1.00  0.00           P
ATOM   5915  O13 POPEb 185      61.656  90.441  68.850  1.00  0.00           O
ATOM   5916  O14 POPEb 185      63.746  89.341  67.890  1.00  0.00           O
ATOM   5917  O11 POPEb 185      61.646  89.281  66.590  1.00  0.00           O
ATOM   5918  O12 POPEb 185      61.886  87.951  68.650  1.00  0.00           O
ATOM   5919  C1  POPEb 185      62.356  89.891  65.510  1.00  0.00           C
ATOM   5922  C2  POPEb 185      61.926  89.301  64.140  1.00  0.00           C
ATOM   5924  O21 POPEb 185      62.876  89.731  63.150  1.00  0.00           O
ATOM   5925  C21 POPEb 185      63.986  89.011  63.080  1.00  0.00           C
ATOM   5926  O22 POPEb 185      64.206  87.961  63.660  1.00  0.00           O
ATOM   5927  C22 POPEb 185      64.956  89.721  62.130  1.00  0.00           C
ATOM   5930  C3  POPEb 185      60.496  89.741  63.760  1.00  0.00           C
ATOM   5933  O31 POPEb 185      60.246  89.491  62.350  1.00  0.00           O
ATOM   5934  C31 POPEb 185      60.396  90.561  61.550  1.00  0.00           C
ATOM   5935  O32 POPEb 185      60.526  91.711  61.930  1.00  0.00           O
ATOM   5936  C32 POPEb 185      60.406  90.121  60.090  1.00  0.00           C
ATOM   5939  C23 POPEb 185      64.906  89.151  60.700  1.00  0.00           C
ATOM   5942  C24 POPEb 185      65.956  89.771  59.780  1.00  0.00           C
ATOM   5945  C25 POPEb 185      65.946  89.121  58.390  1.00  0.00           C
ATOM   5948  C26 POPEb 185      66.986  89.711  57.440  1.00  0.00           C
ATOM   5951  C27 POPEb 185      66.986  89.001  56.070  1.00  0.00           C
ATOM   5954  C28 POPEb 185      67.866  89.721  55.030  1.00  0.00           C
ATOM   5957  C29 POPEb 185      67.896  88.951  53.740  1.00  0.00           C
ATOM   5959 0C21 POPEb 185      68.976  88.681  52.990  1.00  0.00           C
ATOM   5961 1C21 POPEb 185      70.386  89.171  53.250  1.00  0.00           C
ATOM   5964 2C21 POPEb 185      71.196  88.251  54.190  1.00  0.00           C
ATOM   5967 3C21 POPEb 185      72.626  88.781  54.350  1.00  0.00           C
ATOM   5970 4C21 POPEb 185      73.506  87.911  55.260  1.00  0.00           C
ATOM   5973 5C21 POPEb 185      74.936  88.471  55.320  1.00  0.00           C
ATOM   5976 6C21 POPEb 185      75.916  87.621  56.130  1.00  0.00           C
ATOM   5979 7C21 POPEb 185      77.336  88.181  56.040  1.00  0.00           C
ATOM   5982 8C21 POPEb 185      78.356  87.431  56.900  1.00  0.00           C
ATOM   5986  C33 POPEb 185      60.416  91.301  59.090  1.00  0.00           C
ATOM   5989  C34 POPEb 185      60.156  90.801  57.660  1.00  0.00           C
ATOM   5992  C35 POPEb 185      61.426  90.331  56.940  1.00  0.00           C
ATOM   5995  C36 POPEb 185      62.156  91.501  56.270  1.00  0.00           C
ATOM   5998  C37 POPEb 185      63.376  91.061  55.440  1.00  0.00           C
ATOM   6001  C38 POPEb 185      63.376  91.761  54.070  1.00  0.00           C
ATOM   6004  C39 POPEb 185      64.566  91.391  53.180  1.00  0.00           C
ATOM   6007 0C31 POPEb 185      64.136  91.381  51.710  1.00  0.00           C
ATOM   6010 1C31 POPEb 185      65.306  91.501  50.730  1.00  0.00           C
ATOM   6013 2C31 POPEb 185      64.826  91.511  49.270  1.00  0.00           C
ATOM   6016 3C31 POPEb 185      65.876  92.041  48.290  1.00  0.00           C
ATOM   6019 4C31 POPEb 185      67.086  91.111  48.110  1.00  0.00           C
ATOM   6022 5C31 POPEb 185      68.326  91.871  47.630  1.00  0.00           C
ATOM   6025 6C31 POPEb 185      69.546  90.971  47.420  1.00  0.00           C
ATOM   6029  NH3 POPEc 186      49.396   0.831  18.280  1.00  0.00           N
ATOM   6033  C12 POPEc 186      49.216  -0.649  18.430  1.00  0.00           C
ATOM   6036  C11 POPEc 186      47.736  -0.999  18.240  1.00  0.00           C
ATOM   6039  P   POPEc 186      45.576  -0.389  19.550  1.00  0.00           P
ATOM   6040  O13 POPEc 186      45.016   0.861  20.100  1.00  0.00           O
ATOM   6041  O14 POPEc 186      44.756  -1.059  18.530  1.00  0.00           O
ATOM   6042  O11 POPEc 186      45.946  -1.369  20.720  1.00  0.00           O
ATOM   6043  O12 POPEc 186      46.956  -0.019  18.910  1.00  0.00           O
ATOM   6044  C1  POPEc 186      47.156  -1.189  21.480  1.00  0.00           C
ATOM   6047  C2  POPEc 186      47.126  -2.019  22.800  1.00  0.00           C
ATOM   6049  O21 POPEc 186      47.116  -1.179  23.970  1.00  0.00           O
ATOM   6050  C21 POPEc 186      48.166  -0.409  24.180  1.00  0.00           C
ATOM   6051  O22 POPEc 186      49.156  -0.299  23.480  1.00  0.00           O
ATOM   6052  C22 POPEc 186      47.886   0.381  25.460  1.00  0.00           C
ATOM   6055  C3  POPEc 186      48.226  -3.139  22.880  1.00  0.00           C
ATOM   6058  O31 POPEc 186      47.986  -4.049  23.980  1.00  0.00           O
ATOM   6059  C31 POPEc 186      48.506  -3.679  25.150  1.00  0.00           C
ATOM   6060  O32 POPEc 186      49.336  -2.809  25.320  1.00  0.00           O
ATOM   6061  C32 POPEc 186      47.866  -4.519  26.260  1.00  0.00           C
ATOM   6064  C23 POPEc 186      49.156   0.811  26.220  1.00  0.00           C
ATOM   6067  C24 POPEc 186      48.896   1.961  27.210  1.00  0.00           C
ATOM   6070  C25 POPEc 186      48.146   1.551  28.490  1.00  0.00           C
ATOM   6073  C26 POPEc 186      48.166   2.681  29.530  1.00  0.00           C
ATOM   6076  C27 POPEc 186      47.676   2.231  30.920  1.00  0.00           C
ATOM   6079  C28 POPEc 186      47.856   3.321  32.000  1.00  0.00           C
ATOM   6082  C29 POPEc 186      46.866   4.441  31.860  1.00  0.00           C
ATOM   6084 0C21 POPEc 186      45.926   4.801  32.760  1.00  0.00           C
ATOM   6086 1C21 POPEc 186      45.626   4.131  34.080  1.00  0.00           C
ATOM   6089 2C21 POPEc 186      46.036   5.011  35.280  1.00  0.00           C
ATOM   6092 3C21 POPEc 186      45.746   4.321  36.610  1.00  0.00           C
ATOM   6095 4C21 POPEc 186      45.966   5.231  37.820  1.00  0.00           C
ATOM   6098 5C21 POPEc 186      45.656   4.541  39.160  1.00  0.00           C
ATOM   6101 6C21 POPEc 186      45.736   5.501  40.350  1.00  0.00           C
ATOM   6104 7C21 POPEc 186      45.276   4.871  41.680  1.00  0.00           C
ATOM   6107 8C21 POPEc 186      46.336   4.011  42.370  1.00  0.00           C
ATOM   6111  C33 POPEc 186      47.606  -3.719  27.560  1.00  0.00           C
ATOM   6114  C34 POPEc 186      48.856  -3.519  28.440  1.00  0.00           C
ATOM   6117  C35 POPEc 186      48.466  -3.069  29.870  1.00  0.00           C
ATOM   6120  C36 POPEc 186      49.656  -2.659  30.750  1.00  0.00           C
ATOM   6123  C37 POPEc 186      49.246  -1.489  31.660  1.00  0.00           C
ATOM   6126  C38 POPEc 186      50.326  -0.989  32.640  1.00  0.00           C
ATOM   6129  C39 POPEc 186      50.486  -1.879  33.880  1.00  0.00           C
ATOM   6132 0C31 POPEc 186      51.336  -1.209  34.970  1.00  0.00           C
ATOM   6135 1C31 POPEc 186      51.696  -2.159  36.120  1.00  0.00           C
ATOM   6138 2C31 POPEc 186      52.896  -1.689  36.950  1.00  0.00           C
ATOM   6141 3C31 POPEc 186      52.636  -0.469  37.830  1.00  0.00           C
ATOM   6144 4C31 POPEc 186      53.896  -0.029  38.600  1.00  0.00           C
ATOM   6147 5C31 POPEc 186      53.626   1.051  39.650  1.00  0.00           C
ATOM   6150 6C31 POPEc 186      54.876   1.491  40.410  1.00  0.00           C
ATOM   6154  NH3 POPEd 187     103.516 111.521  22.490  1.00  0.00           N
ATOM   6158  C12 POPEd 187     102.916 112.881  22.800  1.00  0.00           C
ATOM   6161  C11 POPEd 187     103.246 113.941  21.740  1.00  0.00           C
ATOM   6164  P   POPEd 187     103.426 116.561  21.680  1.00  0.00           P
ATOM   6165  O13 POPEd 187     104.816 116.311  21.230  1.00  0.00           O
ATOM   6166  O14 POPEd 187     102.516 117.201  20.710  1.00  0.00           O
ATOM   6167  O11 POPEd 187     103.476 117.481  22.960  1.00  0.00           O
ATOM   6168  O12 POPEd 187     102.776 115.211  22.200  1.00  0.00           O
ATOM   6169  C1  POPEd 187     104.116 117.021  24.150  1.00  0.00           C
ATOM   6172  C2  POPEd 187     103.076 116.751  25.270  1.00  0.00           C
ATOM   6174  O21 POPEd 187     103.286 117.741  26.300  1.00  0.00           O
ATOM   6175  C21 POPEd 187     102.226 117.931  27.070  1.00  0.00           C
ATOM   6176  O22 POPEd 187     101.136 117.391  26.910  1.00  0.00           O
ATOM   6177  C22 POPEd 187     102.526 118.911  28.200  1.00  0.00           C
ATOM   6180  C3  POPEd 187     103.166 115.271  25.790  1.00  0.00           C
ATOM   6183  O31 POPEd 187     102.936 115.151  27.210  1.00  0.00           O
ATOM   6184  C31 POPEd 187     103.186 113.931  27.700  1.00  0.00           C
ATOM   6185  O32 POPEd 187     103.426 112.941  27.030  1.00  0.00           O
ATOM   6186  C32 POPEd 187     103.196 113.991  29.230  1.00  0.00           C
ATOM   6189  C23 POPEd 187     102.176 118.341  29.600  1.00  0.00           C
ATOM   6192  C24 POPEd 187     103.416 118.081  30.460  1.00  0.00           C
ATOM   6195  C25 POPEd 187     103.146 117.241  31.720  1.00  0.00           C
ATOM   6198  C26 POPEd 187     101.986 117.731  32.610  1.00  0.00           C
ATOM   6201  C27 POPEd 187     101.996 117.051  33.990  1.00  0.00           C
ATOM   6204  C28 POPEd 187     100.946 117.611  34.970  1.00  0.00           C
ATOM   6207  C29 POPEd 187     101.236 117.211  36.390  1.00  0.00           C
ATOM   6209 0C21 POPEd 187     100.346 116.931  37.370  1.00  0.00           C
ATOM   6211 1C21 POPEd 187      98.836 116.961  37.270  1.00  0.00           C
ATOM   6214 2C21 POPEd 187      98.186 117.991  38.210  1.00  0.00           C
ATOM   6217 3C21 POPEd 187      98.436 117.701  39.700  1.00  0.00           C
ATOM   6220 4C21 POPEd 187      97.466 118.381  40.680  1.00  0.00           C
ATOM   6223 5C21 POPEd 187      97.576 119.911  40.780  1.00  0.00           C
ATOM   6226 6C21 POPEd 187      96.736 120.681  39.740  1.00  0.00           C
ATOM   6229 7C21 POPEd 187      96.406 122.101  40.200  1.00  0.00           C
ATOM   6232 8C21 POPEd 187      95.476 122.851  39.230  1.00  0.00           C
ATOM   6236  C33 POPEd 187     102.276 112.961  29.930  1.00  0.00           C
ATOM   6239  C34 POPEd 187     101.976 113.421  31.370  1.00  0.00           C
ATOM   6242  C35 POPEd 187     100.926 112.601  32.140  1.00  0.00           C
ATOM   6245  C36 POPEd 187     100.516 113.321  33.430  1.00  0.00           C
ATOM   6248  C37 POPEd 187      99.486 112.581  34.300  1.00  0.00           C
ATOM   6251  C38 POPEd 187      99.016 113.461  35.470  1.00  0.00           C
ATOM   6254  C39 POPEd 187      97.976 112.811  36.400  1.00  0.00           C
ATOM   6257 0C31 POPEd 187      98.576 112.091  37.620  1.00  0.00           C
ATOM   6260 1C31 POPEd 187      97.526 111.851  38.710  1.00  0.00           C
ATOM   6263 2C31 POPEd 187      98.086 111.301  40.040  1.00  0.00           C
ATOM   6266 3C31 POPEd 187      98.386 109.801  40.020  1.00  0.00           C
ATOM   6269 4C31 POPEd 187      98.626 109.241  41.440  1.00  0.00           C
ATOM   6272 5C31 POPEd 187      98.776 107.721  41.480  1.00  0.00           C
ATOM   6275 6C31 POPEd 187      98.896 107.171  42.900  1.00  0.00           C
ATOM   6279  NH3 POPEe 188      23.166  94.841  24.340  1.00  0.00           N
ATOM   6283  C12 POPEe 188      21.866  94.561  23.650  1.00  0.00           C
ATOM   6286  C11 POPEe 188      21.696  93.051  23.480  1.00  0.00           C
ATOM   6289  P   POPEe 188      19.186  92.441  23.870  1.00  0.00           P
ATOM   6290  O13 POPEe 188      18.006  92.151  23.040  1.00  0.00           O
ATOM   6291  O14 POPEe 188      19.536  91.411  24.870  1.00  0.00           O
ATOM   6292  O11 POPEe 188      19.006  93.801  24.650  1.00  0.00           O
ATOM   6293  O12 POPEe 188      20.426  92.701  22.930  1.00  0.00           O
ATOM   6294  C1  POPEe 188      18.656  93.811  26.040  1.00  0.00           C
ATOM   6297  C2  POPEe 188      19.816  94.441  26.850  1.00  0.00           C
ATOM   6299  O21 POPEe 188      19.946  93.791  28.120  1.00  0.00           O
ATOM   6300  C21 POPEe 188      19.546  94.381  29.210  1.00  0.00           C
ATOM   6301  O22 POPEe 188      18.756  95.301  29.310  1.00  0.00           O
ATOM   6302  C22 POPEe 188      20.226  93.681  30.390  1.00  0.00           C
ATOM   6305  C3  POPEe 188      19.696  96.011  26.770  1.00  0.00           C
ATOM   6308  O31 POPEe 188      20.566  96.791  27.610  1.00  0.00           O
ATOM   6309  C31 POPEe 188      21.866  96.651  27.480  1.00  0.00           C
ATOM   6310  O32 POPEe 188      22.436  95.921  26.680  1.00  0.00           O
ATOM   6311  C32 POPEe 188      22.596  97.521  28.510  1.00  0.00           C
ATOM   6314  C23 POPEe 188      19.966  94.381  31.750  1.00  0.00           C
ATOM   6317  C24 POPEe 188      20.716  93.691  32.890  1.00  0.00           C
ATOM   6320  C25 POPEe 188      19.816  92.851  33.810  1.00  0.00           C
ATOM   6323  C26 POPEe 188      18.996  93.691  34.790  1.00  0.00           C
ATOM   6326  C27 POPEe 188      18.476  92.821  35.950  1.00  0.00           C
ATOM   6329  C28 POPEe 188      17.716  93.621  37.010  1.00  0.00           C
ATOM   6332  C29 POPEe 188      17.516  92.791  38.260  1.00  0.00           C
ATOM   6334 0C21 POPEe 188      18.366  92.751  39.310  1.00  0.00           C
ATOM   6336 1C21 POPEe 188      19.666  93.501  39.430  1.00  0.00           C
ATOM   6339 2C21 POPEe 188      19.526  94.821  40.200  1.00  0.00           C
ATOM   6342 3C21 POPEe 188      19.136  94.631  41.670  1.00  0.00           C
ATOM   6345 4C21 POPEe 188      18.806  95.951  42.380  1.00  0.00           C
ATOM   6348 5C21 POPEe 188      17.996  95.701  43.650  1.00  0.00           C
ATOM   6351 6C21 POPEe 188      17.556  97.001  44.350  1.00  0.00           C
ATOM   6354 7C21 POPEe 188      16.646  96.721  45.550  1.00  0.00           C
ATOM   6357 8C21 POPEe 188      16.166  97.991  46.250  1.00  0.00           C
ATOM   6361  C33 POPEe 188      21.986  97.521  29.930  1.00  0.00           C
ATOM   6364  C34 POPEe 188      20.976  98.671  30.120  1.00  0.00           C
ATOM   6367  C35 POPEe 188      19.966  98.451  31.250  1.00  0.00           C
ATOM   6370  C36 POPEe 188      20.506  98.651  32.680  1.00  0.00           C
ATOM   6373  C37 POPEe 188      19.456  98.251  33.730  1.00  0.00           C
ATOM   6376  C38 POPEe 188      19.876  98.501  35.190  1.00  0.00           C
ATOM   6379  C39 POPEe 188      19.636  99.951  35.650  1.00  0.00           C
ATOM   6382 0C31 POPEe 188      20.036 100.181  37.110  1.00  0.00           C
ATOM   6385 1C31 POPEe 188      19.446 101.471  37.700  1.00  0.00           C
ATOM   6388 2C31 POPEe 188      19.976 101.741  39.110  1.00  0.00           C
ATOM   6391 3C31 POPEe 188      19.606 103.141  39.640  1.00  0.00           C
ATOM   6394 4C31 POPEe 188      20.436 103.501  40.880  1.00  0.00           C
ATOM   6397 5C31 POPEe 188      20.396 104.991  41.210  1.00  0.00           C
ATOM   6400 6C31 POPEe 188      21.436 105.381  42.260  1.00  0.00           C
ATOM   6404  NH3 POPEf 189       4.936  63.481  24.040  1.00  0.00           N
ATOM   6408  C12 POPEf 189       5.756  63.651  22.810  1.00  0.00           C
ATOM   6411  C11 POPEf 189       7.136  64.221  23.180  1.00  0.00           C
ATOM   6414  P   POPEf 189       9.116  63.921  24.810  1.00  0.00           P
ATOM   6415  O13 POPEf 189       9.116  65.381  24.660  1.00  0.00           O
ATOM   6416  O14 POPEf 189      10.306  63.211  24.280  1.00  0.00           O
ATOM   6417  O11 POPEf 189       8.966  63.611  26.350  1.00  0.00           O
ATOM   6418  O12 POPEf 189       7.796  63.351  24.130  1.00  0.00           O
ATOM   6419  C1  POPEf 189      10.056  64.061  27.190  1.00  0.00           C
ATOM   6422  C2  POPEf 189       9.496  64.421  28.590  1.00  0.00           C
ATOM   6424  O21 POPEf 189      10.476  64.841  29.580  1.00  0.00           O
ATOM   6425  C21 POPEf 189      11.296  63.901  30.000  1.00  0.00           C
ATOM   6426  O22 POPEf 189      11.696  62.951  29.340  1.00  0.00           O
ATOM   6427  C22 POPEf 189      11.656  64.051  31.480  1.00  0.00           C
ATOM   6430  C3  POPEf 189       8.636  63.251  29.130  1.00  0.00           C
ATOM   6433  O31 POPEf 189       7.886  63.661  30.280  1.00  0.00           O
ATOM   6434  C31 POPEf 189       6.676  64.131  30.010  1.00  0.00           C
ATOM   6435  O32 POPEf 189       6.206  64.261  28.890  1.00  0.00           O
ATOM   6436  C32 POPEf 189       5.926  64.401  31.310  1.00  0.00           C
ATOM   6439  C23 POPEf 189      10.996  62.931  32.330  1.00  0.00           C
ATOM   6442  C24 POPEf 189      11.596  62.801  33.740  1.00  0.00           C
ATOM   6445  C25 POPEf 189      11.056  61.581  34.520  1.00  0.00           C
ATOM   6448  C26 POPEf 189      11.806  61.371  35.850  1.00  0.00           C
ATOM   6451  C27 POPEf 189      11.336  60.161  36.660  1.00  0.00           C
ATOM   6454  C28 POPEf 189      12.216  59.941  37.910  1.00  0.00           C
ATOM   6457  C29 POPEf 189      11.766  58.791  38.780  1.00  0.00           C
ATOM   6459 0C21 POPEf 189      12.246  57.531  38.780  1.00  0.00           C
ATOM   6461 1C21 POPEf 189      13.326  56.961  37.890  1.00  0.00           C
ATOM   6464 2C21 POPEf 189      14.436  56.211  38.660  1.00  0.00           C
ATOM   6467 3C21 POPEf 189      13.936  54.981  39.430  1.00  0.00           C
ATOM   6470 4C21 POPEf 189      15.076  54.121  40.000  1.00  0.00           C
ATOM   6473 5C21 POPEf 189      14.576  53.101  41.030  1.00  0.00           C
ATOM   6476 6C21 POPEf 189      15.676  52.181  41.580  1.00  0.00           C
ATOM   6479 7C21 POPEf 189      15.186  51.361  42.780  1.00  0.00           C
ATOM   6482 8C21 POPEf 189      16.266  50.521  43.450  1.00  0.00           C
ATOM   6486  C33 POPEf 189       6.756  65.161  32.370  1.00  0.00           C
ATOM   6489  C34 POPEf 189       6.306  64.821  33.800  1.00  0.00           C
ATOM   6492  C35 POPEf 189       4.966  65.431  34.190  1.00  0.00           C
ATOM   6495  C36 POPEf 189       4.496  64.901  35.540  1.00  0.00           C
ATOM   6498  C37 POPEf 189       3.276  65.641  36.100  1.00  0.00           C
ATOM   6501  C38 POPEf 189       2.586  64.871  37.240  1.00  0.00           C
ATOM   6504  C39 POPEf 189       3.426  64.681  38.510  1.00  0.00           C
ATOM   6507 0C31 POPEf 189       3.406  65.901  39.440  1.00  0.00           C
ATOM   6510 1C31 POPEf 189       4.236  65.711  40.720  1.00  0.00           C
ATOM   6513 2C31 POPEf 189       3.726  64.621  41.690  1.00  0.00           C
ATOM   6516 3C31 POPEf 189       2.886  65.171  42.850  1.00  0.00           C
ATOM   6519 4C31 POPEf 189       1.546  65.781  42.430  1.00  0.00           C
ATOM   6522 5C31 POPEf 189       0.766  66.361  43.610  1.00  0.00           C
ATOM   6525 6C31 POPEf 189      -0.566  67.001  43.200  1.00  0.00           C
ATOM   6529  NH3 POPEg 190      95.966  35.341  70.240  1.00  0.00           N
ATOM   6533  C12 POPEg 190      94.476  35.171  70.030  1.00  0.00           C
ATOM   6536  C11 POPEg 190      93.646  35.081  71.329  1.00  0.00           C
ATOM   6539  P   POPEg 190      92.716  32.661  71.639  1.00  0.00           P
ATOM   6540  O13 POPEg 190      91.806  31.771  70.880  1.00  0.00           O
ATOM   6541  O14 POPEg 190      92.616  32.621  73.120  1.00  0.00           O
ATOM   6542  O11 POPEg 190      94.206  32.371  71.210  1.00  0.00           O
ATOM   6543  O12 POPEg 190      92.556  34.161  71.160  1.00  0.00           O
ATOM   6544  C1  POPEg 190      94.696  31.041  71.090  1.00  0.00           C
ATOM   6547  C2  POPEg 190      95.826  31.031  70.040  1.00  0.00           C
ATOM   6549  O21 POPEg 190      95.286  31.451  68.770  1.00  0.00           O
ATOM   6550  C21 POPEg 190      94.576  30.561  68.100  1.00  0.00           C
ATOM   6551  O22 POPEg 190      94.406  29.381  68.380  1.00  0.00           O
ATOM   6552  C22 POPEg 190      93.966  31.231  66.870  1.00  0.00           C
ATOM   6555  C3  POPEg 190      96.646  29.701  69.980  1.00  0.00           C
ATOM   6558  O31 POPEg 190      97.216  29.451  68.670  1.00  0.00           O
ATOM   6559  C31 POPEg 190      98.066  30.381  68.270  1.00  0.00           C
ATOM   6560  O32 POPEg 190      98.576  31.231  68.990  1.00  0.00           O
ATOM   6561  C32 POPEg 190      98.166  30.331  66.740  1.00  0.00           C
ATOM   6564  C23 POPEg 190      93.566  30.261  65.730  1.00  0.00           C
ATOM   6567  C24 POPEg 190      92.866  31.031  64.600  1.00  0.00           C
ATOM   6570  C25 POPEg 190      92.356  30.161  63.430  1.00  0.00           C
ATOM   6573  C26 POPEg 190      93.426  29.341  62.710  1.00  0.00           C
ATOM   6576  C27 POPEg 190      92.946  28.891  61.320  1.00  0.00           C
ATOM   6579  C28 POPEg 190      94.006  28.081  60.560  1.00  0.00           C
ATOM   6582  C29 POPEg 190      94.056  26.641  61.010  1.00  0.00           C
ATOM   6584 0C21 POPEg 190      93.906  25.531  60.270  1.00  0.00           C
ATOM   6586 1C21 POPEg 190      93.646  25.431  58.780  1.00  0.00           C
ATOM   6589 2C21 POPEg 190      94.826  24.731  58.080  1.00  0.00           C
ATOM   6592 3C21 POPEg 190      94.616  24.591  56.570  1.00  0.00           C
ATOM   6595 4C21 POPEg 190      95.836  23.931  55.910  1.00  0.00           C
ATOM   6598 5C21 POPEg 190      95.716  23.761  54.389  1.00  0.00           C
ATOM   6601 6C21 POPEg 190      95.466  22.301  53.990  1.00  0.00           C
ATOM   6604 7C21 POPEg 190      95.596  22.051  52.480  1.00  0.00           C
ATOM   6607 8C21 POPEg 190      95.386  20.581  52.110  1.00  0.00           C
ATOM   6611  C33 POPEg 190      99.366  31.121  66.190  1.00  0.00           C
ATOM   6614  C34 POPEg 190      99.276  31.411  64.680  1.00  0.00           C
ATOM   6617  C35 POPEg 190     100.586  31.981  64.160  1.00  0.00           C
ATOM   6620  C36 POPEg 190     100.506  32.821  62.870  1.00  0.00           C
ATOM   6623  C37 POPEg 190     101.716  33.761  62.770  1.00  0.00           C
ATOM   6626  C38 POPEg 190     102.086  34.201  61.350  1.00  0.00           C
ATOM   6629  C39 POPEg 190     102.846  33.121  60.569  1.00  0.00           C
ATOM   6632 0C31 POPEg 190     103.886  33.701  59.600  1.00  0.00           C
ATOM   6635 1C31 POPEg 190     105.156  34.221  60.290  1.00  0.00           C
ATOM   6638 2C31 POPEg 190     106.186  34.811  59.310  1.00  0.00           C
ATOM   6641 3C31 POPEg 190     105.826  36.211  58.810  1.00  0.00           C
ATOM   6644 4C31 POPEg 190     106.726  36.681  57.660  1.00  0.00           C
ATOM   6647 5C31 POPEg 190     106.376  38.101  57.170  1.00  0.00           C
ATOM   6650 6C31 POPEg 190     107.166  38.541  55.930  1.00  0.00           C
ATOM   6654  NH3 POPEh 191      99.586 102.071  66.230  1.00  0.00           N
ATOM   6658  C12 POPEh 191      98.256 102.161  66.940  1.00  0.00           C
ATOM   6661  C11 POPEh 191      97.086 101.721  66.030  1.00  0.00           C
ATOM   6664  P   POPEh 191      95.936 102.541  63.850  1.00  0.00           P
ATOM   6665  O13 POPEh 191      95.316 101.221  63.760  1.00  0.00           O
ATOM   6666  O14 POPEh 191      95.146 103.691  63.370  1.00  0.00           O
ATOM   6667  O11 POPEh 191      97.296 102.571  63.069  1.00  0.00           O
ATOM   6668  O12 POPEh 191      96.576 102.831  65.280  1.00  0.00           O
ATOM   6669  C1  POPEh 191      97.386 102.321  61.670  1.00  0.00           C
ATOM   6672  C2  POPEh 191      98.876 102.351  61.260  1.00  0.00           C
ATOM   6674  O21 POPEh 191      98.986 102.061  59.850  1.00  0.00           O
ATOM   6675  C21 POPEh 191     100.066 102.561  59.270  1.00  0.00           C
ATOM   6676  O22 POPEh 191     100.916 103.241  59.810  1.00  0.00           O
ATOM   6677  C22 POPEh 191     100.036 102.211  57.770  1.00  0.00           C
ATOM   6680  C3  POPEh 191      99.626 101.311  62.140  1.00  0.00           C
ATOM   6683  O31 POPEh 191     100.996 101.111  61.750  1.00  0.00           O
ATOM   6684  C31 POPEh 191     101.576 100.141  62.450  1.00  0.00           C
ATOM   6685  O32 POPEh 191     101.106  99.581  63.420  1.00  0.00           O
ATOM   6686  C32 POPEh 191     102.896  99.771  61.800  1.00  0.00           C
ATOM   6689  C23 POPEh 191     101.136 102.941  56.970  1.00  0.00           C
ATOM   6692  C24 POPEh 191     101.066 102.721  55.440  1.00  0.00           C
ATOM   6695  C25 POPEh 191     101.286 101.281  54.970  1.00  0.00           C
ATOM   6698  C26 POPEh 191     101.296 101.191  53.440  1.00  0.00           C
ATOM   6701  C27 POPEh 191     101.656  99.791  52.930  1.00  0.00           C
ATOM   6704  C28 POPEh 191     101.506  99.661  51.400  1.00  0.00           C
ATOM   6707  C29 POPEh 191     101.596  98.231  50.950  1.00  0.00           C
ATOM   6709 0C21 POPEh 191     102.576  97.681  50.210  1.00  0.00           C
ATOM   6711 1C21 POPEh 191     103.786  98.411  49.690  1.00  0.00           C
ATOM   6714 2C21 POPEh 191     104.656  97.511  48.780  1.00  0.00           C
ATOM   6717 3C21 POPEh 191     105.336  96.341  49.510  1.00  0.00           C
ATOM   6720 4C21 POPEh 191     106.066  95.391  48.550  1.00  0.00           C
ATOM   6723 5C21 POPEh 191     106.016  93.921  48.980  1.00  0.00           C
ATOM   6726 6C21 POPEh 191     106.606  92.981  47.920  1.00  0.00           C
ATOM   6729 7C21 POPEh 191     106.286  91.501  48.190  1.00  0.00           C
ATOM   6732 8C21 POPEh 191     106.796  90.571  47.100  1.00  0.00           C
ATOM   6736  C33 POPEh 191     102.826  98.311  61.360  1.00  0.00           C
ATOM   6739  C34 POPEh 191     103.876  97.911  60.340  1.00  0.00           C
ATOM   6742  C35 POPEh 191     103.446  98.131  58.880  1.00  0.00           C
ATOM   6745  C36 POPEh 191     102.406  97.111  58.390  1.00  0.00           C
ATOM   6748  C37 POPEh 191     102.956  95.691  58.130  1.00  0.00           C
ATOM   6751  C38 POPEh 191     101.836  94.761  57.650  1.00  0.00           C
ATOM   6754  C39 POPEh 191     102.306  93.401  57.100  1.00  0.00           C
ATOM   6757 0C31 POPEh 191     102.246  92.241  58.110  1.00  0.00           C
ATOM   6760 1C31 POPEh 191     102.416  90.901  57.390  1.00  0.00           C
ATOM   6763 2C31 POPEh 191     102.326  89.681  58.330  1.00  0.00           C
ATOM   6766 3C31 POPEh 191     102.286  88.331  57.590  1.00  0.00           C
ATOM   6769 4C31 POPEh 191     101.066  88.201  56.660  1.00  0.00           C
ATOM   6772 5C31 POPEh 191     100.766  86.751  56.250  1.00  0.00           C
ATOM   6775 6C31 POPEh 191      99.536  86.651  55.350  1.00  0.00           C
ATOM   6779  NH3 POPEi 192      77.006  25.781  22.500  1.00  0.00           N
ATOM   6783  C12 POPEi 192      76.626  25.231  21.160  1.00  0.00           C
ATOM   6786  C11 POPEi 192      75.316  25.891  20.680  1.00  0.00           C
ATOM   6789  P   POPEi 192      74.056  27.911  21.720  1.00  0.00           P
ATOM   6790  O13 POPEi 192      74.056  29.401  21.810  1.00  0.00           O
ATOM   6791  O14 POPEi 192      72.816  27.301  21.210  1.00  0.00           O
ATOM   6792  O11 POPEi 192      74.346  27.291  23.150  1.00  0.00           O
ATOM   6793  O12 POPEi 192      75.286  27.311  20.920  1.00  0.00           O
ATOM   6794  C1  POPEi 192      75.006  27.931  24.250  1.00  0.00           C
ATOM   6797  C2  POPEi 192      74.276  27.631  25.590  1.00  0.00           C
ATOM   6799  O21 POPEi 192      75.096  28.101  26.690  1.00  0.00           O
ATOM   6800  C21 POPEi 192      74.446  28.831  27.600  1.00  0.00           C
ATOM   6801  O22 POPEi 192      73.266  29.141  27.510  1.00  0.00           O
ATOM   6802  C22 POPEi 192      75.366  29.251  28.760  1.00  0.00           C
ATOM   6805  C3  POPEi 192      74.006  26.111  25.780  1.00  0.00           C
ATOM   6808  O31 POPEi 192      72.846  25.881  26.620  1.00  0.00           O
ATOM   6809  C31 POPEi 192      72.986  24.861  27.480  1.00  0.00           C
ATOM   6810  O32 POPEi 192      73.986  24.171  27.600  1.00  0.00           O
ATOM   6811  C32 POPEi 192      71.646  24.651  28.190  1.00  0.00           C
ATOM   6814  C23 POPEi 192      74.816  28.981  30.200  1.00  0.00           C
ATOM   6817  C24 POPEi 192      73.716  29.951  30.670  1.00  0.00           C
ATOM   6820  C25 POPEi 192      73.016  29.541  31.990  1.00  0.00           C
ATOM   6823  C26 POPEi 192      73.776  29.861  33.290  1.00  0.00           C
ATOM   6826  C27 POPEi 192      73.056  29.341  34.550  1.00  0.00           C
ATOM   6829  C28 POPEi 192      73.746  29.641  35.900  1.00  0.00           C
ATOM   6832  C29 POPEi 192      73.626  31.061  36.400  1.00  0.00           C
ATOM   6834 0C21 POPEi 192      72.986  31.481  37.520  1.00  0.00           C
ATOM   6836 1C21 POPEi 192      72.186  30.651  38.490  1.00  0.00           C
ATOM   6839 2C21 POPEi 192      72.896  30.271  39.800  1.00  0.00           C
ATOM   6842 3C21 POPEi 192      73.196  31.451  40.750  1.00  0.00           C
ATOM   6845 4C21 POPEi 192      73.206  31.051  42.240  1.00  0.00           C
ATOM   6848 5C21 POPEi 192      74.196  29.931  42.600  1.00  0.00           C
ATOM   6851 6C21 POPEi 192      73.946  29.321  43.990  1.00  0.00           C
ATOM   6854 7C21 POPEi 192      74.216  27.801  44.020  1.00  0.00           C
ATOM   6857 8C21 POPEi 192      73.866  27.131  45.360  1.00  0.00           C
ATOM   6861  C33 POPEi 192      71.736  23.811  29.490  1.00  0.00           C
ATOM   6864  C34 POPEi 192      72.206  24.651  30.690  1.00  0.00           C
ATOM   6867  C35 POPEi 192      71.656  24.101  32.020  1.00  0.00           C
ATOM   6870  C36 POPEi 192      72.056  24.941  33.250  1.00  0.00           C
ATOM   6873  C37 POPEi 192      71.276  24.501  34.490  1.00  0.00           C
ATOM   6876  C38 POPEi 192      71.686  25.221  35.780  1.00  0.00           C
ATOM   6879  C39 POPEi 192      70.806  24.801  36.960  1.00  0.00           C
ATOM   6882 0C31 POPEi 192      71.236  25.371  38.320  1.00  0.00           C
ATOM   6885 1C31 POPEi 192      70.356  24.811  39.450  1.00  0.00           C
ATOM   6888 2C31 POPEi 192      70.816  25.221  40.860  1.00  0.00           C
ATOM   6891 3C31 POPEi 192      70.016  24.491  41.960  1.00  0.00           C
ATOM   6894 4C31 POPEi 192      70.496  23.051  42.190  1.00  0.00           C
ATOM   6897 5C31 POPEi 192      69.446  22.171  42.880  1.00  0.00           C
ATOM   6900 6C31 POPEi 192      69.936  20.741  43.140  1.00  0.00           C
ATOM   6904  NH3 POPEj 193      39.296   2.111  24.370  1.00  0.00           N
ATOM   6908  C12 POPEj 193      38.836   3.111  23.340  1.00  0.00           C
ATOM   6911  C11 POPEj 193      39.386   4.501  23.700  1.00  0.00           C
ATOM   6914  P   POPEj 193      37.996   6.281  22.320  1.00  0.00           P
ATOM   6915  O13 POPEj 193      38.476   7.561  21.770  1.00  0.00           O
ATOM   6916  O14 POPEj 193      37.196   5.421  21.420  1.00  0.00           O
ATOM   6917  O11 POPEj 193      37.236   6.431  23.690  1.00  0.00           O
ATOM   6918  O12 POPEj 193      39.266   5.421  22.630  1.00  0.00           O
ATOM   6919  C1  POPEj 193      37.446   7.581  24.520  1.00  0.00           C
ATOM   6922  C2  POPEj 193      38.676   7.431  25.470  1.00  0.00           C
ATOM   6924  O21 POPEj 193      38.366   6.591  26.610  1.00  0.00           O
ATOM   6925  C21 POPEj 193      37.866   7.261  27.640  1.00  0.00           C
ATOM   6926  O22 POPEj 193      36.926   8.041  27.600  1.00  0.00           O
ATOM   6927  C22 POPEj 193      38.726   7.001  28.880  1.00  0.00           C
ATOM   6930  C3  POPEj 193      39.306   8.811  25.850  1.00  0.00           C
ATOM   6933  O31 POPEj 193      40.516   8.601  26.610  1.00  0.00           O
ATOM   6934  C31 POPEj 193      41.406   9.601  26.680  1.00  0.00           C
ATOM   6935  O32 POPEj 193      42.606   9.451  26.810  1.00  0.00           O
ATOM   6936  C32 POPEj 193      40.716  10.961  26.800  1.00  0.00           C
ATOM   6939  C23 POPEj 193      38.936   8.251  29.770  1.00  0.00           C
ATOM   6942  C24 POPEj 193      40.286   8.201  30.500  1.00  0.00           C
ATOM   6945  C25 POPEj 193      40.406   7.091  31.550  1.00  0.00           C
ATOM   6948  C26 POPEj 193      40.706   7.621  32.960  1.00  0.00           C
ATOM   6951  C27 POPEj 193      40.966   6.491  33.960  1.00  0.00           C
ATOM   6954  C28 POPEj 193      41.476   7.001  35.320  1.00  0.00           C
ATOM   6957  C29 POPEj 193      41.826   5.851  36.230  1.00  0.00           C
ATOM   6959 0C21 POPEj 193      42.156   5.921  37.530  1.00  0.00           C
ATOM   6961 1C21 POPEj 193      42.236   7.161  38.380  1.00  0.00           C
ATOM   6964 2C21 POPEj 193      42.176   6.831  39.880  1.00  0.00           C
ATOM   6967 3C21 POPEj 193      42.756   7.941  40.770  1.00  0.00           C
ATOM   6970 4C21 POPEj 193      41.856   9.181  40.910  1.00  0.00           C
ATOM   6973 5C21 POPEj 193      40.836   9.051  42.050  1.00  0.00           C
ATOM   6976 6C21 POPEj 193      40.116  10.371  42.350  1.00  0.00           C
ATOM   6979 7C21 POPEj 193      39.476  10.381  43.740  1.00  0.00           C
ATOM   6982 8C21 POPEj 193      38.496  11.541  43.940  1.00  0.00           C
ATOM   6986  C33 POPEj 193      41.706  12.081  27.150  1.00  0.00           C
ATOM   6989  C34 POPEj 193      41.026  13.341  27.690  1.00  0.00           C
ATOM   6992  C35 POPEj 193      40.426  13.221  29.100  1.00  0.00           C
ATOM   6995  C36 POPEj 193      41.436  12.671  30.120  1.00  0.00           C
ATOM   6998  C37 POPEj 193      41.106  13.041  31.570  1.00  0.00           C
ATOM   7001  C38 POPEj 193      42.136  12.481  32.560  1.00  0.00           C
ATOM   7004  C39 POPEj 193      42.016  13.071  33.970  1.00  0.00           C
ATOM   7007 0C31 POPEj 193      42.466  14.541  34.040  1.00  0.00           C
ATOM   7010 1C31 POPEj 193      42.406  15.111  35.460  1.00  0.00           C
ATOM   7013 2C31 POPEj 193      42.886  16.561  35.520  1.00  0.00           C
ATOM   7016 3C31 POPEj 193      42.916  17.161  36.930  1.00  0.00           C
ATOM   7019 4C31 POPEj 193      43.826  16.371  37.890  1.00  0.00           C
ATOM   7022 5C31 POPEj 193      43.946  17.021  39.270  1.00  0.00           C
ATOM   7025 6C31 POPEj 193      44.786  16.171  40.230  1.00  0.00           C
ATOM   7029  NH3 POPEk 194      44.936  15.711  63.100  1.00  0.00           N
ATOM   7033  C12 POPEk 194      43.426  15.731  62.960  1.00  0.00           C
ATOM   7036  C11 POPEk 194      42.716  15.971  64.310  1.00  0.00           C
ATOM   7039  P   POPEk 194      40.286  16.191  65.280  1.00  0.00           P
ATOM   7040  O13 POPEk 194      40.756  15.601  66.560  1.00  0.00           O
ATOM   7041  O14 POPEk 194      40.066  17.661  65.300  1.00  0.00           O
ATOM   7042  O11 POPEk 194      38.986  15.461  64.800  1.00  0.00           O
ATOM   7043  O12 POPEk 194      41.306  15.811  64.130  1.00  0.00           O
ATOM   7044  C1  POPEk 194      38.696  14.071  64.990  1.00  0.00           C
ATOM   7047  C2  POPEk 194      38.616  13.261  63.660  1.00  0.00           C
ATOM   7049  O21 POPEk 194      37.986  14.091  62.680  1.00  0.00           O
ATOM   7050  C21 POPEk 194      38.506  14.141  61.470  1.00  0.00           C
ATOM   7051  O22 POPEk 194      39.456  13.471  61.060  1.00  0.00           O
ATOM   7052  C22 POPEk 194      37.706  15.201  60.700  1.00  0.00           C
ATOM   7055  C3  POPEk 194      37.806  11.941  63.850  1.00  0.00           C
ATOM   7058  O31 POPEk 194      37.416  11.281  62.620  1.00  0.00           O
ATOM   7059  C31 POPEk 194      38.276  10.451  62.070  1.00  0.00           C
ATOM   7060  O32 POPEk 194      39.406  10.201  62.490  1.00  0.00           O
ATOM   7061  C32 POPEk 194      37.636   9.881  60.790  1.00  0.00           C
ATOM   7064  C23 POPEk 194      37.786  15.141  59.160  1.00  0.00           C
ATOM   7067  C24 POPEk 194      38.926  16.011  58.610  1.00  0.00           C
ATOM   7070  C25 POPEk 194      38.786  16.341  57.120  1.00  0.00           C
ATOM   7073  C26 POPEk 194      39.506  17.641  56.730  1.00  0.00           C
ATOM   7076  C27 POPEk 194      39.366  17.981  55.240  1.00  0.00           C
ATOM   7079  C28 POPEk 194      40.006  19.331  54.850  1.00  0.00           C
ATOM   7082  C29 POPEk 194      41.516  19.321  54.890  1.00  0.00           C
ATOM   7084 0C21 POPEk 194      42.356  19.661  53.900  1.00  0.00           C
ATOM   7086 1C21 POPEk 194      41.996  20.111  52.510  1.00  0.00           C
ATOM   7089 2C21 POPEk 194      42.416  21.561  52.170  1.00  0.00           C
ATOM   7092 3C21 POPEk 194      41.506  22.621  52.810  1.00  0.00           C
ATOM   7095 4C21 POPEk 194      41.636  23.981  52.100  1.00  0.00           C
ATOM   7098 5C21 POPEk 194      40.866  25.131  52.790  1.00  0.00           C
ATOM   7101 6C21 POPEk 194      39.346  25.051  52.590  1.00  0.00           C
ATOM   7104 7C21 POPEk 194      38.756  26.191  51.740  1.00  0.00           C
ATOM   7107 8C21 POPEk 194      39.246  26.231  50.290  1.00  0.00           C
ATOM   7111  C33 POPEk 194      38.576   9.181  59.780  1.00  0.00           C
ATOM   7114  C34 POPEk 194      37.796   8.361  58.730  1.00  0.00           C
ATOM   7117  C35 POPEk 194      36.806   9.171  57.860  1.00  0.00           C
ATOM   7120  C36 POPEk 194      37.446   9.891  56.670  1.00  0.00           C
ATOM   7123  C37 POPEk 194      36.476  10.881  56.000  1.00  0.00           C
ATOM   7126  C38 POPEk 194      37.016  11.541  54.720  1.00  0.00           C
ATOM   7129  C39 POPEk 194      36.816  10.711  53.440  1.00  0.00           C
ATOM   7132 0C31 POPEk 194      37.296  11.431  52.170  1.00  0.00           C
ATOM   7135 1C31 POPEk 194      37.076  10.591  50.900  1.00  0.00           C
ATOM   7138 2C31 POPEk 194      37.716  11.191  49.640  1.00  0.00           C
ATOM   7141 3C31 POPEk 194      37.676  10.251  48.420  1.00  0.00           C
ATOM   7144 4C31 POPEk 194      38.566   9.011  48.590  1.00  0.00           C
ATOM   7147 5C31 POPEk 194      38.666   8.121  47.340  1.00  0.00           C
ATOM   7150 6C31 POPEk 194      39.586   6.921  47.550  1.00  0.00           C
ATOM   7154  NH3 POPEl 195      50.806  85.371  22.090  1.00  0.00           N
ATOM   7158  C12 POPEl 195      52.116  84.931  21.520  1.00  0.00           C
ATOM   7161  C11 POPEl 195      53.036  86.121  21.270  1.00  0.00           C
ATOM   7164  P   POPEl 195      53.376  88.361  22.560  1.00  0.00           P
ATOM   7165  O13 POPEl 195      53.196  88.941  21.210  1.00  0.00           O
ATOM   7166  O14 POPEl 195      52.486  88.881  23.610  1.00  0.00           O
ATOM   7167  O11 POPEl 195      54.866  88.511  23.020  1.00  0.00           O
ATOM   7168  O12 POPEl 195      53.196  86.801  22.510  1.00  0.00           O
ATOM   7169  C1  POPEl 195      55.126  88.721  24.420  1.00  0.00           C
ATOM   7172  C2  POPEl 195      55.056  87.391  25.210  1.00  0.00           C
ATOM   7174  O21 POPEl 195      55.716  87.591  26.470  1.00  0.00           O
ATOM   7175  C21 POPEl 195      54.976  88.221  27.360  1.00  0.00           C
ATOM   7176  O22 POPEl 195      53.766  88.401  27.300  1.00  0.00           O
ATOM   7177  C22 POPEl 195      55.896  88.711  28.480  1.00  0.00           C
ATOM   7180  C3  POPEl 195      55.746  86.231  24.430  1.00  0.00           C
ATOM   7183  O31 POPEl 195      55.796  85.011  25.200  1.00  0.00           O
ATOM   7184  C31 POPEl 195      56.986  84.681  25.680  1.00  0.00           C
ATOM   7185  O32 POPEl 195      58.026  85.291  25.460  1.00  0.00           O
ATOM   7186  C32 POPEl 195      56.836  83.401  26.500  1.00  0.00           C
ATOM   7189  C23 POPEl 195      55.156  89.051  29.800  1.00  0.00           C
ATOM   7192  C24 POPEl 195      54.696  87.811  30.570  1.00  0.00           C
ATOM   7195  C25 POPEl 195      54.316  88.131  32.020  1.00  0.00           C
ATOM   7198  C26 POPEl 195      53.516  87.001  32.670  1.00  0.00           C
ATOM   7201  C27 POPEl 195      53.036  87.301  34.090  1.00  0.00           C
ATOM   7204  C28 POPEl 195      51.906  86.341  34.510  1.00  0.00           C
ATOM   7207  C29 POPEl 195      51.366  86.591  35.890  1.00  0.00           C
ATOM   7209 0C21 POPEl 195      51.196  85.651  36.840  1.00  0.00           C
ATOM   7211 1C21 POPEl 195      51.476  84.181  36.670  1.00  0.00           C
ATOM   7214 2C21 POPEl 195      50.626  83.221  37.530  1.00  0.00           C
ATOM   7217 3C21 POPEl 195      51.066  83.101  38.990  1.00  0.00           C
ATOM   7220 4C21 POPEl 195      50.256  83.971  39.970  1.00  0.00           C
ATOM   7223 5C21 POPEl 195      50.766  83.841  41.410  1.00  0.00           C
ATOM   7226 6C21 POPEl 195      49.896  84.581  42.420  1.00  0.00           C
ATOM   7229 7C21 POPEl 195      50.466  84.551  43.840  1.00  0.00           C
ATOM   7232 8C21 POPEl 195      49.556  85.181  44.890  1.00  0.00           C
ATOM   7236  C33 POPEl 195      57.066  83.611  28.010  1.00  0.00           C
ATOM   7239  C34 POPEl 195      57.266  82.281  28.740  1.00  0.00           C
ATOM   7242  C35 POPEl 195      57.476  82.431  30.260  1.00  0.00           C
ATOM   7245  C36 POPEl 195      57.656  81.071  30.940  1.00  0.00           C
ATOM   7248  C37 POPEl 195      57.656  81.131  32.470  1.00  0.00           C
ATOM   7251  C38 POPEl 195      57.726  79.741  33.110  1.00  0.00           C
ATOM   7254  C39 POPEl 195      57.686  79.751  34.640  1.00  0.00           C
ATOM   7257 0C31 POPEl 195      59.016  80.181  35.270  1.00  0.00           C
ATOM   7260 1C31 POPEl 195      58.936  80.241  36.800  1.00  0.00           C
ATOM   7263 2C31 POPEl 195      60.276  80.651  37.440  1.00  0.00           C
ATOM   7266 3C31 POPEl 195      60.216  80.731  38.980  1.00  0.00           C
ATOM   7269 4C31 POPEl 195      59.196  81.771  39.480  1.00  0.00           C
ATOM   7272 5C31 POPEl 195      59.286  82.011  40.990  1.00  0.00           C
ATOM   7275 6C31 POPEl 195      58.216  82.971  41.500  1.00  0.00           C
ATOM   7279  NH3 POPEm 196      14.736  66.561  65.580  1.00  0.00           N
ATOM   7283  C12 POPEm 196      15.216  65.421  64.730  1.00  0.00           C
ATOM   7286  C11 POPEm 196      16.476  64.781  65.330  1.00  0.00           C
ATOM   7289  P   POPEm 196      16.806  62.251  64.670  1.00  0.00           P
ATOM   7290  O13 POPEm 196      18.086  61.551  64.389  1.00  0.00           O
ATOM   7291  O14 POPEm 196      16.266  62.041  66.020  1.00  0.00           O
ATOM   7292  O11 POPEm 196      15.746  61.821  63.570  1.00  0.00           O
ATOM   7293  O12 POPEm 196      17.026  63.811  64.430  1.00  0.00           O
ATOM   7294  C1  POPEm 196      15.276  62.741  62.590  1.00  0.00           C
ATOM   7297  C2  POPEm 196      14.616  62.011  61.400  1.00  0.00           C
ATOM   7299  O21 POPEm 196      14.316  62.961  60.370  1.00  0.00           O
ATOM   7300  C21 POPEm 196      15.286  63.201  59.510  1.00  0.00           C
ATOM   7301  O22 POPEm 196      16.456  62.861  59.640  1.00  0.00           O
ATOM   7302  C22 POPEm 196      14.736  64.061  58.360  1.00  0.00           C
ATOM   7305  C3  POPEm 196      13.286  61.301  61.790  1.00  0.00           C
ATOM   7308  O31 POPEm 196      12.936  60.321  60.790  1.00  0.00           O
ATOM   7309  C31 POPEm 196      11.696  60.321  60.300  1.00  0.00           C
ATOM   7310  O32 POPEm 196      10.796  61.071  60.630  1.00  0.00           O
ATOM   7311  C32 POPEm 196      11.566  59.251  59.220  1.00  0.00           C
ATOM   7314  C23 POPEm 196      15.356  63.721  56.990  1.00  0.00           C
ATOM   7317  C24 POPEm 196      14.636  64.451  55.840  1.00  0.00           C
ATOM   7320  C25 POPEm 196      15.066  63.951  54.460  1.00  0.00           C
ATOM   7323  C26 POPEm 196      14.116  62.931  53.820  1.00  0.00           C
ATOM   7326  C27 POPEm 196      14.846  62.051  52.800  1.00  0.00           C
ATOM   7329  C28 POPEm 196      13.956  61.051  52.040  1.00  0.00           C
ATOM   7332  C29 POPEm 196      13.256  61.671  50.860  1.00  0.00           C
ATOM   7334 0C21 POPEm 196      13.726  61.691  49.590  1.00  0.00           C
ATOM   7336 1C21 POPEm 196      15.046  61.121  49.140  1.00  0.00           C
ATOM   7339 2C21 POPEm 196      15.006  59.601  48.850  1.00  0.00           C
ATOM   7342 3C21 POPEm 196      14.056  59.181  47.720  1.00  0.00           C
ATOM   7345 4C21 POPEm 196      14.436  59.761  46.350  1.00  0.00           C
ATOM   7348 5C21 POPEm 196      13.616  59.201  45.180  1.00  0.00           C
ATOM   7351 6C21 POPEm 196      13.806  57.701  44.960  1.00  0.00           C
ATOM   7354 7C21 POPEm 196      13.196  57.191  43.650  1.00  0.00           C
ATOM   7357 8C21 POPEm 196      13.286  55.671  43.520  1.00  0.00           C
ATOM   7361  C33 POPEm 196      10.366  58.281  59.420  1.00  0.00           C
ATOM   7364  C34 POPEm 196      10.466  57.041  58.520  1.00  0.00           C
ATOM   7367  C35 POPEm 196      10.426  57.321  57.010  1.00  0.00           C
ATOM   7370  C36 POPEm 196      11.276  56.321  56.220  1.00  0.00           C
ATOM   7373  C37 POPEm 196      11.366  56.651  54.720  1.00  0.00           C
ATOM   7376  C38 POPEm 196      12.376  55.741  54.000  1.00  0.00           C
ATOM   7379  C39 POPEm 196      12.926  56.411  52.730  1.00  0.00           C
ATOM   7382 0C31 POPEm 196      13.576  55.401  51.780  1.00  0.00           C
ATOM   7385 1C31 POPEm 196      14.296  56.111  50.630  1.00  0.00           C
ATOM   7388 2C31 POPEm 196      14.896  55.121  49.630  1.00  0.00           C
ATOM   7391 3C31 POPEm 196      16.096  55.681  48.860  1.00  0.00           C
ATOM   7394 4C31 POPEm 196      17.366  55.741  49.720  1.00  0.00           C
ATOM   7397 5C31 POPEm 196      18.606  56.161  48.930  1.00  0.00           C
ATOM   7400 6C31 POPEm 196      19.916  55.981  49.710  1.00  0.00           C
ATOM   7404  NH3 POPEn 197      14.406  78.111  25.230  1.00  0.00           N
ATOM   7408  C12 POPEn 197      15.556  79.061  25.430  1.00  0.00           C
ATOM   7411  C11 POPEn 197      16.776  78.311  25.980  1.00  0.00           C
ATOM   7414  P   POPEn 197      19.046  79.171  25.010  1.00  0.00           P
ATOM   7415  O13 POPEn 197      19.066  80.541  24.440  1.00  0.00           O
ATOM   7416  O14 POPEn 197      18.876  78.031  24.080  1.00  0.00           O
ATOM   7417  O11 POPEn 197      20.346  79.031  25.870  1.00  0.00           O
ATOM   7418  O12 POPEn 197      17.896  79.191  26.090  1.00  0.00           O
ATOM   7419  C1  POPEn 197      20.486  78.731  27.250  1.00  0.00           C
ATOM   7422  C2  POPEn 197      21.646  77.701  27.420  1.00  0.00           C
ATOM   7424  O21 POPEn 197      21.756  77.041  28.680  1.00  0.00           O
ATOM   7425  C21 POPEn 197      21.666  77.681  29.820  1.00  0.00           C
ATOM   7426  O22 POPEn 197      21.216  78.801  30.020  1.00  0.00           O
ATOM   7427  C22 POPEn 197      22.236  76.741  30.910  1.00  0.00           C
ATOM   7430  C3  POPEn 197      23.056  78.211  26.970  1.00  0.00           C
ATOM   7433  O31 POPEn 197      23.726  78.991  27.990  1.00  0.00           O
ATOM   7434  C31 POPEn 197      25.066  78.961  27.940  1.00  0.00           C
ATOM   7435  O32 POPEn 197      25.726  78.291  27.170  1.00  0.00           O
ATOM   7436  C32 POPEn 197      25.606  79.921  29.010  1.00  0.00           C
ATOM   7439  C23 POPEn 197      22.546  77.431  32.260  1.00  0.00           C
ATOM   7442  C24 POPEn 197      23.086  76.441  33.320  1.00  0.00           C
ATOM   7445  C25 POPEn 197      23.476  77.141  34.630  1.00  0.00           C
ATOM   7448  C26 POPEn 197      24.276  76.261  35.610  1.00  0.00           C
ATOM   7451  C27 POPEn 197      24.666  77.001  36.900  1.00  0.00           C
ATOM   7454  C28 POPEn 197      25.866  76.391  37.640  1.00  0.00           C
ATOM   7457  C29 POPEn 197      27.166  76.671  36.930  1.00  0.00           C
ATOM   7459 0C21 POPEn 197      28.136  75.781  36.620  1.00  0.00           C
ATOM   7461 1C21 POPEn 197      28.136  74.311  36.970  1.00  0.00           C
ATOM   7464 2C21 POPEn 197      27.776  73.471  35.730  1.00  0.00           C
ATOM   7467 3C21 POPEn 197      27.856  71.961  35.980  1.00  0.00           C
ATOM   7470 4C21 POPEn 197      27.726  71.141  34.700  1.00  0.00           C
ATOM   7473 5C21 POPEn 197      27.756  69.631  34.930  1.00  0.00           C
ATOM   7476 6C21 POPEn 197      27.796  68.851  33.610  1.00  0.00           C
ATOM   7479 7C21 POPEn 197      27.766  67.331  33.820  1.00  0.00           C
ATOM   7482 8C21 POPEn 197      27.966  66.521  32.540  1.00  0.00           C
ATOM   7486  C33 POPEn 197      26.446  79.211  30.100  1.00  0.00           C
ATOM   7489  C34 POPEn 197      26.536  80.011  31.410  1.00  0.00           C
ATOM   7492  C35 POPEn 197      27.586  81.131  31.440  1.00  0.00           C
ATOM   7495  C36 POPEn 197      27.536  81.871  32.780  1.00  0.00           C
ATOM   7498  C37 POPEn 197      28.586  82.981  32.970  1.00  0.00           C
ATOM   7501  C38 POPEn 197      28.426  83.741  34.300  1.00  0.00           C
ATOM   7504  C39 POPEn 197      28.646  82.921  35.580  1.00  0.00           C
ATOM   7507 0C31 POPEn 197      27.856  83.451  36.790  1.00  0.00           C
ATOM   7510 1C31 POPEn 197      28.136  82.691  38.090  1.00  0.00           C
ATOM   7513 2C31 POPEn 197      27.266  83.181  39.260  1.00  0.00           C
ATOM   7516 3C31 POPEn 197      27.596  82.471  40.580  1.00  0.00           C
ATOM   7519 4C31 POPEn 197      26.756  83.011  41.750  1.00  0.00           C
ATOM   7522 5C31 POPEn 197      27.116  82.361  43.100  1.00  0.00           C
ATOM   7525 6C31 POPEn 197      26.296  82.911  44.270  1.00  0.00           C
ATOM   7529  NH3 POPEo 198      20.976 119.541  22.250  1.00  0.00           N
ATOM   7533  C12 POPEo 198      19.726 119.291  23.020  1.00  0.00           C
ATOM   7536  C11 POPEo 198      18.576 118.891  22.080  1.00  0.00           C
ATOM   7539  P   POPEo 198      16.396 119.721  23.250  1.00  0.00           P
ATOM   7540  O13 POPEo 198      15.216 119.141  23.930  1.00  0.00           O
ATOM   7541  O14 POPEo 198      16.126 120.571  22.070  1.00  0.00           O
ATOM   7542  O11 POPEo 198      17.246 120.491  24.340  1.00  0.00           O
ATOM   7543  O12 POPEo 198      17.396 118.571  22.830  1.00  0.00           O
ATOM   7544  C1  POPEo 198      16.686 120.901  25.590  1.00  0.00           C
ATOM   7547  C2  POPEo 198      16.806 119.821  26.720  1.00  0.00           C
ATOM   7549  O21 POPEo 198      17.136 120.441  27.980  1.00  0.00           O
ATOM   7550  C21 POPEo 198      16.106 120.941  28.640  1.00  0.00           C
ATOM   7551  O22 POPEo 198      14.966 121.071  28.220  1.00  0.00           O
ATOM   7552  C22 POPEo 198      16.526 121.221  30.100  1.00  0.00           C
ATOM   7555  C3  POPEo 198      17.876 118.731  26.400  1.00  0.00           C
ATOM   7558  O31 POPEo 198      18.556 118.151  27.530  1.00  0.00           O
ATOM   7559  C31 POPEo 198      17.866 117.451  28.430  1.00  0.00           C
ATOM   7560  O32 POPEo 198      16.666 117.231  28.420  1.00  0.00           O
ATOM   7561  C32 POPEo 198      18.856 117.001  29.520  1.00  0.00           C
ATOM   7564  C23 POPEo 198      16.296 122.691  30.530  1.00  0.00           C
ATOM   7567  C24 POPEo 198      16.876 123.031  31.910  1.00  0.00           C
ATOM   7570  C25 POPEo 198      16.176 122.341  33.090  1.00  0.00           C
ATOM   7573  C26 POPEo 198      14.696 122.711  33.250  1.00  0.00           C
ATOM   7576  C27 POPEo 198      14.066 121.961  34.430  1.00  0.00           C
ATOM   7579  C28 POPEo 198      12.566 122.231  34.640  1.00  0.00           C
ATOM   7582  C29 POPEo 198      12.256 123.641  35.100  1.00  0.00           C
ATOM   7584 0C21 POPEo 198      11.676 123.991  36.270  1.00  0.00           C
ATOM   7586 1C21 POPEo 198      11.186 123.051  37.340  1.00  0.00           C
ATOM   7589 2C21 POPEo 198      12.176 122.801  38.490  1.00  0.00           C
ATOM   7592 3C21 POPEo 198      11.806 121.511  39.240  1.00  0.00           C
ATOM   7595 4C21 POPEo 198      12.726 121.131  40.400  1.00  0.00           C
ATOM   7598 5C21 POPEo 198      12.646 122.051  41.620  1.00  0.00           C
ATOM   7601 6C21 POPEo 198      11.226 122.161  42.210  1.00  0.00           C
ATOM   7604 7C21 POPEo 198      11.216 122.801  43.600  1.00  0.00           C
ATOM   7607 8C21 POPEo 198       9.816 122.901  44.210  1.00  0.00           C
ATOM   7611  C33 POPEo 198      18.256 116.921  30.940  1.00  0.00           C
ATOM   7614  C34 POPEo 198      19.346 116.941  32.020  1.00  0.00           C
ATOM   7617  C35 POPEo 198      18.836 116.731  33.450  1.00  0.00           C
ATOM   7620  C36 POPEo 198      18.026 117.901  34.030  1.00  0.00           C
ATOM   7623  C37 POPEo 198      17.606 117.661  35.490  1.00  0.00           C
ATOM   7626  C38 POPEo 198      16.796 118.831  36.080  1.00  0.00           C
ATOM   7629  C39 POPEo 198      15.276 118.721  35.870  1.00  0.00           C
ATOM   7632 0C31 POPEo 198      14.576 117.721  36.790  1.00  0.00           C
ATOM   7635 1C31 POPEo 198      13.056 117.761  36.610  1.00  0.00           C
ATOM   7638 2C31 POPEo 198      12.276 116.791  37.510  1.00  0.00           C
ATOM   7641 3C31 POPEo 198      12.466 117.051  39.010  1.00  0.00           C
ATOM   7644 4C31 POPEo 198      11.266 116.571  39.840  1.00  0.00           C
ATOM   7647 5C31 POPEo 198      11.576 116.561  41.340  1.00  0.00           C
ATOM   7650 6C31 POPEo 198      10.386 116.161  42.220  1.00  0.00           C
ATOM   7654  NH3 POPEp 199     113.116  21.551  27.610  1.00  0.00           N
ATOM   7658  C12 POPEp 199     114.006  21.491  28.820  1.00  0.00           C
ATOM   7661  C11 POPEp 199     114.126  20.051  29.340  1.00  0.00           C
ATOM   7664  P   POPEp 199     116.106  20.221  31.060  1.00  0.00           P
ATOM   7665  O13 POPEp 199     116.866  19.011  30.660  1.00  0.00           O
ATOM   7666  O14 POPEp 199     116.636  21.511  30.560  1.00  0.00           O
ATOM   7667  O11 POPEp 199     115.976  20.301  32.620  1.00  0.00           O
ATOM   7668  O12 POPEp 199     114.576  20.051  30.690  1.00  0.00           O
ATOM   7669  C1  POPEp 199     116.316  19.241  33.510  1.00  0.00           C
ATOM   7672  C2  POPEp 199     117.656  19.601  34.190  1.00  0.00           C
ATOM   7674  O21 POPEp 199     118.066  18.581  35.110  1.00  0.00           O
ATOM   7675  C21 POPEp 199     117.436  18.451  36.250  1.00  0.00           C
ATOM   7676  O22 POPEp 199     116.446  19.051  36.630  1.00  0.00           O
ATOM   7677  C22 POPEp 199     118.176  17.381  37.060  1.00  0.00           C
ATOM   7680  C3  POPEp 199     117.586  21.041  34.790  1.00  0.00           C
ATOM   7683  O31 POPEp 199     118.676  21.291  35.700  1.00  0.00           O
ATOM   7684  C31 POPEp 199     118.696  22.521  36.180  1.00  0.00           C
ATOM   7685  O32 POPEp 199     118.056  23.471  35.740  1.00  0.00           O
ATOM   7686  C32 POPEp 199     119.636  22.561  37.380  1.00  0.00           C
ATOM   7689  C23 POPEp 199     118.316  17.761  38.550  1.00  0.00           C
ATOM   7692  C24 POPEp 199     117.206  17.141  39.410  1.00  0.00           C
ATOM   7695  C25 POPEp 199     117.276  17.531  40.890  1.00  0.00           C
ATOM   7698  C26 POPEp 199     118.706  17.521  41.430  1.00  0.00           C
ATOM   7701  C27 POPEp 199     118.776  17.391  42.960  1.00  0.00           C
ATOM   7704  C28 POPEp 199     120.186  17.681  43.530  1.00  0.00           C
ATOM   7707  C29 POPEp 199     121.296  17.021  42.760  1.00  0.00           C
ATOM   7709 0C21 POPEp 199     121.686  15.741  42.860  1.00  0.00           C
ATOM   7711 1C21 POPEp 199     121.056  14.711  43.760  1.00  0.00           C
ATOM   7714 2C21 POPEp 199     121.796  13.371  43.750  1.00  0.00           C
ATOM   7717 3C21 POPEp 199     123.066  13.361  44.610  1.00  0.00           C
ATOM   7720 4C21 POPEp 199     123.746  11.991  44.590  1.00  0.00           C
ATOM   7723 5C21 POPEp 199     124.876  11.851  45.630  1.00  0.00           C
ATOM   7726 6C21 POPEp 199     125.566  10.491  45.510  1.00  0.00           C
ATOM   7729 7C21 POPEp 199     126.736  10.311  46.480  1.00  0.00           C
ATOM   7732 8C21 POPEp 199     127.596   9.091  46.170  1.00  0.00           C
ATOM   7736  C33 POPEp 199     119.386  23.781  38.290  1.00  0.00           C
ATOM   7739  C34 POPEp 199     119.986  23.621  39.690  1.00  0.00           C
ATOM   7742  C35 POPEp 199     119.296  22.531  40.520  1.00  0.00           C
ATOM   7745  C36 POPEp 199     119.676  22.551  42.000  1.00  0.00           C
ATOM   7748  C37 POPEp 199     118.856  21.541  42.810  1.00  0.00           C
ATOM   7751  C38 POPEp 199     119.186  21.561  44.310  1.00  0.00           C
ATOM   7754  C39 POPEp 199     117.996  21.201  45.200  1.00  0.00           C
ATOM   7757 0C31 POPEp 199     118.196  19.931  46.040  1.00  0.00           C
ATOM   7760 1C31 POPEp 199     116.936  19.601  46.850  1.00  0.00           C
ATOM   7763 2C31 POPEp 199     117.136  18.451  47.850  1.00  0.00           C
ATOM   7766 3C31 POPEp 199     116.676  18.831  49.260  1.00  0.00           C
ATOM   7769 4C31 POPEp 199     116.876  17.711  50.280  1.00  0.00           C
ATOM   7772 5C31 POPEp 199     116.546  18.161  51.710  1.00  0.00           C
ATOM   7775 6C31 POPEp 199     116.796  17.091  52.780  1.00  0.00           C
ATOM   7779  NH3 POPEq 200      43.166  62.771  27.650  1.00  0.00           N
ATOM   7783  C12 POPEq 200      41.896  63.431  27.160  1.00  0.00           C
ATOM   7786  C11 POPEq 200      42.176  64.511  26.090  1.00  0.00           C
ATOM   7789  P   POPEq 200      39.976  65.961  26.160  1.00  0.00           P
ATOM   7790  O13 POPEq 200      40.506  66.471  27.430  1.00  0.00           O
ATOM   7791  O14 POPEq 200      39.466  66.971  25.200  1.00  0.00           O
ATOM   7792  O11 POPEq 200      38.766  64.991  26.460  1.00  0.00           O
ATOM   7793  O12 POPEq 200      40.976  64.941  25.450  1.00  0.00           O
ATOM   7794  C1  POPEq 200      37.656  65.481  27.210  1.00  0.00           C
ATOM   7797  C2  POPEq 200      36.836  64.291  27.750  1.00  0.00           C
ATOM   7799  O21 POPEq 200      35.876  64.821  28.670  1.00  0.00           O
ATOM   7800  C21 POPEq 200      34.596  64.661  28.400  1.00  0.00           C
ATOM   7801  O22 POPEq 200      34.126  64.121  27.410  1.00  0.00           O
ATOM   7802  C22 POPEq 200      33.806  65.201  29.600  1.00  0.00           C
ATOM   7805  C3  POPEq 200      37.746  63.271  28.470  1.00  0.00           C
ATOM   7808  O31 POPEq 200      37.016  62.081  28.820  1.00  0.00           O
ATOM   7809  C31 POPEq 200      36.626  61.991  30.080  1.00  0.00           C
ATOM   7810  O32 POPEq 200      36.716  62.871  30.920  1.00  0.00           O
ATOM   7811  C32 POPEq 200      35.986  60.621  30.330  1.00  0.00           C
ATOM   7814  C23 POPEq 200      33.296  64.091  30.550  1.00  0.00           C
ATOM   7817  C24 POPEq 200      32.786  64.681  31.880  1.00  0.00           C
ATOM   7820  C25 POPEq 200      32.466  63.611  32.930  1.00  0.00           C
ATOM   7823  C26 POPEq 200      32.176  64.201  34.320  1.00  0.00           C
ATOM   7826  C27 POPEq 200      31.846  63.131  35.370  1.00  0.00           C
ATOM   7829  C28 POPEq 200      31.566  63.691  36.780  1.00  0.00           C
ATOM   7832  C29 POPEq 200      32.816  64.121  37.510  1.00  0.00           C
ATOM   7834 0C21 POPEq 200      32.876  64.981  38.540  1.00  0.00           C
ATOM   7836 1C21 POPEq 200      31.686  65.651  39.190  1.00  0.00           C
ATOM   7839 2C21 POPEq 200      31.936  66.021  40.670  1.00  0.00           C
ATOM   7842 3C21 POPEq 200      30.756  66.831  41.240  1.00  0.00           C
ATOM   7845 4C21 POPEq 200      30.876  67.161  42.740  1.00  0.00           C
ATOM   7848 5C21 POPEq 200      29.596  67.811  43.270  1.00  0.00           C
ATOM   7851 6C21 POPEq 200      29.626  68.111  44.780  1.00  0.00           C
ATOM   7854 7C21 POPEq 200      28.276  68.601  45.310  1.00  0.00           C
ATOM   7857 8C21 POPEq 200      28.266  68.891  46.810  1.00  0.00           C
ATOM   7861  C33 POPEq 200      36.846  59.701  31.230  1.00  0.00           C
ATOM   7864  C34 POPEq 200      36.326  59.551  32.670  1.00  0.00           C
ATOM   7867  C35 POPEq 200      36.346  60.851  33.480  1.00  0.00           C
ATOM   7870  C36 POPEq 200      36.536  60.591  34.980  1.00  0.00           C
ATOM   7873  C37 POPEq 200      36.526  61.871  35.840  1.00  0.00           C
ATOM   7876  C38 POPEq 200      37.076  61.601  37.240  1.00  0.00           C
ATOM   7879  C39 POPEq 200      36.416  62.411  38.360  1.00  0.00           C
ATOM   7882 0C31 POPEq 200      36.966  62.011  39.740  1.00  0.00           C
ATOM   7885 1C31 POPEq 200      36.276  62.721  40.910  1.00  0.00           C
ATOM   7888 2C31 POPEq 200      36.646  62.091  42.260  1.00  0.00           C
ATOM   7891 3C31 POPEq 200      36.096  62.861  43.480  1.00  0.00           C
ATOM   7894 4C31 POPEq 200      34.586  63.141  43.390  1.00  0.00           C
ATOM   7897 5C31 POPEq 200      34.006  63.701  44.690  1.00  0.00           C
ATOM   7900 6C31 POPEq 200      32.486  63.881  44.620  1.00  0.00           C
ATOM   7904  NH3 POPEr 201      52.106  31.591  20.960  1.00  0.00           N
ATOM   7908  C12 POPEr 201      53.426  31.101  20.390  1.00  0.00           C
ATOM   7911  C11 POPEr 201      54.656  31.521  21.240  1.00  0.00           C
ATOM   7914  P   POPEr 201      57.146  30.681  21.200  1.00  0.00           P
ATOM   7915  O13 POPEr 201      56.776  29.311  21.610  1.00  0.00           O
ATOM   7916  O14 POPEr 201      58.356  30.781  20.350  1.00  0.00           O
ATOM   7917  O11 POPEr 201      57.326  31.651  22.450  1.00  0.00           O
ATOM   7918  O12 POPEr 201      55.876  31.331  20.500  1.00  0.00           O
ATOM   7919  C1  POPEr 201      58.376  32.611  22.350  1.00  0.00           C
ATOM   7922  C2  POPEr 201      58.376  33.691  23.470  1.00  0.00           C
ATOM   7924  O21 POPEr 201      58.146  33.141  24.790  1.00  0.00           O
ATOM   7925  C21 POPEr 201      59.086  32.281  25.200  1.00  0.00           C
ATOM   7926  O22 POPEr 201      60.086  31.961  24.580  1.00  0.00           O
ATOM   7927  C22 POPEr 201      58.786  31.871  26.630  1.00  0.00           C
ATOM   7930  C3  POPEr 201      57.306  34.771  23.160  1.00  0.00           C
ATOM   7933  O31 POPEr 201      57.506  35.941  23.990  1.00  0.00           O
ATOM   7934  C31 POPEr 201      56.716  36.031  25.050  1.00  0.00           C
ATOM   7935  O32 POPEr 201      55.586  35.581  25.140  1.00  0.00           O
ATOM   7936  C32 POPEr 201      57.526  36.681  26.180  1.00  0.00           C
ATOM   7939  C23 POPEr 201      58.866  33.091  27.560  1.00  0.00           C
ATOM   7942  C24 POPEr 201      58.366  32.821  28.980  1.00  0.00           C
ATOM   7945  C25 POPEr 201      59.406  32.131  29.870  1.00  0.00           C
ATOM   7948  C26 POPEr 201      58.996  32.191  31.350  1.00  0.00           C
ATOM   7951  C27 POPEr 201      60.066  31.631  32.290  1.00  0.00           C
ATOM   7954  C28 POPEr 201      59.626  31.641  33.770  1.00  0.00           C
ATOM   7957  C29 POPEr 201      59.626  33.031  34.330  1.00  0.00           C
ATOM   7959 0C21 POPEr 201      58.896  33.501  35.370  1.00  0.00           C
ATOM   7961 1C21 POPEr 201      57.956  32.711  36.240  1.00  0.00           C
ATOM   7964 2C21 POPEr 201      57.926  33.231  37.690  1.00  0.00           C
ATOM   7967 3C21 POPEr 201      59.286  33.101  38.410  1.00  0.00           C
ATOM   7970 4C21 POPEr 201      59.286  33.581  39.860  1.00  0.00           C
ATOM   7973 5C21 POPEr 201      60.686  33.421  40.480  1.00  0.00           C
ATOM   7976 6C21 POPEr 201      60.816  34.001  41.890  1.00  0.00           C
ATOM   7979 7C21 POPEr 201      62.246  33.911  42.430  1.00  0.00           C
ATOM   7982 8C21 POPEr 201      62.396  34.381  43.880  1.00  0.00           C
ATOM   7986  C33 POPEr 201      56.926  36.381  27.580  1.00  0.00           C
ATOM   7989  C34 POPEr 201      57.866  36.751  28.730  1.00  0.00           C
ATOM   7992  C35 POPEr 201      57.116  36.831  30.070  1.00  0.00           C
ATOM   7995  C36 POPEr 201      58.026  36.791  31.310  1.00  0.00           C
ATOM   7998  C37 POPEr 201      57.246  37.131  32.590  1.00  0.00           C
ATOM   8001  C38 POPEr 201      58.056  36.871  33.870  1.00  0.00           C
ATOM   8004  C39 POPEr 201      57.286  37.131  35.170  1.00  0.00           C
ATOM   8007 0C31 POPEr 201      56.026  36.261  35.310  1.00  0.00           C
ATOM   8010 1C31 POPEr 201      55.336  36.351  36.680  1.00  0.00           C
ATOM   8013 2C31 POPEr 201      54.166  35.351  36.750  1.00  0.00           C
ATOM   8016 3C31 POPEr 201      53.346  35.361  38.040  1.00  0.00           C
ATOM   8019 4C31 POPEr 201      52.346  34.201  38.070  1.00  0.00           C
ATOM   8022 5C31 POPEr 201      51.396  34.241  39.270  1.00  0.00           C
ATOM   8025 6C31 POPEr 201      50.696  32.911  39.540  1.00  0.00           C
ATOM   8029  NH3 POPEs 202      49.046  19.631  64.340  1.00  0.00           N
ATOM   8033  C12 POPEs 202      49.446  18.421  63.540  1.00  0.00           C
ATOM   8036  C11 POPEs 202      48.346  17.341  63.570  1.00  0.00           C
ATOM   8039  P   POPEs 202      49.456  15.311  62.290  1.00  0.00           P
ATOM   8040  O13 POPEs 202      48.426  14.461  61.680  1.00  0.00           O
ATOM   8041  O14 POPEs 202      50.746  14.701  62.690  1.00  0.00           O
ATOM   8042  O11 POPEs 202      49.736  16.521  61.300  1.00  0.00           O
ATOM   8043  O12 POPEs 202      48.886  16.031  63.560  1.00  0.00           O
ATOM   8044  C1  POPEs 202      50.376  16.271  60.040  1.00  0.00           C
ATOM   8047  C2  POPEs 202      49.446  16.551  58.830  1.00  0.00           C
ATOM   8049  O21 POPEs 202      50.346  16.631  57.710  1.00  0.00           O
ATOM   8050  C21 POPEs 202      49.866  16.251  56.540  1.00  0.00           C
ATOM   8051  O22 POPEs 202      48.756  15.801  56.320  1.00  0.00           O
ATOM   8052  C22 POPEs 202      50.996  16.421  55.520  1.00  0.00           C
ATOM   8055  C3  POPEs 202      48.666  17.891  59.040  1.00  0.00           C
ATOM   8058  O31 POPEs 202      48.366  18.561  57.790  1.00  0.00           O
ATOM   8059  C31 POPEs 202      48.196  19.881  57.900  1.00  0.00           C
ATOM   8060  O32 POPEs 202      48.156  20.501  58.950  1.00  0.00           O
ATOM   8061  C32 POPEs 202      48.106  20.521  56.510  1.00  0.00           C
ATOM   8064  C23 POPEs 202      50.676  15.971  54.070  1.00  0.00           C
ATOM   8067  C24 POPEs 202      51.876  15.251  53.460  1.00  0.00           C
ATOM   8070  C25 POPEs 202      51.866  15.191  51.920  1.00  0.00           C
ATOM   8073  C26 POPEs 202      52.976  14.281  51.370  1.00  0.00           C
ATOM   8076  C27 POPEs 202      53.206  14.471  49.860  1.00  0.00           C
ATOM   8079  C28 POPEs 202      54.156  13.421  49.240  1.00  0.00           C
ATOM   8082  C29 POPEs 202      53.506  12.061  49.140  1.00  0.00           C
ATOM   8084 0C21 POPEs 202      53.516  11.201  48.100  1.00  0.00           C
ATOM   8086 1C21 POPEs 202      54.236  11.371  46.780  1.00  0.00           C
ATOM   8089 2C21 POPEs 202      55.076  10.111  46.460  1.00  0.00           C
ATOM   8092 3C21 POPEs 202      55.886  10.231  45.160  1.00  0.00           C
ATOM   8095 4C21 POPEs 202      56.966   9.141  45.060  1.00  0.00           C
ATOM   8098 5C21 POPEs 202      57.706   9.131  43.720  1.00  0.00           C
ATOM   8101 6C21 POPEs 202      56.876   8.551  42.570  1.00  0.00           C
ATOM   8104 7C21 POPEs 202      57.676   8.451  41.260  1.00  0.00           C
ATOM   8107 8C21 POPEs 202      56.876   7.831  40.120  1.00  0.00           C
ATOM   8111  C33 POPEs 202      49.436  21.201  56.140  1.00  0.00           C
ATOM   8114  C34 POPEs 202      49.306  22.271  55.040  1.00  0.00           C
ATOM   8117  C35 POPEs 202      49.106  21.741  53.620  1.00  0.00           C
ATOM   8120  C36 POPEs 202      49.326  22.841  52.560  1.00  0.00           C
ATOM   8123  C37 POPEs 202      49.256  22.311  51.120  1.00  0.00           C
ATOM   8126  C38 POPEs 202      49.766  23.301  50.050  1.00  0.00           C
ATOM   8129  C39 POPEs 202      51.236  23.711  50.270  1.00  0.00           C
ATOM   8132 0C31 POPEs 202      52.106  23.641  49.000  1.00  0.00           C
ATOM   8135 1C31 POPEs 202      53.516  24.191  49.270  1.00  0.00           C
ATOM   8138 2C31 POPEs 202      54.586  23.731  48.270  1.00  0.00           C
ATOM   8141 3C31 POPEs 202      54.256  24.051  46.800  1.00  0.00           C
ATOM   8144 4C31 POPEs 202      55.536  24.211  45.960  1.00  0.00           C
ATOM   8147 5C31 POPEs 202      55.266  24.341  44.460  1.00  0.00           C
ATOM   8150 6C31 POPEs 202      56.536  24.611  43.640  1.00  0.00           C
ATOM   8154  NH3 POPEt 203     131.508  40.581  26.400  1.00  0.00           N
ATOM   8158  C12 POPEt 203     130.328  39.651  26.250  1.00  0.00           C
ATOM   8161  C11 POPEt 203     130.518  38.371  27.080  1.00  0.00           C
ATOM   8164  P   POPEt 203     129.778  35.881  27.000  1.00  0.00           P
ATOM   8165  O13 POPEt 203     130.908  35.441  26.170  1.00  0.00           O
ATOM   8166  O14 POPEt 203     128.536  35.111  26.840  1.00  0.00           O
ATOM   8167  O11 POPEt 203     130.248  35.821  28.510  1.00  0.00           O
ATOM   8168  O12 POPEt 203     129.508  37.411  26.770  1.00  0.00           O
ATOM   8169  C1  POPEt 203     129.458  36.411  29.540  1.00  0.00           C
ATOM   8172  C2  POPEt 203     128.546  35.331  30.160  1.00  0.00           C
ATOM   8174  O21 POPEt 203     127.836  35.851  31.310  1.00  0.00           O
ATOM   8175  C21 POPEt 203     128.516  36.001  32.420  1.00  0.00           C
ATOM   8176  O22 POPEt 203     129.728  36.031  32.540  1.00  0.00           O
ATOM   8177  C22 POPEt 203     127.526  36.151  33.570  1.00  0.00           C
ATOM   8180  C3  POPEt 203     129.298  33.981  30.430  1.00  0.00           C
ATOM   8183  O31 POPEt 203     128.426  33.001  31.050  1.00  0.00           O
ATOM   8184  C31 POPEt 203     128.836  32.471  32.210  1.00  0.00           C
ATOM   8185  O32 POPEt 203     129.888  32.721  32.760  1.00  0.00           O
ATOM   8186  C32 POPEt 203     127.746  31.571  32.760  1.00  0.00           C
ATOM   8189  C23 POPEt 203     128.226  36.131  34.940  1.00  0.00           C
ATOM   8192  C24 POPEt 203     128.456  34.711  35.470  1.00  0.00           C
ATOM   8195  C25 POPEt 203     127.236  34.081  36.160  1.00  0.00           C
ATOM   8198  C26 POPEt 203     126.706  34.971  37.290  1.00  0.00           C
ATOM   8201  C27 POPEt 203     125.966  34.211  38.390  1.00  0.00           C
ATOM   8204  C28 POPEt 203     125.336  35.161  39.420  1.00  0.00           C
ATOM   8207  C29 POPEt 203     124.176  35.911  38.810  1.00  0.00           C
ATOM   8209 0C21 POPEt 203     123.446  36.861  39.410  1.00  0.00           C
ATOM   8211 1C21 POPEt 203     123.636  37.391  40.810  1.00  0.00           C
ATOM   8214 2C21 POPEt 203     123.466  38.921  40.840  1.00  0.00           C
ATOM   8217 3C21 POPEt 203     123.206  39.471  42.250  1.00  0.00           C
ATOM   8220 4C21 POPEt 203     122.546  40.861  42.220  1.00  0.00           C
ATOM   8223 5C21 POPEt 203     121.926  41.291  43.560  1.00  0.00           C
ATOM   8226 6C21 POPEt 203     120.746  40.411  43.990  1.00  0.00           C
ATOM   8229 7C21 POPEt 203     120.186  40.781  45.370  1.00  0.00           C
ATOM   8232 8C21 POPEt 203     119.126  39.791  45.860  1.00  0.00           C
ATOM   8236  C33 POPEt 203     128.116  31.031  34.160  1.00  0.00           C
ATOM   8239  C34 POPEt 203     127.076  30.061  34.730  1.00  0.00           C
ATOM   8242  C35 POPEt 203     127.676  29.051  35.720  1.00  0.00           C
ATOM   8245  C36 POPEt 203     127.706  29.501  37.200  1.00  0.00           C
ATOM   8248  C37 POPEt 203     128.516  28.501  38.030  1.00  0.00           C
ATOM   8251  C38 POPEt 203     128.276  28.541  39.550  1.00  0.00           C
ATOM   8254  C39 POPEt 203     128.836  27.291  40.270  1.00  0.00           C
ATOM   8257 0C31 POPEt 203     130.368  27.221  40.350  1.00  0.00           C
ATOM   8260 1C31 POPEt 203     130.928  27.941  41.590  1.00  0.00           C
ATOM   8263 2C31 POPEt 203     132.458  27.881  41.630  1.00  0.00           C
ATOM   8266 3C31 POPEt 203     133.078  28.601  42.830  1.00  0.00           C
ATOM   8269 4C31 POPEt 203     134.608  28.451  42.820  1.00  0.00           C
ATOM   8272 5C31 POPEt 203     135.318  29.141  43.990  1.00  0.00           C
ATOM   8275 6C31 POPEt 203     136.818  28.891  43.990  1.00  0.00           C
ATOM   8279  NH3 POPEu 204     105.296  26.351  27.570  1.00  0.00           N
ATOM   8283  C12 POPEu 204     106.106  25.101  27.700  1.00  0.00           C
ATOM   8286  C11 POPEu 204     105.286  23.851  27.360  1.00  0.00           C
ATOM   8289  P   POPEu 204     106.616  21.661  26.820  1.00  0.00           P
ATOM   8290  O13 POPEu 204     105.546  20.911  26.140  1.00  0.00           O
ATOM   8291  O14 POPEu 204     107.646  22.321  25.980  1.00  0.00           O
ATOM   8292  O11 POPEu 204     107.336  20.721  27.860  1.00  0.00           O
ATOM   8293  O12 POPEu 204     105.996  22.701  27.800  1.00  0.00           O
ATOM   8294  C1  POPEu 204     106.596  19.711  28.570  1.00  0.00           C
ATOM   8297  C2  POPEu 204     106.316  20.091  30.050  1.00  0.00           C
ATOM   8299  O21 POPEu 204     106.096  18.871  30.790  1.00  0.00           O
ATOM   8300  C21 POPEu 204     106.506  18.921  32.030  1.00  0.00           C
ATOM   8301  O22 POPEu 204     107.116  19.841  32.540  1.00  0.00           O
ATOM   8302  C22 POPEu 204     106.226  17.571  32.700  1.00  0.00           C
ATOM   8305  C3  POPEu 204     105.096  21.031  30.250  1.00  0.00           C
ATOM   8308  O31 POPEu 204     105.406  22.191  31.050  1.00  0.00           O
ATOM   8309  C31 POPEu 204     105.056  22.171  32.330  1.00  0.00           C
ATOM   8310  O32 POPEu 204     104.526  21.241  32.910  1.00  0.00           O
ATOM   8311  C32 POPEu 204     105.306  23.581  32.880  1.00  0.00           C
ATOM   8314  C23 POPEu 204     106.656  17.531  34.190  1.00  0.00           C
ATOM   8317  C24 POPEu 204     105.666  18.231  35.140  1.00  0.00           C
ATOM   8320  C25 POPEu 204     104.236  17.671  35.040  1.00  0.00           C
ATOM   8323  C26 POPEu 204     103.486  17.681  36.370  1.00  0.00           C
ATOM   8326  C27 POPEu 204     102.126  16.971  36.280  1.00  0.00           C
ATOM   8329  C28 POPEu 204     101.496  16.671  37.650  1.00  0.00           C
ATOM   8332  C29 POPEu 204     100.966  17.891  38.350  1.00  0.00           C
ATOM   8334 0C21 POPEu 204     100.146  17.871  39.420  1.00  0.00           C
ATOM   8336 1C21 POPEu 204      99.656  16.631  40.130  1.00  0.00           C
ATOM   8339 2C21 POPEu 204     100.116  16.621  41.600  1.00  0.00           C
ATOM   8342 3C21 POPEu 204      99.766  15.321  42.330  1.00  0.00           C
ATOM   8345 4C21 POPEu 204     100.136  15.371  43.810  1.00  0.00           C
ATOM   8348 5C21 POPEu 204      99.876  14.061  44.560  1.00  0.00           C
ATOM   8351 6C21 POPEu 204     100.156  14.191  46.060  1.00  0.00           C
ATOM   8354 7C21 POPEu 204      99.966  12.891  46.840  1.00  0.00           C
ATOM   8357 8C21 POPEu 204     100.226  13.041  48.340  1.00  0.00           C
ATOM   8361  C33 POPEu 204     104.936  23.771  34.380  1.00  0.00           C
ATOM   8364  C34 POPEu 204     103.456  23.581  34.710  1.00  0.00           C
ATOM   8367  C35 POPEu 204     103.206  22.431  35.700  1.00  0.00           C
ATOM   8370  C36 POPEu 204     103.736  22.701  37.110  1.00  0.00           C
ATOM   8373  C37 POPEu 204     103.646  21.481  38.030  1.00  0.00           C
ATOM   8376  C38 POPEu 204     104.396  21.671  39.350  1.00  0.00           C
ATOM   8379  C39 POPEu 204     104.236  20.521  40.360  1.00  0.00           C
ATOM   8382 0C31 POPEu 204     104.516  19.131  39.760  1.00  0.00           C
ATOM   8385 1C31 POPEu 204     104.696  18.041  40.830  1.00  0.00           C
ATOM   8388 2C31 POPEu 204     104.906  16.651  40.210  1.00  0.00           C
ATOM   8391 3C31 POPEu 204     105.476  15.621  41.200  1.00  0.00           C
ATOM   8394 4C31 POPEu 204     104.556  15.311  42.400  1.00  0.00           C
ATOM   8397 5C31 POPEu 204     105.236  15.551  43.750  1.00  0.00           C
ATOM   8400 6C31 POPEu 204     104.326  15.261  44.950  1.00  0.00           C
ATOM   8404  NH3 POPEv 205      80.486  20.151  64.820  1.00  0.00           N
ATOM   8408  C12 POPEv 205      79.836  21.481  64.620  1.00  0.00           C
ATOM   8411  C11 POPEv 205      79.016  21.961  65.820  1.00  0.00           C
ATOM   8414  P   POPEv 205      77.986  24.361  65.970  1.00  0.00           P
ATOM   8415  O13 POPEv 205      77.356  24.251  67.300  1.00  0.00           O
ATOM   8416  O14 POPEv 205      79.336  24.971  65.860  1.00  0.00           O
ATOM   8417  O11 POPEv 205      77.046  25.121  64.950  1.00  0.00           O
ATOM   8418  O12 POPEv 205      78.106  22.951  65.320  1.00  0.00           O
ATOM   8419  C1  POPEv 205      76.876  24.761  63.580  1.00  0.00           C
ATOM   8422  C2  POPEv 205      75.896  25.751  62.880  1.00  0.00           C
ATOM   8424  O21 POPEv 205      75.886  25.501  61.460  1.00  0.00           O
ATOM   8425  C21 POPEv 205      74.726  25.191  60.900  1.00  0.00           C
ATOM   8426  O22 POPEv 205      73.666  25.011  61.490  1.00  0.00           O
ATOM   8427  C22 POPEv 205      74.916  24.991  59.400  1.00  0.00           C
ATOM   8430  C3  POPEv 205      76.276  27.251  63.150  1.00  0.00           C
ATOM   8433  O31 POPEv 205      77.396  27.681  62.320  1.00  0.00           O
ATOM   8434  C31 POPEv 205      77.066  28.551  61.350  1.00  0.00           C
ATOM   8435  O32 POPEv 205      76.006  29.141  61.240  1.00  0.00           O
ATOM   8436  C32 POPEv 205      78.216  28.661  60.360  1.00  0.00           C
ATOM   8439  C23 POPEv 205      73.896  24.001  58.800  1.00  0.00           C
ATOM   8442  C24 POPEv 205      74.316  23.511  57.420  1.00  0.00           C
ATOM   8445  C25 POPEv 205      73.306  22.531  56.800  1.00  0.00           C
ATOM   8448  C26 POPEv 205      73.826  21.901  55.510  1.00  0.00           C
ATOM   8451  C27 POPEv 205      72.816  20.951  54.870  1.00  0.00           C
ATOM   8454  C28 POPEv 205      73.356  20.211  53.640  1.00  0.00           C
ATOM   8457  C29 POPEv 205      72.346  19.241  53.069  1.00  0.00           C
ATOM   8459 0C21 POPEv 205      72.096  19.051  51.770  1.00  0.00           C
ATOM   8461 1C21 POPEv 205      72.756  19.791  50.630  1.00  0.00           C
ATOM   8464 2C21 POPEv 205      72.006  19.601  49.310  1.00  0.00           C
ATOM   8467 3C21 POPEv 205      70.596  20.211  49.310  1.00  0.00           C
ATOM   8470 4C21 POPEv 205      69.876  19.991  47.980  1.00  0.00           C
ATOM   8473 5C21 POPEv 205      68.516  20.701  47.910  1.00  0.00           C
ATOM   8476 6C21 POPEv 205      67.906  20.551  46.510  1.00  0.00           C
ATOM   8479 7C21 POPEv 205      66.606  21.331  46.310  1.00  0.00           C
ATOM   8482 8C21 POPEv 205      66.106  21.271  44.870  1.00  0.00           C
ATOM   8486  C33 POPEv 205      77.966  27.761  59.140  1.00  0.00           C
ATOM   8489  C34 POPEv 205      78.966  28.001  58.000  1.00  0.00           C
ATOM   8492  C35 POPEv 205      78.816  27.021  56.830  1.00  0.00           C
ATOM   8495  C36 POPEv 205      77.416  27.021  56.190  1.00  0.00           C
ATOM   8498  C37 POPEv 205      77.296  26.011  55.050  1.00  0.00           C
ATOM   8501  C38 POPEv 205      75.866  25.911  54.510  1.00  0.00           C
ATOM   8504  C39 POPEv 205      75.666  24.701  53.590  1.00  0.00           C
ATOM   8507 0C31 POPEv 205      76.056  24.971  52.140  1.00  0.00           C
ATOM   8510 1C31 POPEv 205      75.976  23.691  51.290  1.00  0.00           C
ATOM   8513 2C31 POPEv 205      75.566  23.951  49.830  1.00  0.00           C
ATOM   8516 3C31 POPEv 205      74.146  23.461  49.540  1.00  0.00           C
ATOM   8519 4C31 POPEv 205      73.576  24.001  48.220  1.00  0.00           C
ATOM   8522 5C31 POPEv 205      72.206  23.401  47.900  1.00  0.00           C
ATOM   8525 6C31 POPEv 205      71.556  23.981  46.650  1.00  0.00           C
ATOM   8529  NH3 POPEw 206      12.486  89.951  67.200  1.00  0.00           N
ATOM   8533  C12 POPEw 206      13.626  90.581  67.950  1.00  0.00           C
ATOM   8536  C11 POPEw 206      14.936  90.251  67.220  1.00  0.00           C
ATOM   8539  P   POPEw 206      16.196  87.921  67.440  1.00  0.00           P
ATOM   8540  O13 POPEw 206      17.186  88.691  68.230  1.00  0.00           O
ATOM   8541  O14 POPEw 206      15.586  86.761  68.139  1.00  0.00           O
ATOM   8542  O11 POPEw 206      16.836  87.511  66.070  1.00  0.00           O
ATOM   8543  O12 POPEw 206      15.016  88.861  66.980  1.00  0.00           O
ATOM   8544  C1  POPEw 206      18.006  86.711  65.960  1.00  0.00           C
ATOM   8547  C2  POPEw 206      18.776  87.071  64.660  1.00  0.00           C
ATOM   8549  O21 POPEw 206      18.626  86.061  63.650  1.00  0.00           O
ATOM   8550  C21 POPEw 206      17.486  86.021  62.980  1.00  0.00           C
ATOM   8551  O22 POPEw 206      16.506  86.711  63.170  1.00  0.00           O
ATOM   8552  C22 POPEw 206      17.626  84.991  61.840  1.00  0.00           C
ATOM   8555  C3  POPEw 206      20.296  87.251  64.910  1.00  0.00           C
ATOM   8558  O31 POPEw 206      20.936  87.951  63.820  1.00  0.00           O
ATOM   8559  C31 POPEw 206      21.606  87.211  62.940  1.00  0.00           C
ATOM   8560  O32 POPEw 206      21.746  86.001  62.970  1.00  0.00           O
ATOM   8561  C32 POPEw 206      22.186  88.121  61.870  1.00  0.00           C
ATOM   8564  C23 POPEw 206      16.816  85.331  60.560  1.00  0.00           C
ATOM   8567  C24 POPEw 206      17.316  84.591  59.300  1.00  0.00           C
ATOM   8570  C25 POPEw 206      18.656  85.131  58.750  1.00  0.00           C
ATOM   8573  C26 POPEw 206      18.546  85.931  57.440  1.00  0.00           C
ATOM   8576  C27 POPEw 206      18.476  85.071  56.160  1.00  0.00           C
ATOM   8579  C28 POPEw 206      19.176  85.761  54.960  1.00  0.00           C
ATOM   8582  C29 POPEw 206      19.166  84.961  53.680  1.00  0.00           C
ATOM   8584 0C21 POPEw 206      18.926  85.421  52.430  1.00  0.00           C
ATOM   8586 1C21 POPEw 206      18.626  86.841  52.040  1.00  0.00           C
ATOM   8589 2C21 POPEw 206      19.896  87.621  51.630  1.00  0.00           C
ATOM   8592 3C21 POPEw 206      20.336  87.371  50.170  1.00  0.00           C
ATOM   8595 4C21 POPEw 206      21.746  87.911  49.840  1.00  0.00           C
ATOM   8598 5C21 POPEw 206      22.036  89.351  50.300  1.00  0.00           C
ATOM   8601 6C21 POPEw 206      21.146  90.421  49.660  1.00  0.00           C
ATOM   8604 7C21 POPEw 206      21.386  91.811  50.280  1.00  0.00           C
ATOM   8607 8C21 POPEw 206      20.516  92.921  49.680  1.00  0.00           C
ATOM   8611  C33 POPEw 206      22.066  87.561  60.440  1.00  0.00           C
ATOM   8614  C34 POPEw 206      22.306  88.651  59.389  1.00  0.00           C
ATOM   8617  C35 POPEw 206      22.286  88.121  57.960  1.00  0.00           C
ATOM   8620  C36 POPEw 206      22.066  89.241  56.940  1.00  0.00           C
ATOM   8623  C37 POPEw 206      22.006  88.721  55.490  1.00  0.00           C
ATOM   8626  C38 POPEw 206      21.536  89.791  54.490  1.00  0.00           C
ATOM   8629  C39 POPEw 206      22.516  90.951  54.310  1.00  0.00           C
ATOM   8632 0C31 POPEw 206      21.856  92.321  54.540  1.00  0.00           C
ATOM   8635 1C31 POPEw 206      22.786  93.531  54.330  1.00  0.00           C
ATOM   8638 2C31 POPEw 206      22.996  93.881  52.850  1.00  0.00           C
ATOM   8641 3C31 POPEw 206      24.056  94.971  52.590  1.00  0.00           C
ATOM   8644 4C31 POPEw 206      23.886  96.271  53.400  1.00  0.00           C
ATOM   8647 5C31 POPEw 206      24.766  96.321  54.660  1.00  0.00           C
ATOM   8650 6C31 POPEw 206      24.676  97.641  55.420  1.00  0.00           C
ATOM   8654  NH3 POPEx 207      20.526  75.971  66.360  1.00  0.00           N
ATOM   8658  C12 POPEx 207      20.596  74.581  66.900  1.00  0.00           C
ATOM   8661  C11 POPEx 207      20.826  73.591  65.760  1.00  0.00           C
ATOM   8664  P   POPEx 207      21.416  71.121  65.310  1.00  0.00           P
ATOM   8665  O13 POPEx 207      22.866  70.831  65.240  1.00  0.00           O
ATOM   8666  O14 POPEx 207      20.486  70.021  65.639  1.00  0.00           O
ATOM   8667  O11 POPEx 207      21.076  71.751  63.930  1.00  0.00           O
ATOM   8668  O12 POPEx 207      21.166  72.321  66.310  1.00  0.00           O
ATOM   8669  C1  POPEx 207      19.966  71.431  63.120  1.00  0.00           C
ATOM   8672  C2  POPEx 207      20.266  70.181  62.250  1.00  0.00           C
ATOM   8674  O21 POPEx 207      20.456  70.561  60.860  1.00  0.00           O
ATOM   8675  C21 POPEx 207      19.386  71.031  60.240  1.00  0.00           C
ATOM   8676  O22 POPEx 207      18.236  70.871  60.590  1.00  0.00           O
ATOM   8677  C22 POPEx 207      19.826  71.931  59.080  1.00  0.00           C
ATOM   8680  C3  POPEx 207      19.246  69.041  62.530  1.00  0.00           C
ATOM   8683  O31 POPEx 207      19.396  67.921  61.640  1.00  0.00           O
ATOM   8684  C31 POPEx 207      18.706  66.851  62.040  1.00  0.00           C
ATOM   8685  O32 POPEx 207      18.086  66.801  63.090  1.00  0.00           O
ATOM   8686  C32 POPEx 207      18.896  65.731  61.010  1.00  0.00           C
ATOM   8689  C23 POPEx 207      18.646  72.391  58.180  1.00  0.00           C
ATOM   8692  C24 POPEx 207      19.036  73.561  57.270  1.00  0.00           C
ATOM   8695  C25 POPEx 207      17.936  73.981  56.280  1.00  0.00           C
ATOM   8698  C26 POPEx 207      17.976  73.171  54.970  1.00  0.00           C
ATOM   8701  C27 POPEx 207      17.066  73.761  53.880  1.00  0.00           C
ATOM   8704  C28 POPEx 207      17.176  73.031  52.530  1.00  0.00           C
ATOM   8707  C29 POPEx 207      18.526  73.231  51.870  1.00  0.00           C
ATOM   8709 0C21 POPEx 207      18.786  73.731  50.650  1.00  0.00           C
ATOM   8711 1C21 POPEx 207      17.796  74.211  49.610  1.00  0.00           C
ATOM   8714 2C21 POPEx 207      18.066  75.651  49.160  1.00  0.00           C
ATOM   8717 3C21 POPEx 207      17.106  76.081  48.030  1.00  0.00           C
ATOM   8720 4C21 POPEx 207      16.906  77.601  47.930  1.00  0.00           C
ATOM   8723 5C21 POPEx 207      18.096  78.381  47.350  1.00  0.00           C
ATOM   8726 6C21 POPEx 207      18.006  78.571  45.820  1.00  0.00           C
ATOM   8729 7C21 POPEx 207      19.106  79.491  45.270  1.00  0.00           C
ATOM   8732 8C21 POPEx 207      18.996  79.711  43.760  1.00  0.00           C
ATOM   8736  C33 POPEx 207      18.866  66.201  59.530  1.00  0.00           C
ATOM   8739  C34 POPEx 207      19.186  65.071  58.540  1.00  0.00           C
ATOM   8742  C35 POPEx 207      19.046  65.501  57.070  1.00  0.00           C
ATOM   8745  C36 POPEx 207      19.556  64.411  56.110  1.00  0.00           C
ATOM   8748  C37 POPEx 207      19.006  64.511  54.680  1.00  0.00           C
ATOM   8751  C38 POPEx 207      19.456  63.311  53.820  1.00  0.00           C
ATOM   8754  C39 POPEx 207      18.576  63.021  52.600  1.00  0.00           C
ATOM   8757 0C31 POPEx 207      18.616  64.091  51.490  1.00  0.00           C
ATOM   8760 1C31 POPEx 207      17.816  63.651  50.260  1.00  0.00           C
ATOM   8763 2C31 POPEx 207      18.266  64.311  48.950  1.00  0.00           C
ATOM   8766 3C31 POPEx 207      17.816  65.771  48.780  1.00  0.00           C
ATOM   8769 4C31 POPEx 207      18.336  66.371  47.460  1.00  0.00           C
ATOM   8772 5C31 POPEx 207      17.756  67.761  47.160  1.00  0.00           C
ATOM   8775 6C31 POPEx 207      18.196  68.311  45.800  1.00  0.00           C
ATOM   8779  NH3 POPEy 208      77.436  70.621  66.010  1.00  0.00           N
ATOM   8783  C12 POPEy 208      76.126  71.151  65.460  1.00  0.00           C
ATOM   8786  C11 POPEy 208      74.926  70.311  65.930  1.00  0.00           C
ATOM   8789  P   POPEy 208      72.836  71.881  66.060  1.00  0.00           P
ATOM   8790  O13 POPEy 208      72.416  71.401  67.400  1.00  0.00           O
ATOM   8791  O14 POPEy 208      73.596  73.161  66.040  1.00  0.00           O
ATOM   8792  O11 POPEy 208      71.566  72.041  65.110  1.00  0.00           O
ATOM   8793  O12 POPEy 208      73.706  70.781  65.350  1.00  0.00           O
ATOM   8794  C1  POPEy 208      71.586  73.131  64.170  1.00  0.00           C
ATOM   8797  C2  POPEy 208      70.506  72.991  63.050  1.00  0.00           C
ATOM   8799  O21 POPEy 208      71.076  73.181  61.730  1.00  0.00           O
ATOM   8800  C21 POPEy 208      71.666  72.091  61.240  1.00  0.00           C
ATOM   8801  O22 POPEy 208      71.916  71.071  61.850  1.00  0.00           O
ATOM   8802  C22 POPEy 208      71.866  72.261  59.750  1.00  0.00           C
ATOM   8805  C3  POPEy 208      69.346  74.021  63.220  1.00  0.00           C
ATOM   8808  O31 POPEy 208      68.276  73.751  62.290  1.00  0.00           O
ATOM   8809  C31 POPEy 208      68.126  74.351  61.100  1.00  0.00           C
ATOM   8810  O32 POPEy 208      67.346  73.931  60.260  1.00  0.00           O
ATOM   8811  C32 POPEy 208      68.976  75.601  60.850  1.00  0.00           C
ATOM   8814  C23 POPEy 208      70.546  71.961  59.010  1.00  0.00           C
ATOM   8817  C24 POPEy 208      70.706  71.651  57.520  1.00  0.00           C
ATOM   8820  C25 POPEy 208      69.356  71.281  56.889  1.00  0.00           C
ATOM   8823  C26 POPEy 208      69.376  69.961  56.120  1.00  0.00           C
ATOM   8826  C27 POPEy 208      67.976  69.511  55.670  1.00  0.00           C
ATOM   8829  C28 POPEy 208      67.956  68.091  55.090  1.00  0.00           C
ATOM   8832  C29 POPEy 208      68.286  67.061  56.150  1.00  0.00           C
ATOM   8834 0C21 POPEy 208      67.436  66.181  56.710  1.00  0.00           C
ATOM   8836 1C21 POPEy 208      65.966  66.061  56.390  1.00  0.00           C
ATOM   8839 2C21 POPEy 208      65.696  65.281  55.100  1.00  0.00           C
ATOM   8842 3C21 POPEy 208      64.206  65.231  54.760  1.00  0.00           C
ATOM   8845 4C21 POPEy 208      63.936  64.661  53.370  1.00  0.00           C
ATOM   8848 5C21 POPEy 208      62.506  64.931  52.890  1.00  0.00           C
ATOM   8851 6C21 POPEy 208      62.306  64.561  51.420  1.00  0.00           C
ATOM   8854 7C21 POPEy 208      60.956  65.031  50.870  1.00  0.00           C
ATOM   8857 8C21 POPEy 208      60.836  64.851  49.360  1.00  0.00           C
ATOM   8861  C33 POPEy 208      68.686  76.131  59.420  1.00  0.00           C
ATOM   8864  C34 POPEy 208      69.356  77.441  58.990  1.00  0.00           C
ATOM   8867  C35 POPEy 208      68.776  77.871  57.630  1.00  0.00           C
ATOM   8870  C36 POPEy 208      69.266  79.191  57.010  1.00  0.00           C
ATOM   8873  C37 POPEy 208      68.496  79.441  55.700  1.00  0.00           C
ATOM   8876  C38 POPEy 208      68.536  80.861  55.120  1.00  0.00           C
ATOM   8879  C39 POPEy 208      67.136  81.311  54.650  1.00  0.00           C
ATOM   8882 0C31 POPEy 208      67.106  82.391  53.570  1.00  0.00           C
ATOM   8885 1C31 POPEy 208      67.476  83.791  54.060  1.00  0.00           C
ATOM   8888 2C31 POPEy 208      67.096  84.901  53.060  1.00  0.00           C
ATOM   8891 3C31 POPEy 208      67.826  84.801  51.720  1.00  0.00           C
ATOM   8894 4C31 POPEy 208      67.276  85.771  50.660  1.00  0.00           C
ATOM   8897 5C31 POPEy 208      68.046  85.691  49.340  1.00  0.00           C
ATOM   8900 6C31 POPEy 208      67.496  86.631  48.260  1.00  0.00           C
ATOM   8904  NH3 POPEz 209      20.756   8.311  66.830  1.00  0.00           N
ATOM   8908  C12 POPEz 209      20.576   9.531  67.690  1.00  0.00           C
ATOM   8911  C11 POPEz 209      21.676  10.571  67.420  1.00  0.00           C
ATOM   8914  P   POPEz 209      24.206  11.001  67.800  1.00  0.00           P
ATOM   8915  O13 POPEz 209      24.466  11.391  69.210  1.00  0.00           O
ATOM   8916  O14 POPEz 209      24.096  12.121  66.819  1.00  0.00           O
ATOM   8917  O11 POPEz 209      25.446  10.141  67.400  1.00  0.00           O
ATOM   8918  O12 POPEz 209      22.966  10.021  67.690  1.00  0.00           O
ATOM   8919  C1  POPEz 209      25.606   9.221  66.330  1.00  0.00           C
ATOM   8922  C2  POPEz 209      25.856   9.961  64.980  1.00  0.00           C
ATOM   8924  O21 POPEz 209      26.136   9.171  63.820  1.00  0.00           O
ATOM   8925  C21 POPEz 209      26.556   7.921  63.800  1.00  0.00           C
ATOM   8926  O22 POPEz 209      26.756   7.161  64.720  1.00  0.00           O
ATOM   8927  C22 POPEz 209      26.606   7.461  62.330  1.00  0.00           C
ATOM   8930  C3  POPEz 209      26.936  11.091  65.100  1.00  0.00           C
ATOM   8933  O31 POPEz 209      26.756  12.051  64.030  1.00  0.00           O
ATOM   8934  C31 POPEz 209      27.486  11.761  62.950  1.00  0.00           C
ATOM   8935  O32 POPEz 209      28.466  11.051  62.930  1.00  0.00           O
ATOM   8936  C32 POPEz 209      26.856  12.391  61.710  1.00  0.00           C
ATOM   8939  C23 POPEz 209      27.956   7.761  61.640  1.00  0.00           C
ATOM   8942  C24 POPEz 209      27.976   7.281  60.170  1.00  0.00           C
ATOM   8945  C25 POPEz 209      28.076   5.761  60.040  1.00  0.00           C
ATOM   8948  C26 POPEz 209      26.846   5.071  59.430  1.00  0.00           C
ATOM   8951  C27 POPEz 209      26.666   5.371  57.930  1.00  0.00           C
ATOM   8954  C28 POPEz 209      25.736   4.381  57.200  1.00  0.00           C
ATOM   8957  C29 POPEz 209      26.376   3.051  56.920  1.00  0.00           C
ATOM   8959 0C21 POPEz 209      26.446   2.431  55.730  1.00  0.00           C
ATOM   8961 1C21 POPEz 209      25.926   2.941  54.400  1.00  0.00           C
ATOM   8964 2C21 POPEz 209      26.806   2.451  53.230  1.00  0.00           C
ATOM   8967 3C21 POPEz 209      26.246   2.871  51.870  1.00  0.00           C
ATOM   8970 4C21 POPEz 209      26.936   2.221  50.670  1.00  0.00           C
ATOM   8973 5C21 POPEz 209      28.416   2.621  50.490  1.00  0.00           C
ATOM   8976 6C21 POPEz 209      29.046   1.961  49.250  1.00  0.00           C
ATOM   8979 7C21 POPEz 209      30.506   2.381  49.050  1.00  0.00           C
ATOM   8982 8C21 POPEz 209      31.266   1.551  48.010  1.00  0.00           C
ATOM   8986  C33 POPEz 209      27.256  11.621  60.440  1.00  0.00           C
ATOM   8989  C34 POPEz 209      26.406  11.931  59.210  1.00  0.00           C
ATOM   8992  C35 POPEz 209      26.876  13.131  58.390  1.00  0.00           C
ATOM   8995  C36 POPEz 209      26.096  13.271  57.070  1.00  0.00           C
ATOM   8998  C37 POPEz 209      26.646  14.361  56.150  1.00  0.00           C
ATOM   9001  C38 POPEz 209      25.956  14.451  54.770  1.00  0.00           C
ATOM   9004  C39 POPEz 209      26.256  13.281  53.830  1.00  0.00           C
ATOM   9007 0C31 POPEz 209      25.716  13.491  52.420  1.00  0.00           C
ATOM   9010 1C31 POPEz 209      25.786  12.231  51.540  1.00  0.00           C
ATOM   9013 2C31 POPEz 209      25.386  12.511  50.090  1.00  0.00           C
ATOM   9016 3C31 POPEz 209      25.046  11.251  49.270  1.00  0.00           C
ATOM   9019 4C31 POPEz 209      26.186  10.231  49.180  1.00  0.00           C
ATOM   9022 5C31 POPEz 209      25.896   9.051  48.240  1.00  0.00           C
ATOM   9025 6C31 POPEz 209      24.656   8.231  48.610  1.00  0.00           C
ATOM   9029  NH3 POPE0 210      97.646  -5.291  24.810  1.00  0.00           N
ATOM   9033  C12 POPE0 210      98.436  -4.129  25.340  1.00  0.00           C
ATOM   9036  C11 POPE0 210      97.696  -2.789  25.150  1.00  0.00           C
ATOM   9039  P   POPE0 210      98.326  -0.249  25.310  1.00  0.00           P
ATOM   9040  O13 POPE0 210      99.596   0.411  25.720  1.00  0.00           O
ATOM   9041  O14 POPE0 210      97.596   0.371  24.180  1.00  0.00           O
ATOM   9042  O11 POPE0 210      97.376  -0.339  26.550  1.00  0.00           O
ATOM   9043  O12 POPE0 210      98.666  -1.759  24.980  1.00  0.00           O
ATOM   9044  C1  POPE0 210      96.946   0.801  27.290  1.00  0.00           C
ATOM   9047  C2  POPE0 210      97.016   0.451  28.790  1.00  0.00           C
ATOM   9049  O21 POPE0 210      96.656   1.621  29.570  1.00  0.00           O
ATOM   9050  C21 POPE0 210      95.326   1.801  29.710  1.00  0.00           C
ATOM   9051  O22 POPE0 210      94.746   2.811  29.380  1.00  0.00           O
ATOM   9052  C22 POPE0 210      94.726   0.671  30.570  1.00  0.00           C
ATOM   9055  C3  POPE0 210      98.466  -0.049  29.090  1.00  0.00           C
ATOM   9058  O31 POPE0 210      98.776  -0.289  30.480  1.00  0.00           O
ATOM   9059  C31 POPE0 210      98.236  -1.409  30.970  1.00  0.00           C
ATOM   9060  O32 POPE0 210      97.466  -2.149  30.380  1.00  0.00           O
ATOM   9061  C32 POPE0 210      98.766  -1.629  32.380  1.00  0.00           C
ATOM   9064  C23 POPE0 210      93.616   1.161  31.550  1.00  0.00           C
ATOM   9067  C24 POPE0 210      93.456   0.251  32.780  1.00  0.00           C
ATOM   9070  C25 POPE0 210      92.146   0.471  33.560  1.00  0.00           C
ATOM   9073  C26 POPE0 210      92.056   1.741  34.420  1.00  0.00           C
ATOM   9076  C27 POPE0 210      90.616   2.011  34.890  1.00  0.00           C
ATOM   9079  C28 POPE0 210      90.466   3.011  36.060  1.00  0.00           C
ATOM   9082  C29 POPE0 210      90.966   4.411  35.770  1.00  0.00           C
ATOM   9084 0C21 POPE0 210      90.216   5.511  35.560  1.00  0.00           C
ATOM   9086 1C21 POPE0 210      88.716   5.581  35.490  1.00  0.00           C
ATOM   9089 2C21 POPE0 210      87.996   5.861  36.820  1.00  0.00           C
ATOM   9092 3C21 POPE0 210      88.466   7.141  37.530  1.00  0.00           C
ATOM   9095 4C21 POPE0 210      87.436   7.711  38.530  1.00  0.00           C
ATOM   9098 5C21 POPE0 210      86.886   6.691  39.530  1.00  0.00           C
ATOM   9101 6C21 POPE0 210      86.086   7.371  40.650  1.00  0.00           C
ATOM   9104 7C21 POPE0 210      85.336   6.401  41.560  1.00  0.00           C
ATOM   9107 8C21 POPE0 210      84.506   7.121  42.620  1.00  0.00           C
ATOM   9111  C33 POPE0 210      98.196  -2.889  33.060  1.00  0.00           C
ATOM   9114  C34 POPE0 210      98.356  -2.829  34.590  1.00  0.00           C
ATOM   9117  C35 POPE0 210      97.376  -1.839  35.250  1.00  0.00           C
ATOM   9120  C36 POPE0 210      96.066  -2.499  35.700  1.00  0.00           C
ATOM   9123  C37 POPE0 210      95.026  -1.459  36.170  1.00  0.00           C
ATOM   9126  C38 POPE0 210      94.056  -2.009  37.220  1.00  0.00           C
ATOM   9129  C39 POPE0 210      94.676  -2.039  38.620  1.00  0.00           C
ATOM   9132 0C31 POPE0 210      93.776  -2.729  39.650  1.00  0.00           C
ATOM   9135 1C31 POPE0 210      94.376  -2.719  41.070  1.00  0.00           C
ATOM   9138 2C31 POPE0 210      93.586  -3.599  42.040  1.00  0.00           C
ATOM   9141 3C31 POPE0 210      93.986  -3.379  43.510  1.00  0.00           C
ATOM   9144 4C31 POPE0 210      93.156  -4.239  44.470  1.00  0.00           C
ATOM   9147 5C31 POPE0 210      93.226  -3.749  45.920  1.00  0.00           C
ATOM   9150 6C31 POPE0 210      92.316  -4.549  46.860  1.00  0.00           C
ATOM   9154  NH3 POPE1 211     125.916  70.671  24.410  1.00  0.00           N
ATOM   9158  C12 POPE1 211     126.326  69.611  23.430  1.00  0.00           C
ATOM   9161  C11 POPE1 211     125.126  69.181  22.580  1.00  0.00           C
ATOM   9164  P   POPE1 211     124.966  66.601  21.990  1.00  0.00           P
ATOM   9165  O13 POPE1 211     124.706  66.071  20.630  1.00  0.00           O
ATOM   9166  O14 POPE1 211     125.856  65.841  22.900  1.00  0.00           O
ATOM   9167  O11 POPE1 211     123.606  66.851  22.760  1.00  0.00           O
ATOM   9168  O12 POPE1 211     125.506  68.071  21.780  1.00  0.00           O
ATOM   9169  C1  POPE1 211     122.406  66.161  22.410  1.00  0.00           C
ATOM   9172  C2  POPE1 211     121.846  65.321  23.580  1.00  0.00           C
ATOM   9174  O21 POPE1 211     122.776  64.251  23.880  1.00  0.00           O
ATOM   9175  C21 POPE1 211     123.096  63.861  25.110  1.00  0.00           C
ATOM   9176  O22 POPE1 211     123.986  63.051  25.350  1.00  0.00           O
ATOM   9177  C22 POPE1 211     122.266  64.501  26.240  1.00  0.00           C
ATOM   9180  C3  POPE1 211     120.466  64.741  23.120  1.00  0.00           C
ATOM   9183  O31 POPE1 211     119.636  64.251  24.190  1.00  0.00           O
ATOM   9184  C31 POPE1 211     118.866  65.121  24.810  1.00  0.00           C
ATOM   9185  O32 POPE1 211     118.946  66.341  24.750  1.00  0.00           O
ATOM   9186  C32 POPE1 211     117.866  64.371  25.670  1.00  0.00           C
ATOM   9189  C23 POPE1 211     122.336  63.721  27.570  1.00  0.00           C
ATOM   9192  C24 POPE1 211     121.516  64.381  28.690  1.00  0.00           C
ATOM   9195  C25 POPE1 211     121.376  63.461  29.900  1.00  0.00           C
ATOM   9198  C26 POPE1 211     121.006  64.181  31.200  1.00  0.00           C
ATOM   9201  C27 POPE1 211     119.516  64.511  31.340  1.00  0.00           C
ATOM   9204  C28 POPE1 211     119.216  65.561  32.440  1.00  0.00           C
ATOM   9207  C29 POPE1 211     119.946  65.321  33.740  1.00  0.00           C
ATOM   9209 0C21 POPE1 211     119.406  65.211  34.960  1.00  0.00           C
ATOM   9211 1C21 POPE1 211     117.946  65.241  35.330  1.00  0.00           C
ATOM   9214 2C21 POPE1 211     117.586  63.961  36.100  1.00  0.00           C
ATOM   9217 3C21 POPE1 211     116.166  63.991  36.690  1.00  0.00           C
ATOM   9220 4C21 POPE1 211     115.886  62.851  37.680  1.00  0.00           C
ATOM   9223 5C21 POPE1 211     116.806  62.881  38.910  1.00  0.00           C
ATOM   9226 6C21 POPE1 211     116.456  61.821  39.950  1.00  0.00           C
ATOM   9229 7C21 POPE1 211     117.416  61.831  41.140  1.00  0.00           C
ATOM   9232 8C21 POPE1 211     117.036  60.831  42.240  1.00  0.00           C
ATOM   9236  C33 POPE1 211     117.666  65.131  26.990  1.00  0.00           C
ATOM   9239  C34 POPE1 211     116.306  64.901  27.640  1.00  0.00           C
ATOM   9242  C35 POPE1 211     116.166  65.961  28.740  1.00  0.00           C
ATOM   9245  C36 POPE1 211     114.996  65.761  29.690  1.00  0.00           C
ATOM   9248  C37 POPE1 211     115.436  66.091  31.120  1.00  0.00           C
ATOM   9251  C38 POPE1 211     114.286  66.211  32.100  1.00  0.00           C
ATOM   9254  C39 POPE1 211     113.476  64.921  32.250  1.00  0.00           C
ATOM   9257 0C31 POPE1 211     113.026  64.761  33.700  1.00  0.00           C
ATOM   9260 1C31 POPE1 211     112.086  63.581  33.960  1.00  0.00           C
ATOM   9263 2C31 POPE1 211     111.826  63.371  35.460  1.00  0.00           C
ATOM   9266 3C31 POPE1 211     111.266  64.631  36.140  1.00  0.00           C
ATOM   9269 4C31 POPE1 211     111.086  64.481  37.650  1.00  0.00           C
ATOM   9272 5C31 POPE1 211     110.646  65.811  38.270  1.00  0.00           C
ATOM   9275 6C31 POPE1 211     110.506  65.741  39.790  1.00  0.00           C
ATOM   9279  NH3 POPE2 212       2.836  76.631  67.520  1.00  0.00           N
ATOM   9283  C12 POPE2 212       3.956  76.071  68.350  1.00  0.00           C
ATOM   9286  C11 POPE2 212       5.346  76.381  67.790  1.00  0.00           C
ATOM   9289  P   POPE2 212       7.856  75.651  68.220  1.00  0.00           P
ATOM   9290  O13 POPE2 212       8.656  76.511  69.120  1.00  0.00           O
ATOM   9291  O14 POPE2 212       8.176  74.211  68.190  1.00  0.00           O
ATOM   9292  O11 POPE2 212       7.866  76.211  66.750  1.00  0.00           O
ATOM   9293  O12 POPE2 212       6.326  75.761  68.620  1.00  0.00           O
ATOM   9294  C1  POPE2 212       8.726  77.301  66.380  1.00  0.00           C
ATOM   9297  C2  POPE2 212       9.166  77.171  64.910  1.00  0.00           C
ATOM   9299  O21 POPE2 212       9.656  78.471  64.520  1.00  0.00           O
ATOM   9300  C21 POPE2 212      10.686  78.441  63.680  1.00  0.00           C
ATOM   9301  O22 POPE2 212      11.226  77.441  63.250  1.00  0.00           O
ATOM   9302  C22 POPE2 212      11.046  79.871  63.270  1.00  0.00           C
ATOM   9305  C3  POPE2 212       7.986  76.721  64.000  1.00  0.00           C
ATOM   9308  O31 POPE2 212       8.436  76.221  62.720  1.00  0.00           O
ATOM   9309  C31 POPE2 212       8.566  77.131  61.780  1.00  0.00           C
ATOM   9310  O32 POPE2 212       8.286  78.321  61.889  1.00  0.00           O
ATOM   9311  C32 POPE2 212       9.176  76.511  60.520  1.00  0.00           C
ATOM   9314  C23 POPE2 212      12.436  79.921  62.580  1.00  0.00           C
ATOM   9317  C24 POPE2 212      12.886  81.321  62.130  1.00  0.00           C
ATOM   9320  C25 POPE2 212      14.236  81.331  61.390  1.00  0.00           C
ATOM   9323  C26 POPE2 212      15.466  81.141  62.300  1.00  0.00           C
ATOM   9326  C27 POPE2 212      16.756  80.991  61.480  1.00  0.00           C
ATOM   9329  C28 POPE2 212      17.996  80.561  62.310  1.00  0.00           C
ATOM   9332  C29 POPE2 212      18.916  81.691  62.680  1.00  0.00           C
ATOM   9334 0C21 POPE2 212      19.856  82.211  61.870  1.00  0.00           C
ATOM   9336 1C21 POPE2 212      20.116  81.791  60.440  1.00  0.00           C
ATOM   9339 2C21 POPE2 212      21.306  80.831  60.260  1.00  0.00           C
ATOM   9342 3C21 POPE2 212      21.306  80.101  58.900  1.00  0.00           C
ATOM   9345 4C21 POPE2 212      21.266  81.031  57.680  1.00  0.00           C
ATOM   9348 5C21 POPE2 212      21.276  80.281  56.340  1.00  0.00           C
ATOM   9351 6C21 POPE2 212      22.656  79.691  55.980  1.00  0.00           C
ATOM   9354 7C21 POPE2 212      22.686  79.091  54.570  1.00  0.00           C
ATOM   9357 8C21 POPE2 212      24.076  78.591  54.150  1.00  0.00           C
ATOM   9361  C33 POPE2 212       8.216  76.551  59.290  1.00  0.00           C
ATOM   9364  C34 POPE2 212       8.986  76.701  57.960  1.00  0.00           C
ATOM   9367  C35 POPE2 212       9.416  78.151  57.680  1.00  0.00           C
ATOM   9370  C36 POPE2 212       8.506  78.891  56.690  1.00  0.00           C
ATOM   9373  C37 POPE2 212       8.776  78.501  55.230  1.00  0.00           C
ATOM   9376  C38 POPE2 212       7.866  79.201  54.210  1.00  0.00           C
ATOM   9379  C39 POPE2 212       7.876  78.531  52.830  1.00  0.00           C
ATOM   9382 0C31 POPE2 212       8.796  79.221  51.810  1.00  0.00           C
ATOM   9385 1C31 POPE2 212       8.706  78.601  50.410  1.00  0.00           C
ATOM   9388 2C31 POPE2 212       9.516  79.381  49.370  1.00  0.00           C
ATOM   9391 3C31 POPE2 212       9.466  78.741  47.970  1.00  0.00           C
ATOM   9394 4C31 POPE2 212       8.096  78.841  47.280  1.00  0.00           C
ATOM   9397 5C31 POPE2 212       8.096  78.201  45.890  1.00  0.00           C
ATOM   9400 6C31 POPE2 212       6.756  78.341  45.160  1.00  0.00           C
ATOM   9404  NH3 POPE3 213      45.226  73.961  65.730  1.00  0.00           N
ATOM   9408  C12 POPE3 213      45.176  74.631  67.080  1.00  0.00           C
ATOM   9411  C11 POPE3 213      45.906  76.001  67.100  1.00  0.00           C
ATOM   9414  P   POPE3 213      44.206  77.201  65.380  1.00  0.00           P
ATOM   9415  O13 POPE3 213      43.736  75.931  64.800  1.00  0.00           O
ATOM   9416  O14 POPE3 213      43.236  77.841  66.300  1.00  0.00           O
ATOM   9417  O11 POPE3 213      44.606  78.211  64.230  1.00  0.00           O
ATOM   9418  O12 POPE3 213      45.586  76.951  66.080  1.00  0.00           O
ATOM   9419  C1  POPE3 213      45.916  78.211  63.650  1.00  0.00           C
ATOM   9422  C2  POPE3 213      45.866  78.471  62.110  1.00  0.00           C
ATOM   9424  O21 POPE3 213      45.376  77.281  61.470  1.00  0.00           O
ATOM   9425  C21 POPE3 213      44.786  77.481  60.310  1.00  0.00           C
ATOM   9426  O22 POPE3 213      44.696  78.541  59.720  1.00  0.00           O
ATOM   9427  C22 POPE3 213      44.146  76.181  59.800  1.00  0.00           C
ATOM   9430  C3  POPE3 213      47.276  78.901  61.580  1.00  0.00           C
ATOM   9433  O31 POPE3 213      47.266  79.541  60.270  1.00  0.00           O
ATOM   9434  C31 POPE3 213      47.596  78.781  59.240  1.00  0.00           C
ATOM   9435  O32 POPE3 213      47.806  77.571  59.280  1.00  0.00           O
ATOM   9436  C32 POPE3 213      47.616  79.601  57.940  1.00  0.00           C
ATOM   9439  C23 POPE3 213      44.336  76.011  58.270  1.00  0.00           C
ATOM   9442  C24 POPE3 213      43.656  74.731  57.750  1.00  0.00           C
ATOM   9445  C25 POPE3 213      43.866  74.461  56.250  1.00  0.00           C
ATOM   9448  C26 POPE3 213      43.176  75.471  55.310  1.00  0.00           C
ATOM   9451  C27 POPE3 213      43.296  75.051  53.830  1.00  0.00           C
ATOM   9454  C28 POPE3 213      42.796  76.041  52.760  1.00  0.00           C
ATOM   9457  C29 POPE3 213      43.536  77.361  52.770  1.00  0.00           C
ATOM   9459 0C21 POPE3 213      43.866  78.091  51.690  1.00  0.00           C
ATOM   9461 1C21 POPE3 213      43.506  77.781  50.250  1.00  0.00           C
ATOM   9464 2C21 POPE3 213      44.406  76.731  49.590  1.00  0.00           C
ATOM   9467 3C21 POPE3 213      44.176  76.641  48.069  1.00  0.00           C
ATOM   9470 4C21 POPE3 213      44.846  75.431  47.410  1.00  0.00           C
ATOM   9473 5C21 POPE3 213      43.966  74.171  47.440  1.00  0.00           C
ATOM   9476 6C21 POPE3 213      44.626  72.961  46.770  1.00  0.00           C
ATOM   9479 7C21 POPE3 213      43.636  71.811  46.520  1.00  0.00           C
ATOM   9482 8C21 POPE3 213      44.276  70.581  45.880  1.00  0.00           C
ATOM   9486  C33 POPE3 213      48.696  79.071  56.970  1.00  0.00           C
ATOM   9489  C34 POPE3 213      48.676  79.701  55.569  1.00  0.00           C
ATOM   9492  C35 POPE3 213      48.166  78.741  54.480  1.00  0.00           C
ATOM   9495  C36 POPE3 213      48.346  79.331  53.069  1.00  0.00           C
ATOM   9498  C37 POPE3 213      47.796  78.411  51.970  1.00  0.00           C
ATOM   9501  C38 POPE3 213      47.976  78.971  50.540  1.00  0.00           C
ATOM   9504  C39 POPE3 213      47.496  80.421  50.390  1.00  0.00           C
ATOM   9507 0C31 POPE3 213      47.266  80.831  48.930  1.00  0.00           C
ATOM   9510 1C31 POPE3 213      47.046  82.341  48.800  1.00  0.00           C
ATOM   9513 2C31 POPE3 213      46.426  82.741  47.450  1.00  0.00           C
ATOM   9516 3C31 POPE3 213      46.156  84.251  47.360  1.00  0.00           C
ATOM   9519 4C31 POPE3 213      45.256  84.601  46.170  1.00  0.00           C
ATOM   9522 5C31 POPE3 213      44.906  86.091  46.120  1.00  0.00           C
ATOM   9525 6C31 POPE3 213      43.916  86.441  45.020  1.00  0.00           C
ATOM   9529  NH3 POPE4 214      37.526 109.731  64.940  1.00  0.00           N
ATOM   9533  C12 POPE4 214      38.766 108.911  64.730  1.00  0.00           C
ATOM   9536  C11 POPE4 214      38.416 107.431  64.590  1.00  0.00           C
ATOM   9539  P   POPE4 214      40.346 105.791  65.320  1.00  0.00           P
ATOM   9540  O13 POPE4 214      41.406 106.561  65.990  1.00  0.00           O
ATOM   9541  O14 POPE4 214      39.326 105.191  66.200  1.00  0.00           O
ATOM   9542  O11 POPE4 214      40.966 104.671  64.420  1.00  0.00           O
ATOM   9543  O12 POPE4 214      39.606 106.711  64.260  1.00  0.00           O
ATOM   9544  C1  POPE4 214      42.346 104.541  64.100  1.00  0.00           C
ATOM   9547  C2  POPE4 214      42.506 104.421  62.570  1.00  0.00           C
ATOM   9549  O21 POPE4 214      43.846 103.941  62.320  1.00  0.00           O
ATOM   9550  C21 POPE4 214      44.176 103.451  61.110  1.00  0.00           C
ATOM   9551  O22 POPE4 214      45.336 103.481  60.720  1.00  0.00           O
ATOM   9552  C22 POPE4 214      43.036 102.781  60.340  1.00  0.00           C
ATOM   9555  C3  POPE4 214      42.246 105.791  61.860  1.00  0.00           C
ATOM   9558  O31 POPE4 214      42.756 105.811  60.510  1.00  0.00           O
ATOM   9559  C31 POPE4 214      42.766 107.011  59.940  1.00  0.00           C
ATOM   9560  O32 POPE4 214      42.266 108.021  60.400  1.00  0.00           O
ATOM   9561  C32 POPE4 214      43.516 106.951  58.620  1.00  0.00           C
ATOM   9564  C23 POPE4 214      43.466 102.011  59.060  1.00  0.00           C
ATOM   9567  C24 POPE4 214      43.506 102.871  57.790  1.00  0.00           C
ATOM   9570  C25 POPE4 214      44.926 103.101  57.230  1.00  0.00           C
ATOM   9573  C26 POPE4 214      44.916 103.501  55.740  1.00  0.00           C
ATOM   9576  C27 POPE4 214      46.326 103.591  55.140  1.00  0.00           C
ATOM   9579  C28 POPE4 214      46.336 103.971  53.650  1.00  0.00           C
ATOM   9582  C29 POPE4 214      47.746 104.221  53.170  1.00  0.00           C
ATOM   9584 0C21 POPE4 214      48.316 103.841  52.010  1.00  0.00           C
ATOM   9586 1C21 POPE4 214      47.696 103.091  50.860  1.00  0.00           C
ATOM   9589 2C21 POPE4 214      47.596 103.951  49.580  1.00  0.00           C
ATOM   9592 3C21 POPE4 214      48.936 104.581  49.160  1.00  0.00           C
ATOM   9595 4C21 POPE4 214      48.916 105.201  47.750  1.00  0.00           C
ATOM   9598 5C21 POPE4 214      50.166 106.061  47.450  1.00  0.00           C
ATOM   9601 6C21 POPE4 214      51.496 105.351  47.760  1.00  0.00           C
ATOM   9604 7C21 POPE4 214      52.716 106.151  47.310  1.00  0.00           C
ATOM   9607 8C21 POPE4 214      54.046 105.481  47.660  1.00  0.00           C
ATOM   9611  C33 POPE4 214      44.566 108.071  58.530  1.00  0.00           C
ATOM   9614  C34 POPE4 214      45.406 108.001  57.250  1.00  0.00           C
ATOM   9617  C35 POPE4 214      44.626 108.361  55.980  1.00  0.00           C
ATOM   9620  C36 POPE4 214      44.206 107.161  55.130  1.00  0.00           C
ATOM   9623  C37 POPE4 214      43.416 107.611  53.900  1.00  0.00           C
ATOM   9626  C38 POPE4 214      43.046 106.491  52.920  1.00  0.00           C
ATOM   9629  C39 POPE4 214      42.156 107.031  51.800  1.00  0.00           C
ATOM   9632 0C31 POPE4 214      41.826 106.021  50.700  1.00  0.00           C
ATOM   9635 1C31 POPE4 214      40.986 106.701  49.610  1.00  0.00           C
ATOM   9638 2C31 POPE4 214      40.676 105.821  48.390  1.00  0.00           C
ATOM   9641 3C31 POPE4 214      39.706 106.501  47.410  1.00  0.00           C
ATOM   9644 4C31 POPE4 214      40.236 107.841  46.850  1.00  0.00           C
ATOM   9647 5C31 POPE4 214      39.206 108.581  45.990  1.00  0.00           C
ATOM   9650 6C31 POPE4 214      39.706 109.951  45.530  1.00  0.00           C
ATOM   9654  NH3 POPE5 215      73.156  16.381  62.780  1.00  0.00           N
ATOM   9658  C12 POPE5 215      74.226  17.451  62.870  1.00  0.00           C
ATOM   9661  C11 POPE5 215      75.136  17.291  64.110  1.00  0.00           C
ATOM   9664  P   POPE5 215      77.586  18.141  63.520  1.00  0.00           P
ATOM   9665  O13 POPE5 215      78.616  18.211  64.590  1.00  0.00           O
ATOM   9666  O14 POPE5 215      77.586  16.901  62.710  1.00  0.00           O
ATOM   9667  O11 POPE5 215      77.736  19.401  62.590  1.00  0.00           O
ATOM   9668  O12 POPE5 215      76.146  18.301  64.170  1.00  0.00           O
ATOM   9669  C1  POPE5 215      76.686  19.971  61.810  1.00  0.00           C
ATOM   9672  C2  POPE5 215      77.236  20.921  60.690  1.00  0.00           C
ATOM   9674  O21 POPE5 215      78.236  20.241  59.910  1.00  0.00           O
ATOM   9675  C21 POPE5 215      77.796  19.511  58.900  1.00  0.00           C
ATOM   9676  O22 POPE5 215      76.636  19.461  58.520  1.00  0.00           O
ATOM   9677  C22 POPE5 215      78.996  18.881  58.190  1.00  0.00           C
ATOM   9680  C3  POPE5 215      77.836  22.251  61.240  1.00  0.00           C
ATOM   9683  O31 POPE5 215      78.886  22.741  60.360  1.00  0.00           O
ATOM   9684  C31 POPE5 215      80.146  22.661  60.830  1.00  0.00           C
ATOM   9685  O32 POPE5 215      80.466  22.681  62.000  1.00  0.00           O
ATOM   9686  C32 POPE5 215      81.126  22.531  59.660  1.00  0.00           C
ATOM   9689  C23 POPE5 215      78.816  18.721  56.660  1.00  0.00           C
ATOM   9692  C24 POPE5 215      79.646  19.691  55.810  1.00  0.00           C
ATOM   9695  C25 POPE5 215      79.306  19.491  54.330  1.00  0.00           C
ATOM   9698  C26 POPE5 215      79.926  20.511  53.380  1.00  0.00           C
ATOM   9701  C27 POPE5 215      79.566  20.181  51.920  1.00  0.00           C
ATOM   9704  C28 POPE5 215      80.086  21.231  50.920  1.00  0.00           C
ATOM   9707  C29 POPE5 215      79.596  20.951  49.510  1.00  0.00           C
ATOM   9709 0C21 POPE5 215      80.346  20.831  48.400  1.00  0.00           C
ATOM   9711 1C21 POPE5 215      81.846  20.981  48.310  1.00  0.00           C
ATOM   9714 2C21 POPE5 215      82.556  19.611  48.220  1.00  0.00           C
ATOM   9717 3C21 POPE5 215      84.076  19.781  48.150  1.00  0.00           C
ATOM   9720 4C21 POPE5 215      84.846  18.471  48.000  1.00  0.00           C
ATOM   9723 5C21 POPE5 215      86.366  18.721  48.040  1.00  0.00           C
ATOM   9726 6C21 POPE5 215      87.216  17.451  47.900  1.00  0.00           C
ATOM   9729 7C21 POPE5 215      88.716  17.741  48.060  1.00  0.00           C
ATOM   9732 8C21 POPE5 215      89.596  16.501  47.930  1.00  0.00           C
ATOM   9736  C33 POPE5 215      82.206  23.641  59.620  1.00  0.00           C
ATOM   9739  C34 POPE5 215      82.866  23.731  58.240  1.00  0.00           C
ATOM   9742  C35 POPE5 215      82.006  24.531  57.250  1.00  0.00           C
ATOM   9745  C36 POPE5 215      82.136  24.061  55.790  1.00  0.00           C
ATOM   9748  C37 POPE5 215      81.386  24.991  54.830  1.00  0.00           C
ATOM   9751  C38 POPE5 215      81.216  24.461  53.410  1.00  0.00           C
ATOM   9754  C39 POPE5 215      80.716  25.571  52.470  1.00  0.00           C
ATOM   9757 0C31 POPE5 215      80.216  25.071  51.110  1.00  0.00           C
ATOM   9760 1C31 POPE5 215      79.676  26.221  50.260  1.00  0.00           C
ATOM   9763 2C31 POPE5 215      79.176  25.771  48.880  1.00  0.00           C
ATOM   9766 3C31 POPE5 215      78.606  26.921  48.040  1.00  0.00           C
ATOM   9769 4C31 POPE5 215      77.356  27.571  48.650  1.00  0.00           C
ATOM   9772 5C31 POPE5 215      76.736  28.651  47.760  1.00  0.00           C
ATOM   9775 6C31 POPE5 215      75.466  29.261  48.350  1.00  0.00           C
ATOM   9779  NH3 POPE6 216      10.066  27.461  26.160  1.00  0.00           N
ATOM   9783  C12 POPE6 216       9.636  28.421  27.230  1.00  0.00           C
ATOM   9786  C11 POPE6 216       9.756  29.861  26.720  1.00  0.00           C
ATOM   9789  P   POPE6 216      10.076  32.271  27.640  1.00  0.00           P
ATOM   9790  O13 POPE6 216      11.556  32.351  27.550  1.00  0.00           O
ATOM   9791  O14 POPE6 216       9.316  32.891  26.540  1.00  0.00           O
ATOM   9792  O11 POPE6 216       9.596  32.921  29.010  1.00  0.00           O
ATOM   9793  O12 POPE6 216       9.606  30.771  27.800  1.00  0.00           O
ATOM   9794  C1  POPE6 216      10.246  32.461  30.220  1.00  0.00           C
ATOM   9797  C2  POPE6 216       9.816  33.321  31.460  1.00  0.00           C
ATOM   9799  O21 POPE6 216      10.236  32.841  32.750  1.00  0.00           O
ATOM   9800  C21 POPE6 216      11.346  32.171  32.990  1.00  0.00           C
ATOM   9801  O22 POPE6 216      12.166  31.751  32.200  1.00  0.00           O
ATOM   9802  C22 POPE6 216      11.496  32.151  34.520  1.00  0.00           C
ATOM   9805  C3  POPE6 216       8.256  33.531  31.470  1.00  0.00           C
ATOM   9808  O31 POPE6 216       7.626  33.531  32.770  1.00  0.00           O
ATOM   9809  C31 POPE6 216       7.856  34.531  33.590  1.00  0.00           C
ATOM   9810  O32 POPE6 216       8.506  35.541  33.360  1.00  0.00           O
ATOM   9811  C32 POPE6 216       7.316  34.121  34.970  1.00  0.00           C
ATOM   9814  C23 POPE6 216      12.746  31.411  35.050  1.00  0.00           C
ATOM   9817  C24 POPE6 216      13.946  32.321  35.380  1.00  0.00           C
ATOM   9820  C25 POPE6 216      13.746  33.311  36.540  1.00  0.00           C
ATOM   9823  C26 POPE6 216      13.436  32.671  37.900  1.00  0.00           C
ATOM   9826  C27 POPE6 216      13.126  33.711  38.990  1.00  0.00           C
ATOM   9829  C28 POPE6 216      12.746  33.061  40.340  1.00  0.00           C
ATOM   9832  C29 POPE6 216      11.686  33.821  41.110  1.00  0.00           C
ATOM   9834 0C21 POPE6 216      10.636  33.281  41.750  1.00  0.00           C
ATOM   9836 1C21 POPE6 216      10.336  31.801  41.910  1.00  0.00           C
ATOM   9839 2C21 POPE6 216       9.296  31.241  40.920  1.00  0.00           C
ATOM   9842 3C21 POPE6 216       7.966  32.001  40.950  1.00  0.00           C
ATOM   9845 4C21 POPE6 216       6.886  31.401  40.050  1.00  0.00           C
ATOM   9848 5C21 POPE6 216       5.536  32.071  40.280  1.00  0.00           C
ATOM   9851 6C21 POPE6 216       4.366  31.341  39.610  1.00  0.00           C
ATOM   9854 7C21 POPE6 216       3.026  31.761  40.210  1.00  0.00           C
ATOM   9857 8C21 POPE6 216       1.846  31.051  39.560  1.00  0.00           C
ATOM   9861  C33 POPE6 216       7.456  35.181  36.100  1.00  0.00           C
ATOM   9864  C34 POPE6 216       7.176  34.601  37.490  1.00  0.00           C
ATOM   9867  C35 POPE6 216       7.716  35.481  38.640  1.00  0.00           C
ATOM   9870  C36 POPE6 216       6.806  36.671  38.990  1.00  0.00           C
ATOM   9873  C37 POPE6 216       5.786  36.381  40.100  1.00  0.00           C
ATOM   9876  C38 POPE6 216       6.216  36.871  41.490  1.00  0.00           C
ATOM   9879  C39 POPE6 216       7.446  36.171  42.080  1.00  0.00           C
ATOM   9882 0C31 POPE6 216       7.756  36.691  43.490  1.00  0.00           C
ATOM   9885 1C31 POPE6 216       8.956  35.981  44.150  1.00  0.00           C
ATOM   9888 2C31 POPE6 216       9.206  36.501  45.580  1.00  0.00           C
ATOM   9891 3C31 POPE6 216      10.326  35.751  46.300  1.00  0.00           C
ATOM   9894 4C31 POPE6 216      10.506  36.231  47.750  1.00  0.00           C
ATOM   9897 5C31 POPE6 216      11.586  35.481  48.530  1.00  0.00           C
ATOM   9900 6C31 POPE6 216      11.796  36.031  49.940  1.00  0.00           C
ATOM   9904  NH3 POPE7 217      28.076  75.781  63.530  1.00  0.00           N
ATOM   9908  C12 POPE7 217      28.846  75.621  64.810  1.00  0.00           C
ATOM   9911  C11 POPE7 217      28.746  74.161  65.260  1.00  0.00           C
ATOM   9914  P   POPE7 217      28.936  71.881  63.990  1.00  0.00           P
ATOM   9915  O13 POPE7 217      27.876  71.461  64.950  1.00  0.00           O
ATOM   9916  O14 POPE7 217      30.136  71.011  63.890  1.00  0.00           O
ATOM   9917  O11 POPE7 217      28.276  72.081  62.570  1.00  0.00           O
ATOM   9918  O12 POPE7 217      29.416  73.341  64.319  1.00  0.00           O
ATOM   9919  C1  POPE7 217      28.896  71.721  61.340  1.00  0.00           C
ATOM   9922  C2  POPE7 217      29.596  72.931  60.680  1.00  0.00           C
ATOM   9924  O21 POPE7 217      28.676  73.601  59.800  1.00  0.00           O
ATOM   9925  C21 POPE7 217      28.696  74.921  59.910  1.00  0.00           C
ATOM   9926  O22 POPE7 217      28.966  75.541  60.930  1.00  0.00           O
ATOM   9927  C22 POPE7 217      28.456  75.511  58.520  1.00  0.00           C
ATOM   9930  C3  POPE7 217      30.826  72.521  59.820  1.00  0.00           C
ATOM   9933  O31 POPE7 217      31.436  73.721  59.290  1.00  0.00           O
ATOM   9934  C31 POPE7 217      32.286  73.551  58.300  1.00  0.00           C
ATOM   9935  O32 POPE7 217      32.526  72.511  57.720  1.00  0.00           O
ATOM   9936  C32 POPE7 217      32.986  74.891  58.060  1.00  0.00           C
ATOM   9939  C23 POPE7 217      28.586  77.051  58.510  1.00  0.00           C
ATOM   9942  C24 POPE7 217      28.496  77.681  57.110  1.00  0.00           C
ATOM   9945  C25 POPE7 217      27.256  78.571  56.940  1.00  0.00           C
ATOM   9948  C26 POPE7 217      27.296  79.871  57.760  1.00  0.00           C
ATOM   9951  C27 POPE7 217      25.996  80.671  57.620  1.00  0.00           C
ATOM   9954  C28 POPE7 217      25.916  81.891  58.560  1.00  0.00           C
ATOM   9957  C29 POPE7 217      25.766  81.511  60.010  1.00  0.00           C
ATOM   9959 0C21 POPE7 217      25.286  82.311  60.980  1.00  0.00           C
ATOM   9961 1C21 POPE7 217      24.816  83.731  60.800  1.00  0.00           C
ATOM   9964 2C21 POPE7 217      25.976  84.721  60.980  1.00  0.00           C
ATOM   9967 3C21 POPE7 217      25.506  86.181  60.940  1.00  0.00           C
ATOM   9970 4C21 POPE7 217      26.636  87.171  61.240  1.00  0.00           C
ATOM   9973 5C21 POPE7 217      27.706  87.251  60.150  1.00  0.00           C
ATOM   9976 6C21 POPE7 217      28.866  88.171  60.550  1.00  0.00           C
ATOM   9979 7C21 POPE7 217      29.956  88.261  59.480  1.00  0.00           C
ATOM   9982 8C21 POPE7 217      31.166  89.091  59.910  1.00  0.00           C
ATOM   9986  C33 POPE7 217      33.786  75.011  56.740  1.00  0.00           C
ATOM   9989  C34 POPE7 217      32.926  75.451  55.550  1.00  0.00           C
ATOM   9992  C35 POPE7 217      33.746  76.231  54.510  1.00  0.00           C
ATOM   9995  C36 POPE7 217      32.956  76.601  53.240  1.00  0.00           C
ATOM   9998  C37 POPE7 217      33.736  77.571  52.360  1.00  0.00           C
ATOM  10001  C38 POPE7 217      33.176  77.681  50.930  1.00  0.00           C
ATOM  10004  C39 POPE7 217      33.996  78.631  50.030  1.00  0.00           C
ATOM  10007 0C31 POPE7 217      33.786  80.131  50.320  1.00  0.00           C
ATOM  10010 1C31 POPE7 217      32.376  80.661  49.990  1.00  0.00           C
ATOM  10013 2C31 POPE7 217      31.956  80.421  48.540  1.00  0.00           C
ATOM  10016 3C31 POPE7 217      30.696  81.181  48.110  1.00  0.00           C
ATOM  10019 4C31 POPE7 217      30.936  82.691  48.000  1.00  0.00           C
ATOM  10022 5C31 POPE7 217      29.836  83.421  47.210  1.00  0.00           C
ATOM  10025 6C31 POPE7 217      30.156  84.891  46.970  1.00  0.00           C
ATOM  10029  NH3 POPE8 218      67.036  69.951  24.960  1.00  0.00           N
ATOM  10033  C12 POPE8 218      67.386  68.751  25.780  1.00  0.00           C
ATOM  10036  C11 POPE8 218      68.086  67.701  24.920  1.00  0.00           C
ATOM  10039  P   POPE8 218      67.986  65.161  25.430  1.00  0.00           P
ATOM  10040  O13 POPE8 218      66.646  64.941  26.050  1.00  0.00           O
ATOM  10041  O14 POPE8 218      68.126  64.941  23.970  1.00  0.00           O
ATOM  10042  O11 POPE8 218      69.096  64.241  26.070  1.00  0.00           O
ATOM  10043  O12 POPE8 218      68.516  66.621  25.760  1.00  0.00           O
ATOM  10044  C1  POPE8 218      69.526  64.311  27.430  1.00  0.00           C
ATOM  10047  C2  POPE8 218      70.766  63.381  27.700  1.00  0.00           C
ATOM  10049  O21 POPE8 218      70.606  62.561  28.870  1.00  0.00           O
ATOM  10050  C21 POPE8 218      70.336  63.181  30.010  1.00  0.00           C
ATOM  10051  O22 POPE8 218      70.166  64.371  30.180  1.00  0.00           O
ATOM  10052  C22 POPE8 218      70.256  62.101  31.090  1.00  0.00           C
ATOM  10055  C3  POPE8 218      72.156  64.091  27.680  1.00  0.00           C
ATOM  10058  O31 POPE8 218      72.976  63.791  28.840  1.00  0.00           O
ATOM  10059  C31 POPE8 218      74.126  63.181  28.640  1.00  0.00           C
ATOM  10060  O32 POPE8 218      74.466  62.621  27.610  1.00  0.00           O
ATOM  10061  C32 POPE8 218      75.006  63.381  29.880  1.00  0.00           C
ATOM  10064  C23 POPE8 218      70.226  62.671  32.520  1.00  0.00           C
ATOM  10067  C24 POPE8 218      69.396  61.811  33.480  1.00  0.00           C
ATOM  10070  C25 POPE8 218      67.886  61.871  33.170  1.00  0.00           C
ATOM  10073  C26 POPE8 218      67.026  61.121  34.190  1.00  0.00           C
ATOM  10076  C27 POPE8 218      66.546  61.981  35.360  1.00  0.00           C
ATOM  10079  C28 POPE8 218      65.596  61.191  36.280  1.00  0.00           C
ATOM  10082  C29 POPE8 218      64.946  62.081  37.310  1.00  0.00           C
ATOM  10084 0C21 POPE8 218      65.096  62.041  38.650  1.00  0.00           C
ATOM  10086 1C21 POPE8 218      65.966  61.111  39.460  1.00  0.00           C
ATOM  10089 2C21 POPE8 218      67.056  61.881  40.220  1.00  0.00           C
ATOM  10092 3C21 POPE8 218      67.836  61.001  41.200  1.00  0.00           C
ATOM  10095 4C21 POPE8 218      68.796  61.811  42.090  1.00  0.00           C
ATOM  10098 5C21 POPE8 218      69.386  60.981  43.240  1.00  0.00           C
ATOM  10101 6C21 POPE8 218      70.236  61.821  44.190  1.00  0.00           C
ATOM  10104 7C21 POPE8 218      70.736  61.011  45.390  1.00  0.00           C
ATOM  10107 8C21 POPE8 218      71.526  61.831  46.410  1.00  0.00           C
ATOM  10111  C33 POPE8 218      75.296  62.061  30.620  1.00  0.00           C
ATOM  10114  C34 POPE8 218      76.206  62.241  31.840  1.00  0.00           C
ATOM  10117  C35 POPE8 218      75.646  63.201  32.900  1.00  0.00           C
ATOM  10120  C36 POPE8 218      76.256  62.981  34.290  1.00  0.00           C
ATOM  10123  C37 POPE8 218      75.646  63.901  35.360  1.00  0.00           C
ATOM  10126  C38 POPE8 218      75.936  63.461  36.800  1.00  0.00           C
ATOM  10129  C39 POPE8 218      77.416  63.541  37.200  1.00  0.00           C
ATOM  10132 0C31 POPE8 218      77.616  63.221  38.690  1.00  0.00           C
ATOM  10135 1C31 POPE8 218      79.036  63.541  39.180  1.00  0.00           C
ATOM  10138 2C31 POPE8 218      79.236  63.231  40.670  1.00  0.00           C
ATOM  10141 3C31 POPE8 218      80.516  63.831  41.270  1.00  0.00           C
ATOM  10144 4C31 POPE8 218      81.806  63.391  40.560  1.00  0.00           C
ATOM  10147 5C31 POPE8 218      83.066  63.931  41.240  1.00  0.00           C
ATOM  10150 6C31 POPE8 218      84.356  63.581  40.490  1.00  0.00           C
ATOM  10154  NH3 POPE9 219      19.866  60.011  65.630  1.00  0.00           N
ATOM  10158  C12 POPE9 219      19.056  59.071  66.490  1.00  0.00           C
ATOM  10161  C11 POPE9 219      18.436  57.941  65.639  1.00  0.00           C
ATOM  10164  P   POPE9 219      17.566  55.871  67.070  1.00  0.00           P
ATOM  10165  O13 POPE9 219      18.606  55.961  68.120  1.00  0.00           O
ATOM  10166  O14 POPE9 219      16.206  55.471  67.500  1.00  0.00           O
ATOM  10167  O11 POPE9 219      18.036  54.921  65.890  1.00  0.00           O
ATOM  10168  O12 POPE9 219      17.426  57.281  66.380  1.00  0.00           O
ATOM  10169  C1  POPE9 219      17.036  54.471  64.960  1.00  0.00           C
ATOM  10172  C2  POPE9 219      17.736  53.991  63.670  1.00  0.00           C
ATOM  10174  O21 POPE9 219      16.796  53.691  62.620  1.00  0.00           O
ATOM  10175  C21 POPE9 219      16.216  52.501  62.630  1.00  0.00           C
ATOM  10176  O22 POPE9 219      15.986  51.831  63.620  1.00  0.00           O
ATOM  10177  C22 POPE9 219      15.806  52.141  61.220  1.00  0.00           C
ATOM  10180  C3  POPE9 219      18.756  52.851  63.920  1.00  0.00           C
ATOM  10183  O31 POPE9 219      19.346  52.491  62.660  1.00  0.00           O
ATOM  10184  C31 POPE9 219      20.666  52.591  62.570  1.00  0.00           C
ATOM  10185  O32 POPE9 219      21.436  52.751  63.510  1.00  0.00           O
ATOM  10186  C32 POPE9 219      21.106  52.601  61.090  1.00  0.00           C
ATOM  10189  C23 POPE9 219      14.556  51.241  61.250  1.00  0.00           C
ATOM  10192  C24 POPE9 219      13.936  51.061  59.870  1.00  0.00           C
ATOM  10195  C25 POPE9 219      14.796  50.251  58.900  1.00  0.00           C
ATOM  10198  C26 POPE9 219      13.986  49.941  57.640  1.00  0.00           C
ATOM  10201  C27 POPE9 219      14.736  49.051  56.640  1.00  0.00           C
ATOM  10204  C28 POPE9 219      13.826  48.581  55.490  1.00  0.00           C
ATOM  10207  C29 POPE9 219      12.786  47.591  55.960  1.00  0.00           C
ATOM  10209 0C21 POPE9 219      12.006  46.841  55.150  1.00  0.00           C
ATOM  10211 1C21 POPE9 219      12.056  46.851  53.650  1.00  0.00           C
ATOM  10214 2C21 POPE9 219      11.826  45.451  53.050  1.00  0.00           C
ATOM  10217 3C21 POPE9 219      11.956  45.471  51.530  1.00  0.00           C
ATOM  10220 4C21 POPE9 219      11.706  44.111  50.860  1.00  0.00           C
ATOM  10223 5C21 POPE9 219      12.926  43.181  50.890  1.00  0.00           C
ATOM  10226 6C21 POPE9 219      12.746  41.991  49.930  1.00  0.00           C
ATOM  10229 7C21 POPE9 219      13.956  41.051  49.860  1.00  0.00           C
ATOM  10232 8C21 POPE9 219      13.796  39.981  48.780  1.00  0.00           C
ATOM  10236  C33 POPE9 219      19.966  52.451  60.040  1.00  0.00           C
ATOM  10239  C34 POPE9 219      20.196  53.291  58.780  1.00  0.00           C
ATOM  10242  C35 POPE9 219      18.926  54.041  58.330  1.00  0.00           C
ATOM  10245  C36 POPE9 219      17.866  53.121  57.720  1.00  0.00           C
ATOM  10248  C37 POPE9 219      16.626  53.871  57.210  1.00  0.00           C
ATOM  10251  C38 POPE9 219      15.886  53.081  56.120  1.00  0.00           C
ATOM  10254  C39 POPE9 219      16.586  53.161  54.750  1.00  0.00           C
ATOM  10257 0C31 POPE9 219      16.266  51.971  53.840  1.00  0.00           C
ATOM  10260 1C31 POPE9 219      17.116  51.961  52.560  1.00  0.00           C
ATOM  10263 2C31 POPE9 219      16.896  50.701  51.710  1.00  0.00           C
ATOM  10266 3C31 POPE9 219      15.946  50.921  50.520  1.00  0.00           C
ATOM  10269 4C31 POPE9 219      16.666  51.511  49.300  1.00  0.00           C
ATOM  10272 5C31 POPE9 219      15.736  51.811  48.110  1.00  0.00           C
ATOM  10275 6C31 POPE9 219      16.526  52.181  46.850  1.00  0.00           C
ATOM  10279  NH3 POPE  220      56.546   7.091  64.210  1.00  0.00           N
ATOM  10283  C12 POPE  220      55.076   6.951  63.960  1.00  0.00           C
ATOM  10286  C11 POPE  220      54.346   8.131  64.610  1.00  0.00           C
ATOM  10289  P   POPE  220      52.526   9.151  63.040  1.00  0.00           P
ATOM  10290  O13 POPE  220      51.116   8.791  62.750  1.00  0.00           O
ATOM  10291  O14 POPE  220      52.816  10.541  63.480  1.00  0.00           O
ATOM  10292  O11 POPE  220      53.466   8.801  61.810  1.00  0.00           O
ATOM  10293  O12 POPE  220      52.996   8.151  64.190  1.00  0.00           O
ATOM  10294  C1  POPE  220      52.966   8.201  60.610  1.00  0.00           C
ATOM  10297  C2  POPE  220      53.796   8.621  59.360  1.00  0.00           C
ATOM  10299  O21 POPE  220      52.956   8.401  58.220  1.00  0.00           O
ATOM  10300  C21 POPE  220      53.216   9.151  57.160  1.00  0.00           C
ATOM  10301  O22 POPE  220      54.056  10.031  57.080  1.00  0.00           O
ATOM  10302  C22 POPE  220      52.356   8.661  56.010  1.00  0.00           C
ATOM  10305  C3  POPE  220      55.146   7.851  59.230  1.00  0.00           C
ATOM  10308  O31 POPE  220      55.766   7.941  57.920  1.00  0.00           O
ATOM  10309  C31 POPE  220      55.866   6.851  57.180  1.00  0.00           C
ATOM  10310  O32 POPE  220      55.506   5.731  57.490  1.00  0.00           O
ATOM  10311  C32 POPE  220      56.496   7.241  55.840  1.00  0.00           C
ATOM  10314  C23 POPE  220      51.376   9.721  55.490  1.00  0.00           C
ATOM  10317  C24 POPE  220      50.516   9.121  54.380  1.00  0.00           C
ATOM  10320  C25 POPE  220      49.646  10.161  53.680  1.00  0.00           C
ATOM  10323  C26 POPE  220      49.016   9.591  52.410  1.00  0.00           C
ATOM  10326  C27 POPE  220      48.316  10.661  51.580  1.00  0.00           C
ATOM  10329  C28 POPE  220      47.226  10.091  50.650  1.00  0.00           C
ATOM  10332  C29 POPE  220      47.746   9.121  49.620  1.00  0.00           C
ATOM  10334 0C21 POPE  220      47.006   8.431  48.730  1.00  0.00           C
ATOM  10336 1C21 POPE  220      45.516   8.491  48.480  1.00  0.00           C
ATOM  10339 2C21 POPE  220      44.836   9.861  48.660  1.00  0.00           C
ATOM  10342 3C21 POPE  220      43.506  10.011  47.920  1.00  0.00           C
ATOM  10345 4C21 POPE  220      42.896  11.401  48.160  1.00  0.00           C
ATOM  10348 5C21 POPE  220      41.716  11.731  47.250  1.00  0.00           C
ATOM  10351 6C21 POPE  220      41.246  13.181  47.440  1.00  0.00           C
ATOM  10354 7C21 POPE  220      40.166  13.601  46.430  1.00  0.00           C
ATOM  10357 8C21 POPE  220      39.736  15.061  46.590  1.00  0.00           C
ATOM  10361  C33 POPE  220      56.426   6.121  54.770  1.00  0.00           C
ATOM  10364  C34 POPE  220      55.046   5.961  54.120  1.00  0.00           C
ATOM  10367  C35 POPE  220      54.996   6.411  52.650  1.00  0.00           C
ATOM  10370  C36 POPE  220      53.656   6.101  51.960  1.00  0.00           C
ATOM  10373  C37 POPE  220      53.636   6.471  50.470  1.00  0.00           C
ATOM  10376  C38 POPE  220      52.336   6.031  49.790  1.00  0.00           C
ATOM  10379  C39 POPE  220      52.196   6.431  48.310  1.00  0.00           C
ATOM  10382 0C31 POPE  220      53.326   5.941  47.400  1.00  0.00           C
ATOM  10385 1C31 POPE  220      52.966   6.111  45.910  1.00  0.00           C
ATOM  10388 2C31 POPE  220      54.176   5.981  44.970  1.00  0.00           C
ATOM  10391 3C31 POPE  220      54.776   4.571  44.850  1.00  0.00           C
ATOM  10394 4C31 POPE  220      55.906   4.551  43.810  1.00  0.00           C
ATOM  10397 5C31 POPE  220      56.586   3.181  43.670  1.00  0.00           C
ATOM  10400 6C31 POPE  220      57.676   3.181  42.600  1.00  0.00           C
ATOM  10404  NH3 POPE  221     120.696  43.271  24.990  1.00  0.00           N
ATOM  10408  C12 POPE  221     121.586  43.551  26.140  1.00  0.00           C
ATOM  10411  C11 POPE  221     122.696  44.531  25.790  1.00  0.00           C
ATOM  10414  P   POPE  221     124.206  44.531  27.940  1.00  0.00           P
ATOM  10415  O13 POPE  221     123.626  44.691  29.300  1.00  0.00           O
ATOM  10416  O14 POPE  221     124.506  43.161  27.510  1.00  0.00           O
ATOM  10417  O11 POPE  221     125.406  45.521  27.680  1.00  0.00           O
ATOM  10418  O12 POPE  221     123.116  45.151  26.990  1.00  0.00           O
ATOM  10419  C1  POPE  221     126.236  46.021  28.740  1.00  0.00           C
ATOM  10422  C2  POPE  221     125.746  47.361  29.360  1.00  0.00           C
ATOM  10424  O21 POPE  221     125.626  47.111  30.770  1.00  0.00           O
ATOM  10425  C21 POPE  221     125.706  48.141  31.570  1.00  0.00           C
ATOM  10426  O22 POPE  221     125.856  49.311  31.260  1.00  0.00           O
ATOM  10427  C22 POPE  221     125.616  47.621  33.000  1.00  0.00           C
ATOM  10430  C3  POPE  221     124.406  47.881  28.770  1.00  0.00           C
ATOM  10433  O31 POPE  221     124.246  49.301  28.910  1.00  0.00           O
ATOM  10434  C31 POPE  221     124.676  50.001  27.870  1.00  0.00           C
ATOM  10435  O32 POPE  221     125.316  49.551  26.930  1.00  0.00           O
ATOM  10436  C32 POPE  221     124.196  51.441  27.990  1.00  0.00           C
ATOM  10439  C23 POPE  221     125.506  48.741  34.050  1.00  0.00           C
ATOM  10442  C24 POPE  221     125.806  48.221  35.460  1.00  0.00           C
ATOM  10445  C25 POPE  221     125.526  49.261  36.560  1.00  0.00           C
ATOM  10448  C26 POPE  221     126.346  49.021  37.830  1.00  0.00           C
ATOM  10451  C27 POPE  221     126.136  47.641  38.460  1.00  0.00           C
ATOM  10454  C28 POPE  221     127.226  47.271  39.470  1.00  0.00           C
ATOM  10457  C29 POPE  221     127.036  45.841  39.900  1.00  0.00           C
ATOM  10459 0C21 POPE  221     126.886  45.371  41.150  1.00  0.00           C
ATOM  10461 1C21 POPE  221     126.856  46.171  42.430  1.00  0.00           C
ATOM  10464 2C21 POPE  221     125.916  45.491  43.440  1.00  0.00           C
ATOM  10467 3C21 POPE  221     125.876  46.221  44.790  1.00  0.00           C
ATOM  10470 4C21 POPE  221     124.996  45.471  45.810  1.00  0.00           C
ATOM  10473 5C21 POPE  221     124.846  46.201  47.160  1.00  0.00           C
ATOM  10476 6C21 POPE  221     126.186  46.401  47.900  1.00  0.00           C
ATOM  10479 7C21 POPE  221     126.036  47.041  49.290  1.00  0.00           C
ATOM  10482 8C21 POPE  221     125.256  46.201  50.290  1.00  0.00           C
ATOM  10486  C33 POPE  221     122.996  51.751  27.070  1.00  0.00           C
ATOM  10489  C34 POPE  221     121.626  51.361  27.650  1.00  0.00           C
ATOM  10492  C35 POPE  221     120.456  51.841  26.770  1.00  0.00           C
ATOM  10495  C36 POPE  221     119.066  51.661  27.400  1.00  0.00           C
ATOM  10498  C37 POPE  221     117.966  52.411  26.620  1.00  0.00           C
ATOM  10501  C38 POPE  221     116.576  52.351  27.270  1.00  0.00           C
ATOM  10504  C39 POPE  221     116.446  53.191  28.560  1.00  0.00           C
ATOM  10507 0C31 POPE  221     116.146  54.681  28.320  1.00  0.00           C
ATOM  10510 1C31 POPE  221     114.656  54.961  28.090  1.00  0.00           C
ATOM  10513 2C31 POPE  221     114.326  56.451  27.870  1.00  0.00           C
ATOM  10516 3C31 POPE  221     114.476  57.341  29.120  1.00  0.00           C
ATOM  10519 4C31 POPE  221     113.366  57.131  30.160  1.00  0.00           C
ATOM  10522 5C31 POPE  221     113.586  57.991  31.400  1.00  0.00           C
ATOM  10525 6C31 POPE  221     112.436  57.921  32.410  1.00  0.00           C
ATOM  10529  NH3 POPE  222      78.256  50.931  23.390  1.00  0.00           N
ATOM  10533  C12 POPE  222      77.806  49.501  23.240  1.00  0.00           C
ATOM  10536  C11 POPE  222      76.316  49.321  23.570  1.00  0.00           C
ATOM  10539  P   POPE  222      74.736  47.811  22.070  1.00  0.00           P
ATOM  10540  O13 POPE  222      75.186  47.151  20.830  1.00  0.00           O
ATOM  10541  O14 POPE  222      73.996  49.081  21.900  1.00  0.00           O
ATOM  10542  O11 POPE  222      73.696  46.831  22.740  1.00  0.00           O
ATOM  10543  O12 POPE  222      75.886  48.021  23.140  1.00  0.00           O
ATOM  10544  C1  POPE  222      74.086  45.681  23.480  1.00  0.00           C
ATOM  10547  C2  POPE  222      73.226  45.581  24.760  1.00  0.00           C
ATOM  10549  O21 POPE  222      73.966  44.911  25.790  1.00  0.00           O
ATOM  10550  C21 POPE  222      74.776  45.711  26.450  1.00  0.00           C
ATOM  10551  O22 POPE  222      75.036  46.871  26.170  1.00  0.00           O
ATOM  10552  C22 POPE  222      75.226  45.021  27.730  1.00  0.00           C
ATOM  10555  C3  POPE  222      71.856  44.871  24.560  1.00  0.00           C
ATOM  10558  O31 POPE  222      70.816  45.491  25.350  1.00  0.00           O
ATOM  10559  C31 POPE  222      70.806  45.141  26.630  1.00  0.00           C
ATOM  10560  O32 POPE  222      71.586  44.391  27.180  1.00  0.00           O
ATOM  10561  C32 POPE  222      69.636  45.841  27.340  1.00  0.00           C
ATOM  10564  C23 POPE  222      74.346  45.501  28.900  1.00  0.00           C
ATOM  10567  C24 POPE  222      74.786  44.981  30.270  1.00  0.00           C
ATOM  10570  C25 POPE  222      73.746  45.331  31.350  1.00  0.00           C
ATOM  10573  C26 POPE  222      74.256  45.141  32.780  1.00  0.00           C
ATOM  10576  C27 POPE  222      75.176  46.271  33.260  1.00  0.00           C
ATOM  10579  C28 POPE  222      75.846  46.021  34.630  1.00  0.00           C
ATOM  10582  C29 POPE  222      74.856  45.951  35.770  1.00  0.00           C
ATOM  10584 0C21 POPE  222      74.886  46.661  36.920  1.00  0.00           C
ATOM  10586 1C21 POPE  222      75.896  47.701  37.340  1.00  0.00           C
ATOM  10589 2C21 POPE  222      75.256  48.911  38.040  1.00  0.00           C
ATOM  10592 3C21 POPE  222      74.696  48.611  39.440  1.00  0.00           C
ATOM  10595 4C21 POPE  222      74.216  49.871  40.180  1.00  0.00           C
ATOM  10598 5C21 POPE  222      73.626  49.541  41.560  1.00  0.00           C
ATOM  10601 6C21 POPE  222      73.226  50.791  42.360  1.00  0.00           C
ATOM  10604 7C21 POPE  222      72.726  50.441  43.770  1.00  0.00           C
ATOM  10607 8C21 POPE  222      72.346  51.671  44.600  1.00  0.00           C
ATOM  10611  C33 POPE  222      69.916  46.151  28.830  1.00  0.00           C
ATOM  10614  C34 POPE  222      68.726  46.881  29.500  1.00  0.00           C
ATOM  10617  C35 POPE  222      68.706  46.781  31.030  1.00  0.00           C
ATOM  10620  C36 POPE  222      69.906  47.441  31.720  1.00  0.00           C
ATOM  10623  C37 POPE  222      69.936  47.201  33.240  1.00  0.00           C
ATOM  10626  C38 POPE  222      71.136  47.881  33.910  1.00  0.00           C
ATOM  10629  C39 POPE  222      71.436  47.381  35.340  1.00  0.00           C
ATOM  10632 0C31 POPE  222      70.386  47.781  36.390  1.00  0.00           C
ATOM  10635 1C31 POPE  222      70.856  47.441  37.810  1.00  0.00           C
ATOM  10638 2C31 POPE  222      69.906  47.921  38.930  1.00  0.00           C
ATOM  10641 3C31 POPE  222      69.656  49.431  38.910  1.00  0.00           C
ATOM  10644 4C31 POPE  222      69.256  50.001  40.280  1.00  0.00           C
ATOM  10647 5C31 POPE  222      68.996  51.511  40.240  1.00  0.00           C
ATOM  10650 6C31 POPE  222      68.796  52.111  41.630  1.00  0.00           C
ATOM  10654  NH3 POPE  223      80.306 114.941  65.590  1.00  0.00           N
ATOM  10658  C12 POPE  223      79.626 113.601  65.420  1.00  0.00           C
ATOM  10661  C11 POPE  223      79.476 112.861  66.760  1.00  0.00           C
ATOM  10664  P   POPE  223      77.736 111.001  66.200  1.00  0.00           P
ATOM  10665  O13 POPE  223      76.806 111.491  67.230  1.00  0.00           O
ATOM  10666  O14 POPE  223      77.416 111.361  64.790  1.00  0.00           O
ATOM  10667  O11 POPE  223      77.906 109.431  66.300  1.00  0.00           O
ATOM  10668  O12 POPE  223      79.186 111.481  66.560  1.00  0.00           O
ATOM  10669  C1  POPE  223      78.926 108.781  65.500  1.00  0.00           C
ATOM  10672  C2  POPE  223      78.356 107.611  64.640  1.00  0.00           C
ATOM  10674  O21 POPE  223      79.106 107.581  63.410  1.00  0.00           O
ATOM  10675  C21 POPE  223      79.766 106.461  63.170  1.00  0.00           C
ATOM  10676  O22 POPE  223      79.706 105.441  63.840  1.00  0.00           O
ATOM  10677  C22 POPE  223      80.696 106.651  61.970  1.00  0.00           C
ATOM  10680  C3  POPE  223      76.856 107.841  64.300  1.00  0.00           C
ATOM  10683  O31 POPE  223      76.186 106.711  63.700  1.00  0.00           O
ATOM  10684  C31 POPE  223      76.016 106.831  62.390  1.00  0.00           C
ATOM  10685  O32 POPE  223      76.756 107.461  61.640  1.00  0.00           O
ATOM  10686  C32 POPE  223      74.626 106.331  62.010  1.00  0.00           C
ATOM  10689  C23 POPE  223      81.356 105.341  61.460  1.00  0.00           C
ATOM  10692  C24 POPE  223      80.416 104.481  60.610  1.00  0.00           C
ATOM  10695  C25 POPE  223      81.126 103.291  59.940  1.00  0.00           C
ATOM  10698  C26 POPE  223      82.116 103.701  58.830  1.00  0.00           C
ATOM  10701  C27 POPE  223      82.726 102.501  58.090  1.00  0.00           C
ATOM  10704  C28 POPE  223      83.816 102.891  57.060  1.00  0.00           C
ATOM  10707  C29 POPE  223      83.316 103.531  55.800  1.00  0.00           C
ATOM  10709 0C21 POPE  223      84.046 103.741  54.680  1.00  0.00           C
ATOM  10711 1C21 POPE  223      85.506 103.371  54.490  1.00  0.00           C
ATOM  10714 2C21 POPE  223      85.766 102.511  53.240  1.00  0.00           C
ATOM  10717 3C21 POPE  223      85.506 103.241  51.910  1.00  0.00           C
ATOM  10720 4C21 POPE  223      86.176 102.551  50.720  1.00  0.00           C
ATOM  10723 5C21 POPE  223      85.906 103.241  49.370  1.00  0.00           C
ATOM  10726 6C21 POPE  223      84.486 103.021  48.820  1.00  0.00           C
ATOM  10729 7C21 POPE  223      84.176 101.561  48.470  1.00  0.00           C
ATOM  10732 8C21 POPE  223      82.866 101.381  47.690  1.00  0.00           C
ATOM  10736  C33 POPE  223      74.226 106.771  60.590  1.00  0.00           C
ATOM  10739  C34 POPE  223      74.516 105.721  59.500  1.00  0.00           C
ATOM  10742  C35 POPE  223      74.816 106.401  58.150  1.00  0.00           C
ATOM  10745  C36 POPE  223      74.526 105.511  56.940  1.00  0.00           C
ATOM  10748  C37 POPE  223      74.746 106.271  55.620  1.00  0.00           C
ATOM  10751  C38 POPE  223      74.266 105.481  54.400  1.00  0.00           C
ATOM  10754  C39 POPE  223      75.166 104.311  54.010  1.00  0.00           C
ATOM  10757 0C31 POPE  223      74.506 103.431  52.950  1.00  0.00           C
ATOM  10760 1C31 POPE  223      75.476 102.491  52.220  1.00  0.00           C
ATOM  10763 2C31 POPE  223      74.746 101.671  51.150  1.00  0.00           C
ATOM  10766 3C31 POPE  223      75.686 101.021  50.130  1.00  0.00           C
ATOM  10769 4C31 POPE  223      76.556  99.901  50.710  1.00  0.00           C
ATOM  10772 5C31 POPE  223      77.306  99.121  49.620  1.00  0.00           C
ATOM  10775 6C31 POPE  223      78.426  99.911  48.940  1.00  0.00           C
ATOM  10779  NH3 POPE  224      91.546 102.181  63.060  1.00  0.00           N
ATOM  10783  C12 POPE  224      91.336 102.421  64.530  1.00  0.00           C
ATOM  10786  C11 POPE  224      90.756 103.831  64.810  1.00  0.00           C
ATOM  10789  P   POPE  224      88.186 103.451  64.500  1.00  0.00           P
ATOM  10790  O13 POPE  224      88.656 103.181  63.130  1.00  0.00           O
ATOM  10791  O14 POPE  224      87.446 102.331  65.110  1.00  0.00           O
ATOM  10792  O11 POPE  224      87.356 104.801  64.560  1.00  0.00           O
ATOM  10793  O12 POPE  224      89.446 103.781  65.410  1.00  0.00           O
ATOM  10794  C1  POPE  224      85.996 104.891  64.110  1.00  0.00           C
ATOM  10797  C2  POPE  224      85.856 105.141  62.570  1.00  0.00           C
ATOM  10799  O21 POPE  224      86.266 103.941  61.889  1.00  0.00           O
ATOM  10800  C21 POPE  224      86.056 103.781  60.610  1.00  0.00           C
ATOM  10801  O22 POPE  224      85.716 104.631  59.810  1.00  0.00           O
ATOM  10802  C22 POPE  224      86.146 102.281  60.290  1.00  0.00           C
ATOM  10805  C3  POPE  224      86.676 106.421  62.210  1.00  0.00           C
ATOM  10808  O31 POPE  224      86.376 107.011  60.930  1.00  0.00           O
ATOM  10809  C31 POPE  224      85.196 107.591  60.800  1.00  0.00           C
ATOM  10810  O32 POPE  224      84.346 107.731  61.660  1.00  0.00           O
ATOM  10811  C32 POPE  224      85.116 108.101  59.350  1.00  0.00           C
ATOM  10814  C23 POPE  224      86.796 101.901  58.940  1.00  0.00           C
ATOM  10817  C24 POPE  224      86.616 100.401  58.650  1.00  0.00           C
ATOM  10820  C25 POPE  224      87.416  99.881  57.440  1.00  0.00           C
ATOM  10823  C26 POPE  224      86.606  99.601  56.160  1.00  0.00           C
ATOM  10826  C27 POPE  224      87.446  98.811  55.140  1.00  0.00           C
ATOM  10829  C28 POPE  224      86.856  98.721  53.710  1.00  0.00           C
ATOM  10832  C29 POPE  224      85.586  97.911  53.620  1.00  0.00           C
ATOM  10834 0C21 POPE  224      85.376  96.781  52.900  1.00  0.00           C
ATOM  10836 1C21 POPE  224      86.366  96.031  52.040  1.00  0.00           C
ATOM  10839 2C21 POPE  224      86.586  94.611  52.600  1.00  0.00           C
ATOM  10842 3C21 POPE  224      87.516  93.731  51.740  1.00  0.00           C
ATOM  10845 4C21 POPE  224      86.906  93.341  50.380  1.00  0.00           C
ATOM  10848 5C21 POPE  224      87.626  93.971  49.180  1.00  0.00           C
ATOM  10851 6C21 POPE  224      86.806  93.821  47.890  1.00  0.00           C
ATOM  10854 7C21 POPE  224      87.626  94.091  46.610  1.00  0.00           C
ATOM  10857 8C21 POPE  224      88.516  92.911  46.200  1.00  0.00           C
ATOM  10861  C33 POPE  224      83.706 108.471  58.830  1.00  0.00           C
ATOM  10864  C34 POPE  224      83.816 109.391  57.600  1.00  0.00           C
ATOM  10867  C35 POPE  224      82.586 109.331  56.690  1.00  0.00           C
ATOM  10870  C36 POPE  224      82.636 108.151  55.700  1.00  0.00           C
ATOM  10873  C37 POPE  224      83.366 108.481  54.380  1.00  0.00           C
ATOM  10876  C38 POPE  224      83.356 107.311  53.380  1.00  0.00           C
ATOM  10879  C39 POPE  224      83.806 107.711  51.970  1.00  0.00           C
ATOM  10882 0C31 POPE  224      82.716 108.431  51.160  1.00  0.00           C
ATOM  10885 1C31 POPE  224      83.216 108.901  49.790  1.00  0.00           C
ATOM  10888 2C31 POPE  224      82.146 109.641  48.960  1.00  0.00           C
ATOM  10891 3C31 POPE  224      81.046 108.721  48.420  1.00  0.00           C
ATOM  10894 4C31 POPE  224      80.036 109.451  47.520  1.00  0.00           C
ATOM  10897 5C31 POPE  224      78.946 108.511  46.980  1.00  0.00           C
ATOM  10900 6C31 POPE  224      77.916 109.201  46.080  1.00  0.00           C
ATOM  10904  NH3 POPE  225     117.526 111.061  21.150  1.00  0.00           N
ATOM  10908  C12 POPE  225     116.456 111.761  21.950  1.00  0.00           C
ATOM  10911  C11 POPE  225     115.026 111.291  21.560  1.00  0.00           C
ATOM  10914  P   POPE  225     113.976 111.961  23.930  1.00  0.00           P
ATOM  10915  O13 POPE  225     114.656 113.241  24.190  1.00  0.00           O
ATOM  10916  O14 POPE  225     112.596 111.761  24.460  1.00  0.00           O
ATOM  10917  O11 POPE  225     114.896 110.731  24.340  1.00  0.00           O
ATOM  10918  O12 POPE  225     113.956 111.861  22.330  1.00  0.00           O
ATOM  10919  C1  POPE  225     114.566 109.381  24.030  1.00  0.00           C
ATOM  10922  C2  POPE  225     114.796 108.391  25.210  1.00  0.00           C
ATOM  10924  O21 POPE  225     114.286 108.881  26.460  1.00  0.00           O
ATOM  10925  C21 POPE  225     112.976 108.961  26.530  1.00  0.00           C
ATOM  10926  O22 POPE  225     112.186 108.691  25.640  1.00  0.00           O
ATOM  10927  C22 POPE  225     112.616 109.431  27.940  1.00  0.00           C
ATOM  10930  C3  POPE  225     116.296 108.051  25.380  1.00  0.00           C
ATOM  10933  O31 POPE  225     116.516 107.121  26.480  1.00  0.00           O
ATOM  10934  C31 POPE  225     117.216 107.611  27.490  1.00  0.00           C
ATOM  10935  O32 POPE  225     117.636 108.751  27.570  1.00  0.00           O
ATOM  10936  C32 POPE  225     117.446 106.561  28.580  1.00  0.00           C
ATOM  10939  C23 POPE  225     113.086 108.461  29.050  1.00  0.00           C
ATOM  10942  C24 POPE  225     113.316 109.201  30.380  1.00  0.00           C
ATOM  10945  C25 POPE  225     113.266 108.301  31.620  1.00  0.00           C
ATOM  10948  C26 POPE  225     113.536 109.061  32.920  1.00  0.00           C
ATOM  10951  C27 POPE  225     113.176 108.231  34.160  1.00  0.00           C
ATOM  10954  C28 POPE  225     113.186 109.031  35.480  1.00  0.00           C
ATOM  10957  C29 POPE  225     112.536 108.201  36.570  1.00  0.00           C
ATOM  10959 0C21 POPE  225     112.936 108.101  37.850  1.00  0.00           C
ATOM  10961 1C21 POPE  225     114.076 108.841  38.490  1.00  0.00           C
ATOM  10964 2C21 POPE  225     114.226 108.531  39.990  1.00  0.00           C
ATOM  10967 3C21 POPE  225     113.016 108.951  40.840  1.00  0.00           C
ATOM  10970 4C21 POPE  225     113.366 109.191  42.310  1.00  0.00           C
ATOM  10973 5C21 POPE  225     113.666 107.931  43.140  1.00  0.00           C
ATOM  10976 6C21 POPE  225     112.416 107.131  43.530  1.00  0.00           C
ATOM  10979 7C21 POPE  225     112.706 106.131  44.660  1.00  0.00           C
ATOM  10982 8C21 POPE  225     111.446 105.491  45.250  1.00  0.00           C
ATOM  10986  C33 POPE  225     118.946 106.421  28.970  1.00  0.00           C
ATOM  10989  C34 POPE  225     119.736 107.661  29.410  1.00  0.00           C
ATOM  10992  C35 POPE  225     119.156 108.431  30.600  1.00  0.00           C
ATOM  10995  C36 POPE  225     119.506 107.851  31.980  1.00  0.00           C
ATOM  10998  C37 POPE  225     119.116 108.841  33.100  1.00  0.00           C
ATOM  11001  C38 POPE  225     119.556 108.411  34.510  1.00  0.00           C
ATOM  11004  C39 POPE  225     118.766 107.241  35.100  1.00  0.00           C
ATOM  11007 0C31 POPE  225     117.346 107.611  35.570  1.00  0.00           C
ATOM  11010 1C31 POPE  225     116.496 106.391  35.980  1.00  0.00           C
ATOM  11013 2C31 POPE  225     117.056 105.591  37.170  1.00  0.00           C
ATOM  11016 3C31 POPE  225     116.836 106.281  38.520  1.00  0.00           C
ATOM  11019 4C31 POPE  225     117.666 105.641  39.640  1.00  0.00           C
ATOM  11022 5C31 POPE  225     117.326 106.201  41.030  1.00  0.00           C
ATOM  11025 6C31 POPE  225     118.186 105.591  42.150  1.00  0.00           C
ATOM  11029  NH3 POPE  226      50.116  59.551  68.170  1.00  0.00           N
ATOM  11033  C12 POPE  226      48.696  59.091  67.920  1.00  0.00           C
ATOM  11036  C11 POPE  226      48.216  59.261  66.460  1.00  0.00           C
ATOM  11039  P   POPE  226      46.336  57.421  66.480  1.00  0.00           P
ATOM  11040  O13 POPE  226      46.376  57.121  67.920  1.00  0.00           O
ATOM  11041  O14 POPE  226      45.046  57.201  65.780  1.00  0.00           O
ATOM  11042  O11 POPE  226      47.466  56.541  65.810  1.00  0.00           O
ATOM  11043  O12 POPE  226      46.836  58.911  66.290  1.00  0.00           O
ATOM  11044  C1  POPE  226      47.306  55.811  64.600  1.00  0.00           C
ATOM  11047  C2  POPE  226      47.836  56.601  63.370  1.00  0.00           C
ATOM  11049  O21 POPE  226      47.556  55.921  62.140  1.00  0.00           O
ATOM  11050  C21 POPE  226      46.316  55.881  61.710  1.00  0.00           C
ATOM  11051  O22 POPE  226      45.326  56.281  62.300  1.00  0.00           O
ATOM  11052  C22 POPE  226      46.326  55.271  60.310  1.00  0.00           C
ATOM  11055  C3  POPE  226      49.376  56.801  63.450  1.00  0.00           C
ATOM  11058  O31 POPE  226      49.856  58.001  62.790  1.00  0.00           O
ATOM  11059  C31 POPE  226      50.096  57.911  61.470  1.00  0.00           C
ATOM  11060  O32 POPE  226      49.866  56.961  60.750  1.00  0.00           O
ATOM  11061  C32 POPE  226      50.776  59.211  61.030  1.00  0.00           C
ATOM  11064  C23 POPE  226      45.026  55.531  59.510  1.00  0.00           C
ATOM  11067  C24 POPE  226      45.266  55.411  58.000  1.00  0.00           C
ATOM  11070  C25 POPE  226      44.066  55.821  57.140  1.00  0.00           C
ATOM  11073  C26 POPE  226      44.416  55.761  55.650  1.00  0.00           C
ATOM  11076  C27 POPE  226      43.286  56.251  54.730  1.00  0.00           C
ATOM  11079  C28 POPE  226      43.796  56.621  53.310  1.00  0.00           C
ATOM  11082  C29 POPE  226      43.506  55.631  52.210  1.00  0.00           C
ATOM  11084 0C21 POPE  226      42.776  55.851  51.100  1.00  0.00           C
ATOM  11086 1C21 POPE  226      42.056  57.111  50.700  1.00  0.00           C
ATOM  11089 2C21 POPE  226      42.266  57.501  49.220  1.00  0.00           C
ATOM  11092 3C21 POPE  226      43.706  57.901  48.890  1.00  0.00           C
ATOM  11095 4C21 POPE  226      43.836  58.671  47.560  1.00  0.00           C
ATOM  11098 5C21 POPE  226      43.386  57.881  46.330  1.00  0.00           C
ATOM  11101 6C21 POPE  226      43.606  58.661  45.020  1.00  0.00           C
ATOM  11104 7C21 POPE  226      43.136  57.891  43.770  1.00  0.00           C
ATOM  11107 8C21 POPE  226      43.426  58.641  42.470  1.00  0.00           C
ATOM  11111  C33 POPE  226      51.016  59.251  59.510  1.00  0.00           C
ATOM  11114  C34 POPE  226      51.866  60.461  59.090  1.00  0.00           C
ATOM  11117  C35 POPE  226      52.156  60.511  57.580  1.00  0.00           C
ATOM  11120  C36 POPE  226      50.916  60.711  56.690  1.00  0.00           C
ATOM  11123  C37 POPE  226      50.346  62.131  56.740  1.00  0.00           C
ATOM  11126  C38 POPE  226      49.046  62.331  55.960  1.00  0.00           C
ATOM  11129  C39 POPE  226      49.226  62.761  54.490  1.00  0.00           C
ATOM  11132 0C31 POPE  226      49.806  61.681  53.560  1.00  0.00           C
ATOM  11135 1C31 POPE  226      51.266  61.931  53.160  1.00  0.00           C
ATOM  11138 2C31 POPE  226      51.796  60.901  52.150  1.00  0.00           C
ATOM  11141 3C31 POPE  226      52.126  59.531  52.780  1.00  0.00           C
ATOM  11144 4C31 POPE  226      52.436  58.461  51.720  1.00  0.00           C
ATOM  11147 5C31 POPE  226      52.946  57.151  52.330  1.00  0.00           C
ATOM  11150 6C31 POPE  226      53.106  56.031  51.290  1.00  0.00           C
ATOM  11154  NH3 POPE  227      23.796  14.491  65.530  1.00  0.00           N
ATOM  11158  C12 POPE  227      23.246  15.261  66.720  1.00  0.00           C
ATOM  11161  C11 POPE  227      21.716  15.081  66.870  1.00  0.00           C
ATOM  11164  P   POPE  227      21.046  17.261  68.280  1.00  0.00           P
ATOM  11165  O13 POPE  227      19.796  17.481  69.050  1.00  0.00           O
ATOM  11166  O14 POPE  227      22.306  17.831  68.810  1.00  0.00           O
ATOM  11167  O11 POPE  227      20.816  17.801  66.830  1.00  0.00           O
ATOM  11168  O12 POPE  227      21.196  15.701  68.050  1.00  0.00           O
ATOM  11169  C1  POPE  227      21.266  19.101  66.440  1.00  0.00           C
ATOM  11172  C2  POPE  227      21.456  19.171  64.900  1.00  0.00           C
ATOM  11174  O21 POPE  227      20.396  19.871  64.230  1.00  0.00           O
ATOM  11175  C21 POPE  227      19.176  19.391  64.330  1.00  0.00           C
ATOM  11176  O22 POPE  227      18.766  18.541  65.110  1.00  0.00           O
ATOM  11177  C22 POPE  227      18.296  20.101  63.310  1.00  0.00           C
ATOM  11180  C3  POPE  227      21.706  17.741  64.330  1.00  0.00           C
ATOM  11183  O31 POPE  227      21.986  17.721  62.910  1.00  0.00           O
ATOM  11184  C31 POPE  227      22.366  16.491  62.540  1.00  0.00           C
ATOM  11185  O32 POPE  227      22.556  15.561  63.310  1.00  0.00           O
ATOM  11186  C32 POPE  227      22.396  16.421  61.010  1.00  0.00           C
ATOM  11189  C23 POPE  227      18.686  19.801  61.850  1.00  0.00           C
ATOM  11192  C24 POPE  227      17.866  20.621  60.840  1.00  0.00           C
ATOM  11195  C25 POPE  227      16.356  20.471  61.060  1.00  0.00           C
ATOM  11198  C26 POPE  227      15.466  21.021  59.930  1.00  0.00           C
ATOM  11201  C27 POPE  227      13.986  20.791  60.260  1.00  0.00           C
ATOM  11204  C28 POPE  227      13.026  21.151  59.110  1.00  0.00           C
ATOM  11207  C29 POPE  227      11.676  20.521  59.360  1.00  0.00           C
ATOM  11209 0C21 POPE  227      10.606  21.091  59.940  1.00  0.00           C
ATOM  11211 1C21 POPE  227      10.496  22.501  60.450  1.00  0.00           C
ATOM  11214 2C21 POPE  227       9.516  23.331  59.590  1.00  0.00           C
ATOM  11217 3C21 POPE  227       8.056  22.841  59.640  1.00  0.00           C
ATOM  11220 4C21 POPE  227       7.066  23.711  58.850  1.00  0.00           C
ATOM  11223 5C21 POPE  227       7.466  23.891  57.380  1.00  0.00           C
ATOM  11226 6C21 POPE  227       6.296  24.381  56.510  1.00  0.00           C
ATOM  11229 7C21 POPE  227       6.676  24.501  55.020  1.00  0.00           C
ATOM  11232 8C21 POPE  227       7.346  25.831  54.680  1.00  0.00           C
ATOM  11236  C33 POPE  227      23.066  17.651  60.330  1.00  0.00           C
ATOM  11239  C34 POPE  227      22.796  17.731  58.820  1.00  0.00           C
ATOM  11242  C35 POPE  227      21.406  18.291  58.470  1.00  0.00           C
ATOM  11245  C36 POPE  227      21.166  18.391  56.950  1.00  0.00           C
ATOM  11248  C37 POPE  227      21.996  19.491  56.260  1.00  0.00           C
ATOM  11251  C38 POPE  227      21.906  19.411  54.730  1.00  0.00           C
ATOM  11254  C39 POPE  227      22.796  18.311  54.140  1.00  0.00           C
ATOM  11257 0C31 POPE  227      22.466  17.981  52.680  1.00  0.00           C
ATOM  11260 1C31 POPE  227      23.496  17.031  52.050  1.00  0.00           C
ATOM  11263 2C31 POPE  227      23.026  16.341  50.760  1.00  0.00           C
ATOM  11266 3C31 POPE  227      22.416  17.301  49.730  1.00  0.00           C
ATOM  11269 4C31 POPE  227      22.486  16.761  48.290  1.00  0.00           C
ATOM  11272 5C31 POPE  227      21.946  17.751  47.260  1.00  0.00           C
ATOM  11275 6C31 POPE  227      22.066  17.251  45.820  1.00  0.00           C
ATOM  11279  NH3 POPE  228      58.296  58.001  25.170  1.00  0.00           N
ATOM  11283  C12 POPE  228      57.386  59.031  24.580  1.00  0.00           C
ATOM  11286  C11 POPE  228      56.956  60.041  25.650  1.00  0.00           C
ATOM  11289  P   POPE  228      55.596  62.261  25.700  1.00  0.00           P
ATOM  11290  O13 POPE  228      56.036  63.641  25.450  1.00  0.00           O
ATOM  11291  O14 POPE  228      54.256  61.851  25.200  1.00  0.00           O
ATOM  11292  O11 POPE  228      55.706  61.911  27.240  1.00  0.00           O
ATOM  11293  O12 POPE  228      56.626  61.261  25.020  1.00  0.00           O
ATOM  11294  C1  POPE  228      56.186  62.941  28.130  1.00  0.00           C
ATOM  11297  C2  POPE  228      57.736  63.131  28.140  1.00  0.00           C
ATOM  11299  O21 POPE  228      58.136  63.001  29.510  1.00  0.00           O
ATOM  11300  C21 POPE  228      59.316  62.481  29.740  1.00  0.00           C
ATOM  11301  O22 POPE  228      60.096  62.081  28.890  1.00  0.00           O
ATOM  11302  C22 POPE  228      59.556  62.431  31.270  1.00  0.00           C
ATOM  11305  C3  POPE  228      58.186  64.521  27.560  1.00  0.00           C
ATOM  11308  O31 POPE  228      59.596  64.781  27.770  1.00  0.00           O
ATOM  11309  C31 POPE  228      59.876  66.091  27.790  1.00  0.00           C
ATOM  11310  O32 POPE  228      59.266  66.961  27.200  1.00  0.00           O
ATOM  11311  C32 POPE  228      61.016  66.341  28.780  1.00  0.00           C
ATOM  11314  C23 POPE  228      58.526  63.221  32.130  1.00  0.00           C
ATOM  11317  C24 POPE  228      58.756  63.161  33.660  1.00  0.00           C
ATOM  11320  C25 POPE  228      58.736  61.741  34.240  1.00  0.00           C
ATOM  11323  C26 POPE  228      58.146  61.621  35.650  1.00  0.00           C
ATOM  11326  C27 POPE  228      58.866  62.391  36.770  1.00  0.00           C
ATOM  11329  C28 POPE  228      58.046  62.421  38.090  1.00  0.00           C
ATOM  11332  C29 POPE  228      57.826  61.061  38.720  1.00  0.00           C
ATOM  11334 0C21 POPE  228      57.906  60.751  40.030  1.00  0.00           C
ATOM  11336 1C21 POPE  228      58.196  61.701  41.170  1.00  0.00           C
ATOM  11339 2C21 POPE  228      59.686  61.751  41.560  1.00  0.00           C
ATOM  11342 3C21 POPE  228      60.256  60.441  42.110  1.00  0.00           C
ATOM  11345 4C21 POPE  228      61.776  60.501  42.360  1.00  0.00           C
ATOM  11348 5C21 POPE  228      62.186  61.451  43.500  1.00  0.00           C
ATOM  11351 6C21 POPE  228      63.706  61.681  43.570  1.00  0.00           C
ATOM  11354 7C21 POPE  228      64.086  62.751  44.600  1.00  0.00           C
ATOM  11357 8C21 POPE  228      65.516  63.281  44.410  1.00  0.00           C
ATOM  11361  C33 POPE  228      60.506  66.161  30.220  1.00  0.00           C
ATOM  11364  C34 POPE  228      61.596  66.341  31.280  1.00  0.00           C
ATOM  11367  C35 POPE  228      61.126  65.881  32.670  1.00  0.00           C
ATOM  11370  C36 POPE  228      61.996  66.421  33.810  1.00  0.00           C
ATOM  11373  C37 POPE  228      61.586  65.861  35.180  1.00  0.00           C
ATOM  11376  C38 POPE  228      62.416  66.481  36.320  1.00  0.00           C
ATOM  11379  C39 POPE  228      62.256  65.771  37.680  1.00  0.00           C
ATOM  11382 0C31 POPE  228      60.866  65.931  38.320  1.00  0.00           C
ATOM  11385 1C31 POPE  228      60.806  65.291  39.710  1.00  0.00           C
ATOM  11388 2C31 POPE  228      60.676  66.301  40.860  1.00  0.00           C
ATOM  11391 3C31 POPE  228      60.736  65.641  42.250  1.00  0.00           C
ATOM  11394 4C31 POPE  228      59.996  66.431  43.330  1.00  0.00           C
ATOM  11397 5C31 POPE  228      60.226  65.871  44.740  1.00  0.00           C
ATOM  11400 6C31 POPE  228      59.576  66.721  45.830  1.00  0.00           C
ATOM  11404  NH3 POPE  229      68.966  12.141  19.030  1.00  0.00           N
ATOM  11408  C12 POPE  229      69.776  12.631  17.850  1.00  0.00           C
ATOM  11411  C11 POPE  229      70.826  13.671  18.270  1.00  0.00           C
ATOM  11414  P   POPE  229      72.576  14.171  20.110  1.00  0.00           P
ATOM  11415  O13 POPE  229      73.716  13.481  20.770  1.00  0.00           O
ATOM  11416  O14 POPE  229      72.876  15.391  19.320  1.00  0.00           O
ATOM  11417  O11 POPE  229      71.496  14.521  21.230  1.00  0.00           O
ATOM  11418  O12 POPE  229      71.726  13.141  19.260  1.00  0.00           O
ATOM  11419  C1  POPE  229      71.436  13.601  22.330  1.00  0.00           C
ATOM  11422  C2  POPE  229      70.376  13.991  23.390  1.00  0.00           C
ATOM  11424  O21 POPE  229      70.486  13.041  24.450  1.00  0.00           O
ATOM  11425  C21 POPE  229      70.936  13.481  25.620  1.00  0.00           C
ATOM  11426  O22 POPE  229      71.216  14.641  25.880  1.00  0.00           O
ATOM  11427  C22 POPE  229      71.096  12.271  26.530  1.00  0.00           C
ATOM  11430  C3  POPE  229      68.926  13.951  22.840  1.00  0.00           C
ATOM  11433  O31 POPE  229      68.146  15.001  23.420  1.00  0.00           O
ATOM  11434  C31 POPE  229      67.256  14.871  24.420  1.00  0.00           C
ATOM  11435  O32 POPE  229      66.536  15.801  24.760  1.00  0.00           O
ATOM  11436  C32 POPE  229      67.256  13.521  25.160  1.00  0.00           C
ATOM  11439  C23 POPE  229      70.646  12.541  27.980  1.00  0.00           C
ATOM  11442  C24 POPE  229      70.596  11.241  28.790  1.00  0.00           C
ATOM  11445  C25 POPE  229      70.086  11.471  30.220  1.00  0.00           C
ATOM  11448  C26 POPE  229      69.896  10.151  30.990  1.00  0.00           C
ATOM  11451  C27 POPE  229      69.576  10.401  32.470  1.00  0.00           C
ATOM  11454  C28 POPE  229      69.606   9.101  33.310  1.00  0.00           C
ATOM  11457  C29 POPE  229      68.306   8.791  34.010  1.00  0.00           C
ATOM  11459 0C21 POPE  229      67.916   9.251  35.210  1.00  0.00           C
ATOM  11461 1C21 POPE  229      68.696  10.181  36.110  1.00  0.00           C
ATOM  11464 2C21 POPE  229      68.976   9.571  37.500  1.00  0.00           C
ATOM  11467 3C21 POPE  229      69.746  10.541  38.410  1.00  0.00           C
ATOM  11470 4C21 POPE  229      70.076   9.951  39.780  1.00  0.00           C
ATOM  11473 5C21 POPE  229      70.646  11.001  40.740  1.00  0.00           C
ATOM  11476 6C21 POPE  229      71.036  10.431  42.110  1.00  0.00           C
ATOM  11479 7C21 POPE  229      71.176  11.511  43.190  1.00  0.00           C
ATOM  11482 8C21 POPE  229      71.406  10.961  44.600  1.00  0.00           C
ATOM  11486  C33 POPE  229      66.226  13.501  26.330  1.00  0.00           C
ATOM  11489  C34 POPE  229      66.446  12.351  27.330  1.00  0.00           C
ATOM  11492  C35 POPE  229      65.306  12.271  28.370  1.00  0.00           C
ATOM  11495  C36 POPE  229      65.546  11.251  29.490  1.00  0.00           C
ATOM  11498  C37 POPE  229      64.246  10.881  30.230  1.00  0.00           C
ATOM  11501  C38 POPE  229      64.386  10.861  31.760  1.00  0.00           C
ATOM  11504  C39 POPE  229      65.356   9.801  32.310  1.00  0.00           C
ATOM  11507 0C31 POPE  229      64.906   8.341  32.130  1.00  0.00           C
ATOM  11510 1C31 POPE  229      63.536   8.021  32.740  1.00  0.00           C
ATOM  11513 2C31 POPE  229      63.396   6.541  33.140  1.00  0.00           C
ATOM  11516 3C31 POPE  229      63.276   6.311  34.660  1.00  0.00           C
ATOM  11519 4C31 POPE  229      64.506   6.801  35.440  1.00  0.00           C
ATOM  11522 5C31 POPE  229      64.386   6.581  36.950  1.00  0.00           C
ATOM  11525 6C31 POPE  229      65.586   7.131  37.730  1.00  0.00           C
ATOM  11529  NH3 POPE  230     117.326 128.763  24.250  1.00  0.00           N
ATOM  11533  C12 POPE  230     118.606 128.043  24.530  1.00  0.00           C
ATOM  11536  C11 POPE  230     118.836 126.953  23.470  1.00  0.00           C
ATOM  11539  P   POPE  230     120.756 125.553  22.470  1.00  0.00           P
ATOM  11540  O13 POPE  230     120.736 125.863  21.020  1.00  0.00           O
ATOM  11541  O14 POPE  230     120.006 124.361  22.890  1.00  0.00           O
ATOM  11542  O11 POPE  230     122.246 125.373  22.940  1.00  0.00           O
ATOM  11543  O12 POPE  230     120.236 126.803  23.270  1.00  0.00           O
ATOM  11544  C1  POPE  230     122.706 126.033  24.120  1.00  0.00           C
ATOM  11547  C2  POPE  230     122.026 125.483  25.390  1.00  0.00           C
ATOM  11549  O21 POPE  230     122.606 126.123  26.530  1.00  0.00           O
ATOM  11550  C21 POPE  230     121.876 127.013  27.160  1.00  0.00           C
ATOM  11551  O22 POPE  230     120.806 127.473  26.790  1.00  0.00           O
ATOM  11552  C22 POPE  230     122.566 127.353  28.480  1.00  0.00           C
ATOM  11555  C3  POPE  230     122.236 123.951  25.540  1.00  0.00           C
ATOM  11558  O31 POPE  230     121.586 123.501  26.750  1.00  0.00           O
ATOM  11559  C31 POPE  230     120.446 122.871  26.660  1.00  0.00           C
ATOM  11560  O32 POPE  230     120.026 122.241  25.700  1.00  0.00           O
ATOM  11561  C32 POPE  230     119.696 123.181  27.960  1.00  0.00           C
ATOM  11564  C23 POPE  230     121.876 126.693  29.700  1.00  0.00           C
ATOM  11567  C24 POPE  230     122.826 126.413  30.880  1.00  0.00           C
ATOM  11570  C25 POPE  230     123.466 127.673  31.500  1.00  0.00           C
ATOM  11573  C26 POPE  230     123.256 127.783  33.020  1.00  0.00           C
ATOM  11576  C27 POPE  230     124.456 127.303  33.850  1.00  0.00           C
ATOM  11579  C28 POPE  230     124.186 127.443  35.370  1.00  0.00           C
ATOM  11582  C29 POPE  230     125.246 126.803  36.220  1.00  0.00           C
ATOM  11584 0C21 POPE  230     125.046 126.153  37.390  1.00  0.00           C
ATOM  11586 1C21 POPE  230     123.726 126.003  38.110  1.00  0.00           C
ATOM  11589 2C21 POPE  230     123.846 126.313  39.610  1.00  0.00           C
ATOM  11592 3C21 POPE  230     122.496 126.273  40.350  1.00  0.00           C
ATOM  11595 4C21 POPE  230     122.626 126.593  41.840  1.00  0.00           C
ATOM  11598 5C21 POPE  230     121.276 126.713  42.550  1.00  0.00           C
ATOM  11601 6C21 POPE  230     121.406 126.903  44.070  1.00  0.00           C
ATOM  11604 7C21 POPE  230     120.046 127.093  44.750  1.00  0.00           C
ATOM  11607 8C21 POPE  230     120.146 127.243  46.270  1.00  0.00           C
ATOM  11611  C33 POPE  230     118.326 122.491  28.140  1.00  0.00           C
ATOM  11614  C34 POPE  230     117.406 123.261  29.110  1.00  0.00           C
ATOM  11617  C35 POPE  230     118.006 123.591  30.480  1.00  0.00           C
ATOM  11620  C36 POPE  230     118.296 122.411  31.420  1.00  0.00           C
ATOM  11623  C37 POPE  230     118.436 122.931  32.860  1.00  0.00           C
ATOM  11626  C38 POPE  230     119.106 121.981  33.870  1.00  0.00           C
ATOM  11629  C39 POPE  230     119.126 122.641  35.260  1.00  0.00           C
ATOM  11632 0C31 POPE  230     120.376 122.371  36.110  1.00  0.00           C
ATOM  11635 1C31 POPE  230     120.386 121.011  36.820  1.00  0.00           C
ATOM  11638 2C31 POPE  230     121.366 121.011  38.000  1.00  0.00           C
ATOM  11641 3C31 POPE  230     121.266 119.761  38.890  1.00  0.00           C
ATOM  11644 4C31 POPE  230     122.036 119.941  40.210  1.00  0.00           C
ATOM  11647 5C31 POPE  230     121.826 118.811  41.220  1.00  0.00           C
ATOM  11650 6C31 POPE  230     122.586 119.071  42.510  1.00  0.00           C
ATOM  11654  NH3 POPE  231      33.876  64.251  24.620  1.00  0.00           N
ATOM  11658  C12 POPE  231      32.936  63.321  23.890  1.00  0.00           C
ATOM  11661  C11 POPE  231      31.506  63.531  24.400  1.00  0.00           C
ATOM  11664  P   POPE  231      30.326  61.201  23.840  1.00  0.00           P
ATOM  11665  O13 POPE  231      28.926  60.921  24.260  1.00  0.00           O
ATOM  11666  O14 POPE  231      30.756  60.541  22.590  1.00  0.00           O
ATOM  11667  O11 POPE  231      31.326  60.821  25.000  1.00  0.00           O
ATOM  11668  O12 POPE  231      30.506  62.781  23.680  1.00  0.00           O
ATOM  11669  C1  POPE  231      30.946  60.861  26.370  1.00  0.00           C
ATOM  11672  C2  POPE  231      31.206  59.491  27.060  1.00  0.00           C
ATOM  11674  O21 POPE  231      32.516  59.551  27.660  1.00  0.00           O
ATOM  11675  C21 POPE  231      32.936  58.471  28.310  1.00  0.00           C
ATOM  11676  O22 POPE  231      34.006  57.931  28.100  1.00  0.00           O
ATOM  11677  C22 POPE  231      31.996  58.061  29.460  1.00  0.00           C
ATOM  11680  C3  POPE  231      31.036  58.291  26.060  1.00  0.00           C
ATOM  11683  O31 POPE  231      30.826  57.051  26.770  1.00  0.00           O
ATOM  11684  C31 POPE  231      30.386  56.021  26.060  1.00  0.00           C
ATOM  11685  O32 POPE  231      30.356  55.941  24.840  1.00  0.00           O
ATOM  11686  C32 POPE  231      29.916  54.941  27.040  1.00  0.00           C
ATOM  11689  C23 POPE  231      32.516  56.801  30.200  1.00  0.00           C
ATOM  11692  C24 POPE  231      31.556  56.271  31.260  1.00  0.00           C
ATOM  11695  C25 POPE  231      31.476  57.141  32.530  1.00  0.00           C
ATOM  11698  C26 POPE  231      32.736  57.021  33.390  1.00  0.00           C
ATOM  11701  C27 POPE  231      32.616  57.751  34.740  1.00  0.00           C
ATOM  11704  C28 POPE  231      33.866  57.521  35.610  1.00  0.00           C
ATOM  11707  C29 POPE  231      33.716  58.101  37.000  1.00  0.00           C
ATOM  11709 0C21 POPE  231      33.746  57.401  38.150  1.00  0.00           C
ATOM  11711 1C21 POPE  231      33.976  55.921  38.240  1.00  0.00           C
ATOM  11714 2C21 POPE  231      34.286  55.421  39.670  1.00  0.00           C
ATOM  11717 3C21 POPE  231      35.606  55.961  40.240  1.00  0.00           C
ATOM  11720 4C21 POPE  231      36.126  55.101  41.410  1.00  0.00           C
ATOM  11723 5C21 POPE  231      37.516  55.541  41.900  1.00  0.00           C
ATOM  11726 6C21 POPE  231      38.196  54.471  42.770  1.00  0.00           C
ATOM  11729 7C21 POPE  231      39.606  54.881  43.210  1.00  0.00           C
ATOM  11732 8C21 POPE  231      40.366  53.771  43.950  1.00  0.00           C
ATOM  11736  C33 POPE  231      30.646  53.591  26.860  1.00  0.00           C
ATOM  11739  C34 POPE  231      31.196  53.031  28.190  1.00  0.00           C
ATOM  11742  C35 POPE  231      30.116  52.551  29.180  1.00  0.00           C
ATOM  11745  C36 POPE  231      30.736  51.921  30.440  1.00  0.00           C
ATOM  11748  C37 POPE  231      29.696  51.301  31.390  1.00  0.00           C
ATOM  11751  C38 POPE  231      30.306  50.641  32.630  1.00  0.00           C
ATOM  11754  C39 POPE  231      31.096  49.361  32.330  1.00  0.00           C
ATOM  11757 0C31 POPE  231      31.676  48.681  33.580  1.00  0.00           C
ATOM  11760 1C31 POPE  231      32.536  47.471  33.220  1.00  0.00           C
ATOM  11763 2C31 POPE  231      33.436  46.951  34.350  1.00  0.00           C
ATOM  11766 3C31 POPE  231      32.676  46.311  35.530  1.00  0.00           C
ATOM  11769 4C31 POPE  231      33.556  45.341  36.320  1.00  0.00           C
ATOM  11772 5C31 POPE  231      32.816  44.671  37.490  1.00  0.00           C
ATOM  11775 6C31 POPE  231      33.626  43.551  38.140  1.00  0.00           C
ATOM  11779  NH3 POPE  232      87.296  40.811  23.450  1.00  0.00           N
ATOM  11783  C12 POPE  232      86.846  39.611  24.260  1.00  0.00           C
ATOM  11786  C11 POPE  232      86.006  38.621  23.430  1.00  0.00           C
ATOM  11789  P   POPE  232      85.526  36.031  23.660  1.00  0.00           P
ATOM  11790  O13 POPE  232      85.126  36.051  22.240  1.00  0.00           O
ATOM  11791  O14 POPE  232      84.736  35.131  24.520  1.00  0.00           O
ATOM  11792  O11 POPE  232      86.966  35.401  23.620  1.00  0.00           O
ATOM  11793  O12 POPE  232      85.676  37.491  24.250  1.00  0.00           O
ATOM  11794  C1  POPE  232      88.146  36.121  23.940  1.00  0.00           C
ATOM  11797  C2  POPE  232      88.936  35.371  25.020  1.00  0.00           C
ATOM  11799  O21 POPE  232      88.286  35.321  26.310  1.00  0.00           O
ATOM  11800  C21 POPE  232      88.136  36.451  27.000  1.00  0.00           C
ATOM  11801  O22 POPE  232      88.436  37.561  26.620  1.00  0.00           O
ATOM  11802  C22 POPE  232      87.576  36.111  28.380  1.00  0.00           C
ATOM  11805  C3  POPE  232      90.406  35.881  25.080  1.00  0.00           C
ATOM  11808  O31 POPE  232      91.306  34.821  25.450  1.00  0.00           O
ATOM  11809  C31 POPE  232      91.166  34.471  26.720  1.00  0.00           C
ATOM  11810  O32 POPE  232      90.406  33.611  27.130  1.00  0.00           O
ATOM  11811  C32 POPE  232      92.006  35.391  27.600  1.00  0.00           C
ATOM  11814  C23 POPE  232      87.616  37.321  29.360  1.00  0.00           C
ATOM  11817  C24 POPE  232      86.946  37.031  30.720  1.00  0.00           C
ATOM  11820  C25 POPE  232      87.816  36.221  31.690  1.00  0.00           C
ATOM  11823  C26 POPE  232      87.006  35.361  32.670  1.00  0.00           C
ATOM  11826  C27 POPE  232      87.906  34.491  33.560  1.00  0.00           C
ATOM  11829  C28 POPE  232      87.196  33.251  34.140  1.00  0.00           C
ATOM  11832  C29 POPE  232      86.196  33.601  35.210  1.00  0.00           C
ATOM  11834 0C21 POPE  232      86.196  33.151  36.480  1.00  0.00           C
ATOM  11836 1C21 POPE  232      87.206  32.241  37.120  1.00  0.00           C
ATOM  11839 2C21 POPE  232      87.526  32.651  38.570  1.00  0.00           C
ATOM  11842 3C21 POPE  232      86.396  32.301  39.550  1.00  0.00           C
ATOM  11845 4C21 POPE  232      86.286  33.291  40.720  1.00  0.00           C
ATOM  11848 5C21 POPE  232      85.156  32.921  41.690  1.00  0.00           C
ATOM  11851 6C21 POPE  232      83.766  33.241  41.140  1.00  0.00           C
ATOM  11854 7C21 POPE  232      82.636  32.711  42.040  1.00  0.00           C
ATOM  11857 8C21 POPE  232      81.256  33.151  41.560  1.00  0.00           C
ATOM  11861  C33 POPE  232      91.516  35.391  29.050  1.00  0.00           C
ATOM  11864  C34 POPE  232      92.456  36.091  30.030  1.00  0.00           C
ATOM  11867  C35 POPE  232      92.156  35.671  31.470  1.00  0.00           C
ATOM  11870  C36 POPE  232      92.876  36.501  32.540  1.00  0.00           C
ATOM  11873  C37 POPE  232      92.656  35.891  33.930  1.00  0.00           C
ATOM  11876  C38 POPE  232      92.966  36.891  35.040  1.00  0.00           C
ATOM  11879  C39 POPE  232      92.056  36.781  36.280  1.00  0.00           C
ATOM  11882 0C31 POPE  232      90.556  36.821  35.970  1.00  0.00           C
ATOM  11885 1C31 POPE  232      89.746  37.321  37.170  1.00  0.00           C
ATOM  11888 2C31 POPE  232      88.246  37.061  37.050  1.00  0.00           C
ATOM  11891 3C31 POPE  232      87.486  37.411  38.340  1.00  0.00           C
ATOM  11894 4C31 POPE  232      87.546  38.901  38.690  1.00  0.00           C
ATOM  11897 5C31 POPE  232      86.946  39.201  40.070  1.00  0.00           C
ATOM  11900 6C31 POPE  232      87.046  40.681  40.440  1.00  0.00           C
ATOM  11904  NH3 POPE  233     122.286  56.841  68.040  1.00  0.00           N
ATOM  11908  C12 POPE  233     122.966  57.701  66.990  1.00  0.00           C
ATOM  11911  C11 POPE  233     123.996  58.651  67.650  1.00  0.00           C
ATOM  11914  P   POPE  233     126.306  59.421  66.710  1.00  0.00           P
ATOM  11915  O13 POPE  233     126.746  59.711  68.090  1.00  0.00           O
ATOM  11916  O14 POPE  233     126.806  58.171  66.120  1.00  0.00           O
ATOM  11917  O11 POPE  233     126.706  60.661  65.810  1.00  0.00           O
ATOM  11918  O12 POPE  233     124.726  59.421  66.670  1.00  0.00           O
ATOM  11919  C1  POPE  233     126.086  60.931  64.560  1.00  0.00           C
ATOM  11922  C2  POPE  233     126.286  59.821  63.470  1.00  0.00           C
ATOM  11924  O21 POPE  233     127.666  59.401  63.480  1.00  0.00           O
ATOM  11925  C21 POPE  233     127.896  58.191  62.980  1.00  0.00           C
ATOM  11926  O22 POPE  233     127.096  57.511  62.360  1.00  0.00           O
ATOM  11927  C22 POPE  233     129.328  57.761  63.280  1.00  0.00           C
ATOM  11930  C3  POPE  233     125.836  60.401  62.100  1.00  0.00           C
ATOM  11933  O31 POPE  233     125.416  59.401  61.150  1.00  0.00           O
ATOM  11934  C31 POPE  233     124.126  59.091  61.160  1.00  0.00           C
ATOM  11935  O32 POPE  233     123.266  59.671  61.810  1.00  0.00           O
ATOM  11936  C32 POPE  233     123.836  57.941  60.200  1.00  0.00           C
ATOM  11939  C23 POPE  233     129.598  56.361  62.690  1.00  0.00           C
ATOM  11942  C24 POPE  233     130.988  55.801  63.050  1.00  0.00           C
ATOM  11945  C25 POPE  233     131.078  54.281  62.830  1.00  0.00           C
ATOM  11948  C26 POPE  233     130.708  53.821  61.410  1.00  0.00           C
ATOM  11951  C27 POPE  233     130.708  52.291  61.280  1.00  0.00           C
ATOM  11954  C28 POPE  233     130.248  51.791  59.900  1.00  0.00           C
ATOM  11957  C29 POPE  233     131.288  51.941  58.810  1.00  0.00           C
ATOM  11959 0C21 POPE  233     131.988  50.961  58.220  1.00  0.00           C
ATOM  11961 1C21 POPE  233     131.938  49.481  58.540  1.00  0.00           C
ATOM  11964 2C21 POPE  233     131.188  48.621  57.500  1.00  0.00           C
ATOM  11967 3C21 POPE  233     131.938  48.361  56.190  1.00  0.00           C
ATOM  11970 4C21 POPE  233     131.168  47.391  55.280  1.00  0.00           C
ATOM  11973 5C21 POPE  233     131.968  46.911  54.060  1.00  0.00           C
ATOM  11976 6C21 POPE  233     131.158  45.931  53.200  1.00  0.00           C
ATOM  11979 7C21 POPE  233     131.968  45.371  52.010  1.00  0.00           C
ATOM  11982 8C21 POPE  233     131.168  44.401  51.140  1.00  0.00           C
ATOM  11986  C33 POPE  233     125.056  57.521  59.350  1.00  0.00           C
ATOM  11989  C34 POPE  233     124.716  56.501  58.250  1.00  0.00           C
ATOM  11992  C35 POPE  233     123.716  57.071  57.250  1.00  0.00           C
ATOM  11995  C36 POPE  233     123.776  56.391  55.880  1.00  0.00           C
ATOM  11998  C37 POPE  233     122.956  57.171  54.860  1.00  0.00           C
ATOM  12001  C38 POPE  233     123.056  56.571  53.460  1.00  0.00           C
ATOM  12004  C39 POPE  233     122.306  57.411  52.430  1.00  0.00           C
ATOM  12007 0C31 POPE  233     121.836  56.571  51.240  1.00  0.00           C
ATOM  12010 1C31 POPE  233     120.986  57.381  50.260  1.00  0.00           C
ATOM  12013 2C31 POPE  233     121.766  57.901  49.050  1.00  0.00           C
ATOM  12016 3C31 POPE  233     122.146  56.781  48.060  1.00  0.00           C
ATOM  12019 4C31 POPE  233     122.776  57.381  46.800  1.00  0.00           C
ATOM  12022 5C31 POPE  233     123.146  56.361  45.720  1.00  0.00           C
ATOM  12025 6C31 POPE  233     123.536  57.021  44.390  1.00  0.00           C
ATOM  12029  NH3 POPE  234      71.016 100.101  65.060  1.00  0.00           N
ATOM  12033  C12 POPE  234      70.876  99.761  66.520  1.00  0.00           C
ATOM  12036  C11 POPE  234      69.426  99.631  67.010  1.00  0.00           C
ATOM  12039  P   POPE  234      69.166  97.721  68.810  1.00  0.00           P
ATOM  12040  O13 POPE  234      70.196  97.391  69.830  1.00  0.00           O
ATOM  12041  O14 POPE  234      67.756  97.561  69.250  1.00  0.00           O
ATOM  12042  O11 POPE  234      69.366  96.841  67.500  1.00  0.00           O
ATOM  12043  O12 POPE  234      69.416  99.211  68.360  1.00  0.00           O
ATOM  12044  C1  POPE  234      70.616  96.171  67.250  1.00  0.00           C
ATOM  12047  C2  POPE  234      70.716  95.631  65.780  1.00  0.00           C
ATOM  12049  O21 POPE  234      72.076  95.281  65.450  1.00  0.00           O
ATOM  12050  C21 POPE  234      72.946  96.271  65.230  1.00  0.00           C
ATOM  12051  O22 POPE  234      72.716  97.461  65.370  1.00  0.00           O
ATOM  12052  C22 POPE  234      74.226  95.701  64.650  1.00  0.00           C
ATOM  12055  C3  POPE  234      70.076  96.551  64.680  1.00  0.00           C
ATOM  12058  O31 POPE  234      68.876  96.011  64.060  1.00  0.00           O
ATOM  12059  C31 POPE  234      68.956  95.761  62.740  1.00  0.00           C
ATOM  12060  O32 POPE  234      69.976  95.691  62.080  1.00  0.00           O
ATOM  12061  C32 POPE  234      67.546  95.691  62.160  1.00  0.00           C
ATOM  12064  C23 POPE  234      74.486  96.301  63.250  1.00  0.00           C
ATOM  12067  C24 POPE  234      75.576  95.541  62.490  1.00  0.00           C
ATOM  12070  C25 POPE  234      75.586  95.871  60.990  1.00  0.00           C
ATOM  12073  C26 POPE  234      76.086  97.281  60.650  1.00  0.00           C
ATOM  12076  C27 POPE  234      76.186  97.481  59.130  1.00  0.00           C
ATOM  12079  C28 POPE  234      77.066  98.671  58.720  1.00  0.00           C
ATOM  12082  C29 POPE  234      77.426  98.581  57.250  1.00  0.00           C
ATOM  12084 0C21 POPE  234      77.966  99.561  56.510  1.00  0.00           C
ATOM  12086 1C21 POPE  234      78.316 100.941  57.010  1.00  0.00           C
ATOM  12089 2C21 POPE  234      78.606 101.911  55.850  1.00  0.00           C
ATOM  12092 3C21 POPE  234      78.986 103.311  56.360  1.00  0.00           C
ATOM  12095 4C21 POPE  234      79.266 104.261  55.190  1.00  0.00           C
ATOM  12098 5C21 POPE  234      79.756 105.651  55.610  1.00  0.00           C
ATOM  12101 6C21 POPE  234      78.796 106.351  56.580  1.00  0.00           C
ATOM  12104 7C21 POPE  234      78.966 107.871  56.580  1.00  0.00           C
ATOM  12107 8C21 POPE  234      77.986 108.581  57.510  1.00  0.00           C
ATOM  12111  C33 POPE  234      66.876  97.071  61.960  1.00  0.00           C
ATOM  12114  C34 POPE  234      67.276  97.721  60.630  1.00  0.00           C
ATOM  12117  C35 POPE  234      66.336  98.821  60.120  1.00  0.00           C
ATOM  12120  C36 POPE  234      66.546  99.051  58.620  1.00  0.00           C
ATOM  12123  C37 POPE  234      65.806 100.261  58.040  1.00  0.00           C
ATOM  12126  C38 POPE  234      65.966 100.321  56.510  1.00  0.00           C
ATOM  12129  C39 POPE  234      65.406 101.601  55.880  1.00  0.00           C
ATOM  12132 0C31 POPE  234      65.866 101.771  54.430  1.00  0.00           C
ATOM  12135 1C31 POPE  234      65.236 102.971  53.710  1.00  0.00           C
ATOM  12138 2C31 POPE  234      65.886 103.211  52.340  1.00  0.00           C
ATOM  12141 3C31 POPE  234      65.226 104.341  51.540  1.00  0.00           C
ATOM  12144 4C31 POPE  234      66.076 104.771  50.340  1.00  0.00           C
ATOM  12147 5C31 POPE  234      65.436 105.901  49.530  1.00  0.00           C
ATOM  12150 6C31 POPE  234      66.366 106.501  48.480  1.00  0.00           C
ATOM  12154  NH3 POPE  235      11.696  45.931  67.250  1.00  0.00           N
ATOM  12158  C12 POPE  235      10.946  46.281  68.510  1.00  0.00           C
ATOM  12161  C11 POPE  235      10.926  45.081  69.470  1.00  0.00           C
ATOM  12164  P   POPE  235       9.176  43.071  69.180  1.00  0.00           P
ATOM  12165  O13 POPE  235       9.576  41.831  69.920  1.00  0.00           O
ATOM  12166  O14 POPE  235       8.216  43.991  69.819  1.00  0.00           O
ATOM  12167  O11 POPE  235       8.666  42.731  67.740  1.00  0.00           O
ATOM  12168  O12 POPE  235      10.496  43.881  68.820  1.00  0.00           O
[truncated: 1,738,881 more chars]
