# Supplementary material for: Characterizing Membrane Association and Periplasmic Transfer of Bacterial Lipoproteins through Molecular Dynamics Simulations
Source: Structure. 2020 Apr 7;28(4):475–487.e3. doi: 10.1016/j.str.2020.01.012 (PMC7139219; doi:10.1016/j.str.2020.01.012)
Supplement: Data S2. Final Coordinates from Simulations (A–L), Related to Figure 3 [file mmc4.zip › A-L/BLC-4-atomistic.pdb]

TITLE     Protein
REMARK    THIS IS A SIMULATION BOX
CRYST1  129.025  129.025  113.177  90.00  90.00  90.00 P 1           1
MODEL        1
ATOM      1  N   CYSTA   1      62.593  65.918  56.275  1.00  0.00           N
ATOM      3  CA  CYSTA   1      63.443  65.677  57.415  1.00  0.00           C
ATOM      5  C   CYSTA   1      62.723  64.948  58.505  1.00  0.00           C
ATOM      6  O   CYSTA   1      61.503  65.018  58.675  1.00  0.00           O
ATOM      7  CB  CYSTA   1      64.053  66.958  58.035  1.00  0.00           C
ATOM     10  SG  CYSTA   1      65.693  67.327  57.365  1.00  0.00           S
ATOM     11  C1  CYSTA   1      66.203  68.177  58.895  1.00  0.00           C
ATOM     14  CA1 CYSTA   1      61.963  64.908  55.665  1.00  0.00           C
ATOM     15  OA1 CYSTA   1      62.483  63.798  55.665  1.00  0.00           O
ATOM     16  CA2 CYSTA   1      60.623  65.097  55.055  1.00  0.00           C
ATOM     19  C11 CYSTA   1      67.583  68.887  58.855  1.00  0.00           C
ATOM     21  O11 CYSTA   1      67.723  69.697  57.675  1.00  0.00           O
ATOM     22  CX1 CYSTA   1      66.952  70.747  57.525  1.00  0.00           C
ATOM     23  OX1 CYSTA   1      66.033  71.107  58.245  1.00  0.00           O
ATOM     24  CX2 CYSTA   1      67.492  71.507  56.315  1.00  0.00           C
ATOM     27  C12 CYSTA   1      68.733  67.827  58.935  1.00  0.00           C
ATOM     30  O12 CYSTA   1      69.772  68.028  57.965  1.00  0.00           O
ATOM     31  CD1 CYSTA   1      69.703  67.168  56.945  1.00  0.00           C
ATOM     32  OD1 CYSTA   1      70.093  66.018  56.995  1.00  0.00           O
ATOM     33  CD2 CYSTA   1      68.963  67.857  55.815  1.00  0.00           C
ATOM     36  CA3 CYSTA   1      60.763  65.957  53.815  1.00  0.00           C
ATOM     39  CA4 CYSTA   1      60.763  67.457  54.095  1.00  0.00           C
ATOM     42  CA5 CYSTA   1      61.663  68.188  53.095  1.00  0.00           C
ATOM     45  CA6 CYSTA   1      61.063  68.188  51.695  1.00  0.00           C
ATOM     48  CA7 CYSTA   1      61.263  66.918  50.845  1.00  0.00           C
ATOM     51  CA8 CYSTA   1      60.013  66.537  50.045  1.00  0.00           C
ATOM     54  CA9 CYSTA   1      60.102  65.107  49.495  1.00  0.00           C
ATOM     57 0CA1 CYSTA   1      59.323  64.878  48.195  1.00  0.00           C
ATOM     60 1CA1 CYSTA   1      59.953  65.688  47.055  1.00  0.00           C
ATOM     63 2CA1 CYSTA   1      59.443  65.368  45.655  1.00  0.00           C
ATOM     66 3CA1 CYSTA   1      60.323  66.098  44.625  1.00  0.00           C
ATOM     69 4CA1 CYSTA   1      59.583  67.048  43.685  1.00  0.00           C
ATOM     72 5CA1 CYSTA   1      58.833  66.308  42.565  1.00  0.00           C
ATOM     75 6CA1 CYSTA   1      58.463  67.217  41.395  1.00  0.00           C
ATOM     79  CD3 CYSTA   1      68.863  67.098  54.505  1.00  0.00           C
ATOM     82  CD4 CYSTA   1      70.102  67.267  53.615  1.00  0.00           C
ATOM     85  CD5 CYSTA   1      69.983  66.378  52.395  1.00  0.00           C
ATOM     88  CD6 CYSTA   1      68.893  66.868  51.425  1.00  0.00           C
ATOM     91  CD7 CYSTA   1      69.492  67.477  50.155  1.00  0.00           C
ATOM     94  CD8 CYSTA   1      68.453  67.587  49.035  1.00  0.00           C
ATOM     97  CD9 CYSTA   1      69.093  67.488  47.645  1.00  0.00           C
ATOM    100 0CD1 CYSTA   1      68.143  66.848  46.625  1.00  0.00           C
ATOM    103 1CD1 CYSTA   1      68.882  66.137  45.485  1.00  0.00           C
ATOM    106 2CD1 CYSTA   1      67.903  65.458  44.515  1.00  0.00           C
ATOM    109 3CD1 CYSTA   1      68.563  65.018  43.205  1.00  0.00           C
ATOM    112 4CD1 CYSTA   1      69.003  63.548  43.185  1.00  0.00           C
ATOM    115 5CD1 CYSTA   1      67.963  62.618  42.535  1.00  0.00           C
ATOM    118 6CD1 CYSTA   1      68.543  61.228  42.235  1.00  0.00           C
ATOM    122  CX3 CYSTA   1      67.053  70.957  54.935  1.00  0.00           C
ATOM    125  CX4 CYSTA   1      67.473  71.927  53.825  1.00  0.00           C
ATOM    128  CX5 CYSTA   1      67.363  71.327  52.415  1.00  0.00           C
ATOM    131  CX6 CYSTA   1      65.973  71.498  51.795  1.00  0.00           C
ATOM    134  CX7 CYSTA   1      65.643  70.388  50.805  1.00  0.00           C
ATOM    137  CX8 CYSTA   1      64.373  70.677  49.995  1.00  0.00           C
ATOM    140  CX9 CYSTA   1      63.942  69.427  49.285  1.00  0.00           C
ATOM    142 0CX1 CYSTA   1      62.723  69.138  48.815  1.00  0.00           C
ATOM    144 1CX1 CYSTA   1      61.473  69.988  48.835  1.00  0.00           C
ATOM    147 2CX1 CYSTA   1      61.063  70.178  47.385  1.00  0.00           C
ATOM    150 3CX1 CYSTA   1      59.643  70.708  47.185  1.00  0.00           C
ATOM    153 4CX1 CYSTA   1      59.593  71.118  45.725  1.00  0.00           C
ATOM    156 5CX1 CYSTA   1      58.243  71.518  45.135  1.00  0.00           C
ATOM    159 6CX1 CYSTA   1      58.573  72.107  43.755  1.00  0.00           C
ATOM    162 7CX1 CYSTA   1      57.403  72.238  42.785  1.00  0.00           C
ATOM    165 8CX1 CYSTA   1      57.913  72.708  41.425  1.00  0.00           C
ATOM    169  N   SER A   2      63.533  64.217  59.265  1.00  0.00           N
ATOM    171  CA  SER A   2      63.143  63.587  60.485  1.00  0.00           C
ATOM    173  CB  SER A   2      62.992  64.607  61.655  1.00  0.00           C
ATOM    176  OG  SER A   2      64.113  65.497  61.705  1.00  0.00           O
ATOM    178  C   SER A   2      62.083  62.478  60.325  1.00  0.00           C
ATOM    179  O   SER A   2      62.473  61.318  60.335  1.00  0.00           O
ATOM    180  N   SER A   3      60.763  62.678  60.135  1.00  0.00           N
ATOM    182  CA  SER A   3      59.893  61.498  59.895  1.00  0.00           C
ATOM    184  CB  SER A   3      59.443  60.778  61.195  1.00  0.00           C
ATOM    187  OG  SER A   3      59.003  59.447  60.935  1.00  0.00           O
ATOM    189  C   SER A   3      58.633  61.828  59.095  1.00  0.00           C
ATOM    190  O   SER A   3      57.533  61.548  59.575  1.00  0.00           O
ATOM    191  N   PRO A   4      58.742  62.438  57.905  1.00  0.00           N
ATOM    192  CD  PRO A   4      59.933  62.218  57.085  1.00  0.00           C
ATOM    195  CA  PRO A   4      57.643  62.498  56.955  1.00  0.00           C
ATOM    197  CB  PRO A   4      57.903  61.257  56.125  1.00  0.00           C
ATOM    200  CG  PRO A   4      59.393  61.518  55.815  1.00  0.00           C
ATOM    203  C   PRO A   4      56.242  62.787  57.425  1.00  0.00           C
ATOM    204  O   PRO A   4      55.332  61.987  57.235  1.00  0.00           O
ATOM    205  N   THR A   5      56.063  63.998  57.985  1.00  0.00           N
ATOM    207  CA  THR A   5      54.773  64.647  57.995  1.00  0.00           C
ATOM    209  CB  THR A   5      54.223  64.808  59.415  1.00  0.00           C
ATOM    211  OG1 THR A   5      52.823  64.577  59.435  1.00  0.00           O
ATOM    213  CG2 THR A   5      54.493  66.158  60.095  1.00  0.00           C
ATOM    217  C   THR A   5      54.943  65.948  57.215  1.00  0.00           C
ATOM    218  O   THR A   5      54.143  66.857  57.335  1.00  0.00           O
ATOM    219  N   PRO A   6      55.973  66.007  56.365  1.00  0.00           N
ATOM    220  CD  PRO A   6      55.743  65.268  55.115  1.00  0.00           C
ATOM    223  CA  PRO A   6      56.512  67.277  55.885  1.00  0.00           C
ATOM    225  CB  PRO A   6      55.543  67.678  54.745  1.00  0.00           C
ATOM    228  CG  PRO A   6      55.102  66.298  54.175  1.00  0.00           C
ATOM    231  C   PRO A   6      57.213  68.267  56.855  1.00  0.00           C
ATOM    232  O   PRO A   6      58.433  68.088  56.855  1.00  0.00           O
ATOM    233  N   PRO A   7      56.772  69.278  57.635  1.00  0.00           N
ATOM    234  CD  PRO A   7      55.373  69.707  57.515  1.00  0.00           C
ATOM    237  CA  PRO A   7      57.623  70.488  57.615  1.00  0.00           C
ATOM    239  CB  PRO A   7      56.953  71.168  56.425  1.00  0.00           C
ATOM    242  CG  PRO A   7      55.443  70.967  56.645  1.00  0.00           C
ATOM    245  C   PRO A   7      57.602  71.337  58.905  1.00  0.00           C
ATOM    246  O   PRO A   7      56.623  71.297  59.635  1.00  0.00           O
ATOM    247  N   ARG A   8      58.723  72.058  59.275  1.00  0.00           N
ATOM    249  CA  ARG A   8      58.983  72.667  60.605  1.00  0.00           C
ATOM    251  CB  ARG A   8      59.103  74.217  60.695  1.00  0.00           C
ATOM    254  CG  ARG A   8      60.543  74.788  60.595  1.00  0.00           C
ATOM    257  CD  ARG A   8      61.333  74.857  61.925  1.00  0.00           C
ATOM    260  NE  ARG A   8      62.483  73.897  61.925  1.00  0.00           N
ATOM    262  CZ  ARG A   8      63.693  74.208  62.395  1.00  0.00           C
ATOM    263  NH1 ARG A   8      64.043  75.338  62.955  1.00  0.00           N
ATOM    266  NH2 ARG A   8      64.672  73.337  62.295  1.00  0.00           N
ATOM    269  C   ARG A   8      58.263  72.147  61.815  1.00  0.00           C
ATOM    270  O   ARG A   8      57.753  72.867  62.665  1.00  0.00           O
ATOM    271  N   GLY A   9      58.313  70.827  61.995  1.00  0.00           N
ATOM    273  CA  GLY A   9      57.923  70.198  63.215  1.00  0.00           C
ATOM    276  C   GLY A   9      59.062  69.327  63.515  1.00  0.00           C
ATOM    277  O   GLY A   9      59.873  69.018  62.625  1.00  0.00           O
ATOM    278  N   VAL A  10      59.213  68.917  64.765  1.00  0.00           N
ATOM    280  CA  VAL A  10      60.253  67.988  65.125  1.00  0.00           C
ATOM    282  CB  VAL A  10      60.693  68.197  66.565  1.00  0.00           C
ATOM    284  CG1 VAL A  10      61.203  69.647  66.715  1.00  0.00           C
ATOM    288  CG2 VAL A  10      59.513  67.997  67.515  1.00  0.00           C
ATOM    292  C   VAL A  10      59.763  66.577  64.825  1.00  0.00           C
ATOM    293  O   VAL A  10      58.583  66.347  64.575  1.00  0.00           O
ATOM    294  N   THR A  11      60.643  65.567  64.815  1.00  0.00           N
ATOM    296  CA  THR A  11      60.172  64.217  65.095  1.00  0.00           C
ATOM    298  CB  THR A  11      61.023  63.008  64.715  1.00  0.00           C
ATOM    300  OG1 THR A  11      62.433  63.148  64.865  1.00  0.00           O
ATOM    302  CG2 THR A  11      60.733  62.868  63.245  1.00  0.00           C
ATOM    306  C   THR A  11      59.713  64.068  66.495  1.00  0.00           C
ATOM    307  O   THR A  11      60.223  64.707  67.395  1.00  0.00           O
ATOM    308  N   VAL A  12      58.703  63.228  66.675  1.00  0.00           N
ATOM    310  CA  VAL A  12      58.152  62.958  67.965  1.00  0.00           C
ATOM    312  CB  VAL A  12      56.832  63.678  68.215  1.00  0.00           C
ATOM    314  CG1 VAL A  12      56.373  63.377  69.655  1.00  0.00           C
ATOM    318  CG2 VAL A  12      56.993  65.198  68.035  1.00  0.00           C
ATOM    322  C   VAL A  12      57.903  61.478  67.895  1.00  0.00           C
ATOM    323  O   VAL A  12      57.403  60.998  66.875  1.00  0.00           O
ATOM    324  N   VAL A  13      58.253  60.718  68.945  1.00  0.00           N
ATOM    326  CA  VAL A  13      57.952  59.307  69.085  1.00  0.00           C
ATOM    328  CB  VAL A  13      58.413  58.748  70.425  1.00  0.00           C
ATOM    330  CG1 VAL A  13      58.073  57.248  70.565  1.00  0.00           C
ATOM    334  CG2 VAL A  13      59.933  58.978  70.555  1.00  0.00           C
ATOM    338  C   VAL A  13      56.483  58.978  68.855  1.00  0.00           C
ATOM    339  O   VAL A  13      55.563  59.587  69.405  1.00  0.00           O
ATOM    340  N   ASN A  14      56.263  58.018  67.935  1.00  0.00           N
ATOM    342  CA  ASN A  14      54.992  57.748  67.305  1.00  0.00           C
ATOM    344  CB  ASN A  14      55.323  57.318  65.845  1.00  0.00           C
ATOM    347  CG  ASN A  14      56.323  56.147  65.785  1.00  0.00           C
ATOM    348  OD1 ASN A  14      57.523  56.388  65.955  1.00  0.00           O
ATOM    349  ND2 ASN A  14      55.843  54.897  65.605  1.00  0.00           N
ATOM    352  C   ASN A  14      54.253  56.618  67.975  1.00  0.00           C
ATOM    353  O   ASN A  14      53.033  56.487  67.895  1.00  0.00           O
ATOM    354  N   ASN A  15      55.033  55.778  68.665  1.00  0.00           N
ATOM    356  CA  ASN A  15      54.542  54.647  69.375  1.00  0.00           C
ATOM    358  CB  ASN A  15      54.943  53.348  68.645  1.00  0.00           C
ATOM    361  CG  ASN A  15      54.472  52.127  69.405  1.00  0.00           C
ATOM    362  OD1 ASN A  15      55.293  51.278  69.765  1.00  0.00           O
ATOM    363  ND2 ASN A  15      53.152  52.057  69.695  1.00  0.00           N
ATOM    366  C   ASN A  15      55.153  54.757  70.745  1.00  0.00           C
ATOM    367  O   ASN A  15      56.273  54.328  71.005  1.00  0.00           O
ATOM    368  N   PHE A  16      54.402  55.408  71.625  1.00  0.00           N
ATOM    370  CA  PHE A  16      54.883  55.837  72.895  1.00  0.00           C
ATOM    372  CB  PHE A  16      54.753  57.378  72.975  1.00  0.00           C
ATOM    375  CG  PHE A  16      55.283  57.897  74.265  1.00  0.00           C
ATOM    376  CD1 PHE A  16      56.663  57.927  74.505  1.00  0.00           C
ATOM    378  CE1 PHE A  16      57.163  58.397  75.725  1.00  0.00           C
ATOM    380  CZ  PHE A  16      56.263  58.838  76.715  1.00  0.00           C
ATOM    382  CD2 PHE A  16      54.402  58.348  75.255  1.00  0.00           C
ATOM    384  CE2 PHE A  16      54.883  58.818  76.475  1.00  0.00           C
ATOM    386  C   PHE A  16      54.053  55.107  73.905  1.00  0.00           C
ATOM    387  O   PHE A  16      52.843  55.287  74.045  1.00  0.00           O
ATOM    388  N   ASP A  17      54.713  54.247  74.685  1.00  0.00           N
ATOM    390  CA  ASP A  17      54.143  53.728  75.885  1.00  0.00           C
ATOM    392  CB  ASP A  17      54.593  52.277  76.115  1.00  0.00           C
ATOM    395  CG  ASP A  17      53.563  51.577  76.965  1.00  0.00           C
ATOM    396  OD1 ASP A  17      53.133  52.188  77.975  1.00  0.00           O
ATOM    397  OD2 ASP A  17      53.203  50.427  76.605  1.00  0.00           O
ATOM    398  C   ASP A  17      54.563  54.668  76.995  1.00  0.00           C
ATOM    399  O   ASP A  17      55.733  54.827  77.355  1.00  0.00           O
ATOM    400  N   ALA A  18      53.543  55.347  77.545  1.00  0.00           N
ATOM    402  CA  ALA A  18      53.653  56.217  78.685  1.00  0.00           C
ATOM    404  CB  ALA A  18      52.283  56.857  78.955  1.00  0.00           C
ATOM    408  C   ALA A  18      54.132  55.487  79.925  1.00  0.00           C
ATOM    409  O   ALA A  18      54.903  56.048  80.695  1.00  0.00           O
ATOM    410  N   LYS A  19      53.693  54.217  80.115  1.00  0.00           N
ATOM    412  CA  LYS A  19      53.992  53.438  81.315  1.00  0.00           C
ATOM    414  CB  LYS A  19      53.303  52.057  81.275  1.00  0.00           C
ATOM    417  CG  LYS A  19      51.803  52.067  80.955  1.00  0.00           C
ATOM    420  CD  LYS A  19      50.903  52.927  81.865  1.00  0.00           C
ATOM    423  CE  LYS A  19      49.463  53.008  81.325  1.00  0.00           C
ATOM    426  NZ  LYS A  19      49.472  53.717  80.025  1.00  0.00           N
ATOM    430  C   LYS A  19      55.493  53.208  81.485  1.00  0.00           C
ATOM    431  O   LYS A  19      56.073  53.348  82.565  1.00  0.00           O
ATOM    432  N   ARG A  20      56.183  52.947  80.375  1.00  0.00           N
ATOM    434  CA  ARG A  20      57.602  52.728  80.335  1.00  0.00           C
ATOM    436  CB  ARG A  20      57.923  52.067  78.975  1.00  0.00           C
ATOM    439  CG  ARG A  20      57.093  50.798  78.725  1.00  0.00           C
ATOM    442  CD  ARG A  20      57.403  50.097  77.405  1.00  0.00           C
ATOM    445  NE  ARG A  20      58.723  49.417  77.575  1.00  0.00           N
ATOM    447  CZ  ARG A  20      59.193  48.538  76.715  1.00  0.00           C
ATOM    448  NH1 ARG A  20      58.583  48.317  75.575  1.00  0.00           N
ATOM    451  NH2 ARG A  20      60.242  47.808  77.015  1.00  0.00           N
ATOM    454  C   ARG A  20      58.393  54.018  80.495  1.00  0.00           C
ATOM    455  O   ARG A  20      59.583  54.028  80.785  1.00  0.00           O
ATOM    456  N   TYR A  21      57.733  55.188  80.345  1.00  0.00           N
ATOM    458  CA  TYR A  21      58.383  56.458  80.545  1.00  0.00           C
ATOM    460  CB  TYR A  21      57.713  57.478  79.585  1.00  0.00           C
ATOM    463  CG  TYR A  21      58.593  58.668  79.345  1.00  0.00           C
ATOM    464  CD1 TYR A  21      59.523  58.618  78.295  1.00  0.00           C
ATOM    466  CE1 TYR A  21      60.323  59.728  77.985  1.00  0.00           C
ATOM    468  CZ  TYR A  21      60.193  60.907  78.725  1.00  0.00           C
ATOM    469  OH  TYR A  21      60.992  62.017  78.395  1.00  0.00           O
ATOM    471  CD2 TYR A  21      58.463  59.868  80.075  1.00  0.00           C
ATOM    473  CE2 TYR A  21      59.253  60.978  79.765  1.00  0.00           C
ATOM    475  C   TYR A  21      58.233  56.908  82.005  1.00  0.00           C
ATOM    476  O   TYR A  21      58.933  57.808  82.465  1.00  0.00           O
ATOM    477  N   LEU A  22      57.352  56.238  82.785  1.00  0.00           N
ATOM    479  CA  LEU A  22      57.263  56.428  84.215  1.00  0.00           C
ATOM    481  CB  LEU A  22      56.123  55.597  84.865  1.00  0.00           C
ATOM    484  CG  LEU A  22      54.713  55.807  84.285  1.00  0.00           C
ATOM    486  CD1 LEU A  22      53.703  54.918  85.015  1.00  0.00           C
ATOM    490  CD2 LEU A  22      54.243  57.267  84.325  1.00  0.00           C
ATOM    494  C   LEU A  22      58.553  56.168  84.975  1.00  0.00           C
ATOM    495  O   LEU A  22      59.423  55.388  84.565  1.00  0.00           O
ATOM    496  N   GLY A  23      58.703  56.857  86.125  1.00  0.00           N
ATOM    498  CA  GLY A  23      59.823  56.708  87.035  1.00  0.00           C
ATOM    501  C   GLY A  23      60.783  57.847  86.985  1.00  0.00           C
ATOM    502  O   GLY A  23      60.512  58.897  86.415  1.00  0.00           O
ATOM    503  N   THR A  24      61.943  57.638  87.615  1.00  0.00           N
ATOM    505  CA  THR A  24      63.022  58.618  87.715  1.00  0.00           C
ATOM    507  CB  THR A  24      63.913  58.368  88.925  1.00  0.00           C
ATOM    509  OG1 THR A  24      63.113  58.237  90.085  1.00  0.00           O
ATOM    511  CG2 THR A  24      64.843  59.538  89.195  1.00  0.00           C
ATOM    515  C   THR A  24      63.933  58.657  86.495  1.00  0.00           C
ATOM    516  O   THR A  24      64.543  57.658  86.105  1.00  0.00           O
ATOM    517  N   TRP A  25      64.053  59.848  85.895  1.00  0.00           N
ATOM    519  CA  TRP A  25      65.033  60.208  84.875  1.00  0.00           C
ATOM    521  CB  TRP A  25      64.363  60.918  83.665  1.00  0.00           C
ATOM    524  CG  TRP A  25      63.433  60.058  82.865  1.00  0.00           C
ATOM    525  CD1 TRP A  25      62.113  59.827  83.125  1.00  0.00           C
ATOM    527  NE1 TRP A  25      61.562  59.088  82.095  1.00  0.00           N
ATOM    529  CE2 TRP A  25      62.533  58.838  81.165  1.00  0.00           C
ATOM    530  CD2 TRP A  25      63.733  59.398  81.635  1.00  0.00           C
ATOM    531  CE3 TRP A  25      64.903  59.217  80.905  1.00  0.00           C
ATOM    533  CZ3 TRP A  25      64.863  58.507  79.715  1.00  0.00           C
ATOM    535  CZ2 TRP A  25      62.473  58.148  79.955  1.00  0.00           C
ATOM    537  CH2 TRP A  25      63.662  57.997  79.235  1.00  0.00           C
ATOM    539  C   TRP A  25      66.013  61.217  85.455  1.00  0.00           C
ATOM    540  O   TRP A  25      65.623  62.108  86.205  1.00  0.00           O
ATOM    541  N   TYR A  26      67.313  61.128  85.115  1.00  0.00           N
ATOM    543  CA  TYR A  26      68.313  62.147  85.385  1.00  0.00           C
ATOM    545  CB  TYR A  26      69.683  61.528  85.745  1.00  0.00           C
ATOM    548  CG  TYR A  26      69.602  60.928  87.115  1.00  0.00           C
ATOM    549  CD1 TYR A  26      69.153  59.608  87.305  1.00  0.00           C
ATOM    551  CE1 TYR A  26      69.062  59.068  88.595  1.00  0.00           C
ATOM    553  CZ  TYR A  26      69.433  59.848  89.695  1.00  0.00           C
ATOM    554  OH  TYR A  26      69.293  59.368  91.015  1.00  0.00           O
ATOM    556  CD2 TYR A  26      69.973  61.688  88.235  1.00  0.00           C
ATOM    558  CE2 TYR A  26      69.872  61.157  89.515  1.00  0.00           C
ATOM    560  C   TYR A  26      68.503  63.048  84.185  1.00  0.00           C
ATOM    561  O   TYR A  26      68.522  62.597  83.045  1.00  0.00           O
ATOM    562  N   GLU A  27      68.683  64.357  84.435  1.00  0.00           N
ATOM    564  CA  GLU A  27      69.033  65.298  83.395  1.00  0.00           C
ATOM    566  CB  GLU A  27      68.552  66.697  83.785  1.00  0.00           C
ATOM    569  CG  GLU A  27      68.922  67.827  82.795  1.00  0.00           C
ATOM    572  CD  GLU A  27      68.333  69.128  83.325  1.00  0.00           C
ATOM    573  OE1 GLU A  27      69.082  69.988  83.855  1.00  0.00           O
ATOM    574  OE2 GLU A  27      67.092  69.257  83.195  1.00  0.00           O
ATOM    575  C   GLU A  27      70.533  65.308  83.165  1.00  0.00           C
ATOM    576  O   GLU A  27      71.343  65.688  84.015  1.00  0.00           O
ATOM    577  N   ILE A  28      70.953  64.868  81.975  1.00  0.00           N
ATOM    579  CA  ILE A  28      72.352  64.798  81.615  1.00  0.00           C
ATOM    581  CB  ILE A  28      72.533  63.698  80.575  1.00  0.00           C
ATOM    583  CG2 ILE A  28      73.983  63.678  80.055  1.00  0.00           C
ATOM    587  CG1 ILE A  28      72.083  62.308  81.095  1.00  0.00           C
ATOM    590  CD  ILE A  28      72.873  61.817  82.315  1.00  0.00           C
ATOM    594  C   ILE A  28      72.812  66.137  81.075  1.00  0.00           C
ATOM    595  O   ILE A  28      73.933  66.607  81.315  1.00  0.00           O
ATOM    596  N   ALA A  29      71.903  66.817  80.355  1.00  0.00           N
ATOM    598  CA  ALA A  29      72.183  68.118  79.805  1.00  0.00           C
ATOM    600  CB  ALA A  29      73.022  68.048  78.515  1.00  0.00           C
ATOM    604  C   ALA A  29      70.893  68.827  79.505  1.00  0.00           C
ATOM    605  O   ALA A  29      69.852  68.217  79.265  1.00  0.00           O
ATOM    606  N   ARG A  30      70.953  70.167  79.485  1.00  0.00           N
ATOM    608  CA  ARG A  30      69.813  70.997  79.195  1.00  0.00           C
ATOM    610  CB  ARG A  30      69.043  71.357  80.485  1.00  0.00           C
ATOM    613  CG  ARG A  30      69.802  72.228  81.505  1.00  0.00           C
ATOM    616  CD  ARG A  30      68.882  72.848  82.565  1.00  0.00           C
ATOM    619  NE  ARG A  30      69.742  73.777  83.375  1.00  0.00           N
ATOM    621  CZ  ARG A  30      70.503  73.418  84.395  1.00  0.00           C
ATOM    622  NH1 ARG A  30      70.413  72.247  84.985  1.00  0.00           N
ATOM    625  NH2 ARG A  30      71.393  74.278  84.865  1.00  0.00           N
ATOM    628  C   ARG A  30      70.363  72.238  78.545  1.00  0.00           C
ATOM    629  O   ARG A  30      71.523  72.607  78.725  1.00  0.00           O
ATOM    630  N   PHE A  31      69.563  72.967  77.745  1.00  0.00           N
ATOM    632  CA  PHE A  31      69.883  74.348  77.425  1.00  0.00           C
ATOM    634  CB  PHE A  31      69.093  74.878  76.215  1.00  0.00           C
ATOM    637  CG  PHE A  31      69.373  74.107  74.945  1.00  0.00           C
ATOM    638  CD1 PHE A  31      70.573  73.427  74.705  1.00  0.00           C
ATOM    640  CE1 PHE A  31      70.823  72.808  73.475  1.00  0.00           C
ATOM    642  CZ  PHE A  31      69.883  72.897  72.455  1.00  0.00           C
ATOM    644  CD2 PHE A  31      68.422  74.147  73.925  1.00  0.00           C
ATOM    646  CE2 PHE A  31      68.683  73.567  72.685  1.00  0.00           C
ATOM    648  C   PHE A  31      69.693  75.268  78.625  1.00  0.00           C
ATOM    649  O   PHE A  31      69.102  74.878  79.635  1.00  0.00           O
ATOM    650  N   ASP A  32      70.223  76.507  78.585  1.00  0.00           N
ATOM    652  CA  ASP A  32      70.073  77.438  79.695  1.00  0.00           C
ATOM    654  CB  ASP A  32      71.143  78.567  79.655  1.00  0.00           C
ATOM    657  CG  ASP A  32      71.203  79.177  81.045  1.00  0.00           C
ATOM    658  OD1 ASP A  32      71.363  78.418  82.035  1.00  0.00           O
ATOM    659  OD2 ASP A  32      71.013  80.408  81.135  1.00  0.00           O
ATOM    660  C   ASP A  32      68.653  78.007  79.845  1.00  0.00           C
ATOM    661  O   ASP A  32      68.333  79.147  79.475  1.00  0.00           O
ATOM    662  N   HIS A  33      67.773  77.147  80.385  1.00  0.00           N
ATOM    664  CA  HIS A  33      66.373  77.378  80.585  1.00  0.00           C
ATOM    666  CB  HIS A  33      65.553  76.058  80.705  1.00  0.00           C
ATOM    669  ND1 HIS A  33      66.033  75.147  78.415  1.00  0.00           N
ATOM    670  CG  HIS A  33      65.953  74.957  79.775  1.00  0.00           C
ATOM    671  CE1 HIS A  33      66.263  73.958  77.905  1.00  0.00           C
ATOM    673  NE2 HIS A  33      66.333  73.007  78.865  1.00  0.00           N
ATOM    675  CD2 HIS A  33      66.143  73.647  80.065  1.00  0.00           C
ATOM    677  C   HIS A  33      66.172  78.146  81.855  1.00  0.00           C
ATOM    678  O   HIS A  33      66.613  77.727  82.925  1.00  0.00           O
ATOM    679  N   ARG A  34      65.473  79.298  81.785  1.00  0.00           N
ATOM    681  CA  ARG A  34      65.332  80.247  82.865  1.00  0.00           C
ATOM    683  CB  ARG A  34      64.403  81.427  82.455  1.00  0.00           C
ATOM    686  CG  ARG A  34      64.233  82.518  83.535  1.00  0.00           C
ATOM    689  CD  ARG A  34      63.073  83.488  83.325  1.00  0.00           C
ATOM    692  NE  ARG A  34      63.382  84.318  82.125  1.00  0.00           N
ATOM    694  CZ  ARG A  34      62.753  85.428  81.805  1.00  0.00           C
ATOM    695  NH1 ARG A  34      61.813  85.988  82.535  1.00  0.00           N
ATOM    698  NH2 ARG A  34      63.092  86.027  80.685  1.00  0.00           N
ATOM    701  C   ARG A  34      64.833  79.628  84.165  1.00  0.00           C
ATOM    702  O   ARG A  34      65.312  79.947  85.245  1.00  0.00           O
ATOM    703  N   PHE A  35      63.893  78.678  84.095  1.00  0.00           N
ATOM    705  CA  PHE A  35      63.373  78.037  85.285  1.00  0.00           C
ATOM    707  CB  PHE A  35      61.983  77.397  85.025  1.00  0.00           C
ATOM    710  CG  PHE A  35      61.993  76.428  83.875  1.00  0.00           C
ATOM    711  CD1 PHE A  35      62.172  75.058  84.135  1.00  0.00           C
ATOM    713  CE1 PHE A  35      62.113  74.117  83.095  1.00  0.00           C
ATOM    715  CZ  PHE A  35      61.832  74.548  81.795  1.00  0.00           C
ATOM    717  CD2 PHE A  35      61.693  76.838  82.565  1.00  0.00           C
ATOM    719  CE2 PHE A  35      61.613  75.897  81.535  1.00  0.00           C
ATOM    721  C   PHE A  35      64.363  77.098  86.005  1.00  0.00           C
ATOM    722  O   PHE A  35      64.223  76.896  87.205  1.00  0.00           O
ATOM    723  N   GLU A  36      65.413  76.588  85.305  1.00  0.00           N
ATOM    725  CA  GLU A  36      66.393  75.658  85.865  1.00  0.00           C
ATOM    727  CB  GLU A  36      66.562  74.458  84.905  1.00  0.00           C
ATOM    730  CG  GLU A  36      65.223  73.768  84.595  1.00  0.00           C
ATOM    733  CD  GLU A  36      65.403  72.327  84.135  1.00  0.00           C
ATOM    734  OE1 GLU A  36      65.403  72.098  82.905  1.00  0.00           O
ATOM    735  OE2 GLU A  36      65.473  71.458  85.035  1.00  0.00           O
ATOM    736  C   GLU A  36      67.773  76.257  86.085  1.00  0.00           C
ATOM    737  O   GLU A  36      68.733  75.567  86.455  1.00  0.00           O
ATOM    738  N   ARG A  37      67.933  77.587  85.855  1.00  0.00           N
ATOM    740  CA  ARG A  37      69.213  78.278  85.955  1.00  0.00           C
ATOM    742  CB  ARG A  37      69.123  79.788  85.545  1.00  0.00           C
ATOM    745  CG  ARG A  37      68.922  80.018  84.035  1.00  0.00           C
ATOM    748  CD  ARG A  37      68.903  81.497  83.615  1.00  0.00           C
ATOM    751  NE  ARG A  37      68.742  81.567  82.125  1.00  0.00           N
ATOM    753  CZ  ARG A  37      68.382  82.648  81.435  1.00  0.00           C
ATOM    754  NH1 ARG A  37      68.123  83.798  82.025  1.00  0.00           N
ATOM    757  NH2 ARG A  37      68.283  82.578  80.125  1.00  0.00           N
ATOM    760  C   ARG A  37      69.883  78.188  87.325  1.00  0.00           C
ATOM    761  O   ARG A  37      69.412  78.757  88.305  1.00  0.00           O
ATOM    762  N   GLY A  38      71.022  77.467  87.415  1.00  0.00           N
ATOM    764  CA  GLY A  38      71.753  77.298  88.675  1.00  0.00           C
ATOM    767  C   GLY A  38      71.463  75.988  89.345  1.00  0.00           C
ATOM    768  O   GLY A  38      71.943  75.717  90.445  1.00  0.00           O
ATOM    769  N   LEU A  39      70.693  75.107  88.675  1.00  0.00           N
ATOM    771  CA  LEU A  39      70.463  73.757  89.145  1.00  0.00           C
ATOM    773  CB  LEU A  39      69.053  73.257  88.795  1.00  0.00           C
ATOM    776  CG  LEU A  39      67.882  74.107  89.345  1.00  0.00           C
ATOM    778  CD1 LEU A  39      66.573  73.407  88.985  1.00  0.00           C
ATOM    782  CD2 LEU A  39      67.973  74.368  90.855  1.00  0.00           C
ATOM    786  C   LEU A  39      71.492  72.768  88.615  1.00  0.00           C
ATOM    787  O   LEU A  39      71.923  72.787  87.465  1.00  0.00           O
ATOM    788  N   GLU A  40      71.873  71.848  89.495  1.00  0.00           N
ATOM    790  CA  GLU A  40      72.742  70.728  89.245  1.00  0.00           C
ATOM    792  CB  GLU A  40      74.062  70.868  90.005  1.00  0.00           C
ATOM    795  CG  GLU A  40      74.983  71.997  89.495  1.00  0.00           C
ATOM    798  CD  GLU A  40      76.263  71.978  90.285  1.00  0.00           C
ATOM    799  OE1 GLU A  40      76.433  71.038  91.115  1.00  0.00           O
ATOM    800  OE2 GLU A  40      77.113  72.878  90.115  1.00  0.00           O
ATOM    801  C   GLU A  40      72.063  69.517  89.815  1.00  0.00           C
ATOM    802  O   GLU A  40      71.122  69.647  90.595  1.00  0.00           O
ATOM    803  N   LYS A  41      72.492  68.298  89.455  1.00  0.00           N
ATOM    805  CA  LYS A  41      71.992  67.067  90.075  1.00  0.00           C
ATOM    807  CB  LYS A  41      72.193  66.997  91.625  1.00  0.00           C
ATOM    810  CG  LYS A  41      73.593  67.378  92.145  1.00  0.00           C
ATOM    813  CD  LYS A  41      74.713  66.417  91.695  1.00  0.00           C
ATOM    816  CE  LYS A  41      76.122  66.896  92.095  1.00  0.00           C
ATOM    819  NZ  LYS A  41      77.183  66.018  91.555  1.00  0.00           N
ATOM    823  C   LYS A  41      70.533  66.807  89.725  1.00  0.00           C
ATOM    824  O   LYS A  41      69.802  66.128  90.445  1.00  0.00           O
ATOM    825  N   VAL A  42      70.083  67.418  88.605  1.00  0.00           N
ATOM    827  CA  VAL A  42      68.703  67.497  88.195  1.00  0.00           C
ATOM    829  CB  VAL A  42      68.492  68.567  87.125  1.00  0.00           C
ATOM    831  CG1 VAL A  42      67.022  68.628  86.665  1.00  0.00           C
ATOM    835  CG2 VAL A  42      68.903  69.947  87.675  1.00  0.00           C
ATOM    839  C   VAL A  42      68.113  66.158  87.815  1.00  0.00           C
ATOM    840  O   VAL A  42      68.713  65.318  87.145  1.00  0.00           O
ATOM    841  N   THR A  43      66.873  65.918  88.265  1.00  0.00           N
ATOM    843  CA  THR A  43      66.153  64.698  88.005  1.00  0.00           C
ATOM    845  CB  THR A  43      66.413  63.638  89.085  1.00  0.00           C
ATOM    847  OG1 THR A  43      65.713  62.428  88.885  1.00  0.00           O
ATOM    849  CG2 THR A  43      66.013  64.167  90.465  1.00  0.00           C
ATOM    853  C   THR A  43      64.693  65.068  87.865  1.00  0.00           C
ATOM    854  O   THR A  43      64.213  66.027  88.465  1.00  0.00           O
ATOM    855  N   ALA A  44      63.973  64.327  86.995  1.00  0.00           N
ATOM    857  CA  ALA A  44      62.543  64.478  86.795  1.00  0.00           C
ATOM    859  CB  ALA A  44      62.223  65.068  85.405  1.00  0.00           C
ATOM    863  C   ALA A  44      61.873  63.127  86.935  1.00  0.00           C
ATOM    864  O   ALA A  44      62.272  62.137  86.315  1.00  0.00           O
ATOM    865  N   THR A  45      60.833  63.057  87.785  1.00  0.00           N
ATOM    867  CA  THR A  45      60.153  61.807  88.095  1.00  0.00           C
ATOM    869  CB  THR A  45      60.143  61.448  89.575  1.00  0.00           C
ATOM    871  OG1 THR A  45      61.433  61.518  90.175  1.00  0.00           O
ATOM    873  CG2 THR A  45      59.713  59.998  89.735  1.00  0.00           C
ATOM    877  C   THR A  45      58.713  61.877  87.615  1.00  0.00           C
ATOM    878  O   THR A  45      57.933  62.748  88.015  1.00  0.00           O
ATOM    879  N   TYR A  46      58.313  60.897  86.765  1.00  0.00           N
ATOM    881  CA  TYR A  46      56.963  60.817  86.205  1.00  0.00           C
ATOM    883  CB  TYR A  46      56.933  60.537  84.675  1.00  0.00           C
ATOM    886  CG  TYR A  46      57.733  61.577  83.965  1.00  0.00           C
ATOM    887  CD1 TYR A  46      57.193  62.847  83.695  1.00  0.00           C
ATOM    889  CE1 TYR A  46      58.003  63.838  83.115  1.00  0.00           C
ATOM    891  CZ  TYR A  46      59.332  63.577  82.815  1.00  0.00           C
ATOM    892  OH  TYR A  46      60.163  64.598  82.335  1.00  0.00           O
ATOM    894  CD2 TYR A  46      59.062  61.298  83.585  1.00  0.00           C
ATOM    896  CE2 TYR A  46      59.863  62.308  83.035  1.00  0.00           C
ATOM    898  C   TYR A  46      56.133  59.738  86.895  1.00  0.00           C
ATOM    899  O   TYR A  46      56.512  58.568  86.955  1.00  0.00           O
ATOM    900  N   SER A  47      54.943  60.128  87.405  1.00  0.00           N
ATOM    902  CA  SER A  47      53.922  59.228  87.955  1.00  0.00           C
ATOM    904  CB  SER A  47      53.413  59.548  89.395  1.00  0.00           C
ATOM    907  OG  SER A  47      54.412  59.458  90.415  1.00  0.00           O
ATOM    909  C   SER A  47      52.672  59.357  87.115  1.00  0.00           C
ATOM    910  O   SER A  47      52.293  60.478  86.785  1.00  0.00           O
ATOM    911  N   LEU A  48      51.972  58.257  86.775  1.00  0.00           N
ATOM    913  CA  LEU A  48      50.643  58.317  86.205  1.00  0.00           C
ATOM    915  CB  LEU A  48      50.213  56.868  85.825  1.00  0.00           C
ATOM    918  CG  LEU A  48      49.443  56.647  84.515  1.00  0.00           C
ATOM    920  CD1 LEU A  48      49.253  55.138  84.355  1.00  0.00           C
ATOM    924  CD2 LEU A  48      48.082  57.348  84.515  1.00  0.00           C
ATOM    928  C   LEU A  48      49.643  58.948  87.185  1.00  0.00           C
ATOM    929  O   LEU A  48      49.723  58.668  88.385  1.00  0.00           O
ATOM    930  N   ARG A  49      48.713  59.788  86.695  1.00  0.00           N
ATOM    932  CA  ARG A  49      47.602  60.298  87.465  1.00  0.00           C
ATOM    934  CB  ARG A  49      47.413  61.817  87.235  1.00  0.00           C
ATOM    937  CG  ARG A  49      48.672  62.628  87.505  1.00  0.00           C
ATOM    940  CD  ARG A  49      48.413  64.118  87.295  1.00  0.00           C
ATOM    943  NE  ARG A  49      47.583  64.548  88.465  1.00  0.00           N
ATOM    945  CZ  ARG A  49      46.783  65.607  88.435  1.00  0.00           C
ATOM    946  NH1 ARG A  49      46.723  66.387  87.385  1.00  0.00           N
ATOM    949  NH2 ARG A  49      46.023  65.857  89.475  1.00  0.00           N
ATOM    952  C   ARG A  49      46.283  59.738  87.015  1.00  0.00           C
ATOM    953  O   ARG A  49      46.053  59.478  85.835  1.00  0.00           O
ATOM    954  N   ASP A  50      45.312  59.678  87.955  1.00  0.00           N
ATOM    956  CA  ASP A  50      43.922  59.298  87.705  1.00  0.00           C
ATOM    958  CB  ASP A  50      43.073  59.528  88.965  1.00  0.00           C
ATOM    961  CG  ASP A  50      43.723  58.808  90.115  1.00  0.00           C
ATOM    962  OD1 ASP A  50      43.913  57.568  90.035  1.00  0.00           O
ATOM    963  OD2 ASP A  50      44.093  59.517  91.085  1.00  0.00           O
ATOM    964  C   ASP A  50      43.243  59.998  86.545  1.00  0.00           C
ATOM    965  O   ASP A  50      42.403  59.408  85.865  1.00  0.00           O
ATOM    966  N   ASP A  51      43.633  61.248  86.245  1.00  0.00           N
ATOM    968  CA  ASP A  51      43.022  62.038  85.205  1.00  0.00           C
ATOM    970  CB  ASP A  51      42.983  63.558  85.615  1.00  0.00           C
ATOM    973  CG  ASP A  51      44.293  64.327  85.635  1.00  0.00           C
ATOM    974  OD1 ASP A  51      45.202  63.917  84.875  1.00  0.00           O
ATOM    975  OD2 ASP A  51      44.353  65.427  86.245  1.00  0.00           O
ATOM    976  C   ASP A  51      43.663  61.688  83.845  1.00  0.00           C
ATOM    977  O   ASP A  51      43.313  62.218  82.795  1.00  0.00           O
ATOM    978  N   GLY A  52      44.663  60.778  83.785  1.00  0.00           N
ATOM    980  CA  GLY A  52      45.323  60.378  82.545  1.00  0.00           C
ATOM    983  C   GLY A  52      46.452  61.278  82.165  1.00  0.00           C
ATOM    984  O   GLY A  52      47.053  61.157  81.095  1.00  0.00           O
ATOM    985  N   GLY A  53      46.793  62.238  83.045  1.00  0.00           N
ATOM    987  CA  GLY A  53      48.003  63.008  82.945  1.00  0.00           C
ATOM    990  C   GLY A  53      49.103  62.337  83.695  1.00  0.00           C
ATOM    991  O   GLY A  53      48.973  61.228  84.205  1.00  0.00           O
ATOM    992  N   LEU A  54      50.223  63.037  83.835  1.00  0.00           N
ATOM    994  CA  LEU A  54      51.312  62.638  84.685  1.00  0.00           C
ATOM    996  CB  LEU A  54      52.643  62.467  83.925  1.00  0.00           C
ATOM    999  CG  LEU A  54      52.503  61.518  82.725  1.00  0.00           C
ATOM   1001  CD1 LEU A  54      53.742  61.628  81.835  1.00  0.00           C
ATOM   1005  CD2 LEU A  54      52.253  60.077  83.205  1.00  0.00           C
ATOM   1009  C   LEU A  54      51.503  63.688  85.745  1.00  0.00           C
ATOM   1010  O   LEU A  54      51.263  64.868  85.535  1.00  0.00           O
ATOM   1011  N   ASN A  55      51.953  63.298  86.955  1.00  0.00           N
ATOM   1013  CA  ASN A  55      52.632  64.238  87.815  1.00  0.00           C
ATOM   1015  CB  ASN A  55      52.643  63.818  89.295  1.00  0.00           C
ATOM   1018  CG  ASN A  55      51.233  63.668  89.805  1.00  0.00           C
ATOM   1019  OD1 ASN A  55      50.893  62.558  90.225  1.00  0.00           O
ATOM   1020  ND2 ASN A  55      50.433  64.747  89.755  1.00  0.00           N
ATOM   1023  C   ASN A  55      54.062  64.287  87.385  1.00  0.00           C
ATOM   1024  O   ASN A  55      54.653  63.247  87.085  1.00  0.00           O
ATOM   1025  N   VAL A  56      54.663  65.488  87.415  1.00  0.00           N
ATOM   1027  CA  VAL A  56      56.102  65.577  87.355  1.00  0.00           C
ATOM   1029  CB  VAL A  56      56.632  66.357  86.165  1.00  0.00           C
ATOM   1031  CG1 VAL A  56      56.772  67.878  86.415  1.00  0.00           C
ATOM   1035  CG2 VAL A  56      57.993  65.757  85.785  1.00  0.00           C
ATOM   1039  C   VAL A  56      56.562  66.118  88.685  1.00  0.00           C
ATOM   1040  O   VAL A  56      55.983  67.037  89.255  1.00  0.00           O
ATOM   1041  N   ILE A  57      57.632  65.497  89.205  1.00  0.00           N
ATOM   1043  CA  ILE A  57      58.393  66.018  90.315  1.00  0.00           C
ATOM   1045  CB  ILE A  57      58.643  64.967  91.395  1.00  0.00           C
ATOM   1047  CG2 ILE A  57      59.373  65.618  92.595  1.00  0.00           C
ATOM   1051  CG1 ILE A  57      57.313  64.307  91.825  1.00  0.00           C
ATOM   1054  CD  ILE A  57      56.273  65.318  92.285  1.00  0.00           C
ATOM   1058  C   ILE A  57      59.703  66.408  89.725  1.00  0.00           C
ATOM   1059  O   ILE A  57      60.363  65.567  89.125  1.00  0.00           O
ATOM   1060  N   ASN A  58      60.123  67.667  89.875  1.00  0.00           N
ATOM   1062  CA  ASN A  58      61.463  68.077  89.505  1.00  0.00           C
ATOM   1064  CB  ASN A  58      61.452  69.396  88.695  1.00  0.00           C
ATOM   1067  CG  ASN A  58      60.603  69.317  87.425  1.00  0.00           C
ATOM   1068  OD1 ASN A  58      59.683  70.107  87.225  1.00  0.00           O
ATOM   1069  ND2 ASN A  58      60.913  68.348  86.535  1.00  0.00           N
ATOM   1072  C   ASN A  58      62.232  68.257  90.795  1.00  0.00           C
ATOM   1073  O   ASN A  58      61.713  68.747  91.795  1.00  0.00           O
ATOM   1074  N   LYS A  59      63.503  67.798  90.835  1.00  0.00           N
ATOM   1076  CA  LYS A  59      64.382  67.938  91.985  1.00  0.00           C
ATOM   1078  CB  LYS A  59      64.592  66.617  92.795  1.00  0.00           C
ATOM   1081  CG  LYS A  59      63.323  65.857  93.215  1.00  0.00           C
ATOM   1084  CD  LYS A  59      63.633  64.388  93.585  1.00  0.00           C
ATOM   1087  CE  LYS A  59      62.412  63.548  93.995  1.00  0.00           C
ATOM   1090  NZ  LYS A  59      62.823  62.147  94.275  1.00  0.00           N
ATOM   1094  C   LYS A  59      65.723  68.368  91.415  1.00  0.00           C
ATOM   1095  O   LYS A  59      66.122  67.867  90.365  1.00  0.00           O
ATOM   1096  N   GLY A  60      66.422  69.307  92.075  1.00  0.00           N
ATOM   1098  CA  GLY A  60      67.623  69.907  91.505  1.00  0.00           C
ATOM   1101  C   GLY A  60      68.342  70.697  92.555  1.00  0.00           C
ATOM   1102  O   GLY A  60      67.763  71.458  93.315  1.00  0.00           O
ATOM   1103  N   TYR A  61      69.662  70.458  92.685  1.00  0.00           N
ATOM   1105  CA  TYR A  61      70.492  70.957  93.755  1.00  0.00           C
ATOM   1107  CB  TYR A  61      71.683  69.977  94.015  1.00  0.00           C
ATOM   1110  CG  TYR A  61      72.683  70.478  95.035  1.00  0.00           C
ATOM   1111  CD1 TYR A  61      72.503  70.198  96.395  1.00  0.00           C
ATOM   1113  CE1 TYR A  61      73.453  70.618  97.335  1.00  0.00           C
ATOM   1115  CZ  TYR A  61      74.592  71.318  96.915  1.00  0.00           C
ATOM   1116  OH  TYR A  61      75.562  71.688  97.865  1.00  0.00           O
ATOM   1118  CD2 TYR A  61      73.823  71.188  94.625  1.00  0.00           C
ATOM   1120  CE2 TYR A  61      74.772  71.617  95.565  1.00  0.00           C
ATOM   1122  C   TYR A  61      71.022  72.298  93.345  1.00  0.00           C
ATOM   1123  O   TYR A  61      71.503  72.438  92.225  1.00  0.00           O
ATOM   1124  N   ASN A  62      70.963  73.287  94.225  1.00  0.00           N
ATOM   1126  CA  ASN A  62      71.333  74.618  93.835  1.00  0.00           C
ATOM   1128  CB  ASN A  62      70.153  75.557  94.145  1.00  0.00           C
ATOM   1131  CG  ASN A  62      70.323  76.878  93.425  1.00  0.00           C
ATOM   1132  OD1 ASN A  62      69.573  77.238  92.535  1.00  0.00           O
ATOM   1133  ND2 ASN A  62      71.393  77.617  93.795  1.00  0.00           N
ATOM   1136  C   ASN A  62      72.613  74.997  94.575  1.00  0.00           C
ATOM   1137  O   ASN A  62      72.513  75.257  95.775  1.00  0.00           O
ATOM   1138  N   PRO A  63      73.793  75.137  93.955  1.00  0.00           N
ATOM   1139  CD  PRO A  63      74.053  74.677  92.585  1.00  0.00           C
ATOM   1142  CA  PRO A  63      75.043  75.237  94.705  1.00  0.00           C
ATOM   1144  CB  PRO A  63      76.143  75.187  93.635  1.00  0.00           C
ATOM   1147  CG  PRO A  63      75.533  74.307  92.555  1.00  0.00           C
ATOM   1150  C   PRO A  63      75.153  76.498  95.495  1.00  0.00           C
ATOM   1151  O   PRO A  63      75.683  76.448  96.595  1.00  0.00           O
ATOM   1152  N   ASP A  64      74.672  77.628  94.955  1.00  0.00           N
ATOM   1154  CA  ASP A  64      74.672  78.928  95.595  1.00  0.00           C
ATOM   1156  CB  ASP A  64      74.053  79.938  94.595  1.00  0.00           C
ATOM   1159  CG  ASP A  64      74.643  79.947  93.185  1.00  0.00           C
ATOM   1160  OD1 ASP A  64      75.683  79.298  92.915  1.00  0.00           O
ATOM   1161  OD2 ASP A  64      74.033  80.597  92.305  1.00  0.00           O
ATOM   1162  C   ASP A  64      73.913  78.958  96.945  1.00  0.00           C
ATOM   1163  O   ASP A  64      74.382  79.488  97.955  1.00  0.00           O
ATOM   1164  N   ARG A  65      72.713  78.327  97.005  1.00  0.00           N
ATOM   1166  CA  ARG A  65      71.973  78.128  98.235  1.00  0.00           C
ATOM   1168  CB  ARG A  65      70.483  77.748  97.955  1.00  0.00           C
ATOM   1171  CG  ARG A  65      69.723  78.607  96.915  1.00  0.00           C
ATOM   1174  CD  ARG A  65      69.872  80.137  97.015  1.00  0.00           C
ATOM   1177  NE  ARG A  65      69.283  80.578  98.325  1.00  0.00           N
ATOM   1179  CZ  ARG A  65      69.933  81.238  99.272  1.00  0.00           C
ATOM   1180  NH1 ARG A  65      71.133  81.747  99.122  1.00  0.00           N
ATOM   1183  NH2 ARG A  65      69.333  81.467 100.422  1.00  0.00           N
ATOM   1186  C   ARG A  65      72.593  77.017  99.082  1.00  0.00           C
ATOM   1187  O   ARG A  65      72.523  77.017 100.312  1.00  0.00           O
ATOM   1188  N   GLY A  66      73.213  76.017  98.415  1.00  0.00           N
ATOM   1190  CA  GLY A  66      73.733  74.777  99.002  1.00  0.00           C
ATOM   1193  C   GLY A  66      72.653  73.787  99.362  1.00  0.00           C
ATOM   1194  O   GLY A  66      72.873  72.808 100.062  1.00  0.00           O
ATOM   1195  N   MET A  67      71.442  74.007  98.852  1.00  0.00           N
ATOM   1197  CA  MET A  67      70.253  73.308  99.282  1.00  0.00           C
ATOM   1199  CB  MET A  67      69.183  74.298  99.822  1.00  0.00           C
ATOM   1202  CG  MET A  67      69.623  74.997 101.122  1.00  0.00           C
ATOM   1205  SD  MET A  67      68.563  76.387 101.652  1.00  0.00           S
ATOM   1206  CE  MET A  67      67.043  75.438 101.902  1.00  0.00           C
ATOM   1210  C   MET A  67      69.683  72.497  98.145  1.00  0.00           C
ATOM   1211  O   MET A  67      69.742  72.867  96.975  1.00  0.00           O
ATOM   1212  N   TRP A  68      69.093  71.337  98.485  1.00  0.00           N
ATOM   1214  CA  TRP A  68      68.143  70.677  97.615  1.00  0.00           C
ATOM   1216  CB  TRP A  68      67.893  69.167  97.985  1.00  0.00           C
ATOM   1219  CG  TRP A  68      69.082  68.257  97.895  1.00  0.00           C
ATOM   1220  CD1 TRP A  68      70.172  68.298  98.732  1.00  0.00           C
ATOM   1222  NE1 TRP A  68      71.113  67.387  98.325  1.00  0.00           N
ATOM   1224  CE2 TRP A  68      70.683  66.747  97.205  1.00  0.00           C
ATOM   1225  CD2 TRP A  68      69.373  67.207  96.935  1.00  0.00           C
ATOM   1226  CE3 TRP A  68      68.662  66.617  95.885  1.00  0.00           C
ATOM   1228  CZ3 TRP A  68      69.363  65.817  94.975  1.00  0.00           C
ATOM   1230  CZ2 TRP A  68      71.323  65.848  96.385  1.00  0.00           C
ATOM   1232  CH2 TRP A  68      70.673  65.447  95.215  1.00  0.00           C
ATOM   1234  C   TRP A  68      66.842  71.487  97.445  1.00  0.00           C
ATOM   1235  O   TRP A  68      66.363  72.157  98.355  1.00  0.00           O
ATOM   1236  N   GLN A  69      66.263  71.417  96.235  1.00  0.00           N
ATOM   1238  CA  GLN A  69      64.992  72.048  95.935  1.00  0.00           C
ATOM   1240  CB  GLN A  69      65.143  73.267  95.005  1.00  0.00           C
ATOM   1243  CG  GLN A  69      66.043  74.368  95.615  1.00  0.00           C
ATOM   1246  CD  GLN A  69      66.113  75.646  94.795  1.00  0.00           C
ATOM   1247  OE1 GLN A  69      66.803  76.598  95.165  1.00  0.00           O
ATOM   1248  NE2 GLN A  69      65.393  75.708  93.645  1.00  0.00           N
ATOM   1251  C   GLN A  69      64.132  71.027  95.245  1.00  0.00           C
ATOM   1252  O   GLN A  69      64.613  70.037  94.705  1.00  0.00           O
ATOM   1253  N   GLN A  70      62.812  71.268  95.265  1.00  0.00           N
ATOM   1255  CA  GLN A  70      61.893  70.427  94.545  1.00  0.00           C
ATOM   1257  CB  GLN A  70      61.433  69.217  95.425  1.00  0.00           C
ATOM   1260  CG  GLN A  70      60.433  68.228  94.775  1.00  0.00           C
ATOM   1263  CD  GLN A  70      59.833  67.228  95.775  1.00  0.00           C
ATOM   1264  OE1 GLN A  70      58.723  67.378  96.285  1.00  0.00           O
ATOM   1265  NE2 GLN A  70      60.592  66.147  96.055  1.00  0.00           N
ATOM   1268  C   GLN A  70      60.763  71.297  94.055  1.00  0.00           C
ATOM   1269  O   GLN A  70      60.512  72.387  94.575  1.00  0.00           O
ATOM   1270  N   SER A  71      60.073  70.837  93.015  1.00  0.00           N
ATOM   1272  CA  SER A  71      58.893  71.458  92.475  1.00  0.00           C
ATOM   1274  CB  SER A  71      59.223  72.547  91.425  1.00  0.00           C
ATOM   1277  OG  SER A  71      60.193  72.087  90.495  1.00  0.00           O
ATOM   1279  C   SER A  71      58.003  70.378  91.905  1.00  0.00           C
ATOM   1280  O   SER A  71      58.433  69.257  91.595  1.00  0.00           O
ATOM   1281  N   GLU A  72      56.683  70.658  91.835  1.00  0.00           N
ATOM   1283  CA  GLU A  72      55.703  69.707  91.355  1.00  0.00           C
ATOM   1285  CB  GLU A  72      54.672  69.268  92.425  1.00  0.00           C
ATOM   1288  CG  GLU A  72      55.323  68.587  93.655  1.00  0.00           C
ATOM   1291  CD  GLU A  72      54.313  67.888  94.545  1.00  0.00           C
ATOM   1292  OE1 GLU A  72      53.913  66.728  94.235  1.00  0.00           O
ATOM   1293  OE2 GLU A  72      53.922  68.478  95.585  1.00  0.00           O
ATOM   1294  C   GLU A  72      54.933  70.327  90.205  1.00  0.00           C
ATOM   1295  O   GLU A  72      54.443  71.458  90.275  1.00  0.00           O
ATOM   1296  N   GLY A  73      54.813  69.577  89.105  1.00  0.00           N
ATOM   1298  CA  GLY A  73      54.082  69.977  87.915  1.00  0.00           C
ATOM   1301  C   GLY A  73      53.162  68.897  87.445  1.00  0.00           C
ATOM   1302  O   GLY A  73      53.012  67.848  88.075  1.00  0.00           O
ATOM   1303  N   LYS A  74      52.533  69.117  86.295  1.00  0.00           N
ATOM   1305  CA  LYS A  74      51.593  68.188  85.715  1.00  0.00           C
ATOM   1307  CB  LYS A  74      50.123  68.618  85.955  1.00  0.00           C
ATOM   1310  CG  LYS A  74      49.683  68.688  87.435  1.00  0.00           C
ATOM   1313  CD  LYS A  74      48.373  69.507  87.565  1.00  0.00           C
ATOM   1316  CE  LYS A  74      47.742  69.628  88.955  1.00  0.00           C
ATOM   1319  NZ  LYS A  74      48.633  70.268  89.965  1.00  0.00           N
ATOM   1323  C   LYS A  74      51.832  68.146  84.225  1.00  0.00           C
ATOM   1324  O   LYS A  74      52.093  69.188  83.605  1.00  0.00           O
ATOM   1325  N   ALA A  75      51.743  66.958  83.625  1.00  0.00           N
ATOM   1327  CA  ALA A  75      51.853  66.817  82.195  1.00  0.00           C
ATOM   1329  CB  ALA A  75      53.063  65.948  81.805  1.00  0.00           C
ATOM   1333  C   ALA A  75      50.582  66.217  81.665  1.00  0.00           C
ATOM   1334  O   ALA A  75      49.953  65.378  82.315  1.00  0.00           O
ATOM   1335  N   TYR A  76      50.163  66.667  80.475  1.00  0.00           N
ATOM   1337  CA  TYR A  76      49.033  66.106  79.765  1.00  0.00           C
ATOM   1339  CB  TYR A  76      47.793  67.048  79.785  1.00  0.00           C
ATOM   1342  CG  TYR A  76      47.363  67.317  81.195  1.00  0.00           C
ATOM   1343  CD1 TYR A  76      46.433  66.477  81.825  1.00  0.00           C
ATOM   1345  CE1 TYR A  76      46.013  66.738  83.135  1.00  0.00           C
ATOM   1347  CZ  TYR A  76      46.492  67.857  83.805  1.00  0.00           C
ATOM   1348  OH  TYR A  76      46.003  68.158  85.095  1.00  0.00           O
ATOM   1350  CD2 TYR A  76      47.863  68.427  81.895  1.00  0.00           C
ATOM   1352  CE2 TYR A  76      47.422  68.707  83.195  1.00  0.00           C
ATOM   1354  C   TYR A  76      49.453  65.918  78.335  1.00  0.00           C
ATOM   1355  O   TYR A  76      50.153  66.757  77.775  1.00  0.00           O
ATOM   1356  N   PHE A  77      49.012  64.827  77.695  1.00  0.00           N
ATOM   1358  CA  PHE A  77      49.053  64.698  76.245  1.00  0.00           C
ATOM   1360  CB  PHE A  77      48.623  63.288  75.735  1.00  0.00           C
ATOM   1363  CG  PHE A  77      49.513  62.188  76.255  1.00  0.00           C
ATOM   1364  CD1 PHE A  77      50.792  61.978  75.735  1.00  0.00           C
ATOM   1366  CE1 PHE A  77      51.593  60.928  76.205  1.00  0.00           C
ATOM   1368  CZ  PHE A  77      51.102  60.068  77.185  1.00  0.00           C
ATOM   1370  CD2 PHE A  77      49.012  61.278  77.195  1.00  0.00           C
ATOM   1372  CE2 PHE A  77      49.803  60.228  77.665  1.00  0.00           C
ATOM   1374  C   PHE A  77      48.243  65.778  75.525  1.00  0.00           C
ATOM   1375  O   PHE A  77      47.242  66.308  76.015  1.00  0.00           O
ATOM   1376  N   THR A  78      48.713  66.158  74.325  1.00  0.00           N
ATOM   1378  CA  THR A  78      47.993  67.087  73.465  1.00  0.00           C
ATOM   1380  CB  THR A  78      48.992  67.978  72.725  1.00  0.00           C
ATOM   1382  OG1 THR A  78      48.363  69.037  72.035  1.00  0.00           O
ATOM   1384  CG2 THR A  78      49.833  67.207  71.705  1.00  0.00           C
ATOM   1388  C   THR A  78      47.123  66.347  72.455  1.00  0.00           C
ATOM   1389  O   THR A  78      46.133  66.848  71.945  1.00  0.00           O
ATOM   1390  N   GLY A  79      47.463  65.068  72.175  1.00  0.00           N
ATOM   1392  CA  GLY A  79      46.753  64.278  71.185  1.00  0.00           C
ATOM   1395  C   GLY A  79      46.713  62.857  71.625  1.00  0.00           C
ATOM   1396  O   GLY A  79      46.483  62.548  72.785  1.00  0.00           O
ATOM   1397  N   ALA A  80      46.902  61.898  70.705  1.00  0.00           N
ATOM   1399  CA  ALA A  80      46.893  60.497  71.085  1.00  0.00           C
ATOM   1401  CB  ALA A  80      46.963  59.608  69.835  1.00  0.00           C
ATOM   1405  C   ALA A  80      48.022  60.138  72.065  1.00  0.00           C
ATOM   1406  O   ALA A  80      49.123  60.667  71.915  1.00  0.00           O
ATOM   1407  N   PRO A  81      47.843  59.237  73.045  1.00  0.00           N
ATOM   1408  CD  PRO A  81      46.533  58.888  73.575  1.00  0.00           C
ATOM   1411  CA  PRO A  81      48.913  58.868  73.975  1.00  0.00           C
ATOM   1413  CB  PRO A  81      48.193  58.067  75.085  1.00  0.00           C
ATOM   1416  CG  PRO A  81      46.823  57.708  74.485  1.00  0.00           C
ATOM   1419  C   PRO A  81      49.973  58.018  73.295  1.00  0.00           C
ATOM   1420  O   PRO A  81      50.992  57.708  73.905  1.00  0.00           O
ATOM   1421  N   THR A  82      49.742  57.667  72.015  1.00  0.00           N
ATOM   1423  CA  THR A  82      50.722  57.057  71.155  1.00  0.00           C
ATOM   1425  CB  THR A  82      50.083  56.448  69.915  1.00  0.00           C
ATOM   1427  OG1 THR A  82      49.323  57.356  69.115  1.00  0.00           O
ATOM   1429  CG2 THR A  82      49.093  55.417  70.445  1.00  0.00           C
ATOM   1433  C   THR A  82      51.762  58.037  70.705  1.00  0.00           C
ATOM   1434  O   THR A  82      52.903  57.667  70.445  1.00  0.00           O
ATOM   1435  N   ARG A  83      51.433  59.347  70.675  1.00  0.00           N
ATOM   1437  CA  ARG A  83      52.363  60.378  70.295  1.00  0.00           C
ATOM   1439  CB  ARG A  83      51.643  61.487  69.505  1.00  0.00           C
ATOM   1442  CG  ARG A  83      52.583  62.577  68.935  1.00  0.00           C
ATOM   1445  CD  ARG A  83      53.593  62.127  67.855  1.00  0.00           C
ATOM   1448  NE  ARG A  83      52.853  61.428  66.775  1.00  0.00           N
ATOM   1450  CZ  ARG A  83      53.433  60.688  65.835  1.00  0.00           C
ATOM   1451  NH1 ARG A  83      54.733  60.658  65.635  1.00  0.00           N
ATOM   1454  NH2 ARG A  83      52.723  59.918  65.045  1.00  0.00           N
ATOM   1457  C   ARG A  83      52.952  60.988  71.545  1.00  0.00           C
ATOM   1458  O   ARG A  83      52.242  61.448  72.435  1.00  0.00           O
ATOM   1459  N   ALA A  84      54.283  61.077  71.595  1.00  0.00           N
ATOM   1461  CA  ALA A  84      54.992  61.658  72.705  1.00  0.00           C
ATOM   1463  CB  ALA A  84      56.413  61.098  72.665  1.00  0.00           C
ATOM   1467  C   ALA A  84      55.033  63.188  72.725  1.00  0.00           C
ATOM   1468  O   ALA A  84      56.043  63.787  73.085  1.00  0.00           O
ATOM   1469  N   ALA A  85      53.922  63.838  72.315  1.00  0.00           N
ATOM   1471  CA  ALA A  85      53.693  65.257  72.445  1.00  0.00           C
ATOM   1473  CB  ALA A  85      53.033  65.817  71.175  1.00  0.00           C
ATOM   1477  C   ALA A  85      52.812  65.567  73.655  1.00  0.00           C
ATOM   1478  O   ALA A  85      51.683  65.068  73.805  1.00  0.00           O
ATOM   1479  N   LEU A  86      53.333  66.417  74.555  1.00  0.00           N
ATOM   1481  CA  LEU A  86      52.702  66.747  75.815  1.00  0.00           C
ATOM   1483  CB  LEU A  86      53.303  65.978  77.035  1.00  0.00           C
ATOM   1486  CG  LEU A  86      53.082  64.447  77.045  1.00  0.00           C
ATOM   1488  CD1 LEU A  86      54.223  63.657  76.375  1.00  0.00           C
ATOM   1492  CD2 LEU A  86      52.882  63.908  78.475  1.00  0.00           C
ATOM   1496  C   LEU A  86      52.753  68.257  76.055  1.00  0.00           C
ATOM   1497  O   LEU A  86      53.453  69.027  75.405  1.00  0.00           O
ATOM   1498  N   LYS A  87      51.943  68.688  77.035  1.00  0.00           N
ATOM   1500  CA  LYS A  87      51.883  70.018  77.595  1.00  0.00           C
ATOM   1502  CB  LYS A  87      50.433  70.567  77.615  1.00  0.00           C
ATOM   1505  CG  LYS A  87      49.703  70.438  76.275  1.00  0.00           C
ATOM   1508  CD  LYS A  87      48.203  70.677  76.425  1.00  0.00           C
ATOM   1511  CE  LYS A  87      47.812  72.137  76.705  1.00  0.00           C
ATOM   1514  NZ  LYS A  87      46.363  72.207  76.935  1.00  0.00           N
ATOM   1518  C   LYS A  87      52.293  69.878  79.045  1.00  0.00           C
ATOM   1519  O   LYS A  87      51.623  69.197  79.835  1.00  0.00           O
ATOM   1520  N   VAL A  88      53.413  70.497  79.445  1.00  0.00           N
ATOM   1522  CA  VAL A  88      54.003  70.318  80.755  1.00  0.00           C
ATOM   1524  CB  VAL A  88      55.413  69.738  80.655  1.00  0.00           C
ATOM   1526  CG1 VAL A  88      56.063  69.587  82.045  1.00  0.00           C
ATOM   1530  CG2 VAL A  88      55.303  68.368  79.975  1.00  0.00           C
ATOM   1534  C   VAL A  88      54.073  71.658  81.435  1.00  0.00           C
ATOM   1535  O   VAL A  88      54.463  72.637  80.805  1.00  0.00           O
ATOM   1536  N   SER A  89      53.683  71.738  82.725  1.00  0.00           N
ATOM   1538  CA  SER A  89      53.963  72.908  83.545  1.00  0.00           C
ATOM   1540  CB  SER A  89      53.043  73.098  84.785  1.00  0.00           C
ATOM   1543  OG  SER A  89      53.063  72.007  85.715  1.00  0.00           O
ATOM   1545  C   SER A  89      55.423  72.997  83.935  1.00  0.00           C
ATOM   1546  O   SER A  89      55.913  72.267  84.795  1.00  0.00           O
ATOM   1547  N   PHE A  90      56.163  73.897  83.265  1.00  0.00           N
ATOM   1549  CA  PHE A  90      57.593  74.068  83.455  1.00  0.00           C
ATOM   1551  CB  PHE A  90      58.222  74.697  82.195  1.00  0.00           C
ATOM   1554  CG  PHE A  90      58.253  73.707  81.075  1.00  0.00           C
ATOM   1555  CD1 PHE A  90      59.183  72.658  81.095  1.00  0.00           C
ATOM   1557  CE1 PHE A  90      59.283  71.757  80.025  1.00  0.00           C
ATOM   1559  CZ  PHE A  90      58.443  71.908  78.925  1.00  0.00           C
ATOM   1561  CD2 PHE A  90      57.413  73.847  79.955  1.00  0.00           C
ATOM   1563  CE2 PHE A  90      57.503  72.947  78.895  1.00  0.00           C
ATOM   1565  C   PHE A  90      57.943  74.947  84.625  1.00  0.00           C
ATOM   1566  O   PHE A  90      59.062  74.918  85.145  1.00  0.00           O
ATOM   1567  N   PHE A  91      56.993  75.787  85.075  1.00  0.00           N
ATOM   1569  CA  PHE A  91      57.233  76.658  86.205  1.00  0.00           C
ATOM   1571  CB  PHE A  91      57.723  78.118  85.825  1.00  0.00           C
ATOM   1574  CG  PHE A  91      57.533  78.598  84.395  1.00  0.00           C
ATOM   1575  CD1 PHE A  91      56.713  79.697  84.085  1.00  0.00           C
ATOM   1577  CE1 PHE A  91      56.683  80.238  82.785  1.00  0.00           C
ATOM   1579  CZ  PHE A  91      57.463  79.668  81.775  1.00  0.00           C
ATOM   1581  CD2 PHE A  91      58.352  78.088  83.375  1.00  0.00           C
ATOM   1583  CE2 PHE A  91      58.303  78.598  82.075  1.00  0.00           C
ATOM   1585  C   PHE A  91      56.043  76.588  87.155  1.00  0.00           C
ATOM   1586  O   PHE A  91      55.783  75.567  87.805  1.00  0.00           O
ATOM   1587  N   GLY A  92      55.262  77.678  87.285  1.00  0.00           N
ATOM   1589  CA  GLY A  92      54.043  77.678  88.075  1.00  0.00           C
ATOM   1592  C   GLY A  92      52.882  77.188  87.225  1.00  0.00           C
ATOM   1593  O   GLY A  92      52.943  76.118  86.635  1.00  0.00           O
ATOM   1594  N   PRO A  93      51.803  77.947  87.135  1.00  0.00           N
ATOM   1595  CD  PRO A  93      51.323  78.668  88.325  1.00  0.00           C
ATOM   1598  CA  PRO A  93      50.713  77.607  86.215  1.00  0.00           C
ATOM   1600  CB  PRO A  93      49.602  78.598  86.625  1.00  0.00           C
ATOM   1603  CG  PRO A  93      49.833  78.937  88.105  1.00  0.00           C
ATOM   1606  C   PRO A  93      51.013  77.768  84.715  1.00  0.00           C
ATOM   1607  O   PRO A  93      50.073  77.667  83.935  1.00  0.00           O
ATOM   1608  N   PHE A  94      52.253  77.997  84.245  1.00  0.00           N
ATOM   1610  CA  PHE A  94      52.533  78.028  82.815  1.00  0.00           C
ATOM   1612  CB  PHE A  94      53.583  79.068  82.375  1.00  0.00           C
ATOM   1615  CG  PHE A  94      52.983  80.427  82.515  1.00  0.00           C
ATOM   1616  CD1 PHE A  94      52.193  80.998  81.505  1.00  0.00           C
ATOM   1618  CE1 PHE A  94      51.562  82.227  81.715  1.00  0.00           C
ATOM   1620  CZ  PHE A  94      51.733  82.907  82.925  1.00  0.00           C
ATOM   1622  CD2 PHE A  94      53.203  81.138  83.695  1.00  0.00           C
ATOM   1624  CE2 PHE A  94      52.583  82.367  83.895  1.00  0.00           C
ATOM   1626  C   PHE A  94      53.012  76.717  82.275  1.00  0.00           C
ATOM   1627  O   PHE A  94      53.863  76.048  82.855  1.00  0.00           O
ATOM   1628  N   TYR A  95      52.443  76.378  81.105  1.00  0.00           N
ATOM   1630  CA  TYR A  95      52.623  75.147  80.395  1.00  0.00           C
ATOM   1632  CB  TYR A  95      51.303  74.378  80.105  1.00  0.00           C
ATOM   1635  CG  TYR A  95      50.693  73.768  81.345  1.00  0.00           C
ATOM   1636  CD1 TYR A  95      50.053  74.567  82.305  1.00  0.00           C
ATOM   1638  CE1 TYR A  95      49.472  73.987  83.445  1.00  0.00           C
ATOM   1640  CZ  TYR A  95      49.513  72.597  83.625  1.00  0.00           C
ATOM   1641  OH  TYR A  95      48.983  71.997  84.775  1.00  0.00           O
ATOM   1643  CD2 TYR A  95      50.683  72.378  81.505  1.00  0.00           C
ATOM   1645  CE2 TYR A  95      50.113  71.787  82.645  1.00  0.00           C
ATOM   1647  C   TYR A  95      53.263  75.497  79.075  1.00  0.00           C
ATOM   1648  O   TYR A  95      52.963  76.527  78.475  1.00  0.00           O
ATOM   1649  N   GLY A  96      54.183  74.637  78.605  1.00  0.00           N
ATOM   1651  CA  GLY A  96      54.753  74.777  77.275  1.00  0.00           C
ATOM   1654  C   GLY A  96      54.633  73.467  76.575  1.00  0.00           C
ATOM   1655  O   GLY A  96      54.093  72.507  77.125  1.00  0.00           O
ATOM   1656  N   GLY A  97      55.093  73.368  75.315  1.00  0.00           N
ATOM   1658  CA  GLY A  97      55.253  72.077  74.655  1.00  0.00           C
ATOM   1661  C   GLY A  97      56.352  71.257  75.275  1.00  0.00           C
ATOM   1662  O   GLY A  97      57.333  71.778  75.785  1.00  0.00           O
ATOM   1663  N   TYR A  98      56.213  69.928  75.245  1.00  0.00           N
ATOM   1665  CA  TYR A  98      57.223  68.998  75.675  1.00  0.00           C
ATOM   1667  CB  TYR A  98      56.923  68.548  77.135  1.00  0.00           C
ATOM   1670  CG  TYR A  98      57.882  67.547  77.725  1.00  0.00           C
ATOM   1671  CD1 TYR A  98      57.543  66.178  77.765  1.00  0.00           C
ATOM   1673  CE1 TYR A  98      58.433  65.237  78.315  1.00  0.00           C
ATOM   1675  CZ  TYR A  98      59.633  65.668  78.875  1.00  0.00           C
ATOM   1676  OH  TYR A  98      60.503  64.717  79.445  1.00  0.00           O
ATOM   1678  CD2 TYR A  98      59.073  67.958  78.345  1.00  0.00           C
ATOM   1680  CE2 TYR A  98      59.943  67.028  78.925  1.00  0.00           C
ATOM   1682  C   TYR A  98      57.102  67.838  74.695  1.00  0.00           C
ATOM   1683  O   TYR A  98      56.023  67.277  74.585  1.00  0.00           O
ATOM   1684  N   ASN A  99      58.173  67.497  73.945  1.00  0.00           N
ATOM   1686  CA  ASN A  99      58.022  66.507  72.875  1.00  0.00           C
ATOM   1688  CB  ASN A  99      57.843  67.207  71.505  1.00  0.00           C
ATOM   1691  CG  ASN A  99      56.653  68.146  71.515  1.00  0.00           C
ATOM   1692  OD1 ASN A  99      55.503  67.717  71.505  1.00  0.00           O
ATOM   1693  ND2 ASN A  99      56.893  69.478  71.415  1.00  0.00           N
ATOM   1696  C   ASN A  99      59.233  65.577  72.755  1.00  0.00           C
ATOM   1697  O   ASN A  99      60.373  66.038  72.645  1.00  0.00           O
ATOM   1698  N   VAL A 100      59.023  64.228  72.725  1.00  0.00           N
ATOM   1700  CA  VAL A 100      60.113  63.267  72.735  1.00  0.00           C
ATOM   1702  CB  VAL A 100      59.813  61.888  73.375  1.00  0.00           C
ATOM   1704  CG1 VAL A 100      61.123  61.087  73.505  1.00  0.00           C
ATOM   1708  CG2 VAL A 100      59.173  61.987  74.775  1.00  0.00           C
ATOM   1712  C   VAL A 100      60.582  63.048  71.305  1.00  0.00           C
ATOM   1713  O   VAL A 100      59.953  62.337  70.525  1.00  0.00           O
ATOM   1714  N   ILE A 101      61.733  63.657  70.935  1.00  0.00           N
ATOM   1716  CA  ILE A 101      62.323  63.558  69.615  1.00  0.00           C
ATOM   1718  CB  ILE A 101      63.412  64.618  69.355  1.00  0.00           C
ATOM   1720  CG2 ILE A 101      63.843  64.517  67.875  1.00  0.00           C
ATOM   1724  CG1 ILE A 101      62.922  66.058  69.645  1.00  0.00           C
ATOM   1727  CD  ILE A 101      64.053  67.098  69.665  1.00  0.00           C
ATOM   1731  C   ILE A 101      62.903  62.188  69.345  1.00  0.00           C
ATOM   1732  O   ILE A 101      62.742  61.607  68.275  1.00  0.00           O
ATOM   1733  N   ALA A 102      63.583  61.628  70.355  1.00  0.00           N
ATOM   1735  CA  ALA A 102      64.352  60.408  70.265  1.00  0.00           C
ATOM   1737  CB  ALA A 102      65.863  60.667  70.075  1.00  0.00           C
ATOM   1741  C   ALA A 102      64.163  59.678  71.565  1.00  0.00           C
ATOM   1742  O   ALA A 102      64.043  60.287  72.625  1.00  0.00           O
ATOM   1743  N   LEU A 103      64.102  58.348  71.525  1.00  0.00           N
ATOM   1745  CA  LEU A 103      63.893  57.558  72.705  1.00  0.00           C
ATOM   1747  CB  LEU A 103      62.372  57.428  72.905  1.00  0.00           C
ATOM   1750  CG  LEU A 103      61.873  56.607  74.105  1.00  0.00           C
ATOM   1752  CD1 LEU A 103      62.363  57.178  75.445  1.00  0.00           C
ATOM   1756  CD2 LEU A 103      60.343  56.588  74.055  1.00  0.00           C
ATOM   1760  C   LEU A 103      64.522  56.217  72.435  1.00  0.00           C
ATOM   1761  O   LEU A 103      64.393  55.708  71.325  1.00  0.00           O
ATOM   1762  N   ASP A 104      65.213  55.588  73.395  1.00  0.00           N
ATOM   1764  CA  ASP A 104      65.632  54.208  73.185  1.00  0.00           C
ATOM   1766  CB  ASP A 104      66.842  53.778  74.055  1.00  0.00           C
ATOM   1769  CG  ASP A 104      67.393  52.428  73.605  1.00  0.00           C
ATOM   1770  OD1 ASP A 104      67.302  52.098  72.395  1.00  0.00           O
ATOM   1771  OD2 ASP A 104      67.922  51.677  74.455  1.00  0.00           O
ATOM   1772  C   ASP A 104      64.443  53.257  73.305  1.00  0.00           C
ATOM   1773  O   ASP A 104      63.482  53.478  74.045  1.00  0.00           O
ATOM   1774  N   ARG A 105      64.492  52.108  72.605  1.00  0.00           N
ATOM   1776  CA  ARG A 105      63.482  51.068  72.675  1.00  0.00           C
ATOM   1778  CB  ARG A 105      63.833  49.856  71.775  1.00  0.00           C
ATOM   1781  CG  ARG A 105      64.013  50.217  70.295  1.00  0.00           C
ATOM   1784  CD  ARG A 105      64.043  48.948  69.435  1.00  0.00           C
ATOM   1787  NE  ARG A 105      64.533  49.247  68.055  1.00  0.00           N
ATOM   1789  CZ  ARG A 105      63.963  50.058  67.175  1.00  0.00           C
ATOM   1790  NH1 ARG A 105      62.803  50.638  67.355  1.00  0.00           N
ATOM   1793  NH2 ARG A 105      64.613  50.248  66.055  1.00  0.00           N
ATOM   1796  C   ARG A 105      63.293  50.528  74.075  1.00  0.00           C
ATOM   1797  O   ARG A 105      62.183  50.208  74.505  1.00  0.00           O
ATOM   1798  N   GLU A 106      64.433  50.478  74.805  1.00  0.00           N
ATOM   1800  CA  GLU A 106      64.563  50.128  76.195  1.00  0.00           C
ATOM   1802  CB  GLU A 106      66.033  49.748  76.505  1.00  0.00           C
ATOM   1805  CG  GLU A 106      66.463  48.337  76.065  1.00  0.00           C
ATOM   1808  CD  GLU A 106      66.183  47.356  77.195  1.00  0.00           C
ATOM   1809  OE1 GLU A 106      65.043  46.817  77.225  1.00  0.00           O
ATOM   1810  OE2 GLU A 106      67.022  47.248  78.125  1.00  0.00           O
ATOM   1811  C   GLU A 106      64.153  51.228  77.155  1.00  0.00           C
ATOM   1812  O   GLU A 106      64.073  50.988  78.355  1.00  0.00           O
ATOM   1813  N   TYR A 107      63.922  52.467  76.665  1.00  0.00           N
ATOM   1815  CA  TYR A 107      63.522  53.628  77.465  1.00  0.00           C
ATOM   1817  CB  TYR A 107      62.162  53.517  78.235  1.00  0.00           C
ATOM   1820  CG  TYR A 107      60.963  53.498  77.315  1.00  0.00           C
ATOM   1821  CD1 TYR A 107      60.763  52.458  76.395  1.00  0.00           C
ATOM   1823  CE1 TYR A 107      59.663  52.448  75.535  1.00  0.00           C
ATOM   1825  CZ  TYR A 107      58.733  53.488  75.595  1.00  0.00           C
ATOM   1826  OH  TYR A 107      57.693  53.527  74.675  1.00  0.00           O
ATOM   1828  CD2 TYR A 107      59.992  54.517  77.395  1.00  0.00           C
ATOM   1830  CE2 TYR A 107      58.873  54.507  76.545  1.00  0.00           C
ATOM   1832  C   TYR A 107      64.643  54.177  78.345  1.00  0.00           C
ATOM   1833  O   TYR A 107      64.412  54.958  79.255  1.00  0.00           O
ATOM   1834  N   ARG A 108      65.912  53.827  78.075  1.00  0.00           N
ATOM   1836  CA  ARG A 108      67.053  54.167  78.915  1.00  0.00           C
ATOM   1838  CB  ARG A 108      68.253  53.298  78.475  1.00  0.00           C
ATOM   1841  CG  ARG A 108      67.992  51.778  78.505  1.00  0.00           C
ATOM   1844  CD  ARG A 108      68.313  51.038  79.815  1.00  0.00           C
ATOM   1847  NE  ARG A 108      67.213  51.268  80.815  1.00  0.00           N
ATOM   1849  CZ  ARG A 108      67.403  51.178  82.115  1.00  0.00           C
ATOM   1850  NH1 ARG A 108      68.593  51.038  82.645  1.00  0.00           N
ATOM   1853  NH2 ARG A 108      66.403  51.188  82.975  1.00  0.00           N
ATOM   1856  C   ARG A 108      67.492  55.618  78.795  1.00  0.00           C
ATOM   1857  O   ARG A 108      68.132  56.178  79.685  1.00  0.00           O
ATOM   1858  N   HIS A 109      67.153  56.248  77.665  1.00  0.00           N
ATOM   1860  CA  HIS A 109      67.623  57.568  77.285  1.00  0.00           C
ATOM   1862  CB  HIS A 109      68.933  57.537  76.475  1.00  0.00           C
ATOM   1865  ND1 HIS A 109      70.172  55.408  76.625  1.00  0.00           N
ATOM   1866  CG  HIS A 109      69.973  56.677  77.115  1.00  0.00           C
ATOM   1867  CE1 HIS A 109      71.122  54.888  77.365  1.00  0.00           C
ATOM   1869  NE2 HIS A 109      71.562  55.767  78.305  1.00  0.00           N
ATOM   1871  CD2 HIS A 109      70.833  56.927  78.135  1.00  0.00           C
ATOM   1873  C   HIS A 109      66.573  58.197  76.415  1.00  0.00           C
ATOM   1874  O   HIS A 109      65.903  57.498  75.645  1.00  0.00           O
ATOM   1875  N   ALA A 110      66.403  59.528  76.485  1.00  0.00           N
ATOM   1877  CA  ALA A 110      65.422  60.237  75.695  1.00  0.00           C
ATOM   1879  CB  ALA A 110      64.102  60.397  76.475  1.00  0.00           C
ATOM   1883  C   ALA A 110      65.943  61.618  75.325  1.00  0.00           C
ATOM   1884  O   ALA A 110      66.683  62.238  76.085  1.00  0.00           O
ATOM   1885  N   LEU A 111      65.562  62.127  74.135  1.00  0.00           N
ATOM   1887  CA  LEU A 111      65.793  63.507  73.735  1.00  0.00           C
ATOM   1889  CB  LEU A 111      66.473  63.647  72.335  1.00  0.00           C
ATOM   1892  CG  LEU A 111      66.812  65.088  71.875  1.00  0.00           C
ATOM   1894  CD1 LEU A 111      67.983  65.708  72.655  1.00  0.00           C
ATOM   1898  CD2 LEU A 111      67.172  65.137  70.385  1.00  0.00           C
ATOM   1902  C   LEU A 111      64.452  64.188  73.685  1.00  0.00           C
ATOM   1903  O   LEU A 111      63.543  63.748  72.995  1.00  0.00           O
ATOM   1904  N   VAL A 112      64.293  65.268  74.465  1.00  0.00           N
ATOM   1906  CA  VAL A 112      63.033  65.967  74.595  1.00  0.00           C
ATOM   1908  CB  VAL A 112      62.323  65.767  75.935  1.00  0.00           C
ATOM   1910  CG1 VAL A 112      61.762  64.348  75.985  1.00  0.00           C
ATOM   1914  CG2 VAL A 112      63.253  66.007  77.135  1.00  0.00           C
ATOM   1918  C   VAL A 112      63.293  67.418  74.325  1.00  0.00           C
ATOM   1919  O   VAL A 112      64.283  67.988  74.785  1.00  0.00           O
ATOM   1920  N   CYS A 113      62.412  68.037  73.525  1.00  0.00           N
ATOM   1922  CA  CYS A 113      62.463  69.458  73.255  1.00  0.00           C
ATOM   1924  CB  CYS A 113      62.583  69.777  71.745  1.00  0.00           C
ATOM   1927  SG  CYS A 113      61.183  69.188  70.735  1.00  0.00           S
ATOM   1929  C   CYS A 113      61.242  70.128  73.825  1.00  0.00           C
ATOM   1930  O   CYS A 113      60.293  69.458  74.235  1.00  0.00           O
ATOM   1931  N   GLY A 114      61.273  71.467  73.895  1.00  0.00           N
ATOM   1933  CA  GLY A 114      60.143  72.257  74.315  1.00  0.00           C
ATOM   1936  C   GLY A 114      59.483  72.938  73.125  1.00  0.00           C
ATOM   1937  O   GLY A 114      59.553  72.428  72.005  1.00  0.00           O
ATOM   1938  N   PRO A 115      58.812  74.058  73.295  1.00  0.00           N
ATOM   1939  CD  PRO A 115      58.783  74.827  74.535  1.00  0.00           C
ATOM   1942  CA  PRO A 115      57.983  74.657  72.245  1.00  0.00           C
ATOM   1944  CB  PRO A 115      57.163  75.708  73.015  1.00  0.00           C
ATOM   1947  CG  PRO A 115      58.103  76.137  74.145  1.00  0.00           C
ATOM   1950  C   PRO A 115      58.812  75.268  71.135  1.00  0.00           C
ATOM   1951  O   PRO A 115      58.313  75.467  70.035  1.00  0.00           O
ATOM   1952  N   ASP A 116      60.083  75.588  71.385  1.00  0.00           N
ATOM   1954  CA  ASP A 116      60.913  76.207  70.395  1.00  0.00           C
ATOM   1956  CB  ASP A 116      60.753  77.757  70.485  1.00  0.00           C
ATOM   1959  CG  ASP A 116      61.102  78.287  71.855  1.00  0.00           C
ATOM   1960  OD1 ASP A 116      62.213  77.927  72.335  1.00  0.00           O
ATOM   1961  OD2 ASP A 116      60.312  79.068  72.445  1.00  0.00           O
ATOM   1962  C   ASP A 116      62.333  75.668  70.585  1.00  0.00           C
ATOM   1963  O   ASP A 116      62.583  74.757  71.375  1.00  0.00           O
ATOM   1964  N   ARG A 117      63.293  76.217  69.815  1.00  0.00           N
ATOM   1966  CA  ARG A 117      64.683  75.787  69.785  1.00  0.00           C
ATOM   1968  CB  ARG A 117      65.443  76.178  68.485  1.00  0.00           C
ATOM   1971  CG  ARG A 117      65.293  75.147  67.335  1.00  0.00           C
ATOM   1974  CD  ARG A 117      63.833  74.817  67.005  1.00  0.00           C
ATOM   1977  NE  ARG A 117      63.753  73.787  65.925  1.00  0.00           N
ATOM   1979  CZ  ARG A 117      62.602  73.188  65.645  1.00  0.00           C
ATOM   1980  NH1 ARG A 117      61.452  73.717  66.015  1.00  0.00           N
ATOM   1983  NH2 ARG A 117      62.602  72.067  64.955  1.00  0.00           N
ATOM   1986  C   ARG A 117      65.483  76.147  71.025  1.00  0.00           C
ATOM   1987  O   ARG A 117      66.643  75.747  71.155  1.00  0.00           O
ATOM   1988  N   ASP A 118      64.903  76.896  71.975  1.00  0.00           N
ATOM   1990  CA  ASP A 118      65.602  77.327  73.155  1.00  0.00           C
ATOM   1992  CB  ASP A 118      65.102  78.738  73.545  1.00  0.00           C
ATOM   1995  CG  ASP A 118      65.592  79.747  72.535  1.00  0.00           C
ATOM   1996  OD1 ASP A 118      66.523  79.427  71.745  1.00  0.00           O
ATOM   1997  OD2 ASP A 118      65.123  80.918  72.645  1.00  0.00           O
ATOM   1998  C   ASP A 118      65.463  76.337  74.275  1.00  0.00           C
ATOM   1999  O   ASP A 118      66.213  76.397  75.255  1.00  0.00           O
ATOM   2000  N   TYR A 119      64.592  75.318  74.095  1.00  0.00           N
ATOM   2002  CA  TYR A 119      64.333  74.287  75.065  1.00  0.00           C
ATOM   2004  CB  TYR A 119      62.863  74.298  75.525  1.00  0.00           C
ATOM   2007  CG  TYR A 119      62.503  75.628  76.145  1.00  0.00           C
ATOM   2008  CD1 TYR A 119      62.083  76.688  75.325  1.00  0.00           C
ATOM   2010  CE1 TYR A 119      61.793  77.947  75.865  1.00  0.00           C
ATOM   2012  CZ  TYR A 119      61.873  78.146  77.245  1.00  0.00           C
ATOM   2013  OH  TYR A 119      61.603  79.427  77.795  1.00  0.00           O
ATOM   2015  CD2 TYR A 119      62.562  75.817  77.535  1.00  0.00           C
ATOM   2017  CE2 TYR A 119      62.242  77.077  78.075  1.00  0.00           C
ATOM   2019  C   TYR A 119      64.653  72.917  74.485  1.00  0.00           C
ATOM   2020  O   TYR A 119      63.992  72.438  73.555  1.00  0.00           O
ATOM   2021  N   LEU A 120      65.662  72.228  75.035  1.00  0.00           N
ATOM   2023  CA  LEU A 120      66.043  70.878  74.695  1.00  0.00           C
ATOM   2025  CB  LEU A 120      67.043  70.887  73.525  1.00  0.00           C
ATOM   2028  CG  LEU A 120      67.343  69.548  72.835  1.00  0.00           C
ATOM   2030  CD1 LEU A 120      66.122  68.998  72.105  1.00  0.00           C
ATOM   2034  CD2 LEU A 120      68.453  69.728  71.795  1.00  0.00           C
ATOM   2038  C   LEU A 120      66.693  70.308  75.935  1.00  0.00           C
ATOM   2039  O   LEU A 120      67.352  71.038  76.685  1.00  0.00           O
ATOM   2040  N   TRP A 121      66.543  68.987  76.165  1.00  0.00           N
ATOM   2042  CA  TRP A 121      67.153  68.267  77.265  1.00  0.00           C
ATOM   2044  CB  TRP A 121      66.183  67.938  78.435  1.00  0.00           C
ATOM   2047  CG  TRP A 121      65.513  69.107  79.065  1.00  0.00           C
ATOM   2048  CD1 TRP A 121      65.903  69.618  80.265  1.00  0.00           C
ATOM   2050  NE1 TRP A 121      65.113  70.668  80.605  1.00  0.00           N
ATOM   2052  CE2 TRP A 121      64.183  70.878  79.645  1.00  0.00           C
ATOM   2053  CD2 TRP A 121      64.382  69.897  78.645  1.00  0.00           C
ATOM   2054  CE3 TRP A 121      63.522  69.878  77.535  1.00  0.00           C
ATOM   2056  CZ3 TRP A 121      62.492  70.827  77.455  1.00  0.00           C
ATOM   2058  CZ2 TRP A 121      63.223  71.848  79.525  1.00  0.00           C
ATOM   2060  CH2 TRP A 121      62.363  71.807  78.425  1.00  0.00           C
ATOM   2062  C   TRP A 121      67.643  66.908  76.795  1.00  0.00           C
ATOM   2063  O   TRP A 121      67.073  66.287  75.895  1.00  0.00           O
ATOM   2064  N   ILE A 122      68.672  66.408  77.495  1.00  0.00           N
ATOM   2066  CA  ILE A 122      69.132  65.027  77.425  1.00  0.00           C
ATOM   2068  CB  ILE A 122      70.662  64.928  77.285  1.00  0.00           C
ATOM   2070  CG2 ILE A 122      71.052  63.447  77.145  1.00  0.00           C
ATOM   2074  CG1 ILE A 122      71.263  65.787  76.145  1.00  0.00           C
ATOM   2077  CD  ILE A 122      70.903  65.348  74.725  1.00  0.00           C
ATOM   2081  C   ILE A 122      68.733  64.338  78.725  1.00  0.00           C
ATOM   2082  O   ILE A 122      69.193  64.707  79.805  1.00  0.00           O
ATOM   2083  N   LEU A 123      67.873  63.298  78.665  1.00  0.00           N
ATOM   2085  CA  LEU A 123      67.433  62.568  79.845  1.00  0.00           C
ATOM   2087  CB  LEU A 123      65.893  62.537  79.985  1.00  0.00           C
ATOM   2090  CG  LEU A 123      65.202  63.917  80.075  1.00  0.00           C
ATOM   2092  CD1 LEU A 123      63.693  63.738  80.215  1.00  0.00           C
ATOM   2096  CD2 LEU A 123      65.742  64.777  81.225  1.00  0.00           C
ATOM   2100  C   LEU A 123      67.943  61.128  79.805  1.00  0.00           C
ATOM   2101  O   LEU A 123      67.973  60.478  78.755  1.00  0.00           O
ATOM   2102  N   SER A 124      68.342  60.588  80.965  1.00  0.00           N
ATOM   2104  CA  SER A 124      68.823  59.208  81.075  1.00  0.00           C
ATOM   2106  CB  SER A 124      70.373  59.197  81.125  1.00  0.00           C
ATOM   2109  OG  SER A 124      70.963  57.897  81.245  1.00  0.00           O
ATOM   2111  C   SER A 124      68.253  58.587  82.325  1.00  0.00           C
ATOM   2112  O   SER A 124      67.983  59.268  83.305  1.00  0.00           O
ATOM   2113  N   ARG A 125      68.022  57.267  82.355  1.00  0.00           N
ATOM   2115  CA  ARG A 125      67.823  56.528  83.585  1.00  0.00           C
ATOM   2117  CB  ARG A 125      67.422  55.058  83.295  1.00  0.00           C
ATOM   2120  CG  ARG A 125      65.953  54.897  82.875  1.00  0.00           C
ATOM   2123  CD  ARG A 125      64.983  55.528  83.885  1.00  0.00           C
ATOM   2126  NE  ARG A 125      63.613  54.958  83.705  1.00  0.00           N
ATOM   2128  CZ  ARG A 125      62.873  55.147  82.615  1.00  0.00           C
ATOM   2129  NH1 ARG A 125      63.323  55.868  81.625  1.00  0.00           N
ATOM   2132  NH2 ARG A 125      61.643  54.678  82.595  1.00  0.00           N
ATOM   2135  C   ARG A 125      68.992  56.558  84.545  1.00  0.00           C
ATOM   2136  O   ARG A 125      68.802  56.667  85.755  1.00  0.00           O
ATOM   2137  N   THR A 126      70.213  56.487  84.015  1.00  0.00           N
ATOM   2139  CA  THR A 126      71.452  56.548  84.775  1.00  0.00           C
ATOM   2141  CB  THR A 126      72.562  55.667  84.185  1.00  0.00           C
ATOM   2143  OG1 THR A 126      72.672  55.778  82.765  1.00  0.00           O
ATOM   2145  CG2 THR A 126      72.183  54.217  84.495  1.00  0.00           C
ATOM   2149  C   THR A 126      71.943  57.987  84.945  1.00  0.00           C
ATOM   2150  O   THR A 126      71.653  58.818  84.085  1.00  0.00           O
ATOM   2151  N   PRO A 127      72.683  58.358  86.005  1.00  0.00           N
ATOM   2152  CD  PRO A 127      72.653  57.667  87.285  1.00  0.00           C
ATOM   2155  CA  PRO A 127      73.242  59.697  86.145  1.00  0.00           C
ATOM   2157  CB  PRO A 127      73.763  59.798  87.595  1.00  0.00           C
ATOM   2160  CG  PRO A 127      73.672  58.377  88.175  1.00  0.00           C
ATOM   2163  C   PRO A 127      74.342  59.967  85.155  1.00  0.00           C
ATOM   2164  O   PRO A 127      74.632  61.138  84.895  1.00  0.00           O
ATOM   2165  N   THR A 128      75.003  58.938  84.605  1.00  0.00           N
ATOM   2167  CA  THR A 128      75.943  59.097  83.505  1.00  0.00           C
ATOM   2169  CB  THR A 128      77.352  58.647  83.885  1.00  0.00           C
ATOM   2171  OG1 THR A 128      78.352  59.158  82.995  1.00  0.00           O
ATOM   2173  CG2 THR A 128      77.463  57.118  83.975  1.00  0.00           C
ATOM   2177  C   THR A 128      75.422  58.387  82.255  1.00  0.00           C
ATOM   2178  O   THR A 128      74.492  57.588  82.305  1.00  0.00           O
ATOM   2179  N   ILE A 129      76.013  58.698  81.085  1.00  0.00           N
ATOM   2181  CA  ILE A 129      75.713  58.057  79.805  1.00  0.00           C
ATOM   2183  CB  ILE A 129      74.863  58.897  78.835  1.00  0.00           C
ATOM   2185  CG2 ILE A 129      73.453  59.068  79.425  1.00  0.00           C
ATOM   2189  CG1 ILE A 129      75.483  60.278  78.475  1.00  0.00           C
ATOM   2192  CD  ILE A 129      74.742  61.017  77.355  1.00  0.00           C
ATOM   2196  C   ILE A 129      77.043  57.728  79.135  1.00  0.00           C
ATOM   2197  O   ILE A 129      78.073  58.358  79.395  1.00  0.00           O
ATOM   2198  N   SER A 130      77.073  56.747  78.215  1.00  0.00           N
ATOM   2200  CA  SER A 130      78.242  56.548  77.385  1.00  0.00           C
ATOM   2202  CB  SER A 130      78.252  55.178  76.665  1.00  0.00           C
ATOM   2205  OG  SER A 130      77.313  55.077  75.595  1.00  0.00           O
ATOM   2207  C   SER A 130      78.382  57.658  76.355  1.00  0.00           C
ATOM   2208  O   SER A 130      77.443  58.368  76.025  1.00  0.00           O
ATOM   2209  N   ASP A 131      79.602  57.808  75.805  1.00  0.00           N
ATOM   2211  CA  ASP A 131      79.873  58.678  74.675  1.00  0.00           C
ATOM   2213  CB  ASP A 131      81.412  58.708  74.405  1.00  0.00           C
ATOM   2216  CG  ASP A 131      81.883  59.978  73.715  1.00  0.00           C
ATOM   2217  OD1 ASP A 131      81.053  60.897  73.515  1.00  0.00           O
ATOM   2218  OD2 ASP A 131      83.112  60.107  73.475  1.00  0.00           O
ATOM   2219  C   ASP A 131      79.062  58.278  73.425  1.00  0.00           C
ATOM   2220  O   ASP A 131      78.543  59.128  72.705  1.00  0.00           O
ATOM   2221  N   GLU A 132      78.863  56.958  73.175  1.00  0.00           N
ATOM   2223  CA  GLU A 132      78.013  56.507  72.095  1.00  0.00           C
ATOM   2225  CB  GLU A 132      77.952  54.958  72.035  1.00  0.00           C
ATOM   2228  CG  GLU A 132      79.333  54.317  71.785  1.00  0.00           C
ATOM   2231  CD  GLU A 132      79.952  53.868  73.095  1.00  0.00           C
ATOM   2232  OE1 GLU A 132      79.403  52.897  73.695  1.00  0.00           O
ATOM   2233  OE2 GLU A 132      80.983  54.447  73.505  1.00  0.00           O
ATOM   2234  C   GLU A 132      76.582  57.007  72.155  1.00  0.00           C
ATOM   2235  O   GLU A 132      76.073  57.507  71.145  1.00  0.00           O
ATOM   2236  N   VAL A 133      75.953  56.938  73.355  1.00  0.00           N
ATOM   2238  CA  VAL A 133      74.643  57.518  73.615  1.00  0.00           C
ATOM   2240  CB  VAL A 133      74.183  57.288  75.045  1.00  0.00           C
ATOM   2242  CG1 VAL A 133      72.793  57.908  75.265  1.00  0.00           C
ATOM   2246  CG2 VAL A 133      74.033  55.807  75.325  1.00  0.00           C
ATOM   2250  C   VAL A 133      74.623  59.018  73.385  1.00  0.00           C
ATOM   2251  O   VAL A 133      73.723  59.577  72.755  1.00  0.00           O
ATOM   2252  N   LYS A 134      75.653  59.707  73.895  1.00  0.00           N
ATOM   2254  CA  LYS A 134      75.813  61.138  73.775  1.00  0.00           C
ATOM   2256  CB  LYS A 134      77.083  61.588  74.565  1.00  0.00           C
ATOM   2259  CG  LYS A 134      77.153  63.078  74.945  1.00  0.00           C
ATOM   2262  CD  LYS A 134      77.453  64.037  73.775  1.00  0.00           C
ATOM   2265  CE  LYS A 134      78.842  63.938  73.145  1.00  0.00           C
ATOM   2268  NZ  LYS A 134      79.793  64.657  73.995  1.00  0.00           N
ATOM   2272  C   LYS A 134      75.882  61.537  72.315  1.00  0.00           C
ATOM   2273  O   LYS A 134      75.153  62.418  71.875  1.00  0.00           O
ATOM   2274  N   GLN A 135      76.713  60.848  71.495  1.00  0.00           N
ATOM   2276  CA  GLN A 135      76.863  61.157  70.085  1.00  0.00           C
ATOM   2278  CB  GLN A 135      78.033  60.318  69.495  1.00  0.00           C
ATOM   2281  CG  GLN A 135      78.333  60.567  67.985  1.00  0.00           C
ATOM   2284  CD  GLN A 135      77.683  59.538  67.055  1.00  0.00           C
ATOM   2285  OE1 GLN A 135      76.573  59.718  66.525  1.00  0.00           O
ATOM   2286  NE2 GLN A 135      78.352  58.377  66.885  1.00  0.00           N
ATOM   2289  C   GLN A 135      75.583  60.998  69.285  1.00  0.00           C
ATOM   2290  O   GLN A 135      75.183  61.908  68.555  1.00  0.00           O
ATOM   2291  N   GLU A 136      74.843  59.878  69.485  1.00  0.00           N
ATOM   2293  CA  GLU A 136      73.573  59.637  68.825  1.00  0.00           C
ATOM   2295  CB  GLU A 136      73.113  58.158  68.925  1.00  0.00           C
ATOM   2298  CG  GLU A 136      72.832  57.638  70.355  1.00  0.00           C
ATOM   2301  CD  GLU A 136      72.503  56.157  70.425  1.00  0.00           C
ATOM   2302  OE1 GLU A 136      72.092  55.557  69.405  1.00  0.00           O
ATOM   2303  OE2 GLU A 136      72.593  55.588  71.555  1.00  0.00           O
ATOM   2304  C   GLU A 136      72.463  60.618  69.205  1.00  0.00           C
ATOM   2305  O   GLU A 136      71.693  61.048  68.345  1.00  0.00           O
ATOM   2306  N   MET A 137      72.343  61.007  70.505  1.00  0.00           N
ATOM   2308  CA  MET A 137      71.442  62.077  70.935  1.00  0.00           C
ATOM   2310  CB  MET A 137      71.302  62.168  72.475  1.00  0.00           C
ATOM   2313  CG  MET A 137      70.693  60.928  73.165  1.00  0.00           C
ATOM   2316  SD  MET A 137      68.963  60.518  72.775  1.00  0.00           S
ATOM   2317  CE  MET A 137      69.303  59.338  71.445  1.00  0.00           C
ATOM   2321  C   MET A 137      71.753  63.468  70.375  1.00  0.00           C
ATOM   2322  O   MET A 137      70.863  64.208  69.965  1.00  0.00           O
ATOM   2323  N   LEU A 138      73.053  63.857  70.315  1.00  0.00           N
ATOM   2325  CA  LEU A 138      73.482  65.048  69.595  1.00  0.00           C
ATOM   2327  CB  LEU A 138      74.992  65.357  69.755  1.00  0.00           C
ATOM   2330  CG  LEU A 138      75.463  65.708  71.175  1.00  0.00           C
ATOM   2332  CD1 LEU A 138      76.903  66.228  71.105  1.00  0.00           C
ATOM   2336  CD2 LEU A 138      74.573  66.688  71.945  1.00  0.00           C
ATOM   2340  C   LEU A 138      73.173  65.018  68.105  1.00  0.00           C
ATOM   2341  O   LEU A 138      72.672  65.997  67.575  1.00  0.00           O
ATOM   2342  N   ALA A 139      73.433  63.888  67.405  1.00  0.00           N
ATOM   2344  CA  ALA A 139      73.132  63.728  65.995  1.00  0.00           C
ATOM   2346  CB  ALA A 139      73.613  62.337  65.545  1.00  0.00           C
ATOM   2350  C   ALA A 139      71.653  63.908  65.655  1.00  0.00           C
ATOM   2351  O   ALA A 139      71.283  64.567  64.685  1.00  0.00           O
ATOM   2352  N   VAL A 140      70.742  63.358  66.475  1.00  0.00           N
ATOM   2354  CA  VAL A 140      69.333  63.698  66.385  1.00  0.00           C
ATOM   2356  CB  VAL A 140      68.453  62.808  67.245  1.00  0.00           C
ATOM   2358  CG1 VAL A 140      66.983  63.218  67.095  1.00  0.00           C
ATOM   2362  CG2 VAL A 140      68.622  61.357  66.785  1.00  0.00           C
ATOM   2366  C   VAL A 140      69.043  65.167  66.665  1.00  0.00           C
ATOM   2367  O   VAL A 140      68.313  65.817  65.925  1.00  0.00           O
ATOM   2368  N   ALA A 141      69.643  65.767  67.715  1.00  0.00           N
ATOM   2370  CA  ALA A 141      69.452  67.177  68.015  1.00  0.00           C
ATOM   2372  CB  ALA A 141      70.192  67.518  69.325  1.00  0.00           C
ATOM   2376  C   ALA A 141      69.922  68.138  66.905  1.00  0.00           C
ATOM   2377  O   ALA A 141      69.202  69.068  66.525  1.00  0.00           O
ATOM   2378  N   THR A 142      71.122  67.897  66.325  1.00  0.00           N
ATOM   2380  CA  THR A 142      71.653  68.628  65.165  1.00  0.00           C
ATOM   2382  CB  THR A 142      73.102  68.317  64.795  1.00  0.00           C
ATOM   2384  OG1 THR A 142      73.333  66.947  64.475  1.00  0.00           O
ATOM   2386  CG2 THR A 142      73.992  68.647  65.995  1.00  0.00           C
ATOM   2390  C   THR A 142      70.803  68.478  63.935  1.00  0.00           C
ATOM   2391  O   THR A 142      70.492  69.458  63.245  1.00  0.00           O
ATOM   2392  N   ARG A 143      70.323  67.238  63.665  1.00  0.00           N
ATOM   2394  CA  ARG A 143      69.382  66.927  62.605  1.00  0.00           C
ATOM   2396  CB  ARG A 143      69.073  65.408  62.495  1.00  0.00           C
ATOM   2399  CG  ARG A 143      68.123  65.048  61.335  1.00  0.00           C
ATOM   2402  CD  ARG A 143      67.803  63.568  61.145  1.00  0.00           C
ATOM   2405  NE  ARG A 143      67.013  63.127  62.325  1.00  0.00           N
ATOM   2407  CZ  ARG A 143      66.242  62.057  62.325  1.00  0.00           C
ATOM   2408  NH1 ARG A 143      66.242  61.168  61.365  1.00  0.00           N
ATOM   2411  NH2 ARG A 143      65.422  61.917  63.345  1.00  0.00           N
ATOM   2414  C   ARG A 143      68.083  67.717  62.755  1.00  0.00           C
ATOM   2415  O   ARG A 143      67.483  68.188  61.795  1.00  0.00           O
ATOM   2416  N   GLU A 144      67.643  67.938  63.995  1.00  0.00           N
ATOM   2418  CA  GLU A 144      66.343  68.527  64.245  1.00  0.00           C
ATOM   2420  CB  GLU A 144      65.823  67.958  65.585  1.00  0.00           C
ATOM   2423  CG  GLU A 144      64.312  68.158  65.775  1.00  0.00           C
ATOM   2426  CD  GLU A 144      63.563  67.298  64.795  1.00  0.00           C
ATOM   2427  OE1 GLU A 144      63.132  66.198  65.215  1.00  0.00           O
ATOM   2428  OE2 GLU A 144      63.403  67.687  63.605  1.00  0.00           O
ATOM   2429  C   GLU A 144      66.413  70.068  64.265  1.00  0.00           C
ATOM   2430  O   GLU A 144      65.422  70.787  64.415  1.00  0.00           O
ATOM   2431  N   GLY A 145      67.613  70.607  63.995  1.00  0.00           N
ATOM   2433  CA  GLY A 145      67.873  72.028  63.865  1.00  0.00           C
ATOM   2436  C   GLY A 145      67.992  72.727  65.175  1.00  0.00           C
ATOM   2437  O   GLY A 145      67.503  73.837  65.335  1.00  0.00           O
ATOM   2438  N   PHE A 146      68.633  72.067  66.145  1.00  0.00           N
ATOM   2440  CA  PHE A 146      68.973  72.647  67.425  1.00  0.00           C
ATOM   2442  CB  PHE A 146      68.503  71.768  68.615  1.00  0.00           C
ATOM   2445  CG  PHE A 146      67.003  71.688  68.745  1.00  0.00           C
ATOM   2446  CD1 PHE A 146      66.242  70.817  67.945  1.00  0.00           C
ATOM   2448  CE1 PHE A 146      64.863  70.697  68.135  1.00  0.00           C
ATOM   2450  CZ  PHE A 146      64.223  71.397  69.145  1.00  0.00           C
ATOM   2452  CD2 PHE A 146      66.333  72.397  69.755  1.00  0.00           C
ATOM   2454  CE2 PHE A 146      64.963  72.238  69.985  1.00  0.00           C
ATOM   2456  C   PHE A 146      70.483  72.808  67.485  1.00  0.00           C
ATOM   2457  O   PHE A 146      71.233  71.896  67.155  1.00  0.00           O
ATOM   2458  N   ASP A 147      70.973  73.987  67.925  1.00  0.00           N
ATOM   2460  CA  ASP A 147      72.363  74.128  68.285  1.00  0.00           C
ATOM   2462  CB  ASP A 147      72.783  75.628  68.375  1.00  0.00           C
ATOM   2465  CG  ASP A 147      74.253  75.757  68.735  1.00  0.00           C
ATOM   2466  OD1 ASP A 147      75.013  74.808  68.445  1.00  0.00           O
ATOM   2467  OD2 ASP A 147      74.632  76.827  69.285  1.00  0.00           O
ATOM   2468  C   ASP A 147      72.713  73.348  69.565  1.00  0.00           C
ATOM   2469  O   ASP A 147      72.272  73.657  70.675  1.00  0.00           O
ATOM   2470  N   VAL A 148      73.543  72.298  69.405  1.00  0.00           N
ATOM   2472  CA  VAL A 148      74.003  71.428  70.475  1.00  0.00           C
ATOM   2474  CB  VAL A 148      74.583  70.107  69.965  1.00  0.00           C
ATOM   2476  CG1 VAL A 148      73.453  69.278  69.315  1.00  0.00           C
ATOM   2480  CG2 VAL A 148      75.763  70.338  68.995  1.00  0.00           C
ATOM   2484  C   VAL A 148      75.043  72.098  71.345  1.00  0.00           C
ATOM   2485  O   VAL A 148      75.312  71.677  72.475  1.00  0.00           O
ATOM   2486  N   SER A 149      75.643  73.197  70.855  1.00  0.00           N
ATOM   2488  CA  SER A 149      76.643  73.958  71.585  1.00  0.00           C
ATOM   2490  CB  SER A 149      77.513  74.827  70.645  1.00  0.00           C
ATOM   2493  OG  SER A 149      78.263  73.987  69.765  1.00  0.00           O
ATOM   2495  C   SER A 149      76.022  74.817  72.665  1.00  0.00           C
ATOM   2496  O   SER A 149      76.693  75.388  73.525  1.00  0.00           O
ATOM   2497  N   LYS A 150      74.683  74.897  72.715  1.00  0.00           N
ATOM   2499  CA  LYS A 150      73.952  75.497  73.815  1.00  0.00           C
ATOM   2501  CB  LYS A 150      72.552  75.897  73.325  1.00  0.00           C
ATOM   2504  CG  LYS A 150      72.552  76.908  72.175  1.00  0.00           C
ATOM   2507  CD  LYS A 150      71.172  76.988  71.495  1.00  0.00           C
ATOM   2510  CE  LYS A 150      69.953  77.247  72.405  1.00  0.00           C
ATOM   2513  NZ  LYS A 150      68.742  77.407  71.585  1.00  0.00           N
ATOM   2517  C   LYS A 150      73.783  74.618  75.045  1.00  0.00           C
ATOM   2518  O   LYS A 150      73.373  75.117  76.095  1.00  0.00           O
ATOM   2519  N   PHE A 151      74.053  73.287  74.965  1.00  0.00           N
ATOM   2521  CA  PHE A 151      73.863  72.368  76.095  1.00  0.00           C
ATOM   2523  CB  PHE A 151      74.053  70.887  75.695  1.00  0.00           C
ATOM   2526  CG  PHE A 151      72.882  70.257  75.005  1.00  0.00           C
ATOM   2527  CD1 PHE A 151      71.653  70.158  75.665  1.00  0.00           C
ATOM   2529  CE1 PHE A 151      70.602  69.418  75.125  1.00  0.00           C
ATOM   2531  CZ  PHE A 151      70.783  68.738  73.915  1.00  0.00           C
ATOM   2533  CD2 PHE A 151      73.053  69.587  73.775  1.00  0.00           C
ATOM   2535  CE2 PHE A 151      72.003  68.837  73.225  1.00  0.00           C
ATOM   2537  C   PHE A 151      74.772  72.597  77.295  1.00  0.00           C
ATOM   2538  O   PHE A 151      75.982  72.457  77.225  1.00  0.00           O
ATOM   2539  N   ILE A 152      74.183  72.878  78.465  1.00  0.00           N
ATOM   2541  CA  ILE A 152      74.802  72.798  79.755  1.00  0.00           C
ATOM   2543  CB  ILE A 152      74.033  73.598  80.805  1.00  0.00           C
ATOM   2545  CG2 ILE A 152      74.662  73.407  82.205  1.00  0.00           C
ATOM   2549  CG1 ILE A 152      73.973  75.087  80.395  1.00  0.00           C
ATOM   2552  CD  ILE A 152      72.963  75.857  81.245  1.00  0.00           C
ATOM   2556  C   ILE A 152      74.823  71.357  80.165  1.00  0.00           C
ATOM   2557  O   ILE A 152      73.773  70.708  80.245  1.00  0.00           O
ATOM   2558  N   TRP A 153      76.013  70.798  80.415  1.00  0.00           N
ATOM   2560  CA  TRP A 153      76.143  69.438  80.905  1.00  0.00           C
ATOM   2562  CB  TRP A 153      77.443  68.747  80.445  1.00  0.00           C
ATOM   2565  CG  TRP A 153      77.503  68.577  78.955  1.00  0.00           C
ATOM   2566  CD1 TRP A 153      78.022  69.488  78.075  1.00  0.00           C
ATOM   2568  NE1 TRP A 153      77.773  69.068  76.795  1.00  0.00           N
ATOM   2570  CE2 TRP A 153      77.113  67.888  76.815  1.00  0.00           C
ATOM   2571  CD2 TRP A 153      76.923  67.527  78.165  1.00  0.00           C
ATOM   2572  CE3 TRP A 153      76.263  66.327  78.455  1.00  0.00           C
ATOM   2574  CZ3 TRP A 153      75.723  65.598  77.395  1.00  0.00           C
ATOM   2576  CZ2 TRP A 153      76.582  67.147  75.765  1.00  0.00           C
ATOM   2578  CH2 TRP A 153      75.833  66.027  76.085  1.00  0.00           C
ATOM   2580  C   TRP A 153      76.033  69.478  82.415  1.00  0.00           C
ATOM   2581  O   TRP A 153      76.823  70.087  83.125  1.00  0.00           O
ATOM   2582  N   VAL A 154      74.973  68.847  82.925  1.00  0.00           N
ATOM   2584  CA  VAL A 154      74.583  68.977  84.305  1.00  0.00           C
ATOM   2586  CB  VAL A 154      73.132  68.587  84.475  1.00  0.00           C
ATOM   2588  CG1 VAL A 154      72.672  68.707  85.935  1.00  0.00           C
ATOM   2592  CG2 VAL A 154      72.293  69.517  83.585  1.00  0.00           C
ATOM   2596  C   VAL A 154      75.483  68.146  85.175  1.00  0.00           C
ATOM   2597  O   VAL A 154      75.753  66.978  84.895  1.00  0.00           O
ATOM   2598  N   GLN A 155      75.973  68.717  86.295  1.00  0.00           N
ATOM   2600  CA  GLN A 155      76.702  67.947  87.285  1.00  0.00           C
ATOM   2602  CB  GLN A 155      77.132  68.827  88.475  1.00  0.00           C
ATOM   2605  CG  GLN A 155      78.073  69.988  88.105  1.00  0.00           C
ATOM   2608  CD  GLN A 155      79.502  69.507  87.895  1.00  0.00           C
ATOM   2609  OE1 GLN A 155      79.762  68.357  87.525  1.00  0.00           O
ATOM   2610  NE2 GLN A 155      80.472  70.417  88.155  1.00  0.00           N
ATOM   2613  C   GLN A 155      75.852  66.848  87.845  1.00  0.00           C
ATOM   2614  O   GLN A 155      74.813  67.107  88.445  1.00  0.00           O
ATOM   2615  N   GLN A 156      76.253  65.598  87.675  1.00  0.00           N
ATOM   2617  CA  GLN A 156      75.562  64.458  88.225  1.00  0.00           C
ATOM   2619  CB  GLN A 156      74.973  63.577  87.095  1.00  0.00           C
ATOM   2622  CG  GLN A 156      73.812  64.247  86.325  1.00  0.00           C
ATOM   2625  CD  GLN A 156      72.613  64.528  87.225  1.00  0.00           C
ATOM   2626  OE1 GLN A 156      72.552  64.147  88.405  1.00  0.00           O
ATOM   2627  NE2 GLN A 156      71.582  65.198  86.665  1.00  0.00           N
ATOM   2630  C   GLN A 156      76.573  63.698  89.055  1.00  0.00           C
ATOM   2631  O   GLN A 156      77.753  64.037  89.015  1.00  0.00           O
ATOM   2632  N   PRO A 157      76.233  62.717  89.875  1.00  0.00           N
ATOM   2633  CD  PRO A 157      74.883  62.548  90.405  1.00  0.00           C
ATOM   2636  CA  PRO A 157      77.113  61.588  90.215  1.00  0.00           C
ATOM   2638  CB  PRO A 157      76.153  60.588  90.875  1.00  0.00           C
ATOM   2641  CG  PRO A 157      75.073  61.498  91.485  1.00  0.00           C
ATOM   2644  C   PRO A 157      77.943  61.038  89.025  1.00  0.00           C
ATOM   2645  O   PRO A 157      77.513  61.178  87.885  1.00  0.00           O
ATOM   2646  N   GLY A 158      79.153  60.478  89.255  1.00  0.00           N
ATOM   2648  CA  GLY A 158      80.003  59.897  88.225  1.00  0.00           C
ATOM   2651  C   GLY A 158      79.423  58.818  87.295  1.00  0.00           C
ATOM   2652  OT1 GLY A 158      78.503  58.078  87.725  1.00  0.00           O
ATOM   2653  OT2 GLY A 158      79.943  58.688  86.145  1.00  0.00           O
ATOM   2654  NH3 POPEB 159      72.183  95.438  65.955  1.00  0.00           N
ATOM   2658  C12 POPEB 159      73.193  94.716  65.125  1.00  0.00           C
ATOM   2661  C11 POPEB 159      74.563  94.757  65.805  1.00  0.00           C
ATOM   2664  P   POPEB 159      76.483  94.786  64.015  1.00  0.00           P
ATOM   2665  O13 POPEB 159      76.663  96.197  64.425  1.00  0.00           O
ATOM   2666  O14 POPEB 159      77.672  93.938  63.895  1.00  0.00           O
ATOM   2667  O11 POPEB 159      75.702  94.856  62.645  1.00  0.00           O
ATOM   2668  O12 POPEB 159      75.492  94.067  65.005  1.00  0.00           O
ATOM   2669  C1  POPEB 159      75.922  93.908  61.615  1.00  0.00           C
ATOM   2672  C2  POPEB 159      75.522  94.528  60.245  1.00  0.00           C
ATOM   2674  O21 POPEB 159      75.093  93.457  59.385  1.00  0.00           O
ATOM   2675  C21 POPEB 159      74.073  93.778  58.595  1.00  0.00           C
ATOM   2676  O22 POPEB 159      73.433  94.808  58.655  1.00  0.00           O
ATOM   2677  C22 POPEB 159      73.873  92.697  57.525  1.00  0.00           C
ATOM   2680  C3  POPEB 159      76.742  95.288  59.635  1.00  0.00           C
ATOM   2683  O31 POPEB 159      76.553  95.778  58.285  1.00  0.00           O
ATOM   2684  C31 POPEB 159      76.172  97.047  58.165  1.00  0.00           C
ATOM   2685  O32 POPEB 159      75.833  97.776  59.085  1.00  0.00           O
ATOM   2686  C32 POPEB 159      76.393  97.557  56.745  1.00  0.00           C
ATOM   2689  C23 POPEB 159      73.033  93.257  56.355  1.00  0.00           C
ATOM   2692  C24 POPEB 159      72.832  92.327  55.155  1.00  0.00           C
ATOM   2695  C25 POPEB 159      71.742  92.808  54.155  1.00  0.00           C
ATOM   2698  C26 POPEB 159      72.083  93.997  53.245  1.00  0.00           C
ATOM   2701  C27 POPEB 159      71.013  94.188  52.155  1.00  0.00           C
ATOM   2704  C28 POPEB 159      70.992  95.607  51.535  1.00  0.00           C
ATOM   2707  C29 POPEB 159      69.983  95.738  50.425  1.00  0.00           C
ATOM   2709 0C21 POPEB 159      69.403  96.867  49.985  1.00  0.00           C
ATOM   2711 1C21 POPEB 159      69.672  98.268  50.485  1.00  0.00           C
ATOM   2714 2C21 POPEB 159      70.343  99.157  49.415  1.00  0.00           C
ATOM   2717 3C21 POPEB 159      69.522 100.407  49.055  1.00  0.00           C
ATOM   2720 4C21 POPEB 159      69.732 100.878  47.605  1.00  0.00           C
ATOM   2723 5C21 POPEB 159      71.083 101.558  47.365  1.00  0.00           C
ATOM   2726 6C21 POPEB 159      71.363 101.697  45.865  1.00  0.00           C
ATOM   2729 7C21 POPEB 159      72.793 102.158  45.555  1.00  0.00           C
ATOM   2732 8C21 POPEB 159      73.132 102.028  44.075  1.00  0.00           C
ATOM   2736  C33 POPEB 159      75.343  97.117  55.715  1.00  0.00           C
ATOM   2739  C34 POPEB 159      75.973  97.137  54.315  1.00  0.00           C
ATOM   2742  C35 POPEB 159      74.953  97.268  53.175  1.00  0.00           C
ATOM   2745  C36 POPEB 159      75.613  97.317  51.785  1.00  0.00           C
ATOM   2748  C37 POPEB 159      74.613  97.668  50.685  1.00  0.00           C
ATOM   2751  C38 POPEB 159      75.283  98.057  49.355  1.00  0.00           C
ATOM   2754  C39 POPEB 159      74.293  98.577  48.305  1.00  0.00           C
ATOM   2757 0C31 POPEB 159      73.433  97.467  47.675  1.00  0.00           C
ATOM   2760 1C31 POPEB 159      72.632  97.977  46.465  1.00  0.00           C
ATOM   2763 2C31 POPEB 159      71.882  96.878  45.705  1.00  0.00           C
ATOM   2766 3C31 POPEB 159      70.772  96.197  46.525  1.00  0.00           C
ATOM   2769 4C31 POPEB 159      69.973  95.188  45.695  1.00  0.00           C
ATOM   2772 5C31 POPEB 159      69.003  94.357  46.545  1.00  0.00           C
ATOM   2775 6C31 POPEB 159      68.132  93.396  45.715  1.00  0.00           C
ATOM   2779  NH3 POPEC 160     103.842  91.967  20.725  1.00  0.00           N
ATOM   2783  C12 POPEC 160     104.172  90.507  20.545  1.00  0.00           C
ATOM   2786  C11 POPEC 160     105.143  90.276  19.355  1.00  0.00           C
ATOM   2789  P   POPEC 160     107.132  88.676  18.785  1.00  0.00           P
ATOM   2790  O13 POPEC 160     106.162  87.808  18.115  1.00  0.00           O
ATOM   2791  O14 POPEC 160     107.972  89.528  17.905  1.00  0.00           O
ATOM   2792  O11 POPEC 160     108.043  87.788  19.735  1.00  0.00           O
ATOM   2793  O12 POPEC 160     106.342  89.617  19.785  1.00  0.00           O
ATOM   2794  C1  POPEC 160     107.552  87.277  20.985  1.00  0.00           C
ATOM   2797  C2  POPEC 160     108.492  87.697  22.145  1.00  0.00           C
ATOM   2799  O21 POPEC 160     108.302  86.807  23.275  1.00  0.00           O
ATOM   2800  C21 POPEC 160     109.123  86.997  24.305  1.00  0.00           C
ATOM   2801  O22 POPEC 160     110.143  87.658  24.275  1.00  0.00           O
ATOM   2802  C22 POPEC 160     108.562  86.337  25.575  1.00  0.00           C
ATOM   2805  C3  POPEC 160     108.283  89.207  22.515  1.00  0.00           C
ATOM   2808  O31 POPEC 160     109.552  89.817  22.765  1.00  0.00           O
ATOM   2809  C31 POPEC 160     109.933  90.457  23.885  1.00  0.00           C
ATOM   2810  O32 POPEC 160     111.103  90.727  24.075  1.00  0.00           O
ATOM   2811  C32 POPEC 160     108.772  90.797  24.845  1.00  0.00           C
ATOM   2814  C23 POPEC 160     109.453  86.526  26.845  1.00  0.00           C
ATOM   2817  C24 POPEC 160     109.113  87.747  27.735  1.00  0.00           C
ATOM   2820  C25 POPEC 160     108.143  87.426  28.895  1.00  0.00           C
ATOM   2823  C26 POPEC 160     108.463  88.168  30.215  1.00  0.00           C
ATOM   2826  C27 POPEC 160     107.543  87.718  31.365  1.00  0.00           C
ATOM   2829  C28 POPEC 160     107.773  88.427  32.715  1.00  0.00           C
ATOM   2832  C29 POPEC 160     109.153  88.268  33.325  1.00  0.00           C
ATOM   2834 0C21 POPEC 160     109.663  89.038  34.305  1.00  0.00           C
ATOM   2836 1C21 POPEC 160     108.992  90.218  34.975  1.00  0.00           C
ATOM   2839 2C21 POPEC 160     109.963  91.328  35.425  1.00  0.00           C
ATOM   2842 3C21 POPEC 160     110.662  91.018  36.765  1.00  0.00           C
ATOM   2845 4C21 POPEC 160     111.613  92.146  37.225  1.00  0.00           C
ATOM   2848 5C21 POPEC 160     112.393  91.797  38.505  1.00  0.00           C
ATOM   2851 6C21 POPEC 160     112.623  93.007  39.425  1.00  0.00           C
ATOM   2854 7C21 POPEC 160     113.522  92.677  40.635  1.00  0.00           C
ATOM   2857 8C21 POPEC 160     113.632  93.816  41.645  1.00  0.00           C
ATOM   2861  C33 POPEC 160     109.153  91.517  26.165  1.00  0.00           C
ATOM   2864  C34 POPEC 160     107.913  92.107  26.855  1.00  0.00           C
ATOM   2867  C35 POPEC 160     107.972  92.087  28.395  1.00  0.00           C
ATOM   2870  C36 POPEC 160     109.213  92.808  28.935  1.00  0.00           C
ATOM   2873  C37 POPEC 160     109.222  92.998  30.465  1.00  0.00           C
ATOM   2876  C38 POPEC 160     110.403  93.886  30.855  1.00  0.00           C
ATOM   2879  C39 POPEC 160     110.612  94.067  32.365  1.00  0.00           C
ATOM   2882 0C31 POPEC 160     109.812  95.218  32.985  1.00  0.00           C
ATOM   2885 1C31 POPEC 160     110.553  95.867  34.165  1.00  0.00           C
ATOM   2888 2C31 POPEC 160     109.823  97.087  34.745  1.00  0.00           C
ATOM   2891 3C31 POPEC 160     108.893  96.748  35.925  1.00  0.00           C
ATOM   2894 4C31 POPEC 160     109.672  96.328  37.185  1.00  0.00           C
ATOM   2897 5C31 POPEC 160     108.772  96.147  38.405  1.00  0.00           C
ATOM   2900 6C31 POPEC 160     109.543  95.697  39.655  1.00  0.00           C
ATOM   2904  NH3 POPED 161     127.183  59.007  16.335  1.00  0.00           N
ATOM   2908  C12 POPED 161     126.973  60.118  17.345  1.00  0.00           C
ATOM   2911  C11 POPED 161     125.562  60.728  17.305  1.00  0.00           C
ATOM   2914  P   POPED 161     124.772  63.097  18.225  1.00  0.00           P
ATOM   2915  O13 POPED 161     124.642  63.418  16.775  1.00  0.00           O
ATOM   2916  O14 POPED 161     123.543  63.208  19.055  1.00  0.00           O
ATOM   2917  O11 POPED 161     125.863  64.027  18.845  1.00  0.00           O
ATOM   2918  O12 POPED 161     125.373  61.628  18.395  1.00  0.00           O
ATOM   2919  C1  POPED 161     126.992  63.678  19.645  1.00  0.00           C
ATOM   2922  C2  POPED 161     126.802  64.217  21.095  1.00  0.00           C
ATOM   2924  O21 POPED 161     128.078  64.287  21.785  1.00  0.00           O
ATOM   2925  C21 POPED 161     128.058  65.198  22.775  1.00  0.00           C
ATOM   2926  O22 POPED 161     127.173  66.007  22.965  1.00  0.00           O
ATOM   2927  C22 POPED 161     129.328  65.068  23.625  1.00  0.00           C
ATOM   2930  C3  POPED 161     125.802  63.337  21.885  1.00  0.00           C
ATOM   2933  O31 POPED 161     124.823  64.138  22.595  1.00  0.00           O
ATOM   2934  C31 POPED 161     124.873  64.128  23.915  1.00  0.00           C
ATOM   2935  O32 POPED 161     125.612  63.447  24.595  1.00  0.00           O
ATOM   2936  C32 POPED 161     123.823  65.097  24.435  1.00  0.00           C
ATOM   2939  C23 POPED 161     129.548  66.268  24.595  1.00  0.00           C
ATOM   2942  C24 POPED 161     129.968  65.857  26.015  1.00  0.00           C
ATOM   2945  C25 POPED 161     128.817  65.618  27.005  1.00  0.00           C
ATOM   2948  C26 POPED 161     129.278  65.808  28.455  1.00  0.00           C
ATOM   2951  C27 POPED 161     128.188  65.528  29.505  1.00  0.00           C
ATOM   2954  C28 POPED 161     128.568  66.067  30.895  1.00  0.00           C
ATOM   2957  C29 POPED 161     127.573  65.728  31.975  1.00  0.00           C
ATOM   2959 0C21 POPED 161     126.453  66.417  32.295  1.00  0.00           C
ATOM   2961 1C21 POPED 161     125.922  67.658  31.615  1.00  0.00           C
ATOM   2964 2C21 POPED 161     125.343  68.707  32.585  1.00  0.00           C
ATOM   2967 3C21 POPED 161     126.392  69.598  33.275  1.00  0.00           C
ATOM   2970 4C21 POPED 161     126.453  69.427  34.805  1.00  0.00           C
ATOM   2973 5C21 POPED 161     125.232  70.007  35.535  1.00  0.00           C
ATOM   2976 6C21 POPED 161     125.553  71.297  36.315  1.00  0.00           C
ATOM   2979 7C21 POPED 161     124.333  71.868  37.055  1.00  0.00           C
ATOM   2982 8C21 POPED 161     124.613  73.168  37.815  1.00  0.00           C
ATOM   2986  C33 POPED 161     123.593  65.027  25.955  1.00  0.00           C
ATOM   2989  C34 POPED 161     124.733  65.688  26.755  1.00  0.00           C
ATOM   2992  C35 POPED 161     124.433  65.808  28.245  1.00  0.00           C
ATOM   2995  C36 POPED 161     124.383  64.478  28.995  1.00  0.00           C
ATOM   2998  C37 POPED 161     123.763  64.628  30.385  1.00  0.00           C
ATOM   3001  C38 POPED 161     123.003  63.387  30.855  1.00  0.00           C
ATOM   3004  C39 POPED 161     121.982  63.728  31.955  1.00  0.00           C
ATOM   3007 0C31 POPED 161     122.602  64.167  33.275  1.00  0.00           C
ATOM   3010 1C31 POPED 161     121.573  64.138  34.415  1.00  0.00           C
ATOM   3013 2C31 POPED 161     122.203  64.208  35.805  1.00  0.00           C
ATOM   3016 3C31 POPED 161     121.283  63.647  36.895  1.00  0.00           C
ATOM   3019 4C31 POPED 161     121.943  63.698  38.285  1.00  0.00           C
ATOM   3022 5C31 POPED 161     121.003  63.368  39.445  1.00  0.00           C
ATOM   3025 6C31 POPED 161     121.683  63.447  40.815  1.00  0.00           C
ATOM   3029  NH3 POPEE 162      80.403  96.337  19.135  1.00  0.00           N
ATOM   3033  C12 POPEE 162      78.942  96.138  18.845  1.00  0.00           C
ATOM   3036  C11 POPEE 162      78.143  97.467  18.895  1.00  0.00           C
ATOM   3039  P   POPEE 162      75.842  96.368  18.195  1.00  0.00           P
ATOM   3040  O13 POPEE 162      74.573  96.888  17.695  1.00  0.00           O
ATOM   3041  O14 POPEE 162      76.413  95.158  17.595  1.00  0.00           O
ATOM   3042  O11 POPEE 162      75.772  96.217  19.755  1.00  0.00           O
ATOM   3043  O12 POPEE 162      76.983  97.478  18.045  1.00  0.00           O
ATOM   3044  C1  POPEE 162      75.613  94.947  20.375  1.00  0.00           C
ATOM   3047  C2  POPEE 162      75.813  95.107  21.905  1.00  0.00           C
ATOM   3049  O21 POPEE 162      74.623  94.808  22.635  1.00  0.00           O
ATOM   3050  C21 POPEE 162      73.533  95.527  22.445  1.00  0.00           C
ATOM   3051  O22 POPEE 162      73.373  96.438  21.655  1.00  0.00           O
ATOM   3052  C22 POPEE 162      72.422  95.018  23.375  1.00  0.00           C
ATOM   3055  C3  POPEE 162      76.403  96.497  22.295  1.00  0.00           C
ATOM   3058  O31 POPEE 162      76.923  96.468  23.635  1.00  0.00           O
ATOM   3059  C31 POPEE 162      77.383  97.636  24.035  1.00  0.00           C
ATOM   3060  O32 POPEE 162      77.492  98.638  23.345  1.00  0.00           O
ATOM   3061  C32 POPEE 162      77.753  97.548  25.515  1.00  0.00           C
ATOM   3064  C23 POPEE 162      72.952  94.347  24.665  1.00  0.00           C
ATOM   3067  C24 POPEE 162      71.882  93.527  25.395  1.00  0.00           C
ATOM   3070  C25 POPEE 162      72.483  92.607  26.465  1.00  0.00           C
ATOM   3073  C26 POPEE 162      72.583  93.257  27.845  1.00  0.00           C
ATOM   3076  C27 POPEE 162      72.013  92.338  28.925  1.00  0.00           C
ATOM   3079  C28 POPEE 162      71.852  93.007  30.295  1.00  0.00           C
ATOM   3082  C29 POPEE 162      71.302  91.988  31.255  1.00  0.00           C
ATOM   3084 0C21 POPEE 162      71.903  91.558  32.385  1.00  0.00           C
ATOM   3086 1C21 POPEE 162      73.213  92.087  32.905  1.00  0.00           C
ATOM   3089 2C21 POPEE 162      73.613  91.418  34.225  1.00  0.00           C
ATOM   3092 3C21 POPEE 162      74.043  89.947  34.055  1.00  0.00           C
ATOM   3095 4C21 POPEE 162      74.553  89.347  35.365  1.00  0.00           C
ATOM   3098 5C21 POPEE 162      75.143  87.938  35.215  1.00  0.00           C
ATOM   3101 6C21 POPEE 162      74.123  86.857  34.855  1.00  0.00           C
ATOM   3104 7C21 POPEE 162      74.672  85.457  35.175  1.00  0.00           C
ATOM   3107 8C21 POPEE 162      73.653  84.337  34.975  1.00  0.00           C
ATOM   3111  C33 POPEE 162      76.663  96.907  26.395  1.00  0.00           C
ATOM   3114  C34 POPEE 162      76.753  95.377  26.565  1.00  0.00           C
ATOM   3117  C35 POPEE 162      77.863  94.957  27.555  1.00  0.00           C
ATOM   3120  C36 POPEE 162      77.422  93.828  28.495  1.00  0.00           C
ATOM   3123  C37 POPEE 162      78.022  93.947  29.905  1.00  0.00           C
ATOM   3126  C38 POPEE 162      77.203  93.208  30.965  1.00  0.00           C
ATOM   3129  C39 POPEE 162      77.132  91.688  30.795  1.00  0.00           C
ATOM   3132 0C31 POPEE 162      78.473  90.998  31.085  1.00  0.00           C
ATOM   3135 1C31 POPEE 162      78.333  89.477  31.105  1.00  0.00           C
ATOM   3138 2C31 POPEE 162      79.242  88.778  32.125  1.00  0.00           C
ATOM   3141 3C31 POPEE 162      78.852  87.298  32.255  1.00  0.00           C
ATOM   3144 4C31 POPEE 162      79.983  86.408  32.795  1.00  0.00           C
ATOM   3147 5C31 POPEE 162      79.513  84.957  32.935  1.00  0.00           C
ATOM   3150 6C31 POPEE 162      80.653  83.956  33.145  1.00  0.00           C
ATOM   3154  NH3 POPEF 163      78.092 101.048  21.935  1.00  0.00           N
ATOM   3158  C12 POPEF 163      78.942 101.937  22.815  1.00  0.00           C
ATOM   3161  C11 POPEF 163      78.643 103.427  22.565  1.00  0.00           C
ATOM   3164  P   POPEF 163      80.863 104.716  22.725  1.00  0.00           P
ATOM   3165  O13 POPEF 163      81.693 103.527  22.475  1.00  0.00           O
ATOM   3166  O14 POPEF 163      80.623 105.577  21.545  1.00  0.00           O
ATOM   3167  O11 POPEF 163      81.602 105.617  23.775  1.00  0.00           O
ATOM   3168  O12 POPEF 163      79.473 104.287  23.345  1.00  0.00           O
ATOM   3169  C1  POPEF 163      81.492 105.387  25.185  1.00  0.00           C
ATOM   3172  C2  POPEF 163      82.312 104.157  25.675  1.00  0.00           C
ATOM   3174  O21 POPEF 163      81.513 102.977  25.905  1.00  0.00           O
ATOM   3175  C21 POPEF 163      80.592 103.027  26.855  1.00  0.00           C
ATOM   3176  O22 POPEF 163      80.263 104.007  27.515  1.00  0.00           O
ATOM   3177  C22 POPEF 163      79.912 101.678  27.005  1.00  0.00           C
ATOM   3180  C3  POPEF 163      83.213 104.507  26.905  1.00  0.00           C
ATOM   3183  O31 POPEF 163      84.172 103.457  27.165  1.00  0.00           O
ATOM   3184  C31 POPEF 163      83.863 102.597  28.105  1.00  0.00           C
ATOM   3185  O32 POPEF 163      82.922 102.668  28.885  1.00  0.00           O
ATOM   3186  C32 POPEF 163      84.832 101.427  27.975  1.00  0.00           C
ATOM   3189  C23 POPEF 163      80.843 100.507  27.415  1.00  0.00           C
ATOM   3192  C24 POPEF 163      80.043  99.197  27.515  1.00  0.00           C
ATOM   3195  C25 POPEF 163      80.092  98.488  28.875  1.00  0.00           C
ATOM   3198  C26 POPEF 163      81.453  97.867  29.215  1.00  0.00           C
ATOM   3201  C27 POPEF 163      81.313  96.748  30.255  1.00  0.00           C
ATOM   3204  C28 POPEF 163      82.643  96.287  30.865  1.00  0.00           C
ATOM   3207  C29 POPEF 163      83.053  97.216  31.985  1.00  0.00           C
ATOM   3209 0C21 POPEF 163      83.003  96.918  33.295  1.00  0.00           C
ATOM   3211 1C21 POPEF 163      82.552  95.607  33.875  1.00  0.00           C
ATOM   3214 2C21 POPEF 163      82.433  95.687  35.405  1.00  0.00           C
ATOM   3217 3C21 POPEF 163      82.233  94.307  36.045  1.00  0.00           C
ATOM   3220 4C21 POPEF 163      82.382  94.357  37.575  1.00  0.00           C
ATOM   3223 5C21 POPEF 163      82.783  93.007  38.175  1.00  0.00           C
ATOM   3226 6C21 POPEF 163      83.333  93.157  39.595  1.00  0.00           C
ATOM   3229 7C21 POPEF 163      83.783  91.827  40.215  1.00  0.00           C
ATOM   3232 8C21 POPEF 163      84.692  92.007  41.435  1.00  0.00           C
ATOM   3236  C33 POPEF 163      84.753 100.407  29.125  1.00  0.00           C
ATOM   3239  C34 POPEF 163      86.082  99.658  29.325  1.00  0.00           C
ATOM   3242  C35 POPEF 163      86.193  98.956  30.675  1.00  0.00           C
ATOM   3245  C36 POPEF 163      86.263  99.897  31.885  1.00  0.00           C
ATOM   3248  C37 POPEF 163      86.293  99.117  33.195  1.00  0.00           C
ATOM   3251  C38 POPEF 163      86.422  99.987  34.445  1.00  0.00           C
ATOM   3254  C39 POPEF 163      85.983  99.207  35.695  1.00  0.00           C
ATOM   3257 0C31 POPEF 163      86.523  99.777  37.005  1.00  0.00           C
ATOM   3260 1C31 POPEF 163      85.823  99.207  38.245  1.00  0.00           C
ATOM   3263 2C31 POPEF 163      85.562  97.697  38.195  1.00  0.00           C
ATOM   3266 3C31 POPEF 163      84.943  97.117  39.475  1.00  0.00           C
ATOM   3269 4C31 POPEF 163      83.673  97.827  39.945  1.00  0.00           C
ATOM   3272 5C31 POPEF 163      83.062  97.158  41.185  1.00  0.00           C
ATOM   3275 6C31 POPEF 163      81.842  97.887  41.755  1.00  0.00           C
ATOM   3279  NH3 POPEG 164      98.403 124.716  20.375  1.00  0.00           N
ATOM   3283  C12 POPEG 164      99.863 124.418  20.405  1.00  0.00           C
ATOM   3286  C11 POPEG 164     100.162 123.418  21.515  1.00  0.00           C
ATOM   3289  P   POPEG 164     102.732 123.676  21.505  1.00  0.00           P
ATOM   3290  O13 POPEG 164     103.852 122.718  21.645  1.00  0.00           O
ATOM   3291  O14 POPEG 164     102.852 124.727  20.465  1.00  0.00           O
ATOM   3292  O11 POPEG 164     102.503 124.367  22.915  1.00  0.00           O
ATOM   3293  O12 POPEG 164     101.433 122.817  21.245  1.00  0.00           O
ATOM   3294  C1  POPEG 164     103.343 125.457  23.325  1.00  0.00           C
ATOM   3297  C2  POPEG 164     104.352 125.078  24.435  1.00  0.00           C
ATOM   3299  O21 POPEG 164     104.963 126.316  24.855  1.00  0.00           O
ATOM   3300  C21 POPEG 164     105.192 126.447  26.155  1.00  0.00           C
ATOM   3301  O22 POPEG 164     104.882 125.646  27.025  1.00  0.00           O
ATOM   3302  C22 POPEG 164     105.933 127.788  26.355  1.00  0.00           C
ATOM   3305  C3  POPEG 164     105.463 124.077  23.975  1.00  0.00           C
ATOM   3308  O31 POPEG 164     106.623 124.217  24.825  1.00  0.00           O
ATOM   3309  C31 POPEG 164     107.802 124.357  24.245  1.00  0.00           C
ATOM   3310  O32 POPEG 164     108.133 123.956  23.145  1.00  0.00           O
ATOM   3311  C32 POPEG 164     108.673 125.197  25.185  1.00  0.00           C
ATOM   3314  C23 POPEG 164     106.043 128.337  27.805  1.00  0.00           C
ATOM   3317  C24 POPEG 164     107.223 127.808  28.645  1.00  0.00           C
ATOM   3320  C25 POPEG 164     106.852 126.608  29.525  1.00  0.00           C
ATOM   3323  C26 POPEG 164     107.653 126.558  30.845  1.00  0.00           C
ATOM   3326  C27 POPEG 164     107.643 125.158  31.465  1.00  0.00           C
ATOM   3329  C28 POPEG 164     107.472 125.118  33.005  1.00  0.00           C
ATOM   3332  C29 POPEG 164     108.722 125.397  33.795  1.00  0.00           C
ATOM   3334 0C21 POPEG 164     108.783 125.557  35.125  1.00  0.00           C
ATOM   3336 1C21 POPEG 164     107.613 125.557  36.075  1.00  0.00           C
ATOM   3339 2C21 POPEG 164     107.393 124.197  36.775  1.00  0.00           C
ATOM   3342 3C21 POPEG 164     108.453 123.847  37.825  1.00  0.00           C
ATOM   3345 4C21 POPEG 164     108.503 122.347  38.175  1.00  0.00           C
ATOM   3348 5C21 POPEG 164     107.172 121.777  38.675  1.00  0.00           C
ATOM   3351 6C21 POPEG 164     107.223 120.267  38.945  1.00  0.00           C
ATOM   3354 7C21 POPEG 164     105.833 119.646  39.075  1.00  0.00           C
ATOM   3357 8C21 POPEG 164     105.852 118.128  39.255  1.00  0.00           C
ATOM   3361  C33 POPEG 164     110.063 124.598  25.465  1.00  0.00           C
ATOM   3364  C34 POPEG 164     110.483 124.917  26.905  1.00  0.00           C
ATOM   3367  C35 POPEG 164     111.883 124.418  27.255  1.00  0.00           C
ATOM   3370  C36 POPEG 164     112.353 124.967  28.605  1.00  0.00           C
ATOM   3373  C37 POPEG 164     113.543 124.188  29.145  1.00  0.00           C
ATOM   3376  C38 POPEG 164     114.082 124.748  30.455  1.00  0.00           C
ATOM   3379  C39 POPEG 164     114.952 123.717  31.165  1.00  0.00           C
ATOM   3382 0C31 POPEG 164     115.693 124.267  32.375  1.00  0.00           C
ATOM   3385 1C31 POPEG 164     116.683 123.247  32.965  1.00  0.00           C
ATOM   3388 2C31 POPEG 164     117.463 123.837  34.145  1.00  0.00           C
ATOM   3391 3C31 POPEG 164     118.933 123.396  34.205  1.00  0.00           C
ATOM   3394 4C31 POPEG 164     119.132 121.918  34.535  1.00  0.00           C
ATOM   3397 5C31 POPEG 164     120.623 121.567  34.655  1.00  0.00           C
ATOM   3400 6C31 POPEG 164     120.892 120.206  35.295  1.00  0.00           C
ATOM   3404  NH3 POPEH 165      61.503  91.896  18.585  1.00  0.00           N
ATOM   3408  C12 POPEH 165      62.613  91.088  19.145  1.00  0.00           C
ATOM   3411  C11 POPEH 165      62.313  89.587  19.065  1.00  0.00           C
ATOM   3414  P   POPEH 165      63.672  87.397  19.375  1.00  0.00           P
ATOM   3415  O13 POPEH 165      63.492  86.997  17.965  1.00  0.00           O
ATOM   3416  O14 POPEH 165      64.992  87.098  19.925  1.00  0.00           O
ATOM   3417  O11 POPEH 165      62.562  86.757  20.305  1.00  0.00           O
ATOM   3418  O12 POPEH 165      63.453  88.938  19.575  1.00  0.00           O
ATOM   3419  C1  POPEH 165      62.713  86.857  21.735  1.00  0.00           C
ATOM   3422  C2  POPEH 165      61.733  85.878  22.435  1.00  0.00           C
ATOM   3424  O21 POPEH 165      62.013  85.817  23.845  1.00  0.00           O
ATOM   3425  C21 POPEH 165      61.443  86.717  24.615  1.00  0.00           C
ATOM   3426  O22 POPEH 165      60.773  87.658  24.215  1.00  0.00           O
ATOM   3427  C22 POPEH 165      61.793  86.408  26.075  1.00  0.00           C
ATOM   3430  C3  POPEH 165      61.893  84.447  21.835  1.00  0.00           C
ATOM   3433  O31 POPEH 165      60.903  83.498  22.285  1.00  0.00           O
ATOM   3434  C31 POPEH 165      59.672  83.676  21.815  1.00  0.00           C
ATOM   3435  O32 POPEH 165      59.332  84.547  21.035  1.00  0.00           O
ATOM   3436  C32 POPEH 165      58.753  82.668  22.485  1.00  0.00           C
ATOM   3439  C23 POPEH 165      61.263  87.426  27.115  1.00  0.00           C
ATOM   3442  C24 POPEH 165      61.352  86.896  28.565  1.00  0.00           C
ATOM   3445  C25 POPEH 165      62.602  87.327  29.355  1.00  0.00           C
ATOM   3448  C26 POPEH 165      62.583  86.717  30.765  1.00  0.00           C
ATOM   3451  C27 POPEH 165      63.503  87.426  31.775  1.00  0.00           C
ATOM   3454  C28 POPEH 165      63.492  86.738  33.165  1.00  0.00           C
ATOM   3457  C29 POPEH 165      62.203  86.918  33.905  1.00  0.00           C
ATOM   3459 0C21 POPEH 165      61.902  86.357  35.095  1.00  0.00           C
ATOM   3461 1C21 POPEH 165      62.783  85.407  35.865  1.00  0.00           C
ATOM   3464 2C21 POPEH 165      61.963  84.357  36.635  1.00  0.00           C
ATOM   3467 3C21 POPEH 165      61.393  84.908  37.955  1.00  0.00           C
ATOM   3470 4C21 POPEH 165      60.363  84.007  38.635  1.00  0.00           C
ATOM   3473 5C21 POPEH 165      60.843  82.566  38.895  1.00  0.00           C
ATOM   3476 6C21 POPEH 165      59.813  81.738  39.675  1.00  0.00           C
ATOM   3479 7C21 POPEH 165      60.303  80.338  40.015  1.00  0.00           C
ATOM   3482 8C21 POPEH 165      59.223  79.467  40.675  1.00  0.00           C
ATOM   3486  C33 POPEH 165      58.823  82.767  24.025  1.00  0.00           C
ATOM   3489  C34 POPEH 165      57.793  81.878  24.715  1.00  0.00           C
ATOM   3492  C35 POPEH 165      57.913  81.938  26.245  1.00  0.00           C
ATOM   3495  C36 POPEH 165      56.923  81.017  26.955  1.00  0.00           C
ATOM   3498  C37 POPEH 165      56.883  81.227  28.475  1.00  0.00           C
ATOM   3501  C38 POPEH 165      57.213  79.957  29.275  1.00  0.00           C
ATOM   3504  C39 POPEH 165      57.233  80.177  30.795  1.00  0.00           C
ATOM   3507 0C31 POPEH 165      55.922  79.798  31.505  1.00  0.00           C
ATOM   3510 1C31 POPEH 165      56.073  79.957  33.025  1.00  0.00           C
ATOM   3513 2C31 POPEH 165      54.852  79.548  33.875  1.00  0.00           C
ATOM   3516 3C31 POPEH 165      54.553  78.037  33.875  1.00  0.00           C
ATOM   3519 4C31 POPEH 165      53.873  77.568  35.175  1.00  0.00           C
ATOM   3522 5C31 POPEH 165      53.672  76.048  35.235  1.00  0.00           C
ATOM   3525 6C31 POPEH 165      53.253  75.548  36.615  1.00  0.00           C
ATOM   3529  NH3 POPEI 166      19.973  22.677  19.195  1.00  0.00           N
ATOM   3533  C12 POPEI 166      18.783  23.558  18.925  1.00  0.00           C
ATOM   3536  C11 POPEI 166      17.473  22.787  19.125  1.00  0.00           C
ATOM   3539  P   POPEI 166      14.903  23.158  19.185  1.00  0.00           P
ATOM   3540  O13 POPEI 166      13.993  23.678  18.155  1.00  0.00           O
ATOM   3541  O14 POPEI 166      14.933  21.677  19.345  1.00  0.00           O
ATOM   3542  O11 POPEI 166      14.553  23.748  20.615  1.00  0.00           O
ATOM   3543  O12 POPEI 166      16.373  23.678  18.955  1.00  0.00           O
ATOM   3544  C1  POPEI 166      15.533  23.997  21.635  1.00  0.00           C
ATOM   3547  C2  POPEI 166      15.433  22.998  22.825  1.00  0.00           C
ATOM   3549  O21 POPEI 166      16.703  22.978  23.515  1.00  0.00           O
ATOM   3550  C21 POPEI 166      16.643  22.647  24.795  1.00  0.00           C
ATOM   3551  O22 POPEI 166      15.633  22.548  25.455  1.00  0.00           O
ATOM   3552  C22 POPEI 166      18.053  22.398  25.325  1.00  0.00           C
ATOM   3555  C3  POPEI 166      15.093  21.548  22.365  1.00  0.00           C
ATOM   3558  O31 POPEI 166      14.943  20.628  23.485  1.00  0.00           O
ATOM   3559  C31 POPEI 166      13.743  20.698  24.055  1.00  0.00           C
ATOM   3560  O32 POPEI 166      12.813  21.378  23.645  1.00  0.00           O
ATOM   3561  C32 POPEI 166      13.693  19.798  25.285  1.00  0.00           C
ATOM   3564  C23 POPEI 166      18.223  22.628  26.845  1.00  0.00           C
ATOM   3567  C24 POPEI 166      17.743  21.467  27.735  1.00  0.00           C
ATOM   3570  C25 POPEI 166      18.352  21.537  29.145  1.00  0.00           C
ATOM   3573  C26 POPEI 166      17.933  20.388  30.085  1.00  0.00           C
ATOM   3576  C27 POPEI 166      18.903  20.247  31.275  1.00  0.00           C
ATOM   3579  C28 POPEI 166      18.523  19.118  32.255  1.00  0.00           C
ATOM   3582  C29 POPEI 166      19.723  18.667  33.055  1.00  0.00           C
ATOM   3584 0C21 POPEI 166      19.733  17.818  34.095  1.00  0.00           C
ATOM   3586 1C21 POPEI 166      18.533  17.148  34.725  1.00  0.00           C
ATOM   3589 2C21 POPEI 166      18.943  16.397  36.005  1.00  0.00           C
ATOM   3592 3C21 POPEI 166      17.743  16.008  36.885  1.00  0.00           C
ATOM   3595 4C21 POPEI 166      18.193  15.348  38.205  1.00  0.00           C
ATOM   3598 5C21 POPEI 166      17.083  15.278  39.275  1.00  0.00           C
ATOM   3601 6C21 POPEI 166      15.983  14.248  38.975  1.00  0.00           C
ATOM   3604 7C21 POPEI 166      14.903  14.248  40.075  1.00  0.00           C
ATOM   3607 8C21 POPEI 166      13.843  13.168  39.875  1.00  0.00           C
ATOM   3611  C33 POPEI 166      12.543  20.198  26.245  1.00  0.00           C
ATOM   3614  C34 POPEI 166      12.373  19.238  27.435  1.00  0.00           C
ATOM   3617  C35 POPEI 166      13.653  19.077  28.275  1.00  0.00           C
ATOM   3620  C36 POPEI 166      13.503  18.087  29.445  1.00  0.00           C
ATOM   3623  C37 POPEI 166      14.763  17.237  29.635  1.00  0.00           C
ATOM   3626  C38 POPEI 166      14.713  16.327  30.875  1.00  0.00           C
ATOM   3629  C39 POPEI 166      15.543  16.878  32.045  1.00  0.00           C
ATOM   3632 0C31 POPEI 166      15.003  16.458  33.425  1.00  0.00           C
ATOM   3635 1C31 POPEI 166      15.163  14.958  33.725  1.00  0.00           C
ATOM   3638 2C31 POPEI 166      14.453  14.578  35.025  1.00  0.00           C
ATOM   3641 3C31 POPEI 166      14.573  13.088  35.375  1.00  0.00           C
ATOM   3644 4C31 POPEI 166      13.883  12.188  34.345  1.00  0.00           C
ATOM   3647 5C31 POPEI 166      13.853  10.698  34.725  1.00  0.00           C
ATOM   3650 6C31 POPEI 166      13.143  10.398  36.035  1.00  0.00           C
ATOM   3654  NH3 POPEJ 167      94.242  -2.797  63.495  1.00  0.00           N
ATOM   3658  C12 POPEJ 167      93.352  -3.988  63.225  1.00  0.00           C
ATOM   3661  C11 POPEJ 167      91.912  -3.568  62.885  1.00  0.00           C
ATOM   3664  P   POPEJ 167      91.333  -1.307  64.145  1.00  0.00           P
ATOM   3665  O13 POPEJ 167      91.453  -0.968  65.575  1.00  0.00           O
ATOM   3666  O14 POPEJ 167      92.382  -0.799  63.245  1.00  0.00           O
ATOM   3667  O11 POPEJ 167      89.912  -0.838  63.645  1.00  0.00           O
ATOM   3668  O12 POPEJ 167      91.283  -2.887  63.975  1.00  0.00           O
ATOM   3669  C1  POPEJ 167      89.183  -1.508  62.615  1.00  0.00           C
ATOM   3672  C2  POPEJ 167      89.172  -0.708  61.295  1.00  0.00           C
ATOM   3674  O21 POPEJ 167      90.143  -1.258  60.375  1.00  0.00           O
ATOM   3675  C21 POPEJ 167      89.812  -1.097  59.095  1.00  0.00           C
ATOM   3676  O22 POPEJ 167      88.713  -0.758  58.695  1.00  0.00           O
ATOM   3677  C22 POPEJ 167      91.043  -1.267  58.205  1.00  0.00           C
ATOM   3680  C3  POPEJ 167      89.453   0.802  61.515  1.00  0.00           C
ATOM   3683  O31 POPEJ 167      88.713   1.576  60.545  1.00  0.00           O
ATOM   3684  C31 POPEJ 167      89.323   2.657  60.075  1.00  0.00           C
ATOM   3685  O32 POPEJ 167      90.452   3.027  60.355  1.00  0.00           O
ATOM   3686  C32 POPEJ 167      88.382   3.436  59.155  1.00  0.00           C
ATOM   3689  C23 POPEJ 167      90.693  -1.299  56.695  1.00  0.00           C
ATOM   3692  C24 POPEJ 167      91.912  -0.968  55.815  1.00  0.00           C
ATOM   3695  C25 POPEJ 167      91.582  -0.939  54.315  1.00  0.00           C
ATOM   3698  C26 POPEJ 167      92.683  -0.258  53.455  1.00  0.00           C
ATOM   3701  C27 POPEJ 167      92.433  -0.387  51.945  1.00  0.00           C
ATOM   3704  C28 POPEJ 167      93.283   0.533  51.045  1.00  0.00           C
ATOM   3707  C29 POPEJ 167      94.742   0.182  51.015  1.00  0.00           C
ATOM   3709 0C21 POPEJ 167      95.472  -0.148  49.925  1.00  0.00           C
ATOM   3711 1C21 POPEJ 167      94.983  -0.338  48.515  1.00  0.00           C
ATOM   3714 2C21 POPEJ 167      95.242   0.852  47.575  1.00  0.00           C
ATOM   3717 3C21 POPEJ 167      94.323   2.048  47.845  1.00  0.00           C
ATOM   3720 4C21 POPEJ 167      94.213   3.018  46.655  1.00  0.00           C
ATOM   3723 5C21 POPEJ 167      95.562   3.576  46.155  1.00  0.00           C
ATOM   3726 6C21 POPEJ 167      95.393   4.768  45.195  1.00  0.00           C
ATOM   3729 7C21 POPEJ 167      95.723   4.427  43.735  1.00  0.00           C
ATOM   3732 8C21 POPEJ 167      95.443   5.576  42.765  1.00  0.00           C
ATOM   3736  C33 POPEJ 167      87.163   2.618  58.655  1.00  0.00           C
ATOM   3739  C34 POPEJ 167      86.173   3.447  57.835  1.00  0.00           C
ATOM   3742  C35 POPEJ 167      86.573   3.786  56.395  1.00  0.00           C
ATOM   3745  C36 POPEJ 167      86.352   2.587  55.465  1.00  0.00           C
ATOM   3748  C37 POPEJ 167      86.663   2.867  53.985  1.00  0.00           C
ATOM   3751  C38 POPEJ 167      86.363   1.648  53.125  1.00  0.00           C
ATOM   3754  C39 POPEJ 167      86.873   1.727  51.685  1.00  0.00           C
ATOM   3757 0C31 POPEJ 167      86.283   0.582  50.865  1.00  0.00           C
ATOM   3760 1C31 POPEJ 167      86.702   0.552  49.395  1.00  0.00           C
ATOM   3763 2C31 POPEJ 167      85.793  -0.387  48.595  1.00  0.00           C
ATOM   3766 3C31 POPEJ 167      86.173  -0.507  47.115  1.00  0.00           C
ATOM   3769 4C31 POPEJ 167      84.943  -0.817  46.255  1.00  0.00           C
ATOM   3772 5C31 POPEJ 167      85.273  -1.109  44.785  1.00  0.00           C
ATOM   3775 6C31 POPEJ 167      84.023  -1.299  43.935  1.00  0.00           C
ATOM   3779  NH3 POPEK 168      37.233 100.087  19.515  1.00  0.00           N
ATOM   3783  C12 POPEK 168      37.013 100.918  20.745  1.00  0.00           C
ATOM   3786  C11 POPEK 168      37.153 102.426  20.455  1.00  0.00           C
ATOM   3789  P   POPEK 168      37.243 104.598  21.995  1.00  0.00           P
ATOM   3790  O13 POPEK 168      35.993 105.397  21.995  1.00  0.00           O
ATOM   3791  O14 POPEK 168      38.273 105.028  21.025  1.00  0.00           O
ATOM   3792  O11 POPEK 168      37.873 104.488  23.445  1.00  0.00           O
ATOM   3793  O12 POPEK 168      36.863 103.117  21.665  1.00  0.00           O
ATOM   3794  C1  POPEK 168      38.112 103.128  23.895  1.00  0.00           C
ATOM   3797  C2  POPEK 168      38.653 103.068  25.345  1.00  0.00           C
ATOM   3799  O21 POPEK 168      39.082 101.738  25.695  1.00  0.00           O
ATOM   3800  C21 POPEK 168      38.223 100.727  25.585  1.00  0.00           C
ATOM   3801  O22 POPEK 168      37.023 100.817  25.385  1.00  0.00           O
ATOM   3802  C22 POPEK 168      38.973  99.396  25.605  1.00  0.00           C
ATOM   3805  C3  POPEK 168      37.643 103.676  26.365  1.00  0.00           C
ATOM   3808  O31 POPEK 168      38.273 104.048  27.605  1.00  0.00           O
ATOM   3809  C31 POPEK 168      38.302 103.138  28.575  1.00  0.00           C
ATOM   3810  O32 POPEK 168      37.783 102.037  28.535  1.00  0.00           O
ATOM   3811  C32 POPEK 168      39.143 103.717  29.715  1.00  0.00           C
ATOM   3814  C23 POPEK 168      38.183  98.278  26.335  1.00  0.00           C
ATOM   3817  C24 POPEK 168      38.413  98.257  27.855  1.00  0.00           C
ATOM   3820  C25 POPEK 168      37.133  98.488  28.665  1.00  0.00           C
ATOM   3823  C26 POPEK 168      37.422  98.588  30.165  1.00  0.00           C
ATOM   3826  C27 POPEK 168      36.153  98.647  31.015  1.00  0.00           C
ATOM   3829  C28 POPEK 168      36.473  98.558  32.525  1.00  0.00           C
ATOM   3832  C29 POPEK 168      35.233  98.778  33.355  1.00  0.00           C
ATOM   3834 0C21 POPEK 168      34.913  99.908  34.025  1.00  0.00           C
ATOM   3836 1C21 POPEK 168      35.723 101.176  34.055  1.00  0.00           C
ATOM   3839 2C21 POPEK 168      36.503 101.347  35.375  1.00  0.00           C
ATOM   3842 3C21 POPEK 168      35.613 101.577  36.605  1.00  0.00           C
ATOM   3845 4C21 POPEK 168      36.463 101.857  37.855  1.00  0.00           C
ATOM   3848 5C21 POPEK 168      35.653 102.098  39.125  1.00  0.00           C
ATOM   3851 6C21 POPEK 168      36.533 102.087  40.385  1.00  0.00           C
ATOM   3854 7C21 POPEK 168      35.763 102.378  41.675  1.00  0.00           C
ATOM   3857 8C21 POPEK 168      36.593 102.107  42.935  1.00  0.00           C
ATOM   3861  C33 POPEK 168      39.453 102.727  30.855  1.00  0.00           C
ATOM   3864  C34 POPEK 168      39.973 103.448  32.115  1.00  0.00           C
ATOM   3867  C35 POPEK 168      38.863 104.207  32.845  1.00  0.00           C
ATOM   3870  C36 POPEK 168      39.053 104.267  34.365  1.00  0.00           C
ATOM   3873  C37 POPEK 168      37.882 105.037  34.985  1.00  0.00           C
ATOM   3876  C38 POPEK 168      37.993 105.367  36.475  1.00  0.00           C
ATOM   3879  C39 POPEK 168      36.762 106.167  36.925  1.00  0.00           C
ATOM   3882 0C31 POPEK 168      36.992 107.007  38.185  1.00  0.00           C
ATOM   3885 1C31 POPEK 168      37.023 106.207  39.485  1.00  0.00           C
ATOM   3888 2C31 POPEK 168      37.203 107.128  40.705  1.00  0.00           C
ATOM   3891 3C31 POPEK 168      37.023 106.386  42.035  1.00  0.00           C
ATOM   3894 4C31 POPEK 168      37.253 107.308  43.245  1.00  0.00           C
ATOM   3897 5C31 POPEK 168      36.723 106.697  44.545  1.00  0.00           C
ATOM   3900 6C31 POPEK 168      37.043 107.537  45.785  1.00  0.00           C
ATOM   3904  NH3 POPEL 169     120.153  55.827  17.375  1.00  0.00           N
ATOM   3908  C12 POPEL 169     120.823  55.557  16.045  1.00  0.00           C
ATOM   3911  C11 POPEL 169     119.893  55.968  14.895  1.00  0.00           C
ATOM   3914  P   POPEL 169     119.683  58.447  13.945  1.00  0.00           P
ATOM   3915  O13 POPEL 169     118.382  58.628  13.275  1.00  0.00           O
ATOM   3916  O14 POPEL 169     120.872  58.188  13.125  1.00  0.00           O
ATOM   3917  O11 POPEL 169     120.003  59.718  14.845  1.00  0.00           O
ATOM   3918  O12 POPEL 169     119.513  57.337  15.065  1.00  0.00           O
ATOM   3919  C1  POPEL 169     119.062  60.257  15.775  1.00  0.00           C
ATOM   3922  C2  POPEL 169     119.473  60.107  17.275  1.00  0.00           C
ATOM   3924  O21 POPEL 169     118.522  60.858  18.065  1.00  0.00           O
ATOM   3925  C21 POPEL 169     118.033  60.208  19.115  1.00  0.00           C
ATOM   3926  O22 POPEL 169     118.463  59.138  19.525  1.00  0.00           O
ATOM   3927  C22 POPEL 169     116.793  60.907  19.685  1.00  0.00           C
ATOM   3930  C3  POPEL 169     120.933  60.618  17.535  1.00  0.00           C
ATOM   3933  O31 POPEL 169     121.602  59.948  18.625  1.00  0.00           O
ATOM   3934  C31 POPEL 169     121.523  60.518  19.825  1.00  0.00           C
ATOM   3935  O32 POPEL 169     120.872  61.518  20.095  1.00  0.00           O
ATOM   3936  C32 POPEL 169     122.363  59.707  20.825  1.00  0.00           C
ATOM   3939  C23 POPEL 169     116.573  60.688  21.205  1.00  0.00           C
ATOM   3942  C24 POPEL 169     115.183  61.178  21.635  1.00  0.00           C
ATOM   3945  C25 POPEL 169     114.622  60.578  22.935  1.00  0.00           C
ATOM   3948  C26 POPEL 169     115.472  60.718  24.205  1.00  0.00           C
ATOM   3951  C27 POPEL 169     114.823  59.918  25.355  1.00  0.00           C
ATOM   3954  C28 POPEL 169     115.662  59.856  26.645  1.00  0.00           C
ATOM   3957  C29 POPEL 169     114.753  59.507  27.795  1.00  0.00           C
ATOM   3959 0C21 POPEL 169     114.943  58.628  28.795  1.00  0.00           C
ATOM   3961 1C21 POPEL 169     116.152  57.778  29.065  1.00  0.00           C
ATOM   3964 2C21 POPEL 169     116.482  57.628  30.575  1.00  0.00           C
ATOM   3967 3C21 POPEL 169     115.602  56.667  31.395  1.00  0.00           C
ATOM   3970 4C21 POPEL 169     114.163  57.127  31.635  1.00  0.00           C
ATOM   3973 5C21 POPEL 169     113.453  56.357  32.755  1.00  0.00           C
ATOM   3976 6C21 POPEL 169     112.113  56.987  33.135  1.00  0.00           C
ATOM   3979 7C21 POPEL 169     111.463  56.347  34.365  1.00  0.00           C
ATOM   3982 8C21 POPEL 169     110.153  57.017  34.775  1.00  0.00           C
ATOM   3986  C33 POPEL 169     122.503  60.318  22.245  1.00  0.00           C
ATOM   3989  C34 POPEL 169     121.333  60.028  23.185  1.00  0.00           C
ATOM   3992  C35 POPEL 169     121.663  60.308  24.665  1.00  0.00           C
ATOM   3995  C36 POPEL 169     120.483  60.068  25.615  1.00  0.00           C
ATOM   3998  C37 POPEL 169     120.863  60.298  27.085  1.00  0.00           C
ATOM   4001  C38 POPEL 169     119.703  60.118  28.075  1.00  0.00           C
ATOM   4004  C39 POPEL 169     120.192  60.378  29.505  1.00  0.00           C
ATOM   4007 0C31 POPEL 169     119.153  60.077  30.595  1.00  0.00           C
ATOM   4010 1C31 POPEL 169     119.742  60.287  31.995  1.00  0.00           C
ATOM   4013 2C31 POPEL 169     118.753  60.068  33.145  1.00  0.00           C
ATOM   4016 3C31 POPEL 169     119.342  60.508  34.495  1.00  0.00           C
ATOM   4019 4C31 POPEL 169     119.613  59.338  35.455  1.00  0.00           C
ATOM   4022 5C31 POPEL 169     119.993  59.818  36.865  1.00  0.00           C
ATOM   4025 6C31 POPEL 169     120.052  58.678  37.895  1.00  0.00           C
ATOM   4029  NH3 POPEM 170     125.332  85.587  16.535  1.00  0.00           N
ATOM   4033  C12 POPEM 170     124.123  86.438  16.795  1.00  0.00           C
ATOM   4036  C11 POPEM 170     123.263  85.867  17.945  1.00  0.00           C
ATOM   4039  P   POPEM 170     120.742  85.638  18.535  1.00  0.00           P
ATOM   4040  O13 POPEM 170     119.803  86.548  19.235  1.00  0.00           O
ATOM   4041  O14 POPEM 170     120.203  84.827  17.435  1.00  0.00           O
ATOM   4042  O11 POPEM 170     121.543  84.777  19.595  1.00  0.00           O
ATOM   4043  O12 POPEM 170     121.973  86.507  17.985  1.00  0.00           O
ATOM   4044  C1  POPEM 170     121.113  83.558  20.195  1.00  0.00           C
ATOM   4047  C2  POPEM 170     120.352  83.828  21.525  1.00  0.00           C
ATOM   4049  O21 POPEM 170     120.742  82.858  22.525  1.00  0.00           O
ATOM   4050  C21 POPEM 170     120.752  83.367  23.755  1.00  0.00           C
ATOM   4051  O22 POPEM 170     120.742  84.547  24.035  1.00  0.00           O
ATOM   4052  C22 POPEM 170     120.602  82.248  24.785  1.00  0.00           C
ATOM   4055  C3  POPEM 170     118.823  83.717  21.295  1.00  0.00           C
ATOM   4058  O31 POPEM 170     118.062  83.527  22.515  1.00  0.00           O
ATOM   4059  C31 POPEM 170     117.713  84.668  23.085  1.00  0.00           C
ATOM   4060  O32 POPEM 170     117.893  85.778  22.595  1.00  0.00           O
ATOM   4061  C32 POPEM 170     117.083  84.367  24.435  1.00  0.00           C
ATOM   4064  C23 POPEM 170     121.253  82.658  26.135  1.00  0.00           C
ATOM   4067  C24 POPEM 170     120.922  81.716  27.305  1.00  0.00           C
ATOM   4070  C25 POPEM 170     121.463  82.248  28.645  1.00  0.00           C
ATOM   4073  C26 POPEM 170     120.713  83.466  29.195  1.00  0.00           C
ATOM   4076  C27 POPEM 170     121.302  83.956  30.525  1.00  0.00           C
ATOM   4079  C28 POPEM 170     120.443  85.018  31.225  1.00  0.00           C
ATOM   4082  C29 POPEM 170     120.953  85.227  32.635  1.00  0.00           C
ATOM   4084 0C21 POPEM 170     120.343  84.838  33.765  1.00  0.00           C
ATOM   4086 1C21 POPEM 170     118.973  84.217  33.865  1.00  0.00           C
ATOM   4089 2C21 POPEM 170     118.283  84.558  35.205  1.00  0.00           C
ATOM   4092 3C21 POPEM 170     118.223  86.067  35.475  1.00  0.00           C
ATOM   4095 4C21 POPEM 170     117.272  86.438  36.635  1.00  0.00           C
ATOM   4098 5C21 POPEM 170     117.563  85.727  37.965  1.00  0.00           C
ATOM   4101 6C21 POPEM 170     118.973  85.988  38.505  1.00  0.00           C
ATOM   4104 7C21 POPEM 170     119.153  85.498  39.945  1.00  0.00           C
ATOM   4107 8C21 POPEM 170     120.382  86.106  40.635  1.00  0.00           C
ATOM   4111  C33 POPEM 170     117.672  85.247  25.555  1.00  0.00           C
ATOM   4114  C34 POPEM 170     117.073  84.897  26.925  1.00  0.00           C
ATOM   4117  C35 POPEM 170     117.452  83.488  27.395  1.00  0.00           C
ATOM   4120  C36 POPEM 170     116.862  83.097  28.755  1.00  0.00           C
ATOM   4123  C37 POPEM 170     117.203  81.646  29.135  1.00  0.00           C
ATOM   4126  C38 POPEM 170     115.992  80.708  29.125  1.00  0.00           C
ATOM   4129  C39 POPEM 170     115.003  80.998  30.275  1.00  0.00           C
ATOM   4132 0C31 POPEM 170     113.753  80.128  30.175  1.00  0.00           C
ATOM   4135 1C31 POPEM 170     112.802  80.268  31.365  1.00  0.00           C
ATOM   4138 2C31 POPEM 170     111.453  79.637  31.015  1.00  0.00           C
ATOM   4141 3C31 POPEM 170     110.403  79.657  32.135  1.00  0.00           C
ATOM   4144 4C31 POPEM 170     110.433  78.447  33.075  1.00  0.00           C
ATOM   4147 5C31 POPEM 170     110.192  77.107  32.365  1.00  0.00           C
ATOM   4150 6C31 POPEM 170     109.963  75.938  33.325  1.00  0.00           C
ATOM   4154  NH3 POPEN 171      27.913  39.127  62.535  1.00  0.00           N
ATOM   4158  C12 POPEN 171      27.013  40.308  62.205  1.00  0.00           C
ATOM   4161  C11 POPEN 171      26.013  40.007  61.055  1.00  0.00           C
ATOM   4164  P   POPEN 171      25.883  37.548  60.095  1.00  0.00           P
ATOM   4165  O13 POPEN 171      27.233  37.868  59.565  1.00  0.00           O
ATOM   4166  O14 POPEN 171      25.673  36.237  60.745  1.00  0.00           O
ATOM   4167  O11 POPEN 171      24.813  37.728  58.955  1.00  0.00           O
ATOM   4168  O12 POPEN 171      25.473  38.678  61.135  1.00  0.00           O
ATOM   4169  C1  POPEN 171      25.063  38.347  57.695  1.00  0.00           C
ATOM   4172  C2  POPEN 171      25.033  37.308  56.525  1.00  0.00           C
ATOM   4174  O21 POPEN 171      23.993  37.597  55.555  1.00  0.00           O
ATOM   4175  C21 POPEN 171      24.163  38.728  54.865  1.00  0.00           C
ATOM   4176  O22 POPEN 171      25.133  39.446  54.925  1.00  0.00           O
ATOM   4177  C22 POPEN 171      22.943  38.958  53.975  1.00  0.00           C
ATOM   4180  C3  POPEN 171      24.813  35.858  57.055  1.00  0.00           C
ATOM   4183  O31 POPEN 171      24.703  34.908  55.975  1.00  0.00           O
ATOM   4184  C31 POPEN 171      24.213  33.718  56.315  1.00  0.00           C
ATOM   4185  O32 POPEN 171      23.903  33.358  57.435  1.00  0.00           O
ATOM   4186  C32 POPEN 171      24.033  32.868  55.065  1.00  0.00           C
ATOM   4189  C23 POPEN 171      23.233  39.658  52.625  1.00  0.00           C
ATOM   4192  C24 POPEN 171      21.973  39.568  51.755  1.00  0.00           C
ATOM   4195  C25 POPEN 171      21.953  40.417  50.475  1.00  0.00           C
ATOM   4198  C26 POPEN 171      23.043  40.077  49.455  1.00  0.00           C
ATOM   4201  C27 POPEN 171      22.683  40.588  48.045  1.00  0.00           C
ATOM   4204  C28 POPEN 171      23.833  40.458  47.015  1.00  0.00           C
ATOM   4207  C29 POPEN 171      24.813  41.597  47.125  1.00  0.00           C
ATOM   4209 0C21 POPEN 171      25.553  42.118  46.125  1.00  0.00           C
ATOM   4211 1C21 POPEN 171      25.653  41.667  44.695  1.00  0.00           C
ATOM   4214 2C21 POPEN 171      27.123  41.507  44.265  1.00  0.00           C
ATOM   4217 3C21 POPEN 171      27.323  41.478  42.735  1.00  0.00           C
ATOM   4220 4C21 POPEN 171      27.843  42.818  42.165  1.00  0.00           C
ATOM   4223 5C21 POPEN 171      27.813  42.847  40.635  1.00  0.00           C
ATOM   4226 6C21 POPEN 171      28.653  43.958  39.995  1.00  0.00           C
ATOM   4229 7C21 POPEN 171      28.313  44.188  38.515  1.00  0.00           C
ATOM   4232 8C21 POPEN 171      29.343  45.037  37.775  1.00  0.00           C
ATOM   4236  C33 POPEN 171      22.623  32.238  55.015  1.00  0.00           C
ATOM   4239  C34 POPEN 171      22.243  31.597  53.675  1.00  0.00           C
ATOM   4242  C35 POPEN 171      22.243  32.548  52.465  1.00  0.00           C
ATOM   4245  C36 POPEN 171      23.473  32.368  51.565  1.00  0.00           C
ATOM   4248  C37 POPEN 171      23.483  33.307  50.345  1.00  0.00           C
ATOM   4251  C38 POPEN 171      24.753  33.158  49.495  1.00  0.00           C
ATOM   4254  C39 POPEN 171      24.583  32.338  48.215  1.00  0.00           C
ATOM   4257 0C31 POPEN 171      24.383  30.828  48.425  1.00  0.00           C
ATOM   4260 1C31 POPEN 171      24.413  30.068  47.085  1.00  0.00           C
ATOM   4263 2C31 POPEN 171      25.433  28.918  47.015  1.00  0.00           C
ATOM   4266 3C31 POPEN 171      25.973  28.737  45.585  1.00  0.00           C
ATOM   4269 4C31 POPEN 171      26.563  27.358  45.305  1.00  0.00           C
ATOM   4272 5C31 POPEN 171      27.143  27.278  43.885  1.00  0.00           C
ATOM   4275 6C31 POPEN 171      27.283  25.847  43.345  1.00  0.00           C
ATOM   4279  NH3 POPEO 172      35.963  52.228  63.675  1.00  0.00           N
ATOM   4283  C12 POPEO 172      37.333  52.647  63.195  1.00  0.00           C
ATOM   4286  C11 POPEO 172      38.413  52.778  64.325  1.00  0.00           C
ATOM   4289  P   POPEO 172      39.573  50.438  64.545  1.00  0.00           P
ATOM   4290  O13 POPEO 172      40.463  50.278  65.725  1.00  0.00           O
ATOM   4291  O14 POPEO 172      38.162  49.998  64.615  1.00  0.00           O
ATOM   4292  O11 POPEO 172      40.293  49.788  63.275  1.00  0.00           O
ATOM   4293  O12 POPEO 172      39.573  51.968  64.145  1.00  0.00           O
ATOM   4294  C1  POPEO 172      39.583  48.878  62.405  1.00  0.00           C
ATOM   4297  C2  POPEO 172      38.763  49.627  61.315  1.00  0.00           C
ATOM   4299  O21 POPEO 172      38.713  48.908  60.075  1.00  0.00           O
ATOM   4300  C21 POPEO 172      37.843  47.917  59.995  1.00  0.00           C
ATOM   4301  O22 POPEO 172      37.203  47.458  60.925  1.00  0.00           O
ATOM   4302  C22 POPEO 172      37.723  47.478  58.535  1.00  0.00           C
ATOM   4305  C3  POPEO 172      39.423  50.988  60.985  1.00  0.00           C
ATOM   4308  O31 POPEO 172      38.583  51.807  60.155  1.00  0.00           O
ATOM   4309  C31 POPEO 172      39.262  52.507  59.255  1.00  0.00           C
ATOM   4310  O32 POPEO 172      40.473  52.488  59.115  1.00  0.00           O
ATOM   4311  C32 POPEO 172      38.293  53.288  58.395  1.00  0.00           C
ATOM   4314  C23 POPEO 172      37.443  48.647  57.555  1.00  0.00           C
ATOM   4317  C24 POPEO 172      37.433  48.197  56.075  1.00  0.00           C
ATOM   4320  C25 POPEO 172      38.773  48.438  55.355  1.00  0.00           C
ATOM   4323  C26 POPEO 172      38.863  47.827  53.945  1.00  0.00           C
ATOM   4326  C27 POPEO 172      37.652  48.107  53.035  1.00  0.00           C
ATOM   4329  C28 POPEO 172      37.903  47.827  51.535  1.00  0.00           C
ATOM   4332  C29 POPEO 172      38.742  48.908  50.875  1.00  0.00           C
ATOM   4334 0C21 POPEO 172      38.693  49.287  49.585  1.00  0.00           C
ATOM   4336 1C21 POPEO 172      37.812  48.717  48.495  1.00  0.00           C
ATOM   4339 2C21 POPEO 172      37.073  49.808  47.695  1.00  0.00           C
ATOM   4342 3C21 POPEO 172      36.203  49.208  46.575  1.00  0.00           C
ATOM   4345 4C21 POPEO 172      35.543  50.257  45.675  1.00  0.00           C
ATOM   4348 5C21 POPEO 172      36.523  51.017  44.765  1.00  0.00           C
ATOM   4351 6C21 POPEO 172      35.823  52.098  43.935  1.00  0.00           C
ATOM   4354 7C21 POPEO 172      36.803  52.857  43.035  1.00  0.00           C
ATOM   4357 8C21 POPEO 172      36.163  53.978  42.215  1.00  0.00           C
ATOM   4361  C33 POPEO 172      38.293  52.808  56.935  1.00  0.00           C
ATOM   4364  C34 POPEO 172      36.922  53.037  56.285  1.00  0.00           C
ATOM   4367  C35 POPEO 172      36.813  52.348  54.925  1.00  0.00           C
ATOM   4370  C36 POPEO 172      37.713  52.987  53.865  1.00  0.00           C
ATOM   4373  C37 POPEO 172      37.643  52.248  52.525  1.00  0.00           C
ATOM   4376  C38 POPEO 172      38.693  52.748  51.525  1.00  0.00           C
ATOM   4379  C39 POPEO 172      38.393  54.147  50.985  1.00  0.00           C
ATOM   4382 0C31 POPEO 172      37.553  54.158  49.705  1.00  0.00           C
ATOM   4385 1C31 POPEO 172      38.352  53.757  48.455  1.00  0.00           C
ATOM   4388 2C31 POPEO 172      38.033  54.567  47.185  1.00  0.00           C
ATOM   4391 3C31 POPEO 172      38.283  56.087  47.295  1.00  0.00           C
ATOM   4394 4C31 POPEO 172      39.742  56.478  47.575  1.00  0.00           C
ATOM   4397 5C31 POPEO 172      39.883  57.978  47.885  1.00  0.00           C
ATOM   4400 6C31 POPEO 172      41.333  58.468  47.895  1.00  0.00           C
ATOM   4404  NH3 POPEP 173      84.113  19.228  19.885  1.00  0.00           N
ATOM   4408  C12 POPEP 173      83.442  18.007  20.435  1.00  0.00           C
ATOM   4411  C11 POPEP 173      84.283  16.748  20.185  1.00  0.00           C
ATOM   4414  P   POPEP 173      83.533  14.917  21.885  1.00  0.00           P
ATOM   4415  O13 POPEP 173      83.922  15.908  22.895  1.00  0.00           O
ATOM   4416  O14 POPEP 173      82.272  14.148  22.065  1.00  0.00           O
ATOM   4417  O11 POPEP 173      84.692  13.888  21.615  1.00  0.00           O
ATOM   4418  O12 POPEP 173      83.503  15.598  20.475  1.00  0.00           O
ATOM   4419  C1  POPEP 173      85.323  13.238  22.715  1.00  0.00           C
ATOM   4422  C2  POPEP 173      86.733  13.847  22.965  1.00  0.00           C
ATOM   4424  O21 POPEP 173      87.633  12.927  23.565  1.00  0.00           O
ATOM   4425  C21 POPEP 173      87.283  12.378  24.685  1.00  0.00           C
ATOM   4426  O22 POPEP 173      86.233  12.528  25.285  1.00  0.00           O
ATOM   4427  C22 POPEP 173      88.473  11.618  25.235  1.00  0.00           C
ATOM   4430  C3  POPEP 173      86.713  15.188  23.755  1.00  0.00           C
ATOM   4433  O31 POPEP 173      88.053  15.648  23.985  1.00  0.00           O
ATOM   4434  C31 POPEP 173      88.603  15.918  25.175  1.00  0.00           C
ATOM   4435  O32 POPEP 173      89.742  16.338  25.305  1.00  0.00           O
ATOM   4436  C32 POPEP 173      87.732  15.588  26.385  1.00  0.00           C
ATOM   4439  C23 POPEP 173      88.683  11.958  26.715  1.00  0.00           C
ATOM   4442  C24 POPEP 173      89.412  10.858  27.485  1.00  0.00           C
ATOM   4445  C25 POPEP 173      89.052  10.938  28.975  1.00  0.00           C
ATOM   4448  C26 POPEP 173      89.943  10.087  29.865  1.00  0.00           C
ATOM   4451  C27 POPEP 173      89.373   9.948  31.285  1.00  0.00           C
ATOM   4454  C28 POPEP 173      90.443   9.768  32.375  1.00  0.00           C
ATOM   4457  C29 POPEP 173      91.352   8.588  32.135  1.00  0.00           C
ATOM   4459 0C21 POPEP 173      92.533   8.438  32.745  1.00  0.00           C
ATOM   4461 1C21 POPEP 173      93.073   9.378  33.795  1.00  0.00           C
ATOM   4464 2C21 POPEP 173      94.132   8.708  34.695  1.00  0.00           C
ATOM   4467 3C21 POPEP 173      94.312   9.448  36.025  1.00  0.00           C
ATOM   4470 4C21 POPEP 173      93.453   8.848  37.145  1.00  0.00           C
ATOM   4473 5C21 POPEP 173      93.533   9.688  38.425  1.00  0.00           C
ATOM   4476 6C21 POPEP 173      92.972   8.988  39.665  1.00  0.00           C
ATOM   4479 7C21 POPEP 173      92.893   9.938  40.855  1.00  0.00           C
ATOM   4482 8C21 POPEP 173      92.493   9.268  42.175  1.00  0.00           C
ATOM   4486  C33 POPEP 173      88.573  15.728  27.675  1.00  0.00           C
ATOM   4489  C34 POPEP 173      87.933  15.078  28.905  1.00  0.00           C
ATOM   4492  C35 POPEP 173      88.852  15.208  30.115  1.00  0.00           C
ATOM   4495  C36 POPEP 173      88.173  14.868  31.445  1.00  0.00           C
ATOM   4498  C37 POPEP 173      89.183  14.378  32.485  1.00  0.00           C
ATOM   4501  C38 POPEP 173      88.613  14.388  33.905  1.00  0.00           C
ATOM   4504  C39 POPEP 173      89.583  13.748  34.905  1.00  0.00           C
ATOM   4507 0C31 POPEP 173      89.242  12.288  35.215  1.00  0.00           C
ATOM   4510 1C31 POPEP 173      90.242  11.688  36.215  1.00  0.00           C
ATOM   4513 2C31 POPEP 173      89.803  10.368  36.865  1.00  0.00           C
ATOM   4516 3C31 POPEP 173      88.433  10.408  37.565  1.00  0.00           C
ATOM   4519 4C31 POPEP 173      88.223  11.628  38.465  1.00  0.00           C
ATOM   4522 5C31 POPEP 173      86.943  11.548  39.295  1.00  0.00           C
ATOM   4525 6C31 POPEP 173      87.073  12.128  40.705  1.00  0.00           C
ATOM   4529  NH3 POPEQ 174      91.753  75.868  62.325  1.00  0.00           N
ATOM   4533  C12 POPEQ 174      92.592  77.067  62.625  1.00  0.00           C
ATOM   4536  C11 POPEQ 174      93.842  77.067  61.735  1.00  0.00           C
ATOM   4539  P   POPEQ 174      96.283  77.537  62.605  1.00  0.00           P
ATOM   4540  O13 POPEQ 174      96.162  76.297  63.405  1.00  0.00           O
ATOM   4541  O14 POPEQ 174      97.083  78.598  63.245  1.00  0.00           O
ATOM   4542  O11 POPEQ 174      96.973  77.147  61.235  1.00  0.00           O
ATOM   4543  O12 POPEQ 174      94.812  78.007  62.215  1.00  0.00           O
ATOM   4544  C1  POPEQ 174      96.463  77.378  59.925  1.00  0.00           C
ATOM   4547  C2  POPEQ 174      96.373  78.897  59.575  1.00  0.00           C
ATOM   4549  O21 POPEQ 174      95.783  79.158  58.285  1.00  0.00           O
ATOM   4550  C21 POPEQ 174      96.363  78.678  57.205  1.00  0.00           C
ATOM   4551  O22 POPEQ 174      97.272  77.867  57.135  1.00  0.00           O
ATOM   4552  C22 POPEQ 174      95.732  79.317  55.975  1.00  0.00           C
ATOM   4555  C3  POPEQ 174      97.763  79.548  59.715  1.00  0.00           C
ATOM   4558  O31 POPEQ 174      97.742  80.988  59.555  1.00  0.00           O
ATOM   4559  C31 POPEQ 174      98.603  81.618  60.355  1.00  0.00           C
ATOM   4560  O32 POPEQ 174      99.312  81.077  61.195  1.00  0.00           O
ATOM   4561  C32 POPEQ 174      98.623  83.107  59.975  1.00  0.00           C
ATOM   4564  C23 POPEQ 174      96.632  79.018  54.775  1.00  0.00           C
ATOM   4567  C24 POPEQ 174      96.162  79.637  53.455  1.00  0.00           C
ATOM   4570  C25 POPEQ 174      97.303  79.628  52.435  1.00  0.00           C
ATOM   4573  C26 POPEQ 174      96.883  80.128  51.055  1.00  0.00           C
ATOM   4576  C27 POPEQ 174      98.073  80.667  50.235  1.00  0.00           C
ATOM   4579  C28 POPEQ 174      97.613  81.558  49.065  1.00  0.00           C
ATOM   4582  C29 POPEQ 174      98.753  82.417  48.565  1.00  0.00           C
ATOM   4584 0C21 POPEQ 174      99.143  82.548  47.285  1.00  0.00           C
ATOM   4586 1C21 POPEQ 174      98.483  81.878  46.105  1.00  0.00           C
ATOM   4589 2C21 POPEQ 174      99.052  80.488  45.815  1.00  0.00           C
ATOM   4592 3C21 POPEQ 174      98.512  79.918  44.495  1.00  0.00           C
ATOM   4595 4C21 POPEQ 174      98.922  78.457  44.315  1.00  0.00           C
ATOM   4598 5C21 POPEQ 174      98.573  77.838  42.965  1.00  0.00           C
ATOM   4601 6C21 POPEQ 174      99.362  78.438  41.795  1.00  0.00           C
ATOM   4604 7C21 POPEQ 174      99.143  77.717  40.465  1.00  0.00           C
ATOM   4607 8C21 POPEQ 174      99.843  78.407  39.285  1.00  0.00           C
ATOM   4611  C33 POPEQ 174      99.143  83.308  58.545  1.00  0.00           C
ATOM   4614  C34 POPEQ 174      99.193  84.757  58.055  1.00  0.00           C
ATOM   4617  C35 POPEQ 174      99.873  84.897  56.675  1.00  0.00           C
ATOM   4620  C36 POPEQ 174     101.363  84.547  56.705  1.00  0.00           C
ATOM   4623  C37 POPEQ 174     102.192  85.188  55.575  1.00  0.00           C
ATOM   4626  C38 POPEQ 174     103.652  84.707  55.615  1.00  0.00           C
ATOM   4629  C39 POPEQ 174     104.502  85.168  54.425  1.00  0.00           C
ATOM   4632 0C31 POPEQ 174     104.812  86.666  54.485  1.00  0.00           C
ATOM   4635 1C31 POPEQ 174     105.773  87.158  53.385  1.00  0.00           C
ATOM   4638 2C31 POPEQ 174     105.813  88.676  53.425  1.00  0.00           C
ATOM   4641 3C31 POPEQ 174     106.873  89.337  52.545  1.00  0.00           C
ATOM   4644 4C31 POPEQ 174     108.302  89.178  53.085  1.00  0.00           C
ATOM   4647 5C31 POPEQ 174     109.242  90.267  52.565  1.00  0.00           C
ATOM   4650 6C31 POPEQ 174     110.513  90.428  53.405  1.00  0.00           C
ATOM   4654  NH3 POPER 175     123.013  98.536  60.745  1.00  0.00           N
ATOM   4658  C12 POPER 175     123.243  98.828  62.185  1.00  0.00           C
ATOM   4661  C11 POPER 175     124.283  99.938  62.315  1.00  0.00           C
ATOM   4664  P   POPER 175     126.442  99.567  60.725  1.00  0.00           P
ATOM   4665  O13 POPER 175     127.767  98.977  60.995  1.00  0.00           O
ATOM   4666  O14 POPER 175     125.623  98.997  59.635  1.00  0.00           O
ATOM   4667  O11 POPER 175     126.643 101.106  60.505  1.00  0.00           O
ATOM   4668  O12 POPER 175     125.592  99.437  62.025  1.00  0.00           O
ATOM   4669  C1  POPER 175     125.673 101.927  59.895  1.00  0.00           C
ATOM   4672  C2  POPER 175     126.112 102.417  58.495  1.00  0.00           C
ATOM   4674  O21 POPER 175     125.022 102.327  57.575  1.00  0.00           O
ATOM   4675  C21 POPER 175     124.082 103.227  57.815  1.00  0.00           C
ATOM   4676  O22 POPER 175     123.833 103.746  58.875  1.00  0.00           O
ATOM   4677  C22 POPER 175     123.392 103.498  56.485  1.00  0.00           C
ATOM   4680  C3  POPER 175     127.303 101.637  57.855  1.00  0.00           C
ATOM   4683  O31 POPER 175     127.867 102.317  56.705  1.00  0.00           O
ATOM   4684  C31 POPER 175     127.213 102.347  55.555  1.00  0.00           C
ATOM   4685  O32 POPER 175     126.213 101.697  55.275  1.00  0.00           O
ATOM   4686  C32 POPER 175     127.898 103.297  54.575  1.00  0.00           C
ATOM   4689  C23 POPER 175     123.302 105.007  56.235  1.00  0.00           C
ATOM   4692  C24 POPER 175     124.622 105.668  55.795  1.00  0.00           C
ATOM   4695  C25 POPER 175     124.272 107.117  55.455  1.00  0.00           C
ATOM   4698  C26 POPER 175     125.332 108.017  54.805  1.00  0.00           C
ATOM   4701  C27 POPER 175     124.683 109.407  54.795  1.00  0.00           C
ATOM   4704  C28 POPER 175     125.463 110.628  54.295  1.00  0.00           C
ATOM   4707  C29 POPER 175     124.602 111.797  54.715  1.00  0.00           C
ATOM   4709 0C21 POPER 175     124.412 112.998  54.125  1.00  0.00           C
ATOM   4711 1C21 POPER 175     125.122 113.588  52.945  1.00  0.00           C
ATOM   4714 2C21 POPER 175     125.813 114.847  53.485  1.00  0.00           C
ATOM   4717 3C21 POPER 175     126.753 115.537  52.495  1.00  0.00           C
ATOM   4720 4C21 POPER 175     127.303 116.827  53.115  1.00  0.00           C
ATOM   4723 5C21 POPER 175     126.423 118.047  52.825  1.00  0.00           C
ATOM   4726 6C21 POPER 175     126.792 119.267  53.695  1.00  0.00           C
ATOM   4729 7C21 POPER 175     125.832 120.428  53.485  1.00  0.00           C
ATOM   4732 8C21 POPER 175     126.042 121.627  54.405  1.00  0.00           C
ATOM   4736  C33 POPER 175     128.588 102.537  53.425  1.00  0.00           C
ATOM   4739  C34 POPER 175     130.118 102.487  53.585  1.00  0.00           C
ATOM   4742  C35 POPER 175     130.828 101.526  52.615  1.00  0.00           C
ATOM   4745  C36 POPER 175     130.597 100.048  52.945  1.00  0.00           C
ATOM   4748  C37 POPER 175     131.357  99.087  52.025  1.00  0.00           C
ATOM   4751  C38 POPER 175     130.907  97.636  52.195  1.00  0.00           C
ATOM   4754  C39 POPER 175     131.658  96.657  51.295  1.00  0.00           C
ATOM   4757 0C31 POPER 175     131.457  96.867  49.775  1.00  0.00           C
ATOM   4760 1C31 POPER 175     132.037  95.697  48.975  1.00  0.00           C
ATOM   4763 2C31 POPER 175     131.988  95.857  47.445  1.00  0.00           C
ATOM   4766 3C31 POPER 175     132.657  94.677  46.725  1.00  0.00           C
ATOM   4769 4C31 POPER 175     132.458  94.687  45.205  1.00  0.00           C
ATOM   4772 5C31 POPER 175     132.978  93.418  44.525  1.00  0.00           C
ATOM   4775 6C31 POPER 175     132.808  93.418  43.005  1.00  0.00           C
ATOM   4779  NH3 POPES 176      17.673 112.058  20.005  1.00  0.00           N
ATOM   4783  C12 POPES 176      18.483 113.297  20.325  1.00  0.00           C
ATOM   4786  C11 POPES 176      18.643 114.238  19.115  1.00  0.00           C
ATOM   4789  P   POPES 176      20.113 116.316  18.415  1.00  0.00           P
ATOM   4790  O13 POPES 176      20.693 115.477  17.355  1.00  0.00           O
ATOM   4791  O14 POPES 176      19.183 117.397  17.995  1.00  0.00           O
ATOM   4792  O11 POPES 176      21.333 116.878  19.285  1.00  0.00           O
ATOM   4793  O12 POPES 176      19.353 115.416  19.495  1.00  0.00           O
ATOM   4794  C1  POPES 176      22.283 115.918  19.835  1.00  0.00           C
ATOM   4797  C2  POPES 176      22.063 115.537  21.335  1.00  0.00           C
ATOM   4799  O21 POPES 176      21.793 116.738  22.085  1.00  0.00           O
ATOM   4800  C21 POPES 176      21.073 116.538  23.185  1.00  0.00           C
ATOM   4801  O22 POPES 176      20.363 115.568  23.405  1.00  0.00           O
ATOM   4802  C22 POPES 176      21.353 117.677  24.155  1.00  0.00           C
ATOM   4805  C3  POPES 176      23.333 114.847  21.935  1.00  0.00           C
ATOM   4808  O31 POPES 176      23.093 114.217  23.215  1.00  0.00           O
ATOM   4809  C31 POPES 176      22.523 113.007  23.115  1.00  0.00           C
ATOM   4810  O32 POPES 176      22.313 112.426  22.065  1.00  0.00           O
ATOM   4811  C32 POPES 176      22.223 112.438  24.495  1.00  0.00           C
ATOM   4814  C23 POPES 176      20.913 117.338  25.595  1.00  0.00           C
ATOM   4817  C24 POPES 176      21.723 118.057  26.685  1.00  0.00           C
ATOM   4820  C25 POPES 176      21.563 117.347  28.035  1.00  0.00           C
ATOM   4823  C26 POPES 176      22.223 118.077  29.215  1.00  0.00           C
ATOM   4826  C27 POPES 176      21.813 117.457  30.555  1.00  0.00           C
ATOM   4829  C28 POPES 176      22.443 118.157  31.765  1.00  0.00           C
ATOM   4832  C29 POPES 176      21.793 117.747  33.065  1.00  0.00           C
ATOM   4834 0C21 POPES 176      20.643 118.247  33.555  1.00  0.00           C
ATOM   4836 1C21 POPES 176      19.813 119.307  32.875  1.00  0.00           C
ATOM   4839 2C21 POPES 176      19.203 120.407  33.765  1.00  0.00           C
ATOM   4842 3C21 POPES 176      20.213 121.207  34.585  1.00  0.00           C
ATOM   4845 4C21 POPES 176      19.643 122.557  35.045  1.00  0.00           C
ATOM   4848 5C21 POPES 176      20.613 123.357  35.925  1.00  0.00           C
ATOM   4851 6C21 POPES 176      20.133 124.786  36.225  1.00  0.00           C
ATOM   4854 7C21 POPES 176      20.093 125.697  34.985  1.00  0.00           C
ATOM   4857 8C21 POPES 176      19.753 127.146  35.305  1.00  0.00           C
ATOM   4861  C33 POPES 176      21.563 113.427  25.485  1.00  0.00           C
ATOM   4864  C34 POPES 176      21.433 112.837  26.885  1.00  0.00           C
ATOM   4867  C35 POPES 176      20.483 113.606  27.815  1.00  0.00           C
ATOM   4870  C36 POPES 176      20.843 113.357  29.285  1.00  0.00           C
ATOM   4873  C37 POPES 176      19.783 113.847  30.265  1.00  0.00           C
ATOM   4876  C38 POPES 176      20.173 113.597  31.725  1.00  0.00           C
ATOM   4879  C39 POPES 176      19.083 112.827  32.485  1.00  0.00           C
ATOM   4882 0C31 POPES 176      19.683 112.158  33.715  1.00  0.00           C
ATOM   4885 1C31 POPES 176      18.703 111.307  34.525  1.00  0.00           C
ATOM   4888 2C31 POPES 176      19.463 110.638  35.675  1.00  0.00           C
ATOM   4891 3C31 POPES 176      18.633 110.438  36.945  1.00  0.00           C
ATOM   4894 4C31 POPES 176      19.573 110.387  38.155  1.00  0.00           C
ATOM   4897 5C31 POPES 176      18.873 110.158  39.495  1.00  0.00           C
ATOM   4900 6C31 POPES 176      19.873 110.177  40.645  1.00  0.00           C
ATOM   4904  NH3 POPET 177      97.723  93.278  63.125  1.00  0.00           N
ATOM   4908  C12 POPET 177      96.492  93.177  62.265  1.00  0.00           C
ATOM   4911  C11 POPET 177      95.253  92.737  63.065  1.00  0.00           C
ATOM   4914  P   POPET 177      93.413  94.607  62.815  1.00  0.00           P
ATOM   4915  O13 POPET 177      92.043  94.617  62.245  1.00  0.00           O
ATOM   4916  O14 POPET 177      93.483  94.856  64.265  1.00  0.00           O
ATOM   4917  O11 POPET 177      94.312  95.628  62.035  1.00  0.00           O
ATOM   4918  O12 POPET 177      94.073  93.227  62.435  1.00  0.00           O
ATOM   4919  C1  POPET 177      94.492  95.537  60.605  1.00  0.00           C
ATOM   4922  C2  POPET 177      93.283  96.128  59.825  1.00  0.00           C
ATOM   4924  O21 POPET 177      93.453  96.337  58.415  1.00  0.00           O
ATOM   4925  C21 POPET 177      94.263  95.668  57.635  1.00  0.00           C
ATOM   4926  O22 POPET 177      95.232  94.996  57.945  1.00  0.00           O
ATOM   4927  C22 POPET 177      93.763  95.837  56.195  1.00  0.00           C
ATOM   4930  C3  POPET 177      92.812  97.447  60.495  1.00  0.00           C
ATOM   4933  O31 POPET 177      91.693  98.027  59.785  1.00  0.00           O
ATOM   4934  C31 POPET 177      92.002  99.007  58.945  1.00  0.00           C
ATOM   4935  O32 POPET 177      93.112  99.488  58.805  1.00  0.00           O
ATOM   4936  C32 POPET 177      90.773  99.418  58.145  1.00  0.00           C
ATOM   4939  C23 POPET 177      94.843  95.527  55.115  1.00  0.00           C
ATOM   4942  C24 POPET 177      94.222  95.358  53.725  1.00  0.00           C
ATOM   4945  C25 POPET 177      95.253  95.397  52.585  1.00  0.00           C
ATOM   4948  C26 POPET 177      94.602  95.557  51.205  1.00  0.00           C
ATOM   4951  C27 POPET 177      95.633  95.778  50.095  1.00  0.00           C
ATOM   4954  C28 POPET 177      94.983  96.058  48.725  1.00  0.00           C
ATOM   4957  C29 POPET 177      96.022  96.438  47.695  1.00  0.00           C
ATOM   4959 0C21 POPET 177      96.243  95.826  46.515  1.00  0.00           C
ATOM   4961 1C21 POPET 177      95.503  94.628  45.975  1.00  0.00           C
ATOM   4964 2C21 POPET 177      95.852  94.307  44.505  1.00  0.00           C
ATOM   4967 3C21 POPET 177      95.043  95.148  43.515  1.00  0.00           C
ATOM   4970 4C21 POPET 177      95.443  94.996  42.035  1.00  0.00           C
ATOM   4973 5C21 POPET 177      95.253  93.588  41.465  1.00  0.00           C
ATOM   4976 6C21 POPET 177      96.562  92.808  41.265  1.00  0.00           C
ATOM   4979 7C21 POPET 177      96.302  91.468  40.575  1.00  0.00           C
ATOM   4982 8C21 POPET 177      97.543  90.617  40.335  1.00  0.00           C
ATOM   4986  C33 POPET 177      90.983  99.367  56.615  1.00  0.00           C
ATOM   4989  C34 POPET 177      89.672  99.567  55.855  1.00  0.00           C
ATOM   4992  C35 POPET 177      89.043  98.238  55.405  1.00  0.00           C
ATOM   4995  C36 POPET 177      87.672  98.418  54.715  1.00  0.00           C
ATOM   4998  C37 POPET 177      87.723  99.248  53.425  1.00  0.00           C
ATOM   5001  C38 POPET 177      86.352  99.307  52.735  1.00  0.00           C
ATOM   5004  C39 POPET 177      86.132 100.537  51.855  1.00  0.00           C
ATOM   5007 0C31 POPET 177      86.803 100.457  50.485  1.00  0.00           C
ATOM   5010 1C31 POPET 177      86.293 101.608  49.615  1.00  0.00           C
ATOM   5013 2C31 POPET 177      86.823 101.567  48.175  1.00  0.00           C
ATOM   5016 3C31 POPET 177      86.183 102.636  47.275  1.00  0.00           C
ATOM   5019 4C31 POPET 177      86.243 104.038  47.895  1.00  0.00           C
ATOM   5022 5C31 POPET 177      85.833 105.158  46.935  1.00  0.00           C
ATOM   5025 6C31 POPET 177      86.293 106.517  47.425  1.00  0.00           C
ATOM   5029  NH3 POPEU 178     130.397 125.346  19.915  1.00  0.00           N
ATOM   5033  C12 POPEU 178     129.787 123.987  20.075  1.00  0.00           C
ATOM   5036  C11 POPEU 178     128.748 123.778  18.985  1.00  0.00           C
ATOM   5039  P   POPEU 178     126.793 122.168  19.565  1.00  0.00           P
ATOM   5040  O13 POPEU 178     125.843 123.077  18.905  1.00  0.00           O
ATOM   5041  O14 POPEU 178     126.503 120.738  19.395  1.00  0.00           O
ATOM   5042  O11 POPEU 178     126.862 122.507  21.105  1.00  0.00           O
ATOM   5043  O12 POPEU 178     128.257 122.447  19.045  1.00  0.00           O
ATOM   5044  C1  POPEU 178     126.132 121.697  22.035  1.00  0.00           C
ATOM   5047  C2  POPEU 178     126.852 121.596  23.395  1.00  0.00           C
ATOM   5049  O21 POPEU 178     126.912 120.218  23.825  1.00  0.00           O
ATOM   5050  C21 POPEU 178     125.752 119.646  24.155  1.00  0.00           C
ATOM   5051  O22 POPEU 178     124.672 120.197  24.115  1.00  0.00           O
ATOM   5052  C22 POPEU 178     126.012 118.177  24.535  1.00  0.00           C
ATOM   5055  C3  POPEU 178     126.222 122.607  24.425  1.00  0.00           C
ATOM   5058  O31 POPEU 178     126.613 122.317  25.775  1.00  0.00           O
ATOM   5059  C31 POPEU 178     126.203 123.247  26.645  1.00  0.00           C
ATOM   5060  O32 POPEU 178     125.463 124.166  26.405  1.00  0.00           O
ATOM   5061  C32 POPEU 178     126.843 122.858  27.975  1.00  0.00           C
ATOM   5064  C23 POPEU 178     124.733 117.356  24.795  1.00  0.00           C
ATOM   5067  C24 POPEU 178     124.812 116.337  25.955  1.00  0.00           C
ATOM   5070  C25 POPEU 178     125.083 117.018  27.305  1.00  0.00           C
ATOM   5073  C26 POPEU 178     124.783 116.158  28.535  1.00  0.00           C
ATOM   5076  C27 POPEU 178     125.503 116.707  29.785  1.00  0.00           C
ATOM   5079  C28 POPEU 178     125.393 115.808  31.025  1.00  0.00           C
ATOM   5082  C29 POPEU 178     123.973 115.708  31.515  1.00  0.00           C
ATOM   5084 0C21 POPEU 178     123.533 115.857  32.775  1.00  0.00           C
ATOM   5086 1C21 POPEU 178     124.362 116.128  34.005  1.00  0.00           C
ATOM   5089 2C21 POPEU 178     123.503 116.707  35.145  1.00  0.00           C
ATOM   5092 3C21 POPEU 178     124.213 116.678  36.505  1.00  0.00           C
ATOM   5095 4C21 POPEU 178     123.252 116.767  37.715  1.00  0.00           C
ATOM   5098 5C21 POPEU 178     122.382 118.037  37.725  1.00  0.00           C
ATOM   5101 6C21 POPEU 178     121.702 118.278  39.095  1.00  0.00           C
ATOM   5104 7C21 POPEU 178     120.713 119.447  39.075  1.00  0.00           C
ATOM   5107 8C21 POPEU 178     120.203 119.838  40.475  1.00  0.00           C
ATOM   5111  C33 POPEU 178     126.442 123.527  29.305  1.00  0.00           C
ATOM   5114  C34 POPEU 178     126.882 122.528  30.385  1.00  0.00           C
ATOM   5117  C35 POPEU 178     126.563 122.877  31.835  1.00  0.00           C
ATOM   5120  C36 POPEU 178     127.183 121.827  32.765  1.00  0.00           C
ATOM   5123  C37 POPEU 178     126.772 122.007  34.225  1.00  0.00           C
ATOM   5126  C38 POPEU 178     127.613 121.176  35.205  1.00  0.00           C
ATOM   5129  C39 POPEU 178     129.048 121.717  35.365  1.00  0.00           C
ATOM   5132 0C31 POPEU 178     129.698 121.287  36.695  1.00  0.00           C
ATOM   5135 1C31 POPEU 178     131.058 121.947  36.895  1.00  0.00           C
ATOM   5138 2C31 POPEU 178     131.817 121.447  38.135  1.00  0.00           C
ATOM   5141 3C31 POPEU 178     131.507 122.227  39.425  1.00  0.00           C
ATOM   5144 4C31 POPEU 178     132.067 123.658  39.405  1.00  0.00           C
ATOM   5147 5C31 POPEU 178     131.938 124.396  40.735  1.00  0.00           C
ATOM   5150 6C31 POPEU 178     132.287 125.887  40.625  1.00  0.00           C
ATOM   5154  NH3 POPEV 179      95.942  43.568  58.315  1.00  0.00           N
ATOM   5158  C12 POPEV 179      95.602  42.378  59.165  1.00  0.00           C
ATOM   5161  C11 POPEV 179      96.883  41.647  59.595  1.00  0.00           C
ATOM   5164  P   POPEV 179      97.623  39.938  61.435  1.00  0.00           P
ATOM   5165  O13 POPEV 179      98.973  40.518  61.215  1.00  0.00           O
ATOM   5166  O14 POPEV 179      97.063  39.928  62.805  1.00  0.00           O
ATOM   5167  O11 POPEV 179      97.633  38.438  60.875  1.00  0.00           O
ATOM   5168  O12 POPEV 179      96.543  40.577  60.485  1.00  0.00           O
ATOM   5169  C1  POPEV 179      97.863  38.338  59.455  1.00  0.00           C
ATOM   5172  C2  POPEV 179      97.913  36.888  58.935  1.00  0.00           C
ATOM   5174  O21 POPEV 179      98.193  36.857  57.525  1.00  0.00           O
ATOM   5175  C21 POPEV 179      97.253  37.168  56.645  1.00  0.00           C
ATOM   5176  O22 POPEV 179      96.132  37.557  56.875  1.00  0.00           O
ATOM   5177  C22 POPEV 179      97.863  36.897  55.275  1.00  0.00           C
ATOM   5180  C3  POPEV 179      96.693  36.058  59.375  1.00  0.00           C
ATOM   5183  O31 POPEV 179      96.943  34.698  58.995  1.00  0.00           O
ATOM   5184  C31 POPEV 179      95.942  34.097  58.385  1.00  0.00           C
ATOM   5185  O32 POPEV 179      94.812  34.528  58.285  1.00  0.00           O
ATOM   5186  C32 POPEV 179      96.473  32.858  57.665  1.00  0.00           C
ATOM   5189  C23 POPEV 179      96.893  37.127  54.105  1.00  0.00           C
ATOM   5192  C24 POPEV 179      97.623  36.978  52.775  1.00  0.00           C
ATOM   5195  C25 POPEV 179      96.803  37.518  51.615  1.00  0.00           C
ATOM   5198  C26 POPEV 179      97.602  37.708  50.325  1.00  0.00           C
ATOM   5201  C27 POPEV 179      96.683  38.208  49.215  1.00  0.00           C
ATOM   5204  C28 POPEV 179      97.343  38.237  47.835  1.00  0.00           C
ATOM   5207  C29 POPEV 179      98.203  39.458  47.665  1.00  0.00           C
ATOM   5209 0C21 POPEV 179      98.323  40.188  46.545  1.00  0.00           C
ATOM   5211 1C21 POPEV 179      97.643  39.928  45.225  1.00  0.00           C
ATOM   5214 2C21 POPEV 179      98.643  39.338  44.195  1.00  0.00           C
ATOM   5217 3C21 POPEV 179      97.952  38.827  42.915  1.00  0.00           C
ATOM   5220 4C21 POPEV 179      98.953  38.247  41.905  1.00  0.00           C
ATOM   5223 5C21 POPEV 179      99.823  39.318  41.215  1.00  0.00           C
ATOM   5226 6C21 POPEV 179     101.293  38.917  40.995  1.00  0.00           C
ATOM   5229 7C21 POPEV 179     102.052  38.607  42.295  1.00  0.00           C
ATOM   5232 8C21 POPEV 179     103.573  38.507  42.115  1.00  0.00           C
ATOM   5236  C33 POPEV 179      96.943  33.298  56.265  1.00  0.00           C
ATOM   5239  C34 POPEV 179      96.473  32.388  55.135  1.00  0.00           C
ATOM   5242  C35 POPEV 179      96.613  33.128  53.805  1.00  0.00           C
ATOM   5245  C36 POPEV 179      96.012  32.398  52.595  1.00  0.00           C
ATOM   5248  C37 POPEV 179      95.813  33.388  51.445  1.00  0.00           C
ATOM   5251  C38 POPEV 179      95.232  32.757  50.165  1.00  0.00           C
ATOM   5254  C39 POPEV 179      96.222  32.787  48.995  1.00  0.00           C
ATOM   5257 0C31 POPEV 179      95.522  32.518  47.655  1.00  0.00           C
ATOM   5260 1C31 POPEV 179      96.422  32.807  46.455  1.00  0.00           C
ATOM   5263 2C31 POPEV 179      95.662  32.757  45.125  1.00  0.00           C
ATOM   5266 3C31 POPEV 179      96.422  33.408  43.965  1.00  0.00           C
ATOM   5269 4C31 POPEV 179      97.683  32.638  43.565  1.00  0.00           C
ATOM   5272 5C31 POPEV 179      98.422  33.278  42.385  1.00  0.00           C
ATOM   5275 6C31 POPEV 179      99.663  32.487  41.935  1.00  0.00           C
ATOM   5279  NH3 POPEW 180     119.342 120.037  60.975  1.00  0.00           N
ATOM   5283  C12 POPEW 180     119.463 120.617  62.345  1.00  0.00           C
ATOM   5286  C11 POPEW 180     118.802 122.007  62.435  1.00  0.00           C
ATOM   5289  P   POPEW 180     120.583 123.787  61.795  1.00  0.00           P
ATOM   5290  O13 POPEW 180     120.153 124.967  62.565  1.00  0.00           O
ATOM   5291  O14 POPEW 180     121.623 122.928  62.355  1.00  0.00           O
ATOM   5292  O11 POPEW 180     121.073 124.318  60.395  1.00  0.00           O
ATOM   5293  O12 POPEW 180     119.312 122.897  61.445  1.00  0.00           O
ATOM   5294  C1  POPEW 180     120.992 123.477  59.245  1.00  0.00           C
ATOM   5297  C2  POPEW 180     119.672 123.778  58.495  1.00  0.00           C
ATOM   5299  O21 POPEW 180     119.533 122.907  57.365  1.00  0.00           O
ATOM   5300  C21 POPEW 180     120.283 123.146  56.315  1.00  0.00           C
ATOM   5301  O22 POPEW 180     121.243 123.898  56.255  1.00  0.00           O
ATOM   5302  C22 POPEW 180     119.632 122.496  55.115  1.00  0.00           C
ATOM   5305  C3  POPEW 180     119.543 125.308  58.175  1.00  0.00           C
ATOM   5308  O31 POPEW 180     118.382 125.607  57.365  1.00  0.00           O
ATOM   5309  C31 POPEW 180     118.582 126.418  56.325  1.00  0.00           C
ATOM   5310  O32 POPEW 180     119.642 126.988  56.075  1.00  0.00           O
ATOM   5311  C32 POPEW 180     117.312 126.487  55.455  1.00  0.00           C
ATOM   5314  C23 POPEW 180     120.533 122.528  53.875  1.00  0.00           C
ATOM   5317  C24 POPEW 180     119.683 122.338  52.625  1.00  0.00           C
ATOM   5320  C25 POPEW 180     120.483 122.187  51.335  1.00  0.00           C
ATOM   5323  C26 POPEW 180     119.613 121.927  50.115  1.00  0.00           C
ATOM   5326  C27 POPEW 180     120.363 121.197  49.005  1.00  0.00           C
ATOM   5329  C28 POPEW 180     119.403 120.397  48.115  1.00  0.00           C
ATOM   5332  C29 POPEW 180     120.123 119.727  46.985  1.00  0.00           C
ATOM   5334 0C21 POPEW 180     120.422 120.317  45.805  1.00  0.00           C
ATOM   5336 1C21 POPEW 180     120.052 121.727  45.425  1.00  0.00           C
ATOM   5339 2C21 POPEW 180     119.062 121.717  44.245  1.00  0.00           C
ATOM   5342 3C21 POPEW 180     118.352 123.068  44.075  1.00  0.00           C
ATOM   5345 4C21 POPEW 180     117.493 123.138  42.805  1.00  0.00           C
ATOM   5348 5C21 POPEW 180     118.352 123.268  41.545  1.00  0.00           C
ATOM   5351 6C21 POPEW 180     117.543 123.107  40.265  1.00  0.00           C
ATOM   5354 7C21 POPEW 180     118.382 123.448  39.035  1.00  0.00           C
ATOM   5357 8C21 POPEW 180     117.653 123.177  37.725  1.00  0.00           C
ATOM   5361  C33 POPEW 180     117.592 127.018  54.025  1.00  0.00           C
ATOM   5364  C34 POPEW 180     116.473 126.787  52.985  1.00  0.00           C
ATOM   5367  C35 POPEW 180     115.363 127.846  52.965  1.00  0.00           C
ATOM   5370  C36 POPEW 180     114.352 127.668  51.805  1.00  0.00           C
ATOM   5373  C37 POPEW 180     113.343 128.827  51.735  1.00  0.00           C
ATOM   5376  C38 POPEW 180     112.373 128.827  50.535  1.00  0.00           C
ATOM   5379  C39 POPEW 180     111.263 129.878  50.755  1.00  0.00           C
ATOM   5382 0C31 POPEW 180     110.472 130.283  49.505  1.00  0.00           C
ATOM   5385 1C31 POPEW 180     109.362 129.307  49.095  1.00  0.00           C
ATOM   5388 2C31 POPEW 180     108.183 130.018  48.405  1.00  0.00           C
ATOM   5391 3C31 POPEW 180     107.113 129.057  47.875  1.00  0.00           C
ATOM   5394 4C31 POPEW 180     105.942 129.768  47.175  1.00  0.00           C
ATOM   5397 5C31 POPEW 180     104.963 128.757  46.545  1.00  0.00           C
ATOM   5400 6C31 POPEW 180     104.062 129.367  45.475  1.00  0.00           C
ATOM   5404  NH3 POPEX 181       2.173  57.418  66.035  1.00  0.00           N
ATOM   5408  C12 POPEX 181       2.933  57.007  67.245  1.00  0.00           C
ATOM   5411  C11 POPEX 181       1.963  56.927  68.445  1.00  0.00           C
ATOM   5414  P   POPEX 181       0.083  55.138  67.805  1.00  0.00           P
ATOM   5415  O13 POPEX 181       0.503  54.258  68.925  1.00  0.00           O
ATOM   5416  O14 POPEX 181      -1.357  55.278  67.495  1.00  0.00           O
ATOM   5417  O11 POPEX 181       0.863  54.788  66.455  1.00  0.00           O
ATOM   5418  O12 POPEX 181       0.623  56.597  68.065  1.00  0.00           O
ATOM   5419  C1  POPEX 181       0.443  53.748  65.545  1.00  0.00           C
ATOM   5422  C2  POPEX 181       0.533  54.158  64.015  1.00  0.00           C
ATOM   5424  O21 POPEX 181       1.623  53.428  63.415  1.00  0.00           O
ATOM   5425  C21 POPEX 181       1.663  53.428  62.095  1.00  0.00           C
ATOM   5426  O22 POPEX 181       0.933  54.037  61.345  1.00  0.00           O
ATOM   5427  C22 POPEX 181       2.723  52.478  61.545  1.00  0.00           C
ATOM   5430  C3  POPEX 181       0.723  55.708  63.895  1.00  0.00           C
ATOM   5433  O31 POPEX 181       0.773  56.308  62.575  1.00  0.00           O
ATOM   5434  C31 POPEX 181      -0.317  56.938  62.135  1.00  0.00           C
ATOM   5435  O32 POPEX 181      -1.377  56.987  62.745  1.00  0.00           O
ATOM   5436  C32 POPEX 181      -0.017  57.607  60.795  1.00  0.00           C
ATOM   5439  C23 POPEX 181       2.063  51.368  60.685  1.00  0.00           C
ATOM   5442  C24 POPEX 181       2.853  51.077  59.405  1.00  0.00           C
ATOM   5445  C25 POPEX 181       2.133  50.118  58.445  1.00  0.00           C
ATOM   5448  C26 POPEX 181       1.873  48.738  59.075  1.00  0.00           C
ATOM   5451  C27 POPEX 181       1.603  47.597  58.075  1.00  0.00           C
ATOM   5454  C28 POPEX 181       2.713  47.327  57.035  1.00  0.00           C
ATOM   5457  C29 POPEX 181       4.133  47.418  57.535  1.00  0.00           C
ATOM   5459 0C21 POPEX 181       5.053  46.428  57.605  1.00  0.00           C
ATOM   5461 1C21 POPEX 181       4.863  44.978  57.275  1.00  0.00           C
ATOM   5464 2C21 POPEX 181       5.473  44.507  55.935  1.00  0.00           C
ATOM   5467 3C21 POPEX 181       5.333  45.508  54.775  1.00  0.00           C
ATOM   5470 4C21 POPEX 181       5.313  44.856  53.375  1.00  0.00           C
ATOM   5473 5C21 POPEX 181       6.543  44.007  53.035  1.00  0.00           C
ATOM   5476 6C21 POPEX 181       6.693  43.798  51.515  1.00  0.00           C
ATOM   5479 7C21 POPEX 181       7.793  42.798  51.125  1.00  0.00           C
ATOM   5482 8C21 POPEX 181       7.943  42.588  49.615  1.00  0.00           C
ATOM   5486  C33 POPEX 181       0.353  56.607  59.685  1.00  0.00           C
ATOM   5489  C34 POPEX 181       0.623  57.207  58.295  1.00  0.00           C
ATOM   5492  C35 POPEX 181      -0.537  58.018  57.725  1.00  0.00           C
ATOM   5495  C36 POPEX 181      -0.317  58.387  56.245  1.00  0.00           C
ATOM   5498  C37 POPEX 181      -1.492  59.158  55.635  1.00  0.00           C
ATOM   5501  C38 POPEX 181      -1.347  59.328  54.115  1.00  0.00           C
ATOM   5504  C39 POPEX 181      -0.477  60.528  53.685  1.00  0.00           C
ATOM   5507 0C31 POPEX 181      -1.247  61.847  53.495  1.00  0.00           C
ATOM   5510 1C31 POPEX 181      -0.497  62.838  52.585  1.00  0.00           C
ATOM   5513 2C31 POPEX 181      -1.207  64.188  52.425  1.00  0.00           C
ATOM   5516 3C31 POPEX 181      -0.927  65.167  53.575  1.00  0.00           C
ATOM   5519 4C31 POPEX 181       0.483  65.767  53.495  1.00  0.00           C
ATOM   5522 5C31 POPEX 181       0.733  66.848  54.555  1.00  0.00           C
ATOM   5525 6C31 POPEX 181       2.093  67.527  54.425  1.00  0.00           C
ATOM   5529  NH3 POPEY 182     125.763 107.388  18.495  1.00  0.00           N
ATOM   5533  C12 POPEY 182     125.543 105.918  18.385  1.00  0.00           C
ATOM   5536  C11 POPEY 182     124.482 105.617  17.295  1.00  0.00           C
ATOM   5539  P   POPEY 182     122.843 107.627  16.845  1.00  0.00           P
ATOM   5540  O13 POPEY 182     123.333 109.017  16.755  1.00  0.00           O
ATOM   5541  O14 POPEY 182     121.683 107.227  16.015  1.00  0.00           O
ATOM   5542  O11 POPEY 182     122.643 107.238  18.355  1.00  0.00           O
ATOM   5543  O12 POPEY 182     124.102 106.738  16.485  1.00  0.00           O
ATOM   5544  C1  POPEY 182     121.683 107.907  19.165  1.00  0.00           C
ATOM   5547  C2  POPEY 182     122.122 107.817  20.645  1.00  0.00           C
ATOM   5549  O21 POPEY 182     120.953 108.017  21.455  1.00  0.00           O
ATOM   5550  C21 POPEY 182     121.043 107.507  22.675  1.00  0.00           C
ATOM   5551  O22 POPEY 182     121.982 106.837  23.095  1.00  0.00           O
ATOM   5552  C22 POPEY 182     119.873 108.027  23.495  1.00  0.00           C
ATOM   5555  C3  POPEY 182     123.193 108.898  21.005  1.00  0.00           C
ATOM   5558  O31 POPEY 182     124.403 108.807  20.265  1.00  0.00           O
ATOM   5559  C31 POPEY 182     125.393 109.716  20.505  1.00  0.00           C
ATOM   5560  O32 POPEY 182     126.433 109.677  19.865  1.00  0.00           O
ATOM   5561  C32 POPEY 182     125.143 110.708  21.635  1.00  0.00           C
ATOM   5564  C23 POPEY 182     120.073 107.846  25.015  1.00  0.00           C
ATOM   5567  C24 POPEY 182     119.023 108.597  25.845  1.00  0.00           C
ATOM   5570  C25 POPEY 182     119.632 109.598  26.835  1.00  0.00           C
ATOM   5573  C26 POPEY 182     120.363 108.956  28.015  1.00  0.00           C
ATOM   5576  C27 POPEY 182     119.403 108.488  29.105  1.00  0.00           C
ATOM   5579  C28 POPEY 182     120.102 108.037  30.405  1.00  0.00           C
ATOM   5582  C29 POPEY 182     120.673 109.197  31.185  1.00  0.00           C
ATOM   5584 0C21 POPEY 182     120.162 109.727  32.305  1.00  0.00           C
ATOM   5586 1C21 POPEY 182     118.893 109.287  33.005  1.00  0.00           C
ATOM   5589 2C21 POPEY 182     119.132 108.317  34.175  1.00  0.00           C
ATOM   5592 3C21 POPEY 182     120.083 108.868  35.245  1.00  0.00           C
ATOM   5595 4C21 POPEY 182     119.963 108.138  36.595  1.00  0.00           C
ATOM   5598 5C21 POPEY 182     118.922 108.807  37.505  1.00  0.00           C
ATOM   5601 6C21 POPEY 182     118.813 108.128  38.875  1.00  0.00           C
ATOM   5604 7C21 POPEY 182     118.702 109.137  40.025  1.00  0.00           C
ATOM   5607 8C21 POPEY 182     118.933 108.488  41.385  1.00  0.00           C
ATOM   5611  C33 POPEY 182     126.423 111.526  21.855  1.00  0.00           C
ATOM   5614  C34 POPEY 182     126.333 112.618  22.935  1.00  0.00           C
ATOM   5617  C35 POPEY 182     126.593 112.158  24.375  1.00  0.00           C
ATOM   5620  C36 POPEY 182     127.312 113.238  25.195  1.00  0.00           C
ATOM   5623  C37 POPEY 182     127.113 113.107  26.715  1.00  0.00           C
ATOM   5626  C38 POPEY 182     128.028 114.007  27.545  1.00  0.00           C
ATOM   5629  C39 POPEY 182     129.467 113.477  27.585  1.00  0.00           C
ATOM   5632 0C31 POPEY 182     130.388 114.217  28.575  1.00  0.00           C
ATOM   5635 1C31 POPEY 182     131.718 113.466  28.755  1.00  0.00           C
ATOM   5638 2C31 POPEY 182     132.718 114.147  29.705  1.00  0.00           C
ATOM   5641 3C31 POPEY 182     134.138 113.577  29.595  1.00  0.00           C
ATOM   5644 4C31 POPEY 182     134.287 112.158  30.145  1.00  0.00           C
ATOM   5647 5C31 POPEY 182     135.767 111.767  30.285  1.00  0.00           C
ATOM   5650 6C31 POPEY 182     135.968 110.377  30.875  1.00  0.00           C
ATOM   5654  NH3 POPEZ 183       7.153   1.818  17.725  1.00  0.00           N
ATOM   5658  C12 POPEZ 183       7.813   2.988  18.405  1.00  0.00           C
ATOM   5661  C11 POPEZ 183       8.353   3.978  17.365  1.00  0.00           C
ATOM   5664  P   POPEZ 183       8.323   6.588  17.575  1.00  0.00           P
ATOM   5665  O13 POPEZ 183       9.433   7.208  16.825  1.00  0.00           O
ATOM   5666  O14 POPEZ 183       7.023   6.508  16.875  1.00  0.00           O
ATOM   5667  O11 POPEZ 183       8.073   7.418  18.895  1.00  0.00           O
ATOM   5668  O12 POPEZ 183       8.763   5.158  18.055  1.00  0.00           O
ATOM   5669  C1  POPEZ 183       9.183   7.858  19.685  1.00  0.00           C
ATOM   5672  C2  POPEZ 183       8.703   8.788  20.845  1.00  0.00           C
ATOM   5674  O21 POPEZ 183       7.823   8.108  21.745  1.00  0.00           O
ATOM   5675  C21 POPEZ 183       8.323   7.148  22.495  1.00  0.00           C
ATOM   5676  O22 POPEZ 183       9.493   6.818  22.555  1.00  0.00           O
ATOM   5677  C22 POPEZ 183       7.153   6.548  23.275  1.00  0.00           C
ATOM   5680  C3  POPEZ 183       7.923  10.017  20.275  1.00  0.00           C
ATOM   5683  O31 POPEZ 183       7.113  10.677  21.275  1.00  0.00           O
ATOM   5684  C31 POPEZ 183       7.763  11.448  22.105  1.00  0.00           C
ATOM   5685  O32 POPEZ 183       8.933  11.788  22.015  1.00  0.00           O
ATOM   5686  C32 POPEZ 183       6.873  11.868  23.255  1.00  0.00           C
ATOM   5689  C23 POPEZ 183       7.503   5.438  24.295  1.00  0.00           C
ATOM   5692  C24 POPEZ 183       7.573   5.958  25.745  1.00  0.00           C
ATOM   5695  C25 POPEZ 183       8.673   6.988  26.005  1.00  0.00           C
ATOM   5698  C26 POPEZ 183       8.873   7.248  27.505  1.00  0.00           C
ATOM   5701  C27 POPEZ 183       9.913   8.328  27.805  1.00  0.00           C
ATOM   5704  C28 POPEZ 183       9.983   8.748  29.295  1.00  0.00           C
ATOM   5707  C29 POPEZ 183      10.373   7.608  30.205  1.00  0.00           C
ATOM   5709 0C21 POPEZ 183      10.883   7.718  31.445  1.00  0.00           C
ATOM   5711 1C21 POPEZ 183      11.143   9.008  32.195  1.00  0.00           C
ATOM   5714 2C21 POPEZ 183       9.913   9.458  32.995  1.00  0.00           C
ATOM   5717 3C21 POPEZ 183       9.513   8.498  34.125  1.00  0.00           C
ATOM   5720 4C21 POPEZ 183       8.213   8.948  34.795  1.00  0.00           C
ATOM   5723 5C21 POPEZ 183       7.783   8.058  35.975  1.00  0.00           C
ATOM   5726 6C21 POPEZ 183       6.493   8.588  36.605  1.00  0.00           C
ATOM   5729 7C21 POPEZ 183       5.893   7.668  37.665  1.00  0.00           C
ATOM   5732 8C21 POPEZ 183       4.843   8.378  38.525  1.00  0.00           C
ATOM   5736  C33 POPEZ 183       7.563  11.488  24.585  1.00  0.00           C
ATOM   5739  C34 POPEZ 183       6.623  11.668  25.775  1.00  0.00           C
ATOM   5742  C35 POPEZ 183       7.333  11.618  27.125  1.00  0.00           C
ATOM   5745  C36 POPEZ 183       6.393  11.088  28.215  1.00  0.00           C
ATOM   5748  C37 POPEZ 183       6.783  11.508  29.635  1.00  0.00           C
ATOM   5751  C38 POPEZ 183       5.923  10.767  30.675  1.00  0.00           C
ATOM   5754  C39 POPEZ 183       5.363  11.678  31.765  1.00  0.00           C
ATOM   5757 0C31 POPEZ 183       6.363  12.028  32.875  1.00  0.00           C
ATOM   5760 1C31 POPEZ 183       5.733  12.938  33.935  1.00  0.00           C
ATOM   5763 2C31 POPEZ 183       6.273  12.677  35.345  1.00  0.00           C
ATOM   5766 3C31 POPEZ 183       5.543  13.498  36.425  1.00  0.00           C
ATOM   5769 4C31 POPEZ 183       4.193  12.878  36.835  1.00  0.00           C
ATOM   5772 5C31 POPEZ 183       3.453  13.738  37.865  1.00  0.00           C
ATOM   5775 6C31 POPEZ 183       2.173  13.078  38.395  1.00  0.00           C
ATOM   5779  NH3 POPEa 184      12.883  24.067  62.005  1.00  0.00           N
ATOM   5783  C12 POPEa 184      13.933  23.628  63.005  1.00  0.00           C
ATOM   5786  C11 POPEa 184      13.943  22.098  63.225  1.00  0.00           C
ATOM   5789  P   POPEa 184      12.553  20.757  61.415  1.00  0.00           P
ATOM   5790  O13 POPEa 184      12.433  19.347  61.845  1.00  0.00           O
ATOM   5791  O14 POPEa 184      11.463  21.698  61.775  1.00  0.00           O
ATOM   5792  O11 POPEa 184      12.833  20.887  59.865  1.00  0.00           O
ATOM   5793  O12 POPEa 184      13.883  21.368  62.005  1.00  0.00           O
ATOM   5794  C1  POPEa 184      14.133  21.298  59.385  1.00  0.00           C
ATOM   5797  C2  POPEa 184      14.293  20.998  57.875  1.00  0.00           C
ATOM   5799  O21 POPEa 184      13.973  19.608  57.695  1.00  0.00           O
ATOM   5800  C21 POPEa 184      12.703  19.428  57.335  1.00  0.00           C
ATOM   5801  O22 POPEa 184      12.073  20.177  56.615  1.00  0.00           O
ATOM   5802  C22 POPEa 184      12.213  18.118  57.995  1.00  0.00           C
ATOM   5805  C3  POPEa 184      15.713  21.267  57.295  1.00  0.00           C
ATOM   5808  O31 POPEa 184      15.723  20.968  55.875  1.00  0.00           O
ATOM   5809  C31 POPEa 184      15.383  21.978  55.075  1.00  0.00           C
ATOM   5810  O32 POPEa 184      15.113  23.108  55.415  1.00  0.00           O
ATOM   5811  C32 POPEa 184      15.293  21.418  53.645  1.00  0.00           C
ATOM   5814  C23 POPEa 184      10.683  17.958  58.125  1.00  0.00           C
ATOM   5817  C24 POPEa 184       9.993  17.318  56.915  1.00  0.00           C
ATOM   5820  C25 POPEa 184       9.933  18.237  55.685  1.00  0.00           C
ATOM   5823  C26 POPEa 184       9.173  17.638  54.495  1.00  0.00           C
ATOM   5826  C27 POPEa 184       8.983  18.688  53.385  1.00  0.00           C
ATOM   5829  C28 POPEa 184       8.443  18.118  52.055  1.00  0.00           C
ATOM   5832  C29 POPEa 184       9.483  17.358  51.285  1.00  0.00           C
ATOM   5834 0C21 POPEa 184       9.313  16.898  50.035  1.00  0.00           C
ATOM   5836 1C21 POPEa 184       8.053  17.097  49.225  1.00  0.00           C
ATOM   5839 2C21 POPEa 184       8.243  16.718  47.745  1.00  0.00           C
ATOM   5842 3C21 POPEa 184       8.343  15.208  47.525  1.00  0.00           C
ATOM   5845 4C21 POPEa 184       8.613  14.847  46.055  1.00  0.00           C
ATOM   5848 5C21 POPEa 184       8.143  13.438  45.685  1.00  0.00           C
ATOM   5851 6C21 POPEa 184       6.623  13.328  45.505  1.00  0.00           C
ATOM   5854 7C21 POPEa 184       6.173  11.958  44.985  1.00  0.00           C
ATOM   5857 8C21 POPEa 184       4.663  11.868  44.775  1.00  0.00           C
ATOM   5861  C33 POPEa 184      14.703  22.347  52.575  1.00  0.00           C
ATOM   5864  C34 POPEa 184      14.273  21.568  51.315  1.00  0.00           C
ATOM   5867  C35 POPEa 184      14.953  22.048  50.015  1.00  0.00           C
ATOM   5870  C36 POPEa 184      16.333  21.427  49.745  1.00  0.00           C
ATOM   5873  C37 POPEa 184      16.293  19.908  49.525  1.00  0.00           C
ATOM   5876  C38 POPEa 184      17.553  19.368  48.845  1.00  0.00           C
ATOM   5879  C39 POPEa 184      17.273  18.228  47.865  1.00  0.00           C
ATOM   5882 0C31 POPEa 184      16.393  18.658  46.685  1.00  0.00           C
ATOM   5885 1C31 POPEa 184      16.593  17.757  45.465  1.00  0.00           C
ATOM   5888 2C31 POPEa 184      15.833  18.267  44.235  1.00  0.00           C
ATOM   5891 3C31 POPEa 184      16.453  17.808  42.915  1.00  0.00           C
ATOM   5894 4C31 POPEa 184      17.773  18.528  42.605  1.00  0.00           C
ATOM   5897 5C31 POPEa 184      18.333  18.097  41.245  1.00  0.00           C
ATOM   5900 6C31 POPEa 184      19.783  18.538  41.015  1.00  0.00           C
ATOM   5904  NH3 POPEb 185      52.433  33.438  56.795  1.00  0.00           N
ATOM   5908  C12 POPEb 185      52.033  33.548  58.255  1.00  0.00           C
ATOM   5911  C11 POPEb 185      50.623  32.978  58.605  1.00  0.00           C
ATOM   5914  P   POPEb 185      48.063  33.688  58.795  1.00  0.00           P
ATOM   5915  O13 POPEb 185      47.952  32.737  59.915  1.00  0.00           O
ATOM   5916  O14 POPEb 185      47.443  35.038  58.955  1.00  0.00           O
ATOM   5917  O11 POPEb 185      47.422  33.037  57.525  1.00  0.00           O
ATOM   5918  O12 POPEb 185      49.573  33.908  58.315  1.00  0.00           O
ATOM   5919  C1  POPEb 185      47.523  31.637  57.285  1.00  0.00           C
ATOM   5922  C2  POPEb 185      47.553  31.458  55.755  1.00  0.00           C
ATOM   5924  O21 POPEb 185      47.313  30.128  55.275  1.00  0.00           O
ATOM   5925  C21 POPEb 185      46.223  29.478  55.605  1.00  0.00           C
ATOM   5926  O22 POPEb 185      45.582  29.538  56.635  1.00  0.00           O
ATOM   5927  C22 POPEb 185      45.783  28.708  54.365  1.00  0.00           C
ATOM   5930  C3  POPEb 185      48.903  31.938  55.175  1.00  0.00           C
ATOM   5933  O31 POPEb 185      48.703  32.538  53.885  1.00  0.00           O
ATOM   5934  C31 POPEb 185      49.823  33.068  53.395  1.00  0.00           C
ATOM   5935  O32 POPEb 185      50.953  32.717  53.685  1.00  0.00           O
ATOM   5936  C32 POPEb 185      49.453  34.248  52.485  1.00  0.00           C
ATOM   5939  C23 POPEb 185      44.303  28.288  54.455  1.00  0.00           C
ATOM   5942  C24 POPEb 185      43.882  27.378  53.305  1.00  0.00           C
ATOM   5945  C25 POPEb 185      44.003  28.138  51.985  1.00  0.00           C
ATOM   5948  C26 POPEb 185      43.422  27.448  50.755  1.00  0.00           C
ATOM   5951  C27 POPEb 185      43.573  28.398  49.555  1.00  0.00           C
ATOM   5954  C28 POPEb 185      42.632  28.128  48.375  1.00  0.00           C
ATOM   5957  C29 POPEb 185      42.973  26.878  47.605  1.00  0.00           C
ATOM   5959 0C21 POPEb 185      42.113  26.188  46.855  1.00  0.00           C
ATOM   5961 1C21 POPEb 185      40.662  26.558  46.625  1.00  0.00           C
ATOM   5964 2C21 POPEb 185      40.283  26.558  45.135  1.00  0.00           C
ATOM   5967 3C21 POPEb 185      40.303  25.157  44.505  1.00  0.00           C
ATOM   5970 4C21 POPEb 185      39.602  25.118  43.155  1.00  0.00           C
ATOM   5973 5C21 POPEb 185      39.423  23.678  42.635  1.00  0.00           C
ATOM   5976 6C21 POPEb 185      38.613  23.638  41.345  1.00  0.00           C
ATOM   5979 7C21 POPEb 185      38.203  22.218  40.925  1.00  0.00           C
ATOM   5982 8C21 POPEb 185      37.373  22.208  39.635  1.00  0.00           C
ATOM   5986  C33 POPEb 185      48.463  35.217  53.195  1.00  0.00           C
ATOM   5989  C34 POPEb 185      47.473  35.938  52.275  1.00  0.00           C
ATOM   5992  C35 POPEb 185      47.803  37.398  51.965  1.00  0.00           C
ATOM   5995  C36 POPEb 185      49.093  37.618  51.185  1.00  0.00           C
ATOM   5998  C37 POPEb 185      49.463  39.088  51.155  1.00  0.00           C
ATOM   6001  C38 POPEb 185      50.843  39.287  50.545  1.00  0.00           C
ATOM   6004  C39 POPEb 185      51.382  40.677  50.845  1.00  0.00           C
ATOM   6007 0C31 POPEb 185      52.832  40.817  50.375  1.00  0.00           C
ATOM   6010 1C31 POPEb 185      53.433  42.168  50.775  1.00  0.00           C
ATOM   6013 2C31 POPEb 185      54.933  42.248  50.505  1.00  0.00           C
ATOM   6016 3C31 POPEb 185      55.283  42.087  49.025  1.00  0.00           C
ATOM   6019 4C31 POPEb 185      56.793  42.108  48.785  1.00  0.00           C
ATOM   6022 5C31 POPEb 185      57.172  41.877  47.325  1.00  0.00           C
ATOM   6025 6C31 POPEb 185      58.693  41.888  47.125  1.00  0.00           C
ATOM   6029  NH3 POPEc 186      45.522   5.078  20.255  1.00  0.00           N
ATOM   6033  C12 POPEc 186      46.492   5.868  21.115  1.00  0.00           C
ATOM   6036  C11 POPEc 186      47.602   6.618  20.325  1.00  0.00           C
ATOM   6039  P   POPEc 186      45.933   7.928  18.685  1.00  0.00           P
ATOM   6040  O13 POPEc 186      46.093   9.017  17.685  1.00  0.00           O
ATOM   6041  O14 POPEc 186      44.983   6.848  18.335  1.00  0.00           O
ATOM   6042  O11 POPEc 186      45.382   8.578  19.995  1.00  0.00           O
ATOM   6043  O12 POPEc 186      47.263   7.228  19.085  1.00  0.00           O
ATOM   6044  C1  POPEc 186      45.983   9.698  20.635  1.00  0.00           C
ATOM   6047  C2  POPEc 186      45.573   9.708  22.125  1.00  0.00           C
ATOM   6049  O21 POPEc 186      46.613   9.088  22.905  1.00  0.00           O
ATOM   6050  C21 POPEc 186      47.143   9.858  23.845  1.00  0.00           C
ATOM   6051  O22 POPEc 186      47.053  11.068  23.915  1.00  0.00           O
ATOM   6052  C22 POPEc 186      47.823   8.968  24.905  1.00  0.00           C
ATOM   6055  C3  POPEc 186      44.253   8.918  22.375  1.00  0.00           C
ATOM   6058  O31 POPEc 186      44.003   8.798  23.785  1.00  0.00           O
ATOM   6059  C31 POPEc 186      42.993   8.048  24.255  1.00  0.00           C
ATOM   6060  O32 POPEc 186      42.422   8.288  25.305  1.00  0.00           O
ATOM   6061  C32 POPEc 186      42.733   6.778  23.435  1.00  0.00           C
ATOM   6064  C23 POPEc 186      47.783   9.558  26.335  1.00  0.00           C
ATOM   6067  C24 POPEc 186      48.713   8.868  27.335  1.00  0.00           C
ATOM   6070  C25 POPEc 186      48.092   7.678  28.085  1.00  0.00           C
ATOM   6073  C26 POPEc 186      49.073   7.128  29.125  1.00  0.00           C
ATOM   6076  C27 POPEc 186      48.723   5.738  29.685  1.00  0.00           C
ATOM   6079  C28 POPEc 186      49.983   5.028  30.215  1.00  0.00           C
ATOM   6082  C29 POPEc 186      49.663   3.728  30.925  1.00  0.00           C
ATOM   6084 0C21 POPEc 186      49.723   3.528  32.245  1.00  0.00           C
ATOM   6086 1C21 POPEc 186      50.053   4.568  33.295  1.00  0.00           C
ATOM   6089 2C21 POPEc 186      49.272   4.338  34.595  1.00  0.00           C
ATOM   6092 3C21 POPEc 186      47.753   4.508  34.455  1.00  0.00           C
ATOM   6095 4C21 POPEc 186      47.053   4.258  35.795  1.00  0.00           C
ATOM   6098 5C21 POPEc 186      45.652   4.878  35.845  1.00  0.00           C
ATOM   6101 6C21 POPEc 186      45.183   5.128  37.285  1.00  0.00           C
ATOM   6104 7C21 POPEc 186      43.943   6.028  37.295  1.00  0.00           C
ATOM   6107 8C21 POPEc 186      43.513   6.508  38.675  1.00  0.00           C
ATOM   6111  C33 POPEc 186      41.863   5.748  24.205  1.00  0.00           C
ATOM   6114  C34 POPEc 186      42.263   4.288  23.945  1.00  0.00           C
ATOM   6117  C35 POPEc 186      41.543   3.258  24.845  1.00  0.00           C
ATOM   6120  C36 POPEc 186      41.743   3.478  26.355  1.00  0.00           C
ATOM   6123  C37 POPEc 186      41.283   2.298  27.235  1.00  0.00           C
ATOM   6126  C38 POPEc 186      41.422   2.658  28.715  1.00  0.00           C
ATOM   6129  C39 POPEc 186      41.273   1.498  29.725  1.00  0.00           C
ATOM   6132 0C31 POPEc 186      41.523   2.008  31.145  1.00  0.00           C
ATOM   6135 1C31 POPEc 186      41.562   0.963  32.275  1.00  0.00           C
ATOM   6138 2C31 POPEc 186      42.323   1.508  33.505  1.00  0.00           C
ATOM   6141 3C31 POPEc 186      41.772   1.033  34.865  1.00  0.00           C
ATOM   6144 4C31 POPEc 186      40.522   1.818  35.305  1.00  0.00           C
ATOM   6147 5C31 POPEc 186      39.943   1.328  36.645  1.00  0.00           C
ATOM   6150 6C31 POPEc 186      38.783   2.188  37.155  1.00  0.00           C
ATOM   6154  NH3 POPEd 187      75.403  39.308  18.745  1.00  0.00           N
ATOM   6158  C12 POPEd 187      74.662  39.238  17.445  1.00  0.00           C
ATOM   6161  C11 POPEd 187      73.352  38.478  17.615  1.00  0.00           C
ATOM   6164  P   POPEd 187      71.613  40.317  18.315  1.00  0.00           P
ATOM   6165  O13 POPEd 187      71.713  41.728  17.895  1.00  0.00           O
ATOM   6166  O14 POPEd 187      70.233  39.808  18.505  1.00  0.00           O
ATOM   6167  O11 POPEd 187      72.473  40.068  19.615  1.00  0.00           O
ATOM   6168  O12 POPEd 187      72.283  39.347  17.275  1.00  0.00           O
ATOM   6169  C1  POPEd 187      72.683  41.088  20.595  1.00  0.00           C
ATOM   6172  C2  POPEd 187      72.793  40.478  22.015  1.00  0.00           C
ATOM   6174  O21 POPEd 187      73.453  41.397  22.925  1.00  0.00           O
ATOM   6175  C21 POPEd 187      72.632  41.917  23.845  1.00  0.00           C
ATOM   6176  O22 POPEd 187      71.422  41.877  23.805  1.00  0.00           O
ATOM   6177  C22 POPEd 187      73.482  42.418  25.025  1.00  0.00           C
ATOM   6180  C3  POPEd 187      73.573  39.118  22.015  1.00  0.00           C
ATOM   6183  O31 POPEd 187      74.023  38.698  23.325  1.00  0.00           O
ATOM   6184  C31 POPEd 187      73.062  38.448  24.205  1.00  0.00           C
ATOM   6185  O32 POPEd 187      71.873  38.368  23.945  1.00  0.00           O
ATOM   6186  C32 POPEd 187      73.693  38.368  25.595  1.00  0.00           C
ATOM   6189  C23 POPEd 187      72.672  42.518  26.345  1.00  0.00           C
ATOM   6192  C24 POPEd 187      73.492  43.097  27.505  1.00  0.00           C
ATOM   6195  C25 POPEd 187      72.643  43.397  28.755  1.00  0.00           C
ATOM   6198  C26 POPEd 187      72.602  42.268  29.795  1.00  0.00           C
ATOM   6201  C27 POPEd 187      73.473  42.558  31.035  1.00  0.00           C
ATOM   6204  C28 POPEd 187      73.412  41.418  32.075  1.00  0.00           C
ATOM   6207  C29 POPEd 187      74.323  41.618  33.255  1.00  0.00           C
ATOM   6209 0C21 POPEd 187      73.952  41.647  34.555  1.00  0.00           C
ATOM   6211 1C21 POPEd 187      72.552  41.488  35.065  1.00  0.00           C
ATOM   6214 2C21 POPEd 187      72.463  41.217  36.575  1.00  0.00           C
ATOM   6217 3C21 POPEd 187      73.062  39.878  37.035  1.00  0.00           C
ATOM   6220 4C21 POPEd 187      72.773  39.638  38.525  1.00  0.00           C
ATOM   6223 5C21 POPEd 187      73.233  38.278  39.065  1.00  0.00           C
ATOM   6226 6C21 POPEd 187      72.672  38.058  40.485  1.00  0.00           C
ATOM   6229 7C21 POPEd 187      72.983  36.678  41.085  1.00  0.00           C
ATOM   6232 8C21 POPEd 187      72.073  36.347  42.275  1.00  0.00           C
ATOM   6236  C33 POPEd 187      73.622  36.946  26.205  1.00  0.00           C
ATOM   6239  C34 POPEd 187      72.293  36.658  26.925  1.00  0.00           C
ATOM   6242  C35 POPEd 187      72.102  37.448  28.225  1.00  0.00           C
ATOM   6245  C36 POPEd 187      72.963  36.917  29.385  1.00  0.00           C
ATOM   6248  C37 POPEd 187      73.113  37.938  30.525  1.00  0.00           C
ATOM   6251  C38 POPEd 187      74.043  37.417  31.635  1.00  0.00           C
ATOM   6254  C39 POPEd 187      73.393  36.347  32.515  1.00  0.00           C
ATOM   6257 0C31 POPEd 187      74.423  35.507  33.275  1.00  0.00           C
ATOM   6260 1C31 POPEd 187      74.023  35.248  34.735  1.00  0.00           C
ATOM   6263 2C31 POPEd 187      74.893  34.167  35.375  1.00  0.00           C
ATOM   6266 3C31 POPEd 187      74.783  34.118  36.905  1.00  0.00           C
ATOM   6269 4C31 POPEd 187      75.533  35.268  37.585  1.00  0.00           C
ATOM   6272 5C31 POPEd 187      75.912  34.978  39.035  1.00  0.00           C
ATOM   6275 6C31 POPEd 187      77.263  35.577  39.415  1.00  0.00           C
ATOM   6279  NH3 POPEe 188       9.093 105.298  20.935  1.00  0.00           N
ATOM   6283  C12 POPEe 188      10.103 104.637  20.025  1.00  0.00           C
ATOM   6286  C11 POPEe 188      11.433 105.377  19.985  1.00  0.00           C
ATOM   6289  P   POPEe 188      12.333 107.776  19.615  1.00  0.00           P
ATOM   6290  O13 POPEe 188      13.663 107.426  19.045  1.00  0.00           O
ATOM   6291  O14 POPEe 188      11.723 109.058  19.225  1.00  0.00           O
ATOM   6292  O11 POPEe 188      12.413 107.648  21.165  1.00  0.00           O
ATOM   6293  O12 POPEe 188      11.263 106.637  19.325  1.00  0.00           O
ATOM   6294  C1  POPEe 188      12.063 108.638  22.115  1.00  0.00           C
ATOM   6297  C2  POPEe 188      13.313 108.938  22.965  1.00  0.00           C
ATOM   6299  O21 POPEe 188      12.983 109.058  24.355  1.00  0.00           O
ATOM   6300  C21 POPEe 188      12.203 110.048  24.715  1.00  0.00           C
ATOM   6301  O22 POPEe 188      11.663 110.878  24.005  1.00  0.00           O
ATOM   6302  C22 POPEe 188      12.063 109.978  26.245  1.00  0.00           C
ATOM   6305  C3  POPEe 188      14.153 110.107  22.405  1.00  0.00           C
ATOM   6308  O31 POPEe 188      15.553 109.947  22.715  1.00  0.00           O
ATOM   6309  C31 POPEe 188      16.003 110.577  23.795  1.00  0.00           C
ATOM   6310  O32 POPEe 188      15.333 111.088  24.665  1.00  0.00           O
ATOM   6311  C32 POPEe 188      17.523 110.587  23.695  1.00  0.00           C
ATOM   6314  C23 POPEe 188      12.523 111.278  26.935  1.00  0.00           C
ATOM   6317  C24 POPEe 188      13.283 110.998  28.235  1.00  0.00           C
ATOM   6320  C25 POPEe 188      12.433 110.358  29.345  1.00  0.00           C
ATOM   6323  C26 POPEe 188      13.303 109.707  30.435  1.00  0.00           C
ATOM   6326  C27 POPEe 188      12.543 108.877  31.485  1.00  0.00           C
ATOM   6329  C28 POPEe 188      11.883 109.698  32.615  1.00  0.00           C
ATOM   6332  C29 POPEe 188      10.573 110.327  32.195  1.00  0.00           C
ATOM   6334 0C21 POPEe 188       9.683 110.896  33.025  1.00  0.00           C
ATOM   6336 1C21 POPEe 188       9.793 111.067  34.515  1.00  0.00           C
ATOM   6339 2C21 POPEe 188       9.553 112.537  34.885  1.00  0.00           C
ATOM   6342 3C21 POPEe 188       9.363 112.776  36.385  1.00  0.00           C
ATOM   6345 4C21 POPEe 188       9.883 114.157  36.815  1.00  0.00           C
ATOM   6348 5C21 POPEe 188       9.113 115.337  36.215  1.00  0.00           C
ATOM   6351 6C21 POPEe 188      10.003 116.567  35.985  1.00  0.00           C
ATOM   6354 7C21 POPEe 188       9.333 117.627  35.095  1.00  0.00           C
ATOM   6357 8C21 POPEe 188      10.263 118.768  34.675  1.00  0.00           C
ATOM   6361  C33 POPEe 188      18.263 111.207  24.905  1.00  0.00           C
ATOM   6364  C34 POPEe 188      18.543 110.188  26.015  1.00  0.00           C
ATOM   6367  C35 POPEe 188      17.473 110.168  27.115  1.00  0.00           C
ATOM   6370  C36 POPEe 188      17.633 108.977  28.065  1.00  0.00           C
ATOM   6373  C37 POPEe 188      16.813 109.147  29.345  1.00  0.00           C
ATOM   6376  C38 POPEe 188      17.553 109.897  30.455  1.00  0.00           C
ATOM   6379  C39 POPEe 188      18.653 109.077  31.145  1.00  0.00           C
ATOM   6382 0C31 POPEe 188      18.123 107.767  31.745  1.00  0.00           C
ATOM   6385 1C31 POPEe 188      19.063 107.117  32.755  1.00  0.00           C
ATOM   6388 2C31 POPEe 188      18.553 105.738  33.195  1.00  0.00           C
ATOM   6391 3C31 POPEe 188      19.463 105.018  34.205  1.00  0.00           C
ATOM   6394 4C31 POPEe 188      20.883 104.798  33.675  1.00  0.00           C
ATOM   6397 5C31 POPEe 188      21.753 103.938  34.595  1.00  0.00           C
ATOM   6400 6C31 POPEe 188      23.183 103.757  34.095  1.00  0.00           C
ATOM   6404  NH3 POPEf 189      70.213 103.837  20.175  1.00  0.00           N
ATOM   6408  C12 POPEf 189      71.143 103.588  21.325  1.00  0.00           C
ATOM   6411  C11 POPEf 189      72.473 102.998  20.825  1.00  0.00           C
ATOM   6414  P   POPEf 189      74.592 103.138  22.455  1.00  0.00           P
ATOM   6415  O13 POPEf 189      75.452 102.098  21.815  1.00  0.00           O
ATOM   6416  O14 POPEf 189      75.253 104.337  23.015  1.00  0.00           O
ATOM   6417  O11 POPEf 189      73.723 102.438  23.565  1.00  0.00           O
ATOM   6418  O12 POPEf 189      73.563 103.697  21.405  1.00  0.00           O
ATOM   6419  C1  POPEf 189      73.492 102.928  24.895  1.00  0.00           C
ATOM   6422  C2  POPEf 189      73.903 101.878  25.975  1.00  0.00           C
ATOM   6424  O21 POPEf 189      73.773 102.457  27.305  1.00  0.00           O
ATOM   6425  C21 POPEf 189      72.873 101.867  28.105  1.00  0.00           C
ATOM   6426  O22 POPEf 189      72.143 100.937  27.785  1.00  0.00           O
ATOM   6427  C22 POPEf 189      72.952 102.467  29.515  1.00  0.00           C
ATOM   6430  C3  POPEf 189      75.373 101.386  25.725  1.00  0.00           C
ATOM   6433  O31 POPEf 189      76.122 101.036  26.905  1.00  0.00           O
ATOM   6434  C31 POPEf 189      75.713  99.978  27.585  1.00  0.00           C
ATOM   6435  O32 POPEf 189      74.833  99.207  27.235  1.00  0.00           O
ATOM   6436  C32 POPEf 189      76.562  99.808  28.845  1.00  0.00           C
ATOM   6439  C23 POPEf 189      71.632 102.338  30.345  1.00  0.00           C
ATOM   6442  C24 POPEf 189      71.363 100.948  30.965  1.00  0.00           C
ATOM   6445  C25 POPEf 189      72.283 100.498  32.115  1.00  0.00           C
ATOM   6448  C26 POPEf 189      72.272 101.398  33.355  1.00  0.00           C
ATOM   6451  C27 POPEf 189      73.153 100.867  34.505  1.00  0.00           C
ATOM   6454  C28 POPEf 189      73.272 101.867  35.665  1.00  0.00           C
ATOM   6457  C29 POPEf 189      74.303 101.438  36.685  1.00  0.00           C
ATOM   6459 0C21 POPEf 189      74.073 100.837  37.875  1.00  0.00           C
ATOM   6461 1C21 POPEf 189      72.723 100.467  38.445  1.00  0.00           C
ATOM   6464 2C21 POPEf 189      72.602 100.808  39.955  1.00  0.00           C
ATOM   6467 3C21 POPEf 189      72.492  99.587  40.875  1.00  0.00           C
ATOM   6470 4C21 POPEf 189      73.593  98.527  40.715  1.00  0.00           C
ATOM   6473 5C21 POPEf 189      73.422  97.356  41.675  1.00  0.00           C
ATOM   6476 6C21 POPEf 189      72.053  96.688  41.535  1.00  0.00           C
ATOM   6479 7C21 POPEf 189      72.033  95.276  42.135  1.00  0.00           C
ATOM   6482 8C21 POPEf 189      70.643  94.668  42.105  1.00  0.00           C
ATOM   6486  C33 POPEf 189      75.742  99.507  30.135  1.00  0.00           C
ATOM   6489  C34 POPEf 189      76.492  99.867  31.425  1.00  0.00           C
ATOM   6492  C35 POPEf 189      76.823 101.368  31.555  1.00  0.00           C
ATOM   6495  C36 POPEf 189      76.013 102.107  32.615  1.00  0.00           C
ATOM   6498  C37 POPEf 189      76.373 103.597  32.685  1.00  0.00           C
ATOM   6501  C38 POPEf 189      75.202 104.458  33.185  1.00  0.00           C
ATOM   6504  C39 POPEf 189      75.513 105.957  33.225  1.00  0.00           C
ATOM   6507 0C31 POPEf 189      74.233 106.777  33.435  1.00  0.00           C
ATOM   6510 1C31 POPEf 189      74.492 108.297  33.515  1.00  0.00           C
ATOM   6513 2C31 POPEf 189      75.273 108.728  34.765  1.00  0.00           C
ATOM   6516 3C31 POPEf 189      74.533 108.477  36.085  1.00  0.00           C
ATOM   6519 4C31 POPEf 189      75.273 109.096  37.275  1.00  0.00           C
ATOM   6522 5C31 POPEf 189      74.363 109.297  38.495  1.00  0.00           C
ATOM   6525 6C31 POPEf 189      75.023 110.148  39.575  1.00  0.00           C
ATOM   6529  NH3 POPEg 190      46.762 103.757  63.795  1.00  0.00           N
ATOM   6533  C12 POPEg 190      46.242 102.817  64.845  1.00  0.00           C
ATOM   6536  C11 POPEg 190      45.443 103.567  65.925  1.00  0.00           C
ATOM   6539  P   POPEg 190      44.573 105.977  65.265  1.00  0.00           P
ATOM   6540  O13 POPEg 190      44.223 106.548  66.585  1.00  0.00           O
ATOM   6541  O14 POPEg 190      45.922 106.228  64.735  1.00  0.00           O
ATOM   6542  O11 POPEg 190      43.483 106.337  64.155  1.00  0.00           O
ATOM   6543  O12 POPEg 190      44.453 104.407  65.345  1.00  0.00           O
ATOM   6544  C1  POPEg 190      43.063 105.377  63.175  1.00  0.00           C
ATOM   6547  C2  POPEg 190      43.422 105.857  61.765  1.00  0.00           C
ATOM   6549  O21 POPEg 190      42.913 104.888  60.855  1.00  0.00           O
ATOM   6550  C21 POPEg 190      41.632 105.007  60.495  1.00  0.00           C
ATOM   6551  O22 POPEg 190      40.813 104.117  60.615  1.00  0.00           O
ATOM   6552  C22 POPEg 190      41.343 106.368  59.825  1.00  0.00           C
ATOM   6555  C3  POPEg 190      44.963 105.977  61.615  1.00  0.00           C
ATOM   6558  O31 POPEg 190      45.473 105.247  60.485  1.00  0.00           O
ATOM   6559  C31 POPEg 190      45.863 105.988  59.475  1.00  0.00           C
ATOM   6560  O32 POPEg 190      45.792 107.207  59.405  1.00  0.00           O
ATOM   6561  C32 POPEg 190      46.543 105.118  58.435  1.00  0.00           C
ATOM   6564  C23 POPEg 190      42.483 106.878  58.905  1.00  0.00           C
ATOM   6567  C24 POPEg 190      42.042 107.286  57.505  1.00  0.00           C
ATOM   6570  C25 POPEg 190      41.503 106.117  56.665  1.00  0.00           C
ATOM   6573  C26 POPEg 190      41.253 106.526  55.215  1.00  0.00           C
ATOM   6576  C27 POPEg 190      40.403 105.498  54.465  1.00  0.00           C
ATOM   6579  C28 POPEg 190      40.073 105.908  53.025  1.00  0.00           C
ATOM   6582  C29 POPEg 190      41.242 105.668  52.095  1.00  0.00           C
ATOM   6584 0C21 POPEg 190      41.263 104.867  51.015  1.00  0.00           C
ATOM   6586 1C21 POPEg 190      40.123 104.026  50.475  1.00  0.00           C
ATOM   6589 2C21 POPEg 190      40.323 102.548  50.825  1.00  0.00           C
ATOM   6592 3C21 POPEg 190      39.173 101.647  50.335  1.00  0.00           C
ATOM   6595 4C21 POPEg 190      39.542 100.158  50.305  1.00  0.00           C
ATOM   6598 5C21 POPEg 190      39.992  99.558  51.645  1.00  0.00           C
ATOM   6601 6C21 POPEg 190      38.823  99.087  52.525  1.00  0.00           C
ATOM   6604 7C21 POPEg 190      39.283  98.787  53.965  1.00  0.00           C
ATOM   6607 8C21 POPEg 190      38.463  97.718  54.675  1.00  0.00           C
ATOM   6611  C33 POPEg 190      45.693 104.908  57.175  1.00  0.00           C
ATOM   6614  C34 POPEg 190      46.593 104.407  56.055  1.00  0.00           C
ATOM   6617  C35 POPEg 190      45.873 103.647  54.955  1.00  0.00           C
ATOM   6620  C36 POPEg 190      45.093 104.488  53.945  1.00  0.00           C
ATOM   6623  C37 POPEg 190      44.243 103.588  53.025  1.00  0.00           C
ATOM   6626  C38 POPEg 190      45.033 102.388  52.475  1.00  0.00           C
ATOM   6629  C39 POPEg 190      44.233 101.487  51.535  1.00  0.00           C
ATOM   6632 0C31 POPEg 190      45.083 100.257  51.155  1.00  0.00           C
ATOM   6635 1C31 POPEg 190      44.393  99.327  50.155  1.00  0.00           C
ATOM   6638 2C31 POPEg 190      45.183  98.037  49.905  1.00  0.00           C
ATOM   6641 3C31 POPEg 190      45.253  97.107  51.125  1.00  0.00           C
ATOM   6644 4C31 POPEg 190      45.743  95.697  50.785  1.00  0.00           C
ATOM   6647 5C31 POPEg 190      45.813  94.777  52.025  1.00  0.00           C
ATOM   6650 6C31 POPEg 190      45.783  93.287  51.675  1.00  0.00           C
ATOM   6654  NH3 POPEh 191       4.213   7.788  62.755  1.00  0.00           N
ATOM   6658  C12 POPEh 191       4.563   6.728  61.745  1.00  0.00           C
ATOM   6661  C11 POPEh 191       6.063   6.738  61.415  1.00  0.00           C
ATOM   6664  P   POPEh 191       7.193   9.108  61.685  1.00  0.00           P
ATOM   6665  O13 POPEh 191       6.073   9.847  62.315  1.00  0.00           O
ATOM   6666  O14 POPEh 191       8.163   8.448  62.595  1.00  0.00           O
ATOM   6667  O11 POPEh 191       7.923   9.998  60.595  1.00  0.00           O
ATOM   6668  O12 POPEh 191       6.493   7.968  60.825  1.00  0.00           O
ATOM   6669  C1  POPEh 191       8.443   9.428  59.375  1.00  0.00           C
ATOM   6672  C2  POPEh 191       8.593  10.468  58.225  1.00  0.00           C
ATOM   6674  O21 POPEh 191       9.343   9.847  57.155  1.00  0.00           O
ATOM   6675  C21 POPEh 191       8.593   9.198  56.275  1.00  0.00           C
ATOM   6676  O22 POPEh 191       7.373   9.208  56.245  1.00  0.00           O
ATOM   6677  C22 POPEh 191       9.473   8.448  55.265  1.00  0.00           C
ATOM   6680  C3  POPEh 191       9.313  11.778  58.675  1.00  0.00           C
ATOM   6683  O31 POPEh 191       9.623  12.688  57.585  1.00  0.00           O
ATOM   6684  C31 POPEh 191       8.563  13.228  56.985  1.00  0.00           C
ATOM   6685  O32 POPEh 191       7.403  13.068  57.325  1.00  0.00           O
ATOM   6686  C32 POPEh 191       8.983  14.088  55.795  1.00  0.00           C
ATOM   6689  C23 POPEh 191       8.763   8.018  53.945  1.00  0.00           C
ATOM   6692  C24 POPEh 191       9.393   8.568  52.645  1.00  0.00           C
ATOM   6695  C25 POPEh 191      10.053   7.498  51.745  1.00  0.00           C
ATOM   6698  C26 POPEh 191      11.383   6.948  52.285  1.00  0.00           C
ATOM   6701  C27 POPEh 191      11.673   5.518  51.795  1.00  0.00           C
ATOM   6704  C28 POPEh 191      12.923   4.868  52.445  1.00  0.00           C
ATOM   6707  C29 POPEh 191      12.693   3.508  53.045  1.00  0.00           C
ATOM   6709 0C21 POPEh 191      12.933   2.308  52.475  1.00  0.00           C
ATOM   6711 1C21 POPEh 191      13.453   2.078  51.085  1.00  0.00           C
ATOM   6714 2C21 POPEh 191      13.133   0.663  50.565  1.00  0.00           C
ATOM   6717 3C21 POPEh 191      13.743   0.423  49.175  1.00  0.00           C
ATOM   6720 4C21 POPEh 191      13.923  -1.057  48.795  1.00  0.00           C
ATOM   6723 5C21 POPEh 191      12.613  -1.817  48.585  1.00  0.00           C
ATOM   6726 6C21 POPEh 191      11.733  -1.237  47.465  1.00  0.00           C
ATOM   6729 7C21 POPEh 191      10.463  -2.067  47.225  1.00  0.00           C
ATOM   6732 8C21 POPEh 191       9.523  -1.487  46.165  1.00  0.00           C
ATOM   6736  C33 POPEh 191       8.483  13.498  54.455  1.00  0.00           C
ATOM   6739  C34 POPEh 191       8.883  14.328  53.225  1.00  0.00           C
ATOM   6742  C35 POPEh 191       8.823  13.538  51.905  1.00  0.00           C
ATOM   6745  C36 POPEh 191       7.413  13.208  51.395  1.00  0.00           C
ATOM   6748  C37 POPEh 191       7.513  12.467  50.055  1.00  0.00           C
ATOM   6751  C38 POPEh 191       6.203  12.248  49.295  1.00  0.00           C
ATOM   6754  C39 POPEh 191       5.353  11.078  49.805  1.00  0.00           C
ATOM   6757 0C31 POPEh 191       4.373  10.618  48.715  1.00  0.00           C
ATOM   6760 1C31 POPEh 191       3.303   9.648  49.215  1.00  0.00           C
ATOM   6763 2C31 POPEh 191       2.393   9.128  48.095  1.00  0.00           C
ATOM   6766 3C31 POPEh 191       3.143   8.308  47.035  1.00  0.00           C
ATOM   6769 4C31 POPEh 191       2.183   7.478  46.185  1.00  0.00           C
ATOM   6772 5C31 POPEh 191       2.853   6.588  45.135  1.00  0.00           C
ATOM   6775 6C31 POPEh 191       1.823   5.748  44.375  1.00  0.00           C
ATOM   6779  NH3 POPEi 192      66.643  24.218  19.005  1.00  0.00           N
ATOM   6783  C12 POPEi 192      67.253  25.068  20.075  1.00  0.00           C
ATOM   6786  C11 POPEi 192      68.422  24.298  20.685  1.00  0.00           C
ATOM   6789  P   POPEi 192      70.283  24.788  18.915  1.00  0.00           P
ATOM   6790  O13 POPEi 192      71.483  23.997  18.585  1.00  0.00           O
ATOM   6791  O14 POPEi 192      69.463  25.278  17.795  1.00  0.00           O
ATOM   6792  O11 POPEi 192      70.583  25.977  19.935  1.00  0.00           O
ATOM   6793  O12 POPEi 192      69.363  23.807  19.735  1.00  0.00           O
ATOM   6794  C1  POPEi 192      71.433  25.928  21.085  1.00  0.00           C
ATOM   6797  C2  POPEi 192      70.963  26.927  22.195  1.00  0.00           C
ATOM   6799  O21 POPEi 192      69.843  26.337  22.865  1.00  0.00           O
ATOM   6800  C21 POPEi 192      69.473  26.868  24.015  1.00  0.00           C
ATOM   6801  O22 POPEi 192      70.132  27.608  24.725  1.00  0.00           O
ATOM   6802  C22 POPEi 192      68.033  26.427  24.265  1.00  0.00           C
ATOM   6805  C3  POPEi 192      70.573  28.298  21.565  1.00  0.00           C
ATOM   6808  O31 POPEi 192      70.473  29.417  22.485  1.00  0.00           O
ATOM   6809  C31 POPEi 192      71.663  29.917  22.835  1.00  0.00           C
ATOM   6810  O32 POPEi 192      72.742  29.448  22.535  1.00  0.00           O
ATOM   6811  C32 POPEi 192      71.503  31.267  23.555  1.00  0.00           C
ATOM   6814  C23 POPEi 192      67.492  26.897  25.635  1.00  0.00           C
ATOM   6817  C24 POPEi 192      66.102  26.348  25.965  1.00  0.00           C
ATOM   6820  C25 POPEi 192      65.573  26.868  27.315  1.00  0.00           C
ATOM   6823  C26 POPEi 192      66.413  26.448  28.525  1.00  0.00           C
ATOM   6826  C27 POPEi 192      65.783  26.948  29.835  1.00  0.00           C
ATOM   6829  C28 POPEi 192      66.373  26.288  31.095  1.00  0.00           C
ATOM   6832  C29 POPEi 192      65.893  24.868  31.245  1.00  0.00           C
ATOM   6834 0C21 POPEi 192      65.323  24.298  32.315  1.00  0.00           C
ATOM   6836 1C21 POPEi 192      65.073  24.917  33.665  1.00  0.00           C
ATOM   6839 2C21 POPEi 192      65.583  24.037  34.825  1.00  0.00           C
ATOM   6842 3C21 POPEi 192      65.083  24.568  36.175  1.00  0.00           C
ATOM   6845 4C21 POPEi 192      65.443  23.698  37.395  1.00  0.00           C
ATOM   6848 5C21 POPEi 192      66.933  23.318  37.505  1.00  0.00           C
ATOM   6851 6C21 POPEi 192      67.272  22.778  38.905  1.00  0.00           C
ATOM   6854 7C21 POPEi 192      68.522  21.888  38.925  1.00  0.00           C
ATOM   6857 8C21 POPEi 192      68.942  21.467  40.335  1.00  0.00           C
ATOM   6861  C33 POPEi 192      72.613  31.488  24.615  1.00  0.00           C
ATOM   6864  C34 POPEi 192      72.132  31.167  26.035  1.00  0.00           C
ATOM   6867  C35 POPEi 192      71.793  32.438  26.835  1.00  0.00           C
ATOM   6870  C36 POPEi 192      71.463  32.097  28.285  1.00  0.00           C
ATOM   6873  C37 POPEi 192      71.753  33.247  29.265  1.00  0.00           C
ATOM   6876  C38 POPEi 192      72.213  32.748  30.655  1.00  0.00           C
ATOM   6879  C39 POPEi 192      71.242  31.767  31.315  1.00  0.00           C
ATOM   6882 0C31 POPEi 192      71.422  31.738  32.845  1.00  0.00           C
ATOM   6885 1C31 POPEi 192      70.323  30.948  33.555  1.00  0.00           C
ATOM   6888 2C31 POPEi 192      70.343  31.198  35.075  1.00  0.00           C
ATOM   6891 3C31 POPEi 192      69.033  30.818  35.775  1.00  0.00           C
ATOM   6894 4C31 POPEi 192      68.793  29.308  35.925  1.00  0.00           C
ATOM   6897 5C31 POPEi 192      67.613  29.028  36.855  1.00  0.00           C
ATOM   6900 6C31 POPEi 192      67.313  27.538  37.035  1.00  0.00           C
ATOM   6904  NH3 POPEj 193      69.272  79.528  18.305  1.00  0.00           N
ATOM   6908  C12 POPEj 193      69.123  79.988  16.875  1.00  0.00           C
ATOM   6911  C11 POPEj 193      69.023  81.518  16.725  1.00  0.00           C
ATOM   6914  P   POPEj 193      66.793  82.706  17.485  1.00  0.00           P
ATOM   6915  O13 POPEj 193      66.852  84.117  17.015  1.00  0.00           O
ATOM   6916  O14 POPEj 193      65.452  82.098  17.655  1.00  0.00           O
ATOM   6917  O11 POPEj 193      67.573  82.578  18.845  1.00  0.00           O
ATOM   6918  O12 POPEj 193      67.653  81.868  16.475  1.00  0.00           O
ATOM   6919  C1  POPEj 193      67.323  83.518  19.915  1.00  0.00           C
ATOM   6922  C2  POPEj 193      66.833  82.817  21.205  1.00  0.00           C
ATOM   6924  O21 POPEj 193      67.733  83.007  22.295  1.00  0.00           O
ATOM   6925  C21 POPEj 193      68.833  82.277  22.355  1.00  0.00           C
ATOM   6926  O22 POPEj 193      69.253  81.497  21.525  1.00  0.00           O
ATOM   6927  C22 POPEj 193      69.543  82.587  23.675  1.00  0.00           C
ATOM   6930  C3  POPEj 193      66.403  81.337  20.985  1.00  0.00           C
ATOM   6933  O31 POPEj 193      65.813  80.848  22.205  1.00  0.00           O
ATOM   6934  C31 POPEj 193      64.513  80.658  22.185  1.00  0.00           C
ATOM   6935  O32 POPEj 193      63.802  80.646  21.185  1.00  0.00           O
ATOM   6936  C32 POPEj 193      63.983  80.537  23.615  1.00  0.00           C
ATOM   6939  C23 POPEj 193      69.123  81.667  24.845  1.00  0.00           C
ATOM   6942  C24 POPEj 193      69.312  82.357  26.195  1.00  0.00           C
ATOM   6945  C25 POPEj 193      69.933  81.458  27.275  1.00  0.00           C
ATOM   6948  C26 POPEj 193      70.422  82.288  28.465  1.00  0.00           C
ATOM   6951  C27 POPEj 193      71.253  81.488  29.475  1.00  0.00           C
ATOM   6954  C28 POPEj 193      71.852  82.367  30.595  1.00  0.00           C
ATOM   6957  C29 POPEj 193      70.742  83.047  31.355  1.00  0.00           C
ATOM   6959 0C21 POPEj 193      70.223  82.688  32.535  1.00  0.00           C
ATOM   6961 1C21 POPEj 193      70.662  81.537  33.415  1.00  0.00           C
ATOM   6964 2C21 POPEj 193      70.662  81.938  34.895  1.00  0.00           C
ATOM   6967 3C21 POPEj 193      69.253  82.168  35.465  1.00  0.00           C
ATOM   6970 4C21 POPEj 193      69.272  82.467  36.975  1.00  0.00           C
ATOM   6973 5C21 POPEj 193      67.852  82.636  37.515  1.00  0.00           C
ATOM   6976 6C21 POPEj 193      67.812  83.348  38.875  1.00  0.00           C
ATOM   6979 7C21 POPEj 193      66.422  83.337  39.535  1.00  0.00           C
ATOM   6982 8C21 POPEj 193      65.263  83.638  38.585  1.00  0.00           C
ATOM   6986  C33 POPEj 193      65.043  80.257  24.715  1.00  0.00           C
ATOM   6989  C34 POPEj 193      64.632  80.877  26.065  1.00  0.00           C
ATOM   6992  C35 POPEj 193      63.253  80.417  26.515  1.00  0.00           C
ATOM   6995  C36 POPEj 193      62.742  81.178  27.745  1.00  0.00           C
ATOM   6998  C37 POPEj 193      61.562  80.427  28.375  1.00  0.00           C
ATOM   7001  C38 POPEj 193      61.363  80.758  29.855  1.00  0.00           C
ATOM   7004  C39 POPEj 193      60.673  82.098  30.085  1.00  0.00           C
ATOM   7007 0C31 POPEj 193      60.763  82.457  31.565  1.00  0.00           C
ATOM   7010 1C31 POPEj 193      59.863  83.628  31.975  1.00  0.00           C
ATOM   7013 2C31 POPEj 193      59.653  83.638  33.485  1.00  0.00           C
ATOM   7016 3C31 POPEj 193      58.473  82.757  33.905  1.00  0.00           C
ATOM   7019 4C31 POPEj 193      58.113  82.897  35.385  1.00  0.00           C
ATOM   7022 5C31 POPEj 193      56.772  82.227  35.715  1.00  0.00           C
ATOM   7025 6C31 POPEj 193      56.273  82.548  37.125  1.00  0.00           C
ATOM   7029  NH3 POPEk 194     125.433  41.827  62.005  1.00  0.00           N
ATOM   7033  C12 POPEk 194     125.783  43.247  61.635  1.00  0.00           C
ATOM   7036  C11 POPEk 194     127.263  43.558  61.875  1.00  0.00           C
ATOM   7039  P   POPEk 194     128.898  45.338  60.955  1.00  0.00           P
ATOM   7040  O13 POPEk 194     129.968  45.147  61.955  1.00  0.00           O
ATOM   7041  O14 POPEk 194     129.078  44.678  59.645  1.00  0.00           O
ATOM   7042  O11 POPEk 194     128.708  46.888  60.775  1.00  0.00           O
ATOM   7043  O12 POPEk 194     127.522  44.918  61.585  1.00  0.00           O
ATOM   7044  C1  POPEk 194     127.423  47.518  60.765  1.00  0.00           C
ATOM   7047  C2  POPEk 194     126.713  47.397  59.395  1.00  0.00           C
ATOM   7049  O21 POPEk 194     125.793  48.498  59.335  1.00  0.00           O
ATOM   7050  C21 POPEk 194     125.443  48.978  58.155  1.00  0.00           C
ATOM   7051  O22 POPEk 194     124.303  49.278  57.845  1.00  0.00           O
ATOM   7052  C22 POPEk 194     126.662  49.247  57.275  1.00  0.00           C
ATOM   7055  C3  POPEk 194     125.983  46.038  59.185  1.00  0.00           C
ATOM   7058  O31 POPEk 194     124.972  46.077  58.155  1.00  0.00           O
ATOM   7059  C31 POPEk 194     125.242  45.427  57.035  1.00  0.00           C
ATOM   7060  O32 POPEk 194     126.333  44.978  56.715  1.00  0.00           O
ATOM   7061  C32 POPEk 194     123.973  45.308  56.205  1.00  0.00           C
ATOM   7064  C23 POPEk 194     126.373  50.248  56.135  1.00  0.00           C
ATOM   7067  C24 POPEk 194     127.677  50.648  55.445  1.00  0.00           C
ATOM   7070  C25 POPEk 194     127.492  51.647  54.295  1.00  0.00           C
ATOM   7073  C26 POPEk 194     126.573  51.138  53.175  1.00  0.00           C
ATOM   7076  C27 POPEk 194     126.613  52.038  51.935  1.00  0.00           C
ATOM   7079  C28 POPEk 194     125.573  51.697  50.855  1.00  0.00           C
ATOM   7082  C29 POPEk 194     125.942  50.618  49.875  1.00  0.00           C
ATOM   7084 0C21 POPEk 194     125.073  49.837  49.195  1.00  0.00           C
ATOM   7086 1C21 POPEk 194     123.573  49.878  49.335  1.00  0.00           C
ATOM   7089 2C21 POPEk 194     122.832  51.098  48.735  1.00  0.00           C
ATOM   7092 3C21 POPEk 194     122.882  51.178  47.195  1.00  0.00           C
ATOM   7095 4C21 POPEk 194     121.753  52.048  46.635  1.00  0.00           C
ATOM   7098 5C21 POPEk 194     121.873  52.337  45.135  1.00  0.00           C
ATOM   7101 6C21 POPEk 194     121.533  51.147  44.235  1.00  0.00           C
ATOM   7104 7C21 POPEk 194     121.543  51.537  42.745  1.00  0.00           C
ATOM   7107 8C21 POPEk 194     121.103  50.408  41.815  1.00  0.00           C
ATOM   7111  C33 POPEk 194     123.293  46.658  55.895  1.00  0.00           C
ATOM   7114  C34 POPEk 194     122.102  46.487  54.945  1.00  0.00           C
ATOM   7117  C35 POPEk 194     121.283  47.768  54.745  1.00  0.00           C
ATOM   7120  C36 POPEk 194     120.033  47.558  53.875  1.00  0.00           C
ATOM   7123  C37 POPEk 194     119.102  48.768  53.925  1.00  0.00           C
ATOM   7126  C38 POPEk 194     117.933  48.748  52.925  1.00  0.00           C
ATOM   7129  C39 POPEk 194     117.132  50.058  52.995  1.00  0.00           C
ATOM   7132 0C31 POPEk 194     116.302  50.408  51.755  1.00  0.00           C
ATOM   7135 1C31 POPEk 194     115.713  51.828  51.885  1.00  0.00           C
ATOM   7138 2C31 POPEk 194     115.033  52.327  50.605  1.00  0.00           C
ATOM   7141 3C31 POPEk 194     113.702  51.628  50.285  1.00  0.00           C
ATOM   7144 4C31 POPEk 194     112.552  52.017  51.235  1.00  0.00           C
ATOM   7147 5C31 POPEk 194     111.272  51.238  50.955  1.00  0.00           C
ATOM   7150 6C31 POPEk 194     110.183  51.478  51.995  1.00  0.00           C
ATOM   7154  NH3 POPEl 195     123.422  39.167  15.105  1.00  0.00           N
ATOM   7158  C12 POPEl 195     122.203  38.667  14.375  1.00  0.00           C
ATOM   7161  C11 POPEl 195     122.043  37.168  14.585  1.00  0.00           C
ATOM   7164  P   POPEl 195     119.513  36.458  14.485  1.00  0.00           P
ATOM   7165  O13 POPEl 195     118.543  37.308  13.775  1.00  0.00           O
ATOM   7166  O14 POPEl 195     119.213  35.007  14.515  1.00  0.00           O
ATOM   7167  O11 POPEl 195     119.632  37.007  15.975  1.00  0.00           O
ATOM   7168  O12 POPEl 195     120.942  36.708  13.825  1.00  0.00           O
ATOM   7169  C1  POPEl 195     119.552  36.118  17.105  1.00  0.00           C
ATOM   7172  C2  POPEl 195     118.673  36.697  18.255  1.00  0.00           C
ATOM   7174  O21 POPEl 195     119.513  37.158  19.335  1.00  0.00           O
ATOM   7175  C21 POPEl 195     120.162  36.248  20.045  1.00  0.00           C
ATOM   7176  O22 POPEl 195     120.203  35.057  19.845  1.00  0.00           O
ATOM   7177  C22 POPEl 195     120.793  36.958  21.235  1.00  0.00           C
ATOM   7180  C3  POPEl 195     117.503  35.778  18.735  1.00  0.00           C
ATOM   7183  O31 POPEl 195     117.483  35.537  20.165  1.00  0.00           O
ATOM   7184  C31 POPEl 195     117.132  34.327  20.525  1.00  0.00           C
ATOM   7185  O32 POPEl 195     116.812  33.418  19.765  1.00  0.00           O
ATOM   7186  C32 POPEl 195     117.132  34.208  22.045  1.00  0.00           C
ATOM   7189  C23 POPEl 195     121.842  36.068  21.915  1.00  0.00           C
ATOM   7192  C24 POPEl 195     122.573  36.778  23.045  1.00  0.00           C
ATOM   7195  C25 POPEl 195     121.663  37.138  24.225  1.00  0.00           C
ATOM   7198  C26 POPEl 195     122.483  37.568  25.435  1.00  0.00           C
ATOM   7201  C27 POPEl 195     121.613  37.917  26.645  1.00  0.00           C
ATOM   7204  C28 POPEl 195     122.303  37.597  27.975  1.00  0.00           C
ATOM   7207  C29 POPEl 195     121.393  37.868  29.135  1.00  0.00           C
ATOM   7209 0C21 POPEl 195     121.783  38.247  30.365  1.00  0.00           C
ATOM   7211 1C21 POPEl 195     123.223  38.408  30.795  1.00  0.00           C
ATOM   7214 2C21 POPEl 195     123.403  38.058  32.285  1.00  0.00           C
ATOM   7217 3C21 POPEl 195     122.723  39.057  33.235  1.00  0.00           C
ATOM   7220 4C21 POPEl 195     122.963  38.718  34.705  1.00  0.00           C
ATOM   7223 5C21 POPEl 195     122.382  39.778  35.665  1.00  0.00           C
ATOM   7226 6C21 POPEl 195     120.843  39.878  35.615  1.00  0.00           C
ATOM   7229 7C21 POPEl 195     120.293  40.798  36.705  1.00  0.00           C
ATOM   7232 8C21 POPEl 195     118.763  40.828  36.785  1.00  0.00           C
ATOM   7236  C33 POPEl 195     116.473  32.897  22.515  1.00  0.00           C
ATOM   7239  C34 POPEl 195     115.823  33.048  23.885  1.00  0.00           C
ATOM   7242  C35 POPEl 195     115.133  31.767  24.355  1.00  0.00           C
ATOM   7245  C36 POPEl 195     114.803  31.818  25.845  1.00  0.00           C
ATOM   7248  C37 POPEl 195     114.373  30.458  26.415  1.00  0.00           C
ATOM   7251  C38 POPEl 195     114.093  30.507  27.925  1.00  0.00           C
ATOM   7254  C39 POPEl 195     115.332  30.708  28.805  1.00  0.00           C
ATOM   7257 0C31 POPEl 195     114.963  31.138  30.235  1.00  0.00           C
ATOM   7260 1C31 POPEl 195     115.463  32.557  30.545  1.00  0.00           C
ATOM   7263 2C31 POPEl 195     114.733  33.237  31.715  1.00  0.00           C
ATOM   7266 3C31 POPEl 195     114.972  32.597  33.085  1.00  0.00           C
ATOM   7269 4C31 POPEl 195     114.242  33.368  34.185  1.00  0.00           C
ATOM   7272 5C31 POPEl 195     114.352  32.737  35.575  1.00  0.00           C
ATOM   7275 6C31 POPEl 195     113.422  33.397  36.595  1.00  0.00           C
ATOM   7279  NH3 POPEm 196      29.613  73.048  62.955  1.00  0.00           N
ATOM   7283  C12 POPEm 196      30.263  71.768  63.415  1.00  0.00           C
ATOM   7286  C11 POPEm 196      30.393  70.688  62.305  1.00  0.00           C
ATOM   7289  P   POPEm 196      28.993  68.998  60.845  1.00  0.00           P
ATOM   7290  O13 POPEm 196      28.803  67.647  61.445  1.00  0.00           O
ATOM   7291  O14 POPEm 196      27.923  69.497  59.935  1.00  0.00           O
ATOM   7292  O11 POPEm 196      30.393  69.088  60.145  1.00  0.00           O
ATOM   7293  O12 POPEm 196      29.143  70.077  61.995  1.00  0.00           O
ATOM   7294  C1  POPEm 196      30.812  68.278  59.055  1.00  0.00           C
ATOM   7297  C2  POPEm 196      32.363  68.378  58.895  1.00  0.00           C
ATOM   7299  O21 POPEm 196      32.833  68.548  57.545  1.00  0.00           O
ATOM   7300  C21 POPEm 196      32.393  67.698  56.615  1.00  0.00           C
ATOM   7301  O22 POPEm 196      31.663  66.747  56.805  1.00  0.00           O
ATOM   7302  C22 POPEm 196      32.993  68.037  55.265  1.00  0.00           C
ATOM   7305  C3  POPEm 196      33.213  67.327  59.695  1.00  0.00           C
ATOM   7308  O31 POPEm 196      33.453  66.106  58.965  1.00  0.00           O
ATOM   7309  C31 POPEm 196      32.582  65.128  59.195  1.00  0.00           C
ATOM   7310  O32 POPEm 196      31.713  65.158  60.065  1.00  0.00           O
ATOM   7311  C32 POPEm 196      32.803  63.967  58.215  1.00  0.00           C
ATOM   7314  C23 POPEm 196      32.053  68.878  54.375  1.00  0.00           C
ATOM   7317  C24 POPEm 196      32.483  68.777  52.905  1.00  0.00           C
ATOM   7320  C25 POPEm 196      32.003  69.947  52.035  1.00  0.00           C
ATOM   7323  C26 POPEm 196      30.483  70.178  52.045  1.00  0.00           C
ATOM   7326  C27 POPEm 196      30.143  71.677  52.075  1.00  0.00           C
ATOM   7329  C28 POPEm 196      28.633  71.967  52.075  1.00  0.00           C
ATOM   7332  C29 POPEm 196      28.333  73.397  51.725  1.00  0.00           C
ATOM   7334 0C21 POPEm 196      28.313  73.867  50.465  1.00  0.00           C
ATOM   7336 1C21 POPEm 196      28.593  73.057  49.225  1.00  0.00           C
ATOM   7339 2C21 POPEm 196      27.463  73.146  48.195  1.00  0.00           C
ATOM   7342 3C21 POPEm 196      27.493  74.447  47.385  1.00  0.00           C
ATOM   7345 4C21 POPEm 196      27.043  74.217  45.935  1.00  0.00           C
ATOM   7348 5C21 POPEm 196      27.173  75.467  45.055  1.00  0.00           C
ATOM   7351 6C21 POPEm 196      27.323  75.077  43.585  1.00  0.00           C
ATOM   7354 7C21 POPEm 196      26.803  76.128  42.605  1.00  0.00           C
ATOM   7357 8C21 POPEm 196      27.043  75.708  41.155  1.00  0.00           C
ATOM   7361  C33 POPEm 196      31.473  63.488  57.565  1.00  0.00           C
ATOM   7364  C34 POPEm 196      31.663  62.277  56.635  1.00  0.00           C
ATOM   7367  C35 POPEm 196      30.343  61.658  56.155  1.00  0.00           C
ATOM   7370  C36 POPEm 196      29.753  62.298  54.885  1.00  0.00           C
ATOM   7373  C37 POPEm 196      28.573  61.498  54.305  1.00  0.00           C
ATOM   7376  C38 POPEm 196      28.093  62.038  52.945  1.00  0.00           C
ATOM   7379  C39 POPEm 196      27.023  61.178  52.265  1.00  0.00           C
ATOM   7382 0C31 POPEm 196      26.753  61.607  50.815  1.00  0.00           C
ATOM   7385 1C31 POPEm 196      25.753  60.728  50.065  1.00  0.00           C
ATOM   7388 2C31 POPEm 196      25.453  61.217  48.645  1.00  0.00           C
ATOM   7391 3C31 POPEm 196      26.613  61.087  47.635  1.00  0.00           C
ATOM   7394 4C31 POPEm 196      26.933  59.637  47.235  1.00  0.00           C
ATOM   7397 5C31 POPEm 196      27.243  59.487  45.735  1.00  0.00           C
ATOM   7400 6C31 POPEm 196      27.693  58.088  45.345  1.00  0.00           C
ATOM   7404  NH3 POPEn 197      21.413  63.468  20.735  1.00  0.00           N
ATOM   7408  C12 POPEn 197      21.172  63.847  19.315  1.00  0.00           C
ATOM   7411  C11 POPEn 197      21.513  65.327  19.025  1.00  0.00           C
ATOM   7414  P   POPEn 197      21.033  67.678  20.055  1.00  0.00           P
ATOM   7415  O13 POPEn 197      21.353  68.478  18.855  1.00  0.00           O
ATOM   7416  O14 POPEn 197      19.993  68.257  20.925  1.00  0.00           O
ATOM   7417  O11 POPEn 197      22.352  67.488  20.915  1.00  0.00           O
ATOM   7418  O12 POPEn 197      20.603  66.217  19.685  1.00  0.00           O
ATOM   7419  C1  POPEn 197      22.523  68.088  22.205  1.00  0.00           C
ATOM   7422  C2  POPEn 197      23.082  67.067  23.255  1.00  0.00           C
ATOM   7424  O21 POPEn 197      22.633  67.547  24.535  1.00  0.00           O
ATOM   7425  C21 POPEn 197      22.043  66.647  25.315  1.00  0.00           C
ATOM   7426  O22 POPEn 197      21.983  65.447  25.055  1.00  0.00           O
ATOM   7427  C22 POPEn 197      21.343  67.357  26.475  1.00  0.00           C
ATOM   7430  C3  POPEn 197      24.633  66.997  23.165  1.00  0.00           C
ATOM   7433  O31 POPEn 197      25.263  66.007  24.025  1.00  0.00           O
ATOM   7434  C31 POPEn 197      26.153  66.487  24.885  1.00  0.00           C
ATOM   7435  O32 POPEn 197      26.313  67.658  25.175  1.00  0.00           O
ATOM   7436  C32 POPEn 197      26.923  65.338  25.555  1.00  0.00           C
ATOM   7439  C23 POPEn 197      21.143  66.437  27.705  1.00  0.00           C
ATOM   7442  C24 POPEn 197      20.983  67.188  29.045  1.00  0.00           C
ATOM   7445  C25 POPEn 197      19.723  68.048  29.145  1.00  0.00           C
ATOM   7448  C26 POPEn 197      19.403  68.418  30.605  1.00  0.00           C
ATOM   7451  C27 POPEn 197      18.163  69.298  30.745  1.00  0.00           C
ATOM   7454  C28 POPEn 197      17.843  69.697  32.195  1.00  0.00           C
ATOM   7457  C29 POPEn 197      17.483  68.507  33.065  1.00  0.00           C
ATOM   7459 0C21 POPEn 197      16.283  68.238  33.605  1.00  0.00           C
ATOM   7461 1C21 POPEn 197      15.023  69.048  33.405  1.00  0.00           C
ATOM   7464 2C21 POPEn 197      13.743  68.278  33.785  1.00  0.00           C
ATOM   7467 3C21 POPEn 197      13.563  68.088  35.305  1.00  0.00           C
ATOM   7470 4C21 POPEn 197      12.443  67.087  35.655  1.00  0.00           C
ATOM   7473 5C21 POPEn 197      12.183  67.017  37.165  1.00  0.00           C
ATOM   7476 6C21 POPEn 197      11.443  65.747  37.615  1.00  0.00           C
ATOM   7479 7C21 POPEn 197      11.383  65.628  39.145  1.00  0.00           C
ATOM   7482 8C21 POPEn 197      10.673  64.378  39.655  1.00  0.00           C
ATOM   7486  C33 POPEn 197      27.973  65.827  26.585  1.00  0.00           C
ATOM   7489  C34 POPEn 197      28.433  64.688  27.505  1.00  0.00           C
ATOM   7492  C35 POPEn 197      29.593  65.058  28.455  1.00  0.00           C
ATOM   7495  C36 POPEn 197      29.663  64.118  29.665  1.00  0.00           C
ATOM   7498  C37 POPEn 197      31.003  64.208  30.415  1.00  0.00           C
ATOM   7501  C38 POPEn 197      31.153  63.167  31.535  1.00  0.00           C
ATOM   7504  C39 POPEn 197      30.183  63.368  32.705  1.00  0.00           C
ATOM   7507 0C31 POPEn 197      30.703  64.317  33.785  1.00  0.00           C
ATOM   7510 1C31 POPEn 197      29.673  64.507  34.915  1.00  0.00           C
ATOM   7513 2C31 POPEn 197      30.223  65.397  36.035  1.00  0.00           C
ATOM   7516 3C31 POPEn 197      29.133  66.067  36.875  1.00  0.00           C
ATOM   7519 4C31 POPEn 197      28.433  65.137  37.875  1.00  0.00           C
ATOM   7522 5C31 POPEn 197      27.483  65.907  38.795  1.00  0.00           C
ATOM   7525 6C31 POPEn 197      26.913  65.068  39.945  1.00  0.00           C
ATOM   7529  NH3 POPEo 198      19.713  97.548  22.495  1.00  0.00           N
ATOM   7533  C12 POPEo 198      18.383  96.896  22.755  1.00  0.00           C
ATOM   7536  C11 POPEo 198      18.563  95.547  23.465  1.00  0.00           C
ATOM   7539  P   POPEo 198      16.593  94.267  22.355  1.00  0.00           P
ATOM   7540  O13 POPEo 198      16.023  92.928  22.645  1.00  0.00           O
ATOM   7541  O14 POPEo 198      17.473  94.378  21.165  1.00  0.00           O
ATOM   7542  O11 POPEo 198      15.433  95.317  22.145  1.00  0.00           O
ATOM   7543  O12 POPEo 198      17.313  94.867  23.625  1.00  0.00           O
ATOM   7544  C1  POPEo 198      14.153  95.087  22.735  1.00  0.00           C
ATOM   7547  C2  POPEo 198      14.173  95.247  24.275  1.00  0.00           C
ATOM   7549  O21 POPEo 198      12.823  95.308  24.685  1.00  0.00           O
ATOM   7550  C21 POPEo 198      12.513  94.867  25.885  1.00  0.00           C
ATOM   7551  O22 POPEo 198      13.123  94.087  26.585  1.00  0.00           O
ATOM   7552  C22 POPEo 198      11.283  95.677  26.315  1.00  0.00           C
ATOM   7555  C3  POPEo 198      14.843  96.596  24.675  1.00  0.00           C
ATOM   7558  O31 POPEo 198      15.173  96.567  26.065  1.00  0.00           O
ATOM   7559  C31 POPEo 198      16.433  96.787  26.405  1.00  0.00           C
ATOM   7560  O32 POPEo 198      17.283  97.356  25.745  1.00  0.00           O
ATOM   7561  C32 POPEo 198      16.603  96.237  27.815  1.00  0.00           C
ATOM   7564  C23 POPEo 198      10.493  95.048  27.475  1.00  0.00           C
ATOM   7567  C24 POPEo 198       9.163  95.787  27.665  1.00  0.00           C
ATOM   7570  C25 POPEo 198       8.163  95.018  28.545  1.00  0.00           C
ATOM   7573  C26 POPEo 198       8.503  95.037  30.045  1.00  0.00           C
ATOM   7576  C27 POPEo 198       7.343  95.646  30.845  1.00  0.00           C
ATOM   7579  C28 POPEo 198       7.593  95.727  32.365  1.00  0.00           C
ATOM   7582  C29 POPEo 198       7.233  94.447  33.075  1.00  0.00           C
ATOM   7584 0C21 POPEo 198       6.873  94.388  34.365  1.00  0.00           C
ATOM   7586 1C21 POPEo 198       6.823  95.577  35.295  1.00  0.00           C
ATOM   7589 2C21 POPEo 198       6.103  95.298  36.625  1.00  0.00           C
ATOM   7592 3C21 POPEo 198       6.843  94.277  37.505  1.00  0.00           C
ATOM   7595 4C21 POPEo 198       6.173  94.108  38.875  1.00  0.00           C
ATOM   7598 5C21 POPEo 198       6.733  92.897  39.635  1.00  0.00           C
ATOM   7601 6C21 POPEo 198       6.053  91.587  39.215  1.00  0.00           C
ATOM   7604 7C21 POPEo 198       6.703  90.377  39.885  1.00  0.00           C
ATOM   7607 8C21 POPEo 198       5.703  89.337  40.365  1.00  0.00           C
ATOM   7611  C33 POPEo 198      17.913  96.707  28.465  1.00  0.00           C
ATOM   7614  C34 POPEo 198      18.073  96.158  29.875  1.00  0.00           C
ATOM   7617  C35 POPEo 198      19.103  96.947  30.675  1.00  0.00           C
ATOM   7620  C36 POPEo 198      19.463  96.278  32.005  1.00  0.00           C
ATOM   7623  C37 POPEo 198      20.213  97.227  32.945  1.00  0.00           C
ATOM   7626  C38 POPEo 198      20.893  96.468  34.085  1.00  0.00           C
ATOM   7629  C39 POPEo 198      20.953  97.238  35.415  1.00  0.00           C
ATOM   7632 0C31 POPEo 198      21.653  98.597  35.325  1.00  0.00           C
ATOM   7635 1C31 POPEo 198      21.953  99.188  36.705  1.00  0.00           C
ATOM   7638 2C31 POPEo 198      22.703 100.527  36.655  1.00  0.00           C
ATOM   7641 3C31 POPEo 198      23.093 100.998  38.065  1.00  0.00           C
ATOM   7644 4C31 POPEo 198      23.833 102.338  38.075  1.00  0.00           C
ATOM   7647 5C31 POPEo 198      23.823 102.988  39.475  1.00  0.00           C
ATOM   7650 6C31 POPEo 198      24.533 104.337  39.545  1.00  0.00           C
ATOM   7654  NH3 POPEp 199     125.643 118.558  18.255  1.00  0.00           N
ATOM   7658  C12 POPEp 199     124.463 117.957  18.965  1.00  0.00           C
ATOM   7661  C11 POPEp 199     124.433 116.447  18.745  1.00  0.00           C
ATOM   7664  P   POPEp 199     122.083 115.547  18.035  1.00  0.00           P
ATOM   7665  O13 POPEp 199     122.353 116.328  16.795  1.00  0.00           O
ATOM   7666  O14 POPEp 199     122.102 114.077  17.925  1.00  0.00           O
ATOM   7667  O11 POPEp 199     120.693 115.977  18.685  1.00  0.00           O
ATOM   7668  O12 POPEp 199     123.143 115.957  19.115  1.00  0.00           O
ATOM   7669  C1  POPEp 199     120.602 116.947  19.725  1.00  0.00           C
ATOM   7672  C2  POPEp 199     120.263 116.368  21.135  1.00  0.00           C
ATOM   7674  O21 POPEp 199     120.253 117.438  22.105  1.00  0.00           O
ATOM   7675  C21 POPEp 199     121.393 118.037  22.415  1.00  0.00           C
ATOM   7676  O22 POPEp 199     122.472 117.897  21.845  1.00  0.00           O
ATOM   7677  C22 POPEp 199     121.202 118.898  23.665  1.00  0.00           C
ATOM   7680  C3  POPEp 199     121.103 115.136  21.595  1.00  0.00           C
ATOM   7683  O31 POPEp 199     120.472 114.467  22.695  1.00  0.00           O
ATOM   7684  C31 POPEp 199     120.713 115.007  23.895  1.00  0.00           C
ATOM   7685  O32 POPEp 199     121.562 115.848  24.135  1.00  0.00           O
ATOM   7686  C32 POPEp 199     119.772 114.437  24.955  1.00  0.00           C
ATOM   7689  C23 POPEp 199     121.062 120.407  23.395  1.00  0.00           C
ATOM   7692  C24 POPEp 199     121.313 121.176  24.695  1.00  0.00           C
ATOM   7695  C25 POPEp 199     120.922 122.658  24.625  1.00  0.00           C
ATOM   7698  C26 POPEp 199     121.433 123.488  25.825  1.00  0.00           C
ATOM   7701  C27 POPEp 199     121.482 122.788  27.185  1.00  0.00           C
ATOM   7704  C28 POPEp 199     121.992 123.778  28.255  1.00  0.00           C
ATOM   7707  C29 POPEp 199     121.903 123.238  29.655  1.00  0.00           C
ATOM   7709 0C21 POPEp 199     122.343 123.898  30.755  1.00  0.00           C
ATOM   7711 1C21 POPEp 199     122.983 125.257  30.715  1.00  0.00           C
ATOM   7714 2C21 POPEp 199     123.753 125.697  31.975  1.00  0.00           C
ATOM   7717 3C21 POPEp 199     123.092 125.407  33.335  1.00  0.00           C
ATOM   7720 4C21 POPEp 199     123.982 125.887  34.505  1.00  0.00           C
ATOM   7723 5C21 POPEp 199     123.662 125.206  35.845  1.00  0.00           C
ATOM   7726 6C21 POPEp 199     122.402 125.738  36.545  1.00  0.00           C
ATOM   7729 7C21 POPEp 199     122.213 125.177  37.965  1.00  0.00           C
ATOM   7732 8C21 POPEp 199     122.132 123.658  38.045  1.00  0.00           C
ATOM   7736  C33 POPEp 199     120.332 114.637  26.385  1.00  0.00           C
ATOM   7739  C34 POPEp 199     119.443 113.968  27.445  1.00  0.00           C
ATOM   7742  C35 POPEp 199     119.952 114.166  28.875  1.00  0.00           C
ATOM   7745  C36 POPEp 199     119.052 113.498  29.915  1.00  0.00           C
ATOM   7748  C37 POPEp 199     119.473 113.798  31.355  1.00  0.00           C
ATOM   7751  C38 POPEp 199     118.433 113.297  32.385  1.00  0.00           C
ATOM   7754  C39 POPEp 199     118.613 113.908  33.785  1.00  0.00           C
ATOM   7757 0C31 POPEp 199     119.933 113.536  34.475  1.00  0.00           C
ATOM   7760 1C31 POPEp 199     120.203 114.337  35.765  1.00  0.00           C
ATOM   7763 2C31 POPEp 199     119.753 113.667  37.075  1.00  0.00           C
ATOM   7766 3C31 POPEp 199     118.242 113.707  37.335  1.00  0.00           C
ATOM   7769 4C31 POPEp 199     117.893 113.177  38.735  1.00  0.00           C
ATOM   7772 5C31 POPEp 199     116.403 113.257  39.055  1.00  0.00           C
ATOM   7775 6C31 POPEp 199     116.062 112.737  40.445  1.00  0.00           C
ATOM   7779  NH3 POPEq 200      88.403  63.307  15.695  1.00  0.00           N
ATOM   7783  C12 POPEq 200      89.733  63.418  15.005  1.00  0.00           C
ATOM   7786  C11 POPEq 200      90.373  62.028  14.745  1.00  0.00           C
ATOM   7789  P   POPEq 200      92.793  62.428  15.745  1.00  0.00           P
ATOM   7790  O13 POPEq 200      93.512  63.668  15.405  1.00  0.00           O
ATOM   7791  O14 POPEq 200      93.632  61.238  16.005  1.00  0.00           O
ATOM   7792  O11 POPEq 200      91.803  62.667  16.975  1.00  0.00           O
ATOM   7793  O12 POPEq 200      91.783  62.108  14.575  1.00  0.00           O
ATOM   7794  C1  POPEq 200      92.283  63.057  18.255  1.00  0.00           C
ATOM   7797  C2  POPEq 200      91.093  63.468  19.175  1.00  0.00           C
ATOM   7799  O21 POPEq 200      90.892  64.897  19.205  1.00  0.00           O
ATOM   7800  C21 POPEq 200      89.622  65.268  19.135  1.00  0.00           C
ATOM   7801  O22 POPEq 200      88.743  64.657  18.545  1.00  0.00           O
ATOM   7802  C22 POPEq 200      89.412  66.507  19.985  1.00  0.00           C
ATOM   7805  C3  POPEq 200      91.243  62.997  20.645  1.00  0.00           C
ATOM   7808  O31 POPEq 200      90.022  62.378  21.095  1.00  0.00           O
ATOM   7809  C31 POPEq 200      90.043  62.157  22.415  1.00  0.00           C
ATOM   7810  O32 POPEq 200      90.833  62.638  23.195  1.00  0.00           O
ATOM   7811  C32 POPEq 200      88.973  61.118  22.765  1.00  0.00           C
ATOM   7814  C23 POPEq 200      87.933  66.927  20.165  1.00  0.00           C
ATOM   7817  C24 POPEq 200      87.723  67.587  21.535  1.00  0.00           C
ATOM   7820  C25 POPEq 200      87.373  66.577  22.645  1.00  0.00           C
ATOM   7823  C26 POPEq 200      87.253  67.257  24.015  1.00  0.00           C
ATOM   7826  C27 POPEq 200      86.763  66.318  25.115  1.00  0.00           C
ATOM   7829  C28 POPEq 200      86.272  67.087  26.355  1.00  0.00           C
ATOM   7832  C29 POPEq 200      85.522  66.188  27.305  1.00  0.00           C
ATOM   7834 0C21 POPEq 200      85.723  66.048  28.625  1.00  0.00           C
ATOM   7836 1C21 POPEq 200      86.753  66.768  29.465  1.00  0.00           C
ATOM   7839 2C21 POPEq 200      87.493  65.848  30.455  1.00  0.00           C
ATOM   7842 3C21 POPEq 200      88.363  66.628  31.445  1.00  0.00           C
ATOM   7845 4C21 POPEq 200      89.013  65.708  32.495  1.00  0.00           C
ATOM   7848 5C21 POPEq 200      90.083  66.437  33.315  1.00  0.00           C
ATOM   7851 6C21 POPEq 200      90.583  65.607  34.505  1.00  0.00           C
ATOM   7854 7C21 POPEq 200      91.693  66.318  35.285  1.00  0.00           C
ATOM   7857 8C21 POPEq 200      92.293  65.458  36.405  1.00  0.00           C
ATOM   7861  C33 POPEq 200      89.573  59.848  23.435  1.00  0.00           C
ATOM   7864  C34 POPEq 200      89.113  58.517  22.815  1.00  0.00           C
ATOM   7867  C35 POPEq 200      87.613  58.267  22.895  1.00  0.00           C
ATOM   7870  C36 POPEq 200      87.132  57.978  24.325  1.00  0.00           C
ATOM   7873  C37 POPEq 200      85.913  57.057  24.335  1.00  0.00           C
ATOM   7876  C38 POPEq 200      85.242  56.908  25.705  1.00  0.00           C
ATOM   7879  C39 POPEq 200      85.953  55.978  26.695  1.00  0.00           C
ATOM   7882 0C31 POPEq 200      85.373  56.157  28.095  1.00  0.00           C
ATOM   7885 1C31 POPEq 200      86.003  55.248  29.155  1.00  0.00           C
ATOM   7888 2C31 POPEq 200      85.172  55.107  30.435  1.00  0.00           C
ATOM   7891 3C31 POPEq 200      83.903  54.287  30.175  1.00  0.00           C
ATOM   7894 4C31 POPEq 200      83.053  54.007  31.425  1.00  0.00           C
ATOM   7897 5C31 POPEq 200      81.793  53.197  31.095  1.00  0.00           C
ATOM   7900 6C31 POPEq 200      81.123  52.618  32.345  1.00  0.00           C
ATOM   7904  NH3 POPEr 201      56.823  15.818  21.935  1.00  0.00           N
ATOM   7908  C12 POPEr 201      56.923  14.598  22.815  1.00  0.00           C
ATOM   7911  C11 POPEr 201      56.993  13.267  22.015  1.00  0.00           C
ATOM   7914  P   POPEr 201      54.843  13.267  20.475  1.00  0.00           P
ATOM   7915  O13 POPEr 201      55.172  12.517  19.245  1.00  0.00           O
ATOM   7916  O14 POPEr 201      54.922  14.738  20.425  1.00  0.00           O
ATOM   7917  O11 POPEr 201      53.352  12.898  20.875  1.00  0.00           O
ATOM   7918  O12 POPEr 201      55.703  12.758  21.685  1.00  0.00           O
ATOM   7919  C1  POPEr 201      53.073  12.078  22.015  1.00  0.00           C
ATOM   7922  C2  POPEr 201      52.783  12.948  23.255  1.00  0.00           C
ATOM   7924  O21 POPEr 201      52.193  12.098  24.245  1.00  0.00           O
ATOM   7925  C21 POPEr 201      52.693  12.228  25.465  1.00  0.00           C
ATOM   7926  O22 POPEr 201      53.663  12.898  25.765  1.00  0.00           O
ATOM   7927  C22 POPEr 201      51.803  11.528  26.485  1.00  0.00           C
ATOM   7930  C3  POPEr 201      51.793  14.098  22.905  1.00  0.00           C
ATOM   7933  O31 POPEr 201      51.783  15.118  23.915  1.00  0.00           O
ATOM   7934  C31 POPEr 201      50.813  15.048  24.825  1.00  0.00           C
ATOM   7935  O32 POPEr 201      49.913  14.227  24.855  1.00  0.00           O
ATOM   7936  C32 POPEr 201      50.992  16.228  25.775  1.00  0.00           C
ATOM   7939  C23 POPEr 201      51.723  12.428  27.745  1.00  0.00           C
ATOM   7942  C24 POPEr 201      50.803  11.888  28.845  1.00  0.00           C
ATOM   7945  C25 POPEr 201      50.833  12.718  30.145  1.00  0.00           C
ATOM   7948  C26 POPEr 201      52.253  13.018  30.645  1.00  0.00           C
ATOM   7951  C27 POPEr 201      52.393  12.998  32.175  1.00  0.00           C
ATOM   7954  C28 POPEr 201      51.463  13.958  32.925  1.00  0.00           C
ATOM   7957  C29 POPEr 201      51.723  15.418  32.635  1.00  0.00           C
ATOM   7959 0C21 POPEr 201      51.163  16.427  33.315  1.00  0.00           C
ATOM   7961 1C21 POPEr 201      50.223  16.267  34.485  1.00  0.00           C
ATOM   7964 2C21 POPEr 201      50.382  17.378  35.535  1.00  0.00           C
ATOM   7967 3C21 POPEr 201      51.683  17.288  36.345  1.00  0.00           C
ATOM   7970 4C21 POPEr 201      51.823  18.408  37.375  1.00  0.00           C
ATOM   7973 5C21 POPEr 201      50.852  18.318  38.555  1.00  0.00           C
ATOM   7976 6C21 POPEr 201      51.193  17.237  39.585  1.00  0.00           C
ATOM   7979 7C21 POPEr 201      50.213  17.267  40.765  1.00  0.00           C
ATOM   7982 8C21 POPEr 201      50.463  16.198  41.835  1.00  0.00           C
ATOM   7986  C33 POPEr 201      50.083  16.218  27.025  1.00  0.00           C
ATOM   7989  C34 POPEr 201      50.312  17.507  27.825  1.00  0.00           C
ATOM   7992  C35 POPEr 201      49.783  17.468  29.265  1.00  0.00           C
ATOM   7995  C36 POPEr 201      48.263  17.267  29.355  1.00  0.00           C
ATOM   7998  C37 POPEr 201      47.733  17.628  30.745  1.00  0.00           C
ATOM   8001  C38 POPEr 201      46.193  17.588  30.855  1.00  0.00           C
ATOM   8004  C39 POPEr 201      45.633  16.177  31.065  1.00  0.00           C
ATOM   8007 0C31 POPEr 201      44.132  16.148  31.405  1.00  0.00           C
ATOM   8010 1C31 POPEr 201      43.742  16.978  32.635  1.00  0.00           C
ATOM   8013 2C31 POPEr 201      42.323  16.677  33.135  1.00  0.00           C
ATOM   8016 3C31 POPEr 201      41.943  17.468  34.395  1.00  0.00           C
ATOM   8019 4C31 POPEr 201      40.603  16.998  34.985  1.00  0.00           C
ATOM   8022 5C31 POPEr 201      40.773  16.088  36.195  1.00  0.00           C
ATOM   8025 6C31 POPEr 201      39.483  15.408  36.645  1.00  0.00           C
ATOM   8029  NH3 POPEs 202     124.502  16.118  60.585  1.00  0.00           N
ATOM   8033  C12 POPEs 202     123.153  15.518  60.815  1.00  0.00           C
ATOM   8036  C11 POPEs 202     122.672  15.608  62.285  1.00  0.00           C
ATOM   8039  P   POPEs 202     120.373  14.558  61.685  1.00  0.00           P
ATOM   8040  O13 POPEs 202     119.352  13.738  62.335  1.00  0.00           O
ATOM   8041  O14 POPEs 202     119.983  15.928  61.305  1.00  0.00           O
ATOM   8042  O11 POPEs 202     120.933  13.748  60.445  1.00  0.00           O
ATOM   8043  O12 POPEs 202     121.672  14.628  62.585  1.00  0.00           O
ATOM   8044  C1  POPEs 202     120.723  14.048  59.075  1.00  0.00           C
ATOM   8047  C2  POPEs 202     119.873  12.938  58.395  1.00  0.00           C
ATOM   8049  O21 POPEs 202     119.943  12.998  56.965  1.00  0.00           O
ATOM   8050  C21 POPEs 202     119.482  14.068  56.355  1.00  0.00           C
ATOM   8051  O22 POPEs 202     119.102  15.108  56.875  1.00  0.00           O
ATOM   8052  C22 POPEs 202     119.352  13.778  54.855  1.00  0.00           C
ATOM   8055  C3  POPEs 202     118.422  12.888  58.945  1.00  0.00           C
ATOM   8058  O31 POPEs 202     117.692  11.778  58.385  1.00  0.00           O
ATOM   8059  C31 POPEs 202     116.883  12.057  57.375  1.00  0.00           C
ATOM   8060  O32 POPEs 202     116.663  13.168  56.925  1.00  0.00           O
ATOM   8061  C32 POPEs 202     116.233  10.738  56.925  1.00  0.00           C
ATOM   8064  C23 POPEs 202     118.173  14.568  54.245  1.00  0.00           C
ATOM   8067  C24 POPEs 202     117.592  13.968  52.965  1.00  0.00           C
ATOM   8070  C25 POPEs 202     118.382  14.288  51.695  1.00  0.00           C
ATOM   8073  C26 POPEs 202     119.352  13.178  51.285  1.00  0.00           C
ATOM   8076  C27 POPEs 202     120.143  13.508  50.015  1.00  0.00           C
ATOM   8079  C28 POPEs 202     120.913  12.278  49.485  1.00  0.00           C
ATOM   8082  C29 POPEs 202     122.113  12.648  48.655  1.00  0.00           C
ATOM   8084 0C21 POPEs 202     122.353  12.328  47.375  1.00  0.00           C
ATOM   8086 1C21 POPEs 202     121.492  11.538  46.415  1.00  0.00           C
ATOM   8089 2C21 POPEs 202     122.163  10.208  46.045  1.00  0.00           C
ATOM   8092 3C21 POPEs 202     121.513   9.558  44.805  1.00  0.00           C
ATOM   8095 4C21 POPEs 202     122.043   8.158  44.465  1.00  0.00           C
ATOM   8098 5C21 POPEs 202     123.573   8.068  44.395  1.00  0.00           C
ATOM   8101 6C21 POPEs 202     124.082   6.688  43.975  1.00  0.00           C
ATOM   8104 7C21 POPEs 202     125.623   6.618  43.965  1.00  0.00           C
ATOM   8107 8C21 POPEs 202     126.162   5.218  43.675  1.00  0.00           C
ATOM   8111  C33 POPEs 202     115.662  10.698  55.475  1.00  0.00           C
ATOM   8114  C34 POPEs 202     115.693   9.288  54.855  1.00  0.00           C
ATOM   8117  C35 POPEs 202     115.073   9.208  53.455  1.00  0.00           C
ATOM   8120  C36 POPEs 202     115.742  10.168  52.475  1.00  0.00           C
ATOM   8123  C37 POPEs 202     115.382   9.908  51.015  1.00  0.00           C
ATOM   8126  C38 POPEs 202     116.003  10.978  50.115  1.00  0.00           C
ATOM   8129  C39 POPEs 202     115.583  10.818  48.655  1.00  0.00           C
ATOM   8132 0C31 POPEs 202     116.363  11.748  47.715  1.00  0.00           C
ATOM   8135 1C31 POPEs 202     115.872  11.567  46.275  1.00  0.00           C
ATOM   8138 2C31 POPEs 202     116.753  12.238  45.215  1.00  0.00           C
ATOM   8141 3C31 POPEs 202     116.473  11.678  43.805  1.00  0.00           C
ATOM   8144 4C31 POPEs 202     115.043  11.927  43.315  1.00  0.00           C
ATOM   8147 5C31 POPEs 202     114.622  11.007  42.155  1.00  0.00           C
ATOM   8150 6C31 POPEs 202     113.183  11.228  41.715  1.00  0.00           C
ATOM   8154  NH3 POPEt 203     118.813   4.578  21.045  1.00  0.00           N
ATOM   8158  C12 POPEt 203     119.742   4.548  19.855  1.00  0.00           C
ATOM   8161  C11 POPEt 203     120.483   5.868  19.605  1.00  0.00           C
ATOM   8164  P   POPEt 203     118.813   7.898  19.955  1.00  0.00           P
ATOM   8165  O13 POPEt 203     117.823   8.638  19.135  1.00  0.00           O
ATOM   8166  O14 POPEt 203     118.293   7.178  21.155  1.00  0.00           O
ATOM   8167  O11 POPEt 203     119.952   8.888  20.415  1.00  0.00           O
ATOM   8168  O12 POPEt 203     119.613   6.868  19.075  1.00  0.00           O
ATOM   8169  C1  POPEt 203     120.823   8.628  21.515  1.00  0.00           C
ATOM   8172  C2  POPEt 203     120.562   9.568  22.705  1.00  0.00           C
ATOM   8174  O21 POPEt 203     120.942   8.898  23.915  1.00  0.00           O
ATOM   8175  C21 POPEt 203     122.073   9.298  24.455  1.00  0.00           C
ATOM   8176  O22 POPEt 203     122.843  10.128  23.985  1.00  0.00           O
ATOM   8177  C22 POPEt 203     122.303   8.588  25.785  1.00  0.00           C
ATOM   8180  C3  POPEt 203     119.073   9.938  22.845  1.00  0.00           C
ATOM   8183  O31 POPEt 203     118.912  10.798  23.975  1.00  0.00           O
ATOM   8184  C31 POPEt 203     118.433  10.408  25.165  1.00  0.00           C
ATOM   8185  O32 POPEt 203     118.283  11.198  26.085  1.00  0.00           O
ATOM   8186  C32 POPEt 203     118.073   8.918  25.305  1.00  0.00           C
ATOM   8189  C23 POPEt 203     123.473   9.228  26.565  1.00  0.00           C
ATOM   8192  C24 POPEt 203     123.533   8.758  28.025  1.00  0.00           C
ATOM   8195  C25 POPEt 203     124.692   9.388  28.805  1.00  0.00           C
ATOM   8198  C26 POPEt 203     124.423   9.517  30.315  1.00  0.00           C
ATOM   8201  C27 POPEt 203     125.583  10.177  31.075  1.00  0.00           C
ATOM   8204  C28 POPEt 203     125.183  10.748  32.455  1.00  0.00           C
ATOM   8207  C29 POPEt 203     126.053  10.298  33.605  1.00  0.00           C
ATOM   8209 0C21 POPEt 203     126.683  11.068  34.515  1.00  0.00           C
ATOM   8211 1C21 POPEt 203     126.722  12.578  34.565  1.00  0.00           C
ATOM   8214 2C21 POPEt 203     125.393  13.348  34.785  1.00  0.00           C
ATOM   8217 3C21 POPEt 203     124.772  13.228  36.185  1.00  0.00           C
ATOM   8220 4C21 POPEt 203     123.603  14.227  36.335  1.00  0.00           C
ATOM   8223 5C21 POPEt 203     122.592  13.888  37.445  1.00  0.00           C
ATOM   8226 6C21 POPEt 203     123.162  13.968  38.865  1.00  0.00           C
ATOM   8229 7C21 POPEt 203     122.083  13.698  39.925  1.00  0.00           C
ATOM   8232 8C21 POPEt 203     122.633  13.528  41.345  1.00  0.00           C
ATOM   8236  C33 POPEt 203     117.703   8.568  26.765  1.00  0.00           C
ATOM   8239  C34 POPEt 203     117.093   7.168  26.995  1.00  0.00           C
ATOM   8242  C35 POPEt 203     116.812   6.898  28.485  1.00  0.00           C
ATOM   8245  C36 POPEt 203     115.673   7.738  29.075  1.00  0.00           C
ATOM   8248  C37 POPEt 203     115.553   7.668  30.615  1.00  0.00           C
ATOM   8251  C38 POPEt 203     115.413   6.248  31.165  1.00  0.00           C
ATOM   8254  C39 POPEt 203     114.912   6.208  32.615  1.00  0.00           C
ATOM   8257 0C31 POPEt 203     114.403   4.828  33.085  1.00  0.00           C
ATOM   8260 1C31 POPEt 203     114.102   4.838  34.595  1.00  0.00           C
ATOM   8263 2C31 POPEt 203     113.713   3.488  35.205  1.00  0.00           C
ATOM   8266 3C31 POPEt 203     113.503   3.588  36.725  1.00  0.00           C
ATOM   8269 4C31 POPEt 203     112.033   3.408  37.155  1.00  0.00           C
ATOM   8272 5C31 POPEt 203     111.842   3.548  38.675  1.00  0.00           C
ATOM   8275 6C31 POPEt 203     110.433   3.218  39.155  1.00  0.00           C
ATOM   8279  NH3 POPEu 204      55.433  68.808  19.595  1.00  0.00           N
ATOM   8283  C12 POPEu 204      55.643  68.998  18.115  1.00  0.00           C
ATOM   8286  C11 POPEu 204      54.753  68.088  17.255  1.00  0.00           C
ATOM   8289  P   POPEu 204      52.623  69.197  16.185  1.00  0.00           P
ATOM   8290  O13 POPEu 204      52.463  70.537  15.585  1.00  0.00           O
ATOM   8291  O14 POPEu 204      51.863  68.098  15.535  1.00  0.00           O
ATOM   8292  O11 POPEu 204      52.273  69.238  17.705  1.00  0.00           O
ATOM   8293  O12 POPEu 204      54.153  68.837  16.205  1.00  0.00           O
ATOM   8294  C1  POPEu 204      52.153  70.458  18.415  1.00  0.00           C
ATOM   8297  C2  POPEu 204      52.033  70.137  19.915  1.00  0.00           C
ATOM   8299  O21 POPEu 204      53.313  70.397  20.565  1.00  0.00           O
ATOM   8300  C21 POPEu 204      53.143  70.907  21.785  1.00  0.00           C
ATOM   8301  O22 POPEu 204      52.073  71.087  22.325  1.00  0.00           O
ATOM   8302  C22 POPEu 204      54.483  71.168  22.495  1.00  0.00           C
ATOM   8305  C3  POPEu 204      51.643  68.647  20.135  1.00  0.00           C
ATOM   8308  O31 POPEu 204      51.102  68.447  21.445  1.00  0.00           O
ATOM   8309  C31 POPEu 204      51.972  68.057  22.375  1.00  0.00           C
ATOM   8310  O32 POPEu 204      53.133  67.737  22.195  1.00  0.00           O
ATOM   8311  C32 POPEu 204      51.333  68.327  23.745  1.00  0.00           C
ATOM   8314  C23 POPEu 204      54.213  71.958  23.805  1.00  0.00           C
ATOM   8317  C24 POPEu 204      55.443  72.438  24.605  1.00  0.00           C
ATOM   8320  C25 POPEu 204      55.003  73.228  25.845  1.00  0.00           C
ATOM   8323  C26 POPEu 204      56.143  73.808  26.695  1.00  0.00           C
ATOM   8326  C27 POPEu 204      55.613  74.408  28.015  1.00  0.00           C
ATOM   8329  C28 POPEu 204      56.673  75.187  28.825  1.00  0.00           C
ATOM   8332  C29 POPEu 204      56.093  75.757  30.095  1.00  0.00           C
ATOM   8334 0C21 POPEu 204      56.593  75.688  31.345  1.00  0.00           C
ATOM   8336 1C21 POPEu 204      57.873  75.027  31.805  1.00  0.00           C
ATOM   8339 2C21 POPEu 204      58.873  75.997  32.475  1.00  0.00           C
ATOM   8342 3C21 POPEu 204      58.393  76.577  33.825  1.00  0.00           C
ATOM   8345 4C21 POPEu 204      59.483  77.337  34.615  1.00  0.00           C
ATOM   8348 5C21 POPEu 204      59.983  78.618  33.915  1.00  0.00           C
ATOM   8351 6C21 POPEu 204      60.913  79.447  34.805  1.00  0.00           C
ATOM   8354 7C21 POPEu 204      62.302  79.677  34.205  1.00  0.00           C
ATOM   8357 8C21 POPEu 204      63.303  80.287  35.195  1.00  0.00           C
ATOM   8361  C33 POPEu 204      51.623  67.288  24.845  1.00  0.00           C
ATOM   8364  C34 POPEu 204      50.763  67.628  26.065  1.00  0.00           C
ATOM   8367  C35 POPEu 204      50.533  66.487  27.065  1.00  0.00           C
ATOM   8370  C36 POPEu 204      49.283  66.787  27.905  1.00  0.00           C
ATOM   8373  C37 POPEu 204      48.943  65.708  28.925  1.00  0.00           C
ATOM   8376  C38 POPEu 204      47.643  65.997  29.675  1.00  0.00           C
ATOM   8379  C39 POPEu 204      47.573  65.257  31.015  1.00  0.00           C
ATOM   8382 0C31 POPEu 204      46.273  65.507  31.785  1.00  0.00           C
ATOM   8385 1C31 POPEu 204      46.433  65.107  33.255  1.00  0.00           C
ATOM   8388 2C31 POPEu 204      45.172  64.507  33.875  1.00  0.00           C
ATOM   8391 3C31 POPEu 204      45.413  64.167  35.355  1.00  0.00           C
ATOM   8394 4C31 POPEu 204      44.202  63.548  36.065  1.00  0.00           C
ATOM   8397 5C31 POPEu 204      44.563  62.947  37.435  1.00  0.00           C
ATOM   8400 6C31 POPEu 204      43.343  62.467  38.225  1.00  0.00           C
ATOM   8404  NH3 POPEv 205      35.063  61.677  63.195  1.00  0.00           N
ATOM   8408  C12 POPEv 205      36.213  62.638  63.255  1.00  0.00           C
ATOM   8411  C11 POPEv 205      37.383  62.038  64.045  1.00  0.00           C
ATOM   8414  P   POPEv 205      39.053  64.027  64.305  1.00  0.00           P
ATOM   8415  O13 POPEv 205      38.372  65.128  63.615  1.00  0.00           O
ATOM   8416  O14 POPEv 205      38.992  63.958  65.785  1.00  0.00           O
ATOM   8417  O11 POPEv 205      40.582  64.018  63.915  1.00  0.00           O
ATOM   8418  O12 POPEv 205      38.593  62.658  63.655  1.00  0.00           O
ATOM   8419  C1  POPEv 205      41.102  64.478  62.675  1.00  0.00           C
ATOM   8422  C2  POPEv 205      41.323  63.307  61.665  1.00  0.00           C
ATOM   8424  O21 POPEv 205      42.503  63.478  60.845  1.00  0.00           O
ATOM   8425  C21 POPEv 205      42.543  64.558  60.085  1.00  0.00           C
ATOM   8426  O22 POPEv 205      41.813  65.528  60.165  1.00  0.00           O
ATOM   8427  C22 POPEv 205      43.593  64.368  58.995  1.00  0.00           C
ATOM   8430  C3  POPEv 205      40.062  62.987  60.805  1.00  0.00           C
ATOM   8433  O31 POPEv 205      40.373  62.118  59.695  1.00  0.00           O
ATOM   8434  C31 POPEv 205      39.623  62.348  58.615  1.00  0.00           C
ATOM   8435  O32 POPEv 205      38.653  63.067  58.595  1.00  0.00           O
ATOM   8436  C32 POPEv 205      40.172  61.558  57.435  1.00  0.00           C
ATOM   8439  C23 POPEv 205      43.403  65.388  57.855  1.00  0.00           C
ATOM   8442  C24 POPEv 205      44.423  65.118  56.755  1.00  0.00           C
ATOM   8445  C25 POPEv 205      44.093  65.808  55.425  1.00  0.00           C
ATOM   8448  C26 POPEv 205      44.983  65.298  54.295  1.00  0.00           C
ATOM   8451  C27 POPEv 205      44.433  65.618  52.895  1.00  0.00           C
ATOM   8454  C28 POPEv 205      45.123  64.798  51.785  1.00  0.00           C
ATOM   8457  C29 POPEv 205      46.523  65.298  51.525  1.00  0.00           C
ATOM   8459 0C21 POPEv 205      47.042  65.658  50.335  1.00  0.00           C
ATOM   8461 1C21 POPEv 205      46.373  65.607  48.985  1.00  0.00           C
ATOM   8464 2C21 POPEv 205      46.963  64.467  48.135  1.00  0.00           C
ATOM   8467 3C21 POPEv 205      46.772  64.628  46.615  1.00  0.00           C
ATOM   8470 4C21 POPEv 205      47.713  63.657  45.875  1.00  0.00           C
ATOM   8473 5C21 POPEv 205      47.832  63.878  44.365  1.00  0.00           C
ATOM   8476 6C21 POPEv 205      48.852  62.897  43.775  1.00  0.00           C
ATOM   8479 7C21 POPEv 205      49.223  63.158  42.305  1.00  0.00           C
ATOM   8482 8C21 POPEv 205      50.273  62.168  41.795  1.00  0.00           C
ATOM   8486  C33 POPEv 205      40.753  62.458  56.325  1.00  0.00           C
ATOM   8489  C34 POPEv 205      40.693  61.798  54.935  1.00  0.00           C
ATOM   8492  C35 POPEv 205      41.233  62.737  53.845  1.00  0.00           C
ATOM   8495  C36 POPEv 205      41.003  62.218  52.405  1.00  0.00           C
ATOM   8498  C37 POPEv 205      41.253  63.317  51.365  1.00  0.00           C
ATOM   8501  C38 POPEv 205      41.422  62.808  49.925  1.00  0.00           C
ATOM   8504  C39 POPEv 205      40.123  62.388  49.215  1.00  0.00           C
ATOM   8507 0C31 POPEv 205      39.313  63.577  48.665  1.00  0.00           C
ATOM   8510 1C31 POPEv 205      38.333  63.188  47.545  1.00  0.00           C
ATOM   8513 2C31 POPEv 205      37.672  64.427  46.915  1.00  0.00           C
ATOM   8516 3C31 POPEv 205      36.603  64.138  45.855  1.00  0.00           C
ATOM   8519 4C31 POPEv 205      37.143  63.598  44.525  1.00  0.00           C
ATOM   8522 5C31 POPEv 205      36.063  63.628  43.425  1.00  0.00           C
ATOM   8525 6C31 POPEv 205      36.543  63.188  42.045  1.00  0.00           C
ATOM   8529  NH3 POPEw 206      10.273 122.747  58.905  1.00  0.00           N
ATOM   8533  C12 POPEw 206      11.483 123.558  58.515  1.00  0.00           C
ATOM   8536  C11 POPEw 206      12.223 124.067  59.755  1.00  0.00           C
ATOM   8539  P   POPEw 206      13.643 126.298  59.835  1.00  0.00           P
ATOM   8540  O13 POPEw 206      15.093 126.487  59.995  1.00  0.00           O
ATOM   8541  O14 POPEw 206      12.843 126.558  61.045  1.00  0.00           O
ATOM   8542  O11 POPEw 206      13.113 127.198  58.635  1.00  0.00           O
ATOM   8543  O12 POPEw 206      13.353 124.827  59.355  1.00  0.00           O
ATOM   8544  C1  POPEw 206      13.543 127.076  57.275  1.00  0.00           C
ATOM   8547  C2  POPEw 206      12.353 126.727  56.335  1.00  0.00           C
ATOM   8549  O21 POPEw 206      12.783 126.158  55.085  1.00  0.00           O
ATOM   8550  C21 POPEw 206      13.173 126.988  54.135  1.00  0.00           C
ATOM   8551  O22 POPEw 206      13.463 128.168  54.265  1.00  0.00           O
ATOM   8552  C22 POPEw 206      13.243 126.246  52.785  1.00  0.00           C
ATOM   8555  C3  POPEw 206      11.283 127.846  56.155  1.00  0.00           C
ATOM   8558  O31 POPEw 206      10.273 127.397  55.215  1.00  0.00           O
ATOM   8559  C31 POPEw 206       9.603 128.387  54.635  1.00  0.00           C
ATOM   8560  O32 POPEw 206       9.683 129.558  54.945  1.00  0.00           O
ATOM   8561  C32 POPEw 206       8.733 127.846  53.515  1.00  0.00           C
ATOM   8564  C23 POPEw 206      11.933 125.597  52.285  1.00  0.00           C
ATOM   8567  C24 POPEw 206      12.263 124.528  51.235  1.00  0.00           C
ATOM   8570  C25 POPEw 206      11.063 123.737  50.685  1.00  0.00           C
ATOM   8573  C26 POPEw 206      10.303 124.447  49.565  1.00  0.00           C
ATOM   8576  C27 POPEw 206       9.023 123.688  49.195  1.00  0.00           C
ATOM   8579  C28 POPEw 206       8.313 124.217  47.935  1.00  0.00           C
ATOM   8582  C29 POPEw 206       6.883 123.757  47.925  1.00  0.00           C
ATOM   8584 0C21 POPEw 206       6.273 122.867  47.125  1.00  0.00           C
ATOM   8586 1C21 POPEw 206       6.883 122.067  46.005  1.00  0.00           C
ATOM   8589 2C21 POPEw 206       5.813 121.077  45.475  1.00  0.00           C
ATOM   8592 3C21 POPEw 206       6.243 120.317  44.215  1.00  0.00           C
ATOM   8595 4C21 POPEw 206       5.103 119.437  43.685  1.00  0.00           C
ATOM   8598 5C21 POPEw 206       5.623 118.257  42.855  1.00  0.00           C
ATOM   8601 6C21 POPEw 206       4.523 117.487  42.115  1.00  0.00           C
ATOM   8604 7C21 POPEw 206       5.043 116.228  41.425  1.00  0.00           C
ATOM   8607 8C21 POPEw 206       3.943 115.428  40.725  1.00  0.00           C
ATOM   8611  C33 POPEw 206       7.963 128.956  52.755  1.00  0.00           C
ATOM   8614  C34 POPEw 206       7.903 128.638  51.255  1.00  0.00           C
ATOM   8617  C35 POPEw 206       7.233 129.747  50.425  1.00  0.00           C
ATOM   8620  C36 POPEw 206       8.123 130.982  50.225  1.00  0.00           C
ATOM   8623  C37 POPEw 206       9.133 130.831  49.075  1.00  0.00           C
ATOM   8626  C38 POPEw 206       9.983 132.102  48.885  1.00  0.00           C
ATOM   8629  C39 POPEw 206      10.213 132.473  47.415  1.00  0.00           C
ATOM   8632 0C31 POPEw 206      10.953 131.402  46.605  1.00  0.00           C
ATOM   8635 1C31 POPEw 206      11.133 131.772  45.135  1.00  0.00           C
ATOM   8638 2C31 POPEw 206      11.633 130.602  44.275  1.00  0.00           C
ATOM   8641 3C31 POPEw 206      13.063 130.158  44.615  1.00  0.00           C
ATOM   8644 4C31 POPEw 206      13.513 128.956  43.765  1.00  0.00           C
ATOM   8647 5C31 POPEw 206      14.933 128.488  44.105  1.00  0.00           C
ATOM   8650 6C31 POPEw 206      15.343 127.227  43.345  1.00  0.00           C
ATOM   8654  NH3 POPEx 207      82.922   7.968  64.145  1.00  0.00           N
ATOM   8658  C12 POPEx 207      81.803   8.878  64.575  1.00  0.00           C
ATOM   8661  C11 POPEx 207      80.723   8.968  63.485  1.00  0.00           C
ATOM   8664  P   POPEx 207      78.492   9.788  64.665  1.00  0.00           P
ATOM   8665  O13 POPEx 207      78.863   8.958  65.835  1.00  0.00           O
ATOM   8666  O14 POPEx 207      77.943  11.128  64.995  1.00  0.00           O
ATOM   8667  O11 POPEx 207      77.403   9.118  63.735  1.00  0.00           O
ATOM   8668  O12 POPEx 207      79.762   9.988  63.745  1.00  0.00           O
ATOM   8669  C1  POPEx 207      77.643   8.597  62.435  1.00  0.00           C
ATOM   8672  C2  POPEx 207      76.803   9.358  61.375  1.00  0.00           C
ATOM   8674  O21 POPEx 207      77.033   8.778  60.085  1.00  0.00           O
ATOM   8675  C21 POPEx 207      76.273   7.738  59.835  1.00  0.00           C
ATOM   8676  O22 POPEx 207      75.632   7.118  60.665  1.00  0.00           O
ATOM   8677  C22 POPEx 207      76.263   7.428  58.335  1.00  0.00           C
ATOM   8680  C3  POPEx 207      77.143  10.868  61.255  1.00  0.00           C
ATOM   8683  O31 POPEx 207      75.982  11.658  60.855  1.00  0.00           O
ATOM   8684  C31 POPEx 207      75.702  11.588  59.535  1.00  0.00           C
ATOM   8685  O32 POPEx 207      76.363  10.978  58.725  1.00  0.00           O
ATOM   8686  C32 POPEx 207      74.463  12.408  59.155  1.00  0.00           C
ATOM   8689  C23 POPEx 207      74.843   7.508  57.705  1.00  0.00           C
ATOM   8692  C24 POPEx 207      74.452   8.848  57.065  1.00  0.00           C
ATOM   8695  C25 POPEx 207      75.382   9.348  55.955  1.00  0.00           C
ATOM   8698  C26 POPEx 207      74.713  10.448  55.115  1.00  0.00           C
ATOM   8701  C27 POPEx 207      75.702  11.288  54.285  1.00  0.00           C
ATOM   8704  C28 POPEx 207      76.363  10.528  53.115  1.00  0.00           C
ATOM   8707  C29 POPEx 207      77.433  11.398  52.535  1.00  0.00           C
ATOM   8709 0C21 POPEx 207      77.773  11.608  51.255  1.00  0.00           C
ATOM   8711 1C21 POPEx 207      77.153  11.007  50.025  1.00  0.00           C
ATOM   8714 2C21 POPEx 207      76.903  12.098  48.965  1.00  0.00           C
ATOM   8717 3C21 POPEx 207      76.283  11.518  47.685  1.00  0.00           C
ATOM   8720 4C21 POPEx 207      76.122  12.568  46.585  1.00  0.00           C
ATOM   8723 5C21 POPEx 207      75.543  11.978  45.295  1.00  0.00           C
ATOM   8726 6C21 POPEx 207      75.643  12.958  44.125  1.00  0.00           C
ATOM   8729 7C21 POPEx 207      75.303  12.308  42.775  1.00  0.00           C
ATOM   8732 8C21 POPEx 207      75.452  13.257  41.585  1.00  0.00           C
ATOM   8736  C33 POPEx 207      74.772  13.528  58.125  1.00  0.00           C
ATOM   8739  C34 POPEx 207      73.552  14.368  57.735  1.00  0.00           C
ATOM   8742  C35 POPEx 207      73.102  14.177  56.285  1.00  0.00           C
ATOM   8745  C36 POPEx 207      74.053  14.808  55.245  1.00  0.00           C
ATOM   8748  C37 POPEx 207      73.573  14.587  53.805  1.00  0.00           C
ATOM   8751  C38 POPEx 207      74.632  14.958  52.745  1.00  0.00           C
ATOM   8754  C39 POPEx 207      74.513  14.128  51.465  1.00  0.00           C
ATOM   8757 0C31 POPEx 207      73.223  14.368  50.655  1.00  0.00           C
ATOM   8760 1C31 POPEx 207      73.022  13.278  49.595  1.00  0.00           C
ATOM   8763 2C31 POPEx 207      72.022  13.648  48.485  1.00  0.00           C
ATOM   8766 3C31 POPEx 207      70.643  14.098  48.985  1.00  0.00           C
ATOM   8769 4C31 POPEx 207      69.683  14.378  47.815  1.00  0.00           C
ATOM   8772 5C31 POPEx 207      68.283  14.778  48.275  1.00  0.00           C
ATOM   8775 6C31 POPEx 207      67.323  15.068  47.115  1.00  0.00           C
ATOM   8779  NH3 POPEy 208      27.703  99.357  63.765  1.00  0.00           N
ATOM   8783  C12 POPEy 208      27.863 100.498  64.735  1.00  0.00           C
ATOM   8786  C11 POPEy 208      26.533 100.908  65.425  1.00  0.00           C
ATOM   8789  P   POPEy 208      25.093  98.737  65.885  1.00  0.00           P
ATOM   8790  O13 POPEy 208      25.993  97.727  65.275  1.00  0.00           O
ATOM   8791  O14 POPEy 208      24.223  98.317  66.995  1.00  0.00           O
ATOM   8792  O11 POPEy 208      24.283  99.367  64.685  1.00  0.00           O
ATOM   8793  O12 POPEy 208      26.043  99.917  66.345  1.00  0.00           O
ATOM   8794  C1  POPEy 208      23.353  98.606  63.905  1.00  0.00           C
ATOM   8797  C2  POPEy 208      23.043  99.318  62.535  1.00  0.00           C
ATOM   8799  O21 POPEy 208      22.503  98.378  61.585  1.00  0.00           O
ATOM   8800  C21 POPEy 208      21.193  98.177  61.665  1.00  0.00           C
ATOM   8801  O22 POPEy 208      20.463  98.518  62.585  1.00  0.00           O
ATOM   8802  C22 POPEy 208      20.683  97.507  60.385  1.00  0.00           C
ATOM   8805  C3  POPEy 208      24.343  99.908  61.915  1.00  0.00           C
ATOM   8808  O31 POPEy 208      24.093 100.568  60.655  1.00  0.00           O
ATOM   8809  C31 POPEy 208      25.233 100.857  60.005  1.00  0.00           C
ATOM   8810  O32 POPEy 208      26.333 100.467  60.355  1.00  0.00           O
ATOM   8811  C32 POPEy 208      24.922 101.697  58.765  1.00  0.00           C
ATOM   8814  C23 POPEy 208      20.183  98.477  59.275  1.00  0.00           C
ATOM   8817  C24 POPEy 208      20.023  97.776  57.915  1.00  0.00           C
ATOM   8820  C25 POPEy 208      19.163  96.507  57.895  1.00  0.00           C
ATOM   8823  C26 POPEy 208      18.903  96.018  56.465  1.00  0.00           C
ATOM   8826  C27 POPEy 208      18.523  94.528  56.375  1.00  0.00           C
ATOM   8829  C28 POPEy 208      18.333  94.077  54.905  1.00  0.00           C
ATOM   8832  C29 POPEy 208      18.233  92.578  54.805  1.00  0.00           C
ATOM   8834 0C21 POPEy 208      18.653  91.797  53.795  1.00  0.00           C
ATOM   8836 1C21 POPEy 208      19.273  92.238  52.495  1.00  0.00           C
ATOM   8839 2C21 POPEy 208      20.803  92.058  52.515  1.00  0.00           C
ATOM   8842 3C21 POPEy 208      21.433  92.268  51.125  1.00  0.00           C
ATOM   8845 4C21 POPEy 208      22.893  91.818  51.055  1.00  0.00           C
ATOM   8848 5C21 POPEy 208      23.483  91.937  49.645  1.00  0.00           C
ATOM   8851 6C21 POPEy 208      24.993  91.666  49.595  1.00  0.00           C
ATOM   8854 7C21 POPEy 208      25.503  91.567  48.145  1.00  0.00           C
ATOM   8857 8C21 POPEy 208      27.023  91.678  48.015  1.00  0.00           C
ATOM   8861  C33 POPEy 208      26.172 102.128  57.945  1.00  0.00           C
ATOM   8864  C34 POPEy 208      26.073 103.558  57.375  1.00  0.00           C
ATOM   8867  C35 POPEy 208      24.823 103.857  56.525  1.00  0.00           C
ATOM   8870  C36 POPEy 208      24.852 103.227  55.125  1.00  0.00           C
ATOM   8873  C37 POPEy 208      23.583 103.577  54.325  1.00  0.00           C
ATOM   8876  C38 POPEy 208      23.573 102.988  52.915  1.00  0.00           C
ATOM   8879  C39 POPEy 208      24.363 103.828  51.895  1.00  0.00           C
ATOM   8882 0C31 POPEy 208      24.303 103.227  50.485  1.00  0.00           C
ATOM   8885 1C31 POPEy 208      24.873 104.137  49.395  1.00  0.00           C
ATOM   8888 2C31 POPEy 208      25.003 103.378  48.065  1.00  0.00           C
ATOM   8891 3C31 POPEy 208      25.063 104.257  46.805  1.00  0.00           C
ATOM   8894 4C31 POPEy 208      26.413 104.926  46.535  1.00  0.00           C
ATOM   8897 5C31 POPEy 208      26.613 105.276  45.055  1.00  0.00           C
ATOM   8900 6C31 POPEy 208      27.923 105.998  44.755  1.00  0.00           C
ATOM   8904  NH3 POPEz 209      58.453  38.577  59.645  1.00  0.00           N
ATOM   8908  C12 POPEz 209      57.832  38.237  58.325  1.00  0.00           C
ATOM   8911  C11 POPEz 209      57.172  36.847  58.335  1.00  0.00           C
ATOM   8914  P   POPEz 209      56.263  35.097  56.605  1.00  0.00           P
ATOM   8915  O13 POPEz 209      57.373  34.248  57.075  1.00  0.00           O
ATOM   8916  O14 POPEz 209      54.883  34.708  56.995  1.00  0.00           O
ATOM   8917  O11 POPEz 209      56.323  35.198  55.025  1.00  0.00           O
ATOM   8918  O12 POPEz 209      56.582  36.588  57.055  1.00  0.00           O
ATOM   8919  C1  POPEz 209      55.083  35.358  54.315  1.00  0.00           C
ATOM   8922  C2  POPEz 209      55.242  35.068  52.805  1.00  0.00           C
ATOM   8924  O21 POPEz 209      53.922  34.998  52.225  1.00  0.00           O
ATOM   8925  C21 POPEz 209      53.583  36.058  51.505  1.00  0.00           C
ATOM   8926  O22 POPEz 209      54.103  37.158  51.555  1.00  0.00           O
ATOM   8927  C22 POPEz 209      52.543  35.647  50.455  1.00  0.00           C
ATOM   8930  C3  POPEz 209      55.953  33.698  52.545  1.00  0.00           C
ATOM   8933  O31 POPEz 209      55.603  33.208  51.225  1.00  0.00           O
ATOM   8934  C31 POPEz 209      55.253  31.927  51.145  1.00  0.00           C
ATOM   8935  O32 POPEz 209      55.503  31.068  51.965  1.00  0.00           O
ATOM   8936  C32 POPEz 209      54.423  31.718  49.875  1.00  0.00           C
ATOM   8939  C23 POPEz 209      53.103  35.858  49.025  1.00  0.00           C
ATOM   8942  C24 POPEz 209      52.163  35.417  47.895  1.00  0.00           C
ATOM   8945  C25 POPEz 209      50.992  36.378  47.625  1.00  0.00           C
ATOM   8948  C26 POPEz 209      51.403  37.688  46.925  1.00  0.00           C
ATOM   8951  C27 POPEz 209      50.193  38.408  46.285  1.00  0.00           C
ATOM   8954  C28 POPEz 209      50.563  39.708  45.545  1.00  0.00           C
ATOM   8957  C29 POPEz 209      50.913  40.828  46.495  1.00  0.00           C
ATOM   8959 0C21 POPEz 209      52.063  41.518  46.585  1.00  0.00           C
ATOM   8961 1C21 POPEz 209      53.292  41.287  45.735  1.00  0.00           C
ATOM   8964 2C21 POPEz 209      53.453  42.318  44.605  1.00  0.00           C
ATOM   8967 3C21 POPEz 209      54.253  41.768  43.415  1.00  0.00           C
ATOM   8970 4C21 POPEz 209      55.753  41.588  43.665  1.00  0.00           C
ATOM   8973 5C21 POPEz 209      56.582  42.778  43.165  1.00  0.00           C
ATOM   8976 6C21 POPEz 209      58.092  42.518  43.195  1.00  0.00           C
ATOM   8979 7C21 POPEz 209      58.903  43.647  42.545  1.00  0.00           C
ATOM   8982 8C21 POPEz 209      60.393  43.527  42.825  1.00  0.00           C
ATOM   8986  C33 POPEz 209      55.202  31.077  48.705  1.00  0.00           C
ATOM   8989  C34 POPEz 209      54.313  30.747  47.495  1.00  0.00           C
ATOM   8992  C35 POPEz 209      53.893  31.987  46.675  1.00  0.00           C
ATOM   8995  C36 POPEz 209      52.873  31.648  45.575  1.00  0.00           C
ATOM   8998  C37 POPEz 209      52.263  32.897  44.915  1.00  0.00           C
ATOM   9001  C38 POPEz 209      51.223  32.548  43.835  1.00  0.00           C
ATOM   9004  C39 POPEz 209      50.273  33.698  43.485  1.00  0.00           C
ATOM   9007 0C31 POPEz 209      49.183  33.908  44.545  1.00  0.00           C
ATOM   9010 1C31 POPEz 209      48.222  35.057  44.205  1.00  0.00           C
ATOM   9013 2C31 POPEz 209      47.422  35.478  45.445  1.00  0.00           C
ATOM   9016 3C31 POPEz 209      46.473  36.658  45.225  1.00  0.00           C
ATOM   9019 4C31 POPEz 209      46.273  37.458  46.515  1.00  0.00           C
ATOM   9022 5C31 POPEz 209      44.973  38.268  46.535  1.00  0.00           C
ATOM   9025 6C31 POPEz 209      44.823  39.158  47.775  1.00  0.00           C
ATOM   9029  NH3 POPE0 210      65.693  99.096  20.025  1.00  0.00           N
ATOM   9033  C12 POPE0 210      65.602 100.377  19.245  1.00  0.00           C
ATOM   9036  C11 POPE0 210      65.772 101.577  20.175  1.00  0.00           C
ATOM   9039  P   POPE0 210      66.523 104.038  19.575  1.00  0.00           P
ATOM   9040  O13 POPE0 210      66.923 104.477  18.215  1.00  0.00           O
ATOM   9041  O14 POPE0 210      67.593 103.886  20.575  1.00  0.00           O
ATOM   9042  O11 POPE0 210      65.513 105.087  20.165  1.00  0.00           O
ATOM   9043  O12 POPE0 210      65.643 102.747  19.385  1.00  0.00           O
ATOM   9044  C1  POPE0 210      64.193 104.798  20.665  1.00  0.00           C
ATOM   9047  C2  POPE0 210      64.013 104.996  22.205  1.00  0.00           C
ATOM   9049  O21 POPE0 210      63.903 106.408  22.515  1.00  0.00           O
ATOM   9050  C21 POPE0 210      63.213 106.837  23.595  1.00  0.00           C
ATOM   9051  O22 POPE0 210      63.482 107.877  24.185  1.00  0.00           O
ATOM   9052  C22 POPE0 210      61.993 105.957  23.925  1.00  0.00           C
ATOM   9055  C3  POPE0 210      65.143 104.337  23.045  1.00  0.00           C
ATOM   9058  O31 POPE0 210      65.013 104.716  24.415  1.00  0.00           O
ATOM   9059  C31 POPE0 210      64.813 103.837  25.355  1.00  0.00           C
ATOM   9060  O32 POPE0 210      64.683 102.627  25.215  1.00  0.00           O
ATOM   9061  C32 POPE0 210      65.013 104.587  26.675  1.00  0.00           C
ATOM   9064  C23 POPE0 210      60.823 106.666  24.635  1.00  0.00           C
ATOM   9067  C24 POPE0 210      60.873 106.637  26.165  1.00  0.00           C
ATOM   9070  C25 POPE0 210      61.223 107.988  26.795  1.00  0.00           C
ATOM   9073  C26 POPE0 210      60.963 107.977  28.305  1.00  0.00           C
ATOM   9076  C27 POPE0 210      61.363 109.287  28.985  1.00  0.00           C
ATOM   9079  C28 POPE0 210      61.233 109.217  30.515  1.00  0.00           C
ATOM   9082  C29 POPE0 210      59.883 109.607  31.035  1.00  0.00           C
ATOM   9084 0C21 POPE0 210      59.613 109.967  32.305  1.00  0.00           C
ATOM   9086 1C21 POPE0 210      60.613 109.967  33.435  1.00  0.00           C
ATOM   9089 2C21 POPE0 210      60.003 109.427  34.745  1.00  0.00           C
ATOM   9092 3C21 POPE0 210      58.913 110.327  35.345  1.00  0.00           C
ATOM   9095 4C21 POPE0 210      58.513 109.867  36.755  1.00  0.00           C
ATOM   9098 5C21 POPE0 210      57.443 110.747  37.415  1.00  0.00           C
ATOM   9101 6C21 POPE0 210      56.033 110.527  36.875  1.00  0.00           C
ATOM   9104 7C21 POPE0 210      54.963 111.188  37.775  1.00  0.00           C
ATOM   9107 8C21 POPE0 210      53.523 110.927  37.325  1.00  0.00           C
ATOM   9111  C33 POPE0 210      64.093 104.197  27.825  1.00  0.00           C
ATOM   9114  C34 POPE0 210      64.253 105.267  28.915  1.00  0.00           C
ATOM   9117  C35 POPE0 210      63.492 104.947  30.185  1.00  0.00           C
ATOM   9120  C36 POPE0 210      63.633 106.067  31.215  1.00  0.00           C
ATOM   9123  C37 POPE0 210      62.623 105.918  32.365  1.00  0.00           C
ATOM   9126  C38 POPE0 210      62.863 104.677  33.235  1.00  0.00           C
ATOM   9129  C39 POPE0 210      63.753 104.987  34.435  1.00  0.00           C
ATOM   9132 0C31 POPE0 210      64.423 103.746  35.035  1.00  0.00           C
ATOM   9135 1C31 POPE0 210      65.213 104.108  36.305  1.00  0.00           C
ATOM   9138 2C31 POPE0 210      65.912 102.928  36.975  1.00  0.00           C
ATOM   9141 3C31 POPE0 210      65.863 103.057  38.505  1.00  0.00           C
ATOM   9144 4C31 POPE0 210      66.733 102.058  39.255  1.00  0.00           C
ATOM   9147 5C31 POPE0 210      66.823 102.356  40.755  1.00  0.00           C
ATOM   9150 6C31 POPE0 210      67.742 101.386  41.505  1.00  0.00           C
ATOM   9154  NH3 POPE1 211      51.102  92.007  18.205  1.00  0.00           N
ATOM   9158  C12 POPE1 211      52.443  92.658  17.995  1.00  0.00           C
ATOM   9161  C11 POPE1 211      53.533  91.666  17.475  1.00  0.00           C
ATOM   9164  P   POPE1 211      54.012  90.087  15.295  1.00  0.00           P
ATOM   9165  O13 POPE1 211      53.143  89.178  14.535  1.00  0.00           O
ATOM   9166  O14 POPE1 211      54.823  91.018  14.475  1.00  0.00           O
ATOM   9167  O11 POPE1 211      55.023  89.287  16.185  1.00  0.00           O
ATOM   9168  O12 POPE1 211      53.113  90.966  16.305  1.00  0.00           O
ATOM   9169  C1  POPE1 211      54.753  88.037  16.815  1.00  0.00           C
ATOM   9172  C2  POPE1 211      54.713  88.268  18.335  1.00  0.00           C
ATOM   9174  O21 POPE1 211      55.843  87.697  19.015  1.00  0.00           O
ATOM   9175  C21 POPE1 211      55.792  86.468  19.425  1.00  0.00           C
ATOM   9176  O22 POPE1 211      55.043  85.577  19.045  1.00  0.00           O
ATOM   9177  C22 POPE1 211      56.832  86.307  20.525  1.00  0.00           C
ATOM   9180  C3  POPE1 211      53.323  87.988  18.985  1.00  0.00           C
ATOM   9183  O31 POPE1 211      53.323  88.518  20.325  1.00  0.00           O
ATOM   9184  C31 POPE1 211      52.153  89.026  20.735  1.00  0.00           C
ATOM   9185  O32 POPE1 211      51.102  88.956  20.115  1.00  0.00           O
ATOM   9186  C32 POPE1 211      52.422  89.908  21.945  1.00  0.00           C
ATOM   9189  C23 POPE1 211      56.603  87.317  21.665  1.00  0.00           C
ATOM   9192  C24 POPE1 211      57.123  86.818  23.025  1.00  0.00           C
ATOM   9195  C25 POPE1 211      56.273  85.687  23.645  1.00  0.00           C
ATOM   9198  C26 POPE1 211      54.823  86.077  23.985  1.00  0.00           C
ATOM   9201  C27 POPE1 211      53.973  84.888  24.475  1.00  0.00           C
ATOM   9204  C28 POPE1 211      54.293  84.388  25.905  1.00  0.00           C
ATOM   9207  C29 POPE1 211      53.683  85.257  26.975  1.00  0.00           C
ATOM   9209 0C21 POPE1 211      52.963  84.856  28.045  1.00  0.00           C
ATOM   9211 1C21 POPE1 211      52.623  83.448  28.445  1.00  0.00           C
ATOM   9214 2C21 POPE1 211      53.343  82.977  29.725  1.00  0.00           C
ATOM   9217 3C21 POPE1 211      53.003  83.807  30.985  1.00  0.00           C
ATOM   9220 4C21 POPE1 211      53.683  83.217  32.225  1.00  0.00           C
ATOM   9223 5C21 POPE1 211      53.952  84.257  33.325  1.00  0.00           C
ATOM   9226 6C21 POPE1 211      53.022  84.166  34.545  1.00  0.00           C
ATOM   9229 7C21 POPE1 211      53.483  85.127  35.635  1.00  0.00           C
ATOM   9232 8C21 POPE1 211      52.803  84.908  36.975  1.00  0.00           C
ATOM   9236  C33 POPE1 211      51.413  89.677  23.085  1.00  0.00           C
ATOM   9239  C34 POPE1 211      52.073  88.987  24.285  1.00  0.00           C
ATOM   9242  C35 POPE1 211      51.063  88.567  25.345  1.00  0.00           C
ATOM   9245  C36 POPE1 211      51.293  89.178  26.725  1.00  0.00           C
ATOM   9248  C37 POPE1 211      50.293  88.597  27.725  1.00  0.00           C
ATOM   9251  C38 POPE1 211      50.473  89.137  29.145  1.00  0.00           C
ATOM   9254  C39 POPE1 211      50.813  88.017  30.135  1.00  0.00           C
ATOM   9257 0C31 POPE1 211      50.803  88.507  31.575  1.00  0.00           C
ATOM   9260 1C31 POPE1 211      51.213  87.388  32.545  1.00  0.00           C
ATOM   9263 2C31 POPE1 211      50.973  87.776  34.005  1.00  0.00           C
ATOM   9266 3C31 POPE1 211      49.593  87.347  34.515  1.00  0.00           C
ATOM   9269 4C31 POPE1 211      49.523  87.408  36.045  1.00  0.00           C
ATOM   9272 5C31 POPE1 211      48.152  87.007  36.605  1.00  0.00           C
ATOM   9275 6C31 POPE1 211      48.193  86.657  38.085  1.00  0.00           C
ATOM   9279  NH3 POPE2 212      40.403  98.606  65.205  1.00  0.00           N
ATOM   9283  C12 POPE2 212      40.233  98.477  63.705  1.00  0.00           C
ATOM   9286  C11 POPE2 212      41.492  98.816  62.895  1.00  0.00           C
ATOM   9289  P   POPE2 212      43.352  97.507  64.155  1.00  0.00           P
ATOM   9290  O13 POPE2 212      43.933  98.798  64.585  1.00  0.00           O
ATOM   9291  O14 POPE2 212      42.473  96.807  65.115  1.00  0.00           O
ATOM   9292  O11 POPE2 212      44.463  96.538  63.595  1.00  0.00           O
ATOM   9293  O12 POPE2 212      42.433  97.747  62.905  1.00  0.00           O
ATOM   9294  C1  POPE2 212      45.363  96.988  62.565  1.00  0.00           C
ATOM   9297  C2  POPE2 212      44.903  96.738  61.085  1.00  0.00           C
ATOM   9299  O21 POPE2 212      44.373  97.957  60.515  1.00  0.00           O
ATOM   9300  C21 POPE2 212      44.472  98.037  59.185  1.00  0.00           C
ATOM   9301  O22 POPE2 212      45.033  97.227  58.465  1.00  0.00           O
ATOM   9302  C22 POPE2 212      43.753  99.277  58.665  1.00  0.00           C
ATOM   9305  C3  POPE2 212      43.863  95.577  60.955  1.00  0.00           C
ATOM   9308  O31 POPE2 212      43.963  94.947  59.665  1.00  0.00           O
ATOM   9309  C31 POPE2 212      43.012  95.177  58.765  1.00  0.00           C
ATOM   9310  O32 POPE2 212      41.943  95.708  58.965  1.00  0.00           O
ATOM   9311  C32 POPE2 212      43.503  94.558  57.435  1.00  0.00           C
ATOM   9314  C23 POPE2 212      43.533  99.267  57.125  1.00  0.00           C
ATOM   9317  C24 POPE2 212      43.473 100.677  56.515  1.00  0.00           C
ATOM   9320  C25 POPE2 212      42.313 101.558  57.015  1.00  0.00           C
ATOM   9323  C26 POPE2 212      40.953 101.246  56.375  1.00  0.00           C
ATOM   9326  C27 POPE2 212      39.863 102.146  56.955  1.00  0.00           C
ATOM   9329  C28 POPE2 212      38.463 101.907  56.355  1.00  0.00           C
ATOM   9332  C29 POPE2 212      38.313 102.447  54.955  1.00  0.00           C
ATOM   9334 0C21 POPE2 212      37.323 102.128  54.095  1.00  0.00           C
ATOM   9336 1C21 POPE2 212      36.223 101.138  54.385  1.00  0.00           C
ATOM   9339 2C21 POPE2 212      34.993 101.727  55.105  1.00  0.00           C
ATOM   9342 3C21 POPE2 212      33.733 101.937  54.235  1.00  0.00           C
ATOM   9345 4C21 POPE2 212      33.863 103.017  53.155  1.00  0.00           C
ATOM   9348 5C21 POPE2 212      34.103 102.438  51.755  1.00  0.00           C
ATOM   9351 6C21 POPE2 212      34.543 103.498  50.745  1.00  0.00           C
ATOM   9354 7C21 POPE2 212      35.242 102.887  49.525  1.00  0.00           C
ATOM   9357 8C21 POPE2 212      35.993 103.918  48.685  1.00  0.00           C
ATOM   9361  C33 POPE2 212      43.403  95.488  56.195  1.00  0.00           C
ATOM   9364  C34 POPE2 212      42.203  95.158  55.305  1.00  0.00           C
ATOM   9367  C35 POPE2 212      42.242  95.878  53.945  1.00  0.00           C
ATOM   9370  C36 POPE2 212      41.223  95.327  52.945  1.00  0.00           C
ATOM   9373  C37 POPE2 212      41.803  94.908  51.575  1.00  0.00           C
ATOM   9376  C38 POPE2 212      40.673  94.518  50.605  1.00  0.00           C
ATOM   9379  C39 POPE2 212      41.123  93.908  49.275  1.00  0.00           C
ATOM   9382 0C31 POPE2 212      41.873  94.878  48.345  1.00  0.00           C
ATOM   9385 1C31 POPE2 212      41.753  94.437  46.875  1.00  0.00           C
ATOM   9388 2C31 POPE2 212      42.352  95.407  45.845  1.00  0.00           C
ATOM   9391 3C31 POPE2 212      43.852  95.227  45.545  1.00  0.00           C
ATOM   9394 4C31 POPE2 212      44.773  95.826  46.615  1.00  0.00           C
ATOM   9397 5C31 POPE2 212      46.143  96.237  46.065  1.00  0.00           C
ATOM   9400 6C31 POPE2 212      47.073  96.857  47.105  1.00  0.00           C
ATOM   9404  NH3 POPE3 213      75.403 112.977  62.825  1.00  0.00           N
ATOM   9408  C12 POPE3 213      74.272 112.718  63.785  1.00  0.00           C
ATOM   9411  C11 POPE3 213      73.622 114.017  64.285  1.00  0.00           C
ATOM   9414  P   POPE3 213      71.573 113.278  65.785  1.00  0.00           P
ATOM   9415  O13 POPE3 213      71.543 112.367  66.945  1.00  0.00           O
ATOM   9416  O14 POPE3 213      70.683 114.458  65.915  1.00  0.00           O
ATOM   9417  O11 POPE3 213      71.223 112.507  64.435  1.00  0.00           O
ATOM   9418  O12 POPE3 213      73.043 113.816  65.565  1.00  0.00           O
ATOM   9419  C1  POPE3 213      69.852 112.168  64.105  1.00  0.00           C
ATOM   9422  C2  POPE3 213      69.423 112.597  62.665  1.00  0.00           C
ATOM   9424  O21 POPE3 213      69.683 111.538  61.725  1.00  0.00           O
ATOM   9425  C21 POPE3 213      68.843 111.398  60.715  1.00  0.00           C
ATOM   9426  O22 POPE3 213      67.793 111.997  60.545  1.00  0.00           O
ATOM   9427  C22 POPE3 213      69.352 110.237  59.845  1.00  0.00           C
ATOM   9430  C3  POPE3 213      70.132 113.908  62.215  1.00  0.00           C
ATOM   9433  O31 POPE3 213      69.393 114.567  61.175  1.00  0.00           O
ATOM   9434  C31 POPE3 213      69.983 115.628  60.635  1.00  0.00           C
ATOM   9435  O32 POPE3 213      71.133 115.988  60.865  1.00  0.00           O
ATOM   9436  C32 POPE3 213      69.033 116.307  59.665  1.00  0.00           C
ATOM   9439  C23 POPE3 213      68.653 110.028  58.485  1.00  0.00           C
ATOM   9442  C24 POPE3 213      69.013 111.027  57.385  1.00  0.00           C
ATOM   9445  C25 POPE3 213      67.843 111.197  56.405  1.00  0.00           C
ATOM   9448  C26 POPE3 213      67.433 109.908  55.685  1.00  0.00           C
ATOM   9451  C27 POPE3 213      66.083 110.078  54.965  1.00  0.00           C
ATOM   9454  C28 POPE3 213      66.052 109.477  53.555  1.00  0.00           C
ATOM   9457  C29 POPE3 213      65.793 107.988  53.565  1.00  0.00           C
ATOM   9459 0C21 POPE3 213      64.843 107.338  52.865  1.00  0.00           C
ATOM   9461 1C21 POPE3 213      63.852 107.977  51.925  1.00  0.00           C
ATOM   9464 2C21 POPE3 213      64.293 107.827  50.465  1.00  0.00           C
ATOM   9467 3C21 POPE3 213      63.633 108.877  49.555  1.00  0.00           C
ATOM   9470 4C21 POPE3 213      64.023 108.667  48.085  1.00  0.00           C
ATOM   9473 5C21 POPE3 213      63.393 109.698  47.145  1.00  0.00           C
ATOM   9476 6C21 POPE3 213      63.393 109.197  45.695  1.00  0.00           C
ATOM   9479 7C21 POPE3 213      62.763 110.177  44.705  1.00  0.00           C
ATOM   9482 8C21 POPE3 213      62.713 109.607  43.285  1.00  0.00           C
ATOM   9486  C33 POPE3 213      69.563 116.207  58.215  1.00  0.00           C
ATOM   9489  C34 POPE3 213      69.263 114.838  57.585  1.00  0.00           C
ATOM   9492  C35 POPE3 213      69.912 114.687  56.205  1.00  0.00           C
ATOM   9495  C36 POPE3 213      71.283 113.997  56.255  1.00  0.00           C
ATOM   9498  C37 POPE3 213      72.253 114.488  55.165  1.00  0.00           C
ATOM   9501  C38 POPE3 213      73.202 113.387  54.675  1.00  0.00           C
ATOM   9504  C39 POPE3 213      74.503 113.886  54.045  1.00  0.00           C
ATOM   9507 0C31 POPE3 213      74.333 115.087  53.105  1.00  0.00           C
ATOM   9510 1C31 POPE3 213      75.583 115.358  52.255  1.00  0.00           C
ATOM   9513 2C31 POPE3 213      75.553 114.637  50.905  1.00  0.00           C
ATOM   9516 3C31 POPE3 213      76.823 114.817  50.055  1.00  0.00           C
ATOM   9519 4C31 POPE3 213      77.323 116.268  49.965  1.00  0.00           C
ATOM   9522 5C31 POPE3 213      78.652 116.408  49.215  1.00  0.00           C
ATOM   9525 6C31 POPE3 213      79.093 117.877  49.075  1.00  0.00           C
ATOM   9529  NH3 POPE4 214      46.013 126.678  63.825  1.00  0.00           N
ATOM   9533  C12 POPE4 214      47.363 127.268  64.135  1.00  0.00           C
ATOM   9536  C11 POPE4 214      48.383 126.246  64.675  1.00  0.00           C
ATOM   9539  P   POPE4 214      50.132 127.967  65.635  1.00  0.00           P
ATOM   9540  O13 POPE4 214      49.373 129.227  65.765  1.00  0.00           O
ATOM   9541  O14 POPE4 214      51.323 127.788  66.505  1.00  0.00           O
ATOM   9542  O11 POPE4 214      50.582 127.887  64.125  1.00  0.00           O
ATOM   9543  O12 POPE4 214      49.113 126.757  65.795  1.00  0.00           O
ATOM   9544  C1  POPE4 214      51.963 127.668  63.835  1.00  0.00           C
ATOM   9547  C2  POPE4 214      52.183 127.627  62.305  1.00  0.00           C
ATOM   9549  O21 POPE4 214      52.643 128.918  61.885  1.00  0.00           O
ATOM   9550  C21 POPE4 214      53.593 128.878  60.965  1.00  0.00           C
ATOM   9551  O22 POPE4 214      54.243 127.887  60.655  1.00  0.00           O
ATOM   9552  C22 POPE4 214      53.653 130.253  60.305  1.00  0.00           C
ATOM   9555  C3  POPE4 214      50.873 127.268  61.545  1.00  0.00           C
ATOM   9558  O31 POPE4 214      51.093 127.037  60.145  1.00  0.00           O
ATOM   9559  C31 POPE4 214      50.363 127.688  59.255  1.00  0.00           C
ATOM   9560  O32 POPE4 214      49.583 128.598  59.485  1.00  0.00           O
ATOM   9561  C32 POPE4 214      50.582 127.047  57.885  1.00  0.00           C
ATOM   9564  C23 POPE4 214      53.913 130.217  58.775  1.00  0.00           C
ATOM   9567  C24 POPE4 214      55.373 130.551  58.415  1.00  0.00           C
ATOM   9570  C25 POPE4 214      56.363 129.428  58.735  1.00  0.00           C
ATOM   9573  C26 POPE4 214      57.832 129.867  58.585  1.00  0.00           C
ATOM   9576  C27 POPE4 214      58.803 128.697  58.395  1.00  0.00           C
ATOM   9579  C28 POPE4 214      59.303 128.557  56.945  1.00  0.00           C
ATOM   9582  C29 POPE4 214      58.113 128.357  56.045  1.00  0.00           C
ATOM   9584 0C21 POPE4 214      57.903 128.977  54.885  1.00  0.00           C
ATOM   9586 1C21 POPE4 214      58.863 129.888  54.175  1.00  0.00           C
ATOM   9589 2C21 POPE4 214      58.433 129.978  52.705  1.00  0.00           C
ATOM   9592 3C21 POPE4 214      59.353 130.842  51.845  1.00  0.00           C
ATOM   9595 4C21 POPE4 214      58.803 130.962  50.415  1.00  0.00           C
ATOM   9598 5C21 POPE4 214      59.412 132.152  49.665  1.00  0.00           C
ATOM   9601 6C21 POPE4 214      58.763 133.492  50.025  1.00  0.00           C
ATOM   9604 7C21 POPE4 214      57.473 133.742  49.235  1.00  0.00           C
ATOM   9607 8C21 POPE4 214      56.713 134.992  49.675  1.00  0.00           C
ATOM   9611  C33 POPE4 214      50.922 128.057  56.775  1.00  0.00           C
ATOM   9614  C34 POPE4 214      51.873 127.438  55.745  1.00  0.00           C
ATOM   9617  C35 POPE4 214      52.313 128.408  54.655  1.00  0.00           C
ATOM   9620  C36 POPE4 214      53.503 127.867  53.855  1.00  0.00           C
ATOM   9623  C37 POPE4 214      53.952 128.827  52.755  1.00  0.00           C
ATOM   9626  C38 POPE4 214      55.293 128.436  52.125  1.00  0.00           C
ATOM   9629  C39 POPE4 214      55.183 127.548  50.875  1.00  0.00           C
ATOM   9632 0C31 POPE4 214      56.562 127.128  50.355  1.00  0.00           C
ATOM   9635 1C31 POPE4 214      56.523 126.707  48.885  1.00  0.00           C
ATOM   9638 2C31 POPE4 214      57.773 125.957  48.395  1.00  0.00           C
ATOM   9641 3C31 POPE4 214      59.033 126.818  48.195  1.00  0.00           C
ATOM   9644 4C31 POPE4 214      58.922 127.788  47.005  1.00  0.00           C
ATOM   9647 5C31 POPE4 214      60.293 128.107  46.385  1.00  0.00           C
ATOM   9650 6C31 POPE4 214      60.202 128.728  44.995  1.00  0.00           C
ATOM   9654  NH3 POPE5 215      60.233 118.927  63.355  1.00  0.00           N
ATOM   9658  C12 POPE5 215      60.722 120.257  63.845  1.00  0.00           C
ATOM   9661  C11 POPE5 215      60.143 121.368  62.955  1.00  0.00           C
ATOM   9664  P   POPE5 215      61.963 123.187  63.035  1.00  0.00           P
ATOM   9665  O13 POPE5 215      62.203 124.518  63.615  1.00  0.00           O
ATOM   9666  O14 POPE5 215      62.983 122.128  63.225  1.00  0.00           O
ATOM   9667  O11 POPE5 215      61.743 123.387  61.485  1.00  0.00           O
ATOM   9668  O12 POPE5 215      60.512 122.668  63.445  1.00  0.00           O
ATOM   9669  C1  POPE5 215      62.903 123.837  60.755  1.00  0.00           C
ATOM   9672  C2  POPE5 215      62.492 124.287  59.345  1.00  0.00           C
ATOM   9674  O21 POPE5 215      63.672 124.738  58.645  1.00  0.00           O
ATOM   9675  C21 POPE5 215      63.863 125.988  58.275  1.00  0.00           C
ATOM   9676  O22 POPE5 215      63.313 126.967  58.705  1.00  0.00           O
ATOM   9677  C22 POPE5 215      64.852 126.007  57.095  1.00  0.00           C
ATOM   9680  C3  POPE5 215      61.223 125.206  59.405  1.00  0.00           C
ATOM   9683  O31 POPE5 215      60.603 125.447  58.125  1.00  0.00           O
ATOM   9684  C31 POPE5 215      59.803 124.458  57.715  1.00  0.00           C
ATOM   9685  O32 POPE5 215      59.703 123.357  58.225  1.00  0.00           O
ATOM   9686  C32 POPE5 215      58.983 124.908  56.505  1.00  0.00           C
ATOM   9689  C23 POPE5 215      64.672 127.257  56.175  1.00  0.00           C
ATOM   9692  C24 POPE5 215      65.373 128.507  56.725  1.00  0.00           C
ATOM   9695  C25 POPE5 215      65.513 129.667  55.735  1.00  0.00           C
ATOM   9698  C26 POPE5 215      64.172 130.301  55.285  1.00  0.00           C
ATOM   9701  C27 POPE5 215      64.352 131.772  54.885  1.00  0.00           C
ATOM   9704  C28 POPE5 215      63.062 132.473  54.405  1.00  0.00           C
ATOM   9707  C29 POPE5 215      62.723 132.143  52.975  1.00  0.00           C
ATOM   9709 0C21 POPE5 215      62.823 132.992  51.935  1.00  0.00           C
ATOM   9711 1C21 POPE5 215      63.313 134.423  52.015  1.00  0.00           C
ATOM   9714 2C21 POPE5 215      63.683 135.043  50.645  1.00  0.00           C
ATOM   9717 3C21 POPE5 215      62.473 135.393  49.755  1.00  0.00           C
ATOM   9720 4C21 POPE5 215      62.193 134.393  48.615  1.00  0.00           C
ATOM   9723 5C21 POPE5 215      63.352 134.221  47.615  1.00  0.00           C
ATOM   9726 6C21 POPE5 215      63.963 132.811  47.675  1.00  0.00           C
ATOM   9729 7C21 POPE5 215      65.273 132.691  46.875  1.00  0.00           C
ATOM   9732 8C21 POPE5 215      65.102 132.923  45.385  1.00  0.00           C
ATOM   9736  C33 POPE5 215      58.983 123.886  55.345  1.00  0.00           C
ATOM   9739  C34 POPE5 215      58.723 124.567  53.985  1.00  0.00           C
ATOM   9742  C35 POPE5 215      59.933 125.377  53.535  1.00  0.00           C
ATOM   9745  C36 POPE5 215      59.883 125.927  52.105  1.00  0.00           C
ATOM   9748  C37 POPE5 215      61.253 126.468  51.685  1.00  0.00           C
ATOM   9751  C38 POPE5 215      62.283 125.346  51.405  1.00  0.00           C
ATOM   9754  C39 POPE5 215      63.672 125.587  52.005  1.00  0.00           C
ATOM   9757 0C31 POPE5 215      64.342 126.896  51.555  1.00  0.00           C
ATOM   9760 1C31 POPE5 215      64.312 127.137  50.035  1.00  0.00           C
ATOM   9763 2C31 POPE5 215      64.933 128.488  49.655  1.00  0.00           C
ATOM   9766 3C31 POPE5 215      64.513 128.956  48.245  1.00  0.00           C
ATOM   9769 4C31 POPE5 215      65.223 128.217  47.105  1.00  0.00           C
ATOM   9772 5C31 POPE5 215      64.813 128.768  45.735  1.00  0.00           C
ATOM   9775 6C31 POPE5 215      65.613 128.178  44.565  1.00  0.00           C
ATOM   9779  NH3 POPE6 216      49.283  69.378  15.665  1.00  0.00           N
ATOM   9783  C12 POPE6 216      48.213  70.137  14.935  1.00  0.00           C
ATOM   9786  C11 POPE6 216      47.253  70.728  15.965  1.00  0.00           C
ATOM   9789  P   POPE6 216      44.873  71.658  16.115  1.00  0.00           P
ATOM   9790  O13 POPE6 216      44.113  72.808  15.585  1.00  0.00           O
ATOM   9791  O14 POPE6 216      44.183  70.357  16.295  1.00  0.00           O
ATOM   9792  O11 POPE6 216      45.433  72.077  17.525  1.00  0.00           O
ATOM   9793  O12 POPE6 216      46.223  71.477  15.325  1.00  0.00           O
ATOM   9794  C1  POPE6 216      44.663  71.757  18.685  1.00  0.00           C
ATOM   9797  C2  POPE6 216      45.413  72.327  19.895  1.00  0.00           C
ATOM   9799  O21 POPE6 216      45.223  71.507  21.065  1.00  0.00           O
ATOM   9800  C21 POPE6 216      45.933  70.388  21.065  1.00  0.00           C
ATOM   9801  O22 POPE6 216      46.762  70.077  20.215  1.00  0.00           O
ATOM   9802  C22 POPE6 216      45.662  69.607  22.335  1.00  0.00           C
ATOM   9805  C3  POPE6 216      45.043  73.827  20.135  1.00  0.00           C
ATOM   9808  O31 POPE6 216      43.992  73.987  21.105  1.00  0.00           O
ATOM   9809  C31 POPE6 216      44.433  73.908  22.355  1.00  0.00           C
ATOM   9810  O32 POPE6 216      45.592  73.867  22.705  1.00  0.00           O
ATOM   9811  C32 POPE6 216      43.243  73.867  23.305  1.00  0.00           C
ATOM   9814  C23 POPE6 216      46.762  69.967  23.355  1.00  0.00           C
ATOM   9817  C24 POPE6 216      46.663  69.228  24.695  1.00  0.00           C
ATOM   9820  C25 POPE6 216      45.603  69.747  25.665  1.00  0.00           C
ATOM   9823  C26 POPE6 216      45.873  69.217  27.085  1.00  0.00           C
ATOM   9826  C27 POPE6 216      44.742  69.438  28.095  1.00  0.00           C
ATOM   9829  C28 POPE6 216      45.043  68.738  29.435  1.00  0.00           C
ATOM   9832  C29 POPE6 216      43.913  68.808  30.425  1.00  0.00           C
ATOM   9834 0C21 POPE6 216      43.952  69.247  31.705  1.00  0.00           C
ATOM   9836 1C21 POPE6 216      45.163  69.777  32.435  1.00  0.00           C
ATOM   9839 2C21 POPE6 216      45.003  71.217  32.975  1.00  0.00           C
ATOM   9842 3C21 POPE6 216      44.123  71.347  34.235  1.00  0.00           C
ATOM   9845 4C21 POPE6 216      44.633  72.457  35.165  1.00  0.00           C
ATOM   9848 5C21 POPE6 216      43.863  72.568  36.495  1.00  0.00           C
ATOM   9851 6C21 POPE6 216      44.563  73.497  37.495  1.00  0.00           C
ATOM   9854 7C21 POPE6 216      43.933  73.447  38.895  1.00  0.00           C
ATOM   9857 8C21 POPE6 216      44.613  74.368  39.915  1.00  0.00           C
ATOM   9861  C33 POPE6 216      43.693  73.777  24.775  1.00  0.00           C
ATOM   9864  C34 POPE6 216      42.483  73.657  25.695  1.00  0.00           C
ATOM   9867  C35 POPE6 216      42.843  73.407  27.165  1.00  0.00           C
ATOM   9870  C36 POPE6 216      41.573  73.397  28.025  1.00  0.00           C
ATOM   9873  C37 POPE6 216      41.832  73.228  29.525  1.00  0.00           C
ATOM   9876  C38 POPE6 216      40.512  73.407  30.295  1.00  0.00           C
ATOM   9879  C39 POPE6 216      40.662  73.418  31.825  1.00  0.00           C
ATOM   9882 0C31 POPE6 216      41.623  74.507  32.345  1.00  0.00           C
ATOM   9885 1C31 POPE6 216      41.253  74.918  33.765  1.00  0.00           C
ATOM   9888 2C31 POPE6 216      42.323  75.778  34.465  1.00  0.00           C
ATOM   9891 3C31 POPE6 216      41.953  76.087  35.925  1.00  0.00           C
ATOM   9894 4C31 POPE6 216      40.703  76.958  36.035  1.00  0.00           C
ATOM   9897 5C31 POPE6 216      40.303  77.288  37.465  1.00  0.00           C
ATOM   9900 6C31 POPE6 216      39.082  78.197  37.495  1.00  0.00           C
ATOM   9904  NH3 POPE7 217      85.063  15.638  61.435  1.00  0.00           N
ATOM   9908  C12 POPE7 217      84.873  14.498  62.395  1.00  0.00           C
ATOM   9911  C11 POPE7 217      86.082  13.588  62.575  1.00  0.00           C
ATOM   9914  P   POPE7 217      85.013  11.228  63.175  1.00  0.00           P
ATOM   9915  O13 POPE7 217      85.833  10.507  62.175  1.00  0.00           O
ATOM   9916  O14 POPE7 217      84.753  10.528  64.455  1.00  0.00           O
ATOM   9917  O11 POPE7 217      83.673  11.727  62.505  1.00  0.00           O
ATOM   9918  O12 POPE7 217      85.763  12.568  63.525  1.00  0.00           O
ATOM   9919  C1  POPE7 217      83.073  11.058  61.375  1.00  0.00           C
ATOM   9922  C2  POPE7 217      83.323  11.768  59.995  1.00  0.00           C
ATOM   9924  O21 POPE7 217      82.183  11.698  59.115  1.00  0.00           O
ATOM   9925  C21 POPE7 217      81.873  10.507  58.635  1.00  0.00           C
ATOM   9926  O22 POPE7 217      82.332   9.438  58.985  1.00  0.00           O
ATOM   9927  C22 POPE7 217      80.823  10.668  57.525  1.00  0.00           C
ATOM   9930  C3  POPE7 217      84.632  11.278  59.295  1.00  0.00           C
ATOM   9933  O31 POPE7 217      84.672  11.438  57.855  1.00  0.00           O
ATOM   9934  C31 POPE7 217      84.793  12.698  57.415  1.00  0.00           C
ATOM   9935  O32 POPE7 217      84.723  13.698  58.105  1.00  0.00           O
ATOM   9936  C32 POPE7 217      85.143  12.638  55.895  1.00  0.00           C
ATOM   9939  C23 POPE7 217      81.333  10.158  56.145  1.00  0.00           C
ATOM   9942  C24 POPE7 217      80.403  10.598  55.005  1.00  0.00           C
ATOM   9945  C25 POPE7 217      80.773  10.038  53.625  1.00  0.00           C
ATOM   9948  C26 POPE7 217      80.052   8.718  53.295  1.00  0.00           C
ATOM   9951  C27 POPE7 217      80.013   8.398  51.795  1.00  0.00           C
ATOM   9954  C28 POPE7 217      79.263   7.098  51.435  1.00  0.00           C
ATOM   9957  C29 POPE7 217      77.823   7.088  51.875  1.00  0.00           C
ATOM   9959 0C21 POPE7 217      76.772   6.528  51.245  1.00  0.00           C
ATOM   9961 1C21 POPE7 217      76.772   5.828  49.925  1.00  0.00           C
ATOM   9964 2C21 POPE7 217      75.393   5.938  49.245  1.00  0.00           C
ATOM   9967 3C21 POPE7 217      75.003   7.388  48.905  1.00  0.00           C
ATOM   9970 4C21 POPE7 217      73.763   7.448  48.015  1.00  0.00           C
ATOM   9973 5C21 POPE7 217      73.433   8.858  47.535  1.00  0.00           C
ATOM   9976 6C21 POPE7 217      72.092   8.878  46.795  1.00  0.00           C
ATOM   9979 7C21 POPE7 217      71.842  10.168  46.005  1.00  0.00           C
ATOM   9982 8C21 POPE7 217      70.422  10.217  45.435  1.00  0.00           C
ATOM   9986  C33 POPE7 217      84.242  13.498  54.975  1.00  0.00           C
ATOM   9989  C34 POPE7 217      84.463  13.228  53.475  1.00  0.00           C
ATOM   9992  C35 POPE7 217      85.592  14.048  52.815  1.00  0.00           C
ATOM   9995  C36 POPE7 217      85.263  14.418  51.355  1.00  0.00           C
ATOM   9998  C37 POPE7 217      86.453  14.928  50.525  1.00  0.00           C
ATOM  10001  C38 POPE7 217      86.053  15.498  49.135  1.00  0.00           C
ATOM  10004  C39 POPE7 217      85.472  14.468  48.145  1.00  0.00           C
ATOM  10007 0C31 POPE7 217      86.543  13.558  47.525  1.00  0.00           C
ATOM  10010 1C31 POPE7 217      85.963  12.358  46.745  1.00  0.00           C
ATOM  10013 2C31 POPE7 217      85.793  12.597  45.235  1.00  0.00           C
ATOM  10016 3C31 POPE7 217      84.352  12.428  44.735  1.00  0.00           C
ATOM  10019 4C31 POPE7 217      84.283  12.338  43.205  1.00  0.00           C
ATOM  10022 5C31 POPE7 217      82.873  12.347  42.625  1.00  0.00           C
ATOM  10025 6C31 POPE7 217      82.873  12.078  41.115  1.00  0.00           C
ATOM  10029  NH3 POPE8 218     116.482  10.948  19.845  1.00  0.00           N
ATOM  10033  C12 POPE8 218     116.363  11.148  18.365  1.00  0.00           C
ATOM  10036  C11 POPE8 218     115.113  11.968  17.975  1.00  0.00           C
ATOM  10039  P   POPE8 218     115.063  14.268  19.355  1.00  0.00           P
ATOM  10040  O13 POPE8 218     116.293  15.017  19.645  1.00  0.00           O
ATOM  10041  O14 POPE8 218     113.823  15.058  19.205  1.00  0.00           O
ATOM  10042  O11 POPE8 218     114.873  13.198  20.505  1.00  0.00           O
ATOM  10043  O12 POPE8 218     115.302  13.378  18.075  1.00  0.00           O
ATOM  10044  C1  POPE8 218     113.603  13.088  21.175  1.00  0.00           C
ATOM  10047  C2  POPE8 218     113.442  14.108  22.335  1.00  0.00           C
ATOM  10049  O21 POPE8 218     114.502  13.878  23.285  1.00  0.00           O
ATOM  10050  C21 POPE8 218     115.172  14.938  23.685  1.00  0.00           C
ATOM  10051  O22 POPE8 218     115.113  16.058  23.205  1.00  0.00           O
ATOM  10052  C22 POPE8 218     116.003  14.548  24.885  1.00  0.00           C
ATOM  10055  C3  POPE8 218     112.083  13.977  23.075  1.00  0.00           C
ATOM  10058  O31 POPE8 218     111.912  15.128  23.925  1.00  0.00           O
ATOM  10059  C31 POPE8 218     111.523  14.938  25.175  1.00  0.00           C
ATOM  10060  O32 POPE8 218     111.233  13.878  25.705  1.00  0.00           O
ATOM  10061  C32 POPE8 218     111.552  16.318  25.865  1.00  0.00           C
ATOM  10064  C23 POPE8 218     115.332  15.048  26.175  1.00  0.00           C
ATOM  10067  C24 POPE8 218     116.123  14.648  27.435  1.00  0.00           C
ATOM  10070  C25 POPE8 218     115.602  15.358  28.695  1.00  0.00           C
ATOM  10073  C26 POPE8 218     116.183  16.778  28.825  1.00  0.00           C
ATOM  10076  C27 POPE8 218     115.602  17.628  29.965  1.00  0.00           C
ATOM  10079  C28 POPE8 218     116.422  18.888  30.305  1.00  0.00           C
ATOM  10082  C29 POPE8 218     116.492  19.878  29.165  1.00  0.00           C
ATOM  10084 0C21 POPE8 218     116.672  21.217  29.245  1.00  0.00           C
ATOM  10086 1C21 POPE8 218     116.873  22.038  30.495  1.00  0.00           C
ATOM  10089 2C21 POPE8 218     118.213  22.817  30.555  1.00  0.00           C
ATOM  10092 3C21 POPE8 218     118.252  24.198  29.875  1.00  0.00           C
ATOM  10095 4C21 POPE8 218     117.952  24.218  28.375  1.00  0.00           C
ATOM  10098 5C21 POPE8 218     118.223  25.588  27.745  1.00  0.00           C
ATOM  10101 6C21 POPE8 218     117.522  25.747  26.385  1.00  0.00           C
ATOM  10104 7C21 POPE8 218     117.633  27.178  25.835  1.00  0.00           C
ATOM  10107 8C21 POPE8 218     116.722  27.438  24.625  1.00  0.00           C
ATOM  10111  C33 POPE8 218     111.293  16.238  27.395  1.00  0.00           C
ATOM  10114  C34 POPE8 218     111.433  17.577  28.135  1.00  0.00           C
ATOM  10117  C35 POPE8 218     110.892  17.577  29.585  1.00  0.00           C
ATOM  10120  C36 POPE8 218     111.833  16.958  30.645  1.00  0.00           C
ATOM  10123  C37 POPE8 218     111.852  17.778  31.955  1.00  0.00           C
ATOM  10126  C38 POPE8 218     112.983  17.427  32.935  1.00  0.00           C
ATOM  10129  C39 POPE8 218     112.922  18.298  34.205  1.00  0.00           C
ATOM  10132 0C31 POPE8 218     114.172  18.218  35.095  1.00  0.00           C
ATOM  10135 1C31 POPE8 218     114.183  19.298  36.195  1.00  0.00           C
ATOM  10138 2C31 POPE8 218     115.452  19.248  37.065  1.00  0.00           C
ATOM  10141 3C31 POPE8 218     115.513  20.388  38.095  1.00  0.00           C
ATOM  10144 4C31 POPE8 218     114.593  20.177  39.315  1.00  0.00           C
ATOM  10147 5C31 POPE8 218     114.593  21.378  40.275  1.00  0.00           C
ATOM  10150 6C31 POPE8 218     113.783  21.128  41.545  1.00  0.00           C
ATOM  10154  NH3 POPE9 219      75.023  50.697  57.515  1.00  0.00           N
ATOM  10158  C12 POPE9 219      74.742  49.377  58.205  1.00  0.00           C
ATOM  10161  C11 POPE9 219      75.992  48.787  58.925  1.00  0.00           C
ATOM  10164  P   POPE9 219      78.213  50.198  59.005  1.00  0.00           P
ATOM  10165  O13 POPE9 219      78.603  51.478  59.635  1.00  0.00           O
ATOM  10166  O14 POPE9 219      79.153  49.068  59.115  1.00  0.00           O
ATOM  10167  O11 POPE9 219      77.823  50.438  57.475  1.00  0.00           O
ATOM  10168  O12 POPE9 219      76.803  49.767  59.605  1.00  0.00           O
ATOM  10169  C1  POPE9 219      78.863  50.287  56.495  1.00  0.00           C
ATOM  10172  C2  POPE9 219      78.273  50.107  55.085  1.00  0.00           C
ATOM  10174  O21 POPE9 219      77.803  48.757  54.955  1.00  0.00           O
ATOM  10175  C21 POPE9 219      76.533  48.606  54.665  1.00  0.00           C
ATOM  10176  O22 POPE9 219      75.653  49.438  54.855  1.00  0.00           O
ATOM  10177  C22 POPE9 219      76.363  47.257  53.975  1.00  0.00           C
ATOM  10180  C3  POPE9 219      79.293  50.318  53.925  1.00  0.00           C
ATOM  10183  O31 POPE9 219      78.662  50.128  52.635  1.00  0.00           O
ATOM  10184  C31 POPE9 219      78.003  51.188  52.185  1.00  0.00           C
ATOM  10185  O32 POPE9 219      78.003  52.288  52.715  1.00  0.00           O
ATOM  10186  C32 POPE9 219      77.123  50.827  51.005  1.00  0.00           C
ATOM  10189  C23 POPE9 219      77.343  47.067  52.775  1.00  0.00           C
ATOM  10192  C24 POPE9 219      77.383  45.638  52.205  1.00  0.00           C
ATOM  10195  C25 POPE9 219      76.063  45.178  51.585  1.00  0.00           C
ATOM  10198  C26 POPE9 219      75.702  45.767  50.215  1.00  0.00           C
ATOM  10201  C27 POPE9 219      74.753  44.848  49.415  1.00  0.00           C
ATOM  10204  C28 POPE9 219      74.483  45.388  47.995  1.00  0.00           C
ATOM  10207  C29 POPE9 219      73.903  44.357  47.055  1.00  0.00           C
ATOM  10209 0C21 POPE9 219      74.602  43.498  46.285  1.00  0.00           C
ATOM  10211 1C21 POPE9 219      76.113  43.348  46.255  1.00  0.00           C
ATOM  10214 2C21 POPE9 219      76.763  44.037  45.045  1.00  0.00           C
ATOM  10217 3C21 POPE9 219      78.273  43.738  44.955  1.00  0.00           C
ATOM  10220 4C21 POPE9 219      79.023  44.668  43.985  1.00  0.00           C
ATOM  10223 5C21 POPE9 219      78.833  44.317  42.495  1.00  0.00           C
ATOM  10226 6C21 POPE9 219      79.602  43.057  42.065  1.00  0.00           C
ATOM  10229 7C21 POPE9 219      79.433  42.748  40.565  1.00  0.00           C
ATOM  10232 8C21 POPE9 219      80.102  41.438  40.145  1.00  0.00           C
ATOM  10236  C33 POPE9 219      77.823  50.068  49.855  1.00  0.00           C
ATOM  10239  C34 POPE9 219      76.783  49.637  48.825  1.00  0.00           C
ATOM  10242  C35 POPE9 219      77.372  48.978  47.575  1.00  0.00           C
ATOM  10245  C36 POPE9 219      78.323  49.928  46.815  1.00  0.00           C
ATOM  10248  C37 POPE9 219      78.443  49.598  45.325  1.00  0.00           C
ATOM  10251  C38 POPE9 219      78.693  50.837  44.455  1.00  0.00           C
ATOM  10254  C39 POPE9 219      77.573  51.888  44.605  1.00  0.00           C
ATOM  10257 0C31 POPE9 219      77.083  52.467  43.275  1.00  0.00           C
ATOM  10260 1C31 POPE9 219      75.772  53.247  43.455  1.00  0.00           C
ATOM  10263 2C31 POPE9 219      74.953  53.377  42.165  1.00  0.00           C
ATOM  10266 3C31 POPE9 219      74.333  52.048  41.725  1.00  0.00           C
ATOM  10269 4C31 POPE9 219      73.373  52.197  40.555  1.00  0.00           C
ATOM  10272 5C31 POPE9 219      72.812  50.848  40.095  1.00  0.00           C
ATOM  10275 6C31 POPE9 219      71.833  50.998  38.945  1.00  0.00           C
ATOM  10279  NH3 POPE  220      57.573 102.998  62.635  1.00  0.00           N
ATOM  10283  C12 POPE  220      56.512 102.648  63.655  1.00  0.00           C
ATOM  10286  C11 POPE  220      56.083 101.207  63.435  1.00  0.00           C
ATOM  10289  P   POPE  220      55.703  99.488  61.565  1.00  0.00           P
ATOM  10290  O13 POPE  220      55.753  98.507  62.675  1.00  0.00           O
ATOM  10291  O14 POPE  220      54.593  99.367  60.625  1.00  0.00           O
ATOM  10292  O11 POPE  220      57.093  99.227  60.845  1.00  0.00           O
ATOM  10293  O12 POPE  220      55.893 100.966  62.045  1.00  0.00           O
ATOM  10294  C1  POPE  220      57.133  98.518  59.615  1.00  0.00           C
ATOM  10297  C2  POPE  220      56.993  99.497  58.425  1.00  0.00           C
ATOM  10299  O21 POPE  220      57.433  98.877  57.225  1.00  0.00           O
ATOM  10300  C21 POPE  220      56.673  97.897  56.795  1.00  0.00           C
ATOM  10301  O22 POPE  220      55.613  97.528  57.275  1.00  0.00           O
ATOM  10302  C22 POPE  220      57.383  97.257  55.625  1.00  0.00           C
ATOM  10305  C3  POPE  220      57.863 100.768  58.645  1.00  0.00           C
ATOM  10308  O31 POPE  220      57.713 101.707  57.565  1.00  0.00           O
ATOM  10309  C31 POPE  220      58.543 101.507  56.535  1.00  0.00           C
ATOM  10310  O32 POPE  220      59.602 100.927  56.595  1.00  0.00           O
ATOM  10311  C32 POPE  220      57.952 102.107  55.255  1.00  0.00           C
ATOM  10314  C23 POPE  220      56.413  96.896  54.495  1.00  0.00           C
ATOM  10317  C24 POPE  220      57.143  96.298  53.295  1.00  0.00           C
ATOM  10320  C25 POPE  220      57.773  94.947  53.615  1.00  0.00           C
ATOM  10323  C26 POPE  220      58.583  94.388  52.445  1.00  0.00           C
ATOM  10326  C27 POPE  220      59.103  92.988  52.785  1.00  0.00           C
ATOM  10329  C28 POPE  220      59.903  92.338  51.645  1.00  0.00           C
ATOM  10332  C29 POPE  220      61.382  92.578  51.765  1.00  0.00           C
ATOM  10334 0C21 POPE  220      62.403  91.688  51.755  1.00  0.00           C
ATOM  10336 1C21 POPE  220      62.412  90.177  51.605  1.00  0.00           C
ATOM  10339 2C21 POPE  220      61.253  89.248  52.055  1.00  0.00           C
ATOM  10342 3C21 POPE  220      60.953  89.297  53.565  1.00  0.00           C
ATOM  10345 4C21 POPE  220      60.193  88.057  54.055  1.00  0.00           C
ATOM  10348 5C21 POPE  220      58.793  87.867  53.455  1.00  0.00           C
ATOM  10351 6C21 POPE  220      58.263  86.447  53.665  1.00  0.00           C
ATOM  10354 7C21 POPE  220      56.803  86.268  53.255  1.00  0.00           C
ATOM  10357 8C21 POPE  220      56.283  84.838  53.425  1.00  0.00           C
ATOM  10361  C33 POPE  220      57.203 101.036  54.425  1.00  0.00           C
ATOM  10364  C34 POPE  220      56.403 101.647  53.255  1.00  0.00           C
ATOM  10367  C35 POPE  220      55.533 100.617  52.505  1.00  0.00           C
ATOM  10370  C36 POPE  220      56.333  99.646  51.615  1.00  0.00           C
ATOM  10373  C37 POPE  220      55.413  98.658  50.865  1.00  0.00           C
ATOM  10376  C38 POPE  220      56.172  97.727  49.895  1.00  0.00           C
ATOM  10379  C39 POPE  220      55.413  97.496  48.575  1.00  0.00           C
ATOM  10382 0C31 POPE  220      56.093  96.517  47.615  1.00  0.00           C
ATOM  10385 1C31 POPE  220      55.273  96.347  46.325  1.00  0.00           C
ATOM  10388 2C31 POPE  220      55.903  95.407  45.275  1.00  0.00           C
ATOM  10391 3C31 POPE  220      55.943  93.918  45.655  1.00  0.00           C
ATOM  10394 4C31 POPE  220      54.553  93.287  45.775  1.00  0.00           C
ATOM  10397 5C31 POPE  220      54.623  91.807  46.195  1.00  0.00           C
ATOM  10400 6C31 POPE  220      53.243  91.176  46.405  1.00  0.00           C
ATOM  10404  NH3 POPE  221     121.783  64.878  20.265  1.00  0.00           N
ATOM  10408  C12 POPE  221     122.503  65.997  19.555  1.00  0.00           C
ATOM  10411  C11 POPE  221     121.632  67.257  19.355  1.00  0.00           C
ATOM  10414  P   POPE  221     121.883  69.438  17.825  1.00  0.00           P
ATOM  10415  O13 POPE  221     122.192  69.268  16.395  1.00  0.00           O
ATOM  10416  O14 POPE  221     120.443  69.598  18.185  1.00  0.00           O
ATOM  10417  O11 POPE  221     122.763  70.658  18.335  1.00  0.00           O
ATOM  10418  O12 POPE  221     122.423  68.228  18.665  1.00  0.00           O
ATOM  10419  C1  POPE  221     122.623  71.327  19.585  1.00  0.00           C
ATOM  10422  C2  POPE  221     123.933  71.277  20.435  1.00  0.00           C
ATOM  10424  O21 POPE  221     124.993  72.128  19.935  1.00  0.00           O
ATOM  10425  C21 POPE  221     124.983  73.387  20.345  1.00  0.00           C
ATOM  10426  O22 POPE  221     124.033  73.967  20.835  1.00  0.00           O
ATOM  10427  C22 POPE  221     126.373  74.018  20.185  1.00  0.00           C
ATOM  10430  C3  POPE  221     124.502  69.837  20.565  1.00  0.00           C
ATOM  10433  O31 POPE  221     125.343  69.747  21.735  1.00  0.00           O
ATOM  10434  C31 POPE  221     124.772  69.257  22.825  1.00  0.00           C
ATOM  10435  O32 POPE  221     123.643  68.787  22.895  1.00  0.00           O
ATOM  10436  C32 POPE  221     125.732  69.368  24.005  1.00  0.00           C
ATOM  10439  C23 POPE  221     126.513  75.388  20.925  1.00  0.00           C
ATOM  10442  C24 POPE  221     127.918  76.017  20.825  1.00  0.00           C
ATOM  10445  C25 POPE  221     128.007  77.428  21.445  1.00  0.00           C
ATOM  10448  C26 POPE  221     129.287  78.208  21.055  1.00  0.00           C
ATOM  10451  C27 POPE  221     130.218  78.607  22.215  1.00  0.00           C
ATOM  10454  C28 POPE  221     130.127  80.077  22.695  1.00  0.00           C
ATOM  10457  C29 POPE  221     128.968  80.357  23.605  1.00  0.00           C
ATOM  10459 0C21 POPE  221     129.037  80.708  24.915  1.00  0.00           C
ATOM  10461 1C21 POPE  221     130.287  80.918  25.725  1.00  0.00           C
ATOM  10464 2C21 POPE  221     130.878  79.618  26.325  1.00  0.00           C
ATOM  10467 3C21 POPE  221     130.037  78.987  27.445  1.00  0.00           C
ATOM  10470 4C21 POPE  221     130.608  77.637  27.905  1.00  0.00           C
ATOM  10473 5C21 POPE  221     129.828  77.007  29.055  1.00  0.00           C
ATOM  10476 6C21 POPE  221     130.518  75.757  29.615  1.00  0.00           C
ATOM  10479 7C21 POPE  221     129.797  75.178  30.835  1.00  0.00           C
ATOM  10482 8C21 POPE  221     130.528  73.987  31.465  1.00  0.00           C
ATOM  10486  C33 POPE  221     124.952  69.537  25.325  1.00  0.00           C
ATOM  10489  C34 POPE  221     125.882  69.567  26.545  1.00  0.00           C
ATOM  10492  C35 POPE  221     125.143  69.747  27.885  1.00  0.00           C
ATOM  10495  C36 POPE  221     124.443  71.118  28.015  1.00  0.00           C
ATOM  10498  C37 POPE  221     123.953  71.397  29.445  1.00  0.00           C
ATOM  10501  C38 POPE  221     123.623  72.888  29.665  1.00  0.00           C
ATOM  10504  C39 POPE  221     123.013  73.177  31.035  1.00  0.00           C
ATOM  10507 0C31 POPE  221     123.992  73.037  32.215  1.00  0.00           C
ATOM  10510 1C31 POPE  221     123.333  73.177  33.585  1.00  0.00           C
ATOM  10513 2C31 POPE  221     122.863  74.607  33.925  1.00  0.00           C
ATOM  10516 3C31 POPE  221     122.153  74.688  35.285  1.00  0.00           C
ATOM  10519 4C31 POPE  221     121.912  76.137  35.735  1.00  0.00           C
ATOM  10522 5C31 POPE  221     121.152  76.227  37.065  1.00  0.00           C
ATOM  10525 6C31 POPE  221     120.673  77.647  37.385  1.00  0.00           C
ATOM  10529  NH3 POPE  222      15.393  83.326  16.545  1.00  0.00           N
ATOM  10533  C12 POPE  222      15.813  83.087  15.125  1.00  0.00           C
ATOM  10536  C11 POPE  222      15.053  81.888  14.525  1.00  0.00           C
ATOM  10539  P   POPE  222      16.283  80.068  16.015  1.00  0.00           P
ATOM  10540  O13 POPE  222      16.083  78.607  16.125  1.00  0.00           O
ATOM  10541  O14 POPE  222      17.613  80.667  16.245  1.00  0.00           O
ATOM  10542  O11 POPE  222      15.383  80.758  17.145  1.00  0.00           O
ATOM  10543  O12 POPE  222      15.723  80.658  14.675  1.00  0.00           O
ATOM  10544  C1  POPE  222      15.653  80.387  18.515  1.00  0.00           C
ATOM  10547  C2  POPE  222      14.333  80.308  19.305  1.00  0.00           C
ATOM  10549  O21 POPE  222      14.533  80.137  20.725  1.00  0.00           O
ATOM  10550  C21 POPE  222      15.023  81.197  21.385  1.00  0.00           C
ATOM  10551  O22 POPE  222      15.273  82.277  20.885  1.00  0.00           O
ATOM  10552  C22 POPE  222      15.133  80.817  22.875  1.00  0.00           C
ATOM  10555  C3  POPE  222      13.513  79.128  18.725  1.00  0.00           C
ATOM  10558  O31 POPE  222      12.273  78.878  19.425  1.00  0.00           O
ATOM  10559  C31 POPE  222      11.373  79.827  19.315  1.00  0.00           C
ATOM  10560  O32 POPE  222      11.503  80.858  18.655  1.00  0.00           O
ATOM  10561  C32 POPE  222      10.103  79.418  20.035  1.00  0.00           C
ATOM  10564  C23 POPE  222      16.033  81.716  23.745  1.00  0.00           C
ATOM  10567  C24 POPE  222      15.403  82.067  25.105  1.00  0.00           C
ATOM  10570  C25 POPE  222      15.413  80.938  26.155  1.00  0.00           C
ATOM  10573  C26 POPE  222      16.813  80.527  26.645  1.00  0.00           C
ATOM  10576  C27 POPE  222      16.753  79.607  27.875  1.00  0.00           C
ATOM  10579  C28 POPE  222      18.143  79.338  28.495  1.00  0.00           C
ATOM  10582  C29 POPE  222      18.063  78.488  29.735  1.00  0.00           C
ATOM  10584 0C21 POPE  222      18.663  78.717  30.925  1.00  0.00           C
ATOM  10586 1C21 POPE  222      19.563  79.878  31.275  1.00  0.00           C
ATOM  10589 2C21 POPE  222      19.443  80.427  32.715  1.00  0.00           C
ATOM  10592 3C21 POPE  222      19.633  79.388  33.825  1.00  0.00           C
ATOM  10595 4C21 POPE  222      19.943  80.058  35.175  1.00  0.00           C
ATOM  10598 5C21 POPE  222      19.763  79.128  36.375  1.00  0.00           C
ATOM  10601 6C21 POPE  222      19.913  79.878  37.705  1.00  0.00           C
ATOM  10604 7C21 POPE  222      19.793  78.958  38.925  1.00  0.00           C
ATOM  10607 8C21 POPE  222      19.683  79.738  40.245  1.00  0.00           C
ATOM  10611  C33 POPE  222       9.773  80.357  21.205  1.00  0.00           C
ATOM  10614  C34 POPE  222      10.953  80.548  22.175  1.00  0.00           C
ATOM  10617  C35 POPE  222      10.533  81.197  23.505  1.00  0.00           C
ATOM  10620  C36 POPE  222       9.803  82.528  23.325  1.00  0.00           C
ATOM  10623  C37 POPE  222       9.313  83.107  24.645  1.00  0.00           C
ATOM  10626  C38 POPE  222       8.323  84.267  24.425  1.00  0.00           C
ATOM  10629  C39 POPE  222       7.883  84.938  25.735  1.00  0.00           C
ATOM  10632 0C31 POPE  222       7.403  83.947  26.795  1.00  0.00           C
ATOM  10635 1C31 POPE  222       6.473  84.587  27.825  1.00  0.00           C
ATOM  10638 2C31 POPE  222       6.013  83.597  28.905  1.00  0.00           C
ATOM  10641 3C31 POPE  222       6.943  83.477  30.115  1.00  0.00           C
ATOM  10644 4C31 POPE  222       7.163  84.808  30.855  1.00  0.00           C
ATOM  10647 5C31 POPE  222       7.623  84.617  32.315  1.00  0.00           C
ATOM  10650 6C31 POPE  222       7.983  85.927  33.005  1.00  0.00           C
ATOM  10654  NH3 POPE  223     109.602  38.338  60.135  1.00  0.00           N
ATOM  10658  C12 POPE  223     110.242  37.068  59.615  1.00  0.00           C
ATOM  10661  C11 POPE  223     111.783  37.127  59.475  1.00  0.00           C
ATOM  10664  P   POPE  223     113.852  35.647  58.845  1.00  0.00           P
ATOM  10665  O13 POPE  223     114.463  36.708  58.025  1.00  0.00           O
ATOM  10666  O14 POPE  223     114.433  35.438  60.185  1.00  0.00           O
ATOM  10667  O11 POPE  223     114.023  34.327  57.985  1.00  0.00           O
ATOM  10668  O12 POPE  223     112.272  35.908  58.905  1.00  0.00           O
ATOM  10669  C1  POPE  223     113.043  34.127  56.955  1.00  0.00           C
ATOM  10672  C2  POPE  223     113.562  33.118  55.925  1.00  0.00           C
ATOM  10674  O21 POPE  223     112.522  32.757  55.005  1.00  0.00           O
ATOM  10675  C21 POPE  223     112.262  33.667  54.075  1.00  0.00           C
ATOM  10676  O22 POPE  223     112.873  34.708  53.915  1.00  0.00           O
ATOM  10677  C22 POPE  223     111.003  33.298  53.315  1.00  0.00           C
ATOM  10680  C3  POPE  223     114.052  31.847  56.685  1.00  0.00           C
ATOM  10683  O31 POPE  223     114.123  30.698  55.825  1.00  0.00           O
ATOM  10684  C31 POPE  223     114.972  30.877  54.825  1.00  0.00           C
ATOM  10685  O32 POPE  223     115.882  31.678  54.805  1.00  0.00           O
ATOM  10686  C32 POPE  223     114.513  30.017  53.655  1.00  0.00           C
ATOM  10689  C23 POPE  223     111.272  32.548  51.995  1.00  0.00           C
ATOM  10692  C24 POPE  223     109.983  32.097  51.305  1.00  0.00           C
ATOM  10695  C25 POPE  223     109.222  30.988  52.035  1.00  0.00           C
ATOM  10698  C26 POPE  223     107.723  31.068  51.725  1.00  0.00           C
ATOM  10701  C27 POPE  223     106.933  30.038  52.535  1.00  0.00           C
ATOM  10704  C28 POPE  223     105.403  30.128  52.355  1.00  0.00           C
ATOM  10707  C29 POPE  223     104.853  31.288  53.145  1.00  0.00           C
ATOM  10709 0C21 POPE  223     103.553  31.508  53.425  1.00  0.00           C
ATOM  10711 1C21 POPE  223     102.393  30.688  52.945  1.00  0.00           C
ATOM  10714 2C21 POPE  223     101.823  31.158  51.595  1.00  0.00           C
ATOM  10717 3C21 POPE  223     101.283  32.597  51.585  1.00  0.00           C
ATOM  10720 4C21 POPE  223     101.073  33.068  50.145  1.00  0.00           C
ATOM  10723 5C21 POPE  223     100.562  34.507  49.995  1.00  0.00           C
ATOM  10726 6C21 POPE  223     100.653  35.007  48.545  1.00  0.00           C
ATOM  10729 7C21 POPE  223     100.052  34.048  47.505  1.00  0.00           C
ATOM  10732 8C21 POPE  223     100.162  34.577  46.075  1.00  0.00           C
ATOM  10736  C33 POPE  223     115.043  30.577  52.335  1.00  0.00           C
ATOM  10739  C34 POPE  223     114.303  29.987  51.135  1.00  0.00           C
ATOM  10742  C35 POPE  223     114.613  30.747  49.845  1.00  0.00           C
ATOM  10745  C36 POPE  223     113.852  32.077  49.715  1.00  0.00           C
ATOM  10748  C37 POPE  223     114.473  32.978  48.635  1.00  0.00           C
ATOM  10751  C38 POPE  223     115.653  33.788  49.155  1.00  0.00           C
ATOM  10754  C39 POPE  223     116.453  34.478  48.045  1.00  0.00           C
ATOM  10757 0C31 POPE  223     116.953  35.847  48.515  1.00  0.00           C
ATOM  10760 1C31 POPE  223     117.863  36.568  47.505  1.00  0.00           C
ATOM  10763 2C31 POPE  223     117.192  36.857  46.155  1.00  0.00           C
ATOM  10766 3C31 POPE  223     118.143  37.647  45.255  1.00  0.00           C
ATOM  10769 4C31 POPE  223     117.623  37.807  43.835  1.00  0.00           C
ATOM  10772 5C31 POPE  223     118.753  38.128  42.845  1.00  0.00           C
ATOM  10775 6C31 POPE  223     118.242  38.068  41.415  1.00  0.00           C
ATOM  10779  NH3 POPE  224      67.073  55.107  58.125  1.00  0.00           N
ATOM  10783  C12 POPE  224      66.283  53.987  58.775  1.00  0.00           C
ATOM  10786  C11 POPE  224      64.783  54.237  58.595  1.00  0.00           C
ATOM  10789  P   POPE  224      63.613  52.397  57.185  1.00  0.00           P
ATOM  10790  O13 POPE  224      62.483  53.197  56.645  1.00  0.00           O
ATOM  10791  O14 POPE  224      63.373  50.968  57.465  1.00  0.00           O
ATOM  10792  O11 POPE  224      64.953  52.597  56.365  1.00  0.00           O
ATOM  10793  O12 POPE  224      64.033  53.028  58.575  1.00  0.00           O
ATOM  10794  C1  POPE  224      65.213  51.958  55.105  1.00  0.00           C
ATOM  10797  C2  POPE  224      65.223  52.997  53.955  1.00  0.00           C
ATOM  10799  O21 POPE  224      65.553  52.348  52.705  1.00  0.00           O
ATOM  10800  C21 POPE  224      64.543  52.218  51.875  1.00  0.00           C
ATOM  10801  O22 POPE  224      63.373  52.467  52.105  1.00  0.00           O
ATOM  10802  C22 POPE  224      65.052  51.708  50.535  1.00  0.00           C
ATOM  10805  C3  POPE  224      66.302  54.088  54.175  1.00  0.00           C
ATOM  10808  O31 POPE  224      66.073  55.198  53.285  1.00  0.00           O
ATOM  10809  C31 POPE  224      66.442  56.378  53.765  1.00  0.00           C
ATOM  10810  O32 POPE  224      67.092  56.558  54.785  1.00  0.00           O
ATOM  10811  C32 POPE  224      65.793  57.488  52.925  1.00  0.00           C
ATOM  10814  C23 POPE  224      65.273  52.847  49.525  1.00  0.00           C
ATOM  10817  C24 POPE  224      65.233  52.327  48.085  1.00  0.00           C
ATOM  10820  C25 POPE  224      65.452  53.428  47.045  1.00  0.00           C
ATOM  10823  C26 POPE  224      65.303  52.897  45.615  1.00  0.00           C
ATOM  10826  C27 POPE  224      65.403  53.987  44.545  1.00  0.00           C
ATOM  10829  C28 POPE  224      65.643  53.368  43.155  1.00  0.00           C
ATOM  10832  C29 POPE  224      65.443  54.338  42.015  1.00  0.00           C
ATOM  10834 0C21 POPE  224      64.283  54.577  41.385  1.00  0.00           C
ATOM  10836 1C21 POPE  224      62.952  53.938  41.705  1.00  0.00           C
ATOM  10839 2C21 POPE  224      62.073  53.628  40.475  1.00  0.00           C
ATOM  10842 3C21 POPE  224      62.753  52.737  39.415  1.00  0.00           C
ATOM  10845 4C21 POPE  224      61.743  52.118  38.445  1.00  0.00           C
ATOM  10848 5C21 POPE  224      62.422  51.458  37.235  1.00  0.00           C
ATOM  10851 6C21 POPE  224      61.422  50.817  36.265  1.00  0.00           C
ATOM  10854 7C21 POPE  224      62.102  50.188  35.035  1.00  0.00           C
ATOM  10857 8C21 POPE  224      61.153  49.398  34.135  1.00  0.00           C
ATOM  10861  C33 POPE  224      66.223  57.498  51.435  1.00  0.00           C
ATOM  10864  C34 POPE  224      67.403  58.447  51.175  1.00  0.00           C
ATOM  10867  C35 POPE  224      67.863  58.457  49.705  1.00  0.00           C
ATOM  10870  C36 POPE  224      67.003  59.357  48.815  1.00  0.00           C
ATOM  10873  C37 POPE  224      67.602  59.567  47.415  1.00  0.00           C
ATOM  10876  C38 POPE  224      66.842  60.588  46.545  1.00  0.00           C
ATOM  10879  C39 POPE  224      65.343  60.298  46.405  1.00  0.00           C
ATOM  10882 0C31 POPE  224      64.713  61.147  45.295  1.00  0.00           C
ATOM  10885 1C31 POPE  224      63.173  61.138  45.295  1.00  0.00           C
ATOM  10888 2C31 POPE  224      62.593  61.708  43.985  1.00  0.00           C
ATOM  10891 3C31 POPE  224      63.033  63.148  43.665  1.00  0.00           C
ATOM  10894 4C31 POPE  224      62.683  63.527  42.225  1.00  0.00           C
ATOM  10897 5C31 POPE  224      63.062  64.967  41.865  1.00  0.00           C
ATOM  10900 6C31 POPE  224      62.733  65.357  40.415  1.00  0.00           C
ATOM  10904  NH3 POPE  225      63.183   6.168  23.055  1.00  0.00           N
ATOM  10908  C12 POPE  225      63.942   5.318  22.075  1.00  0.00           C
ATOM  10911  C11 POPE  225      65.273   4.788  22.655  1.00  0.00           C
ATOM  10914  P   POPE  225      67.663   3.998  21.995  1.00  0.00           P
ATOM  10915  O13 POPE  225      67.753   2.748  22.775  1.00  0.00           O
ATOM  10916  O14 POPE  225      68.563   4.108  20.815  1.00  0.00           O
ATOM  10917  O11 POPE  225      67.992   5.218  22.925  1.00  0.00           O
ATOM  10918  O12 POPE  225      66.133   4.298  21.605  1.00  0.00           O
ATOM  10919  C1  POPE  225      69.003   5.158  23.925  1.00  0.00           C
ATOM  10922  C2  POPE  225      68.433   5.628  25.295  1.00  0.00           C
ATOM  10924  O21 POPE  225      69.452   6.218  26.105  1.00  0.00           O
ATOM  10925  C21 POPE  225      70.463   5.438  26.435  1.00  0.00           C
ATOM  10926  O22 POPE  225      70.592   4.258  26.175  1.00  0.00           O
ATOM  10927  C22 POPE  225      71.433   6.248  27.265  1.00  0.00           C
ATOM  10930  C3  POPE  225      67.623   4.548  26.085  1.00  0.00           C
ATOM  10933  O31 POPE  225      67.092   5.097  27.305  1.00  0.00           O
ATOM  10934  C31 POPE  225      65.882   5.628  27.195  1.00  0.00           C
ATOM  10935  O32 POPE  225      65.192   5.598  26.185  1.00  0.00           O
ATOM  10936  C32 POPE  225      65.443   6.278  28.525  1.00  0.00           C
ATOM  10939  C23 POPE  225      71.143   6.038  28.745  1.00  0.00           C
ATOM  10942  C24 POPE  225      72.283   6.558  29.605  1.00  0.00           C
ATOM  10945  C25 POPE  225      72.053   6.268  31.085  1.00  0.00           C
ATOM  10948  C26 POPE  225      71.893   4.778  31.455  1.00  0.00           C
ATOM  10951  C27 POPE  225      72.253   4.428  32.915  1.00  0.00           C
ATOM  10954  C28 POPE  225      71.073   4.368  33.895  1.00  0.00           C
ATOM  10957  C29 POPE  225      70.123   3.218  33.665  1.00  0.00           C
ATOM  10959 0C21 POPE  225      69.732   2.278  34.555  1.00  0.00           C
ATOM  10961 1C21 POPE  225      70.253   2.148  35.965  1.00  0.00           C
ATOM  10964 2C21 POPE  225      69.283   2.658  37.045  1.00  0.00           C
ATOM  10967 3C21 POPE  225      68.062   1.748  37.245  1.00  0.00           C
ATOM  10970 4C21 POPE  225      67.412   1.908  38.635  1.00  0.00           C
ATOM  10973 5C21 POPE  225      66.952   3.328  38.985  1.00  0.00           C
ATOM  10976 6C21 POPE  225      65.763   3.818  38.145  1.00  0.00           C
ATOM  10979 7C21 POPE  225      65.093   5.048  38.785  1.00  0.00           C
ATOM  10982 8C21 POPE  225      64.082   5.738  37.865  1.00  0.00           C
ATOM  10986  C33 POPE  225      66.433   6.188  29.725  1.00  0.00           C
ATOM  10989  C34 POPE  225      65.863   6.848  31.005  1.00  0.00           C
ATOM  10992  C35 POPE  225      66.803   7.798  31.765  1.00  0.00           C
ATOM  10995  C36 POPE  225      66.742   7.698  33.305  1.00  0.00           C
ATOM  10998  C37 POPE  225      67.433   8.858  34.035  1.00  0.00           C
ATOM  11001  C38 POPE  225      68.242   8.458  35.295  1.00  0.00           C
ATOM  11004  C39 POPE  225      67.483   7.708  36.385  1.00  0.00           C
ATOM  11007 0C31 POPE  225      68.433   7.128  37.465  1.00  0.00           C
ATOM  11010 1C31 POPE  225      69.573   8.078  37.885  1.00  0.00           C
ATOM  11013 2C31 POPE  225      70.213   7.758  39.245  1.00  0.00           C
ATOM  11016 3C31 POPE  225      69.163   7.638  40.365  1.00  0.00           C
ATOM  11019 4C31 POPE  225      69.723   7.728  41.785  1.00  0.00           C
ATOM  11022 5C31 POPE  225      69.113   6.688  42.745  1.00  0.00           C
ATOM  11025 6C31 POPE  225      67.573   6.608  42.755  1.00  0.00           C
ATOM  11029  NH3 POPE  226     104.153 103.138  60.665  1.00  0.00           N
ATOM  11033  C12 POPE  226     104.062 104.048  61.855  1.00  0.00           C
ATOM  11036  C11 POPE  226     105.452 104.357  62.395  1.00  0.00           C
ATOM  11039  P   POPE  226     107.643 102.916  62.565  1.00  0.00           P
ATOM  11040  O13 POPE  226     108.343 103.427  63.755  1.00  0.00           O
ATOM  11041  O14 POPE  226     107.843 101.477  62.275  1.00  0.00           O
ATOM  11042  O11 POPE  226     108.083 103.746  61.315  1.00  0.00           O
ATOM  11043  O12 POPE  226     106.103 103.128  62.685  1.00  0.00           O
ATOM  11044  C1  POPE  226     109.303 103.337  60.675  1.00  0.00           C
ATOM  11047  C2  POPE  226     108.982 102.487  59.415  1.00  0.00           C
ATOM  11049  O21 POPE  226     109.923 102.798  58.385  1.00  0.00           O
ATOM  11050  C21 POPE  226     109.742 103.947  57.755  1.00  0.00           C
ATOM  11051  O22 POPE  226     109.062 104.888  58.135  1.00  0.00           O
ATOM  11052  C22 POPE  226     110.452 103.857  56.415  1.00  0.00           C
ATOM  11055  C3  POPE  226     107.483 102.597  58.975  1.00  0.00           C
ATOM  11058  O31 POPE  226     107.223 102.007  57.685  1.00  0.00           O
ATOM  11059  C31 POPE  226     105.933 102.146  57.325  1.00  0.00           C
ATOM  11060  O32 POPE  226     105.083 102.658  58.025  1.00  0.00           O
ATOM  11061  C32 POPE  226     105.732 101.587  55.925  1.00  0.00           C
ATOM  11064  C23 POPE  226     109.403 103.658  55.305  1.00  0.00           C
ATOM  11067  C24 POPE  226     110.003 103.077  54.015  1.00  0.00           C
ATOM  11070  C25 POPE  226     109.193 103.518  52.775  1.00  0.00           C
ATOM  11073  C26 POPE  226     109.093 102.507  51.615  1.00  0.00           C
ATOM  11076  C27 POPE  226     110.312 101.617  51.325  1.00  0.00           C
ATOM  11079  C28 POPE  226     110.013 100.527  50.255  1.00  0.00           C
ATOM  11082  C29 POPE  226     109.672 101.128  48.915  1.00  0.00           C
ATOM  11084 0C21 POPE  226     109.062 100.517  47.865  1.00  0.00           C
ATOM  11086 1C21 POPE  226     108.632  99.077  47.785  1.00  0.00           C
ATOM  11089 2C21 POPE  226     107.113  98.898  47.525  1.00  0.00           C
ATOM  11092 3C21 POPE  226     106.233  99.518  48.615  1.00  0.00           C
ATOM  11095 4C21 POPE  226     104.723  99.238  48.525  1.00  0.00           C
ATOM  11098 5C21 POPE  226     103.912 100.457  48.065  1.00  0.00           C
ATOM  11101 6C21 POPE  226     104.333 100.988  46.685  1.00  0.00           C
ATOM  11104 7C21 POPE  226     103.783 102.388  46.395  1.00  0.00           C
ATOM  11107 8C21 POPE  226     104.523 103.107  45.255  1.00  0.00           C
ATOM  11111  C33 POPE  226     105.443 102.727  54.925  1.00  0.00           C
ATOM  11114  C34 POPE  226     105.343 102.227  53.485  1.00  0.00           C
ATOM  11117  C35 POPE  226     105.083 103.367  52.495  1.00  0.00           C
ATOM  11120  C36 POPE  226     105.153 102.957  51.015  1.00  0.00           C
ATOM  11123  C37 POPE  226     105.092 104.166  50.065  1.00  0.00           C
ATOM  11126  C38 POPE  226     106.373 105.018  50.125  1.00  0.00           C
ATOM  11129  C39 POPE  226     106.513 106.048  48.985  1.00  0.00           C
ATOM  11132 0C31 POPE  226     107.742 105.778  48.095  1.00  0.00           C
ATOM  11135 1C31 POPE  226     107.522 104.628  47.095  1.00  0.00           C
ATOM  11138 2C31 POPE  226     108.833 104.026  46.555  1.00  0.00           C
ATOM  11141 3C31 POPE  226     109.803 105.018  45.905  1.00  0.00           C
ATOM  11144 4C31 POPE  226     111.012 104.287  45.295  1.00  0.00           C
ATOM  11147 5C31 POPE  226     110.763 103.816  43.855  1.00  0.00           C
ATOM  11150 6C31 POPE  226     111.663 102.658  43.425  1.00  0.00           C
ATOM  11154  NH3 POPE  227     101.643 126.657  59.765  1.00  0.00           N
ATOM  11158  C12 POPE  227     101.543 125.998  61.125  1.00  0.00           C
ATOM  11161  C11 POPE  227     102.672 124.957  61.345  1.00  0.00           C
ATOM  11164  P   POPE  227     103.293 122.587  62.225  1.00  0.00           P
ATOM  11165  O13 POPE  227     104.062 122.827  63.465  1.00  0.00           O
ATOM  11166  O14 POPE  227     102.683 121.237  62.095  1.00  0.00           O
ATOM  11167  O11 POPE  227     104.312 122.727  61.035  1.00  0.00           O
ATOM  11168  O12 POPE  227     102.213 123.746  61.975  1.00  0.00           O
ATOM  11169  C1  POPE  227     104.013 122.317  59.705  1.00  0.00           C
ATOM  11172  C2  POPE  227     105.102 122.887  58.755  1.00  0.00           C
ATOM  11174  O21 POPE  227     104.843 122.457  57.415  1.00  0.00           O
ATOM  11175  C21 POPE  227     103.982 123.217  56.775  1.00  0.00           C
ATOM  11176  O22 POPE  227     103.213 124.017  57.275  1.00  0.00           O
ATOM  11177  C22 POPE  227     104.172 123.017  55.275  1.00  0.00           C
ATOM  11180  C3  POPE  227     106.533 122.457  59.205  1.00  0.00           C
ATOM  11183  O31 POPE  227     107.382 122.177  58.065  1.00  0.00           O
ATOM  11184  C31 POPE  227     107.773 120.908  57.955  1.00  0.00           C
ATOM  11185  O32 POPE  227     107.812 120.087  58.845  1.00  0.00           O
ATOM  11186  C32 POPE  227     108.003 120.607  56.485  1.00  0.00           C
ATOM  11189  C23 POPE  227     104.033 124.367  54.545  1.00  0.00           C
ATOM  11192  C24 POPE  227     104.632 124.347  53.135  1.00  0.00           C
ATOM  11195  C25 POPE  227     104.043 123.297  52.185  1.00  0.00           C
ATOM  11198  C26 POPE  227     102.583 123.597  51.845  1.00  0.00           C
ATOM  11201  C27 POPE  227     101.933 122.496  51.005  1.00  0.00           C
ATOM  11204  C28 POPE  227     100.463 122.837  50.735  1.00  0.00           C
ATOM  11207  C29 POPE  227      99.723 121.678  50.135  1.00  0.00           C
ATOM  11209 0C21 POPE  227      98.702 121.767  49.265  1.00  0.00           C
ATOM  11211 1C21 POPE  227      98.092 123.057  48.785  1.00  0.00           C
ATOM  11214 2C21 POPE  227      96.663 122.867  48.265  1.00  0.00           C
ATOM  11217 3C21 POPE  227      96.103 124.157  47.655  1.00  0.00           C
ATOM  11220 4C21 POPE  227      94.672 124.007  47.105  1.00  0.00           C
ATOM  11223 5C21 POPE  227      94.502 124.637  45.705  1.00  0.00           C
ATOM  11226 6C21 POPE  227      94.832 126.138  45.635  1.00  0.00           C
ATOM  11229 7C21 POPE  227      94.882 126.647  44.185  1.00  0.00           C
ATOM  11232 8C21 POPE  227      95.352 128.098  44.055  1.00  0.00           C
ATOM  11236  C33 POPE  227     106.903 119.646  55.985  1.00  0.00           C
ATOM  11239  C34 POPE  227     107.163 119.147  54.565  1.00  0.00           C
ATOM  11242  C35 POPE  227     108.343 118.157  54.475  1.00  0.00           C
ATOM  11245  C36 POPE  227     108.273 117.327  53.195  1.00  0.00           C
ATOM  11248  C37 POPE  227     109.253 116.167  53.105  1.00  0.00           C
ATOM  11251  C38 POPE  227     108.702 115.048  52.215  1.00  0.00           C
ATOM  11254  C39 POPE  227     109.772 114.127  51.635  1.00  0.00           C
ATOM  11257 0C31 POPE  227     110.242 114.576  50.245  1.00  0.00           C
ATOM  11260 1C31 POPE  227     111.342 113.647  49.745  1.00  0.00           C
ATOM  11263 2C31 POPE  227     111.862 113.938  48.335  1.00  0.00           C
ATOM  11266 3C31 POPE  227     113.123 113.117  48.065  1.00  0.00           C
ATOM  11269 4C31 POPE  227     113.593 113.146  46.615  1.00  0.00           C
ATOM  11272 5C31 POPE  227     114.832 112.286  46.385  1.00  0.00           C
ATOM  11275 6C31 POPE  227     115.323 112.327  44.945  1.00  0.00           C
ATOM  11279  NH3 POPE  228      -2.032  92.087  17.655  1.00  0.00           N
ATOM  11283  C12 POPE  228      -2.342  90.848  16.875  1.00  0.00           C
ATOM  11286  C11 POPE  228      -1.367  90.646  15.715  1.00  0.00           C
ATOM  11289  P   POPE  228      -1.107  88.107  15.165  1.00  0.00           P
ATOM  11290  O13 POPE  228      -2.082  87.028  14.955  1.00  0.00           O
ATOM  11291  O14 POPE  228       0.103  88.077  14.325  1.00  0.00           O
ATOM  11292  O11 POPE  228      -0.767  88.117  16.685  1.00  0.00           O
ATOM  11293  O12 POPE  228      -1.772  89.507  14.935  1.00  0.00           O
ATOM  11294  C1  POPE  228       0.443  87.636  17.245  1.00  0.00           C
ATOM  11297  C2  POPE  228       0.383  87.846  18.785  1.00  0.00           C
ATOM  11299  O21 POPE  228       1.283  86.967  19.495  1.00  0.00           O
ATOM  11300  C21 POPE  228       2.573  87.187  19.295  1.00  0.00           C
ATOM  11301  O22 POPE  228       3.083  87.907  18.475  1.00  0.00           O
ATOM  11302  C22 POPE  228       3.373  86.456  20.365  1.00  0.00           C
ATOM  11305  C3  POPE  228      -1.057  87.548  19.305  1.00  0.00           C
ATOM  11308  O31 POPE  228      -1.247  87.817  20.715  1.00  0.00           O
ATOM  11309  C31 POPE  228      -1.762  89.007  20.995  1.00  0.00           C
ATOM  11310  O32 POPE  228      -1.942  89.917  20.205  1.00  0.00           O
ATOM  11311  C32 POPE  228      -2.312  88.956  22.425  1.00  0.00           C
ATOM  11314  C23 POPE  228       3.693  87.447  21.505  1.00  0.00           C
ATOM  11317  C24 POPE  228       4.123  86.757  22.795  1.00  0.00           C
ATOM  11320  C25 POPE  228       2.973  86.077  23.535  1.00  0.00           C
ATOM  11323  C26 POPE  228       3.223  86.048  25.045  1.00  0.00           C
ATOM  11326  C27 POPE  228       2.163  85.288  25.845  1.00  0.00           C
ATOM  11329  C28 POPE  228       2.593  85.118  27.315  1.00  0.00           C
ATOM  11332  C29 POPE  228       1.493  84.587  28.205  1.00  0.00           C
ATOM  11334 0C21 POPE  228       1.483  84.668  29.555  1.00  0.00           C
ATOM  11336 1C21 POPE  228       2.543  85.276  30.435  1.00  0.00           C
ATOM  11339 2C21 POPE  228       2.623  84.617  31.835  1.00  0.00           C
ATOM  11342 3C21 POPE  228       3.623  83.466  31.985  1.00  0.00           C
ATOM  11345 4C21 POPE  228       3.503  82.877  33.395  1.00  0.00           C
ATOM  11348 5C21 POPE  228       4.543  81.807  33.775  1.00  0.00           C
ATOM  11351 6C21 POPE  228       4.183  81.197  35.135  1.00  0.00           C
ATOM  11354 7C21 POPE  228       5.223  80.208  35.665  1.00  0.00           C
ATOM  11357 8C21 POPE  228       4.893  79.688  37.065  1.00  0.00           C
ATOM  11361  C33 POPE  228      -1.227  88.977  23.525  1.00  0.00           C
ATOM  11364  C34 POPE  228      -1.842  88.746  24.915  1.00  0.00           C
ATOM  11367  C35 POPE  228      -0.807  88.757  26.055  1.00  0.00           C
ATOM  11370  C36 POPE  228      -1.347  88.097  27.325  1.00  0.00           C
ATOM  11373  C37 POPE  228      -0.457  88.337  28.545  1.00  0.00           C
ATOM  11376  C38 POPE  228      -0.997  87.648  29.805  1.00  0.00           C
ATOM  11379  C39 POPE  228      -0.457  88.317  31.075  1.00  0.00           C
ATOM  11382 0C31 POPE  228      -0.767  87.557  32.365  1.00  0.00           C
ATOM  11385 1C31 POPE  228       0.463  87.487  33.275  1.00  0.00           C
ATOM  11388 2C31 POPE  228       0.153  87.058  34.715  1.00  0.00           C
ATOM  11391 3C31 POPE  228       1.413  86.847  35.565  1.00  0.00           C
ATOM  11394 4C31 POPE  228       2.423  88.007  35.455  1.00  0.00           C
ATOM  11397 5C31 POPE  228       3.443  88.027  36.605  1.00  0.00           C
ATOM  11400 6C31 POPE  228       4.503  89.117  36.455  1.00  0.00           C
ATOM  11404  NH3 POPE  229      68.552  73.228  19.655  1.00  0.00           N
ATOM  11408  C12 POPE  229      68.003  72.947  18.285  1.00  0.00           C
ATOM  11411  C11 POPE  229      66.483  72.637  18.295  1.00  0.00           C
ATOM  11414  P   POPE  229      66.343  70.047  18.515  1.00  0.00           P
ATOM  11415  O13 POPE  229      67.783  69.957  18.245  1.00  0.00           O
ATOM  11416  O14 POPE  229      65.452  69.757  17.365  1.00  0.00           O
ATOM  11417  O11 POPE  229      65.953  69.107  19.715  1.00  0.00           O
ATOM  11418  O12 POPE  229      66.102  71.507  19.085  1.00  0.00           O
ATOM  11419  C1  POPE  229      66.653  69.147  20.965  1.00  0.00           C
ATOM  11422  C2  POPE  229      66.213  70.318  21.885  1.00  0.00           C
ATOM  11424  O21 POPE  229      66.933  70.227  23.135  1.00  0.00           O
ATOM  11425  C21 POPE  229      68.102  70.817  23.155  1.00  0.00           C
ATOM  11426  O22 POPE  229      68.662  71.357  22.205  1.00  0.00           O
ATOM  11427  C22 POPE  229      68.653  70.738  24.585  1.00  0.00           C
ATOM  11430  C3  POPE  229      64.683  70.327  22.175  1.00  0.00           C
ATOM  11433  O31 POPE  229      64.382  70.808  23.515  1.00  0.00           O
ATOM  11434  C31 POPE  229      64.352  69.817  24.435  1.00  0.00           C
ATOM  11435  O32 POPE  229      64.522  68.647  24.185  1.00  0.00           O
ATOM  11436  C32 POPE  229      64.023  70.367  25.825  1.00  0.00           C
ATOM  11439  C23 POPE  229      68.183  71.908  25.485  1.00  0.00           C
ATOM  11442  C24 POPE  229      68.123  71.568  26.985  1.00  0.00           C
ATOM  11445  C25 POPE  229      67.372  72.647  27.785  1.00  0.00           C
ATOM  11448  C26 POPE  229      66.812  72.188  29.135  1.00  0.00           C
ATOM  11451  C27 POPE  229      66.283  73.337  30.005  1.00  0.00           C
ATOM  11454  C28 POPE  229      66.683  73.278  31.495  1.00  0.00           C
ATOM  11457  C29 POPE  229      68.113  73.688  31.725  1.00  0.00           C
ATOM  11459 0C21 POPE  229      68.913  73.308  32.735  1.00  0.00           C
ATOM  11461 1C21 POPE  229      68.533  72.438  33.905  1.00  0.00           C
ATOM  11464 2C21 POPE  229      69.013  73.048  35.235  1.00  0.00           C
ATOM  11467 3C21 POPE  229      68.403  72.327  36.455  1.00  0.00           C
ATOM  11470 4C21 POPE  229      68.843  72.897  37.805  1.00  0.00           C
ATOM  11473 5C21 POPE  229      68.102  72.207  38.965  1.00  0.00           C
ATOM  11476 6C21 POPE  229      68.463  72.717  40.365  1.00  0.00           C
ATOM  11479 7C21 POPE  229      67.663  71.958  41.435  1.00  0.00           C
ATOM  11482 8C21 POPE  229      67.803  72.497  42.865  1.00  0.00           C
ATOM  11486  C33 POPE  229      64.623  69.548  27.005  1.00  0.00           C
ATOM  11489  C34 POPE  229      63.963  69.907  28.355  1.00  0.00           C
ATOM  11492  C35 POPE  229      64.653  69.307  29.595  1.00  0.00           C
ATOM  11495  C36 POPE  229      64.272  70.097  30.865  1.00  0.00           C
ATOM  11498  C37 POPE  229      65.093  69.777  32.125  1.00  0.00           C
ATOM  11501  C38 POPE  229      64.662  68.507  32.865  1.00  0.00           C
ATOM  11504  C39 POPE  229      65.373  67.228  32.385  1.00  0.00           C
ATOM  11507 0C31 POPE  229      65.982  66.408  33.535  1.00  0.00           C
ATOM  11510 1C31 POPE  229      64.933  65.868  34.525  1.00  0.00           C
ATOM  11513 2C31 POPE  229      65.403  65.918  35.995  1.00  0.00           C
ATOM  11516 3C31 POPE  229      65.473  67.327  36.585  1.00  0.00           C
ATOM  11519 4C31 POPE  229      65.813  67.337  38.075  1.00  0.00           C
ATOM  11522 5C31 POPE  229      65.922  68.757  38.645  1.00  0.00           C
ATOM  11525 6C31 POPE  229      66.263  68.818  40.135  1.00  0.00           C
ATOM  11529  NH3 POPE  230      84.093 125.007  25.445  1.00  0.00           N
ATOM  11533  C12 POPE  230      83.433 123.658  25.535  1.00  0.00           C
ATOM  11536  C11 POPE  230      81.903 123.688  25.575  1.00  0.00           C
ATOM  11539  P   POPE  230      79.983 121.878  26.025  1.00  0.00           P
ATOM  11540  O13 POPE  230      79.033 122.998  25.825  1.00  0.00           O
ATOM  11541  O14 POPE  230      79.683 120.597  25.335  1.00  0.00           O
ATOM  11542  O11 POPE  230      80.153 121.548  27.545  1.00  0.00           O
ATOM  11543  O12 POPE  230      81.433 122.338  25.575  1.00  0.00           O
ATOM  11544  C1  POPE  230      80.513 122.518  28.505  1.00  0.00           C
ATOM  11547  C2  POPE  230      80.573 121.787  29.855  1.00  0.00           C
ATOM  11549  O21 POPE  230      81.012 122.648  30.925  1.00  0.00           O
ATOM  11550  C21 POPE  230      79.983 123.317  31.425  1.00  0.00           C
ATOM  11551  O22 POPE  230      79.102 123.868  30.805  1.00  0.00           O
ATOM  11552  C22 POPE  230      79.963 123.047  32.925  1.00  0.00           C
ATOM  11555  C3  POPE  230      81.533 120.568  29.735  1.00  0.00           C
ATOM  11558  O31 POPE  230      82.122 120.148  30.985  1.00  0.00           O
ATOM  11559  C31 POPE  230      81.373 119.378  31.755  1.00  0.00           C
ATOM  11560  O32 POPE  230      80.213 119.077  31.545  1.00  0.00           O
ATOM  11561  C32 POPE  230      82.223 118.927  32.945  1.00  0.00           C
ATOM  11564  C23 POPE  230      78.842 123.847  33.595  1.00  0.00           C
ATOM  11567  C24 POPE  230      78.702 123.518  35.075  1.00  0.00           C
ATOM  11570  C25 POPE  230      77.643 124.388  35.755  1.00  0.00           C
ATOM  11573  C26 POPE  230      77.763 124.347  37.275  1.00  0.00           C
ATOM  11576  C27 POPE  230      77.102 125.577  37.925  1.00  0.00           C
ATOM  11579  C28 POPE  230      76.973 125.488  39.455  1.00  0.00           C
ATOM  11582  C29 POPE  230      76.052 124.357  39.835  1.00  0.00           C
ATOM  11584 0C21 POPE  230      76.172 123.507  40.865  1.00  0.00           C
ATOM  11586 1C21 POPE  230      77.263 123.518  41.915  1.00  0.00           C
ATOM  11589 2C21 POPE  230      76.903 124.357  43.155  1.00  0.00           C
ATOM  11592 3C21 POPE  230      75.543 124.017  43.775  1.00  0.00           C
ATOM  11595 4C21 POPE  230      75.403 124.458  45.235  1.00  0.00           C
ATOM  11598 5C21 POPE  230      75.763 125.918  45.525  1.00  0.00           C
ATOM  11601 6C21 POPE  230      75.023 126.947  44.655  1.00  0.00           C
ATOM  11604 7C21 POPE  230      74.922 128.318  45.345  1.00  0.00           C
ATOM  11607 8C21 POPE  230      74.272 129.387  44.475  1.00  0.00           C
ATOM  11611  C33 POPE  230      81.523 117.977  33.965  1.00  0.00           C
ATOM  11614  C34 POPE  230      81.393 118.548  35.395  1.00  0.00           C
ATOM  11617  C35 POPE  230      79.952 118.927  35.785  1.00  0.00           C
ATOM  11620  C36 POPE  230      79.812 119.287  37.265  1.00  0.00           C
ATOM  11623  C37 POPE  230      78.463 119.926  37.605  1.00  0.00           C
ATOM  11626  C38 POPE  230      78.333 120.358  39.075  1.00  0.00           C
ATOM  11629  C39 POPE  230      78.073 119.188  40.035  1.00  0.00           C
ATOM  11632 0C31 POPE  230      77.713 119.698  41.435  1.00  0.00           C
ATOM  11635 1C31 POPE  230      77.302 118.588  42.415  1.00  0.00           C
ATOM  11638 2C31 POPE  230      76.693 119.157  43.705  1.00  0.00           C
ATOM  11641 3C31 POPE  230      77.713 119.888  44.585  1.00  0.00           C
ATOM  11644 4C31 POPE  230      77.083 120.438  45.875  1.00  0.00           C
ATOM  11647 5C31 POPE  230      78.123 121.147  46.755  1.00  0.00           C
ATOM  11650 6C31 POPE  230      77.573 121.577  48.115  1.00  0.00           C
ATOM  11654  NH3 POPE  231      81.602 108.268  22.745  1.00  0.00           N
ATOM  11658  C12 POPE  231      82.633 109.147  23.425  1.00  0.00           C
ATOM  11661  C11 POPE  231      83.733 109.716  22.495  1.00  0.00           C
ATOM  11664  P   POPE  231      85.452 110.878  24.195  1.00  0.00           P
ATOM  11665  O13 POPE  231      85.143 109.757  25.115  1.00  0.00           O
ATOM  11666  O14 POPE  231      86.833 110.937  23.655  1.00  0.00           O
ATOM  11667  O11 POPE  231      85.203 112.216  24.995  1.00  0.00           O
ATOM  11668  O12 POPE  231      84.352 110.887  23.045  1.00  0.00           O
ATOM  11669  C1  POPE  231      85.662 112.356  26.345  1.00  0.00           C
ATOM  11672  C2  POPE  231      84.533 112.867  27.265  1.00  0.00           C
ATOM  11674  O21 POPE  231      84.873 112.507  28.615  1.00  0.00           O
ATOM  11675  C21 POPE  231      85.232 113.477  29.425  1.00  0.00           C
ATOM  11676  O22 POPE  231      85.162 114.677  29.185  1.00  0.00           O
ATOM  11677  C22 POPE  231      85.793 112.798  30.675  1.00  0.00           C
ATOM  11680  C3  POPE  231      83.162 112.227  26.875  1.00  0.00           C
ATOM  11683  O31 POPE  231      82.113 112.378  27.865  1.00  0.00           O
ATOM  11684  C31 POPE  231      81.022 113.027  27.445  1.00  0.00           C
ATOM  11685  O32 POPE  231      80.973 113.658  26.395  1.00  0.00           O
ATOM  11686  C32 POPE  231      79.873 112.928  28.435  1.00  0.00           C
ATOM  11689  C23 POPE  231      86.383 113.768  31.725  1.00  0.00           C
ATOM  11692  C24 POPE  231      87.063 112.988  32.855  1.00  0.00           C
ATOM  11695  C25 POPE  231      87.472 113.877  34.025  1.00  0.00           C
ATOM  11698  C26 POPE  231      88.242 113.128  35.115  1.00  0.00           C
ATOM  11701  C27 POPE  231      88.413 113.977  36.385  1.00  0.00           C
ATOM  11704  C28 POPE  231      89.323 113.326  37.435  1.00  0.00           C
ATOM  11707  C29 POPE  231      89.113 113.968  38.785  1.00  0.00           C
ATOM  11709 0C21 POPE  231      88.562 113.378  39.855  1.00  0.00           C
ATOM  11711 1C21 POPE  231      88.102 111.937  39.905  1.00  0.00           C
ATOM  11714 2C21 POPE  231      87.563 111.567  41.295  1.00  0.00           C
ATOM  11717 3C21 POPE  231      87.213 110.078  41.415  1.00  0.00           C
ATOM  11720 4C21 POPE  231      87.172 109.607  42.875  1.00  0.00           C
ATOM  11723 5C21 POPE  231      86.003 110.177  43.685  1.00  0.00           C
ATOM  11726 6C21 POPE  231      86.183 109.978  45.195  1.00  0.00           C
ATOM  11729 7C21 POPE  231      84.983 110.477  46.015  1.00  0.00           C
ATOM  11732 8C21 POPE  231      85.063 110.168  47.505  1.00  0.00           C
ATOM  11736  C33 POPE  231      80.133 113.647  29.775  1.00  0.00           C
ATOM  11739  C34 POPE  231      80.933 112.808  30.785  1.00  0.00           C
ATOM  11742  C35 POPE  231      81.433 113.667  31.955  1.00  0.00           C
ATOM  11745  C36 POPE  231      82.433 112.907  32.835  1.00  0.00           C
ATOM  11748  C37 POPE  231      83.313 113.837  33.695  1.00  0.00           C
ATOM  11751  C38 POPE  231      82.852 113.977  35.145  1.00  0.00           C
ATOM  11754  C39 POPE  231      83.372 112.817  36.005  1.00  0.00           C
ATOM  11757 0C31 POPE  231      82.763 112.757  37.415  1.00  0.00           C
ATOM  11760 1C31 POPE  231      83.112 111.438  38.095  1.00  0.00           C
ATOM  11763 2C31 POPE  231      82.393 111.197  39.425  1.00  0.00           C
ATOM  11766 3C31 POPE  231      82.882 112.087  40.565  1.00  0.00           C
ATOM  11769 4C31 POPE  231      82.253 111.657  41.885  1.00  0.00           C
ATOM  11772 5C31 POPE  231      82.773 112.417  43.105  1.00  0.00           C
ATOM  11775 6C31 POPE  231      82.153 111.907  44.405  1.00  0.00           C
ATOM  11779  NH3 POPE  232      90.922  36.307  17.425  1.00  0.00           N
ATOM  11783  C12 POPE  232      89.723  35.408  17.215  1.00  0.00           C
ATOM  11786  C11 POPE  232      88.403  36.048  17.645  1.00  0.00           C
ATOM  11789  P   POPE  232      86.433  34.438  16.775  1.00  0.00           P
ATOM  11790  O13 POPE  232      85.823  35.507  15.965  1.00  0.00           O
ATOM  11791  O14 POPE  232      87.122  33.347  16.055  1.00  0.00           O
ATOM  11792  O11 POPE  232      85.312  33.788  17.665  1.00  0.00           O
ATOM  11793  O12 POPE  232      87.412  35.048  17.845  1.00  0.00           O
ATOM  11794  C1  POPE  232      84.983  34.278  18.955  1.00  0.00           C
ATOM  11797  C2  POPE  232      85.352  33.228  20.015  1.00  0.00           C
ATOM  11799  O21 POPE  232      84.783  33.678  21.255  1.00  0.00           O
ATOM  11800  C21 POPE  232      84.033  32.798  21.895  1.00  0.00           C
ATOM  11801  O22 POPE  232      84.013  31.597  21.695  1.00  0.00           O
ATOM  11802  C22 POPE  232      83.223  33.518  22.965  1.00  0.00           C
ATOM  11805  C3  POPE  232      86.893  33.088  20.105  1.00  0.00           C
ATOM  11808  O31 POPE  232      87.293  31.788  20.525  1.00  0.00           O
ATOM  11809  C31 POPE  232      87.382  31.427  21.785  1.00  0.00           C
ATOM  11810  O32 POPE  232      87.402  30.247  22.115  1.00  0.00           O
ATOM  11811  C32 POPE  232      87.483  32.568  22.785  1.00  0.00           C
ATOM  11814  C23 POPE  232      82.262  32.588  23.735  1.00  0.00           C
ATOM  11817  C24 POPE  232      81.552  33.257  24.905  1.00  0.00           C
ATOM  11820  C25 POPE  232      82.533  33.928  25.865  1.00  0.00           C
ATOM  11823  C26 POPE  232      81.862  34.507  27.115  1.00  0.00           C
ATOM  11826  C27 POPE  232      82.763  35.558  27.755  1.00  0.00           C
ATOM  11829  C28 POPE  232      82.113  36.257  28.945  1.00  0.00           C
ATOM  11832  C29 POPE  232      82.153  35.478  30.235  1.00  0.00           C
ATOM  11834 0C21 POPE  232      82.083  36.048  31.455  1.00  0.00           C
ATOM  11836 1C21 POPE  232      81.912  37.518  31.715  1.00  0.00           C
ATOM  11839 2C21 POPE  232      82.983  38.107  32.655  1.00  0.00           C
ATOM  11842 3C21 POPE  232      82.913  37.498  34.055  1.00  0.00           C
ATOM  11845 4C21 POPE  232      83.302  38.478  35.155  1.00  0.00           C
ATOM  11848 5C21 POPE  232      83.143  37.847  36.545  1.00  0.00           C
ATOM  11851 6C21 POPE  232      83.643  38.768  37.665  1.00  0.00           C
ATOM  11854 7C21 POPE  232      83.883  37.998  38.975  1.00  0.00           C
ATOM  11857 8C21 POPE  232      84.443  38.897  40.075  1.00  0.00           C
ATOM  11861  C33 POPE  232      88.213  32.108  24.055  1.00  0.00           C
ATOM  11864  C34 POPE  232      87.802  32.917  25.275  1.00  0.00           C
ATOM  11867  C35 POPE  232      87.753  34.446  25.185  1.00  0.00           C
ATOM  11870  C36 POPE  232      87.192  35.018  26.505  1.00  0.00           C
ATOM  11873  C37 POPE  232      86.973  36.528  26.485  1.00  0.00           C
ATOM  11876  C38 POPE  232      86.123  37.007  27.675  1.00  0.00           C
ATOM  11879  C39 POPE  232      86.702  38.228  28.415  1.00  0.00           C
ATOM  11882 0C31 POPE  232      88.083  37.947  29.025  1.00  0.00           C
ATOM  11885 1C31 POPE  232      88.582  39.127  29.865  1.00  0.00           C
ATOM  11888 2C31 POPE  232      89.983  38.897  30.455  1.00  0.00           C
ATOM  11891 3C31 POPE  232      90.332  39.908  31.565  1.00  0.00           C
ATOM  11894 4C31 POPE  232      90.162  41.378  31.125  1.00  0.00           C
ATOM  11897 5C31 POPE  232      90.373  42.368  32.265  1.00  0.00           C
ATOM  11900 6C31 POPE  232      90.302  43.818  31.785  1.00  0.00           C
ATOM  11904  NH3 POPE  233      25.493  48.638  62.795  1.00  0.00           N
ATOM  11908  C12 POPE  233      26.153  47.356  62.325  1.00  0.00           C
ATOM  11911  C11 POPE  233      25.433  46.087  62.855  1.00  0.00           C
ATOM  11914  P   POPE  233      24.743  44.587  60.815  1.00  0.00           P
ATOM  11915  O13 POPE  233      23.653  43.688  61.265  1.00  0.00           O
ATOM  11916  O14 POPE  233      24.273  45.827  60.165  1.00  0.00           O
ATOM  11917  O11 POPE  233      25.673  43.787  59.805  1.00  0.00           O
ATOM  11918  O12 POPE  233      25.703  44.948  62.015  1.00  0.00           O
ATOM  11919  C1  POPE  233      26.813  44.458  59.265  1.00  0.00           C
ATOM  11922  C2  POPE  233      27.563  43.587  58.205  1.00  0.00           C
ATOM  11924  O21 POPE  233      28.253  44.507  57.305  1.00  0.00           O
ATOM  11925  C21 POPE  233      29.233  43.897  56.645  1.00  0.00           C
ATOM  11926  O22 POPE  233      29.613  42.768  56.845  1.00  0.00           O
ATOM  11927  C22 POPE  233      29.783  44.767  55.515  1.00  0.00           C
ATOM  11930  C3  POPE  233      26.643  42.647  57.375  1.00  0.00           C
ATOM  11933  O31 POPE  233      27.233  41.357  57.135  1.00  0.00           O
ATOM  11934  C31 POPE  233      27.593  40.837  55.945  1.00  0.00           C
ATOM  11935  O32 POPE  233      28.223  39.798  55.855  1.00  0.00           O
ATOM  11936  C32 POPE  233      27.133  41.658  54.725  1.00  0.00           C
ATOM  11939  C23 POPE  233      30.253  43.868  54.345  1.00  0.00           C
ATOM  11942  C24 POPE  233      31.133  44.577  53.315  1.00  0.00           C
ATOM  11945  C25 POPE  233      30.393  45.618  52.475  1.00  0.00           C
ATOM  11948  C26 POPE  233      30.803  45.548  50.995  1.00  0.00           C
ATOM  11951  C27 POPE  233      30.172  46.667  50.165  1.00  0.00           C
ATOM  11954  C28 POPE  233      30.133  46.338  48.665  1.00  0.00           C
ATOM  11957  C29 POPE  233      29.543  47.488  47.895  1.00  0.00           C
ATOM  11959 0C21 POPE  233      29.213  47.478  46.595  1.00  0.00           C
ATOM  11961 1C21 POPE  233      29.353  46.308  45.645  1.00  0.00           C
ATOM  11964 2C21 POPE  233      28.053  45.497  45.575  1.00  0.00           C
ATOM  11967 3C21 POPE  233      26.873  46.278  44.975  1.00  0.00           C
ATOM  11970 4C21 POPE  233      25.573  45.478  44.995  1.00  0.00           C
ATOM  11973 5C21 POPE  233      24.353  46.287  44.565  1.00  0.00           C
ATOM  11976 6C21 POPE  233      24.183  46.327  43.035  1.00  0.00           C
ATOM  11979 7C21 POPE  233      22.943  47.118  42.615  1.00  0.00           C
ATOM  11982 8C21 POPE  233      22.513  46.838  41.175  1.00  0.00           C
ATOM  11986  C33 POPE  233      27.513  40.988  53.375  1.00  0.00           C
ATOM  11989  C34 POPE  233      26.643  41.478  52.215  1.00  0.00           C
ATOM  11992  C35 POPE  233      26.863  42.938  51.825  1.00  0.00           C
ATOM  11995  C36 POPE  233      25.943  43.348  50.665  1.00  0.00           C
ATOM  11998  C37 POPE  233      26.423  44.627  49.955  1.00  0.00           C
ATOM  12001  C38 POPE  233      25.263  45.427  49.375  1.00  0.00           C
ATOM  12004  C39 POPE  233      25.713  46.708  48.665  1.00  0.00           C
ATOM  12007 0C31 POPE  233      24.773  47.878  48.935  1.00  0.00           C
ATOM  12010 1C31 POPE  233      24.873  49.007  47.905  1.00  0.00           C
ATOM  12013 2C31 POPE  233      24.203  50.308  48.385  1.00  0.00           C
ATOM  12016 3C31 POPE  233      25.043  51.007  49.455  1.00  0.00           C
ATOM  12019 4C31 POPE  233      24.403  52.277  50.025  1.00  0.00           C
ATOM  12022 5C31 POPE  233      25.243  52.868  51.155  1.00  0.00           C
ATOM  12025 6C31 POPE  233      24.663  54.138  51.755  1.00  0.00           C
ATOM  12029  NH3 POPE  234      25.503  10.438  59.765  1.00  0.00           N
ATOM  12033  C12 POPE  234      24.163  10.968  59.305  1.00  0.00           C
ATOM  12036  C11 POPE  234      23.012  10.438  60.195  1.00  0.00           C
ATOM  12039  P   POPE  234      20.943   9.517  58.895  1.00  0.00           P
ATOM  12040  O13 POPE  234      19.653  10.058  58.385  1.00  0.00           O
ATOM  12041  O14 POPE  234      20.843   8.428  59.885  1.00  0.00           O
ATOM  12042  O11 POPE  234      21.903   9.188  57.705  1.00  0.00           O
ATOM  12043  O12 POPE  234      21.723  10.708  59.625  1.00  0.00           O
ATOM  12044  C1  POPE  234      21.623   8.128  56.785  1.00  0.00           C
ATOM  12047  C2  POPE  234      21.193   8.548  55.345  1.00  0.00           C
ATOM  12049  O21 POPE  234      22.273   9.178  54.645  1.00  0.00           O
ATOM  12050  C21 POPE  234      22.543  10.448  54.805  1.00  0.00           C
ATOM  12051  O22 POPE  234      21.963  11.258  55.515  1.00  0.00           O
ATOM  12052  C22 POPE  234      23.693  10.807  53.865  1.00  0.00           C
ATOM  12055  C3  POPE  234      19.823   9.308  55.285  1.00  0.00           C
ATOM  12058  O31 POPE  234      19.493   9.847  53.985  1.00  0.00           O
ATOM  12059  C31 POPE  234      18.223  10.228  53.875  1.00  0.00           C
ATOM  12060  O32 POPE  234      17.273   9.718  54.445  1.00  0.00           O
ATOM  12061  C32 POPE  234      18.203  11.548  53.095  1.00  0.00           C
ATOM  12064  C23 POPE  234      23.213  11.068  52.415  1.00  0.00           C
ATOM  12067  C24 POPE  234      24.273  10.738  51.345  1.00  0.00           C
ATOM  12070  C25 POPE  234      24.453   9.218  51.145  1.00  0.00           C
ATOM  12073  C26 POPE  234      25.663   8.828  50.285  1.00  0.00           C
ATOM  12076  C27 POPE  234      25.473   9.017  48.775  1.00  0.00           C
ATOM  12079  C28 POPE  234      26.423   8.108  47.975  1.00  0.00           C
ATOM  12082  C29 POPE  234      26.033   7.948  46.525  1.00  0.00           C
ATOM  12084 0C21 POPE  234      26.803   7.388  45.575  1.00  0.00           C
ATOM  12086 1C21 POPE  234      28.203   6.848  45.795  1.00  0.00           C
ATOM  12089 2C21 POPE  234      29.203   7.318  44.715  1.00  0.00           C
ATOM  12092 3C21 POPE  234      29.113   6.508  43.415  1.00  0.00           C
ATOM  12095 4C21 POPE  234      30.353   6.678  42.515  1.00  0.00           C
ATOM  12098 5C21 POPE  234      31.573   5.948  43.085  1.00  0.00           C
ATOM  12101 6C21 POPE  234      32.693   5.718  42.055  1.00  0.00           C
ATOM  12104 7C21 POPE  234      33.513   4.458  42.385  1.00  0.00           C
ATOM  12107 8C21 POPE  234      34.573   4.118  41.335  1.00  0.00           C
ATOM  12111  C33 POPE  234      18.063  11.388  51.555  1.00  0.00           C
ATOM  12114  C34 POPE  234      19.353  10.958  50.845  1.00  0.00           C
ATOM  12117  C35 POPE  234      19.183  10.868  49.315  1.00  0.00           C
ATOM  12120  C36 POPE  234      18.833  12.218  48.675  1.00  0.00           C
ATOM  12123  C37 POPE  234      18.843  12.238  47.135  1.00  0.00           C
ATOM  12126  C38 POPE  234      18.413  13.608  46.575  1.00  0.00           C
ATOM  12129  C39 POPE  234      18.233  13.628  45.055  1.00  0.00           C
ATOM  12132 0C31 POPE  234      19.533  13.878  44.285  1.00  0.00           C
ATOM  12135 1C31 POPE  234      19.393  13.698  42.775  1.00  0.00           C
ATOM  12138 2C31 POPE  234      20.773  13.658  42.105  1.00  0.00           C
ATOM  12141 3C31 POPE  234      20.753  13.517  40.575  1.00  0.00           C
ATOM  12144 4C31 POPE  234      20.203  12.178  40.075  1.00  0.00           C
ATOM  12147 5C31 POPE  234      20.733  11.838  38.675  1.00  0.00           C
ATOM  12150 6C31 POPE  234      20.113  10.598  38.055  1.00  0.00           C
ATOM  12154  NH3 POPE  235      84.863  88.387  60.575  1.00  0.00           N
ATOM  12158  C12 POPE  235      86.333  88.658  60.765  1.00  0.00           C
ATOM  12161  C11 POPE  235      86.693  89.026  62.215  1.00  0.00           C
ATOM  12164  P   POPE  235      89.202  88.956  62.995  1.00  0.00           P
ATOM  12165  O13 POPE  235      88.963  87.507  63.075  1.00  0.00           O
ATOM  12166  O14 POPE  235      89.403  89.698  64.255  1.00  0.00           O
ATOM  12167  O11 POPE  235      90.373  89.277  62.005  1.00  0.00           O
ATOM  12168  O12 POPE  235      87.983  89.646  62.265  1.00  0.00           O
[truncated: 1,738,881 more chars]
