# Supplementary material for: Characterizing Membrane Association and Periplasmic Transfer of Bacterial Lipoproteins through Molecular Dynamics Simulations
Source: Structure. 2020 Apr 7;28(4):475–487.e3. doi: 10.1016/j.str.2020.01.012 (PMC7139219; doi:10.1016/j.str.2020.01.012)
Supplement: Data S2. Final Coordinates from Simulations (A–L), Related to Figure 3 [file mmc4.zip › A-L/BLC-5-atomistic.pdb]

TITLE     Protein
REMARK    THIS IS A SIMULATION BOX
CRYST1  129.119  129.119  112.988  90.00  90.00  90.00 P 1           1
MODEL        1
ATOM      1  N   CYSTA   1      77.259  77.990  64.984  1.00  0.00           N
ATOM      3  CA  CYSTA   1      75.949  77.359  64.724  1.00  0.00           C
ATOM      5  C   CYSTA   1      75.229  77.390  66.024  1.00  0.00           C
ATOM      6  O   CYSTA   1      74.299  78.180  66.224  1.00  0.00           O
ATOM      7  CB  CYSTA   1      75.020  77.869  63.574  1.00  0.00           C
ATOM     10  SG  CYSTA   1      73.309  77.140  63.574  1.00  0.00           S
ATOM     11  C1  CYSTA   1      73.049  76.290  61.994  1.00  0.00           C
ATOM     14  CA1 CYSTA   1      78.258  77.300  65.594  1.00  0.00           C
ATOM     15  OA1 CYSTA   1      78.920  77.810  66.504  1.00  0.00           O
ATOM     16  CA2 CYSTA   1      78.520  75.869  65.254  1.00  0.00           C
ATOM     19  C11 CYSTA   1      71.560  76.079  61.574  1.00  0.00           C
ATOM     21  O11 CYSTA   1      70.749  77.260  61.474  1.00  0.00           O
ATOM     22  CX1 CYSTA   1      71.279  78.270  60.814  1.00  0.00           C
ATOM     23  OX1 CYSTA   1      72.188  78.980  61.214  1.00  0.00           O
ATOM     24  CX2 CYSTA   1      70.438  78.520  59.544  1.00  0.00           C
ATOM     27  C12 CYSTA   1      70.788  75.020  62.454  1.00  0.00           C
ATOM     30  O12 CYSTA   1      69.380  75.249  62.704  1.00  0.00           O
ATOM     31  CD1 CYSTA   1      68.358  74.910  61.904  1.00  0.00           C
ATOM     32  OD1 CYSTA   1      67.270  74.550  62.334  1.00  0.00           O
ATOM     33  CD2 CYSTA   1      68.618  75.020  60.404  1.00  0.00           C
ATOM     36  CA3 CYSTA   1      78.969  75.859  63.794  1.00  0.00           C
ATOM     39  CA4 CYSTA   1      79.060  74.490  63.124  1.00  0.00           C
ATOM     42  CA5 CYSTA   1      78.729  74.609  61.624  1.00  0.00           C
ATOM     45  CA6 CYSTA   1      79.499  75.730  60.894  1.00  0.00           C
ATOM     48  CA7 CYSTA   1      78.630  76.490  59.884  1.00  0.00           C
ATOM     51  CA8 CYSTA   1      79.380  77.670  59.254  1.00  0.00           C
ATOM     54  CA9 CYSTA   1      79.840  77.410  57.814  1.00  0.00           C
ATOM     57 0CA1 CYSTA   1      80.819  76.240  57.684  1.00  0.00           C
ATOM     60 1CA1 CYSTA   1      81.700  76.410  56.434  1.00  0.00           C
ATOM     63 2CA1 CYSTA   1      82.899  75.460  56.404  1.00  0.00           C
ATOM     66 3CA1 CYSTA   1      84.079  76.060  55.624  1.00  0.00           C
ATOM     69 4CA1 CYSTA   1      84.249  75.480  54.224  1.00  0.00           C
ATOM     72 5CA1 CYSTA   1      83.200  75.950  53.204  1.00  0.00           C
ATOM     75 6CA1 CYSTA   1      83.689  75.829  51.764  1.00  0.00           C
ATOM     79  CD3 CYSTA   1      68.218  73.740  59.634  1.00  0.00           C
ATOM     82  CD4 CYSTA   1      68.998  72.490  60.074  1.00  0.00           C
ATOM     85  CD5 CYSTA   1      69.398  71.630  58.874  1.00  0.00           C
ATOM     88  CD6 CYSTA   1      70.648  72.170  58.174  1.00  0.00           C
ATOM     91  CD7 CYSTA   1      71.038  71.290  56.984  1.00  0.00           C
ATOM     94  CD8 CYSTA   1      72.340  71.770  56.314  1.00  0.00           C
ATOM     97  CD9 CYSTA   1      72.989  70.680  55.464  1.00  0.00           C
ATOM    100 0CD1 CYSTA   1      71.990  69.910  54.594  1.00  0.00           C
ATOM    103 1CD1 CYSTA   1      72.680  68.869  53.704  1.00  0.00           C
ATOM    106 2CD1 CYSTA   1      71.680  68.110  52.834  1.00  0.00           C
ATOM    109 3CD1 CYSTA   1      72.368  67.369  51.674  1.00  0.00           C
ATOM    112 4CD1 CYSTA   1      71.450  66.420  50.904  1.00  0.00           C
ATOM    115 5CD1 CYSTA   1      70.040  66.969  50.654  1.00  0.00           C
ATOM    118 6CD1 CYSTA   1      69.200  66.100  49.714  1.00  0.00           C
ATOM    122  CX3 CYSTA   1      70.618  77.499  58.384  1.00  0.00           C
ATOM    125  CX4 CYSTA   1      69.429  77.560  57.414  1.00  0.00           C
ATOM    128  CX5 CYSTA   1      69.138  76.340  56.514  1.00  0.00           C
ATOM    131  CX6 CYSTA   1      70.258  75.800  55.604  1.00  0.00           C
ATOM    134  CX7 CYSTA   1      69.640  75.090  54.374  1.00  0.00           C
ATOM    137  CX8 CYSTA   1      70.660  74.430  53.414  1.00  0.00           C
ATOM    140  CX9 CYSTA   1      70.248  74.509  51.954  1.00  0.00           C
ATOM    142 0CX1 CYSTA   1      69.959  73.530  51.084  1.00  0.00           C
ATOM    144 1CX1 CYSTA   1      69.889  72.039  51.324  1.00  0.00           C
ATOM    147 2CX1 CYSTA   1      70.938  71.160  50.604  1.00  0.00           C
ATOM    150 3CX1 CYSTA   1      71.240  71.439  49.114  1.00  0.00           C
ATOM    153 4CX1 CYSTA   1      72.170  70.340  48.564  1.00  0.00           C
ATOM    156 5CX1 CYSTA   1      72.789  70.570  47.174  1.00  0.00           C
ATOM    159 6CX1 CYSTA   1      72.178  69.689  46.074  1.00  0.00           C
ATOM    162 7CX1 CYSTA   1      73.118  69.439  44.884  1.00  0.00           C
ATOM    165 8CX1 CYSTA   1      72.459  68.590  43.794  1.00  0.00           C
ATOM    169  N   SER A   2      75.758  76.509  66.934  1.00  0.00           N
ATOM    171  CA  SER A   2      75.640  76.509  68.374  1.00  0.00           C
ATOM    173  CB  SER A   2      76.950  76.670  69.204  1.00  0.00           C
ATOM    176  OG  SER A   2      77.410  75.380  69.634  1.00  0.00           O
ATOM    178  C   SER A   2      74.578  77.410  68.824  1.00  0.00           C
ATOM    179  O   SER A   2      74.770  78.600  69.034  1.00  0.00           O
ATOM    180  N   SER A   3      73.390  76.810  68.894  1.00  0.00           N
ATOM    182  CA  SER A   3      72.299  77.350  69.634  1.00  0.00           C
ATOM    184  CB  SER A   3      70.990  76.579  69.364  1.00  0.00           C
ATOM    187  OG  SER A   3      70.419  77.020  68.134  1.00  0.00           O
ATOM    189  C   SER A   3      72.719  77.400  71.074  1.00  0.00           C
ATOM    190  O   SER A   3      72.979  76.430  71.794  1.00  0.00           O
ATOM    191  N   PRO A   4      72.968  78.640  71.414  1.00  0.00           N
ATOM    192  CD  PRO A   4      74.359  78.889  71.804  1.00  0.00           C
ATOM    195  CA  PRO A   4      72.100  79.170  72.414  1.00  0.00           C
ATOM    197  CB  PRO A   4      73.028  79.749  73.484  1.00  0.00           C
ATOM    200  CG  PRO A   4      74.350  79.030  73.294  1.00  0.00           C
ATOM    203  C   PRO A   4      71.178  80.220  71.864  1.00  0.00           C
ATOM    204  O   PRO A   4      71.609  81.259  71.394  1.00  0.00           O
ATOM    205  N   THR A   5      69.868  79.980  72.004  1.00  0.00           N
ATOM    207  CA  THR A   5      68.898  80.990  71.644  1.00  0.00           C
ATOM    209  CB  THR A   5      68.549  81.030  70.134  1.00  0.00           C
ATOM    211  OG1 THR A   5      67.218  81.419  69.854  1.00  0.00           O
ATOM    213  CG2 THR A   5      68.779  79.670  69.464  1.00  0.00           C
ATOM    217  C   THR A   5      67.779  81.030  72.684  1.00  0.00           C
ATOM    218  O   THR A   5      66.758  80.340  72.614  1.00  0.00           O
ATOM    219  N   PRO A   6      67.989  81.850  73.724  1.00  0.00           N
ATOM    220  CD  PRO A   6      66.880  82.550  74.354  1.00  0.00           C
ATOM    223  CA  PRO A   6      69.250  82.170  74.384  1.00  0.00           C
ATOM    225  CB  PRO A   6      69.029  83.670  74.664  1.00  0.00           C
ATOM    228  CG  PRO A   6      67.508  83.899  74.724  1.00  0.00           C
ATOM    231  C   PRO A   6      69.429  81.209  75.584  1.00  0.00           C
ATOM    232  O   PRO A   6      69.310  80.050  75.224  1.00  0.00           O
ATOM    233  N   PRO A   7      69.648  81.510  76.884  1.00  0.00           N
ATOM    234  CD  PRO A   7      68.490  81.200  77.744  1.00  0.00           C
ATOM    237  CA  PRO A   7      70.788  81.050  77.724  1.00  0.00           C
ATOM    239  CB  PRO A   7      70.359  79.990  78.714  1.00  0.00           C
ATOM    242  CG  PRO A   7      68.858  79.950  78.554  1.00  0.00           C
ATOM    245  C   PRO A   7      72.270  81.089  77.484  1.00  0.00           C
ATOM    246  O   PRO A   7      72.950  81.040  78.504  1.00  0.00           O
ATOM    247  N   ARG A   8      72.828  81.270  76.274  1.00  0.00           N
ATOM    249  CA  ARG A   8      74.169  81.810  76.114  1.00  0.00           C
ATOM    251  CB  ARG A   8      74.359  83.180  76.824  1.00  0.00           C
ATOM    254  CG  ARG A   8      73.468  84.319  76.254  1.00  0.00           C
ATOM    257  CD  ARG A   8      71.950  84.290  76.494  1.00  0.00           C
ATOM    260  NE  ARG A   8      71.688  84.360  77.954  1.00  0.00           N
ATOM    262  CZ  ARG A   8      70.520  84.279  78.574  1.00  0.00           C
ATOM    263  NH1 ARG A   8      69.328  84.389  78.024  1.00  0.00           N
ATOM    266  NH2 ARG A   8      70.609  83.899  79.834  1.00  0.00           N
ATOM    269  C   ARG A   8      75.279  80.789  76.324  1.00  0.00           C
ATOM    270  O   ARG A   8      76.170  80.639  75.504  1.00  0.00           O
ATOM    271  N   GLY A   9      75.208  79.980  77.374  1.00  0.00           N
ATOM    273  CA  GLY A   9      75.858  78.689  77.494  1.00  0.00           C
ATOM    276  C   GLY A   9      75.240  78.079  78.704  1.00  0.00           C
ATOM    277  O   GLY A   9      74.910  78.800  79.644  1.00  0.00           O
ATOM    278  N   VAL A  10      75.029  76.750  78.734  1.00  0.00           N
ATOM    280  CA  VAL A  10      74.468  76.130  79.924  1.00  0.00           C
ATOM    282  CB  VAL A  10      73.428  75.040  79.684  1.00  0.00           C
ATOM    284  CG1 VAL A  10      72.259  75.649  78.934  1.00  0.00           C
ATOM    288  CG2 VAL A  10      73.969  73.889  78.824  1.00  0.00           C
ATOM    292  C   VAL A  10      75.609  75.560  80.704  1.00  0.00           C
ATOM    293  O   VAL A  10      76.680  75.259  80.154  1.00  0.00           O
ATOM    294  N   THR A  11      75.398  75.340  82.004  1.00  0.00           N
ATOM    296  CA  THR A  11      76.218  74.390  82.754  1.00  0.00           C
ATOM    298  CB  THR A  11      76.049  74.500  84.264  1.00  0.00           C
ATOM    300  OG1 THR A  11      74.788  74.110  84.774  1.00  0.00           O
ATOM    302  CG2 THR A  11      76.270  75.960  84.704  1.00  0.00           C
ATOM    306  C   THR A  11      76.060  72.969  82.204  1.00  0.00           C
ATOM    307  O   THR A  11      74.998  72.609  81.704  1.00  0.00           O
ATOM    308  N   VAL A  12      77.118  72.130  82.174  1.00  0.00           N
ATOM    310  CA  VAL A  12      77.030  70.780  81.624  1.00  0.00           C
ATOM    312  CB  VAL A  12      77.450  70.610  80.154  1.00  0.00           C
ATOM    314  CG1 VAL A  12      77.428  69.139  79.694  1.00  0.00           C
ATOM    318  CG2 VAL A  12      76.438  71.319  79.264  1.00  0.00           C
ATOM    322  C   VAL A  12      77.919  69.910  82.464  1.00  0.00           C
ATOM    323  O   VAL A  12      79.029  70.320  82.824  1.00  0.00           O
ATOM    324  N   VAL A  13      77.438  68.689  82.784  1.00  0.00           N
ATOM    326  CA  VAL A  13      78.109  67.720  83.624  1.00  0.00           C
ATOM    328  CB  VAL A  13      77.299  66.450  83.814  1.00  0.00           C
ATOM    330  CG1 VAL A  13      78.028  65.450  84.744  1.00  0.00           C
ATOM    334  CG2 VAL A  13      75.920  66.800  84.414  1.00  0.00           C
ATOM    338  C   VAL A  13      79.530  67.420  83.134  1.00  0.00           C
ATOM    339  O   VAL A  13      79.759  67.009  82.004  1.00  0.00           O
ATOM    340  N   ASN A  14      80.499  67.759  84.014  1.00  0.00           N
ATOM    342  CA  ASN A  14      81.898  67.820  83.684  1.00  0.00           C
ATOM    344  CB  ASN A  14      82.619  68.920  84.534  1.00  0.00           C
ATOM    347  CG  ASN A  14      82.328  68.700  86.014  1.00  0.00           C
ATOM    348  OD1 ASN A  14      81.259  69.119  86.474  1.00  0.00           O
ATOM    349  ND2 ASN A  14      83.240  68.039  86.744  1.00  0.00           N
ATOM    352  C   ASN A  14      82.579  66.520  83.954  1.00  0.00           C
ATOM    353  O   ASN A  14      83.629  66.230  83.374  1.00  0.00           O
ATOM    354  N   ASN A  15      81.999  65.689  84.824  1.00  0.00           N
ATOM    356  CA  ASN A  15      82.468  64.349  85.034  1.00  0.00           C
ATOM    358  CB  ASN A  15      83.078  64.200  86.444  1.00  0.00           C
ATOM    361  CG  ASN A  15      83.739  62.850  86.684  1.00  0.00           C
ATOM    362  OD1 ASN A  15      83.449  62.130  87.634  1.00  0.00           O
ATOM    363  ND2 ASN A  15      84.678  62.490  85.784  1.00  0.00           N
ATOM    366  C   ASN A  15      81.259  63.489  84.794  1.00  0.00           C
ATOM    367  O   ASN A  15      80.378  63.330  85.634  1.00  0.00           O
ATOM    368  N   PHE A  16      81.160  62.950  83.574  1.00  0.00           N
ATOM    370  CA  PHE A  16      80.029  62.200  83.154  1.00  0.00           C
ATOM    372  CB  PHE A  16      79.429  62.840  81.884  1.00  0.00           C
ATOM    375  CG  PHE A  16      78.210  62.109  81.394  1.00  0.00           C
ATOM    376  CD1 PHE A  16      76.999  62.210  82.104  1.00  0.00           C
ATOM    378  CE1 PHE A  16      75.850  61.590  81.604  1.00  0.00           C
ATOM    380  CZ  PHE A  16      75.898  60.869  80.404  1.00  0.00           C
ATOM    382  CD2 PHE A  16      78.249  61.390  80.194  1.00  0.00           C
ATOM    384  CE2 PHE A  16      77.100  60.770  79.704  1.00  0.00           C
ATOM    386  C   PHE A  16      80.560  60.800  82.944  1.00  0.00           C
ATOM    387  O   PHE A  16      81.570  60.599  82.274  1.00  0.00           O
ATOM    388  N   ASP A  17      79.920  59.809  83.564  1.00  0.00           N
ATOM    390  CA  ASP A  17      80.068  58.419  83.244  1.00  0.00           C
ATOM    392  CB  ASP A  17      80.229  57.630  84.564  1.00  0.00           C
ATOM    395  CG  ASP A  17      80.718  56.230  84.324  1.00  0.00           C
ATOM    396  OD1 ASP A  17      81.020  55.859  83.154  1.00  0.00           O
ATOM    397  OD2 ASP A  17      80.849  55.490  85.334  1.00  0.00           O
ATOM    398  C   ASP A  17      78.880  57.969  82.384  1.00  0.00           C
ATOM    399  O   ASP A  17      77.729  57.969  82.824  1.00  0.00           O
ATOM    400  N   ALA A  18      79.130  57.590  81.114  1.00  0.00           N
ATOM    402  CA  ALA A  18      78.070  57.210  80.204  1.00  0.00           C
ATOM    404  CB  ALA A  18      78.578  57.179  78.754  1.00  0.00           C
ATOM    408  C   ALA A  18      77.468  55.849  80.504  1.00  0.00           C
ATOM    409  O   ALA A  18      76.318  55.590  80.174  1.00  0.00           O
ATOM    410  N   LYS A  19      78.218  54.980  81.214  1.00  0.00           N
ATOM    412  CA  LYS A  19      77.758  53.680  81.654  1.00  0.00           C
ATOM    414  CB  LYS A  19      78.910  52.939  82.364  1.00  0.00           C
ATOM    417  CG  LYS A  19      80.208  52.890  81.554  1.00  0.00           C
ATOM    420  CD  LYS A  19      80.100  52.470  80.084  1.00  0.00           C
ATOM    423  CE  LYS A  19      81.460  52.650  79.394  1.00  0.00           C
ATOM    426  NZ  LYS A  19      81.840  54.079  79.364  1.00  0.00           N
ATOM    430  C   LYS A  19      76.570  53.780  82.594  1.00  0.00           C
ATOM    431  O   LYS A  19      75.590  53.050  82.514  1.00  0.00           O
ATOM    432  N   ARG A  20      76.618  54.770  83.494  1.00  0.00           N
ATOM    434  CA  ARG A  20      75.630  54.939  84.524  1.00  0.00           C
ATOM    436  CB  ARG A  20      76.290  55.760  85.654  1.00  0.00           C
ATOM    439  CG  ARG A  20      77.630  55.140  86.094  1.00  0.00           C
ATOM    442  CD  ARG A  20      78.258  55.760  87.334  1.00  0.00           C
ATOM    445  NE  ARG A  20      77.428  55.360  88.504  1.00  0.00           N
ATOM    447  CZ  ARG A  20      77.700  55.760  89.734  1.00  0.00           C
ATOM    448  NH1 ARG A  20      78.748  56.520  89.954  1.00  0.00           N
ATOM    451  NH2 ARG A  20      76.938  55.399  90.744  1.00  0.00           N
ATOM    454  C   ARG A  20      74.390  55.649  83.984  1.00  0.00           C
ATOM    455  O   ARG A  20      73.319  55.700  84.604  1.00  0.00           O
ATOM    456  N   TYR A  21      74.479  56.189  82.754  1.00  0.00           N
ATOM    458  CA  TYR A  21      73.380  56.849  82.104  1.00  0.00           C
ATOM    460  CB  TYR A  21      73.969  57.980  81.234  1.00  0.00           C
ATOM    463  CG  TYR A  21      72.930  59.050  81.014  1.00  0.00           C
ATOM    464  CD1 TYR A  21      72.789  60.040  81.994  1.00  0.00           C
ATOM    466  CE1 TYR A  21      71.850  61.070  81.824  1.00  0.00           C
ATOM    468  CZ  TYR A  21      71.060  61.110  80.674  1.00  0.00           C
ATOM    469  OH  TYR A  21      70.148  62.169  80.554  1.00  0.00           O
ATOM    471  CD2 TYR A  21      72.140  59.090  79.864  1.00  0.00           C
ATOM    473  CE2 TYR A  21      71.209  60.130  79.694  1.00  0.00           C
ATOM    475  C   TYR A  21      72.648  55.859  81.214  1.00  0.00           C
ATOM    476  O   TYR A  21      71.578  56.140  80.674  1.00  0.00           O
ATOM    477  N   LEU A  22      73.210  54.650  81.054  1.00  0.00           N
ATOM    479  CA  LEU A  22      72.578  53.570  80.344  1.00  0.00           C
ATOM    481  CB  LEU A  22      73.498  52.360  80.034  1.00  0.00           C
ATOM    484  CG  LEU A  22      74.810  52.720  79.324  1.00  0.00           C
ATOM    486  CD1 LEU A  22      75.609  51.439  79.094  1.00  0.00           C
ATOM    490  CD2 LEU A  22      74.600  53.470  77.994  1.00  0.00           C
ATOM    494  C   LEU A  22      71.328  53.060  81.024  1.00  0.00           C
ATOM    495  O   LEU A  22      71.069  53.250  82.214  1.00  0.00           O
ATOM    496  N   GLY A  23      70.500  52.420  80.204  1.00  0.00           N
ATOM    498  CA  GLY A  23      69.218  51.910  80.634  1.00  0.00           C
ATOM    501  C   GLY A  23      68.140  52.899  80.454  1.00  0.00           C
ATOM    502  O   GLY A  23      68.319  54.000  79.944  1.00  0.00           O
ATOM    503  N   THR A  24      66.950  52.439  80.824  1.00  0.00           N
ATOM    505  CA  THR A  24      65.688  53.140  80.714  1.00  0.00           C
ATOM    507  CB  THR A  24      64.538  52.179  81.024  1.00  0.00           C
ATOM    509  OG1 THR A  24      64.640  50.999  80.224  1.00  0.00           O
ATOM    511  CG2 THR A  24      63.208  52.800  80.654  1.00  0.00           C
ATOM    515  C   THR A  24      65.630  54.370  81.604  1.00  0.00           C
ATOM    516  O   THR A  24      66.090  54.349  82.744  1.00  0.00           O
ATOM    517  N   TRP A  25      65.060  55.480  81.094  1.00  0.00           N
ATOM    519  CA  TRP A  25      64.660  56.670  81.824  1.00  0.00           C
ATOM    521  CB  TRP A  25      65.520  57.890  81.404  1.00  0.00           C
ATOM    524  CG  TRP A  25      66.960  57.840  81.834  1.00  0.00           C
ATOM    525  CD1 TRP A  25      67.968  57.140  81.234  1.00  0.00           C
ATOM    527  NE1 TRP A  25      69.180  57.520  81.774  1.00  0.00           N
ATOM    529  CE2 TRP A  25      68.969  58.440  82.754  1.00  0.00           C
ATOM    530  CD2 TRP A  25      67.568  58.619  82.864  1.00  0.00           C
ATOM    531  CE3 TRP A  25      67.059  59.430  83.864  1.00  0.00           C
ATOM    533  CZ3 TRP A  25      67.938  60.050  84.754  1.00  0.00           C
ATOM    535  CZ2 TRP A  25      69.850  59.090  83.604  1.00  0.00           C
ATOM    537  CH2 TRP A  25      69.320  59.900  84.614  1.00  0.00           C
ATOM    539  C   TRP A  25      63.228  57.029  81.464  1.00  0.00           C
ATOM    540  O   TRP A  25      62.818  56.870  80.324  1.00  0.00           O
ATOM    541  N   TYR A  26      62.420  57.530  82.404  1.00  0.00           N
ATOM    543  CA  TYR A  26      61.090  58.079  82.154  1.00  0.00           C
ATOM    545  CB  TYR A  26      60.110  57.759  83.314  1.00  0.00           C
ATOM    548  CG  TYR A  26      59.780  56.320  83.214  1.00  0.00           C
ATOM    549  CD1 TYR A  26      60.479  55.340  83.934  1.00  0.00           C
ATOM    551  CE1 TYR A  26      60.200  53.980  83.714  1.00  0.00           C
ATOM    553  CZ  TYR A  26      59.239  53.610  82.764  1.00  0.00           C
ATOM    554  OH  TYR A  26      58.930  52.260  82.504  1.00  0.00           O
ATOM    556  CD2 TYR A  26      58.769  55.940  82.314  1.00  0.00           C
ATOM    558  CE2 TYR A  26      58.509  54.590  82.074  1.00  0.00           C
ATOM    560  C   TYR A  26      61.118  59.580  81.984  1.00  0.00           C
ATOM    561  O   TYR A  26      61.680  60.290  82.824  1.00  0.00           O
ATOM    562  N   GLU A  27      60.468  60.090  80.924  1.00  0.00           N
ATOM    564  CA  GLU A  27      60.200  61.500  80.774  1.00  0.00           C
ATOM    566  CB  GLU A  27      59.710  61.800  79.344  1.00  0.00           C
ATOM    569  CG  GLU A  27      59.429  63.279  79.014  1.00  0.00           C
ATOM    572  CD  GLU A  27      58.850  63.489  77.614  1.00  0.00           C
ATOM    573  OE1 GLU A  27      57.618  63.310  77.394  1.00  0.00           O
ATOM    574  OE2 GLU A  27      59.618  63.950  76.744  1.00  0.00           O
ATOM    575  C   GLU A  27      59.138  61.959  81.764  1.00  0.00           C
ATOM    576  O   GLU A  27      57.968  61.570  81.734  1.00  0.00           O
ATOM    577  N   ILE A  28      59.559  62.810  82.714  1.00  0.00           N
ATOM    579  CA  ILE A  28      58.660  63.340  83.714  1.00  0.00           C
ATOM    581  CB  ILE A  28      59.458  63.689  84.964  1.00  0.00           C
ATOM    583  CG2 ILE A  28      58.579  64.450  85.964  1.00  0.00           C
ATOM    587  CG1 ILE A  28      60.138  62.449  85.594  1.00  0.00           C
ATOM    590  CD  ILE A  28      59.160  61.340  85.984  1.00  0.00           C
ATOM    594  C   ILE A  28      57.968  64.570  83.174  1.00  0.00           C
ATOM    595  O   ILE A  28      56.778  64.840  83.404  1.00  0.00           O
ATOM    596  N   ALA A  29      58.709  65.360  82.394  1.00  0.00           N
ATOM    598  CA  ALA A  29      58.179  66.550  81.824  1.00  0.00           C
ATOM    600  CB  ALA A  29      58.160  67.720  82.824  1.00  0.00           C
ATOM    604  C   ALA A  29      59.039  66.930  80.654  1.00  0.00           C
ATOM    605  O   ALA A  29      60.229  66.619  80.614  1.00  0.00           O
ATOM    606  N   ARG A  30      58.438  67.619  79.694  1.00  0.00           N
ATOM    608  CA  ARG A  30      59.138  68.060  78.524  1.00  0.00           C
ATOM    610  CB  ARG A  30      58.969  67.020  77.384  1.00  0.00           C
ATOM    613  CG  ARG A  30      57.529  66.759  76.894  1.00  0.00           C
ATOM    616  CD  ARG A  30      57.470  66.060  75.524  1.00  0.00           C
ATOM    619  NE  ARG A  30      56.040  66.100  75.084  1.00  0.00           N
ATOM    621  CZ  ARG A  30      55.170  65.130  75.324  1.00  0.00           C
ATOM    622  NH1 ARG A  30      55.450  64.020  75.974  1.00  0.00           N
ATOM    625  NH2 ARG A  30      53.938  65.250  74.864  1.00  0.00           N
ATOM    628  C   ARG A  30      58.530  69.369  78.134  1.00  0.00           C
ATOM    629  O   ARG A  30      57.430  69.719  78.554  1.00  0.00           O
ATOM    630  N   PHE A  31      59.208  70.180  77.294  1.00  0.00           N
ATOM    632  CA  PHE A  31      58.520  71.249  76.604  1.00  0.00           C
ATOM    634  CB  PHE A  31      59.510  72.359  76.144  1.00  0.00           C
ATOM    637  CG  PHE A  31      60.180  73.079  77.284  1.00  0.00           C
ATOM    638  CD1 PHE A  31      59.678  73.110  78.604  1.00  0.00           C
ATOM    640  CE1 PHE A  31      60.310  73.850  79.604  1.00  0.00           C
ATOM    642  CZ  PHE A  31      61.458  74.600  79.294  1.00  0.00           C
ATOM    644  CD2 PHE A  31      61.350  73.800  77.014  1.00  0.00           C
ATOM    646  CE2 PHE A  31      61.968  74.570  77.994  1.00  0.00           C
ATOM    648  C   PHE A  31      57.688  70.689  75.444  1.00  0.00           C
ATOM    649  O   PHE A  31      57.750  69.500  75.134  1.00  0.00           O
ATOM    650  N   ASP A  32      56.848  71.499  74.774  1.00  0.00           N
ATOM    652  CA  ASP A  32      56.009  71.030  73.674  1.00  0.00           C
ATOM    654  CB  ASP A  32      54.819  72.009  73.424  1.00  0.00           C
ATOM    657  CG  ASP A  32      53.909  71.470  72.334  1.00  0.00           C
ATOM    658  OD1 ASP A  32      53.810  70.220  72.254  1.00  0.00           O
ATOM    659  OD2 ASP A  32      53.218  72.240  71.634  1.00  0.00           O
ATOM    660  C   ASP A  32      56.810  70.759  72.394  1.00  0.00           C
ATOM    661  O   ASP A  32      56.729  71.480  71.394  1.00  0.00           O
ATOM    662  N   HIS A  33      57.638  69.700  72.394  1.00  0.00           N
ATOM    664  CA  HIS A  33      58.590  69.430  71.344  1.00  0.00           C
ATOM    666  CB  HIS A  33      59.699  68.429  71.754  1.00  0.00           C
ATOM    669  ND1 HIS A  33      60.900  69.840  73.424  1.00  0.00           N
ATOM    670  CG  HIS A  33      60.270  68.660  73.104  1.00  0.00           C
ATOM    671  CE1 HIS A  33      61.438  69.630  74.604  1.00  0.00           C
ATOM    673  NE2 HIS A  33      61.180  68.390  75.054  1.00  0.00           N
ATOM    675  CD2 HIS A  33      60.430  67.759  74.104  1.00  0.00           C
ATOM    677  C   HIS A  33      57.888  68.790  70.174  1.00  0.00           C
ATOM    678  O   HIS A  33      57.238  67.759  70.344  1.00  0.00           O
ATOM    679  N   ARG A  34      58.008  69.340  68.954  1.00  0.00           N
ATOM    681  CA  ARG A  34      57.220  68.920  67.794  1.00  0.00           C
ATOM    683  CB  ARG A  34      57.688  69.689  66.524  1.00  0.00           C
ATOM    686  CG  ARG A  34      56.939  69.340  65.214  1.00  0.00           C
ATOM    689  CD  ARG A  34      57.719  69.660  63.934  1.00  0.00           C
ATOM    692  NE  ARG A  34      57.649  71.130  63.704  1.00  0.00           N
ATOM    694  CZ  ARG A  34      57.818  71.710  62.514  1.00  0.00           C
ATOM    695  NH1 ARG A  34      57.958  71.010  61.404  1.00  0.00           N
ATOM    698  NH2 ARG A  34      57.818  73.020  62.464  1.00  0.00           N
ATOM    701  C   ARG A  34      57.160  67.420  67.494  1.00  0.00           C
ATOM    702  O   ARG A  34      56.128  66.890  67.094  1.00  0.00           O
ATOM    703  N   PHE A  35      58.270  66.689  67.704  1.00  0.00           N
ATOM    705  CA  PHE A  35      58.368  65.259  67.464  1.00  0.00           C
ATOM    707  CB  PHE A  35      59.860  64.869  67.164  1.00  0.00           C
ATOM    710  CG  PHE A  35      60.809  65.340  68.224  1.00  0.00           C
ATOM    711  CD1 PHE A  35      61.170  64.480  69.274  1.00  0.00           C
ATOM    713  CE1 PHE A  35      62.028  64.920  70.284  1.00  0.00           C
ATOM    715  CZ  PHE A  35      62.560  66.210  70.244  1.00  0.00           C
ATOM    717  CD2 PHE A  35      61.399  66.619  68.164  1.00  0.00           C
ATOM    719  CE2 PHE A  35      62.280  67.050  69.164  1.00  0.00           C
ATOM    721  C   PHE A  35      57.719  64.390  68.554  1.00  0.00           C
ATOM    722  O   PHE A  35      57.420  63.230  68.314  1.00  0.00           O
ATOM    723  N   GLU A  36      57.438  64.949  69.754  1.00  0.00           N
ATOM    725  CA  GLU A  36      56.828  64.230  70.864  1.00  0.00           C
ATOM    727  CB  GLU A  36      57.670  64.360  72.154  1.00  0.00           C
ATOM    730  CG  GLU A  36      59.109  63.890  71.904  1.00  0.00           C
ATOM    733  CD  GLU A  36      59.979  63.640  73.134  1.00  0.00           C
ATOM    734  OE1 GLU A  36      60.689  64.590  73.564  1.00  0.00           O
ATOM    735  OE2 GLU A  36      60.100  62.449  73.494  1.00  0.00           O
ATOM    736  C   GLU A  36      55.438  64.730  71.164  1.00  0.00           C
ATOM    737  O   GLU A  36      54.860  64.430  72.204  1.00  0.00           O
ATOM    738  N   ARG A  37      54.840  65.520  70.254  1.00  0.00           N
ATOM    740  CA  ARG A  37      53.479  65.990  70.394  1.00  0.00           C
ATOM    742  CB  ARG A  37      53.119  67.090  69.364  1.00  0.00           C
ATOM    745  CG  ARG A  37      53.979  68.350  69.604  1.00  0.00           C
ATOM    748  CD  ARG A  37      53.470  69.579  68.864  1.00  0.00           C
ATOM    751  NE  ARG A  37      54.499  70.660  68.984  1.00  0.00           N
ATOM    753  CZ  ARG A  37      54.520  71.710  68.174  1.00  0.00           C
ATOM    754  NH1 ARG A  37      53.549  71.869  67.304  1.00  0.00           N
ATOM    757  NH2 ARG A  37      55.479  72.609  68.204  1.00  0.00           N
ATOM    760  C   ARG A  37      52.420  64.900  70.454  1.00  0.00           C
ATOM    761  O   ARG A  37      52.308  64.050  69.584  1.00  0.00           O
ATOM    762  N   GLY A  38      51.630  64.920  71.544  1.00  0.00           N
ATOM    764  CA  GLY A  38      50.590  63.950  71.834  1.00  0.00           C
ATOM    767  C   GLY A  38      51.040  62.759  72.624  1.00  0.00           C
ATOM    768  O   GLY A  38      50.229  61.930  73.034  1.00  0.00           O
ATOM    769  N   LEU A  39      52.340  62.619  72.924  1.00  0.00           N
ATOM    771  CA  LEU A  39      52.868  61.450  73.594  1.00  0.00           C
ATOM    773  CB  LEU A  39      54.340  61.210  73.224  1.00  0.00           C
ATOM    776  CG  LEU A  39      54.629  60.980  71.724  1.00  0.00           C
ATOM    778  CD1 LEU A  39      56.118  60.680  71.544  1.00  0.00           C
ATOM    782  CD2 LEU A  39      53.810  59.840  71.134  1.00  0.00           C
ATOM    786  C   LEU A  39      52.740  61.509  75.114  1.00  0.00           C
ATOM    787  O   LEU A  39      53.078  62.509  75.754  1.00  0.00           O
ATOM    788  N   GLU A  40      52.259  60.399  75.714  1.00  0.00           N
ATOM    790  CA  GLU A  40      52.160  60.119  77.134  1.00  0.00           C
ATOM    792  CB  GLU A  40      50.700  59.850  77.574  1.00  0.00           C
ATOM    795  CG  GLU A  40      49.780  61.070  77.524  1.00  0.00           C
ATOM    798  CD  GLU A  40      48.400  60.760  78.104  1.00  0.00           C
ATOM    799  OE1 GLU A  40      48.189  59.720  78.784  1.00  0.00           O
ATOM    800  OE2 GLU A  40      47.519  61.640  77.894  1.00  0.00           O
ATOM    801  C   GLU A  40      52.888  58.840  77.434  1.00  0.00           C
ATOM    802  O   GLU A  40      52.919  57.939  76.614  1.00  0.00           O
ATOM    803  N   LYS A  41      53.488  58.670  78.634  1.00  0.00           N
ATOM    805  CA  LYS A  41      54.160  57.430  79.014  1.00  0.00           C
ATOM    807  CB  LYS A  41      53.358  56.100  78.764  1.00  0.00           C
ATOM    810  CG  LYS A  41      51.869  56.119  79.144  1.00  0.00           C
ATOM    813  CD  LYS A  41      51.599  56.259  80.644  1.00  0.00           C
ATOM    816  CE  LYS A  41      50.130  56.530  80.934  1.00  0.00           C
ATOM    819  NZ  LYS A  41      49.878  56.680  82.384  1.00  0.00           N
ATOM    823  C   LYS A  41      55.520  57.350  78.334  1.00  0.00           C
ATOM    824  O   LYS A  41      56.009  56.270  78.004  1.00  0.00           O
ATOM    825  N   VAL A  42      56.118  58.530  78.034  1.00  0.00           N
ATOM    827  CA  VAL A  42      57.399  58.640  77.344  1.00  0.00           C
ATOM    829  CB  VAL A  42      57.729  60.050  76.824  1.00  0.00           C
ATOM    831  CG1 VAL A  42      59.060  60.070  76.054  1.00  0.00           C
ATOM    835  CG2 VAL A  42      56.669  60.680  75.904  1.00  0.00           C
ATOM    839  C   VAL A  42      58.540  58.060  78.184  1.00  0.00           C
ATOM    840  O   VAL A  42      58.628  58.219  79.404  1.00  0.00           O
ATOM    841  N   THR A  43      59.398  57.270  77.534  1.00  0.00           N
ATOM    843  CA  THR A  43      60.569  56.660  78.144  1.00  0.00           C
ATOM    845  CB  THR A  43      60.289  55.329  78.854  1.00  0.00           C
ATOM    847  OG1 THR A  43      61.430  54.539  79.124  1.00  0.00           O
ATOM    849  CG2 THR A  43      59.439  54.419  77.984  1.00  0.00           C
ATOM    853  C   THR A  43      61.618  56.500  77.084  1.00  0.00           C
ATOM    854  O   THR A  43      61.360  55.929  76.014  1.00  0.00           O
ATOM    855  N   ALA A  44      62.859  56.950  77.354  1.00  0.00           N
ATOM    857  CA  ALA A  44      64.000  56.689  76.514  1.00  0.00           C
ATOM    859  CB  ALA A  44      64.840  57.950  76.244  1.00  0.00           C
ATOM    863  C   ALA A  44      64.899  55.660  77.144  1.00  0.00           C
ATOM    864  O   ALA A  44      65.108  55.610  78.354  1.00  0.00           O
ATOM    865  N   THR A  45      65.468  54.780  76.324  1.00  0.00           N
ATOM    867  CA  THR A  45      66.438  53.800  76.774  1.00  0.00           C
ATOM    869  CB  THR A  45      66.030  52.360  76.454  1.00  0.00           C
ATOM    871  OG1 THR A  45      64.710  52.050  76.854  1.00  0.00           O
ATOM    873  CG2 THR A  45      66.910  51.400  77.254  1.00  0.00           C
ATOM    877  C   THR A  45      67.748  54.079  76.074  1.00  0.00           C
ATOM    878  O   THR A  45      67.789  54.250  74.864  1.00  0.00           O
ATOM    879  N   TYR A  46      68.880  54.119  76.814  1.00  0.00           N
ATOM    881  CA  TYR A  46      70.200  54.320  76.234  1.00  0.00           C
ATOM    883  CB  TYR A  46      70.998  55.469  76.944  1.00  0.00           C
ATOM    886  CG  TYR A  46      70.208  56.759  76.984  1.00  0.00           C
ATOM    887  CD1 TYR A  46      70.349  57.750  75.994  1.00  0.00           C
ATOM    889  CE1 TYR A  46      69.590  58.920  76.024  1.00  0.00           C
ATOM    891  CZ  TYR A  46      68.688  59.140  77.074  1.00  0.00           C
ATOM    892  OH  TYR A  46      67.979  60.350  77.174  1.00  0.00           O
ATOM    894  CD2 TYR A  46      69.359  57.029  78.064  1.00  0.00           C
ATOM    896  CE2 TYR A  46      68.600  58.209  78.114  1.00  0.00           C
ATOM    898  C   TYR A  46      71.030  53.020  76.334  1.00  0.00           C
ATOM    899  O   TYR A  46      71.200  52.470  77.424  1.00  0.00           O
ATOM    900  N   SER A  47      71.590  52.540  75.204  1.00  0.00           N
ATOM    902  CA  SER A  47      72.479  51.360  75.184  1.00  0.00           C
ATOM    904  CB  SER A  47      72.008  50.230  74.234  1.00  0.00           C
ATOM    907  OG  SER A  47      70.648  49.869  74.454  1.00  0.00           O
ATOM    909  C   SER A  47      73.828  51.750  74.624  1.00  0.00           C
ATOM    910  O   SER A  47      73.868  52.509  73.654  1.00  0.00           O
ATOM    911  N   LEU A  48      74.959  51.240  75.144  1.00  0.00           N
ATOM    913  CA  LEU A  48      76.270  51.400  74.534  1.00  0.00           C
ATOM    915  CB  LEU A  48      77.340  50.820  75.494  1.00  0.00           C
ATOM    918  CG  LEU A  48      78.709  51.520  75.574  1.00  0.00           C
ATOM    920  CD1 LEU A  48      79.549  50.840  76.664  1.00  0.00           C
ATOM    924  CD2 LEU A  48      79.520  51.530  74.274  1.00  0.00           C
ATOM    928  C   LEU A  48      76.358  50.750  73.144  1.00  0.00           C
ATOM    929  O   LEU A  48      75.799  49.690  72.874  1.00  0.00           O
ATOM    930  N   ARG A  49      77.069  51.400  72.204  1.00  0.00           N
ATOM    932  CA  ARG A  49      77.368  50.880  70.894  1.00  0.00           C
ATOM    934  CB  ARG A  49      76.938  51.890  69.814  1.00  0.00           C
ATOM    937  CG  ARG A  49      75.479  52.369  69.924  1.00  0.00           C
ATOM    940  CD  ARG A  49      75.100  53.300  68.784  1.00  0.00           C
ATOM    943  NE  ARG A  49      74.858  52.410  67.614  1.00  0.00           N
ATOM    945  CZ  ARG A  49      74.899  52.820  66.364  1.00  0.00           C
ATOM    946  NH1 ARG A  49      75.219  54.060  66.074  1.00  0.00           N
ATOM    949  NH2 ARG A  49      74.828  51.940  65.384  1.00  0.00           N
ATOM    952  C   ARG A  49      78.868  50.680  70.704  1.00  0.00           C
ATOM    953  O   ARG A  49      79.710  51.390  71.274  1.00  0.00           O
ATOM    954  N   ASP A  50      79.258  49.739  69.834  1.00  0.00           N
ATOM    956  CA  ASP A  50      80.618  49.430  69.434  1.00  0.00           C
ATOM    958  CB  ASP A  50      80.508  48.359  68.324  1.00  0.00           C
ATOM    961  CG  ASP A  50      79.618  47.210  68.764  1.00  0.00           C
ATOM    962  OD1 ASP A  50      79.630  46.880  69.974  1.00  0.00           O
ATOM    963  OD2 ASP A  50      78.950  46.610  67.884  1.00  0.00           O
ATOM    964  C   ASP A  50      81.358  50.660  68.894  1.00  0.00           C
ATOM    965  O   ASP A  50      82.509  50.960  69.234  1.00  0.00           O
ATOM    966  N   ASP A  51      80.630  51.459  68.084  1.00  0.00           N
ATOM    968  CA  ASP A  51      81.089  52.689  67.474  1.00  0.00           C
ATOM    970  CB  ASP A  51      80.130  53.140  66.324  1.00  0.00           C
ATOM    973  CG  ASP A  51      78.709  53.559  66.654  1.00  0.00           C
ATOM    974  OD1 ASP A  51      78.368  53.900  67.814  1.00  0.00           O
ATOM    975  OD2 ASP A  51      77.868  53.520  65.704  1.00  0.00           O
ATOM    976  C   ASP A  51      81.399  53.790  68.474  1.00  0.00           C
ATOM    977  O   ASP A  51      82.169  54.690  68.184  1.00  0.00           O
ATOM    978  N   GLY A  52      80.870  53.680  69.714  1.00  0.00           N
ATOM    980  CA  GLY A  52      81.160  54.560  70.824  1.00  0.00           C
ATOM    983  C   GLY A  52      80.040  55.520  71.044  1.00  0.00           C
ATOM    984  O   GLY A  52      80.079  56.280  72.004  1.00  0.00           O
ATOM    985  N   GLY A  53      78.998  55.469  70.204  1.00  0.00           N
ATOM    987  CA  GLY A  53      77.748  56.150  70.454  1.00  0.00           C
ATOM    990  C   GLY A  53      76.859  55.399  71.404  1.00  0.00           C
ATOM    991  O   GLY A  53      77.218  54.390  72.014  1.00  0.00           O
ATOM    992  N   LEU A  54      75.600  55.859  71.524  1.00  0.00           N
ATOM    994  CA  LEU A  54      74.559  55.160  72.244  1.00  0.00           C
ATOM    996  CB  LEU A  54      74.049  55.960  73.474  1.00  0.00           C
ATOM    999  CG  LEU A  54      75.130  56.400  74.484  1.00  0.00           C
ATOM   1001  CD1 LEU A  54      74.530  57.379  75.514  1.00  0.00           C
ATOM   1005  CD2 LEU A  54      75.840  55.230  75.154  1.00  0.00           C
ATOM   1009  C   LEU A  54      73.398  54.920  71.294  1.00  0.00           C
ATOM   1010  O   LEU A  54      73.049  55.800  70.504  1.00  0.00           O
ATOM   1011  N   ASN A  55      72.740  53.730  71.294  1.00  0.00           N
ATOM   1013  CA  ASN A  55      71.430  53.590  70.654  1.00  0.00           C
ATOM   1015  CB  ASN A  55      70.928  52.130  70.474  1.00  0.00           C
ATOM   1018  CG  ASN A  55      71.868  51.290  69.644  1.00  0.00           C
ATOM   1019  OD1 ASN A  55      72.450  50.340  70.154  1.00  0.00           O
ATOM   1020  ND2 ASN A  55      72.038  51.630  68.354  1.00  0.00           N
ATOM   1023  C   ASN A  55      70.410  54.219  71.554  1.00  0.00           C
ATOM   1024  O   ASN A  55      70.388  53.939  72.754  1.00  0.00           O
ATOM   1025  N   VAL A  56      69.549  55.110  71.034  1.00  0.00           N
ATOM   1027  CA  VAL A  56      68.410  55.579  71.804  1.00  0.00           C
ATOM   1029  CB  VAL A  56      68.210  57.099  71.854  1.00  0.00           C
ATOM   1031  CG1 VAL A  56      67.188  57.619  70.824  1.00  0.00           C
ATOM   1035  CG2 VAL A  56      67.729  57.500  73.264  1.00  0.00           C
ATOM   1039  C   VAL A  56      67.199  54.850  71.284  1.00  0.00           C
ATOM   1040  O   VAL A  56      67.030  54.630  70.084  1.00  0.00           O
ATOM   1041  N   ILE A  57      66.358  54.410  72.224  1.00  0.00           N
ATOM   1043  CA  ILE A  57      65.049  53.890  71.904  1.00  0.00           C
ATOM   1045  CB  ILE A  57      64.819  52.470  72.434  1.00  0.00           C
ATOM   1047  CG2 ILE A  57      63.428  52.000  71.954  1.00  0.00           C
ATOM   1051  CG1 ILE A  57      65.968  51.500  72.004  1.00  0.00           C
ATOM   1054  CD  ILE A  57      66.100  51.310  70.494  1.00  0.00           C
ATOM   1058  C   ILE A  57      64.099  54.830  72.574  1.00  0.00           C
ATOM   1059  O   ILE A  57      64.180  55.000  73.794  1.00  0.00           O
ATOM   1060  N   ASN A  58      63.179  55.469  71.834  1.00  0.00           N
ATOM   1062  CA  ASN A  58      62.118  56.280  72.424  1.00  0.00           C
ATOM   1064  CB  ASN A  58      61.910  57.630  71.704  1.00  0.00           C
ATOM   1067  CG  ASN A  58      63.139  58.520  71.724  1.00  0.00           C
ATOM   1068  OD1 ASN A  58      63.590  58.950  70.664  1.00  0.00           O
ATOM   1069  ND2 ASN A  58      63.660  58.840  72.924  1.00  0.00           N
ATOM   1072  C   ASN A  58      60.809  55.509  72.294  1.00  0.00           C
ATOM   1073  O   ASN A  58      60.458  55.060  71.214  1.00  0.00           O
ATOM   1074  N   LYS A  59      60.060  55.340  73.394  1.00  0.00           N
ATOM   1076  CA  LYS A  59      58.818  54.590  73.364  1.00  0.00           C
ATOM   1078  CB  LYS A  59      58.829  53.340  74.264  1.00  0.00           C
ATOM   1081  CG  LYS A  59      59.860  52.280  73.904  1.00  0.00           C
ATOM   1084  CD  LYS A  59      59.959  51.270  75.044  1.00  0.00           C
ATOM   1087  CE  LYS A  59      61.069  50.250  74.864  1.00  0.00           C
ATOM   1090  NZ  LYS A  59      61.229  49.469  76.104  1.00  0.00           N
ATOM   1094  C   LYS A  59      57.708  55.420  73.914  1.00  0.00           C
ATOM   1095  O   LYS A  59      57.818  55.989  75.004  1.00  0.00           O
ATOM   1096  N   GLY A  60      56.578  55.469  73.194  1.00  0.00           N
ATOM   1098  CA  GLY A  60      55.458  56.210  73.694  1.00  0.00           C
ATOM   1101  C   GLY A  60      54.109  55.660  73.444  1.00  0.00           C
ATOM   1102  O   GLY A  60      53.899  54.760  72.644  1.00  0.00           O
ATOM   1103  N   TYR A  61      53.148  56.240  74.154  1.00  0.00           N
ATOM   1105  CA  TYR A  61      51.758  55.919  74.014  1.00  0.00           C
ATOM   1107  CB  TYR A  61      51.170  55.520  75.384  1.00  0.00           C
ATOM   1110  CG  TYR A  61      49.720  55.170  75.274  1.00  0.00           C
ATOM   1111  CD1 TYR A  61      49.328  53.890  74.854  1.00  0.00           C
ATOM   1113  CE1 TYR A  61      47.968  53.580  74.734  1.00  0.00           C
ATOM   1115  CZ  TYR A  61      47.010  54.550  75.024  1.00  0.00           C
ATOM   1116  OH  TYR A  61      45.648  54.270  74.864  1.00  0.00           O
ATOM   1118  CD2 TYR A  61      48.740  56.129  75.594  1.00  0.00           C
ATOM   1120  CE2 TYR A  61      47.389  55.820  75.464  1.00  0.00           C
ATOM   1122  C   TYR A  61      51.118  57.169  73.464  1.00  0.00           C
ATOM   1123  O   TYR A  61      51.269  58.260  74.024  1.00  0.00           O
ATOM   1124  N   ASN A  62      50.398  57.050  72.344  1.00  0.00           N
ATOM   1126  CA  ASN A  62      49.720  58.190  71.764  1.00  0.00           C
ATOM   1128  CB  ASN A  62      50.040  58.300  70.244  1.00  0.00           C
ATOM   1131  CG  ASN A  62      49.618  59.630  69.624  1.00  0.00           C
ATOM   1132  OD1 ASN A  62      50.380  60.280  68.914  1.00  0.00           O
ATOM   1133  ND2 ASN A  62      48.368  60.090  69.874  1.00  0.00           N
ATOM   1136  C   ASN A  62      48.228  58.000  72.034  1.00  0.00           C
ATOM   1137  O   ASN A  62      47.630  57.130  71.404  1.00  0.00           O
ATOM   1138  N   PRO A  63      47.560  58.770  72.884  1.00  0.00           N
ATOM   1139  CD  PRO A  63      48.200  59.720  73.804  1.00  0.00           C
ATOM   1142  CA  PRO A  63      46.180  58.510  73.314  1.00  0.00           C
ATOM   1144  CB  PRO A  63      45.910  59.590  74.364  1.00  0.00           C
ATOM   1147  CG  PRO A  63      47.270  59.860  74.994  1.00  0.00           C
ATOM   1150  C   PRO A  63      45.180  58.640  72.204  1.00  0.00           C
ATOM   1151  O   PRO A  63      44.169  57.930  72.194  1.00  0.00           O
ATOM   1152  N   ASP A  64      45.410  59.570  71.274  1.00  0.00           N
ATOM   1154  CA  ASP A  64      44.580  59.790  70.114  1.00  0.00           C
ATOM   1156  CB  ASP A  64      45.068  60.999  69.264  1.00  0.00           C
ATOM   1159  CG  ASP A  64      45.219  62.300  70.044  1.00  0.00           C
ATOM   1160  OD1 ASP A  64      45.180  62.270  71.304  1.00  0.00           O
ATOM   1161  OD2 ASP A  64      45.419  63.349  69.394  1.00  0.00           O
ATOM   1162  C   ASP A  64      44.510  58.540  69.234  1.00  0.00           C
ATOM   1163  O   ASP A  64      43.428  58.110  68.824  1.00  0.00           O
ATOM   1164  N   ARG A  65      45.668  57.899  68.984  1.00  0.00           N
ATOM   1166  CA  ARG A  65      45.739  56.600  68.344  1.00  0.00           C
ATOM   1168  CB  ARG A  65      47.210  56.290  67.954  1.00  0.00           C
ATOM   1171  CG  ARG A  65      47.898  57.449  67.204  1.00  0.00           C
ATOM   1174  CD  ARG A  65      47.098  58.110  66.074  1.00  0.00           C
ATOM   1177  NE  ARG A  65      46.739  57.010  65.134  1.00  0.00           N
ATOM   1179  CZ  ARG A  65      45.560  56.759  64.604  1.00  0.00           C
ATOM   1180  NH1 ARG A  65      44.450  57.400  64.904  1.00  0.00           N
ATOM   1183  NH2 ARG A  65      45.528  55.849  63.644  1.00  0.00           N
ATOM   1186  C   ARG A  65      45.170  55.469  69.194  1.00  0.00           C
ATOM   1187  O   ARG A  65      44.369  54.669  68.744  1.00  0.00           O
ATOM   1188  N   GLY A  66      45.569  55.459  70.484  1.00  0.00           N
ATOM   1190  CA  GLY A  66      45.299  54.410  71.464  1.00  0.00           C
ATOM   1193  C   GLY A  66      46.409  53.400  71.554  1.00  0.00           C
ATOM   1194  O   GLY A  66      46.299  52.360  72.214  1.00  0.00           O
ATOM   1195  N   MET A  67      47.529  53.699  70.874  1.00  0.00           N
ATOM   1197  CA  MET A  67      48.530  52.730  70.494  1.00  0.00           C
ATOM   1199  CB  MET A  67      48.569  52.570  68.954  1.00  0.00           C
ATOM   1202  CG  MET A  67      47.290  51.969  68.324  1.00  0.00           C
ATOM   1205  SD  MET A  67      47.270  52.050  66.494  1.00  0.00           S
ATOM   1206  CE  MET A  67      48.699  50.970  66.144  1.00  0.00           C
ATOM   1210  C   MET A  67      49.910  53.130  70.974  1.00  0.00           C
ATOM   1211  O   MET A  67      50.240  54.310  71.134  1.00  0.00           O
ATOM   1212  N   TRP A  68      50.770  52.109  71.194  1.00  0.00           N
ATOM   1214  CA  TRP A  68      52.160  52.320  71.514  1.00  0.00           C
ATOM   1216  CB  TRP A  68      52.750  51.199  72.394  1.00  0.00           C
ATOM   1219  CG  TRP A  68      52.118  51.110  73.744  1.00  0.00           C
ATOM   1220  CD1 TRP A  68      51.058  50.310  74.074  1.00  0.00           C
ATOM   1222  NE1 TRP A  68      50.848  50.380  75.434  1.00  0.00           N
ATOM   1224  CE2 TRP A  68      51.729  51.240  75.994  1.00  0.00           C
ATOM   1225  CD2 TRP A  68      52.560  51.740  74.964  1.00  0.00           C
ATOM   1226  CE3 TRP A  68      53.569  52.640  75.274  1.00  0.00           C
ATOM   1228  CZ3 TRP A  68      53.720  53.050  76.604  1.00  0.00           C
ATOM   1230  CZ2 TRP A  68      51.910  51.610  77.314  1.00  0.00           C
ATOM   1232  CH2 TRP A  68      52.930  52.520  77.614  1.00  0.00           C
ATOM   1234  C   TRP A  68      53.028  52.449  70.274  1.00  0.00           C
ATOM   1235  O   TRP A  68      53.028  51.630  69.364  1.00  0.00           O
ATOM   1236  N   GLN A  69      53.818  53.520  70.234  1.00  0.00           N
ATOM   1238  CA  GLN A  69      54.759  53.829  69.194  1.00  0.00           C
ATOM   1240  CB  GLN A  69      54.580  55.310  68.744  1.00  0.00           C
ATOM   1243  CG  GLN A  69      53.148  55.550  68.194  1.00  0.00           C
ATOM   1246  CD  GLN A  69      52.700  56.980  67.894  1.00  0.00           C
ATOM   1247  OE1 GLN A  69      51.609  57.190  67.344  1.00  0.00           O
ATOM   1248  NE2 GLN A  69      53.530  57.959  68.284  1.00  0.00           N
ATOM   1251  C   GLN A  69      56.139  53.550  69.774  1.00  0.00           C
ATOM   1252  O   GLN A  69      56.360  53.619  70.984  1.00  0.00           O
ATOM   1253  N   GLN A  70      57.098  53.209  68.924  1.00  0.00           N
ATOM   1255  CA  GLN A  70      58.488  53.260  69.294  1.00  0.00           C
ATOM   1257  CB  GLN A  70      59.078  51.849  69.574  1.00  0.00           C
ATOM   1260  CG  GLN A  70      60.569  51.820  69.994  1.00  0.00           C
ATOM   1263  CD  GLN A  70      61.110  50.410  70.174  1.00  0.00           C
ATOM   1264  OE1 GLN A  70      61.898  49.879  69.384  1.00  0.00           O
ATOM   1265  NE2 GLN A  70      60.689  49.710  71.244  1.00  0.00           N
ATOM   1268  C   GLN A  70      59.169  53.910  68.134  1.00  0.00           C
ATOM   1269  O   GLN A  70      58.670  53.880  67.014  1.00  0.00           O
ATOM   1270  N   SER A  71      60.318  54.520  68.394  1.00  0.00           N
ATOM   1272  CA  SER A  71      61.229  54.980  67.394  1.00  0.00           C
ATOM   1274  CB  SER A  71      61.118  56.500  67.084  1.00  0.00           C
ATOM   1277  OG  SER A  71      61.520  57.309  68.184  1.00  0.00           O
ATOM   1279  C   SER A  71      62.600  54.609  67.864  1.00  0.00           C
ATOM   1280  O   SER A  71      62.770  54.209  69.024  1.00  0.00           O
ATOM   1281  N   GLU A  72      63.610  54.690  66.964  1.00  0.00           N
ATOM   1283  CA  GLU A  72      64.968  54.399  67.334  1.00  0.00           C
ATOM   1285  CB  GLU A  72      65.388  53.020  66.794  1.00  0.00           C
ATOM   1288  CG  GLU A  72      64.458  51.890  67.294  1.00  0.00           C
ATOM   1291  CD  GLU A  72      64.959  50.529  66.844  1.00  0.00           C
ATOM   1292  OE1 GLU A  72      65.679  49.860  67.604  1.00  0.00           O
ATOM   1293  OE2 GLU A  72      64.670  50.140  65.674  1.00  0.00           O
ATOM   1294  C   GLU A  72      65.868  55.469  66.744  1.00  0.00           C
ATOM   1295  O   GLU A  72      65.570  56.050  65.694  1.00  0.00           O
ATOM   1296  N   GLY A  73      66.990  55.789  67.424  1.00  0.00           N
ATOM   1298  CA  GLY A  73      67.888  56.860  67.024  1.00  0.00           C
ATOM   1301  C   GLY A  73      69.270  56.660  67.594  1.00  0.00           C
ATOM   1302  O   GLY A  73      69.549  55.680  68.274  1.00  0.00           O
ATOM   1303  N   LYS A  74      70.200  57.610  67.334  1.00  0.00           N
ATOM   1305  CA  LYS A  74      71.590  57.509  67.764  1.00  0.00           C
ATOM   1307  CB  LYS A  74      72.549  57.430  66.554  1.00  0.00           C
ATOM   1310  CG  LYS A  74      72.368  56.180  65.674  1.00  0.00           C
ATOM   1313  CD  LYS A  74      73.038  56.250  64.294  1.00  0.00           C
ATOM   1316  CE  LYS A  74      73.118  54.910  63.534  1.00  0.00           C
ATOM   1319  NZ  LYS A  74      71.868  54.550  62.864  1.00  0.00           N
ATOM   1323  C   LYS A  74      71.968  58.720  68.604  1.00  0.00           C
ATOM   1324  O   LYS A  74      71.358  59.780  68.464  1.00  0.00           O
ATOM   1325  N   ALA A  75      73.000  58.600  69.464  1.00  0.00           N
ATOM   1327  CA  ALA A  75      73.538  59.720  70.224  1.00  0.00           C
ATOM   1329  CB  ALA A  75      72.989  59.690  71.654  1.00  0.00           C
ATOM   1333  C   ALA A  75      75.049  59.609  70.324  1.00  0.00           C
ATOM   1334  O   ALA A  75      75.570  58.540  70.604  1.00  0.00           O
ATOM   1335  N   TYR A  76      75.799  60.709  70.084  1.00  0.00           N
ATOM   1337  CA  TYR A  76      77.248  60.669  69.954  1.00  0.00           C
ATOM   1339  CB  TYR A  76      77.688  60.640  68.474  1.00  0.00           C
ATOM   1342  CG  TYR A  76      77.178  59.410  67.784  1.00  0.00           C
ATOM   1343  CD1 TYR A  76      77.898  58.209  67.874  1.00  0.00           C
ATOM   1345  CE1 TYR A  76      77.648  57.169  66.964  1.00  0.00           C
ATOM   1347  CZ  TYR A  76      76.609  57.300  66.044  1.00  0.00           C
ATOM   1348  OH  TYR A  76      76.438  56.369  65.014  1.00  0.00           O
ATOM   1350  CD2 TYR A  76      76.100  59.500  66.904  1.00  0.00           C
ATOM   1352  CE2 TYR A  76      75.799  58.429  66.054  1.00  0.00           C
ATOM   1354  C   TYR A  76      77.919  61.910  70.534  1.00  0.00           C
ATOM   1355  O   TYR A  76      77.368  63.009  70.484  1.00  0.00           O
ATOM   1356  N   PHE A  77      79.160  61.770  71.094  1.00  0.00           N
ATOM   1358  CA  PHE A  77      79.788  62.820  71.884  1.00  0.00           C
ATOM   1360  CB  PHE A  77      80.910  62.290  72.854  1.00  0.00           C
ATOM   1363  CG  PHE A  77      80.388  61.410  73.964  1.00  0.00           C
ATOM   1364  CD1 PHE A  77      79.710  61.969  75.064  1.00  0.00           C
ATOM   1366  CE1 PHE A  77      79.148  61.150  76.054  1.00  0.00           C
ATOM   1368  CZ  PHE A  77      79.258  59.760  75.954  1.00  0.00           C
ATOM   1370  CD2 PHE A  77      80.548  60.009  73.914  1.00  0.00           C
ATOM   1372  CE2 PHE A  77      79.968  59.189  74.904  1.00  0.00           C
ATOM   1374  C   PHE A  77      80.378  63.890  70.974  1.00  0.00           C
ATOM   1375  O   PHE A  77      80.968  63.590  69.944  1.00  0.00           O
ATOM   1376  N   THR A  78      80.208  65.189  71.314  1.00  0.00           N
ATOM   1378  CA  THR A  78      80.669  66.319  70.484  1.00  0.00           C
ATOM   1380  CB  THR A  78      79.699  67.509  70.604  1.00  0.00           C
ATOM   1382  OG1 THR A  78      80.040  68.579  69.734  1.00  0.00           O
ATOM   1384  CG2 THR A  78      79.670  68.050  72.044  1.00  0.00           C
ATOM   1388  C   THR A  78      82.069  66.730  70.914  1.00  0.00           C
ATOM   1389  O   THR A  78      82.749  67.600  70.364  1.00  0.00           O
ATOM   1390  N   GLY A  79      82.570  66.060  71.944  1.00  0.00           N
ATOM   1392  CA  GLY A  79      83.950  66.160  72.374  1.00  0.00           C
ATOM   1395  C   GLY A  79      84.229  65.040  73.304  1.00  0.00           C
ATOM   1396  O   GLY A  79      83.950  63.869  73.034  1.00  0.00           O
ATOM   1397  N   ALA A  80      84.828  65.340  74.464  1.00  0.00           N
ATOM   1399  CA  ALA A  80      85.098  64.329  75.464  1.00  0.00           C
ATOM   1401  CB  ALA A  80      85.949  64.869  76.624  1.00  0.00           C
ATOM   1405  C   ALA A  80      83.858  63.650  76.064  1.00  0.00           C
ATOM   1406  O   ALA A  80      82.868  64.329  76.354  1.00  0.00           O
ATOM   1407  N   PRO A  81      83.899  62.350  76.354  1.00  0.00           N
ATOM   1408  CD  PRO A  81      84.849  61.430  75.734  1.00  0.00           C
ATOM   1411  CA  PRO A  81      82.808  61.640  77.004  1.00  0.00           C
ATOM   1413  CB  PRO A  81      83.160  60.150  76.844  1.00  0.00           C
ATOM   1416  CG  PRO A  81      84.620  60.100  76.414  1.00  0.00           C
ATOM   1419  C   PRO A  81      82.680  62.010  78.464  1.00  0.00           C
ATOM   1420  O   PRO A  81      81.670  61.730  79.094  1.00  0.00           O
ATOM   1421  N   THR A  82      83.660  62.720  79.034  1.00  0.00           N
ATOM   1423  CA  THR A  82      83.549  63.270  80.374  1.00  0.00           C
ATOM   1425  CB  THR A  82      84.879  63.740  80.964  1.00  0.00           C
ATOM   1427  OG1 THR A  82      85.438  64.890  80.334  1.00  0.00           O
ATOM   1429  CG2 THR A  82      85.889  62.600  80.784  1.00  0.00           C
ATOM   1433  C   THR A  82      82.579  64.430  80.404  1.00  0.00           C
ATOM   1434  O   THR A  82      82.099  64.830  81.464  1.00  0.00           O
ATOM   1435  N   ARG A  83      82.260  64.990  79.224  1.00  0.00           N
ATOM   1437  CA  ARG A  83      81.339  66.079  79.064  1.00  0.00           C
ATOM   1439  CB  ARG A  83      81.880  67.100  78.034  1.00  0.00           C
ATOM   1442  CG  ARG A  83      81.078  68.420  77.944  1.00  0.00           C
ATOM   1445  CD  ARG A  83      80.910  69.170  79.264  1.00  0.00           C
ATOM   1448  NE  ARG A  83      82.279  69.399  79.814  1.00  0.00           N
ATOM   1450  CZ  ARG A  83      82.519  70.040  80.944  1.00  0.00           C
ATOM   1451  NH1 ARG A  83      81.549  70.380  81.754  1.00  0.00           N
ATOM   1454  NH2 ARG A  83      83.750  70.290  81.344  1.00  0.00           N
ATOM   1457  C   ARG A  83      80.019  65.529  78.554  1.00  0.00           C
ATOM   1458  O   ARG A  83      79.928  64.930  77.484  1.00  0.00           O
ATOM   1459  N   ALA A  84      78.930  65.780  79.304  1.00  0.00           N
ATOM   1461  CA  ALA A  84      77.608  65.340  78.924  1.00  0.00           C
ATOM   1463  CB  ALA A  84      76.758  65.320  80.194  1.00  0.00           C
ATOM   1467  C   ALA A  84      76.938  66.200  77.854  1.00  0.00           C
ATOM   1468  O   ALA A  84      75.770  66.560  77.954  1.00  0.00           O
ATOM   1469  N   ALA A  85      77.688  66.530  76.784  1.00  0.00           N
ATOM   1471  CA  ALA A  85      77.178  67.149  75.584  1.00  0.00           C
ATOM   1473  CB  ALA A  85      78.028  68.369  75.194  1.00  0.00           C
ATOM   1477  C   ALA A  85      77.199  66.140  74.444  1.00  0.00           C
ATOM   1478  O   ALA A  85      78.218  65.509  74.134  1.00  0.00           O
ATOM   1479  N   LEU A  86      76.038  65.939  73.804  1.00  0.00           N
ATOM   1481  CA  LEU A  86      75.840  64.930  72.794  1.00  0.00           C
ATOM   1483  CB  LEU A  86      74.998  63.730  73.334  1.00  0.00           C
ATOM   1486  CG  LEU A  86      75.688  62.890  74.434  1.00  0.00           C
ATOM   1488  CD1 LEU A  86      75.450  63.390  75.874  1.00  0.00           C
ATOM   1492  CD2 LEU A  86      75.258  61.410  74.364  1.00  0.00           C
ATOM   1496  C   LEU A  86      75.160  65.570  71.584  1.00  0.00           C
ATOM   1497  O   LEU A  86      74.549  66.639  71.654  1.00  0.00           O
ATOM   1498  N   LYS A  87      75.248  64.920  70.414  1.00  0.00           N
ATOM   1500  CA  LYS A  87      74.380  65.189  69.284  1.00  0.00           C
ATOM   1502  CB  LYS A  87      75.138  65.310  67.934  1.00  0.00           C
ATOM   1505  CG  LYS A  87      76.380  66.230  67.964  1.00  0.00           C
ATOM   1508  CD  LYS A  87      77.420  65.800  66.934  1.00  0.00           C
ATOM   1511  CE  LYS A  87      77.148  66.160  65.484  1.00  0.00           C
ATOM   1514  NZ  LYS A  87      78.148  65.439  64.674  1.00  0.00           N
ATOM   1518  C   LYS A  87      73.468  63.980  69.174  1.00  0.00           C
ATOM   1519  O   LYS A  87      73.958  62.850  69.094  1.00  0.00           O
ATOM   1520  N   VAL A  88      72.140  64.180  69.194  1.00  0.00           N
ATOM   1522  CA  VAL A  88      71.188  63.070  69.244  1.00  0.00           C
ATOM   1524  CB  VAL A  88      70.450  62.990  70.574  1.00  0.00           C
ATOM   1526  CG1 VAL A  88      69.660  61.680  70.654  1.00  0.00           C
ATOM   1530  CG2 VAL A  88      71.438  63.009  71.754  1.00  0.00           C
ATOM   1534  C   VAL A  88      70.208  63.230  68.104  1.00  0.00           C
ATOM   1535  O   VAL A  88      69.828  64.349  67.764  1.00  0.00           O
ATOM   1536  N   SER A  89      69.799  62.130  67.424  1.00  0.00           N
ATOM   1538  CA  SER A  89      68.790  62.200  66.364  1.00  0.00           C
ATOM   1540  CB  SER A  89      68.920  61.140  65.244  1.00  0.00           C
ATOM   1543  OG  SER A  89      69.039  59.800  65.714  1.00  0.00           O
ATOM   1545  C   SER A  89      67.368  62.230  66.874  1.00  0.00           C
ATOM   1546  O   SER A  89      66.758  61.210  67.164  1.00  0.00           O
ATOM   1547  N   PHE A  90      66.810  63.450  66.984  1.00  0.00           N
ATOM   1549  CA  PHE A  90      65.520  63.710  67.614  1.00  0.00           C
ATOM   1551  CB  PHE A  90      65.299  65.230  67.814  1.00  0.00           C
ATOM   1554  CG  PHE A  90      66.170  65.750  68.924  1.00  0.00           C
ATOM   1555  CD1 PHE A  90      65.758  65.590  70.254  1.00  0.00           C
ATOM   1557  CE1 PHE A  90      66.560  66.020  71.314  1.00  0.00           C
ATOM   1559  CZ  PHE A  90      67.789  66.619  71.064  1.00  0.00           C
ATOM   1561  CD2 PHE A  90      67.399  66.389  68.674  1.00  0.00           C
ATOM   1563  CE2 PHE A  90      68.200  66.810  69.744  1.00  0.00           C
ATOM   1565  C   PHE A  90      64.328  63.130  66.854  1.00  0.00           C
ATOM   1566  O   PHE A  90      63.319  62.750  67.434  1.00  0.00           O
ATOM   1567  N   PHE A  91      64.439  63.099  65.524  1.00  0.00           N
ATOM   1569  CA  PHE A  91      63.410  62.570  64.644  1.00  0.00           C
ATOM   1571  CB  PHE A  91      62.508  63.650  63.924  1.00  0.00           C
ATOM   1574  CG  PHE A  91      63.098  65.040  63.774  1.00  0.00           C
ATOM   1575  CD1 PHE A  91      63.330  65.630  62.514  1.00  0.00           C
ATOM   1577  CE1 PHE A  91      63.779  66.960  62.404  1.00  0.00           C
ATOM   1579  CZ  PHE A  91      64.020  67.720  63.564  1.00  0.00           C
ATOM   1581  CD2 PHE A  91      63.278  65.850  64.914  1.00  0.00           C
ATOM   1583  CE2 PHE A  91      63.769  67.149  64.814  1.00  0.00           C
ATOM   1585  C   PHE A  91      64.049  61.509  63.754  1.00  0.00           C
ATOM   1586  O   PHE A  91      64.559  60.520  64.254  1.00  0.00           O
ATOM   1587  N   GLY A  92      64.039  61.680  62.414  1.00  0.00           N
ATOM   1589  CA  GLY A  92      64.699  60.789  61.474  1.00  0.00           C
ATOM   1592  C   GLY A  92      66.188  61.100  61.354  1.00  0.00           C
ATOM   1593  O   GLY A  92      66.890  61.129  62.364  1.00  0.00           O
ATOM   1594  N   PRO A  93      66.750  61.400  60.184  1.00  0.00           N
ATOM   1595  CD  PRO A  93      66.160  61.100  58.884  1.00  0.00           C
ATOM   1598  CA  PRO A  93      68.179  61.670  60.054  1.00  0.00           C
ATOM   1600  CB  PRO A  93      68.398  61.770  58.534  1.00  0.00           C
ATOM   1603  CG  PRO A  93      67.340  60.820  57.964  1.00  0.00           C
ATOM   1606  C   PRO A  93      68.688  62.930  60.754  1.00  0.00           C
ATOM   1607  O   PRO A  93      69.899  63.130  60.814  1.00  0.00           O
ATOM   1608  N   PHE A  94      67.810  63.790  61.294  1.00  0.00           N
ATOM   1610  CA  PHE A  94      68.188  65.060  61.884  1.00  0.00           C
ATOM   1612  CB  PHE A  94      67.069  66.119  61.804  1.00  0.00           C
ATOM   1615  CG  PHE A  94      66.918  66.570  60.384  1.00  0.00           C
ATOM   1616  CD1 PHE A  94      67.880  67.420  59.814  1.00  0.00           C
ATOM   1618  CE1 PHE A  94      67.789  67.800  58.464  1.00  0.00           C
ATOM   1620  CZ  PHE A  94      66.700  67.380  57.704  1.00  0.00           C
ATOM   1622  CD2 PHE A  94      65.840  66.150  59.604  1.00  0.00           C
ATOM   1624  CE2 PHE A  94      65.718  66.570  58.274  1.00  0.00           C
ATOM   1626  C   PHE A  94      68.639  64.990  63.324  1.00  0.00           C
ATOM   1627  O   PHE A  94      67.938  64.520  64.214  1.00  0.00           O
ATOM   1628  N   TYR A  95      69.850  65.529  63.574  1.00  0.00           N
ATOM   1630  CA  TYR A  95      70.430  65.660  64.894  1.00  0.00           C
ATOM   1632  CB  TYR A  95      71.950  65.300  64.914  1.00  0.00           C
ATOM   1635  CG  TYR A  95      72.160  63.850  64.564  1.00  0.00           C
ATOM   1636  CD1 TYR A  95      72.030  63.400  63.244  1.00  0.00           C
ATOM   1638  CE1 TYR A  95      72.130  62.039  62.934  1.00  0.00           C
ATOM   1640  CZ  TYR A  95      72.399  61.110  63.944  1.00  0.00           C
ATOM   1641  OH  TYR A  95      72.410  59.730  63.644  1.00  0.00           O
ATOM   1643  CD2 TYR A  95      72.508  62.910  65.554  1.00  0.00           C
ATOM   1645  CE2 TYR A  95      72.608  61.540  65.254  1.00  0.00           C
ATOM   1647  C   TYR A  95      70.200  67.050  65.454  1.00  0.00           C
ATOM   1648  O   TYR A  95      69.880  68.009  64.744  1.00  0.00           O
ATOM   1649  N   GLY A  96      70.359  67.200  66.774  1.00  0.00           N
ATOM   1651  CA  GLY A  96      70.479  68.490  67.424  1.00  0.00           C
ATOM   1654  C   GLY A  96      71.380  68.280  68.584  1.00  0.00           C
ATOM   1655  O   GLY A  96      71.750  67.149  68.874  1.00  0.00           O
ATOM   1656  N   GLY A  97      71.718  69.360  69.304  1.00  0.00           N
ATOM   1658  CA  GLY A  97      72.350  69.250  70.614  1.00  0.00           C
ATOM   1661  C   GLY A  97      71.479  68.590  71.654  1.00  0.00           C
ATOM   1662  O   GLY A  97      70.270  68.759  71.674  1.00  0.00           O
ATOM   1663  N   TYR A  98      72.118  67.850  72.564  1.00  0.00           N
ATOM   1665  CA  TYR A  98      71.560  67.289  73.774  1.00  0.00           C
ATOM   1667  CB  TYR A  98      71.358  65.759  73.604  1.00  0.00           C
ATOM   1670  CG  TYR A  98      70.840  65.000  74.814  1.00  0.00           C
ATOM   1671  CD1 TYR A  98      71.638  64.749  75.954  1.00  0.00           C
ATOM   1673  CE1 TYR A  98      71.149  63.970  77.014  1.00  0.00           C
ATOM   1675  CZ  TYR A  98      69.880  63.400  76.924  1.00  0.00           C
ATOM   1676  OH  TYR A  98      69.438  62.540  77.944  1.00  0.00           O
ATOM   1678  CD2 TYR A  98      69.569  64.419  74.754  1.00  0.00           C
ATOM   1680  CE2 TYR A  98      69.090  63.619  75.804  1.00  0.00           C
ATOM   1682  C   TYR A  98      72.578  67.569  74.854  1.00  0.00           C
ATOM   1683  O   TYR A  98      73.748  67.200  74.704  1.00  0.00           O
ATOM   1684  N   ASN A  99      72.218  68.219  75.964  1.00  0.00           N
ATOM   1686  CA  ASN A  99      73.179  68.530  77.004  1.00  0.00           C
ATOM   1688  CB  ASN A  99      73.560  70.030  76.954  1.00  0.00           C
ATOM   1691  CG  ASN A  99      74.118  70.399  75.584  1.00  0.00           C
ATOM   1692  OD1 ASN A  99      75.240  70.060  75.194  1.00  0.00           O
ATOM   1693  ND2 ASN A  99      73.350  71.240  74.844  1.00  0.00           N
ATOM   1696  C   ASN A  99      72.638  68.240  78.394  1.00  0.00           C
ATOM   1697  O   ASN A  99      71.578  68.730  78.764  1.00  0.00           O
ATOM   1698  N   VAL A 100      73.368  67.450  79.214  1.00  0.00           N
ATOM   1700  CA  VAL A 100      72.968  67.219  80.604  1.00  0.00           C
ATOM   1702  CB  VAL A 100      73.449  65.899  81.214  1.00  0.00           C
ATOM   1704  CG1 VAL A 100      72.740  65.649  82.554  1.00  0.00           C
ATOM   1708  CG2 VAL A 100      73.179  64.710  80.274  1.00  0.00           C
ATOM   1712  C   VAL A 100      73.438  68.380  81.464  1.00  0.00           C
ATOM   1713  O   VAL A 100      74.640  68.590  81.674  1.00  0.00           O
ATOM   1714  N   ILE A 101      72.468  69.160  81.964  1.00  0.00           N
ATOM   1716  CA  ILE A 101      72.688  70.369  82.744  1.00  0.00           C
ATOM   1718  CB  ILE A 101      71.520  71.369  82.644  1.00  0.00           C
ATOM   1720  CG2 ILE A 101      71.880  72.650  83.434  1.00  0.00           C
ATOM   1724  CG1 ILE A 101      71.160  71.730  81.184  1.00  0.00           C
ATOM   1727  CD  ILE A 101      69.840  72.509  81.084  1.00  0.00           C
ATOM   1731  C   ILE A 101      72.840  69.980  84.204  1.00  0.00           C
ATOM   1732  O   ILE A 101      73.779  70.350  84.914  1.00  0.00           O
ATOM   1733  N   ALA A 102      71.868  69.170  84.674  1.00  0.00           N
ATOM   1735  CA  ALA A 102      71.778  68.689  86.024  1.00  0.00           C
ATOM   1737  CB  ALA A 102      70.578  69.270  86.814  1.00  0.00           C
ATOM   1741  C   ALA A 102      71.680  67.200  86.004  1.00  0.00           C
ATOM   1742  O   ALA A 102      71.049  66.600  85.134  1.00  0.00           O
ATOM   1743  N   LEU A 103      72.340  66.570  86.974  1.00  0.00           N
ATOM   1745  CA  LEU A 103      72.350  65.140  87.084  1.00  0.00           C
ATOM   1747  CB  LEU A 103      73.479  64.580  86.204  1.00  0.00           C
ATOM   1750  CG  LEU A 103      73.600  63.050  86.124  1.00  0.00           C
ATOM   1752  CD1 LEU A 103      72.328  62.379  85.574  1.00  0.00           C
ATOM   1756  CD2 LEU A 103      74.810  62.720  85.244  1.00  0.00           C
ATOM   1760  C   LEU A 103      72.578  64.820  88.534  1.00  0.00           C
ATOM   1761  O   LEU A 103      73.309  65.520  89.244  1.00  0.00           O
ATOM   1762  N   ASP A 104      71.950  63.740  89.014  1.00  0.00           N
ATOM   1764  CA  ASP A 104      72.130  63.279  90.364  1.00  0.00           C
ATOM   1766  CB  ASP A 104      70.828  62.540  90.784  1.00  0.00           C
ATOM   1769  CG  ASP A 104      70.890  62.150  92.244  1.00  0.00           C
ATOM   1770  OD1 ASP A 104      71.508  62.939  93.014  1.00  0.00           O
ATOM   1771  OD2 ASP A 104      70.279  61.119  92.604  1.00  0.00           O
ATOM   1772  C   ASP A 104      73.358  62.379  90.454  1.00  0.00           C
ATOM   1773  O   ASP A 104      73.709  61.689  89.504  1.00  0.00           O
ATOM   1774  N   ARG A 105      74.070  62.330  91.614  1.00  0.00           N
ATOM   1776  CA  ARG A 105      75.279  61.540  91.774  1.00  0.00           C
ATOM   1778  CB  ARG A 105      75.979  61.770  93.134  1.00  0.00           C
ATOM   1781  CG  ARG A 105      76.299  63.239  93.454  1.00  0.00           C
ATOM   1784  CD  ARG A 105      77.218  63.369  94.684  1.00  0.00           C
ATOM   1787  NE  ARG A 105      77.240  64.800  95.144  1.00  0.00           N
ATOM   1789  CZ  ARG A 105      77.938  65.770  94.574  1.00  0.00           C
ATOM   1790  NH1 ARG A 105      78.608  65.570  93.464  1.00  0.00           N
ATOM   1793  NH2 ARG A 105      77.938  66.960  95.144  1.00  0.00           N
ATOM   1796  C   ARG A 105      75.020  60.040  91.604  1.00  0.00           C
ATOM   1797  O   ARG A 105      75.840  59.279  91.104  1.00  0.00           O
ATOM   1798  N   GLU A 106      73.810  59.630  92.014  1.00  0.00           N
ATOM   1800  CA  GLU A 106      73.270  58.289  91.894  1.00  0.00           C
ATOM   1802  CB  GLU A 106      72.188  58.099  92.994  1.00  0.00           C
ATOM   1805  CG  GLU A 106      72.729  57.759  94.414  1.00  0.00           C
ATOM   1808  CD  GLU A 106      72.799  56.259  94.664  1.00  0.00           C
ATOM   1809  OE1 GLU A 106      73.449  55.539  93.854  1.00  0.00           O
ATOM   1810  OE2 GLU A 106      72.178  55.770  95.654  1.00  0.00           O
ATOM   1811  C   GLU A 106      72.630  58.039  90.524  1.00  0.00           C
ATOM   1812  O   GLU A 106      72.188  56.930  90.234  1.00  0.00           O
ATOM   1813  N   TYR A 107      72.540  59.060  89.634  1.00  0.00           N
ATOM   1815  CA  TYR A 107      72.038  58.950  88.264  1.00  0.00           C
ATOM   1817  CB  TYR A 107      72.840  57.969  87.344  1.00  0.00           C
ATOM   1820  CG  TYR A 107      74.180  58.520  86.924  1.00  0.00           C
ATOM   1821  CD1 TYR A 107      75.229  58.640  87.844  1.00  0.00           C
ATOM   1823  CE1 TYR A 107      76.490  59.119  87.454  1.00  0.00           C
ATOM   1825  CZ  TYR A 107      76.710  59.469  86.124  1.00  0.00           C
ATOM   1826  OH  TYR A 107      77.910  60.070  85.724  1.00  0.00           O
ATOM   1828  CD2 TYR A 107      74.438  58.810  85.574  1.00  0.00           C
ATOM   1830  CE2 TYR A 107      75.700  59.270  85.164  1.00  0.00           C
ATOM   1832  C   TYR A 107      70.538  58.699  88.174  1.00  0.00           C
ATOM   1833  O   TYR A 107      69.998  58.320  87.144  1.00  0.00           O
ATOM   1834  N   ARG A 108      69.819  58.959  89.274  1.00  0.00           N
ATOM   1836  CA  ARG A 108      68.398  58.829  89.424  1.00  0.00           C
ATOM   1838  CB  ARG A 108      68.078  59.119  90.904  1.00  0.00           C
ATOM   1841  CG  ARG A 108      68.850  58.219  91.894  1.00  0.00           C
ATOM   1844  CD  ARG A 108      68.229  56.840  92.114  1.00  0.00           C
ATOM   1847  NE  ARG A 108      68.600  55.919  91.004  1.00  0.00           N
ATOM   1849  CZ  ARG A 108      67.930  54.809  90.734  1.00  0.00           C
ATOM   1850  NH1 ARG A 108      66.828  54.440  91.344  1.00  0.00           N
ATOM   1853  NH2 ARG A 108      68.460  53.970  89.874  1.00  0.00           N
ATOM   1856  C   ARG A 108      67.578  59.749  88.544  1.00  0.00           C
ATOM   1857  O   ARG A 108      66.539  59.370  88.014  1.00  0.00           O
ATOM   1858  N   HIS A 109      68.038  60.999  88.384  1.00  0.00           N
ATOM   1860  CA  HIS A 109      67.270  62.070  87.814  1.00  0.00           C
ATOM   1862  CB  HIS A 109      66.599  62.980  88.864  1.00  0.00           C
ATOM   1865  ND1 HIS A 109      66.498  61.980  91.104  1.00  0.00           N
ATOM   1866  CG  HIS A 109      65.890  62.169  89.884  1.00  0.00           C
ATOM   1867  CE1 HIS A 109      65.640  61.290  91.814  1.00  0.00           C
ATOM   1869  NE2 HIS A 109      64.509  61.020  91.114  1.00  0.00           N
ATOM   1871  CD2 HIS A 109      64.660  61.600  89.874  1.00  0.00           C
ATOM   1873  C   HIS A 109      68.218  62.939  87.064  1.00  0.00           C
ATOM   1874  O   HIS A 109      69.359  63.130  87.484  1.00  0.00           O
ATOM   1875  N   ALA A 110      67.758  63.510  85.934  1.00  0.00           N
ATOM   1877  CA  ALA A 110      68.560  64.419  85.144  1.00  0.00           C
ATOM   1879  CB  ALA A 110      69.169  63.680  83.944  1.00  0.00           C
ATOM   1883  C   ALA A 110      67.700  65.579  84.674  1.00  0.00           C
ATOM   1884  O   ALA A 110      66.469  65.480  84.604  1.00  0.00           O
ATOM   1885  N   LEU A 111      68.350  66.700  84.304  1.00  0.00           N
ATOM   1887  CA  LEU A 111      67.770  67.780  83.524  1.00  0.00           C
ATOM   1889  CB  LEU A 111      67.810  69.139  84.264  1.00  0.00           C
ATOM   1892  CG  LEU A 111      67.218  70.350  83.504  1.00  0.00           C
ATOM   1894  CD1 LEU A 111      65.688  70.290  83.454  1.00  0.00           C
ATOM   1898  CD2 LEU A 111      67.638  71.680  84.144  1.00  0.00           C
ATOM   1902  C   LEU A 111      68.608  67.899  82.274  1.00  0.00           C
ATOM   1903  O   LEU A 111      69.828  68.079  82.354  1.00  0.00           O
ATOM   1904  N   VAL A 112      67.979  67.790  81.094  1.00  0.00           N
ATOM   1906  CA  VAL A 112      68.649  67.770  79.814  1.00  0.00           C
ATOM   1908  CB  VAL A 112      68.678  66.400  79.154  1.00  0.00           C
ATOM   1910  CG1 VAL A 112      69.660  65.509  79.924  1.00  0.00           C
ATOM   1914  CG2 VAL A 112      67.288  65.730  79.094  1.00  0.00           C
ATOM   1918  C   VAL A 112      68.020  68.810  78.924  1.00  0.00           C
ATOM   1919  O   VAL A 112      66.799  68.980  78.924  1.00  0.00           O
ATOM   1920  N   CYS A 113      68.850  69.570  78.174  1.00  0.00           N
ATOM   1922  CA  CYS A 113      68.368  70.600  77.284  1.00  0.00           C
ATOM   1924  CB  CYS A 113      68.790  72.050  77.664  1.00  0.00           C
ATOM   1927  SG  CYS A 113      70.570  72.490  77.504  1.00  0.00           S
ATOM   1929  C   CYS A 113      68.858  70.360  75.894  1.00  0.00           C
ATOM   1930  O   CYS A 113      69.990  69.929  75.664  1.00  0.00           O
ATOM   1931  N   GLY A 114      67.989  70.680  74.914  1.00  0.00           N
ATOM   1933  CA  GLY A 114      68.350  70.500  73.524  1.00  0.00           C
ATOM   1936  C   GLY A 114      69.200  71.639  73.034  1.00  0.00           C
ATOM   1937  O   GLY A 114      69.938  72.260  73.794  1.00  0.00           O
ATOM   1938  N   PRO A 115      69.138  72.020  71.764  1.00  0.00           N
ATOM   1939  CD  PRO A 115      68.299  71.410  70.734  1.00  0.00           C
ATOM   1942  CA  PRO A 115      69.998  73.070  71.254  1.00  0.00           C
ATOM   1944  CB  PRO A 115      69.868  72.910  69.724  1.00  0.00           C
ATOM   1947  CG  PRO A 115      68.490  72.300  69.504  1.00  0.00           C
ATOM   1950  C   PRO A 115      69.538  74.419  71.774  1.00  0.00           C
ATOM   1951  O   PRO A 115      70.368  75.249  72.144  1.00  0.00           O
ATOM   1952  N   ASP A 116      68.229  74.679  71.824  1.00  0.00           N
ATOM   1954  CA  ASP A 116      67.708  75.910  72.314  1.00  0.00           C
ATOM   1956  CB  ASP A 116      67.350  76.850  71.134  1.00  0.00           C
ATOM   1959  CG  ASP A 116      66.229  76.380  70.224  1.00  0.00           C
ATOM   1960  OD1 ASP A 116      65.640  75.310  70.454  1.00  0.00           O
ATOM   1961  OD2 ASP A 116      65.968  77.130  69.244  1.00  0.00           O
ATOM   1962  C   ASP A 116      66.578  75.660  73.284  1.00  0.00           C
ATOM   1963  O   ASP A 116      66.430  74.600  73.894  1.00  0.00           O
ATOM   1964  N   ARG A 117      65.840  76.730  73.614  1.00  0.00           N
ATOM   1966  CA  ARG A 117      65.180  76.860  74.914  1.00  0.00           C
ATOM   1968  CB  ARG A 117      65.450  78.240  75.544  1.00  0.00           C
ATOM   1971  CG  ARG A 117      66.810  78.259  76.264  1.00  0.00           C
ATOM   1974  CD  ARG A 117      67.888  77.380  75.624  1.00  0.00           C
ATOM   1977  NE  ARG A 117      69.099  77.320  76.484  1.00  0.00           N
ATOM   1979  CZ  ARG A 117      70.328  77.450  76.024  1.00  0.00           C
ATOM   1980  NH1 ARG A 117      70.590  77.829  74.804  1.00  0.00           N
ATOM   1983  NH2 ARG A 117      71.358  77.400  76.804  1.00  0.00           N
ATOM   1986  C   ARG A 117      63.740  76.550  74.804  1.00  0.00           C
ATOM   1987  O   ARG A 117      62.938  76.770  75.714  1.00  0.00           O
ATOM   1988  N   ASP A 118      63.460  75.960  73.654  1.00  0.00           N
ATOM   1990  CA  ASP A 118      62.290  75.280  73.284  1.00  0.00           C
ATOM   1992  CB  ASP A 118      62.020  75.649  71.814  1.00  0.00           C
ATOM   1995  CG  ASP A 118      61.770  77.149  71.714  1.00  0.00           C
ATOM   1996  OD1 ASP A 118      61.450  77.800  72.764  1.00  0.00           O
ATOM   1997  OD2 ASP A 118      61.778  77.660  70.584  1.00  0.00           O
ATOM   1998  C   ASP A 118      62.529  73.800  73.514  1.00  0.00           C
ATOM   1999  O   ASP A 118      61.578  73.050  73.544  1.00  0.00           O
ATOM   2000  N   TYR A 119      63.750  73.350  73.844  1.00  0.00           N
ATOM   2002  CA  TYR A 119      63.979  71.969  74.214  1.00  0.00           C
ATOM   2004  CB  TYR A 119      64.950  71.280  73.234  1.00  0.00           C
ATOM   2007  CG  TYR A 119      64.359  71.329  71.854  1.00  0.00           C
ATOM   2008  CD1 TYR A 119      64.660  72.420  71.044  1.00  0.00           C
ATOM   2010  CE1 TYR A 119      64.008  72.600  69.824  1.00  0.00           C
ATOM   2012  CZ  TYR A 119      63.078  71.670  69.384  1.00  0.00           C
ATOM   2013  OH  TYR A 119      62.420  71.860  68.164  1.00  0.00           O
ATOM   2015  CD2 TYR A 119      63.449  70.360  71.394  1.00  0.00           C
ATOM   2017  CE2 TYR A 119      62.789  70.550  70.174  1.00  0.00           C
ATOM   2019  C   TYR A 119      64.528  71.869  75.624  1.00  0.00           C
ATOM   2020  O   TYR A 119      65.660  72.270  75.914  1.00  0.00           O
ATOM   2021  N   LEU A 120      63.750  71.270  76.534  1.00  0.00           N
ATOM   2023  CA  LEU A 120      64.200  70.920  77.854  1.00  0.00           C
ATOM   2025  CB  LEU A 120      63.950  72.090  78.834  1.00  0.00           C
ATOM   2028  CG  LEU A 120      64.618  71.990  80.214  1.00  0.00           C
ATOM   2030  CD1 LEU A 120      66.149  72.030  80.104  1.00  0.00           C
ATOM   2034  CD2 LEU A 120      64.200  73.169  81.084  1.00  0.00           C
ATOM   2038  C   LEU A 120      63.379  69.710  78.254  1.00  0.00           C
ATOM   2039  O   LEU A 120      62.229  69.590  77.834  1.00  0.00           O
ATOM   2040  N   TRP A 121      63.969  68.800  79.044  1.00  0.00           N
ATOM   2042  CA  TRP A 121      63.288  67.630  79.584  1.00  0.00           C
ATOM   2044  CB  TRP A 121      63.610  66.290  78.864  1.00  0.00           C
ATOM   2047  CG  TRP A 121      63.348  66.249  77.394  1.00  0.00           C
ATOM   2048  CD1 TRP A 121      62.308  65.570  76.844  1.00  0.00           C
ATOM   2050  NE1 TRP A 121      62.360  65.660  75.484  1.00  0.00           N
ATOM   2052  CE2 TRP A 121      63.438  66.389  75.124  1.00  0.00           C
ATOM   2053  CD2 TRP A 121      64.109  66.789  76.294  1.00  0.00           C
ATOM   2054  CE3 TRP A 121      65.289  67.540  76.184  1.00  0.00           C
ATOM   2056  CZ3 TRP A 121      65.729  67.920  74.924  1.00  0.00           C
ATOM   2058  CZ2 TRP A 121      63.839  66.820  73.874  1.00  0.00           C
ATOM   2060  CH2 TRP A 121      64.998  67.600  73.784  1.00  0.00           C
ATOM   2062  C   TRP A 121      63.729  67.400  81.014  1.00  0.00           C
ATOM   2063  O   TRP A 121      64.858  67.700  81.414  1.00  0.00           O
ATOM   2064  N   ILE A 122      62.840  66.770  81.784  1.00  0.00           N
ATOM   2066  CA  ILE A 122      63.119  66.170  83.064  1.00  0.00           C
ATOM   2068  CB  ILE A 122      62.080  66.530  84.124  1.00  0.00           C
ATOM   2070  CG2 ILE A 122      62.519  65.899  85.474  1.00  0.00           C
ATOM   2074  CG1 ILE A 122      61.799  68.050  84.204  1.00  0.00           C
ATOM   2077  CD  ILE A 122      62.919  68.829  84.884  1.00  0.00           C
ATOM   2081  C   ILE A 122      63.078  64.669  82.884  1.00  0.00           C
ATOM   2082  O   ILE A 122      62.059  64.119  82.454  1.00  0.00           O
ATOM   2083  N   LEU A 123      64.169  63.959  83.224  1.00  0.00           N
ATOM   2085  CA  LEU A 123      64.250  62.520  83.114  1.00  0.00           C
ATOM   2087  CB  LEU A 123      65.410  62.070  82.204  1.00  0.00           C
ATOM   2090  CG  LEU A 123      65.349  62.610  80.754  1.00  0.00           C
ATOM   2092  CD1 LEU A 123      66.539  62.070  79.964  1.00  0.00           C
ATOM   2096  CD2 LEU A 123      64.029  62.239  80.054  1.00  0.00           C
ATOM   2100  C   LEU A 123      64.429  61.910  84.484  1.00  0.00           C
ATOM   2101  O   LEU A 123      65.138  62.439  85.334  1.00  0.00           O
ATOM   2102  N   SER A 124      63.779  60.760  84.734  1.00  0.00           N
ATOM   2104  CA  SER A 124      63.888  60.060  86.004  1.00  0.00           C
ATOM   2106  CB  SER A 124      62.659  60.350  86.914  1.00  0.00           C
ATOM   2109  OG  SER A 124      62.680  59.650  88.164  1.00  0.00           O
ATOM   2111  C   SER A 124      63.950  58.570  85.764  1.00  0.00           C
ATOM   2112  O   SER A 124      63.309  58.050  84.864  1.00  0.00           O
ATOM   2113  N   ARG A 125      64.710  57.820  86.574  1.00  0.00           N
ATOM   2115  CA  ARG A 125      64.618  56.369  86.624  1.00  0.00           C
ATOM   2117  CB  ARG A 125      65.700  55.719  87.544  1.00  0.00           C
ATOM   2120  CG  ARG A 125      67.078  55.599  86.884  1.00  0.00           C
ATOM   2123  CD  ARG A 125      67.038  54.879  85.504  1.00  0.00           C
ATOM   2126  NE  ARG A 125      68.410  54.430  85.074  1.00  0.00           N
ATOM   2128  CZ  ARG A 125      69.429  55.270  84.854  1.00  0.00           C
ATOM   2129  NH1 ARG A 125      69.239  56.540  85.054  1.00  0.00           N
ATOM   2132  NH2 ARG A 125      70.590  54.820  84.444  1.00  0.00           N
ATOM   2135  C   ARG A 125      63.260  55.830  87.014  1.00  0.00           C
ATOM   2136  O   ARG A 125      62.840  54.770  86.574  1.00  0.00           O
ATOM   2137  N   THR A 126      62.540  56.550  87.894  1.00  0.00           N
ATOM   2139  CA  THR A 126      61.199  56.170  88.294  1.00  0.00           C
ATOM   2141  CB  THR A 126      60.960  56.329  89.804  1.00  0.00           C
ATOM   2143  OG1 THR A 126      61.438  57.570  90.314  1.00  0.00           O
ATOM   2145  CG2 THR A 126      61.778  55.230  90.494  1.00  0.00           C
ATOM   2149  C   THR A 126      60.159  56.919  87.484  1.00  0.00           C
ATOM   2150  O   THR A 126      60.468  57.990  86.974  1.00  0.00           O
ATOM   2151  N   PRO A 127      58.909  56.459  87.334  1.00  0.00           N
ATOM   2152  CD  PRO A 127      58.610  55.030  87.394  1.00  0.00           C
ATOM   2155  CA  PRO A 127      57.888  57.179  86.564  1.00  0.00           C
ATOM   2157  CB  PRO A 127      56.718  56.180  86.404  1.00  0.00           C
ATOM   2160  CG  PRO A 127      57.108  54.900  87.164  1.00  0.00           C
ATOM   2163  C   PRO A 127      57.459  58.429  87.284  1.00  0.00           C
ATOM   2164  O   PRO A 127      56.989  59.380  86.654  1.00  0.00           O
ATOM   2165  N   THR A 128      57.568  58.450  88.614  1.00  0.00           N
ATOM   2167  CA  THR A 128      57.188  59.580  89.444  1.00  0.00           C
ATOM   2169  CB  THR A 128      56.079  59.250  90.434  1.00  0.00           C
ATOM   2171  OG1 THR A 128      55.609  60.399  91.124  1.00  0.00           O
ATOM   2173  CG2 THR A 128      56.560  58.270  91.504  1.00  0.00           C
ATOM   2177  C   THR A 128      58.418  60.100  90.164  1.00  0.00           C
ATOM   2178  O   THR A 128      59.340  59.329  90.454  1.00  0.00           O
ATOM   2179  N   ILE A 129      58.460  61.400  90.494  1.00  0.00           N
ATOM   2181  CA  ILE A 129      59.548  62.000  91.244  1.00  0.00           C
ATOM   2183  CB  ILE A 129      60.359  63.039  90.454  1.00  0.00           C
ATOM   2185  CG2 ILE A 129      61.090  62.300  89.324  1.00  0.00           C
ATOM   2189  CG1 ILE A 129      59.510  64.209  89.904  1.00  0.00           C
ATOM   2192  CD  ILE A 129      60.359  65.340  89.314  1.00  0.00           C
ATOM   2196  C   ILE A 129      58.969  62.619  92.494  1.00  0.00           C
ATOM   2197  O   ILE A 129      57.799  62.990  92.544  1.00  0.00           O
ATOM   2198  N   SER A 130      59.759  62.759  93.564  1.00  0.00           N
ATOM   2200  CA  SER A 130      59.380  63.580  94.704  1.00  0.00           C
ATOM   2202  CB  SER A 130      60.318  63.419  95.914  1.00  0.00           C
ATOM   2205  OG  SER A 130      61.630  63.930  95.644  1.00  0.00           O
ATOM   2207  C   SER A 130      59.278  65.050  94.344  1.00  0.00           C
ATOM   2208  O   SER A 130      59.910  65.509  93.394  1.00  0.00           O
ATOM   2209  N   ASP A 131      58.470  65.829  95.094  1.00  0.00           N
ATOM   2211  CA  ASP A 131      58.390  67.270  94.894  1.00  0.00           C
ATOM   2213  CB  ASP A 131      57.229  67.869  95.734  1.00  0.00           C
ATOM   2216  CG  ASP A 131      56.788  69.259  95.294  1.00  0.00           C
ATOM   2217  OD1 ASP A 131      57.459  69.920  94.454  1.00  0.00           O
ATOM   2218  OD2 ASP A 131      55.739  69.719  95.814  1.00  0.00           O
ATOM   2219  C   ASP A 131      59.738  67.920  95.174  1.00  0.00           C
ATOM   2220  O   ASP A 131      60.138  68.880  94.514  1.00  0.00           O
ATOM   2221  N   GLU A 132      60.538  67.400  96.134  1.00  0.00           N
ATOM   2223  CA  GLU A 132      61.880  67.860  96.374  1.00  0.00           C
ATOM   2225  CB  GLU A 132      62.508  67.109  97.594  1.00  0.00           C
ATOM   2228  CG  GLU A 132      61.708  67.200  98.924  1.00  0.00           C
ATOM   2231  CD  GLU A 132      60.569  66.200  99.074  1.00  0.00           C
ATOM   2232  OE1 GLU A 132      60.749  65.000  98.714  1.00  0.00           O
ATOM   2233  OE2 GLU A 132      59.468  66.610  99.524  1.00  0.00           O
ATOM   2234  C   GLU A 132      62.799  67.740  95.164  1.00  0.00           C
ATOM   2235  O   GLU A 132      63.509  68.679  94.824  1.00  0.00           O
ATOM   2236  N   VAL A 133      62.779  66.590  94.434  1.00  0.00           N
ATOM   2238  CA  VAL A 133      63.488  66.439  93.174  1.00  0.00           C
ATOM   2240  CB  VAL A 133      63.488  65.000  92.674  1.00  0.00           C
ATOM   2242  CG1 VAL A 133      64.130  64.869  91.274  1.00  0.00           C
ATOM   2246  CG2 VAL A 133      64.328  64.160  93.664  1.00  0.00           C
ATOM   2250  C   VAL A 133      62.979  67.380  92.094  1.00  0.00           C
ATOM   2251  O   VAL A 133      63.740  68.029  91.374  1.00  0.00           O
ATOM   2252  N   LYS A 134      61.648  67.520  91.984  1.00  0.00           N
ATOM   2254  CA  LYS A 134      61.009  68.429  91.054  1.00  0.00           C
ATOM   2256  CB  LYS A 134      59.458  68.259  91.184  1.00  0.00           C
ATOM   2259  CG  LYS A 134      58.610  68.819  90.024  1.00  0.00           C
ATOM   2262  CD  LYS A 134      58.418  70.340  89.984  1.00  0.00           C
ATOM   2265  CE  LYS A 134      57.638  70.910  91.164  1.00  0.00           C
ATOM   2268  NZ  LYS A 134      56.209  70.550  91.044  1.00  0.00           N
ATOM   2272  C   LYS A 134      61.420  69.890  91.284  1.00  0.00           C
ATOM   2273  O   LYS A 134      61.810  70.590  90.354  1.00  0.00           O
ATOM   2274  N   GLN A 135      61.399  70.389  92.544  1.00  0.00           N
ATOM   2276  CA  GLN A 135      61.819  71.750  92.864  1.00  0.00           C
ATOM   2278  CB  GLN A 135      61.549  72.090  94.354  1.00  0.00           C
ATOM   2281  CG  GLN A 135      61.939  73.539  94.774  1.00  0.00           C
ATOM   2284  CD  GLN A 135      63.278  73.630  95.534  1.00  0.00           C
ATOM   2285  OE1 GLN A 135      64.299  74.119  95.044  1.00  0.00           O
ATOM   2286  NE2 GLN A 135      63.239  73.180  96.814  1.00  0.00           N
ATOM   2289  C   GLN A 135      63.270  72.090  92.524  1.00  0.00           C
ATOM   2290  O   GLN A 135      63.569  73.130  91.914  1.00  0.00           O
ATOM   2291  N   GLU A 136      64.218  71.210  92.854  1.00  0.00           N
ATOM   2293  CA  GLU A 136      65.590  71.389  92.424  1.00  0.00           C
ATOM   2295  CB  GLU A 136      66.549  70.439  93.154  1.00  0.00           C
ATOM   2298  CG  GLU A 136      66.310  68.930  92.934  1.00  0.00           C
ATOM   2301  CD  GLU A 136      67.240  68.130  93.814  1.00  0.00           C
ATOM   2302  OE1 GLU A 136      68.130  68.770  94.424  1.00  0.00           O
ATOM   2303  OE2 GLU A 136      67.100  66.880  93.894  1.00  0.00           O
ATOM   2304  C   GLU A 136      65.819  71.350  90.924  1.00  0.00           C
ATOM   2305  O   GLU A 136      66.609  72.140  90.414  1.00  0.00           O
ATOM   2306  N   MET A 137      65.138  70.460  90.164  1.00  0.00           N
ATOM   2308  CA  MET A 137      65.229  70.460  88.714  1.00  0.00           C
ATOM   2310  CB  MET A 137      64.569  69.210  88.094  1.00  0.00           C
ATOM   2313  CG  MET A 137      65.248  67.860  88.434  1.00  0.00           C
ATOM   2316  SD  MET A 137      66.938  67.680  87.794  1.00  0.00           S
ATOM   2317  CE  MET A 137      67.820  68.320  89.264  1.00  0.00           C
ATOM   2321  C   MET A 137      64.729  71.730  88.044  1.00  0.00           C
ATOM   2322  O   MET A 137      65.388  72.270  87.154  1.00  0.00           O
ATOM   2323  N   LEU A 138      63.579  72.270  88.494  1.00  0.00           N
ATOM   2325  CA  LEU A 138      63.119  73.579  88.064  1.00  0.00           C
ATOM   2327  CB  LEU A 138      61.750  73.910  88.704  1.00  0.00           C
ATOM   2330  CG  LEU A 138      60.598  72.960  88.314  1.00  0.00           C
ATOM   2332  CD1 LEU A 138      59.270  73.570  88.764  1.00  0.00           C
ATOM   2336  CD2 LEU A 138      60.578  72.579  86.824  1.00  0.00           C
ATOM   2340  C   LEU A 138      64.078  74.710  88.404  1.00  0.00           C
ATOM   2341  O   LEU A 138      64.348  75.579  87.584  1.00  0.00           O
ATOM   2342  N   ALA A 139      64.640  74.730  89.624  1.00  0.00           N
ATOM   2344  CA  ALA A 139      65.560  75.750  90.084  1.00  0.00           C
ATOM   2346  CB  ALA A 139      65.840  75.509  91.564  1.00  0.00           C
ATOM   2350  C   ALA A 139      66.868  75.820  89.314  1.00  0.00           C
ATOM   2351  O   ALA A 139      67.428  76.899  89.084  1.00  0.00           O
ATOM   2352  N   VAL A 140      67.410  74.649  88.894  1.00  0.00           N
ATOM   2354  CA  VAL A 140      68.468  74.619  87.904  1.00  0.00           C
ATOM   2356  CB  VAL A 140      69.049  73.230  87.664  1.00  0.00           C
ATOM   2358  CG1 VAL A 140      70.060  73.270  86.504  1.00  0.00           C
ATOM   2362  CG2 VAL A 140      69.740  72.740  88.954  1.00  0.00           C
ATOM   2366  C   VAL A 140      68.028  75.220  86.594  1.00  0.00           C
ATOM   2367  O   VAL A 140      68.700  76.119  86.094  1.00  0.00           O
ATOM   2368  N   ALA A 141      66.868  74.800  86.044  1.00  0.00           N
ATOM   2370  CA  ALA A 141      66.350  75.270  84.784  1.00  0.00           C
ATOM   2372  CB  ALA A 141      65.068  74.490  84.474  1.00  0.00           C
ATOM   2376  C   ALA A 141      66.090  76.779  84.734  1.00  0.00           C
ATOM   2377  O   ALA A 141      66.479  77.439  83.774  1.00  0.00           O
ATOM   2378  N   THR A 142      65.460  77.380  85.774  1.00  0.00           N
ATOM   2380  CA  THR A 142      65.258  78.829  85.884  1.00  0.00           C
ATOM   2382  CB  THR A 142      64.388  79.279  87.064  1.00  0.00           C
ATOM   2384  OG1 THR A 142      64.920  78.900  88.334  1.00  0.00           O
ATOM   2386  CG2 THR A 142      63.020  78.630  86.994  1.00  0.00           C
ATOM   2390  C   THR A 142      66.560  79.600  85.964  1.00  0.00           C
ATOM   2391  O   THR A 142      66.770  80.560  85.234  1.00  0.00           O
ATOM   2392  N   ARG A 143      67.529  79.130  86.784  1.00  0.00           N
ATOM   2394  CA  ARG A 143      68.888  79.670  86.854  1.00  0.00           C
ATOM   2396  CB  ARG A 143      69.748  78.880  87.874  1.00  0.00           C
ATOM   2399  CG  ARG A 143      71.229  79.320  87.924  1.00  0.00           C
ATOM   2402  CD  ARG A 143      72.218  78.460  88.724  1.00  0.00           C
ATOM   2405  NE  ARG A 143      72.280  77.140  88.014  1.00  0.00           N
ATOM   2407  CZ  ARG A 143      73.319  76.319  87.954  1.00  0.00           C
ATOM   2408  NH1 ARG A 143      74.438  76.490  88.614  1.00  0.00           N
ATOM   2411  NH2 ARG A 143      73.200  75.249  87.194  1.00  0.00           N
ATOM   2414  C   ARG A 143      69.578  79.630  85.504  1.00  0.00           C
ATOM   2415  O   ARG A 143      70.310  80.550  85.114  1.00  0.00           O
ATOM   2416  N   GLU A 144      69.299  78.560  84.754  1.00  0.00           N
ATOM   2418  CA  GLU A 144      69.910  78.259  83.484  1.00  0.00           C
ATOM   2420  CB  GLU A 144      69.979  76.719  83.294  1.00  0.00           C
ATOM   2423  CG  GLU A 144      71.139  76.270  82.384  1.00  0.00           C
ATOM   2426  CD  GLU A 144      72.479  76.530  83.044  1.00  0.00           C
ATOM   2427  OE1 GLU A 144      72.910  75.730  83.914  1.00  0.00           O
ATOM   2428  OE2 GLU A 144      73.160  77.499  82.624  1.00  0.00           O
ATOM   2429  C   GLU A 144      69.090  78.900  82.364  1.00  0.00           C
ATOM   2430  O   GLU A 144      69.310  78.590  81.194  1.00  0.00           O
ATOM   2431  N   GLY A 145      68.160  79.829  82.714  1.00  0.00           N
ATOM   2433  CA  GLY A 145      67.428  80.750  81.864  1.00  0.00           C
ATOM   2436  C   GLY A 145      66.350  80.160  81.004  1.00  0.00           C
ATOM   2437  O   GLY A 145      65.990  80.740  79.984  1.00  0.00           O
ATOM   2438  N   PHE A 146      65.819  78.990  81.384  1.00  0.00           N
ATOM   2440  CA  PHE A 146      64.688  78.399  80.704  1.00  0.00           C
ATOM   2442  CB  PHE A 146      64.799  76.860  80.644  1.00  0.00           C
ATOM   2445  CG  PHE A 146      65.949  76.369  79.814  1.00  0.00           C
ATOM   2446  CD1 PHE A 146      67.248  76.319  80.354  1.00  0.00           C
ATOM   2448  CE1 PHE A 146      68.299  75.750  79.634  1.00  0.00           C
ATOM   2450  CZ  PHE A 146      68.060  75.189  78.384  1.00  0.00           C
ATOM   2452  CD2 PHE A 146      65.718  75.780  78.564  1.00  0.00           C
ATOM   2454  CE2 PHE A 146      66.758  75.180  77.854  1.00  0.00           C
ATOM   2456  C   PHE A 146      63.410  78.770  81.444  1.00  0.00           C
ATOM   2457  O   PHE A 146      63.418  78.990  82.654  1.00  0.00           O
ATOM   2458  N   ASP A 147      62.270  78.869  80.724  1.00  0.00           N
ATOM   2460  CA  ASP A 147      60.988  79.040  81.374  1.00  0.00           C
ATOM   2462  CB  ASP A 147      60.060  79.859  80.454  1.00  0.00           C
ATOM   2465  CG  ASP A 147      58.720  80.150  81.114  1.00  0.00           C
ATOM   2466  OD1 ASP A 147      58.639  80.109  82.364  1.00  0.00           O
ATOM   2467  OD2 ASP A 147      57.789  80.509  80.344  1.00  0.00           O
ATOM   2468  C   ASP A 147      60.398  77.689  81.804  1.00  0.00           C
ATOM   2469  O   ASP A 147      60.130  76.820  80.984  1.00  0.00           O
ATOM   2470  N   VAL A 148      60.219  77.460  83.124  1.00  0.00           N
ATOM   2472  CA  VAL A 148      59.720  76.200  83.684  1.00  0.00           C
ATOM   2474  CB  VAL A 148      60.000  76.039  85.174  1.00  0.00           C
ATOM   2476  CG1 VAL A 148      61.508  76.010  85.384  1.00  0.00           C
ATOM   2480  CG2 VAL A 148      59.299  77.119  86.024  1.00  0.00           C
ATOM   2484  C   VAL A 148      58.239  76.039  83.534  1.00  0.00           C
ATOM   2485  O   VAL A 148      57.680  74.960  83.734  1.00  0.00           O
ATOM   2486  N   SER A 149      57.529  77.119  83.204  1.00  0.00           N
ATOM   2488  CA  SER A 149      56.100  77.070  83.004  1.00  0.00           C
ATOM   2490  CB  SER A 149      55.578  78.499  83.064  1.00  0.00           C
ATOM   2493  OG  SER A 149      55.668  78.999  84.404  1.00  0.00           O
ATOM   2495  C   SER A 149      55.739  76.329  81.714  1.00  0.00           C
ATOM   2496  O   SER A 149      54.729  75.640  81.634  1.00  0.00           O
ATOM   2497  N   LYS A 150      56.648  76.380  80.714  1.00  0.00           N
ATOM   2499  CA  LYS A 150      56.539  75.669  79.444  1.00  0.00           C
ATOM   2501  CB  LYS A 150      57.729  76.060  78.534  1.00  0.00           C
ATOM   2504  CG  LYS A 150      57.880  77.550  78.184  1.00  0.00           C
ATOM   2507  CD  LYS A 150      59.148  77.820  77.354  1.00  0.00           C
ATOM   2510  CE  LYS A 150      59.218  77.020  76.034  1.00  0.00           C
ATOM   2513  NZ  LYS A 150      60.398  77.439  75.264  1.00  0.00           N
ATOM   2517  C   LYS A 150      56.539  74.139  79.524  1.00  0.00           C
ATOM   2518  O   LYS A 150      56.329  73.460  78.504  1.00  0.00           O
ATOM   2519  N   PHE A 151      56.788  73.560  80.714  1.00  0.00           N
ATOM   2521  CA  PHE A 151      56.739  72.130  80.944  1.00  0.00           C
ATOM   2523  CB  PHE A 151      57.378  71.710  82.304  1.00  0.00           C
ATOM   2526  CG  PHE A 151      58.888  71.670  82.284  1.00  0.00           C
ATOM   2527  CD1 PHE A 151      59.569  70.810  81.404  1.00  0.00           C
ATOM   2529  CE1 PHE A 151      60.960  70.660  81.474  1.00  0.00           C
ATOM   2531  CZ  PHE A 151      61.688  71.369  82.434  1.00  0.00           C
ATOM   2533  CD2 PHE A 151      59.640  72.390  83.234  1.00  0.00           C
ATOM   2535  CE2 PHE A 151      61.030  72.249  83.304  1.00  0.00           C
ATOM   2537  C   PHE A 151      55.349  71.530  80.824  1.00  0.00           C
ATOM   2538  O   PHE A 151      54.398  71.850  81.544  1.00  0.00           O
ATOM   2539  N   ILE A 152      55.208  70.560  79.914  1.00  0.00           N
ATOM   2541  CA  ILE A 152      54.130  69.609  79.924  1.00  0.00           C
ATOM   2543  CB  ILE A 152      53.868  69.020  78.544  1.00  0.00           C
ATOM   2545  CG2 ILE A 152      52.708  68.000  78.624  1.00  0.00           C
ATOM   2549  CG1 ILE A 152      53.569  70.130  77.504  1.00  0.00           C
ATOM   2552  CD  ILE A 152      53.639  69.600  76.064  1.00  0.00           C
ATOM   2556  C   ILE A 152      54.548  68.499  80.864  1.00  0.00           C
ATOM   2557  O   ILE A 152      55.500  67.780  80.604  1.00  0.00           O
ATOM   2558  N   TRP A 153      53.860  68.340  82.004  1.00  0.00           N
ATOM   2560  CA  TRP A 153      54.020  67.210  82.884  1.00  0.00           C
ATOM   2562  CB  TRP A 153      53.358  67.460  84.254  1.00  0.00           C
ATOM   2565  CG  TRP A 153      53.969  68.660  84.904  1.00  0.00           C
ATOM   2566  CD1 TRP A 153      53.590  69.969  84.754  1.00  0.00           C
ATOM   2568  NE1 TRP A 153      54.580  70.789  85.224  1.00  0.00           N
ATOM   2570  CE2 TRP A 153      55.609  70.040  85.694  1.00  0.00           C
ATOM   2571  CD2 TRP A 153      55.250  68.679  85.544  1.00  0.00           C
ATOM   2572  CE3 TRP A 153      56.118  67.680  85.994  1.00  0.00           C
ATOM   2574  CZ3 TRP A 153      57.329  68.070  86.574  1.00  0.00           C
ATOM   2576  CZ2 TRP A 153      56.828  70.420  86.214  1.00  0.00           C
ATOM   2578  CH2 TRP A 153      57.688  69.410  86.654  1.00  0.00           C
ATOM   2580  C   TRP A 153      53.428  65.999  82.214  1.00  0.00           C
ATOM   2581  O   TRP A 153      52.248  65.960  81.874  1.00  0.00           O
ATOM   2582  N   VAL A 154      54.250  64.980  81.934  1.00  0.00           N
ATOM   2584  CA  VAL A 154      53.839  63.850  81.144  1.00  0.00           C
ATOM   2586  CB  VAL A 154      55.040  63.140  80.564  1.00  0.00           C
ATOM   2588  CG1 VAL A 154      54.668  61.930  79.674  1.00  0.00           C
ATOM   2592  CG2 VAL A 154      55.778  64.160  79.714  1.00  0.00           C
ATOM   2596  C   VAL A 154      52.979  62.939  81.984  1.00  0.00           C
ATOM   2597  O   VAL A 154      53.168  62.790  83.194  1.00  0.00           O
ATOM   2598  N   GLN A 155      51.950  62.309  81.394  1.00  0.00           N
ATOM   2600  CA  GLN A 155      51.269  61.230  82.054  1.00  0.00           C
ATOM   2602  CB  GLN A 155      49.979  60.840  81.314  1.00  0.00           C
ATOM   2605  CG  GLN A 155      48.888  61.930  81.284  1.00  0.00           C
ATOM   2608  CD  GLN A 155      48.288  62.150  82.664  1.00  0.00           C
ATOM   2609  OE1 GLN A 155      48.920  62.039  83.714  1.00  0.00           O
ATOM   2610  NE2 GLN A 155      46.989  62.490  82.704  1.00  0.00           N
ATOM   2613  C   GLN A 155      52.150  60.009  82.184  1.00  0.00           C
ATOM   2614  O   GLN A 155      52.630  59.459  81.194  1.00  0.00           O
ATOM   2615  N   GLN A 156      52.350  59.529  83.414  1.00  0.00           N
ATOM   2617  CA  GLN A 156      53.109  58.340  83.714  1.00  0.00           C
ATOM   2619  CB  GLN A 156      54.450  58.699  84.414  1.00  0.00           C
ATOM   2622  CG  GLN A 156      55.458  59.430  83.494  1.00  0.00           C
ATOM   2625  CD  GLN A 156      55.868  58.559  82.304  1.00  0.00           C
ATOM   2626  OE1 GLN A 156      55.569  57.360  82.224  1.00  0.00           O
ATOM   2627  NE2 GLN A 156      56.578  59.170  81.334  1.00  0.00           N
ATOM   2630  C   GLN A 156      52.210  57.500  84.594  1.00  0.00           C
ATOM   2631  O   GLN A 156      51.188  58.020  85.044  1.00  0.00           O
ATOM   2632  N   PRO A 157      52.410  56.210  84.834  1.00  0.00           N
ATOM   2633  CD  PRO A 157      53.340  55.369  84.084  1.00  0.00           C
ATOM   2636  CA  PRO A 157      51.918  55.550  86.044  1.00  0.00           C
ATOM   2638  CB  PRO A 157      52.670  54.209  86.064  1.00  0.00           C
ATOM   2641  CG  PRO A 157      53.000  53.970  84.594  1.00  0.00           C
ATOM   2644  C   PRO A 157      52.150  56.350  87.314  1.00  0.00           C
ATOM   2645  O   PRO A 157      53.160  57.039  87.374  1.00  0.00           O
ATOM   2646  N   GLY A 158      51.250  56.280  88.314  1.00  0.00           N
ATOM   2648  CA  GLY A 158      51.430  57.020  89.574  1.00  0.00           C
ATOM   2651  C   GLY A 158      52.589  56.560  90.494  1.00  0.00           C
ATOM   2652  OT1 GLY A 158      53.000  55.369  90.394  1.00  0.00           O
ATOM   2653  OT2 GLY A 158      53.028  57.369  91.354  1.00  0.00           O
ATOM   2654  NH3 POPEB 159      21.019 111.370  64.654  1.00  0.00           N
ATOM   2658  C12 POPEB 159      19.528 111.209  64.514  1.00  0.00           C
ATOM   2661  C11 POPEB 159      18.949 110.289  65.604  1.00  0.00           C
ATOM   2664  P   POPEB 159      16.948 108.639  65.944  1.00  0.00           P
ATOM   2665  O13 POPEB 159      17.599 108.390  67.244  1.00  0.00           O
ATOM   2666  O14 POPEB 159      15.469 108.770  65.974  1.00  0.00           O
ATOM   2667  O11 POPEB 159      17.180 107.469  64.904  1.00  0.00           O
ATOM   2668  O12 POPEB 159      17.599 109.920  65.274  1.00  0.00           O
ATOM   2669  C1  POPEB 159      17.978 107.540  63.724  1.00  0.00           C
ATOM   2672  C2  POPEB 159      17.159 107.469  62.404  1.00  0.00           C
ATOM   2674  O21 POPEB 159      18.039 107.350  61.274  1.00  0.00           O
ATOM   2675  C21 POPEB 159      18.519 108.399  60.624  1.00  0.00           C
ATOM   2676  O22 POPEB 159      18.250 109.570  60.844  1.00  0.00           O
ATOM   2677  C22 POPEB 159      19.579 107.960  59.604  1.00  0.00           C
ATOM   2680  C3  POPEB 159      16.089 108.600  62.304  1.00  0.00           C
ATOM   2683  O31 POPEB 159      15.259 108.410  61.134  1.00  0.00           O
ATOM   2684  C31 POPEB 159      14.068 107.880  61.354  1.00  0.00           C
ATOM   2685  O32 POPEB 159      13.629 107.579  62.454  1.00  0.00           O
ATOM   2686  C32 POPEB 159      13.209 108.040  60.084  1.00  0.00           C
ATOM   2689  C23 POPEB 159      18.999 107.459  58.264  1.00  0.00           C
ATOM   2692  C24 POPEB 159      20.068 106.759  57.394  1.00  0.00           C
ATOM   2695  C25 POPEB 159      19.469 106.079  56.164  1.00  0.00           C
ATOM   2698  C26 POPEB 159      20.369 105.020  55.504  1.00  0.00           C
ATOM   2701  C27 POPEB 159      19.579 104.130  54.524  1.00  0.00           C
ATOM   2704  C28 POPEB 159      20.380 102.939  53.954  1.00  0.00           C
ATOM   2707  C29 POPEB 159      21.019 103.189  52.614  1.00  0.00           C
ATOM   2709 0C21 POPEB 159      22.330 103.370  52.364  1.00  0.00           C
ATOM   2711 1C21 POPEB 159      23.459 103.410  53.354  1.00  0.00           C
ATOM   2714 2C21 POPEB 159      24.590 102.430  52.964  1.00  0.00           C
ATOM   2717 3C21 POPEB 159      24.208 100.960  53.194  1.00  0.00           C
ATOM   2720 4C21 POPEB 159      25.399 100.009  52.994  1.00  0.00           C
ATOM   2723 5C21 POPEB 159      25.160  98.600  53.564  1.00  0.00           C
ATOM   2726 6C21 POPEB 159      25.179  98.569  55.104  1.00  0.00           C
ATOM   2729 7C21 POPEB 159      25.009  97.170  55.684  1.00  0.00           C
ATOM   2732 8C21 POPEB 159      25.049  97.140  57.224  1.00  0.00           C
ATOM   2736  C33 POPEB 159      13.869 107.960  58.674  1.00  0.00           C
ATOM   2739  C34 POPEB 159      12.809 108.380  57.634  1.00  0.00           C
ATOM   2742  C35 POPEB 159      13.239 108.460  56.154  1.00  0.00           C
ATOM   2745  C36 POPEB 159      13.039 107.160  55.354  1.00  0.00           C
ATOM   2748  C37 POPEB 159      12.768 107.410  53.854  1.00  0.00           C
ATOM   2751  C38 POPEB 159      12.639 106.119  53.044  1.00  0.00           C
ATOM   2754  C39 POPEB 159      12.128 106.320  51.604  1.00  0.00           C
ATOM   2757 0C31 POPEB 159      13.068 107.140  50.704  1.00  0.00           C
ATOM   2760 1C31 POPEB 159      12.759 106.969  49.204  1.00  0.00           C
ATOM   2763 2C31 POPEB 159      13.599 107.889  48.294  1.00  0.00           C
ATOM   2766 3C31 POPEB 159      12.949 109.270  48.114  1.00  0.00           C
ATOM   2769 4C31 POPEB 159      13.799 110.280  47.314  1.00  0.00           C
ATOM   2772 5C31 POPEB 159      13.369 111.720  47.624  1.00  0.00           C
ATOM   2775 6C31 POPEB 159      13.949 112.800  46.704  1.00  0.00           C
ATOM   2779  NH3 POPEC 160     110.229  44.050  27.404  1.00  0.00           N
ATOM   2783  C12 POPEC 160     111.688  44.380  27.594  1.00  0.00           C
ATOM   2786  C11 POPEC 160     112.439  44.300  26.254  1.00  0.00           C
ATOM   2789  P   POPEC 160     114.869  43.349  26.494  1.00  0.00           P
ATOM   2790  O13 POPEC 160     114.179  42.150  26.994  1.00  0.00           O
ATOM   2791  O14 POPEC 160     115.529  43.239  25.174  1.00  0.00           O
ATOM   2792  O11 POPEC 160     115.898  43.800  27.604  1.00  0.00           O
ATOM   2793  O12 POPEC 160     113.829  44.529  26.444  1.00  0.00           O
ATOM   2794  C1  POPEC 160     116.180  45.150  27.984  1.00  0.00           C
ATOM   2797  C2  POPEC 160     116.218  45.369  29.534  1.00  0.00           C
ATOM   2799  O21 POPEC 160     116.950  44.300  30.184  1.00  0.00           O
ATOM   2800  C21 POPEC 160     116.379  43.570  31.144  1.00  0.00           C
ATOM   2801  O22 POPEC 160     116.670  43.650  32.324  1.00  0.00           O
ATOM   2802  C22 POPEC 160     115.389  42.550  30.564  1.00  0.00           C
ATOM   2805  C3  POPEC 160     114.779  45.700  30.074  1.00  0.00           C
ATOM   2808  O31 POPEC 160     114.529  45.500  31.484  1.00  0.00           O
ATOM   2809  C31 POPEC 160     114.919  46.439  32.324  1.00  0.00           C
ATOM   2810  O32 POPEC 160     115.569  47.430  32.034  1.00  0.00           O
ATOM   2811  C32 POPEC 160     114.410  46.080  33.734  1.00  0.00           C
ATOM   2814  C23 POPEC 160     114.109  42.320  31.394  1.00  0.00           C
ATOM   2817  C24 POPEC 160     113.130  41.390  30.654  1.00  0.00           C
ATOM   2820  C25 POPEC 160     111.898  40.950  31.474  1.00  0.00           C
ATOM   2823  C26 POPEC 160     112.318  40.140  32.714  1.00  0.00           C
ATOM   2826  C27 POPEC 160     111.290  39.150  33.264  1.00  0.00           C
ATOM   2829  C28 POPEC 160     111.859  38.200  34.344  1.00  0.00           C
ATOM   2832  C29 POPEC 160     112.038  38.820  35.714  1.00  0.00           C
ATOM   2834 0C21 POPEC 160     111.339  38.530  36.834  1.00  0.00           C
ATOM   2836 1C21 POPEC 160     110.180  37.570  36.964  1.00  0.00           C
ATOM   2839 2C21 POPEC 160     110.320  36.610  38.144  1.00  0.00           C
ATOM   2842 3C21 POPEC 160     109.620  37.090  39.424  1.00  0.00           C
ATOM   2845 4C21 POPEC 160     109.939  36.149  40.594  1.00  0.00           C
ATOM   2848 5C21 POPEC 160     108.809  36.040  41.624  1.00  0.00           C
ATOM   2851 6C21 POPEC 160     108.298  37.399  42.124  1.00  0.00           C
ATOM   2854 7C21 POPEC 160     107.360  37.220  43.314  1.00  0.00           C
ATOM   2857 8C21 POPEC 160     106.898  38.530  43.954  1.00  0.00           C
ATOM   2861  C33 POPEC 160     115.308  46.550  34.914  1.00  0.00           C
ATOM   2864  C34 POPEC 160     115.129  45.649  36.154  1.00  0.00           C
ATOM   2867  C35 POPEC 160     115.548  46.280  37.494  1.00  0.00           C
ATOM   2870  C36 POPEC 160     116.859  45.719  38.074  1.00  0.00           C
ATOM   2873  C37 POPEC 160     117.048  46.199  39.514  1.00  0.00           C
ATOM   2876  C38 POPEC 160     118.258  45.599  40.254  1.00  0.00           C
ATOM   2879  C39 POPEC 160     118.349  46.189  41.674  1.00  0.00           C
ATOM   2882 0C31 POPEC 160     119.030  45.300  42.714  1.00  0.00           C
ATOM   2885 1C31 POPEC 160     118.459  45.599  44.114  1.00  0.00           C
ATOM   2888 2C31 POPEC 160     119.058  44.780  45.264  1.00  0.00           C
ATOM   2891 3C31 POPEC 160     120.560  45.050  45.464  1.00  0.00           C
ATOM   2894 4C31 POPEC 160     121.099  44.529  46.804  1.00  0.00           C
ATOM   2897 5C31 POPEC 160     122.608  44.770  46.924  1.00  0.00           C
ATOM   2900 6C31 POPEC 160     123.218  44.279  48.244  1.00  0.00           C
ATOM   2904  NH3 POPED 161     110.779 109.860  26.544  1.00  0.00           N
ATOM   2908  C12 POPED 161     109.639 110.070  25.584  1.00  0.00           C
ATOM   2911  C11 POPED 161     109.368 108.820  24.734  1.00  0.00           C
ATOM   2914  P   POPED 161     110.749 106.990  23.504  1.00  0.00           P
ATOM   2915  O13 POPED 161     109.620 106.050  23.554  1.00  0.00           O
ATOM   2916  O14 POPED 161     111.040 107.640  22.204  1.00  0.00           O
ATOM   2917  O11 POPED 161     112.038 106.259  24.014  1.00  0.00           O
ATOM   2918  O12 POPED 161     110.590 108.110  24.594  1.00  0.00           O
ATOM   2919  C1  POPED 161     112.369 106.180  25.404  1.00  0.00           C
ATOM   2922  C2  POPED 161     111.299 105.369  26.194  1.00  0.00           C
ATOM   2924  O21 POPED 161     111.590 105.289  27.614  1.00  0.00           O
ATOM   2925  C21 POPED 161     111.339 106.390  28.294  1.00  0.00           C
ATOM   2926  O22 POPED 161     111.299 107.520  27.834  1.00  0.00           O
ATOM   2927  C22 POPED 161     110.919 106.069  29.724  1.00  0.00           C
ATOM   2930  C3  POPED 161     111.160 103.950  25.554  1.00  0.00           C
ATOM   2933  O31 POPED 161     111.399 102.880  26.484  1.00  0.00           O
ATOM   2934  C31 POPED 161     110.429 102.730  27.374  1.00  0.00           C
ATOM   2935  O32 POPED 161     109.319 103.230  27.314  1.00  0.00           O
ATOM   2936  C32 POPED 161     110.998 101.960  28.574  1.00  0.00           C
ATOM   2939  C23 POPED 161     112.120 105.859  30.654  1.00  0.00           C
ATOM   2942  C24 POPED 161     111.850 106.399  32.064  1.00  0.00           C
ATOM   2945  C25 POPED 161     113.130 106.550  32.894  1.00  0.00           C
ATOM   2948  C26 POPED 161     113.410 105.369  33.834  1.00  0.00           C
ATOM   2951  C27 POPED 161     114.340 105.800  34.974  1.00  0.00           C
ATOM   2954  C28 POPED 161     114.849 104.620  35.824  1.00  0.00           C
ATOM   2957  C29 POPED 161     115.499 105.109  37.094  1.00  0.00           C
ATOM   2959 0C21 POPED 161     115.968 104.340  38.084  1.00  0.00           C
ATOM   2961 1C21 POPED 161     115.919 102.830  38.114  1.00  0.00           C
ATOM   2964 2C21 POPED 161     115.438 102.260  39.464  1.00  0.00           C
ATOM   2967 3C21 POPED 161     115.399 100.719  39.434  1.00  0.00           C
ATOM   2970 4C21 POPED 161     114.578 100.099  40.574  1.00  0.00           C
ATOM   2973 5C21 POPED 161     113.078 100.369  40.434  1.00  0.00           C
ATOM   2976 6C21 POPED 161     112.218  99.740  41.534  1.00  0.00           C
ATOM   2979 7C21 POPED 161     110.788 100.260  41.444  1.00  0.00           C
ATOM   2982 8C21 POPED 161     109.790  99.550  42.364  1.00  0.00           C
ATOM   2986  C33 POPED 161     110.059 102.009  29.794  1.00  0.00           C
ATOM   2989  C34 POPED 161     110.718 101.600  31.104  1.00  0.00           C
ATOM   2992  C35 POPED 161     109.849 101.980  32.314  1.00  0.00           C
ATOM   2995  C36 POPED 161     110.508 101.660  33.664  1.00  0.00           C
ATOM   2998  C37 POPED 161     110.289 102.770  34.704  1.00  0.00           C
ATOM   3001  C38 POPED 161     111.099 102.579  35.994  1.00  0.00           C
ATOM   3004  C39 POPED 161     111.160 103.870  36.814  1.00  0.00           C
ATOM   3007 0C31 POPED 161     111.798 103.740  38.204  1.00  0.00           C
ATOM   3010 1C31 POPED 161     111.919 105.130  38.854  1.00  0.00           C
ATOM   3013 2C31 POPED 161     112.349 105.160  40.334  1.00  0.00           C
ATOM   3016 3C31 POPED 161     112.528 106.609  40.784  1.00  0.00           C
ATOM   3019 4C31 POPED 161     113.060 106.819  42.214  1.00  0.00           C
ATOM   3022 5C31 POPED 161     113.148 108.320  42.544  1.00  0.00           C
ATOM   3025 6C31 POPED 161     113.650 108.660  43.944  1.00  0.00           C
ATOM   3029  NH3 POPEE 162      67.868 109.570  22.464  1.00  0.00           N
ATOM   3033  C12 POPEE 162      69.148 109.090  21.844  1.00  0.00           C
ATOM   3036  C11 POPEE 162      68.898 107.869  20.954  1.00  0.00           C
ATOM   3039  P   POPEE 162      68.100 105.420  21.564  1.00  0.00           P
ATOM   3040  O13 POPEE 162      66.999 104.889  20.734  1.00  0.00           O
ATOM   3041  O14 POPEE 162      69.490 105.000  21.254  1.00  0.00           O
ATOM   3042  O11 POPEE 162      67.849 105.060  23.054  1.00  0.00           O
ATOM   3043  O12 POPEE 162      68.020 106.990  21.624  1.00  0.00           O
ATOM   3044  C1  POPEE 162      68.840 105.439  23.994  1.00  0.00           C
ATOM   3047  C2  POPEE 162      68.498 104.730  25.294  1.00  0.00           C
ATOM   3049  O21 POPEE 162      69.340 105.309  26.294  1.00  0.00           O
ATOM   3050  C21 POPEE 162      68.828 105.820  27.434  1.00  0.00           C
ATOM   3051  O22 POPEE 162      69.410 106.679  28.074  1.00  0.00           O
ATOM   3052  C22 POPEE 162      67.560 105.140  27.964  1.00  0.00           C
ATOM   3055  C3  POPEE 162      68.729 103.200  25.154  1.00  0.00           C
ATOM   3058  O31 POPEE 162      67.729 102.430  25.854  1.00  0.00           O
ATOM   3059  C31 POPEE 162      68.090 101.819  26.974  1.00  0.00           C
ATOM   3060  O32 POPEE 162      69.239 101.759  27.394  1.00  0.00           O
ATOM   3061  C32 POPEE 162      66.850 101.320  27.704  1.00  0.00           C
ATOM   3064  C23 POPEE 162      66.430 106.139  28.334  1.00  0.00           C
ATOM   3067  C24 POPEE 162      65.590 105.669  29.524  1.00  0.00           C
ATOM   3070  C25 POPEE 162      66.450 105.490  30.784  1.00  0.00           C
ATOM   3073  C26 POPEE 162      65.688 105.490  32.104  1.00  0.00           C
ATOM   3076  C27 POPEE 162      66.688 105.499  33.264  1.00  0.00           C
ATOM   3079  C28 POPEE 162      66.020 105.460  34.644  1.00  0.00           C
ATOM   3082  C29 POPEE 162      67.090 105.389  35.704  1.00  0.00           C
ATOM   3084 0C21 POPEE 162      67.240 104.410  36.604  1.00  0.00           C
ATOM   3086 1C21 POPEE 162      66.328 103.219  36.744  1.00  0.00           C
ATOM   3089 2C21 POPEE 162      66.430 102.479  38.094  1.00  0.00           C
ATOM   3092 3C21 POPEE 162      66.060 103.340  39.304  1.00  0.00           C
ATOM   3095 4C21 POPEE 162      65.928 102.479  40.574  1.00  0.00           C
ATOM   3098 5C21 POPEE 162      65.609 103.300  41.834  1.00  0.00           C
ATOM   3101 6C21 POPEE 162      65.368 102.380  43.034  1.00  0.00           C
ATOM   3104 7C21 POPEE 162      65.380 103.119  44.384  1.00  0.00           C
ATOM   3107 8C21 POPEE 162      65.340 102.160  45.574  1.00  0.00           C
ATOM   3111  C33 POPEE 162      67.130 100.800  29.134  1.00  0.00           C
ATOM   3114  C34 POPEE 162      67.428 101.930  30.114  1.00  0.00           C
ATOM   3117  C35 POPEE 162      67.670 101.450  31.554  1.00  0.00           C
ATOM   3120  C36 POPEE 162      66.380 101.119  32.304  1.00  0.00           C
ATOM   3123  C37 POPEE 162      66.648 100.550  33.704  1.00  0.00           C
ATOM   3126  C38 POPEE 162      65.388 100.359  34.544  1.00  0.00           C
ATOM   3129  C39 POPEE 162      64.489  99.230  34.034  1.00  0.00           C
ATOM   3132 0C31 POPEE 162      63.379  98.870  35.034  1.00  0.00           C
ATOM   3135 1C31 POPEE 162      62.299  97.990  34.394  1.00  0.00           C
ATOM   3138 2C31 POPEE 162      61.339  97.360  35.404  1.00  0.00           C
ATOM   3141 3C31 POPEE 162      59.878  97.820  35.254  1.00  0.00           C
ATOM   3144 4C31 POPEE 162      59.598  99.189  35.874  1.00  0.00           C
ATOM   3147 5C31 POPEE 162      58.098  99.469  36.024  1.00  0.00           C
ATOM   3150 6C31 POPEE 162      57.799 100.829  36.664  1.00  0.00           C
ATOM   3154  NH3 POPEF 163      90.740  21.830  22.104  1.00  0.00           N
ATOM   3158  C12 POPEF 163      89.590  21.910  21.174  1.00  0.00           C
ATOM   3161  C11 POPEF 163      88.708  20.670  21.374  1.00  0.00           C
ATOM   3164  P   POPEF 163      86.160  21.130  21.024  1.00  0.00           P
ATOM   3165  O13 POPEF 163      86.110  22.610  21.084  1.00  0.00           O
ATOM   3166  O14 POPEF 163      85.108  20.440  20.224  1.00  0.00           O
ATOM   3167  O11 POPEF 163      86.089  20.540  22.514  1.00  0.00           O
ATOM   3168  O12 POPEF 163      87.589  20.700  20.494  1.00  0.00           O
ATOM   3169  C1  POPEF 163      85.609  21.420  23.554  1.00  0.00           C
ATOM   3172  C2  POPEF 163      85.779  20.800  24.974  1.00  0.00           C
ATOM   3174  O21 POPEF 163      84.770  21.260  25.894  1.00  0.00           O
ATOM   3175  C21 POPEF 163      84.779  22.529  26.264  1.00  0.00           C
ATOM   3176  O22 POPEF 163      85.420  23.430  25.754  1.00  0.00           O
ATOM   3177  C22 POPEF 163      83.930  22.630  27.544  1.00  0.00           C
ATOM   3180  C3  POPEF 163      87.218  20.949  25.554  1.00  0.00           C
ATOM   3183  O31 POPEF 163      87.299  20.320  26.854  1.00  0.00           O
ATOM   3184  C31 POPEF 163      87.689  21.070  27.864  1.00  0.00           C
ATOM   3185  O32 POPEF 163      88.109  22.210  27.804  1.00  0.00           O
ATOM   3186  C32 POPEF 163      87.400  20.310  29.164  1.00  0.00           C
ATOM   3189  C23 POPEF 163      83.610  24.060  28.034  1.00  0.00           C
ATOM   3192  C24 POPEF 163      83.078  24.100  29.474  1.00  0.00           C
ATOM   3195  C25 POPEF 163      84.139  24.390  30.554  1.00  0.00           C
ATOM   3198  C26 POPEF 163      83.638  24.250  31.994  1.00  0.00           C
ATOM   3201  C27 POPEF 163      84.779  24.439  33.014  1.00  0.00           C
ATOM   3204  C28 POPEF 163      84.310  24.500  34.484  1.00  0.00           C
ATOM   3207  C29 POPEF 163      83.960  23.160  35.084  1.00  0.00           C
ATOM   3209 0C21 POPEF 163      84.508  22.610  36.184  1.00  0.00           C
ATOM   3211 1C21 POPEF 163      85.600  23.209  37.034  1.00  0.00           C
ATOM   3214 2C21 POPEF 163      85.140  24.380  37.934  1.00  0.00           C
ATOM   3217 3C21 POPEF 163      86.250  24.840  38.894  1.00  0.00           C
ATOM   3220 4C21 POPEF 163      86.010  26.260  39.434  1.00  0.00           C
ATOM   3223 5C21 POPEF 163      86.639  26.509  40.814  1.00  0.00           C
ATOM   3226 6C21 POPEF 163      85.928  25.720  41.914  1.00  0.00           C
ATOM   3229 7C21 POPEF 163      86.180  26.260  43.324  1.00  0.00           C
ATOM   3232 8C21 POPEF 163      85.189  25.709  44.354  1.00  0.00           C
ATOM   3236  C33 POPEF 163      88.148  20.949  30.354  1.00  0.00           C
ATOM   3239  C34 POPEF 163      88.039  20.210  31.694  1.00  0.00           C
ATOM   3242  C35 POPEF 163      88.489  21.100  32.864  1.00  0.00           C
ATOM   3245  C36 POPEF 163      88.689  20.350  34.194  1.00  0.00           C
ATOM   3248  C37 POPEF 163      89.090  21.290  35.334  1.00  0.00           C
ATOM   3251  C38 POPEF 163      89.249  20.590  36.694  1.00  0.00           C
ATOM   3254  C39 POPEF 163      89.660  21.590  37.784  1.00  0.00           C
ATOM   3257 0C31 POPEF 163      89.548  21.000  39.184  1.00  0.00           C
ATOM   3260 1C31 POPEF 163      89.748  22.060  40.274  1.00  0.00           C
ATOM   3263 2C31 POPEF 163      89.109  21.680  41.614  1.00  0.00           C
ATOM   3266 3C31 POPEF 163      87.579  21.680  41.584  1.00  0.00           C
ATOM   3269 4C31 POPEF 163      86.950  21.470  42.964  1.00  0.00           C
ATOM   3272 5C31 POPEF 163      85.420  21.500  42.904  1.00  0.00           C
ATOM   3275 6C31 POPEF 163      84.770  21.140  44.244  1.00  0.00           C
ATOM   3279  NH3 POPEG 164      32.439  52.119  19.684  1.00  0.00           N
ATOM   3283  C12 POPEG 164      33.900  51.810  19.474  1.00  0.00           C
ATOM   3286  C11 POPEG 164      34.340  50.500  20.154  1.00  0.00           C
ATOM   3289  P   POPEG 164      33.199  48.079  19.954  1.00  0.00           P
ATOM   3290  O13 POPEG 164      31.860  47.890  19.364  1.00  0.00           O
ATOM   3291  O14 POPEG 164      34.118  46.919  19.814  1.00  0.00           O
ATOM   3292  O11 POPEG 164      33.029  48.390  21.494  1.00  0.00           O
ATOM   3293  O12 POPEG 164      33.859  49.390  19.394  1.00  0.00           O
ATOM   3294  C1  POPEG 164      33.989  48.070  22.504  1.00  0.00           C
ATOM   3297  C2  POPEG 164      33.259  47.410  23.704  1.00  0.00           C
ATOM   3299  O21 POPEG 164      34.250  46.810  24.554  1.00  0.00           O
ATOM   3300  C21 POPEG 164      34.819  45.680  24.214  1.00  0.00           C
ATOM   3301  O22 POPEG 164      34.528  44.960  23.274  1.00  0.00           O
ATOM   3302  C22 POPEG 164      36.078  45.490  25.084  1.00  0.00           C
ATOM   3305  C3  POPEG 164      32.079  46.500  23.224  1.00  0.00           C
ATOM   3308  O31 POPEG 164      31.559  45.610  24.224  1.00  0.00           O
ATOM   3309  C31 POPEG 164      30.750  46.210  25.114  1.00  0.00           C
ATOM   3310  O32 POPEG 164      30.510  47.400  25.164  1.00  0.00           O
ATOM   3311  C32 POPEG 164      30.169  45.180  26.074  1.00  0.00           C
ATOM   3314  C23 POPEG 164      35.959  44.340  26.104  1.00  0.00           C
ATOM   3317  C24 POPEG 164      36.799  44.550  27.374  1.00  0.00           C
ATOM   3320  C25 POPEG 164      35.969  45.119  28.534  1.00  0.00           C
ATOM   3323  C26 POPEG 164      36.738  45.250  29.854  1.00  0.00           C
ATOM   3326  C27 POPEG 164      35.818  45.399  31.074  1.00  0.00           C
ATOM   3329  C28 POPEG 164      36.610  45.450  32.394  1.00  0.00           C
ATOM   3332  C29 POPEG 164      35.708  45.439  33.604  1.00  0.00           C
ATOM   3334 0C21 POPEG 164      35.699  44.500  34.574  1.00  0.00           C
ATOM   3336 1C21 POPEG 164      36.568  43.279  34.604  1.00  0.00           C
ATOM   3339 2C21 POPEG 164      38.008  43.570  35.094  1.00  0.00           C
ATOM   3342 3C21 POPEG 164      38.139  43.629  36.624  1.00  0.00           C
ATOM   3345 4C21 POPEG 164      38.479  42.270  37.244  1.00  0.00           C
ATOM   3348 5C21 POPEG 164      38.799  42.350  38.744  1.00  0.00           C
ATOM   3351 6C21 POPEG 164      37.569  42.470  39.654  1.00  0.00           C
ATOM   3354 7C21 POPEG 164      37.950  42.640  41.124  1.00  0.00           C
ATOM   3357 8C21 POPEG 164      36.738  42.790  42.054  1.00  0.00           C
ATOM   3361  C33 POPEG 164      29.769  45.869  27.394  1.00  0.00           C
ATOM   3364  C34 POPEG 164      28.938  45.009  28.344  1.00  0.00           C
ATOM   3367  C35 POPEG 164      28.778  45.760  29.684  1.00  0.00           C
ATOM   3370  C36 POPEG 164      28.348  44.920  30.894  1.00  0.00           C
ATOM   3373  C37 POPEG 164      27.028  44.149  30.734  1.00  0.00           C
ATOM   3376  C38 POPEG 164      26.949  42.990  31.744  1.00  0.00           C
ATOM   3379  C39 POPEG 164      26.579  43.419  33.174  1.00  0.00           C
ATOM   3382 0C31 POPEG 164      25.098  43.770  33.394  1.00  0.00           C
ATOM   3385 1C31 POPEG 164      24.749  44.149  34.844  1.00  0.00           C
ATOM   3388 2C31 POPEG 164      23.278  44.580  34.984  1.00  0.00           C
ATOM   3391 3C31 POPEG 164      22.839  44.739  36.444  1.00  0.00           C
ATOM   3394 4C31 POPEG 164      21.479  45.430  36.584  1.00  0.00           C
ATOM   3397 5C31 POPEG 164      21.110  45.709  38.044  1.00  0.00           C
ATOM   3400 6C31 POPEG 164      20.108  46.849  38.204  1.00  0.00           C
ATOM   3404  NH3 POPEH 165      66.799  17.680  20.694  1.00  0.00           N
ATOM   3408  C12 POPEH 165      66.060  17.610  19.404  1.00  0.00           C
ATOM   3411  C11 POPEH 165      65.349  18.950  19.194  1.00  0.00           C
ATOM   3414  P   POPEH 165      66.188  21.480  19.144  1.00  0.00           P
ATOM   3415  O13 POPEH 165      67.490  22.090  19.524  1.00  0.00           O
ATOM   3416  O14 POPEH 165      65.858  21.550  17.704  1.00  0.00           O
ATOM   3417  O11 POPEH 165      65.029  22.120  20.024  1.00  0.00           O
ATOM   3418  O12 POPEH 165      66.229  19.990  19.624  1.00  0.00           O
ATOM   3419  C1  POPEH 165      64.348  21.450  21.104  1.00  0.00           C
ATOM   3422  C2  POPEH 165      64.218  22.300  22.404  1.00  0.00           C
ATOM   3424  O21 POPEH 165      65.349  22.099  23.264  1.00  0.00           O
ATOM   3425  C21 POPEH 165      66.430  22.770  22.934  1.00  0.00           C
ATOM   3426  O22 POPEH 165      66.549  23.520  21.984  1.00  0.00           O
ATOM   3427  C22 POPEH 165      67.490  22.600  24.014  1.00  0.00           C
ATOM   3430  C3  POPEH 165      62.950  21.939  23.224  1.00  0.00           C
ATOM   3433  O31 POPEH 165      62.740  22.880  24.304  1.00  0.00           O
ATOM   3434  C31 POPEH 165      63.078  22.490  25.534  1.00  0.00           C
ATOM   3435  O32 POPEH 165      63.418  21.380  25.884  1.00  0.00           O
ATOM   3436  C32 POPEH 165      62.979  23.709  26.464  1.00  0.00           C
ATOM   3439  C23 POPEH 165      66.890  22.160  25.364  1.00  0.00           C
ATOM   3442  C24 POPEH 165      67.960  21.980  26.434  1.00  0.00           C
ATOM   3445  C25 POPEH 165      67.380  21.380  27.714  1.00  0.00           C
ATOM   3448  C26 POPEH 165      66.880  22.420  28.724  1.00  0.00           C
ATOM   3451  C27 POPEH 165      66.340  21.709  29.964  1.00  0.00           C
ATOM   3454  C28 POPEH 165      66.310  22.590  31.224  1.00  0.00           C
ATOM   3457  C29 POPEH 165      66.020  21.730  32.434  1.00  0.00           C
ATOM   3459 0C21 POPEH 165      65.108  21.970  33.394  1.00  0.00           C
ATOM   3461 1C21 POPEH 165      64.250  23.189  33.494  1.00  0.00           C
ATOM   3464 2C21 POPEH 165      63.740  23.440  34.924  1.00  0.00           C
ATOM   3467 3C21 POPEH 165      63.109  24.830  35.094  1.00  0.00           C
ATOM   3470 4C21 POPEH 165      62.799  25.140  36.564  1.00  0.00           C
ATOM   3473 5C21 POPEH 165      62.579  26.630  36.844  1.00  0.00           C
ATOM   3476 6C21 POPEH 165      62.638  26.950  38.344  1.00  0.00           C
ATOM   3479 7C21 POPEH 165      62.659  28.460  38.634  1.00  0.00           C
ATOM   3482 8C21 POPEH 165      63.060  28.800  40.074  1.00  0.00           C
ATOM   3486  C33 POPEH 165      63.020  23.250  27.934  1.00  0.00           C
ATOM   3489  C34 POPEH 165      63.130  24.390  28.954  1.00  0.00           C
ATOM   3492  C35 POPEH 165      62.740  23.910  30.364  1.00  0.00           C
ATOM   3495  C36 POPEH 165      61.220  23.770  30.564  1.00  0.00           C
ATOM   3498  C37 POPEH 165      60.819  23.090  31.884  1.00  0.00           C
ATOM   3501  C38 POPEH 165      59.299  23.070  32.074  1.00  0.00           C
ATOM   3504  C39 POPEH 165      58.799  24.140  33.054  1.00  0.00           C
ATOM   3507 0C31 POPEH 165      58.470  23.550  34.434  1.00  0.00           C
ATOM   3510 1C31 POPEH 165      58.239  24.650  35.484  1.00  0.00           C
ATOM   3513 2C31 POPEH 165      58.008  24.100  36.904  1.00  0.00           C
ATOM   3516 3C31 POPEH 165      57.950  25.240  37.934  1.00  0.00           C
ATOM   3519 4C31 POPEH 165      57.688  24.750  39.364  1.00  0.00           C
ATOM   3522 5C31 POPEH 165      57.028  25.830  40.224  1.00  0.00           C
ATOM   3525 6C31 POPEH 165      56.799  25.380  41.674  1.00  0.00           C
ATOM   3529  NH3 POPEI 166      20.848  67.920  24.214  1.00  0.00           N
ATOM   3533  C12 POPEI 166      21.659  66.649  24.134  1.00  0.00           C
ATOM   3536  C11 POPEI 166      20.718  65.469  23.974  1.00  0.00           C
ATOM   3539  P   POPEI 166      20.609  62.939  23.554  1.00  0.00           P
ATOM   3540  O13 POPEI 166      19.439  63.349  22.734  1.00  0.00           O
ATOM   3541  O14 POPEI 166      21.448  61.840  23.034  1.00  0.00           O
ATOM   3542  O11 POPEI 166      20.079  62.600  25.004  1.00  0.00           O
ATOM   3543  O12 POPEI 166      21.459  64.259  23.814  1.00  0.00           O
ATOM   3544  C1  POPEI 166      19.649  61.259  25.264  1.00  0.00           C
ATOM   3547  C2  POPEI 166      20.240  60.669  26.574  1.00  0.00           C
ATOM   3549  O21 POPEI 166      21.638  60.950  26.664  1.00  0.00           O
ATOM   3550  C21 POPEI 166      22.368  60.810  27.784  1.00  0.00           C
ATOM   3551  O22 POPEI 166      23.568  60.599  27.774  1.00  0.00           O
ATOM   3552  C22 POPEI 166      21.600  61.010  29.094  1.00  0.00           C
ATOM   3555  C3  POPEI 166      19.968  59.149  26.664  1.00  0.00           C
ATOM   3558  O31 POPEI 166      19.528  58.780  27.984  1.00  0.00           O
ATOM   3559  C31 POPEI 166      20.148  57.730  28.524  1.00  0.00           C
ATOM   3560  O32 POPEI 166      21.229  57.300  28.194  1.00  0.00           O
ATOM   3561  C32 POPEI 166      19.209  57.050  29.494  1.00  0.00           C
ATOM   3564  C23 POPEI 166      22.330  62.000  30.034  1.00  0.00           C
ATOM   3567  C24 POPEI 166      21.830  61.969  31.484  1.00  0.00           C
ATOM   3570  C25 POPEI 166      22.439  60.820  32.304  1.00  0.00           C
ATOM   3573  C26 POPEI 166      22.569  61.180  33.784  1.00  0.00           C
ATOM   3576  C27 POPEI 166      23.308  60.119  34.604  1.00  0.00           C
ATOM   3579  C28 POPEI 166      23.429  60.550  36.074  1.00  0.00           C
ATOM   3582  C29 POPEI 166      24.468  59.760  36.844  1.00  0.00           C
ATOM   3584 0C21 POPEI 166      24.319  59.170  38.044  1.00  0.00           C
ATOM   3586 1C21 POPEI 166      23.048  59.110  38.844  1.00  0.00           C
ATOM   3589 2C21 POPEI 166      22.799  57.720  39.454  1.00  0.00           C
ATOM   3592 3C21 POPEI 166      23.580  57.430  40.734  1.00  0.00           C
ATOM   3595 4C21 POPEI 166      23.069  56.140  41.414  1.00  0.00           C
ATOM   3598 5C21 POPEI 166      23.239  54.890  40.534  1.00  0.00           C
ATOM   3601 6C21 POPEI 166      22.469  53.680  41.074  1.00  0.00           C
ATOM   3604 7C21 POPEI 166      22.788  52.379  40.334  1.00  0.00           C
ATOM   3607 8C21 POPEI 166      21.659  51.350  40.434  1.00  0.00           C
ATOM   3611  C33 POPEI 166      19.118  57.770  30.844  1.00  0.00           C
ATOM   3614  C34 POPEI 166      20.108  57.200  31.864  1.00  0.00           C
ATOM   3617  C35 POPEI 166      19.799  57.750  33.264  1.00  0.00           C
ATOM   3620  C36 POPEI 166      20.440  56.959  34.414  1.00  0.00           C
ATOM   3623  C37 POPEI 166      19.939  57.470  35.764  1.00  0.00           C
ATOM   3626  C38 POPEI 166      20.680  56.860  36.954  1.00  0.00           C
ATOM   3629  C39 POPEI 166      20.240  55.430  37.304  1.00  0.00           C
ATOM   3632 0C31 POPEI 166      18.969  55.360  38.164  1.00  0.00           C
ATOM   3635 1C31 POPEI 166      19.219  54.640  39.494  1.00  0.00           C
ATOM   3638 2C31 POPEI 166      17.949  54.340  40.304  1.00  0.00           C
ATOM   3641 3C31 POPEI 166      18.289  53.730  41.674  1.00  0.00           C
ATOM   3644 4C31 POPEI 166      17.058  53.559  42.574  1.00  0.00           C
ATOM   3647 5C31 POPEI 166      17.398  52.950  43.934  1.00  0.00           C
ATOM   3650 6C31 POPEI 166      16.250  53.029  44.934  1.00  0.00           C
ATOM   3654  NH3 POPEJ 167      35.208  51.800  63.584  1.00  0.00           N
ATOM   3658  C12 POPEJ 167      36.020  50.719  62.894  1.00  0.00           C
ATOM   3661  C11 POPEJ 167      37.468  50.620  63.414  1.00  0.00           C
ATOM   3664  P   POPEJ 167      38.318  48.169  62.914  1.00  0.00           P
ATOM   3665  O13 POPEJ 167      36.938  47.660  62.944  1.00  0.00           O
ATOM   3666  O14 POPEJ 167      39.229  47.920  64.074  1.00  0.00           O
ATOM   3667  O11 POPEJ 167      38.970  47.680  61.544  1.00  0.00           O
ATOM   3668  O12 POPEJ 167      38.269  49.730  62.624  1.00  0.00           O
ATOM   3669  C1  POPEJ 167      38.078  47.530  60.424  1.00  0.00           C
ATOM   3672  C2  POPEJ 167      38.699  48.090  59.124  1.00  0.00           C
ATOM   3674  O21 POPEJ 167      37.860  47.829  58.004  1.00  0.00           O
ATOM   3675  C21 POPEJ 167      37.669  46.590  57.614  1.00  0.00           C
ATOM   3676  O22 POPEJ 167      38.099  45.570  58.124  1.00  0.00           O
ATOM   3677  C22 POPEJ 167      36.849  46.700  56.334  1.00  0.00           C
ATOM   3680  C3  POPEJ 167      40.169  47.670  58.854  1.00  0.00           C
ATOM   3683  O31 POPEJ 167      40.708  48.359  57.704  1.00  0.00           O
ATOM   3684  C31 POPEJ 167      40.798  47.660  56.584  1.00  0.00           C
ATOM   3685  O32 POPEJ 167      40.639  46.459  56.464  1.00  0.00           O
ATOM   3686  C32 POPEJ 167      41.100  48.640  55.434  1.00  0.00           C
ATOM   3689  C23 POPEJ 167      36.189  45.390  55.894  1.00  0.00           C
ATOM   3692  C24 POPEJ 167      35.380  45.630  54.614  1.00  0.00           C
ATOM   3695  C25 POPEJ 167      36.240  45.719  53.354  1.00  0.00           C
ATOM   3698  C26 POPEJ 167      35.399  46.140  52.144  1.00  0.00           C
ATOM   3701  C27 POPEJ 167      36.180  46.150  50.834  1.00  0.00           C
ATOM   3704  C28 POPEJ 167      35.299  45.890  49.604  1.00  0.00           C
ATOM   3707  C29 POPEJ 167      34.770  44.480  49.624  1.00  0.00           C
ATOM   3709 0C21 POPEJ 167      35.090  43.470  48.794  1.00  0.00           C
ATOM   3711 1C21 POPEJ 167      36.020  43.540  47.604  1.00  0.00           C
ATOM   3714 2C21 POPEJ 167      37.420  42.959  47.924  1.00  0.00           C
ATOM   3717 3C21 POPEJ 167      37.439  41.430  48.064  1.00  0.00           C
ATOM   3720 4C21 POPEJ 167      38.848  40.910  48.384  1.00  0.00           C
ATOM   3723 5C21 POPEJ 167      39.008  39.399  48.204  1.00  0.00           C
ATOM   3726 6C21 POPEJ 167      38.129  38.550  49.144  1.00  0.00           C
ATOM   3729 7C21 POPEJ 167      38.188  37.050  48.794  1.00  0.00           C
ATOM   3732 8C21 POPEJ 167      37.238  36.200  49.644  1.00  0.00           C
ATOM   3736  C33 POPEJ 167      40.180  48.410  54.204  1.00  0.00           C
ATOM   3739  C34 POPEJ 167      40.478  49.370  53.044  1.00  0.00           C
ATOM   3742  C35 POPEJ 167      39.479  49.230  51.894  1.00  0.00           C
ATOM   3745  C36 POPEJ 167      39.738  50.180  50.714  1.00  0.00           C
ATOM   3748  C37 POPEJ 167      38.629  50.110  49.654  1.00  0.00           C
ATOM   3751  C38 POPEJ 167      38.829  51.080  48.474  1.00  0.00           C
ATOM   3754  C39 POPEJ 167      37.528  51.420  47.724  1.00  0.00           C
ATOM   3757 0C31 POPEJ 167      36.758  50.209  47.174  1.00  0.00           C
ATOM   3760 1C31 POPEJ 167      35.258  50.250  47.504  1.00  0.00           C
ATOM   3763 2C31 POPEJ 167      34.568  48.880  47.424  1.00  0.00           C
ATOM   3766 3C31 POPEJ 167      34.749  48.130  46.094  1.00  0.00           C
ATOM   3769 4C31 POPEJ 167      34.138  48.860  44.894  1.00  0.00           C
ATOM   3772 5C31 POPEJ 167      34.340  48.050  43.604  1.00  0.00           C
ATOM   3775 6C31 POPEJ 167      33.829  48.750  42.344  1.00  0.00           C
ATOM   3779  NH3 POPEK 168     107.388  83.610  27.974  1.00  0.00           N
ATOM   3783  C12 POPEK 168     108.139  83.650  26.674  1.00  0.00           C
ATOM   3786  C11 POPEK 168     107.589  84.760  25.764  1.00  0.00           C
ATOM   3789  P   POPEK 168     108.039  86.759  27.494  1.00  0.00           P
ATOM   3790  O13 POPEK 168     107.489  86.340  28.794  1.00  0.00           O
ATOM   3791  O14 POPEK 168     109.490  86.580  27.284  1.00  0.00           O
ATOM   3792  O11 POPEK 168     107.589  88.200  27.124  1.00  0.00           O
ATOM   3793  O12 POPEK 168     107.218  85.949  26.424  1.00  0.00           O
ATOM   3794  C1  POPEK 168     108.438  89.340  27.274  1.00  0.00           C
ATOM   3797  C2  POPEK 168     108.288  89.930  28.704  1.00  0.00           C
ATOM   3799  O21 POPEK 168     107.360  91.020  28.634  1.00  0.00           O
ATOM   3800  C21 POPEK 168     106.520  91.119  29.644  1.00  0.00           C
ATOM   3801  O22 POPEK 168     106.418  90.330  30.564  1.00  0.00           O
ATOM   3802  C22 POPEK 168     105.770  92.450  29.504  1.00  0.00           C
ATOM   3805  C3  POPEK 168     109.639  90.460  29.254  1.00  0.00           C
ATOM   3808  O31 POPEK 168     109.459  91.100  30.534  1.00  0.00           O
ATOM   3809  C31 POPEK 168     109.429  90.289  31.584  1.00  0.00           C
ATOM   3810  O32 POPEK 168     109.770  89.130  31.604  1.00  0.00           O
ATOM   3811  C32 POPEK 168     108.829  91.079  32.734  1.00  0.00           C
ATOM   3814  C23 POPEK 168     104.760  92.700  30.644  1.00  0.00           C
ATOM   3817  C24 POPEK 168     104.380  94.179  30.784  1.00  0.00           C
ATOM   3820  C25 POPEK 168     103.340  94.439  31.884  1.00  0.00           C
ATOM   3823  C26 POPEK 168     103.918  94.710  33.284  1.00  0.00           C
ATOM   3826  C27 POPEK 168     104.770  93.550  33.834  1.00  0.00           C
ATOM   3829  C28 POPEK 168     105.019  93.600  35.354  1.00  0.00           C
ATOM   3832  C29 POPEK 168     105.730  94.850  35.794  1.00  0.00           C
ATOM   3834 0C21 POPEK 168     105.578  95.460  36.974  1.00  0.00           C
ATOM   3836 1C21 POPEK 168     104.729  95.000  38.134  1.00  0.00           C
ATOM   3839 2C21 POPEK 168     105.569  94.600  39.364  1.00  0.00           C
ATOM   3842 3C21 POPEK 168     105.229  95.369  40.644  1.00  0.00           C
ATOM   3845 4C21 POPEK 168     105.718  96.829  40.684  1.00  0.00           C
ATOM   3848 5C21 POPEK 168     105.569  97.410  42.094  1.00  0.00           C
ATOM   3851 6C21 POPEK 168     105.979  98.880  42.244  1.00  0.00           C
ATOM   3854 7C21 POPEK 168     106.160  99.279  43.714  1.00  0.00           C
ATOM   3857 8C21 POPEK 168     106.329 100.780  43.954  1.00  0.00           C
ATOM   3861  C33 POPEK 168     108.909  90.350  34.084  1.00  0.00           C
ATOM   3864  C34 POPEK 168     108.039  91.069  35.114  1.00  0.00           C
ATOM   3867  C35 POPEK 168     108.288  90.590  36.544  1.00  0.00           C
ATOM   3870  C36 POPEK 168     108.319  91.770  37.514  1.00  0.00           C
ATOM   3873  C37 POPEK 168     108.918  91.450  38.884  1.00  0.00           C
ATOM   3876  C38 POPEK 168     109.079  92.739  39.704  1.00  0.00           C
ATOM   3879  C39 POPEK 168     109.578  92.490  41.124  1.00  0.00           C
ATOM   3882 0C31 POPEK 168     109.459  93.750  42.004  1.00  0.00           C
ATOM   3885 1C31 POPEK 168     109.979  93.520  43.424  1.00  0.00           C
ATOM   3888 2C31 POPEK 168     109.490  94.579  44.424  1.00  0.00           C
ATOM   3891 3C31 POPEK 168     109.849  94.210  45.864  1.00  0.00           C
ATOM   3894 4C31 POPEK 168     109.118  95.079  46.904  1.00  0.00           C
ATOM   3897 5C31 POPEK 168     109.100  94.419  48.294  1.00  0.00           C
ATOM   3900 6C31 POPEK 168     108.188  95.109  49.304  1.00  0.00           C
ATOM   3904  NH3 POPEL 169      25.058   8.840  25.024  1.00  0.00           N
ATOM   3908  C12 POPEL 169      24.839   9.940  24.044  1.00  0.00           C
ATOM   3911  C11 POPEL 169      23.540  10.680  24.394  1.00  0.00           C
ATOM   3914  P   POPEL 169      23.778  12.920  23.084  1.00  0.00           P
ATOM   3915  O13 POPEL 169      22.880  13.720  22.234  1.00  0.00           O
ATOM   3916  O14 POPEL 169      25.188  12.700  22.684  1.00  0.00           O
ATOM   3917  O11 POPEL 169      23.859  13.520  24.544  1.00  0.00           O
ATOM   3918  O12 POPEL 169      23.129  11.520  23.334  1.00  0.00           O
ATOM   3919  C1  POPEL 169      23.160  14.730  24.844  1.00  0.00           C
ATOM   3922  C2  POPEL 169      23.329  15.050  26.344  1.00  0.00           C
ATOM   3924  O21 POPEL 169      22.618  16.270  26.634  1.00  0.00           O
ATOM   3925  C21 POPEL 169      22.309  16.380  27.934  1.00  0.00           C
ATOM   3926  O22 POPEL 169      22.449  15.510  28.754  1.00  0.00           O
ATOM   3927  C22 POPEL 169      21.819  17.800  28.234  1.00  0.00           C
ATOM   3930  C3  POPEL 169      24.830  15.250  26.714  1.00  0.00           C
ATOM   3933  O31 POPEL 169      25.169  15.000  28.094  1.00  0.00           O
ATOM   3934  C31 POPEL 169      25.399  13.740  28.404  1.00  0.00           C
ATOM   3935  O32 POPEL 169      25.188  12.780  27.684  1.00  0.00           O
ATOM   3936  C32 POPEL 169      26.019  13.660  29.784  1.00  0.00           C
ATOM   3939  C23 POPEL 169      20.440  17.820  28.944  1.00  0.00           C
ATOM   3942  C24 POPEL 169      20.469  17.940  30.484  1.00  0.00           C
ATOM   3945  C25 POPEL 169      19.069  18.330  30.994  1.00  0.00           C
ATOM   3948  C26 POPEL 169      18.718  17.860  32.414  1.00  0.00           C
ATOM   3951  C27 POPEL 169      17.239  18.160  32.724  1.00  0.00           C
ATOM   3954  C28 POPEL 169      16.719  17.580  34.054  1.00  0.00           C
ATOM   3957  C29 POPEL 169      16.660  16.070  34.004  1.00  0.00           C
ATOM   3959 0C21 POPEL 169      17.318  15.220  34.814  1.00  0.00           C
ATOM   3961 1C21 POPEL 169      18.240  15.620  35.934  1.00  0.00           C
ATOM   3964 2C21 POPEL 169      17.489  15.830  37.264  1.00  0.00           C
ATOM   3967 3C21 POPEL 169      16.799  14.570  37.824  1.00  0.00           C
ATOM   3970 4C21 POPEL 169      17.740  13.360  37.874  1.00  0.00           C
ATOM   3973 5C21 POPEL 169      17.398  12.310  38.934  1.00  0.00           C
ATOM   3976 6C21 POPEL 169      18.528  11.280  39.044  1.00  0.00           C
ATOM   3979 7C21 POPEL 169      18.378  10.290  40.214  1.00  0.00           C
ATOM   3982 8C21 POPEL 169      19.579   9.360  40.344  1.00  0.00           C
ATOM   3986  C33 POPEL 169      26.099  12.190  30.214  1.00  0.00           C
ATOM   3989  C34 POPEL 169      26.789  11.960  31.564  1.00  0.00           C
ATOM   3992  C35 POPEL 169      26.110  12.680  32.734  1.00  0.00           C
ATOM   3995  C36 POPEL 169      26.448  12.030  34.074  1.00  0.00           C
ATOM   3998  C37 POPEL 169      26.040  12.890  35.264  1.00  0.00           C
ATOM   4001  C38 POPEL 169      27.058  13.980  35.594  1.00  0.00           C
ATOM   4004  C39 POPEL 169      26.579  14.880  36.734  1.00  0.00           C
ATOM   4007 0C31 POPEL 169      27.639  15.890  37.164  1.00  0.00           C
ATOM   4010 1C31 POPEL 169      27.169  16.740  38.344  1.00  0.00           C
ATOM   4013 2C31 POPEL 169      28.239  17.730  38.814  1.00  0.00           C
ATOM   4016 3C31 POPEL 169      29.449  17.070  39.514  1.00  0.00           C
ATOM   4019 4C31 POPEL 169      29.089  16.310  40.794  1.00  0.00           C
ATOM   4022 5C31 POPEL 169      30.229  16.340  41.824  1.00  0.00           C
ATOM   4025 6C31 POPEL 169      29.809  15.820  43.194  1.00  0.00           C
ATOM   4029  NH3 POPEM 170      49.258  75.160  23.984  1.00  0.00           N
ATOM   4033  C12 POPEM 170      48.260  74.210  23.364  1.00  0.00           C
ATOM   4036  C11 POPEM 170      47.129  74.929  22.594  1.00  0.00           C
ATOM   4039  P   POPEM 170      45.679  76.329  24.314  1.00  0.00           P
ATOM   4040  O13 POPEM 170      44.218  76.480  24.484  1.00  0.00           O
ATOM   4041  O14 POPEM 170      46.438  77.499  23.824  1.00  0.00           O
ATOM   4042  O11 POPEM 170      46.310  75.750  25.654  1.00  0.00           O
ATOM   4043  O12 POPEM 170      45.928  75.100  23.354  1.00  0.00           O
ATOM   4044  C1  POPEM 170      45.560  74.780  26.424  1.00  0.00           C
ATOM   4047  C2  POPEM 170      46.430  74.110  27.534  1.00  0.00           C
ATOM   4049  O21 POPEM 170      45.700  73.050  28.184  1.00  0.00           O
ATOM   4050  C21 POPEM 170      44.640  73.329  28.914  1.00  0.00           C
ATOM   4051  O22 POPEM 170      44.258  74.439  29.224  1.00  0.00           O
ATOM   4052  C22 POPEM 170      43.888  72.039  29.274  1.00  0.00           C
ATOM   4055  C3  POPEM 170      47.069  75.189  28.464  1.00  0.00           C
ATOM   4058  O31 POPEM 170      47.618  74.700  29.714  1.00  0.00           O
ATOM   4059  C31 POPEM 170      48.958  74.570  29.734  1.00  0.00           C
ATOM   4060  O32 POPEM 170      49.678  74.570  28.754  1.00  0.00           O
ATOM   4061  C32 POPEM 170      49.468  74.430  31.174  1.00  0.00           C
ATOM   4064  C23 POPEM 170      42.828  72.270  30.384  1.00  0.00           C
ATOM   4067  C24 POPEM 170      42.248  70.999  31.044  1.00  0.00           C
ATOM   4070  C25 POPEM 170      43.330  70.060  31.584  1.00  0.00           C
ATOM   4073  C26 POPEM 170      42.938  69.250  32.834  1.00  0.00           C
ATOM   4076  C27 POPEM 170      44.169  68.570  33.444  1.00  0.00           C
ATOM   4079  C28 POPEM 170      43.920  67.960  34.834  1.00  0.00           C
ATOM   4082  C29 POPEM 170      45.188  67.369  35.384  1.00  0.00           C
ATOM   4084 0C21 POPEM 170      45.970  67.860  36.364  1.00  0.00           C
ATOM   4086 1C21 POPEM 170      45.739  69.119  37.164  1.00  0.00           C
ATOM   4089 2C21 POPEM 170      46.149  68.990  38.654  1.00  0.00           C
ATOM   4092 3C21 POPEM 170      47.649  68.770  38.854  1.00  0.00           C
ATOM   4095 4C21 POPEM 170      48.130  68.889  40.304  1.00  0.00           C
ATOM   4098 5C21 POPEM 170      48.119  70.329  40.864  1.00  0.00           C
ATOM   4101 6C21 POPEM 170      49.029  70.469  42.084  1.00  0.00           C
ATOM   4104 7C21 POPEM 170      49.218  71.919  42.564  1.00  0.00           C
ATOM   4107 8C21 POPEM 170      50.279  72.020  43.664  1.00  0.00           C
ATOM   4111  C33 POPEM 170      48.470  73.900  32.234  1.00  0.00           C
ATOM   4114  C34 POPEM 170      48.098  74.840  33.384  1.00  0.00           C
ATOM   4117  C35 POPEM 170      49.250  75.030  34.364  1.00  0.00           C
ATOM   4120  C36 POPEM 170      48.799  75.410  35.774  1.00  0.00           C
ATOM   4123  C37 POPEM 170      49.979  75.369  36.744  1.00  0.00           C
ATOM   4126  C38 POPEM 170      49.608  75.669  38.194  1.00  0.00           C
ATOM   4129  C39 POPEM 170      49.090  77.100  38.414  1.00  0.00           C
ATOM   4132 0C31 POPEM 170      49.218  77.530  39.874  1.00  0.00           C
ATOM   4135 1C31 POPEM 170      48.790  78.980  40.094  1.00  0.00           C
ATOM   4138 2C31 POPEM 170      49.000  79.439  41.544  1.00  0.00           C
ATOM   4141 3C31 POPEM 170      50.468  79.630  41.914  1.00  0.00           C
ATOM   4144 4C31 POPEM 170      50.660  79.910  43.414  1.00  0.00           C
ATOM   4147 5C31 POPEM 170      52.140  79.990  43.804  1.00  0.00           C
ATOM   4150 6C31 POPEM 170      52.360  80.509  45.224  1.00  0.00           C
ATOM   4154  NH3 POPEN 171      42.600  80.969  63.734  1.00  0.00           N
ATOM   4158  C12 POPEN 171      42.220  82.319  64.274  1.00  0.00           C
ATOM   4161  C11 POPEN 171      40.728  82.640  64.174  1.00  0.00           C
ATOM   4164  P   POPEN 171      38.529  81.489  64.924  1.00  0.00           P
ATOM   4165  O13 POPEN 171      37.500  80.789  64.124  1.00  0.00           O
ATOM   4166  O14 POPEN 171      38.670  80.990  66.304  1.00  0.00           O
ATOM   4167  O11 POPEN 171      38.148  83.029  64.954  1.00  0.00           O
ATOM   4168  O12 POPEN 171      39.920  81.450  64.174  1.00  0.00           O
ATOM   4169  C1  POPEN 171      37.168  83.680  64.124  1.00  0.00           C
ATOM   4172  C2  POPEN 171      37.549  83.880  62.604  1.00  0.00           C
ATOM   4174  O21 POPEN 171      37.360  85.249  62.154  1.00  0.00           O
ATOM   4175  C21 POPEN 171      36.090  85.680  62.064  1.00  0.00           C
ATOM   4176  O22 POPEN 171      35.118  85.079  62.474  1.00  0.00           O
ATOM   4177  C22 POPEN 171      36.049  87.009  61.274  1.00  0.00           C
ATOM   4180  C3  POPEN 171      36.828  82.840  61.664  1.00  0.00           C
ATOM   4183  O31 POPEN 171      36.359  83.380  60.404  1.00  0.00           O
ATOM   4184  C31 POPEN 171      37.219  83.449  59.404  1.00  0.00           C
ATOM   4185  O32 POPEN 171      38.410  83.169  59.444  1.00  0.00           O
ATOM   4186  C32 POPEN 171      36.520  83.950  58.124  1.00  0.00           C
ATOM   4189  C23 POPEN 171      34.649  87.690  61.224  1.00  0.00           C
ATOM   4192  C24 POPEN 171      34.419  88.729  60.104  1.00  0.00           C
ATOM   4195  C25 POPEN 171      35.520  89.790  60.024  1.00  0.00           C
ATOM   4198  C26 POPEN 171      35.258  90.939  59.044  1.00  0.00           C
ATOM   4201  C27 POPEN 171      36.508  91.829  58.874  1.00  0.00           C
ATOM   4204  C28 POPEN 171      36.438  92.850  57.724  1.00  0.00           C
ATOM   4207  C29 POPEN 171      36.199  92.189  56.384  1.00  0.00           C
ATOM   4209 0C21 POPEN 171      35.610  92.780  55.334  1.00  0.00           C
ATOM   4211 1C21 POPEN 171      35.200  94.230  55.254  1.00  0.00           C
ATOM   4214 2C21 POPEN 171      35.160  94.719  53.794  1.00  0.00           C
ATOM   4217 3C21 POPEN 171      36.520  94.679  53.074  1.00  0.00           C
ATOM   4220 4C21 POPEN 171      36.359  94.880  51.564  1.00  0.00           C
ATOM   4223 5C21 POPEN 171      37.700  94.839  50.824  1.00  0.00           C
ATOM   4226 6C21 POPEN 171      37.528  94.910  49.304  1.00  0.00           C
ATOM   4229 7C21 POPEN 171      38.848  95.149  48.584  1.00  0.00           C
ATOM   4232 8C21 POPEN 171      38.708  95.140  47.064  1.00  0.00           C
ATOM   4236  C33 POPEN 171      35.160  84.649  58.354  1.00  0.00           C
ATOM   4239  C34 POPEN 171      34.509  85.140  57.054  1.00  0.00           C
ATOM   4242  C35 POPEN 171      33.269  85.990  57.334  1.00  0.00           C
ATOM   4245  C36 POPEN 171      32.198  85.929  56.244  1.00  0.00           C
ATOM   4248  C37 POPEN 171      31.410  84.609  56.244  1.00  0.00           C
ATOM   4251  C38 POPEN 171      30.079  84.710  55.474  1.00  0.00           C
ATOM   4254  C39 POPEN 171      30.239  85.040  53.984  1.00  0.00           C
ATOM   4257 0C31 POPEN 171      31.089  84.010  53.224  1.00  0.00           C
ATOM   4260 1C31 POPEN 171      31.080  84.240  51.714  1.00  0.00           C
ATOM   4263 2C31 POPEN 171      32.198  83.469  50.994  1.00  0.00           C
ATOM   4266 3C31 POPEN 171      31.819  83.079  49.564  1.00  0.00           C
ATOM   4269 4C31 POPEN 171      32.868  82.160  48.924  1.00  0.00           C
ATOM   4272 5C31 POPEN 171      32.398  81.510  47.624  1.00  0.00           C
ATOM   4275 6C31 POPEN 171      33.239  80.290  47.244  1.00  0.00           C
ATOM   4279  NH3 POPEO 172     123.529  28.230  65.554  1.00  0.00           N
ATOM   4283  C12 POPEO 172     123.909  27.220  66.614  1.00  0.00           C
ATOM   4286  C11 POPEO 172     122.999  25.990  66.554  1.00  0.00           C
ATOM   4289  P   POPEO 172     123.419  23.460  67.024  1.00  0.00           P
ATOM   4290  O13 POPEO 172     123.799  22.520  68.104  1.00  0.00           O
ATOM   4291  O14 POPEO 172     122.090  23.209  66.444  1.00  0.00           O
ATOM   4292  O11 POPEO 172     124.450  23.360  65.814  1.00  0.00           O
ATOM   4293  O12 POPEO 172     123.529  24.980  67.424  1.00  0.00           O
ATOM   4294  C1  POPEO 172     124.770  22.040  65.344  1.00  0.00           C
ATOM   4297  C2  POPEO 172     125.870  22.120  64.254  1.00  0.00           C
ATOM   4299  O21 POPEO 172     125.259  22.570  63.024  1.00  0.00           O
ATOM   4300  C21 POPEO 172     126.049  23.310  62.264  1.00  0.00           C
ATOM   4301  O22 POPEO 172     127.218  23.580  62.504  1.00  0.00           O
ATOM   4302  C22 POPEO 172     125.340  23.770  60.994  1.00  0.00           C
ATOM   4305  C3  POPEO 172     126.600  20.760  64.054  1.00  0.00           C
ATOM   4308  O31 POPEO 172     127.808  20.960  63.294  1.00  0.00           O
ATOM   4309  C31 POPEO 172     128.029  20.190  62.234  1.00  0.00           C
ATOM   4310  O32 POPEO 172     127.400  19.190  61.924  1.00  0.00           O
ATOM   4311  C32 POPEO 172     129.119  20.849  61.394  1.00  0.00           C
ATOM   4314  C23 POPEO 172     125.938  23.040  59.764  1.00  0.00           C
ATOM   4317  C24 POPEO 172     125.979  23.860  58.474  1.00  0.00           C
ATOM   4320  C25 POPEO 172     126.358  22.930  57.314  1.00  0.00           C
ATOM   4323  C26 POPEO 172     126.779  23.630  56.014  1.00  0.00           C
ATOM   4326  C27 POPEO 172     127.029  22.580  54.914  1.00  0.00           C
ATOM   4329  C28 POPEO 172     127.649  23.110  53.604  1.00  0.00           C
ATOM   4332  C29 POPEO 172     126.688  23.910  52.764  1.00  0.00           C
ATOM   4334 0C21 POPEO 172     125.949  23.480  51.724  1.00  0.00           C
ATOM   4336 1C21 POPEO 172     125.889  22.070  51.164  1.00  0.00           C
ATOM   4339 2C21 POPEO 172     124.480  21.430  51.214  1.00  0.00           C
ATOM   4342 3C21 POPEO 172     123.459  22.070  50.254  1.00  0.00           C
ATOM   4345 4C21 POPEO 172     122.209  21.200  50.034  1.00  0.00           C
ATOM   4348 5C21 POPEO 172     121.358  21.000  51.294  1.00  0.00           C
ATOM   4351 6C21 POPEO 172     120.140  20.100  51.084  1.00  0.00           C
ATOM   4354 7C21 POPEO 172     119.538  19.630  52.414  1.00  0.00           C
ATOM   4357 8C21 POPEO 172     118.188  18.910  52.264  1.00  0.00           C
ATOM   4361  C33 POPEO 172     129.100  20.410  59.914  1.00  0.00           C
ATOM   4364  C34 POPEO 172     130.159  21.190  59.134  1.00  0.00           C
ATOM   4367  C35 POPEO 172     130.138  20.949  57.614  1.00  0.00           C
ATOM   4370  C36 POPEO 172     131.348  21.620  56.944  1.00  0.00           C
ATOM   4373  C37 POPEO 172     131.318  21.570  55.414  1.00  0.00           C
ATOM   4376  C38 POPEO 172     132.617  22.080  54.774  1.00  0.00           C
ATOM   4379  C39 POPEO 172     133.827  21.160  55.004  1.00  0.00           C
ATOM   4382 0C31 POPEO 172     134.147  20.220  53.834  1.00  0.00           C
ATOM   4385 1C31 POPEO 172     135.329  19.290  54.184  1.00  0.00           C
ATOM   4388 2C31 POPEO 172     135.987  18.610  52.974  1.00  0.00           C
ATOM   4391 3C31 POPEO 172     135.068  17.660  52.214  1.00  0.00           C
ATOM   4394 4C31 POPEO 172     135.828  16.800  51.194  1.00  0.00           C
ATOM   4397 5C31 POPEO 172     134.998  15.620  50.674  1.00  0.00           C
ATOM   4400 6C31 POPEO 172     135.858  14.560  49.974  1.00  0.00           C
ATOM   4404  NH3 POPEP 173       8.679  71.310  23.084  1.00  0.00           N
ATOM   4408  C12 POPEP 173       9.029  71.210  24.544  1.00  0.00           C
ATOM   4411  C11 POPEP 173       9.349  72.600  25.104  1.00  0.00           C
ATOM   4414  P   POPEP 173      11.809  73.420  24.524  1.00  0.00           P
ATOM   4415  O13 POPEP 173      12.539  72.160  24.214  1.00  0.00           O
ATOM   4416  O14 POPEP 173      12.280  74.609  23.794  1.00  0.00           O
ATOM   4417  O11 POPEP 173      11.889  73.710  26.084  1.00  0.00           O
ATOM   4418  O12 POPEP 173      10.259  73.240  24.234  1.00  0.00           O
ATOM   4419  C1  POPEP 173      11.779  75.050  26.574  1.00  0.00           C
ATOM   4422  C2  POPEP 173      12.228  75.090  28.054  1.00  0.00           C
ATOM   4424  O21 POPEP 173      11.160  74.539  28.844  1.00  0.00           O
ATOM   4425  C21 POPEP 173      10.719  74.939  30.004  1.00  0.00           C
ATOM   4426  O22 POPEP 173      11.039  75.929  30.634  1.00  0.00           O
ATOM   4427  C22 POPEP 173       9.729  73.880  30.504  1.00  0.00           C
ATOM   4430  C3  POPEP 173      12.869  76.439  28.514  1.00  0.00           C
ATOM   4433  O31 POPEP 173      13.638  76.259  29.724  1.00  0.00           O
ATOM   4434  C31 POPEP 173      14.949  76.280  29.684  1.00  0.00           C
ATOM   4435  O32 POPEP 173      15.659  76.410  28.694  1.00  0.00           O
ATOM   4436  C32 POPEP 173      15.469  76.150  31.114  1.00  0.00           C
ATOM   4439  C23 POPEP 173       9.489  73.959  32.024  1.00  0.00           C
ATOM   4442  C24 POPEP 173       8.659  72.790  32.594  1.00  0.00           C
ATOM   4445  C25 POPEP 173       8.109  73.100  34.004  1.00  0.00           C
ATOM   4448  C26 POPEP 173       9.199  73.300  35.064  1.00  0.00           C
ATOM   4451  C27 POPEP 173       8.659  73.910  36.364  1.00  0.00           C
ATOM   4454  C28 POPEP 173       9.779  74.219  37.364  1.00  0.00           C
ATOM   4457  C29 POPEP 173       9.269  75.040  38.524  1.00  0.00           C
ATOM   4459 0C21 POPEP 173       9.489  74.829  39.834  1.00  0.00           C
ATOM   4461 1C21 POPEP 173      10.329  73.749  40.464  1.00  0.00           C
ATOM   4464 2C21 POPEP 173       9.659  73.079  41.684  1.00  0.00           C
ATOM   4467 3C21 POPEP 173       9.259  74.030  42.824  1.00  0.00           C
ATOM   4470 4C21 POPEP 173      10.409  74.929  43.304  1.00  0.00           C
ATOM   4473 5C21 POPEP 173       9.989  75.859  44.454  1.00  0.00           C
ATOM   4476 6C21 POPEP 173      11.099  76.829  44.864  1.00  0.00           C
ATOM   4479 7C21 POPEP 173      10.759  77.609  46.144  1.00  0.00           C
ATOM   4482 8C21 POPEP 173      11.809  78.650  46.514  1.00  0.00           C
ATOM   4486  C33 POPEP 173      17.000  75.969  31.134  1.00  0.00           C
ATOM   4489  C34 POPEP 173      17.639  76.100  32.524  1.00  0.00           C
ATOM   4492  C35 POPEP 173      17.339  74.929  33.464  1.00  0.00           C
ATOM   4495  C36 POPEP 173      18.039  75.130  34.814  1.00  0.00           C
ATOM   4498  C37 POPEP 173      17.648  74.079  35.864  1.00  0.00           C
ATOM   4501  C38 POPEP 173      18.020  74.450  37.304  1.00  0.00           C
ATOM   4504  C39 POPEP 173      19.519  74.689  37.524  1.00  0.00           C
ATOM   4507 0C31 POPEP 173      19.898  74.880  39.004  1.00  0.00           C
ATOM   4510 1C31 POPEP 173      21.240  75.610  39.194  1.00  0.00           C
ATOM   4513 2C31 POPEP 173      22.449  74.770  38.744  1.00  0.00           C
ATOM   4516 3C31 POPEP 173      23.778  75.529  38.754  1.00  0.00           C
ATOM   4519 4C31 POPEP 173      24.879  74.810  39.544  1.00  0.00           C
ATOM   4522 5C31 POPEP 173      24.679  74.910  41.064  1.00  0.00           C
ATOM   4525 6C31 POPEP 173      25.759  74.170  41.854  1.00  0.00           C
ATOM   4529  NH3 POPEQ 174      41.590  32.710  64.184  1.00  0.00           N
ATOM   4533  C12 POPEQ 174      42.360  33.500  63.164  1.00  0.00           C
ATOM   4536  C11 POPEQ 174      41.669  34.810  62.824  1.00  0.00           C
ATOM   4539  P   POPEQ 174      43.470  36.540  62.014  1.00  0.00           P
ATOM   4540  O13 POPEQ 174      42.840  37.689  62.694  1.00  0.00           O
ATOM   4541  O14 POPEQ 174      44.629  35.919  62.714  1.00  0.00           O
ATOM   4542  O11 POPEQ 174      43.799  36.980  60.544  1.00  0.00           O
ATOM   4543  O12 POPEQ 174      42.368  35.439  61.764  1.00  0.00           O
ATOM   4544  C1  POPEQ 174      42.810  36.930  59.514  1.00  0.00           C
ATOM   4547  C2  POPEQ 174      41.539  37.830  59.704  1.00  0.00           C
ATOM   4549  O21 POPEQ 174      40.970  38.009  58.394  1.00  0.00           O
ATOM   4550  C21 POPEQ 174      39.898  37.310  58.134  1.00  0.00           C
ATOM   4551  O22 POPEQ 174      39.410  36.439  58.844  1.00  0.00           O
ATOM   4552  C22 POPEQ 174      39.258  37.860  56.854  1.00  0.00           C
ATOM   4555  C3  POPEQ 174      41.799  39.239  60.334  1.00  0.00           C
ATOM   4558  O31 POPEQ 174      41.490  40.360  59.474  1.00  0.00           O
ATOM   4559  C31 POPEQ 174      40.209  40.660  59.304  1.00  0.00           C
ATOM   4560  O32 POPEQ 174      39.270  40.119  59.854  1.00  0.00           O
ATOM   4561  C32 POPEQ 174      40.118  41.820  58.294  1.00  0.00           C
ATOM   4564  C23 POPEQ 174      37.729  37.989  56.974  1.00  0.00           C
ATOM   4567  C24 POPEQ 174      37.049  38.590  55.734  1.00  0.00           C
ATOM   4570  C25 POPEQ 174      36.898  37.600  54.574  1.00  0.00           C
ATOM   4573  C26 POPEQ 174      35.648  36.700  54.674  1.00  0.00           C
ATOM   4576  C27 POPEQ 174      35.599  35.689  53.514  1.00  0.00           C
ATOM   4579  C28 POPEQ 174      34.368  34.740  53.514  1.00  0.00           C
ATOM   4582  C29 POPEQ 174      34.279  33.810  54.694  1.00  0.00           C
ATOM   4584 0C21 POPEQ 174      34.639  32.510  54.734  1.00  0.00           C
ATOM   4586 1C21 POPEQ 174      35.299  31.709  53.644  1.00  0.00           C
ATOM   4589 2C21 POPEQ 174      35.979  30.440  54.174  1.00  0.00           C
ATOM   4592 3C21 POPEQ 174      36.719  29.669  53.074  1.00  0.00           C
ATOM   4595 4C21 POPEQ 174      37.349  28.330  53.514  1.00  0.00           C
ATOM   4598 5C21 POPEQ 174      38.660  28.470  54.314  1.00  0.00           C
ATOM   4601 6C21 POPEQ 174      39.319  27.099  54.554  1.00  0.00           C
ATOM   4604 7C21 POPEQ 174      40.809  27.160  54.914  1.00  0.00           C
ATOM   4607 8C21 POPEQ 174      41.339  25.860  55.534  1.00  0.00           C
ATOM   4611  C33 POPEQ 174      38.799  41.890  57.464  1.00  0.00           C
ATOM   4614  C34 POPEQ 174      39.040  41.959  55.944  1.00  0.00           C
ATOM   4617  C35 POPEQ 174      39.749  43.239  55.464  1.00  0.00           C
ATOM   4620  C36 POPEQ 174      39.958  43.310  53.934  1.00  0.00           C
ATOM   4623  C37 POPEQ 174      41.180  44.170  53.554  1.00  0.00           C
ATOM   4626  C38 POPEQ 174      41.450  44.270  52.044  1.00  0.00           C
ATOM   4629  C39 POPEQ 174      40.490  45.250  51.344  1.00  0.00           C
ATOM   4632 0C31 POPEQ 174      40.689  45.360  49.824  1.00  0.00           C
ATOM   4635 1C31 POPEQ 174      39.489  46.070  49.174  1.00  0.00           C
ATOM   4638 2C31 POPEQ 174      39.590  46.329  47.674  1.00  0.00           C
ATOM   4641 3C31 POPEQ 174      40.668  47.350  47.294  1.00  0.00           C
ATOM   4644 4C31 POPEQ 174      40.458  47.930  45.884  1.00  0.00           C
ATOM   4647 5C31 POPEQ 174      41.539  48.950  45.494  1.00  0.00           C
ATOM   4650 6C31 POPEQ 174      41.399  49.489  44.074  1.00  0.00           C
ATOM   4654  NH3 POPER 175       8.909 131.769  59.744  1.00  0.00           N
ATOM   4658  C12 POPER 175       7.709 131.449  60.584  1.00  0.00           C
ATOM   4661  C11 POPER 175       7.639 129.969  60.984  1.00  0.00           C
ATOM   4664  P   POPER 175       5.749 128.219  61.414  1.00  0.00           P
ATOM   4665  O13 POPER 175       6.289 127.459  60.284  1.00  0.00           O
ATOM   4666  O14 POPER 175       5.899 127.700  62.784  1.00  0.00           O
ATOM   4667  O11 POPER 175       4.199 128.530  61.184  1.00  0.00           O
ATOM   4668  O12 POPER 175       6.309 129.699  61.384  1.00  0.00           O
ATOM   4669  C1  POPER 175       3.799 128.960  59.874  1.00  0.00           C
ATOM   4672  C2  POPER 175       3.159 127.770  59.104  1.00  0.00           C
ATOM   4674  O21 POPER 175       2.819 127.999  57.724  1.00  0.00           O
ATOM   4675  C21 POPER 175       3.269 128.930  56.944  1.00  0.00           C
ATOM   4676  O22 POPER 175       3.849 129.958  57.224  1.00  0.00           O
ATOM   4677  C22 POPER 175       2.849 128.520  55.534  1.00  0.00           C
ATOM   4680  C3  POPER 175       1.909 127.199  59.854  1.00  0.00           C
ATOM   4683  O31 POPER 175       0.779 126.990  58.984  1.00  0.00           O
ATOM   4684  C31 POPER 175       0.869 125.870  58.264  1.00  0.00           C
ATOM   4685  O32 POPER 175       1.649 124.950  58.464  1.00  0.00           O
ATOM   4686  C32 POPER 175      -0.030 125.980  57.044  1.00  0.00           C
ATOM   4689  C23 POPER 175       3.199 129.570  54.454  1.00  0.00           C
ATOM   4692  C24 POPER 175       2.879 129.030  53.054  1.00  0.00           C
ATOM   4695  C25 POPER 175       3.719 129.689  51.944  1.00  0.00           C
ATOM   4698  C26 POPER 175       3.639 128.919  50.604  1.00  0.00           C
ATOM   4701  C27 POPER 175       2.219 128.800  50.044  1.00  0.00           C
ATOM   4704  C28 POPER 175       2.129 127.920  48.774  1.00  0.00           C
ATOM   4707  C29 POPER 175       2.619 128.619  47.534  1.00  0.00           C
ATOM   4709 0C21 POPER 175       2.219 128.350  46.274  1.00  0.00           C
ATOM   4711 1C21 POPER 175       1.259 127.260  45.844  1.00  0.00           C
ATOM   4714 2C21 POPER 175       1.889 126.399  44.734  1.00  0.00           C
ATOM   4717 3C21 POPER 175       0.929 125.340  44.164  1.00  0.00           C
ATOM   4720 4C21 POPER 175       1.499 124.719  42.874  1.00  0.00           C
ATOM   4723 5C21 POPER 175       0.609 123.639  42.254  1.00  0.00           C
ATOM   4726 6C21 POPER 175       0.969 123.329  40.804  1.00  0.00           C
ATOM   4729 7C21 POPER 175       0.010 122.319  40.154  1.00  0.00           C
ATOM   4732 8C21 POPER 175       0.299 122.090  38.664  1.00  0.00           C
ATOM   4736  C33 POPER 175       0.649 125.420  55.764  1.00  0.00           C
ATOM   4739  C34 POPER 175       0.150 126.119  54.494  1.00  0.00           C
ATOM   4742  C35 POPER 175       1.089 125.990  53.294  1.00  0.00           C
ATOM   4745  C36 POPER 175       0.749 124.829  52.354  1.00  0.00           C
ATOM   4748  C37 POPER 175       1.549 124.920  51.044  1.00  0.00           C
ATOM   4751  C38 POPER 175       1.009 123.980  49.974  1.00  0.00           C
ATOM   4754  C39 POPER 175       1.819 124.020  48.674  1.00  0.00           C
ATOM   4757 0C31 POPER 175       1.279 122.990  47.674  1.00  0.00           C
ATOM   4760 1C31 POPER 175       2.339 122.380  46.744  1.00  0.00           C
ATOM   4763 2C31 POPER 175       1.779 121.110  46.104  1.00  0.00           C
ATOM   4766 3C31 POPER 175       2.729 120.410  45.124  1.00  0.00           C
ATOM   4769 4C31 POPER 175       3.939 119.699  45.754  1.00  0.00           C
ATOM   4772 5C31 POPER 175       4.459 118.600  44.814  1.00  0.00           C
ATOM   4775 6C31 POPER 175       5.899 118.160  45.024  1.00  0.00           C
ATOM   4779  NH3 POPES 176      75.138  47.390  22.384  1.00  0.00           N
ATOM   4783  C12 POPES 176      75.410  45.919  22.544  1.00  0.00           C
ATOM   4786  C11 POPES 176      76.178  45.410  21.314  1.00  0.00           C
ATOM   4789  P   POPES 176      77.568  43.230  21.654  1.00  0.00           P
ATOM   4790  O13 POPES 176      77.259  41.810  21.974  1.00  0.00           O
ATOM   4791  O14 POPES 176      78.569  43.480  20.604  1.00  0.00           O
ATOM   4792  O11 POPES 176      78.038  43.990  22.964  1.00  0.00           O
ATOM   4793  O12 POPES 176      76.218  43.980  21.324  1.00  0.00           O
ATOM   4794  C1  POPES 176      79.239  43.550  23.614  1.00  0.00           C
ATOM   4797  C2  POPES 176      79.229  43.910  25.114  1.00  0.00           C
ATOM   4799  O21 POPES 176      80.368  43.209  25.664  1.00  0.00           O
ATOM   4800  C21 POPES 176      80.968  43.810  26.654  1.00  0.00           C
ATOM   4801  O22 POPES 176      80.520  44.720  27.324  1.00  0.00           O
ATOM   4802  C22 POPES 176      82.419  43.300  26.704  1.00  0.00           C
ATOM   4805  C3  POPES 176      77.898  43.480  25.784  1.00  0.00           C
ATOM   4808  O31 POPES 176      77.849  43.840  27.184  1.00  0.00           O
ATOM   4809  C31 POPES 176      77.479  45.100  27.414  1.00  0.00           C
ATOM   4810  O32 POPES 176      77.108  45.900  26.584  1.00  0.00           O
ATOM   4811  C32 POPES 176      77.660  45.399  28.904  1.00  0.00           C
ATOM   4814  C23 POPES 176      82.549  41.829  27.144  1.00  0.00           C
ATOM   4817  C24 POPES 176      83.960  41.300  26.904  1.00  0.00           C
ATOM   4820  C25 POPES 176      84.200  39.829  27.274  1.00  0.00           C
ATOM   4823  C26 POPES 176      84.468  39.610  28.774  1.00  0.00           C
ATOM   4826  C27 POPES 176      83.249  39.060  29.524  1.00  0.00           C
ATOM   4829  C28 POPES 176      83.358  39.099  31.054  1.00  0.00           C
ATOM   4832  C29 POPES 176      84.468  38.230  31.574  1.00  0.00           C
ATOM   4834 0C21 POPES 176      84.350  36.980  32.044  1.00  0.00           C
ATOM   4836 1C21 POPES 176      83.109  36.130  32.154  1.00  0.00           C
ATOM   4839 2C21 POPES 176      83.240  34.829  31.334  1.00  0.00           C
ATOM   4842 3C21 POPES 176      82.169  33.790  31.674  1.00  0.00           C
ATOM   4845 4C21 POPES 176      80.779  34.099  31.074  1.00  0.00           C
ATOM   4848 5C21 POPES 176      79.828  32.890  31.024  1.00  0.00           C
ATOM   4851 6C21 POPES 176      78.700  33.030  30.004  1.00  0.00           C
ATOM   4854 7C21 POPES 176      78.020  31.690  29.674  1.00  0.00           C
ATOM   4857 8C21 POPES 176      76.799  31.840  28.774  1.00  0.00           C
ATOM   4861  C33 POPES 176      76.850  46.630  29.354  1.00  0.00           C
ATOM   4864  C34 POPES 176      76.739  46.730  30.884  1.00  0.00           C
ATOM   4867  C35 POPES 176      78.100  46.770  31.604  1.00  0.00           C
ATOM   4870  C36 POPES 176      77.979  47.430  32.984  1.00  0.00           C
ATOM   4873  C37 POPES 176      79.218  47.230  33.864  1.00  0.00           C
ATOM   4876  C38 POPES 176      79.210  48.140  35.104  1.00  0.00           C
ATOM   4879  C39 POPES 176      78.100  47.829  36.114  1.00  0.00           C
ATOM   4882 0C31 POPES 176      78.200  48.699  37.374  1.00  0.00           C
ATOM   4885 1C31 POPES 176      77.108  48.419  38.404  1.00  0.00           C
ATOM   4888 2C31 POPES 176      77.438  49.040  39.774  1.00  0.00           C
ATOM   4891 3C31 POPES 176      76.398  48.640  40.824  1.00  0.00           C
ATOM   4894 4C31 POPES 176      76.770  48.920  42.284  1.00  0.00           C
ATOM   4897 5C31 POPES 176      75.928  48.090  43.274  1.00  0.00           C
ATOM   4900 6C31 POPES 176      75.648  48.820  44.594  1.00  0.00           C
ATOM   4904  NH3 POPET 177      97.108 102.809  65.604  1.00  0.00           N
ATOM   4908  C12 POPET 177      98.160 103.820  65.164  1.00  0.00           C
ATOM   4911  C11 POPET 177      99.219 104.150  66.234  1.00  0.00           C
ATOM   4914  P   POPET 177     101.600 105.369  66.304  1.00  0.00           P
ATOM   4915  O13 POPET 177     101.339 105.389  67.754  1.00  0.00           O
ATOM   4916  O14 POPET 177     101.919 106.660  65.644  1.00  0.00           O
ATOM   4917  O11 POPET 177     102.608 104.249  65.784  1.00  0.00           O
ATOM   4918  O12 POPET 177     100.229 104.950  65.644  1.00  0.00           O
ATOM   4919  C1  POPET 177     102.589 103.729  64.434  1.00  0.00           C
ATOM   4922  C2  POPET 177     103.349 104.609  63.354  1.00  0.00           C
ATOM   4924  O21 POPET 177     102.559 104.810  62.164  1.00  0.00           O
ATOM   4925  C21 POPET 177     102.360 103.770  61.354  1.00  0.00           C
ATOM   4926  O22 POPET 177     102.719 102.630  61.554  1.00  0.00           O
ATOM   4927  C22 POPET 177     101.600 104.240  60.094  1.00  0.00           C
ATOM   4930  C3  POPET 177     104.799 104.139  62.994  1.00  0.00           C
ATOM   4933  O31 POPET 177     105.168 104.539  61.644  1.00  0.00           O
ATOM   4934  C31 POPET 177     106.208 105.350  61.494  1.00  0.00           C
ATOM   4935  O32 POPET 177     106.919 105.780  62.384  1.00  0.00           O
ATOM   4936  C32 POPET 177     106.379 105.710  60.014  1.00  0.00           C
ATOM   4939  C23 POPET 177     102.260 103.810  58.754  1.00  0.00           C
ATOM   4942  C24 POPET 177     101.600 104.389  57.484  1.00  0.00           C
ATOM   4945  C25 POPET 177     102.139 103.709  56.204  1.00  0.00           C
ATOM   4948  C26 POPET 177     101.758 104.399  54.884  1.00  0.00           C
ATOM   4951  C27 POPET 177     102.700 104.050  53.724  1.00  0.00           C
ATOM   4954  C28 POPET 177     102.410 104.810  52.404  1.00  0.00           C
ATOM   4957  C29 POPET 177     102.850 106.259  52.434  1.00  0.00           C
ATOM   4959 0C21 POPET 177     102.668 107.149  51.444  1.00  0.00           C
ATOM   4961 1C21 POPET 177     101.990 106.919  50.114  1.00  0.00           C
ATOM   4964 2C21 POPET 177     100.749 107.800  49.874  1.00  0.00           C
ATOM   4967 3C21 POPET 177     100.989 109.329  49.964  1.00  0.00           C
ATOM   4970 4C21 POPET 177     100.870 109.900  51.384  1.00  0.00           C
ATOM   4973 5C21 POPET 177      99.888 111.069  51.494  1.00  0.00           C
ATOM   4976 6C21 POPET 177     100.308 112.329  50.724  1.00  0.00           C
ATOM   4979 7C21 POPET 177      99.398 113.530  51.044  1.00  0.00           C
ATOM   4982 8C21 POPET 177      99.709 114.770  50.194  1.00  0.00           C
ATOM   4986  C33 POPET 177     106.409 107.249  59.804  1.00  0.00           C
ATOM   4989  C34 POPET 177     106.719 107.710  58.354  1.00  0.00           C
ATOM   4992  C35 POPET 177     105.560 108.399  57.634  1.00  0.00           C
ATOM   4995  C36 POPET 177     105.889 109.020  56.264  1.00  0.00           C
ATOM   4998  C37 POPET 177     104.590 109.200  55.464  1.00  0.00           C
ATOM   5001  C38 POPET 177     104.688 110.029  54.174  1.00  0.00           C
ATOM   5004  C39 POPET 177     105.508 109.350  53.084  1.00  0.00           C
ATOM   5007 0C31 POPET 177     105.420 110.070  51.734  1.00  0.00           C
ATOM   5010 1C31 POPET 177     106.320 109.469  50.644  1.00  0.00           C
ATOM   5013 2C31 POPET 177     105.590 109.139  49.334  1.00  0.00           C
ATOM   5016 3C31 POPET 177     104.949 110.350  48.634  1.00  0.00           C
ATOM   5019 4C31 POPET 177     104.468 110.000  47.214  1.00  0.00           C
ATOM   5022 5C31 POPET 177     103.750 111.150  46.504  1.00  0.00           C
ATOM   5025 6C31 POPET 177     104.639 112.350  46.204  1.00  0.00           C
ATOM   5029  NH3 POPEU 178      18.729  65.209  20.964  1.00  0.00           N
ATOM   5033  C12 POPEU 178      17.359  65.040  20.354  1.00  0.00           C
ATOM   5036  C11 POPEU 178      16.269  65.780  21.144  1.00  0.00           C
ATOM   5039  P   POPEU 178      17.089  67.930  22.434  1.00  0.00           P
ATOM   5040  O13 POPEU 178      18.528  67.530  22.494  1.00  0.00           O
ATOM   5041  O14 POPEU 178      16.770  69.369  22.314  1.00  0.00           O
ATOM   5042  O11 POPEU 178      16.358  67.280  23.674  1.00  0.00           O
ATOM   5043  O12 POPEU 178      16.479  67.189  21.184  1.00  0.00           O
ATOM   5044  C1  POPEU 178      15.549  68.100  24.524  1.00  0.00           C
ATOM   5047  C2  POPEU 178      16.369  68.780  25.684  1.00  0.00           C
ATOM   5049  O21 POPEU 178      16.789  70.090  25.324  1.00  0.00           O
ATOM   5050  C21 POPEU 178      16.019  71.189  25.304  1.00  0.00           C
ATOM   5051  O22 POPEU 178      16.180  72.079  24.484  1.00  0.00           O
ATOM   5052  C22 POPEU 178      15.049  71.329  26.474  1.00  0.00           C
ATOM   5055  C3  POPEU 178      17.639  67.950  26.024  1.00  0.00           C
ATOM   5058  O31 POPEU 178      17.949  67.960  27.434  1.00  0.00           O
ATOM   5059  C31 POPEU 178      19.109  67.359  27.704  1.00  0.00           C
ATOM   5060  O32 POPEU 178      20.000  67.170  26.894  1.00  0.00           O
ATOM   5061  C32 POPEU 178      19.038  66.750  29.104  1.00  0.00           C
ATOM   5064  C23 POPEU 178      15.729  71.990  27.704  1.00  0.00           C
ATOM   5067  C24 POPEU 178      14.849  71.950  28.954  1.00  0.00           C
ATOM   5070  C25 POPEU 178      15.618  72.119  30.274  1.00  0.00           C
ATOM   5073  C26 POPEU 178      14.649  72.009  31.454  1.00  0.00           C
ATOM   5076  C27 POPEU 178      15.299  71.700  32.814  1.00  0.00           C
ATOM   5079  C28 POPEU 178      14.318  71.060  33.814  1.00  0.00           C
ATOM   5082  C29 POPEU 178      13.169  71.969  34.174  1.00  0.00           C
ATOM   5084 0C21 POPEU 178      12.749  72.329  35.404  1.00  0.00           C
ATOM   5086 1C21 POPEU 178      13.329  71.869  36.724  1.00  0.00           C
ATOM   5089 2C21 POPEU 178      14.219  72.960  37.354  1.00  0.00           C
ATOM   5092 3C21 POPEU 178      13.499  73.900  38.344  1.00  0.00           C
ATOM   5095 4C21 POPEU 178      14.479  74.900  38.974  1.00  0.00           C
ATOM   5098 5C21 POPEU 178      13.889  75.759  40.104  1.00  0.00           C
ATOM   5101 6C21 POPEU 178      12.809  76.740  39.634  1.00  0.00           C
ATOM   5104 7C21 POPEU 178      12.339  77.689  40.744  1.00  0.00           C
ATOM   5107 8C21 POPEU 178      11.009  78.380  40.444  1.00  0.00           C
ATOM   5111  C33 POPEU 178      19.888  67.490  30.154  1.00  0.00           C
ATOM   5114  C34 POPEU 178      19.528  67.100  31.594  1.00  0.00           C
ATOM   5117  C35 POPEU 178      19.759  65.619  31.944  1.00  0.00           C
ATOM   5120  C36 POPEU 178      18.990  65.230  33.214  1.00  0.00           C
ATOM   5123  C37 POPEU 178      19.059  63.730  33.524  1.00  0.00           C
ATOM   5126  C38 POPEU 178      18.099  63.320  34.654  1.00  0.00           C
ATOM   5129  C39 POPEU 178      18.689  63.510  36.064  1.00  0.00           C
ATOM   5132 0C31 POPEU 178      18.969  62.179  36.754  1.00  0.00           C
ATOM   5135 1C31 POPEU 178      19.769  62.350  38.054  1.00  0.00           C
ATOM   5138 2C31 POPEU 178      20.029  61.010  38.764  1.00  0.00           C
ATOM   5141 3C31 POPEU 178      18.969  60.660  39.804  1.00  0.00           C
ATOM   5144 4C31 POPEU 178      19.209  59.289  40.444  1.00  0.00           C
ATOM   5147 5C31 POPEU 178      18.198  58.970  41.554  1.00  0.00           C
ATOM   5150 6C31 POPEU 178      18.458  57.619  42.224  1.00  0.00           C
ATOM   5154  NH3 POPEV 179      60.809 116.679  68.004  1.00  0.00           N
ATOM   5158  C12 POPEV 179      61.648 117.850  67.584  1.00  0.00           C
ATOM   5161  C11 POPEV 179      61.240 119.150  68.294  1.00  0.00           C
ATOM   5164  P   POPEV 179      59.538 121.069  68.434  1.00  0.00           P
ATOM   5165  O13 POPEV 179      58.130 121.410  68.164  1.00  0.00           O
ATOM   5166  O14 POPEV 179      60.008 121.250  69.824  1.00  0.00           O
ATOM   5167  O11 POPEV 179      60.489 121.969  67.524  1.00  0.00           O
ATOM   5168  O12 POPEV 179      59.910 119.579  67.944  1.00  0.00           O
ATOM   5169  C1  POPEV 179      60.648 121.670  66.134  1.00  0.00           C
ATOM   5172  C2  POPEV 179      61.999 122.199  65.554  1.00  0.00           C
ATOM   5174  O21 POPEV 179      63.069 121.370  66.044  1.00  0.00           O
ATOM   5175  C21 POPEV 179      63.888 120.649  65.244  1.00  0.00           C
ATOM   5176  O22 POPEV 179      64.538 119.699  65.664  1.00  0.00           O
ATOM   5177  C22 POPEV 179      63.920 121.130  63.794  1.00  0.00           C
ATOM   5180  C3  POPEV 179      62.178 123.689  65.984  1.00  0.00           C
ATOM   5183  O31 POPEV 179      63.069 124.469  65.144  1.00  0.00           O
ATOM   5184  C31 POPEV 179      62.638 124.699  63.894  1.00  0.00           C
ATOM   5185  O32 POPEV 179      61.609 124.270  63.424  1.00  0.00           O
ATOM   5186  C32 POPEV 179      63.590 125.669  63.184  1.00  0.00           C
ATOM   5189  C23 POPEV 179      65.008 120.490  62.904  1.00  0.00           C
ATOM   5192  C24 POPEV 179      64.549 120.439  61.444  1.00  0.00           C
ATOM   5195  C25 POPEV 179      64.148 121.810  60.884  1.00  0.00           C
ATOM   5198  C26 POPEV 179      63.569 121.700  59.474  1.00  0.00           C
ATOM   5201  C27 POPEV 179      63.479 123.060  58.774  1.00  0.00           C
ATOM   5204  C28 POPEV 179      63.049 122.939  57.304  1.00  0.00           C
ATOM   5207  C29 POPEV 179      63.218 124.240  56.564  1.00  0.00           C
ATOM   5209 0C21 POPEV 179      62.259 125.130  56.254  1.00  0.00           C
ATOM   5211 1C21 POPEV 179      60.788 125.040  56.584  1.00  0.00           C
ATOM   5214 2C21 POPEV 179      60.229 126.370  57.104  1.00  0.00           C
ATOM   5217 3C21 POPEV 179      58.720 126.290  57.344  1.00  0.00           C
ATOM   5220 4C21 POPEV 179      58.168 127.439  58.194  1.00  0.00           C
ATOM   5223 5C21 POPEV 179      56.660 127.339  58.394  1.00  0.00           C
ATOM   5226 6C21 POPEV 179      56.149 128.439  59.324  1.00  0.00           C
ATOM   5229 7C21 POPEV 179      54.629 128.480  59.444  1.00  0.00           C
ATOM   5232 8C21 POPEV 179      54.169 129.758  60.144  1.00  0.00           C
ATOM   5236  C33 POPEV 179      63.569 125.499  61.654  1.00  0.00           C
ATOM   5239  C34 POPEV 179      64.328 126.630  60.944  1.00  0.00           C
ATOM   5242  C35 POPEV 179      64.029 126.700  59.434  1.00  0.00           C
ATOM   5245  C36 POPEV 179      64.640 127.920  58.734  1.00  0.00           C
ATOM   5248  C37 POPEV 179      64.549 127.820  57.194  1.00  0.00           C
ATOM   5251  C38 POPEV 179      65.500 128.779  56.454  1.00  0.00           C
ATOM   5254  C39 POPEV 179      65.138 130.268  56.554  1.00  0.00           C
ATOM   5257 0C31 POPEV 179      63.758 130.639  56.004  1.00  0.00           C
ATOM   5260 1C31 POPEV 179      63.569 132.158  55.924  1.00  0.00           C
ATOM   5263 2C31 POPEV 179      62.140 132.578  55.594  1.00  0.00           C
ATOM   5266 3C31 POPEV 179      61.859 134.038  55.984  1.00  0.00           C
ATOM   5269 4C31 POPEV 179      62.420 135.099  55.034  1.00  0.00           C
ATOM   5272 5C31 POPEV 179      62.459 136.479  55.704  1.00  0.00           C
ATOM   5275 6C31 POPEV 179      62.910 137.609  54.774  1.00  0.00           C
ATOM   5279  NH3 POPEW 180      70.729  39.619  63.174  1.00  0.00           N
ATOM   5283  C12 POPEW 180      70.148  39.990  64.504  1.00  0.00           C
ATOM   5286  C11 POPEW 180      68.748  40.610  64.394  1.00  0.00           C
ATOM   5289  P   POPEW 180      67.020  38.649  64.024  1.00  0.00           P
ATOM   5290  O13 POPEW 180      67.898  37.470  64.004  1.00  0.00           O
ATOM   5291  O14 POPEW 180      65.640  38.460  64.524  1.00  0.00           O
ATOM   5292  O11 POPEW 180      67.008  39.280  62.574  1.00  0.00           O
ATOM   5293  O12 POPEW 180      67.758  39.720  64.904  1.00  0.00           O
ATOM   5294  C1  POPEW 180      66.209  38.649  61.574  1.00  0.00           C
ATOM   5297  C2  POPEW 180      66.660  39.099  60.164  1.00  0.00           C
ATOM   5299  O21 POPEW 180      65.468  39.540  59.484  1.00  0.00           O
ATOM   5300  C21 POPEW 180      65.289  39.610  58.204  1.00  0.00           C
ATOM   5301  O22 POPEW 180      66.030  39.250  57.304  1.00  0.00           O
ATOM   5302  C22 POPEW 180      63.938  40.259  57.944  1.00  0.00           C
ATOM   5305  C3  POPEW 180      67.540  37.989  59.474  1.00  0.00           C
ATOM   5308  O31 POPEW 180      68.270  38.439  58.314  1.00  0.00           O
ATOM   5309  C31 POPEW 180      69.328  39.200  58.534  1.00  0.00           C
ATOM   5310  O32 POPEW 180      69.850  39.410  59.614  1.00  0.00           O
ATOM   5311  C32 POPEW 180      69.840  39.730  57.194  1.00  0.00           C
ATOM   5314  C23 POPEW 180      64.118  41.759  57.664  1.00  0.00           C
ATOM   5317  C24 POPEW 180      62.849  42.390  57.114  1.00  0.00           C
ATOM   5320  C25 POPEW 180      63.000  43.900  56.884  1.00  0.00           C
ATOM   5323  C26 POPEW 180      61.729  44.529  56.304  1.00  0.00           C
ATOM   5326  C27 POPEW 180      61.788  46.050  56.204  1.00  0.00           C
ATOM   5329  C28 POPEW 180      60.489  46.689  55.684  1.00  0.00           C
ATOM   5332  C29 POPEW 180      60.250  46.500  54.214  1.00  0.00           C
ATOM   5334 0C21 POPEW 180      59.678  47.400  53.384  1.00  0.00           C
ATOM   5336 1C21 POPEW 180      59.169  48.770  53.764  1.00  0.00           C
ATOM   5339 2C21 POPEW 180      59.608  49.879  52.794  1.00  0.00           C
ATOM   5342 3C21 POPEW 180      58.860  49.800  51.454  1.00  0.00           C
ATOM   5345 4C21 POPEW 180      59.270  50.859  50.434  1.00  0.00           C
ATOM   5348 5C21 POPEW 180      58.428  50.730  49.164  1.00  0.00           C
ATOM   5351 6C21 POPEW 180      58.868  51.630  48.014  1.00  0.00           C
ATOM   5354 7C21 POPEW 180      58.130  51.280  46.714  1.00  0.00           C
ATOM   5357 8C21 POPEW 180      58.628  52.060  45.494  1.00  0.00           C
ATOM   5361  C33 POPEW 180      69.020  40.919  56.634  1.00  0.00           C
ATOM   5364  C34 POPEW 180      69.169  41.090  55.114  1.00  0.00           C
ATOM   5367  C35 POPEW 180      68.280  42.210  54.554  1.00  0.00           C
ATOM   5370  C36 POPEW 180      68.188  42.260  53.014  1.00  0.00           C
ATOM   5373  C37 POPEW 180      66.918  43.000  52.544  1.00  0.00           C
ATOM   5376  C38 POPEW 180      67.069  43.820  51.264  1.00  0.00           C
ATOM   5379  C39 POPEW 180      66.820  43.060  49.954  1.00  0.00           C
ATOM   5382 0C31 POPEW 180      65.349  43.099  49.514  1.00  0.00           C
ATOM   5385 1C31 POPEW 180      65.160  42.579  48.084  1.00  0.00           C
ATOM   5388 2C31 POPEW 180      64.068  43.320  47.284  1.00  0.00           C
ATOM   5391 3C31 POPEW 180      64.489  44.720  46.804  1.00  0.00           C
ATOM   5394 4C31 POPEW 180      63.699  45.170  45.564  1.00  0.00           C
ATOM   5397 5C31 POPEW 180      64.049  46.590  45.084  1.00  0.00           C
ATOM   5400 6C31 POPEW 180      63.530  46.870  43.664  1.00  0.00           C
ATOM   5404  NH3 POPEX 181      14.509  45.209  63.684  1.00  0.00           N
ATOM   5408  C12 POPEX 181      14.109  44.329  64.834  1.00  0.00           C
ATOM   5411  C11 POPEX 181      15.108  44.399  66.014  1.00  0.00           C
ATOM   5414  P   POPEX 181      17.559  45.230  65.654  1.00  0.00           P
ATOM   5415  O13 POPEX 181      17.239  46.230  66.684  1.00  0.00           O
ATOM   5416  O14 POPEX 181      18.898  44.609  65.664  1.00  0.00           O
ATOM   5417  O11 POPEX 181      17.289  45.830  64.194  1.00  0.00           O
ATOM   5418  O12 POPEX 181      16.449  44.110  65.634  1.00  0.00           O
ATOM   5419  C1  POPEX 181      18.399  46.590  63.654  1.00  0.00           C
ATOM   5422  C2  POPEX 181      18.250  47.099  62.174  1.00  0.00           C
ATOM   5424  O21 POPEX 181      17.599  48.390  62.184  1.00  0.00           O
ATOM   5425  C21 POPEX 181      18.079  49.310  61.364  1.00  0.00           C
ATOM   5426  O22 POPEX 181      18.969  49.149  60.554  1.00  0.00           O
ATOM   5427  C22 POPEX 181      17.289  50.599  61.554  1.00  0.00           C
ATOM   5430  C3  POPEX 181      17.479  46.070  61.304  1.00  0.00           C
ATOM   5433  O31 POPEX 181      17.369  46.439  59.904  1.00  0.00           O
ATOM   5434  C31 POPEX 181      16.169  46.750  59.464  1.00  0.00           C
ATOM   5435  O32 POPEX 181      15.160  46.899  60.134  1.00  0.00           O
ATOM   5436  C32 POPEX 181      16.229  46.860  57.934  1.00  0.00           C
ATOM   5439  C23 POPEX 181      18.079  51.899  61.204  1.00  0.00           C
ATOM   5442  C24 POPEX 181      17.369  52.780  60.164  1.00  0.00           C
ATOM   5445  C25 POPEX 181      18.189  52.969  58.884  1.00  0.00           C
ATOM   5448  C26 POPEX 181      17.468  53.890  57.884  1.00  0.00           C
ATOM   5451  C27 POPEX 181      18.359  54.209  56.674  1.00  0.00           C
ATOM   5454  C28 POPEX 181      17.749  55.220  55.694  1.00  0.00           C
ATOM   5457  C29 POPEX 181      18.729  55.700  54.654  1.00  0.00           C
ATOM   5459 0C21 POPEX 181      18.439  56.129  53.414  1.00  0.00           C
ATOM   5461 1C21 POPEX 181      17.058  56.220  52.804  1.00  0.00           C
ATOM   5464 2C21 POPEX 181      17.000  55.649  51.384  1.00  0.00           C
ATOM   5467 3C21 POPEX 181      15.659  55.999  50.714  1.00  0.00           C
ATOM   5470 4C21 POPEX 181      15.459  55.320  49.354  1.00  0.00           C
ATOM   5473 5C21 POPEX 181      14.879  53.910  49.494  1.00  0.00           C
ATOM   5476 6C21 POPEX 181      14.579  53.289  48.124  1.00  0.00           C
ATOM   5479 7C21 POPEX 181      13.580  52.130  48.194  1.00  0.00           C
ATOM   5482 8C21 POPEX 181      13.169  51.619  46.814  1.00  0.00           C
ATOM   5486  C33 POPEX 181      14.899  47.309  57.284  1.00  0.00           C
ATOM   5489  C34 POPEX 181      13.938  46.170  56.884  1.00  0.00           C
ATOM   5492  C35 POPEX 181      14.199  45.590  55.484  1.00  0.00           C
ATOM   5495  C36 POPEX 181      13.039  44.690  55.034  1.00  0.00           C
ATOM   5498  C37 POPEX 181      13.348  43.840  53.794  1.00  0.00           C
ATOM   5501  C38 POPEX 181      12.069  43.230  53.194  1.00  0.00           C
ATOM   5504  C39 POPEX 181      11.249  44.270  52.414  1.00  0.00           C
ATOM   5507 0C31 POPEX 181      11.329  44.130  50.894  1.00  0.00           C
ATOM   5510 1C31 POPEX 181      10.450  45.170  50.184  1.00  0.00           C
ATOM   5513 2C31 POPEX 181      10.299  44.960  48.674  1.00  0.00           C
ATOM   5516 3C31 POPEX 181       9.469  43.720  48.294  1.00  0.00           C
ATOM   5519 4C31 POPEX 181       9.069  43.730  46.814  1.00  0.00           C
ATOM   5522 5C31 POPEX 181       8.638  42.350  46.284  1.00  0.00           C
ATOM   5525 6C31 POPEX 181       8.299  42.379  44.794  1.00  0.00           C
ATOM   5529  NH3 POPEY 182      66.950  25.289  19.804  1.00  0.00           N
ATOM   5533  C12 POPEY 182      65.468  25.490  19.914  1.00  0.00           C
ATOM   5536  C11 POPEY 182      65.060  26.980  19.884  1.00  0.00           C
ATOM   5539  P   POPEY 182      62.930  28.470  20.214  1.00  0.00           P
ATOM   5540  O13 POPEY 182      63.920  29.570  20.154  1.00  0.00           O
ATOM   5541  O14 POPEY 182      61.750  28.510  19.334  1.00  0.00           O
ATOM   5542  O11 POPEY 182      62.430  28.290  21.704  1.00  0.00           O
ATOM   5543  O12 POPEY 182      63.660  27.080  20.184  1.00  0.00           O
ATOM   5544  C1  POPEY 182      62.470  29.310  22.694  1.00  0.00           C
ATOM   5547  C2  POPEY 182      63.428  28.950  23.854  1.00  0.00           C
ATOM   5549  O21 POPEY 182      63.769  30.180  24.494  1.00  0.00           O
ATOM   5550  C21 POPEY 182      63.779  30.160  25.814  1.00  0.00           C
ATOM   5551  O22 POPEY 182      63.839  29.170  26.534  1.00  0.00           O
ATOM   5552  C22 POPEY 182      63.688  31.590  26.274  1.00  0.00           C
ATOM   5555  C3  POPEY 182      64.718  28.250  23.344  1.00  0.00           C
ATOM   5558  O31 POPEY 182      65.758  28.240  24.334  1.00  0.00           O
ATOM   5559  C31 POPEY 182      65.840  27.160  25.104  1.00  0.00           C
ATOM   5560  O32 POPEY 182      64.998  26.290  25.214  1.00  0.00           O
ATOM   5561  C32 POPEY 182      67.240  27.160  25.754  1.00  0.00           C
ATOM   5564  C23 POPEY 182      63.368  31.740  27.764  1.00  0.00           C
ATOM   5567  C24 POPEY 182      63.069  33.209  28.074  1.00  0.00           C
ATOM   5570  C25 POPEY 182      62.438  33.470  29.434  1.00  0.00           C
ATOM   5573  C26 POPEY 182      63.358  33.080  30.594  1.00  0.00           C
ATOM   5576  C27 POPEY 182      62.630  33.050  31.944  1.00  0.00           C
ATOM   5579  C28 POPEY 182      63.288  32.080  32.934  1.00  0.00           C
ATOM   5582  C29 POPEY 182      62.490  31.910  34.194  1.00  0.00           C
ATOM   5584 0C21 POPEY 182      62.898  32.210  35.434  1.00  0.00           C
ATOM   5586 1C21 POPEY 182      64.250  32.789  35.774  1.00  0.00           C
ATOM   5589 2C21 POPEY 182      65.328  31.730  36.064  1.00  0.00           C
ATOM   5592 3C21 POPEY 182      65.979  31.950  37.424  1.00  0.00           C
ATOM   5595 4C21 POPEY 182      67.008  30.880  37.804  1.00  0.00           C
ATOM   5598 5C21 POPEY 182      67.508  31.070  39.244  1.00  0.00           C
ATOM   5601 6C21 POPEY 182      66.508  30.540  40.294  1.00  0.00           C
ATOM   5604 7C21 POPEY 182      66.820  31.060  41.694  1.00  0.00           C
ATOM   5607 8C21 POPEY 182      65.868  30.520  42.764  1.00  0.00           C
ATOM   5611  C33 POPEY 182      67.328  26.570  27.174  1.00  0.00           C
ATOM   5614  C34 POPEY 182      68.630  27.020  27.864  1.00  0.00           C
ATOM   5617  C35 POPEY 182      68.770  26.700  29.364  1.00  0.00           C
ATOM   5620  C36 POPEY 182      68.078  27.720  30.294  1.00  0.00           C
ATOM   5623  C37 POPEY 182      68.840  28.030  31.594  1.00  0.00           C
ATOM   5626  C38 POPEY 182      68.218  29.209  32.364  1.00  0.00           C
ATOM   5629  C39 POPEY 182      68.958  29.529  33.684  1.00  0.00           C
ATOM   5632 0C31 POPEY 182      68.649  28.540  34.804  1.00  0.00           C
ATOM   5635 1C31 POPEY 182      69.640  28.640  35.974  1.00  0.00           C
ATOM   5638 2C31 POPEY 182      69.549  27.450  36.944  1.00  0.00           C
ATOM   5641 3C31 POPEY 182      70.640  27.440  38.014  1.00  0.00           C
ATOM   5644 4C31 POPEY 182      70.578  28.630  38.964  1.00  0.00           C
ATOM   5647 5C31 POPEY 182      71.680  28.590  40.024  1.00  0.00           C
ATOM   5650 6C31 POPEY 182      71.688  29.820  40.924  1.00  0.00           C
ATOM   5654  NH3 POPEZ 183     118.960 104.170  21.284  1.00  0.00           N
ATOM   5658  C12 POPEZ 183     119.090 105.569  20.714  1.00  0.00           C
ATOM   5661  C11 POPEZ 183     119.608 106.570  21.744  1.00  0.00           C
ATOM   5664  P   POPEZ 183     120.740 108.910  21.054  1.00  0.00           P
ATOM   5665  O13 POPEZ 183     121.558 108.439  19.904  1.00  0.00           O
ATOM   5666  O14 POPEZ 183     120.200 110.280  20.974  1.00  0.00           O
ATOM   5667  O11 POPEZ 183     121.628 108.829  22.364  1.00  0.00           O
ATOM   5668  O12 POPEZ 183     119.548 107.900  21.234  1.00  0.00           O
ATOM   5669  C1  POPEZ 183     121.169 108.309  23.614  1.00  0.00           C
ATOM   5672  C2  POPEZ 183     121.898 108.919  24.844  1.00  0.00           C
ATOM   5674  O21 POPEZ 183     121.749 108.090  26.004  1.00  0.00           O
ATOM   5675  C21 POPEZ 183     120.609 108.180  26.664  1.00  0.00           C
ATOM   5676  O22 POPEZ 183     119.548 108.550  26.214  1.00  0.00           O
ATOM   5677  C22 POPEZ 183     120.849 107.840  28.134  1.00  0.00           C
ATOM   5680  C3  POPEZ 183     121.549 110.420  25.094  1.00  0.00           C
ATOM   5683  O31 POPEZ 183     121.850 110.870  26.424  1.00  0.00           O
ATOM   5684  C31 POPEZ 183     123.130 110.960  26.734  1.00  0.00           C
ATOM   5685  O32 POPEZ 183     124.058 110.520  26.074  1.00  0.00           O
ATOM   5686  C32 POPEZ 183     123.288 111.779  28.014  1.00  0.00           C
ATOM   5689  C23 POPEZ 183     119.739 108.309  29.094  1.00  0.00           C
ATOM   5692  C24 POPEZ 183     120.089 108.040  30.564  1.00  0.00           C
ATOM   5695  C25 POPEZ 183     121.119 109.010  31.174  1.00  0.00           C
ATOM   5698  C26 POPEZ 183     121.049 108.969  32.714  1.00  0.00           C
ATOM   5701  C27 POPEZ 183     122.029 109.939  33.394  1.00  0.00           C
ATOM   5704  C28 POPEZ 183     121.509 110.439  34.754  1.00  0.00           C
ATOM   5707  C29 POPEZ 183     122.369 111.559  35.294  1.00  0.00           C
ATOM   5709 0C21 POPEZ 183     122.840 111.689  36.544  1.00  0.00           C
ATOM   5711 1C21 POPEZ 183     122.608 110.780  37.714  1.00  0.00           C
ATOM   5714 2C21 POPEZ 183     123.739 109.740  37.834  1.00  0.00           C
ATOM   5717 3C21 POPEZ 183     123.638 108.870  39.104  1.00  0.00           C
ATOM   5720 4C21 POPEZ 183     124.210 109.550  40.364  1.00  0.00           C
ATOM   5723 5C21 POPEZ 183     124.538 108.550  41.484  1.00  0.00           C
ATOM   5726 6C21 POPEZ 183     125.189 109.210  42.714  1.00  0.00           C
ATOM   5729 7C21 POPEZ 183     125.669 108.169  43.744  1.00  0.00           C
ATOM   5732 8C21 POPEZ 183     126.570 108.740  44.844  1.00  0.00           C
ATOM   5736  C33 POPEZ 183     124.070 111.030  29.104  1.00  0.00           C
ATOM   5739  C34 POPEZ 183     124.240 111.869  30.374  1.00  0.00           C
ATOM   5742  C35 POPEZ 183     125.168 111.189  31.384  1.00  0.00           C
ATOM   5745  C36 POPEZ 183     125.499 112.059  32.604  1.00  0.00           C
ATOM   5748  C37 POPEZ 183     126.499 111.370  33.544  1.00  0.00           C
ATOM   5751  C38 POPEZ 183     126.628 112.000  34.934  1.00  0.00           C
ATOM   5754  C39 POPEZ 183     127.360 113.350  34.984  1.00  0.00           C
ATOM   5757 0C31 POPEZ 183     128.888 113.259  34.854  1.00  0.00           C
ATOM   5760 1C31 POPEZ 183     129.617 114.469  35.474  1.00  0.00           C
ATOM   5763 2C31 POPEZ 183     131.108 114.539  35.074  1.00  0.00           C
ATOM   5766 3C31 POPEZ 183     131.819 115.870  35.424  1.00  0.00           C
ATOM   5769 4C31 POPEZ 183     131.378 117.059  34.554  1.00  0.00           C
ATOM   5772 5C31 POPEZ 183     132.059 118.399  34.904  1.00  0.00           C
ATOM   5775 6C31 POPEZ 183     131.507 119.559  34.084  1.00  0.00           C
ATOM   5779  NH3 POPEa 184      27.679  49.310  65.034  1.00  0.00           N
ATOM   5783  C12 POPEa 184      28.819  50.320  65.024  1.00  0.00           C
ATOM   5786  C11 POPEa 184      28.659  51.459  63.994  1.00  0.00           C
ATOM   5789  P   POPEa 184      31.059  51.810  62.994  1.00  0.00           P
ATOM   5790  O13 POPEa 184      32.368  52.210  63.574  1.00  0.00           O
ATOM   5791  O14 POPEa 184      30.848  50.390  62.664  1.00  0.00           O
ATOM   5792  O11 POPEa 184      30.799  52.720  61.724  1.00  0.00           O
ATOM   5793  O12 POPEa 184      29.860  52.260  63.944  1.00  0.00           O
ATOM   5794  C1  POPEa 184      30.069  52.200  60.614  1.00  0.00           C
ATOM   5797  C2  POPEa 184      28.680  52.850  60.474  1.00  0.00           C
ATOM   5799  O21 POPEa 184      28.369  53.070  59.084  1.00  0.00           O
ATOM   5800  C21 POPEa 184      28.819  54.110  58.424  1.00  0.00           C
ATOM   5801  O22 POPEa 184      29.719  54.860  58.764  1.00  0.00           O
ATOM   5802  C22 POPEa 184      27.859  54.380  57.244  1.00  0.00           C
ATOM   5805  C3  POPEa 184      28.410  54.079  61.384  1.00  0.00           C
ATOM   5808  O31 POPEa 184      27.318  54.850  60.884  1.00  0.00           O
ATOM   5809  C31 POPEa 184      26.159  54.219  60.934  1.00  0.00           C
ATOM   5810  O32 POPEa 184      25.910  53.230  61.594  1.00  0.00           O
ATOM   5811  C32 POPEa 184      25.250  54.840  59.894  1.00  0.00           C
ATOM   5814  C23 POPEa 184      27.950  53.460  56.004  1.00  0.00           C
ATOM   5817  C24 POPEa 184      26.889  53.820  54.944  1.00  0.00           C
ATOM   5820  C25 POPEa 184      27.269  55.050  54.104  1.00  0.00           C
ATOM   5823  C26 POPEa 184      28.048  54.700  52.814  1.00  0.00           C
ATOM   5826  C27 POPEa 184      28.568  55.960  52.104  1.00  0.00           C
ATOM   5829  C28 POPEa 184      28.729  55.779  50.584  1.00  0.00           C
ATOM   5832  C29 POPEa 184      29.368  57.000  49.954  1.00  0.00           C
ATOM   5834 0C21 POPEa 184      28.750  57.969  49.264  1.00  0.00           C
ATOM   5836 1C21 POPEa 184      27.279  58.090  48.954  1.00  0.00           C
ATOM   5839 2C21 POPEa 184      26.719  59.510  49.154  1.00  0.00           C
ATOM   5842 3C21 POPEa 184      25.258  59.609  48.684  1.00  0.00           C
ATOM   5845 4C21 POPEa 184      24.749  61.050  48.524  1.00  0.00           C
ATOM   5848 5C21 POPEa 184      23.259  61.090  48.164  1.00  0.00           C
ATOM   5851 6C21 POPEa 184      22.758  62.480  47.744  1.00  0.00           C
ATOM   5854 7C21 POPEa 184      21.229  62.570  47.704  1.00  0.00           C
ATOM   5857 8C21 POPEa 184      20.708  63.680  46.784  1.00  0.00           C
ATOM   5861  C33 POPEa 184      24.159  55.750  60.484  1.00  0.00           C
ATOM   5864  C34 POPEa 184      23.410  56.530  59.394  1.00  0.00           C
ATOM   5867  C35 POPEa 184      24.340  57.360  58.494  1.00  0.00           C
ATOM   5870  C36 POPEa 184      23.708  58.039  57.274  1.00  0.00           C
ATOM   5873  C37 POPEa 184      24.690  58.000  56.094  1.00  0.00           C
ATOM   5876  C38 POPEa 184      24.100  58.489  54.774  1.00  0.00           C
ATOM   5879  C39 POPEa 184      25.179  58.650  53.704  1.00  0.00           C
ATOM   5882 0C31 POPEa 184      25.258  60.050  53.074  1.00  0.00           C
ATOM   5885 1C31 POPEa 184      25.510  61.189  54.084  1.00  0.00           C
ATOM   5888 2C31 POPEa 184      25.610  62.579  53.424  1.00  0.00           C
ATOM   5891 3C31 POPEa 184      26.609  62.619  52.264  1.00  0.00           C
ATOM   5894 4C31 POPEa 184      26.889  64.040  51.754  1.00  0.00           C
ATOM   5897 5C31 POPEa 184      27.788  64.030  50.504  1.00  0.00           C
ATOM   5900 6C31 POPEa 184      28.090  65.420  49.964  1.00  0.00           C
ATOM   5904  NH3 POPEb 185      94.809  54.370  67.134  1.00  0.00           N
ATOM   5908  C12 POPEb 185      95.420  53.750  68.354  1.00  0.00           C
ATOM   5911  C11 POPEb 185      96.218  52.500  67.974  1.00  0.00           C
ATOM   5914  P   POPEb 185      98.498  53.169  69.094  1.00  0.00           P
ATOM   5915  O13 POPEb 185      98.380  53.840  70.414  1.00  0.00           O
ATOM   5916  O14 POPEb 185      99.739  52.430  68.824  1.00  0.00           O
ATOM   5917  O11 POPEb 185      98.298  54.259  67.974  1.00  0.00           O
ATOM   5918  O12 POPEb 185      97.229  52.230  68.934  1.00  0.00           O
ATOM   5919  C1  POPEb 185      99.210  54.410  66.864  1.00  0.00           C
ATOM   5922  C2  POPEb 185      98.389  54.539  65.574  1.00  0.00           C
ATOM   5924  O21 POPEb 185      99.149  54.009  64.474  1.00  0.00           O
ATOM   5925  C21 POPEb 185      98.489  53.239  63.614  1.00  0.00           C
ATOM   5926  O22 POPEb 185      97.400  52.720  63.834  1.00  0.00           O
ATOM   5927  C22 POPEb 185      99.210  53.260  62.254  1.00  0.00           C
ATOM   5930  C3  POPEb 185      97.960  56.020  65.324  1.00  0.00           C
ATOM   5933  O31 POPEb 185      96.999  56.110  64.254  1.00  0.00           O
ATOM   5934  C31 POPEb 185      97.579  56.170  63.044  1.00  0.00           C
ATOM   5935  O32 POPEb 185      98.769  56.240  62.834  1.00  0.00           O
ATOM   5936  C32 POPEb 185      96.520  55.960  61.974  1.00  0.00           C
ATOM   5939  C23 POPEb 185      99.849  51.919  61.804  1.00  0.00           C
ATOM   5942  C24 POPEb 185      99.979  51.810  60.274  1.00  0.00           C
ATOM   5945  C25 POPEb 185     100.788  50.590  59.824  1.00  0.00           C
ATOM   5948  C26 POPEb 185     100.539  50.240  58.344  1.00  0.00           C
ATOM   5951  C27 POPEb 185     101.479  49.160  57.774  1.00  0.00           C
ATOM   5954  C28 POPEb 185     101.479  49.130  56.234  1.00  0.00           C
ATOM   5957  C29 POPEb 185     100.189  48.660  55.604  1.00  0.00           C
ATOM   5959 0C21 POPEb 185     100.009  48.450  54.294  1.00  0.00           C
ATOM   5961 1C21 POPEb 185     101.059  48.590  53.224  1.00  0.00           C
ATOM   5964 2C21 POPEb 185     101.409  50.030  52.804  1.00  0.00           C
ATOM   5967 3C21 POPEb 185     102.148  50.070  51.454  1.00  0.00           C
ATOM   5970 4C21 POPEb 185     102.990  51.329  51.214  1.00  0.00           C
ATOM   5973 5C21 POPEb 185     102.188  52.610  50.944  1.00  0.00           C
ATOM   5976 6C21 POPEb 185     103.118  53.800  50.614  1.00  0.00           C
ATOM   5979 7C21 POPEb 185     102.400  55.150  50.544  1.00  0.00           C
ATOM   5982 8C21 POPEb 185     103.358  56.329  50.384  1.00  0.00           C
ATOM   5986  C33 POPEb 185      97.090  56.210  60.574  1.00  0.00           C
ATOM   5989  C34 POPEb 185      96.010  56.119  59.504  1.00  0.00           C
ATOM   5992  C35 POPEb 185      96.509  56.530  58.114  1.00  0.00           C
ATOM   5995  C36 POPEb 185      97.859  55.890  57.764  1.00  0.00           C
ATOM   5998  C37 POPEb 185      98.200  55.950  56.274  1.00  0.00           C
ATOM   6001  C38 POPEb 185      99.149  54.809  55.854  1.00  0.00           C
ATOM   6004  C39 POPEb 185     100.569  54.890  56.444  1.00  0.00           C
ATOM   6007 0C31 POPEb 185     101.358  53.640  56.034  1.00  0.00           C
ATOM   6010 1C31 POPEb 185     102.878  53.810  55.924  1.00  0.00           C
ATOM   6013 2C31 POPEb 185     103.510  52.430  55.674  1.00  0.00           C
ATOM   6016 3C31 POPEb 185     104.900  52.410  55.024  1.00  0.00           C
ATOM   6019 4C31 POPEb 185     105.989  53.039  55.884  1.00  0.00           C
ATOM   6022 5C31 POPEb 185     107.360  52.390  55.664  1.00  0.00           C
ATOM   6025 6C31 POPEb 185     108.449  52.950  56.574  1.00  0.00           C
ATOM   6029  NH3 POPEc 186      47.589 117.020  23.654  1.00  0.00           N
ATOM   6033  C12 POPEc 186      48.060 118.280  24.324  1.00  0.00           C
ATOM   6036  C11 POPEc 186      48.348 119.389  23.294  1.00  0.00           C
ATOM   6039  P   POPEc 186      50.708 120.420  23.684  1.00  0.00           P
ATOM   6040  O13 POPEc 186      52.059 119.829  23.944  1.00  0.00           O
ATOM   6041  O14 POPEc 186      50.718 121.710  22.974  1.00  0.00           O
ATOM   6042  O11 POPEc 186      49.990 120.540  25.074  1.00  0.00           O
ATOM   6043  O12 POPEc 186      49.748 119.410  22.934  1.00  0.00           O
ATOM   6044  C1  POPEc 186      49.790 121.759  25.764  1.00  0.00           C
ATOM   6047  C2  POPEc 186      50.590 121.710  27.094  1.00  0.00           C
ATOM   6049  O21 POPEc 186      49.938 122.380  28.174  1.00  0.00           O
ATOM   6050  C21 POPEc 186      49.559 123.639  28.014  1.00  0.00           C
ATOM   6051  O22 POPEc 186      49.580 124.279  26.974  1.00  0.00           O
ATOM   6052  C22 POPEc 186      49.180 124.200  29.384  1.00  0.00           C
ATOM   6055  C3  POPEc 186      52.090 122.120  26.944  1.00  0.00           C
ATOM   6058  O31 POPEc 186      52.968 121.370  27.824  1.00  0.00           O
ATOM   6059  C31 POPEc 186      52.840 121.730  29.104  1.00  0.00           C
ATOM   6060  O32 POPEc 186      52.459 122.809  29.504  1.00  0.00           O
ATOM   6061  C32 POPEc 186      53.189 120.569  30.014  1.00  0.00           C
ATOM   6064  C23 POPEc 186      47.688 124.480  29.654  1.00  0.00           C
ATOM   6067  C24 POPEc 186      47.560 125.090  31.064  1.00  0.00           C
ATOM   6070  C25 POPEc 186      47.770 124.100  32.214  1.00  0.00           C
ATOM   6073  C26 POPEc 186      46.458 123.429  32.664  1.00  0.00           C
ATOM   6076  C27 POPEc 186      45.868 124.150  33.884  1.00  0.00           C
ATOM   6079  C28 POPEc 186      44.439 123.719  34.254  1.00  0.00           C
ATOM   6082  C29 POPEc 186      44.020 124.480  35.484  1.00  0.00           C
ATOM   6084 0C21 POPEc 186      43.618 123.960  36.664  1.00  0.00           C
ATOM   6086 1C21 POPEc 186      43.410 122.509  36.994  1.00  0.00           C
ATOM   6089 2C21 POPEc 186      42.038 122.300  37.684  1.00  0.00           C
ATOM   6092 3C21 POPEc 186      40.840 122.599  36.774  1.00  0.00           C
ATOM   6095 4C21 POPEc 186      39.509 122.479  37.534  1.00  0.00           C
ATOM   6098 5C21 POPEc 186      38.590 123.689  37.284  1.00  0.00           C
ATOM   6101 6C21 POPEc 186      37.290 123.600  38.094  1.00  0.00           C
ATOM   6104 7C21 POPEc 186      36.329 124.770  37.824  1.00  0.00           C
ATOM   6107 8C21 POPEc 186      35.179 124.850  38.824  1.00  0.00           C
ATOM   6111  C33 POPEc 186      51.898 119.880  30.494  1.00  0.00           C
ATOM   6114  C34 POPEc 186      52.140 118.600  31.304  1.00  0.00           C
ATOM   6117  C35 POPEc 186      52.979 118.729  32.584  1.00  0.00           C
ATOM   6120  C36 POPEc 186      52.319 119.559  33.704  1.00  0.00           C
ATOM   6123  C37 POPEc 186      52.979 119.340  35.074  1.00  0.00           C
ATOM   6126  C38 POPEc 186      52.420 120.280  36.154  1.00  0.00           C
ATOM   6129  C39 POPEc 186      53.119 120.079  37.514  1.00  0.00           C
ATOM   6132 0C31 POPEc 186      52.589 121.020  38.594  1.00  0.00           C
ATOM   6135 1C31 POPEc 186      53.069 120.619  39.994  1.00  0.00           C
ATOM   6138 2C31 POPEc 186      52.649 121.609  41.094  1.00  0.00           C
ATOM   6141 3C31 POPEc 186      52.968 121.050  42.484  1.00  0.00           C
ATOM   6144 4C31 POPEc 186      52.618 122.009  43.624  1.00  0.00           C
ATOM   6147 5C31 POPEc 186      53.000 121.430  44.994  1.00  0.00           C
ATOM   6150 6C31 POPEc 186      52.368 122.189  46.164  1.00  0.00           C
ATOM   6154  NH3 POPEd 187     113.169 109.340  22.514  1.00  0.00           N
ATOM   6158  C12 POPEd 187     113.340 110.840  22.564  1.00  0.00           C
ATOM   6161  C11 POPEd 187     113.358 111.370  23.994  1.00  0.00           C
ATOM   6164  P   POPEd 187     113.169 113.950  23.464  1.00  0.00           P
ATOM   6165  O13 POPEd 187     113.918 115.140  23.894  1.00  0.00           O
ATOM   6166  O14 POPEd 187     112.969 113.779  22.004  1.00  0.00           O
ATOM   6167  O11 POPEd 187     111.798 113.870  24.254  1.00  0.00           O
ATOM   6168  O12 POPEd 187     113.909 112.680  24.034  1.00  0.00           O
ATOM   6169  C1  POPEd 187     111.439 114.730  25.344  1.00  0.00           C
ATOM   6172  C2  POPEd 187     111.078 113.919  26.634  1.00  0.00           C
ATOM   6174  O21 POPEd 187     110.289 114.760  27.504  1.00  0.00           O
ATOM   6175  C21 POPEd 187     110.660 115.109  28.724  1.00  0.00           C
ATOM   6176  O22 POPEd 187     111.670 114.800  29.324  1.00  0.00           O
ATOM   6177  C22 POPEd 187     109.590 116.030  29.314  1.00  0.00           C
ATOM   6180  C3  POPEd 187     112.360 113.189  27.204  1.00  0.00           C
ATOM   6183  O31 POPEd 187     111.999 112.179  28.184  1.00  0.00           O
ATOM   6184  C31 POPEd 187     112.780 112.149  29.284  1.00  0.00           C
ATOM   6185  O32 POPEd 187     113.879 112.640  29.394  1.00  0.00           O
ATOM   6186  C32 POPEd 187     112.020 111.399  30.374  1.00  0.00           C
ATOM   6189  C23 POPEd 187     110.049 116.730  30.614  1.00  0.00           C
ATOM   6192  C24 POPEd 187     110.098 115.829  31.854  1.00  0.00           C
ATOM   6195  C25 POPEd 187     110.669 116.570  33.074  1.00  0.00           C
ATOM   6198  C26 POPEd 187     110.840 115.649  34.304  1.00  0.00           C
ATOM   6201  C27 POPEd 187     111.749 116.279  35.374  1.00  0.00           C
ATOM   6204  C28 POPEd 187     112.008 115.350  36.564  1.00  0.00           C
ATOM   6207  C29 POPEd 187     113.109 115.870  37.454  1.00  0.00           C
ATOM   6209 0C21 POPEd 187     112.990 116.550  38.604  1.00  0.00           C
ATOM   6211 1C21 POPEd 187     111.700 116.960  39.294  1.00  0.00           C
ATOM   6214 2C21 POPEd 187     111.600 116.450  40.744  1.00  0.00           C
ATOM   6217 3C21 POPEd 187     111.488 114.920  40.854  1.00  0.00           C
ATOM   6220 4C21 POPEd 187     111.430 114.399  42.304  1.00  0.00           C
ATOM   6223 5C21 POPEd 187     110.009 114.310  42.874  1.00  0.00           C
ATOM   6226 6C21 POPEd 187     109.989 113.680  44.274  1.00  0.00           C
ATOM   6229 7C21 POPEd 187     108.578 113.579  44.884  1.00  0.00           C
ATOM   6232 8C21 POPEd 187     108.610 113.180  46.364  1.00  0.00           C
ATOM   6236  C33 POPEd 187     112.430 111.810  31.804  1.00  0.00           C
ATOM   6239  C34 POPEd 187     112.130 110.689  32.814  1.00  0.00           C
ATOM   6242  C35 POPEd 187     112.388 111.089  34.264  1.00  0.00           C
ATOM   6245  C36 POPEd 187     112.229 109.880  35.204  1.00  0.00           C
ATOM   6248  C37 POPEd 187     112.570 110.190  36.674  1.00  0.00           C
ATOM   6251  C38 POPEd 187     112.270 108.999  37.594  1.00  0.00           C
ATOM   6254  C39 POPEd 187     110.779 108.859  37.954  1.00  0.00           C
ATOM   6257 0C31 POPEd 187     110.320 109.860  39.024  1.00  0.00           C
ATOM   6260 1C31 POPEd 187     108.809 109.770  39.294  1.00  0.00           C
ATOM   6263 2C31 POPEd 187     108.319 110.829  40.294  1.00  0.00           C
ATOM   6266 3C31 POPEd 187     108.689 110.560  41.764  1.00  0.00           C
ATOM   6269 4C31 POPEd 187     108.078 109.259  42.304  1.00  0.00           C
ATOM   6272 5C31 POPEd 187     108.230 109.119  43.814  1.00  0.00           C
ATOM   6275 6C31 POPEd 187     107.608 107.820  44.334  1.00  0.00           C
ATOM   6279  NH3 POPEe 188      48.930  92.850  22.814  1.00  0.00           N
ATOM   6283  C12 POPEe 188      48.680  94.290  22.544  1.00  0.00           C
ATOM   6286  C11 POPEe 188      49.949  95.130  22.634  1.00  0.00           C
ATOM   6289  P   POPEe 188      50.689  97.609  22.404  1.00  0.00           P
ATOM   6290  O13 POPEe 188      52.020  97.020  22.124  1.00  0.00           O
ATOM   6291  O14 POPEe 188      50.159  98.759  21.634  1.00  0.00           O
ATOM   6292  O11 POPEe 188      50.479  97.939  23.934  1.00  0.00           O
ATOM   6293  O12 POPEe 188      49.618  96.460  22.204  1.00  0.00           O
ATOM   6294  C1  POPEe 188      51.590  97.950  24.834  1.00  0.00           C
ATOM   6297  C2  POPEe 188      52.360  99.300  24.834  1.00  0.00           C
ATOM   6299  O21 POPEe 188      53.020  99.410  26.104  1.00  0.00           O
ATOM   6300  C21 POPEe 188      54.180 100.050  26.074  1.00  0.00           C
ATOM   6301  O22 POPEe 188      54.938 100.109  25.124  1.00  0.00           O
ATOM   6302  C22 POPEe 188      54.418 100.730  27.434  1.00  0.00           C
ATOM   6305  C3  POPEe 188      51.420 100.529  24.674  1.00  0.00           C
ATOM   6308  O31 POPEe 188      52.118 101.790  24.894  1.00  0.00           O
ATOM   6309  C31 POPEe 188      51.310 102.840  24.954  1.00  0.00           C
ATOM   6310  O32 POPEe 188      50.089 102.770  24.974  1.00  0.00           O
ATOM   6311  C32 POPEe 188      52.098 104.160  25.044  1.00  0.00           C
ATOM   6314  C23 POPEe 188      54.729 102.240  27.264  1.00  0.00           C
ATOM   6317  C24 POPEe 188      55.079 102.980  28.574  1.00  0.00           C
ATOM   6320  C25 POPEe 188      53.888 103.240  29.504  1.00  0.00           C
ATOM   6323  C26 POPEe 188      54.288 103.919  30.814  1.00  0.00           C
ATOM   6326  C27 POPEe 188      53.098 104.139  31.754  1.00  0.00           C
ATOM   6329  C28 POPEe 188      53.470 104.850  33.074  1.00  0.00           C
ATOM   6332  C29 POPEe 188      53.720 106.320  32.874  1.00  0.00           C
ATOM   6334 0C21 POPEe 188      53.438 107.310  33.734  1.00  0.00           C
ATOM   6336 1C21 POPEe 188      52.910 107.140  35.134  1.00  0.00           C
ATOM   6339 2C21 POPEe 188      53.779 107.910  36.124  1.00  0.00           C
ATOM   6342 3C21 POPEe 188      53.410 107.599  37.584  1.00  0.00           C
ATOM   6345 4C21 POPEe 188      54.340 108.320  38.554  1.00  0.00           C
ATOM   6348 5C21 POPEe 188      54.130 107.920  40.014  1.00  0.00           C
ATOM   6351 6C21 POPEe 188      55.118 108.650  40.924  1.00  0.00           C
ATOM   6354 7C21 POPEe 188      54.878 108.370  42.404  1.00  0.00           C
ATOM   6357 8C21 POPEe 188      55.788 109.170  43.324  1.00  0.00           C
ATOM   6361  C33 POPEe 188      51.898 104.920  26.394  1.00  0.00           C
ATOM   6364  C34 POPEe 188      52.688 106.229  26.554  1.00  0.00           C
ATOM   6367  C35 POPEe 188      52.449 106.889  27.924  1.00  0.00           C
ATOM   6370  C36 POPEe 188      53.148 108.240  28.174  1.00  0.00           C
ATOM   6373  C37 POPEe 188      53.340 108.540  29.674  1.00  0.00           C
ATOM   6376  C38 POPEe 188      54.319 109.670  30.044  1.00  0.00           C
ATOM   6379  C39 POPEe 188      53.769 111.079  29.794  1.00  0.00           C
ATOM   6382 0C31 POPEe 188      54.738 112.219  30.124  1.00  0.00           C
ATOM   6385 1C31 POPEe 188      54.130 113.610  29.824  1.00  0.00           C
ATOM   6388 2C31 POPEe 188      54.819 114.790  30.524  1.00  0.00           C
ATOM   6391 3C31 POPEe 188      54.499 114.869  32.024  1.00  0.00           C
ATOM   6394 4C31 POPEe 188      55.430 115.820  32.774  1.00  0.00           C
ATOM   6397 5C31 POPEe 188      55.159 115.840  34.284  1.00  0.00           C
ATOM   6400 6C31 POPEe 188      56.258 116.510  35.094  1.00  0.00           C
ATOM   6404  NH3 POPEf 189      53.839  22.010  22.644  1.00  0.00           N
ATOM   6408  C12 POPEf 189      52.779  21.630  23.644  1.00  0.00           C
ATOM   6411  C11 POPEf 189      52.150  20.300  23.234  1.00  0.00           C
ATOM   6414  P   POPEf 189      53.470  18.570  21.814  1.00  0.00           P
ATOM   6415  O13 POPEf 189      53.579  19.660  20.804  1.00  0.00           O
ATOM   6416  O14 POPEf 189      52.449  17.520  21.584  1.00  0.00           O
ATOM   6417  O11 POPEf 189      54.878  17.940  22.114  1.00  0.00           O
ATOM   6418  O12 POPEf 189      53.130  19.270  23.174  1.00  0.00           O
ATOM   6419  C1  POPEf 189      55.890  18.560  22.914  1.00  0.00           C
ATOM   6422  C2  POPEf 189      56.118  17.800  24.254  1.00  0.00           C
ATOM   6424  O21 POPEf 189      54.878  17.610  24.964  1.00  0.00           O
ATOM   6425  C21 POPEf 189      54.380  18.670  25.534  1.00  0.00           C
ATOM   6426  O22 POPEf 189      54.819  19.810  25.534  1.00  0.00           O
ATOM   6427  C22 POPEf 189      53.069  18.300  26.234  1.00  0.00           C
ATOM   6430  C3  POPEf 189      57.238  18.430  25.134  1.00  0.00           C
ATOM   6433  O31 POPEf 189      57.080  18.040  26.514  1.00  0.00           O
ATOM   6434  C31 POPEf 189      57.368  18.930  27.434  1.00  0.00           C
ATOM   6435  O32 POPEf 189      57.618  20.110  27.264  1.00  0.00           O
ATOM   6436  C32 POPEf 189      57.259  18.230  28.784  1.00  0.00           C
ATOM   6439  C23 POPEf 189      53.000  18.990  27.614  1.00  0.00           C
ATOM   6442  C24 POPEf 189      51.568  19.130  28.154  1.00  0.00           C
ATOM   6445  C25 POPEf 189      51.520  19.850  29.514  1.00  0.00           C
ATOM   6448  C26 POPEf 189      51.958  18.950  30.674  1.00  0.00           C
ATOM   6451  C27 POPEf 189      52.280  19.740  31.964  1.00  0.00           C
ATOM   6454  C28 POPEf 189      53.069  18.900  32.984  1.00  0.00           C
ATOM   6457  C29 POPEf 189      52.270  17.790  33.624  1.00  0.00           C
ATOM   6459 0C21 POPEf 189      52.399  17.340  34.894  1.00  0.00           C
ATOM   6461 1C21 POPEf 189      53.390  17.830  35.934  1.00  0.00           C
ATOM   6464 2C21 POPEf 189      52.758  18.140  37.304  1.00  0.00           C
ATOM   6467 3C21 POPEf 189      51.660  19.220  37.264  1.00  0.00           C
ATOM   6470 4C21 POPEf 189      51.229  19.750  38.644  1.00  0.00           C
ATOM   6473 5C21 POPEf 189      50.809  18.640  39.624  1.00  0.00           C
ATOM   6476 6C21 POPEf 189      50.138  19.130  40.914  1.00  0.00           C
ATOM   6479 7C21 POPEf 189      49.348  18.010  41.614  1.00  0.00           C
ATOM   6482 8C21 POPEf 189      48.688  18.430  42.944  1.00  0.00           C
ATOM   6486  C33 POPEf 189      57.519  19.160  29.984  1.00  0.00           C
ATOM   6489  C34 POPEf 189      57.248  18.440  31.304  1.00  0.00           C
ATOM   6492  C35 POPEf 189      57.210  19.410  32.484  1.00  0.00           C
ATOM   6495  C36 POPEf 189      57.059  18.700  33.844  1.00  0.00           C
ATOM   6498  C37 POPEf 189      56.918  19.720  34.984  1.00  0.00           C
ATOM   6501  C38 POPEf 189      57.270  19.130  36.354  1.00  0.00           C
ATOM   6504  C39 POPEf 189      57.188  20.180  37.464  1.00  0.00           C
ATOM   6507 0C31 POPEf 189      58.139  19.900  38.634  1.00  0.00           C
ATOM   6510 1C31 POPEf 189      58.060  20.970  39.734  1.00  0.00           C
ATOM   6513 2C31 POPEf 189      56.750  20.990  40.534  1.00  0.00           C
ATOM   6516 3C31 POPEf 189      56.438  19.650  41.214  1.00  0.00           C
ATOM   6519 4C31 POPEf 189      55.258  19.760  42.194  1.00  0.00           C
ATOM   6522 5C31 POPEf 189      54.650  18.400  42.514  1.00  0.00           C
ATOM   6525 6C31 POPEf 189      53.460  18.490  43.474  1.00  0.00           C
ATOM   6529  NH3 POPEg 190      49.819  15.740  68.544  1.00  0.00           N
ATOM   6533  C12 POPEg 190      48.709  14.740  68.514  1.00  0.00           C
ATOM   6536  C11 POPEg 190      47.659  15.100  67.454  1.00  0.00           C
ATOM   6539  P   POPEg 190      46.929  16.750  65.614  1.00  0.00           P
ATOM   6540  O13 POPEg 190      47.108  15.570  64.734  1.00  0.00           O
ATOM   6541  O14 POPEg 190      45.538  17.130  65.964  1.00  0.00           O
ATOM   6542  O11 POPEg 190      47.680  18.000  64.964  1.00  0.00           O
ATOM   6543  O12 POPEg 190      47.779  16.440  66.934  1.00  0.00           O
ATOM   6544  C1  POPEg 190      46.958  18.620  63.874  1.00  0.00           C
ATOM   6547  C2  POPEg 190      47.810  18.680  62.584  1.00  0.00           C
ATOM   6549  O21 POPEg 190      46.989  18.789  61.414  1.00  0.00           O
ATOM   6550  C21 POPEg 190      46.258  17.740  61.054  1.00  0.00           C
ATOM   6551  O22 POPEg 190      46.199  16.670  61.614  1.00  0.00           O
ATOM   6552  C22 POPEg 190      45.508  18.100  59.774  1.00  0.00           C
ATOM   6555  C3  POPEg 190      48.938  17.600  62.434  1.00  0.00           C
ATOM   6558  O31 POPEg 190      50.240  18.230  62.444  1.00  0.00           O
ATOM   6559  C31 POPEg 190      51.220  18.040  61.534  1.00  0.00           C
ATOM   6560  O32 POPEg 190      52.290  18.620  61.604  1.00  0.00           O
ATOM   6561  C32 POPEg 190      50.879  17.060  60.414  1.00  0.00           C
ATOM   6564  C23 POPEg 190      45.668  17.000  58.694  1.00  0.00           C
ATOM   6567  C24 POPEg 190      45.270  17.520  57.314  1.00  0.00           C
ATOM   6570  C25 POPEg 190      45.380  16.460  56.214  1.00  0.00           C
ATOM   6573  C26 POPEg 190      45.508  17.100  54.834  1.00  0.00           C
ATOM   6576  C27 POPEg 190      45.520  16.060  53.704  1.00  0.00           C
ATOM   6579  C28 POPEg 190      46.030  16.610  52.354  1.00  0.00           C
ATOM   6582  C29 POPEg 190      45.328  17.860  51.914  1.00  0.00           C
ATOM   6584 0C21 POPEg 190      45.419  18.430  50.704  1.00  0.00           C
ATOM   6586 1C21 POPEg 190      46.229  17.910  49.534  1.00  0.00           C
ATOM   6589 2C21 POPEg 190      45.299  17.390  48.424  1.00  0.00           C
ATOM   6592 3C21 POPEg 190      44.439  18.490  47.784  1.00  0.00           C
ATOM   6595 4C21 POPEg 190      43.270  17.930  46.974  1.00  0.00           C
ATOM   6598 5C21 POPEg 190      43.639  17.480  45.554  1.00  0.00           C
ATOM   6601 6C21 POPEg 190      42.410  17.130  44.704  1.00  0.00           C
ATOM   6604 7C21 POPEg 190      41.529  16.010  45.274  1.00  0.00           C
ATOM   6607 8C21 POPEg 190      40.388  15.630  44.324  1.00  0.00           C
ATOM   6611  C33 POPEg 190      52.059  16.890  59.434  1.00  0.00           C
ATOM   6614  C34 POPEg 190      51.840  15.830  58.344  1.00  0.00           C
ATOM   6617  C35 POPEg 190      50.528  15.970  57.544  1.00  0.00           C
ATOM   6620  C36 POPEg 190      50.328  17.360  56.914  1.00  0.00           C
ATOM   6623  C37 POPEg 190      49.319  17.350  55.754  1.00  0.00           C
ATOM   6626  C38 POPEg 190      49.889  16.790  54.434  1.00  0.00           C
ATOM   6629  C39 POPEg 190      50.858  17.760  53.734  1.00  0.00           C
ATOM   6632 0C31 POPEg 190      51.578  17.140  52.514  1.00  0.00           C
ATOM   6635 1C31 POPEg 190      50.630  16.580  51.454  1.00  0.00           C
ATOM   6638 2C31 POPEg 190      51.368  16.110  50.194  1.00  0.00           C
ATOM   6641 3C31 POPEg 190      50.458  16.100  48.954  1.00  0.00           C
ATOM   6644 4C31 POPEg 190      51.199  15.770  47.644  1.00  0.00           C
ATOM   6647 5C31 POPEg 190      50.299  16.010  46.424  1.00  0.00           C
ATOM   6650 6C31 POPEg 190      51.040  15.920  45.084  1.00  0.00           C
ATOM   6654  NH3 POPEh 191      75.148  15.550  66.984  1.00  0.00           N
ATOM   6658  C12 POPEh 191      73.688  15.720  67.264  1.00  0.00           C
ATOM   6661  C11 POPEh 191      73.390  15.310  68.704  1.00  0.00           C
ATOM   6664  P   POPEh 191      71.009  14.300  68.704  1.00  0.00           P
ATOM   6665  O13 POPEh 191      71.688  13.020  68.954  1.00  0.00           O
ATOM   6666  O14 POPEh 191      69.718  14.440  69.394  1.00  0.00           O
ATOM   6667  O11 POPEh 191      70.749  14.540  67.174  1.00  0.00           O
ATOM   6668  O12 POPEh 191      71.999  15.490  69.044  1.00  0.00           O
ATOM   6669  C1  POPEh 191      69.759  13.810  66.434  1.00  0.00           C
ATOM   6672  C2  POPEh 191      70.388  12.750  65.484  1.00  0.00           C
ATOM   6674  O21 POPEh 191      69.368  12.230  64.604  1.00  0.00           O
ATOM   6675  C21 POPEh 191      69.729  12.250  63.324  1.00  0.00           C
ATOM   6676  O22 POPEh 191      70.468  13.080  62.814  1.00  0.00           O
ATOM   6677  C22 POPEh 191      69.169  11.040  62.614  1.00  0.00           C
ATOM   6680  C3  POPEh 191      71.020  11.560  66.274  1.00  0.00           C
ATOM   6683  O31 POPEh 191      71.398  10.410  65.484  1.00  0.00           O
ATOM   6684  C31 POPEh 191      72.549  10.590  64.844  1.00  0.00           C
ATOM   6685  O32 POPEh 191      73.060  11.660  64.584  1.00  0.00           O
ATOM   6686  C32 POPEh 191      73.188   9.270  64.494  1.00  0.00           C
ATOM   6689  C23 POPEh 191      69.889  10.790  61.264  1.00  0.00           C
ATOM   6692  C24 POPEh 191      69.380  11.680  60.114  1.00  0.00           C
ATOM   6695  C25 POPEh 191      67.919  11.370  59.764  1.00  0.00           C
ATOM   6698  C26 POPEh 191      67.459  11.960  58.434  1.00  0.00           C
ATOM   6701  C27 POPEh 191      66.030  11.500  58.114  1.00  0.00           C
ATOM   6704  C28 POPEh 191      65.349  12.380  57.054  1.00  0.00           C
ATOM   6707  C29 POPEh 191      63.930  11.920  56.824  1.00  0.00           C
ATOM   6709 0C21 POPEh 191      63.130  12.380  55.844  1.00  0.00           C
ATOM   6711 1C21 POPEh 191      63.488  13.420  54.814  1.00  0.00           C
ATOM   6714 2C21 POPEh 191      63.569  12.820  53.394  1.00  0.00           C
ATOM   6717 3C21 POPEh 191      62.220  12.260  52.904  1.00  0.00           C
ATOM   6720 4C21 POPEh 191      62.259  11.770  51.454  1.00  0.00           C
ATOM   6723 5C21 POPEh 191      63.109  10.510  51.254  1.00  0.00           C
ATOM   6726 6C21 POPEh 191      63.130  10.070  49.784  1.00  0.00           C
ATOM   6729 7C21 POPEh 191      64.008   8.840  49.534  1.00  0.00           C
ATOM   6732 8C21 POPEh 191      64.299   8.610  48.054  1.00  0.00           C
ATOM   6736  C33 POPEh 191      73.078   8.940  62.994  1.00  0.00           C
ATOM   6739  C34 POPEh 191      71.859   8.070  62.744  1.00  0.00           C
ATOM   6742  C35 POPEh 191      71.758   7.480  61.324  1.00  0.00           C
ATOM   6745  C36 POPEh 191      70.590   6.490  61.244  1.00  0.00           C
ATOM   6748  C37 POPEh 191      70.438   5.800  59.884  1.00  0.00           C
ATOM   6751  C38 POPEh 191      71.388   4.610  59.714  1.00  0.00           C
ATOM   6754  C39 POPEh 191      71.279   3.940  58.344  1.00  0.00           C
ATOM   6757 0C31 POPEh 191      71.968   4.760  57.244  1.00  0.00           C
ATOM   6760 1C31 POPEh 191      71.700   4.240  55.834  1.00  0.00           C
ATOM   6763 2C31 POPEh 191      72.108   5.230  54.744  1.00  0.00           C
ATOM   6766 3C31 POPEh 191      71.700   4.760  53.344  1.00  0.00           C
ATOM   6769 4C31 POPEh 191      71.910   5.810  52.254  1.00  0.00           C
ATOM   6772 5C31 POPEh 191      71.430   5.300  50.884  1.00  0.00           C
ATOM   6775 6C31 POPEh 191      71.680   6.290  49.744  1.00  0.00           C
ATOM   6779  NH3 POPEi 192      74.578  85.130  21.914  1.00  0.00           N
ATOM   6783  C12 POPEi 192      75.780  86.040  21.834  1.00  0.00           C
ATOM   6786  C11 POPEi 192      76.910  85.350  21.074  1.00  0.00           C
ATOM   6789  P   POPEi 192      78.398  83.270  21.274  1.00  0.00           P
ATOM   6790  O13 POPEi 192      77.828  82.599  20.084  1.00  0.00           O
ATOM   6791  O14 POPEi 192      79.660  83.999  21.044  1.00  0.00           O
ATOM   6792  O11 POPEi 192      78.608  82.179  22.404  1.00  0.00           O
ATOM   6793  O12 POPEi 192      77.350  84.259  21.874  1.00  0.00           O
ATOM   6794  C1  POPEi 192      77.810  82.059  23.594  1.00  0.00           C
ATOM   6797  C2  POPEi 192      78.670  82.280  24.874  1.00  0.00           C
ATOM   6799  O21 POPEi 192      78.200  81.559  26.034  1.00  0.00           O
ATOM   6800  C21 POPEi 192      76.979  81.829  26.464  1.00  0.00           C
ATOM   6801  O22 POPEi 192      76.149  82.529  25.914  1.00  0.00           O
ATOM   6802  C22 POPEi 192      76.828  81.279  27.874  1.00  0.00           C
ATOM   6805  C3  POPEi 192      78.910  83.790  25.204  1.00  0.00           C
ATOM   6808  O31 POPEi 192      79.590  84.010  26.474  1.00  0.00           O
ATOM   6809  C31 POPEi 192      80.919  84.090  26.404  1.00  0.00           C
ATOM   6810  O32 POPEi 192      81.579  83.969  25.394  1.00  0.00           O
ATOM   6811  C32 POPEi 192      81.488  84.329  27.814  1.00  0.00           C
ATOM   6814  C23 POPEi 192      75.578  81.779  28.654  1.00  0.00           C
ATOM   6817  C24 POPEi 192      75.640  81.390  30.144  1.00  0.00           C
ATOM   6820  C25 POPEi 192      76.778  82.090  30.904  1.00  0.00           C
ATOM   6823  C26 POPEi 192      76.618  82.050  32.424  1.00  0.00           C
ATOM   6826  C27 POPEi 192      77.840  82.640  33.154  1.00  0.00           C
ATOM   6829  C28 POPEi 192      77.600  83.020  34.634  1.00  0.00           C
ATOM   6832  C29 POPEi 192      76.750  82.030  35.384  1.00  0.00           C
ATOM   6834 0C21 POPEi 192      77.118  81.259  36.414  1.00  0.00           C
ATOM   6836 1C21 POPEi 192      78.490  81.189  37.044  1.00  0.00           C
ATOM   6839 2C21 POPEi 192      78.509  80.109  38.144  1.00  0.00           C
ATOM   6842 3C21 POPEi 192      77.729  80.509  39.404  1.00  0.00           C
ATOM   6845 4C21 POPEi 192      77.199  79.300  40.184  1.00  0.00           C
ATOM   6848 5C21 POPEi 192      78.328  78.450  40.754  1.00  0.00           C
ATOM   6851 6C21 POPEi 192      77.840  77.219  41.524  1.00  0.00           C
ATOM   6854 7C21 POPEi 192      79.029  76.459  42.124  1.00  0.00           C
ATOM   6857 8C21 POPEi 192      78.608  75.220  42.914  1.00  0.00           C
ATOM   6861  C33 POPEi 192      81.259  83.100  28.724  1.00  0.00           C
ATOM   6864  C34 POPEi 192      82.029  83.119  30.054  1.00  0.00           C
ATOM   6867  C35 POPEi 192      81.499  82.070  31.054  1.00  0.00           C
ATOM   6870  C36 POPEi 192      82.318  81.960  32.354  1.00  0.00           C
ATOM   6873  C37 POPEi 192      81.520  81.380  33.524  1.00  0.00           C
ATOM   6876  C38 POPEi 192      82.400  80.939  34.694  1.00  0.00           C
ATOM   6879  C39 POPEi 192      83.048  79.579  34.404  1.00  0.00           C
ATOM   6882 0C31 POPEi 192      83.869  79.009  35.574  1.00  0.00           C
ATOM   6885 1C31 POPEi 192      84.660  77.759  35.174  1.00  0.00           C
ATOM   6888 2C31 POPEi 192      83.799  76.590  34.654  1.00  0.00           C
ATOM   6891 3C31 POPEi 192      84.630  75.520  33.924  1.00  0.00           C
ATOM   6894 4C31 POPEi 192      85.679  74.829  34.784  1.00  0.00           C
ATOM   6897 5C31 POPEi 192      86.688  74.050  33.924  1.00  0.00           C
ATOM   6900 6C31 POPEi 192      87.659  73.210  34.764  1.00  0.00           C
ATOM   6904  NH3 POPEj 193      98.479  37.510  22.844  1.00  0.00           N
ATOM   6908  C12 POPEj 193      97.279  37.320  21.954  1.00  0.00           C
ATOM   6911  C11 POPEj 193      97.218  35.880  21.384  1.00  0.00           C
ATOM   6914  P   POPEj 193      95.189  36.410  19.774  1.00  0.00           P
ATOM   6915  O13 POPEj 193      96.150  37.329  19.144  1.00  0.00           O
ATOM   6916  O14 POPEj 193      94.380  35.520  18.914  1.00  0.00           O
ATOM   6917  O11 POPEj 193      94.289  37.210  20.784  1.00  0.00           O
ATOM   6918  O12 POPEj 193      95.959  35.509  20.814  1.00  0.00           O
ATOM   6919  C1  POPEj 193      93.559  38.400  20.494  1.00  0.00           C
ATOM   6922  C2  POPEj 193      92.540  38.670  21.624  1.00  0.00           C
ATOM   6924  O21 POPEj 193      93.230  38.860  22.874  1.00  0.00           O
ATOM   6925  C21 POPEj 193      93.629  40.090  23.154  1.00  0.00           C
ATOM   6926  O22 POPEj 193      93.398  41.100  22.504  1.00  0.00           O
ATOM   6927  C22 POPEj 193      94.419  40.020  24.474  1.00  0.00           C
ATOM   6930  C3  POPEj 193      91.558  37.459  21.724  1.00  0.00           C
ATOM   6933  O31 POPEj 193      90.889  37.360  22.994  1.00  0.00           O
ATOM   6934  C31 POPEj 193      90.000  38.300  23.224  1.00  0.00           C
ATOM   6935  O32 POPEj 193      89.648  39.160  22.444  1.00  0.00           O
ATOM   6936  C32 POPEj 193      89.459  38.079  24.634  1.00  0.00           C
ATOM   6939  C23 POPEj 193      93.718  40.739  25.644  1.00  0.00           C
ATOM   6942  C24 POPEj 193      94.559  40.770  26.934  1.00  0.00           C
ATOM   6945  C25 POPEj 193      93.799  41.369  28.124  1.00  0.00           C
ATOM   6948  C26 POPEj 193      93.680  42.910  28.104  1.00  0.00           C
ATOM   6951  C27 POPEj 193      92.360  43.410  28.714  1.00  0.00           C
ATOM   6954  C28 POPEj 193      92.349  44.910  29.084  1.00  0.00           C
ATOM   6957  C29 POPEj 193      93.078  45.170  30.374  1.00  0.00           C
ATOM   6959 0C21 POPEj 193      92.540  45.070  31.594  1.00  0.00           C
ATOM   6961 1C21 POPEj 193      91.110  44.700  31.894  1.00  0.00           C
ATOM   6964 2C21 POPEj 193      90.660  44.990  33.344  1.00  0.00           C
ATOM   6967 3C21 POPEj 193      91.409  44.209  34.424  1.00  0.00           C
ATOM   6970 4C21 POPEj 193      91.189  44.820  35.814  1.00  0.00           C
ATOM   6973 5C21 POPEj 193      91.520  43.860  36.964  1.00  0.00           C
ATOM   6976 6C21 POPEj 193      91.660  44.609  38.294  1.00  0.00           C
ATOM   6979 7C21 POPEj 193      91.889  43.699  39.504  1.00  0.00           C
ATOM   6982 8C21 POPEj 193      92.120  44.510  40.774  1.00  0.00           C
ATOM   6986  C33 POPEj 193      88.769  39.340  25.184  1.00  0.00           C
ATOM   6989  C34 POPEj 193      87.719  39.000  26.264  1.00  0.00           C
ATOM   6992  C35 POPEj 193      88.270  38.720  27.664  1.00  0.00           C
ATOM   6995  C36 POPEj 193      88.739  40.000  28.374  1.00  0.00           C
ATOM   6998  C37 POPEj 193      89.049  39.759  29.854  1.00  0.00           C
ATOM   7001  C38 POPEj 193      89.869  40.910  30.444  1.00  0.00           C
ATOM   7004  C39 POPEj 193      90.569  40.539  31.754  1.00  0.00           C
ATOM   7007 0C31 POPEj 193      89.699  40.750  32.994  1.00  0.00           C
ATOM   7010 1C31 POPEj 193      90.389  40.160  34.224  1.00  0.00           C
ATOM   7013 2C31 POPEj 193      89.818  40.649  35.554  1.00  0.00           C
ATOM   7016 3C31 POPEj 193      90.688  40.240  36.754  1.00  0.00           C
ATOM   7019 4C31 POPEj 193      90.520  38.760  37.134  1.00  0.00           C
ATOM   7022 5C31 POPEj 193      89.249  38.520  37.954  1.00  0.00           C
ATOM   7025 6C31 POPEj 193      89.090  37.070  38.424  1.00  0.00           C
ATOM   7029  NH3 POPEk 194      20.788  98.309  64.924  1.00  0.00           N
ATOM   7033  C12 POPEk 194      21.949  99.179  65.304  1.00  0.00           C
ATOM   7036  C11 POPEk 194      21.700 100.649  64.934  1.00  0.00           C
ATOM   7039  P   POPEk 194      23.778 101.679  63.754  1.00  0.00           P
ATOM   7040  O13 POPEk 194      24.969 102.479  64.104  1.00  0.00           O
ATOM   7041  O14 POPEk 194      24.059 100.320  63.244  1.00  0.00           O
ATOM   7042  O11 POPEk 194      22.809 102.459  62.784  1.00  0.00           O
ATOM   7043  O12 POPEk 194      22.888 101.440  65.044  1.00  0.00           O
ATOM   7044  C1  POPEk 194      22.780 102.079  61.404  1.00  0.00           C
ATOM   7047  C2  POPEk 194      22.228 103.219  60.514  1.00  0.00           C
ATOM   7049  O21 POPEk 194      21.359 102.590  59.574  1.00  0.00           O
ATOM   7050  C21 POPEk 194      21.600 102.400  58.304  1.00  0.00           C
ATOM   7051  O22 POPEk 194      22.528 102.809  57.624  1.00  0.00           O
ATOM   7052  C22 POPEk 194      20.618 101.349  57.794  1.00  0.00           C
ATOM   7055  C3  POPEk 194      23.348 104.170  59.974  1.00  0.00           C
ATOM   7058  O31 POPEk 194      22.769 105.420  59.514  1.00  0.00           O
ATOM   7059  C31 POPEk 194      23.399 106.250  58.694  1.00  0.00           C
ATOM   7060  O32 POPEk 194      23.110 107.430  58.564  1.00  0.00           O
ATOM   7061  C32 POPEk 194      24.558 105.610  57.924  1.00  0.00           C
ATOM   7064  C23 POPEk 194      21.308  99.979  57.814  1.00  0.00           C
ATOM   7067  C24 POPEk 194      20.380  98.800  57.494  1.00  0.00           C
ATOM   7070  C25 POPEk 194      19.598  98.919  56.174  1.00  0.00           C
ATOM   7073  C26 POPEk 194      20.499  99.300  54.994  1.00  0.00           C
ATOM   7076  C27 POPEk 194      19.989  98.779  53.644  1.00  0.00           C
ATOM   7079  C28 POPEk 194      20.989  97.840  52.944  1.00  0.00           C
ATOM   7082  C29 POPEk 194      21.278  96.590  53.754  1.00  0.00           C
ATOM   7084 0C21 POPEk 194      21.208  95.320  53.334  1.00  0.00           C
ATOM   7086 1C21 POPEk 194      20.859  94.829  51.944  1.00  0.00           C
ATOM   7089 2C21 POPEk 194      22.058  94.170  51.224  1.00  0.00           C
ATOM   7092 3C21 POPEk 194      23.259  95.109  51.004  1.00  0.00           C
ATOM   7095 4C21 POPEk 194      24.598  94.500  51.434  1.00  0.00           C
ATOM   7098 5C21 POPEk 194      24.709  94.270  52.954  1.00  0.00           C
ATOM   7101 6C21 POPEk 194      25.899  93.390  53.334  1.00  0.00           C
ATOM   7104 7C21 POPEk 194      25.718  92.780  54.724  1.00  0.00           C
ATOM   7107 8C21 POPEk 194      26.740  91.689  55.024  1.00  0.00           C
ATOM   7111  C33 POPEk 194      25.079 106.520  56.794  1.00  0.00           C
ATOM   7114  C34 POPEk 194      26.240 105.899  55.994  1.00  0.00           C
ATOM   7117  C35 POPEk 194      26.299 106.499  54.594  1.00  0.00           C
ATOM   7120  C36 POPEk 194      27.388 105.929  53.694  1.00  0.00           C
ATOM   7123  C37 POPEk 194      27.090 106.259  52.224  1.00  0.00           C
ATOM   7126  C38 POPEk 194      28.059 105.649  51.214  1.00  0.00           C
ATOM   7129  C39 POPEk 194      29.430 106.340  51.184  1.00  0.00           C
ATOM   7132 0C31 POPEk 194      30.109 106.130  49.824  1.00  0.00           C
ATOM   7135 1C31 POPEk 194      31.589 106.559  49.814  1.00  0.00           C
ATOM   7138 2C31 POPEk 194      32.249 106.310  48.444  1.00  0.00           C
ATOM   7141 3C31 POPEk 194      31.949 107.420  47.424  1.00  0.00           C
ATOM   7144 4C31 POPEk 194      32.520 107.079  46.034  1.00  0.00           C
ATOM   7147 5C31 POPEk 194      31.958 107.999  44.944  1.00  0.00           C
ATOM   7150 6C31 POPEk 194      32.500 107.660  43.554  1.00  0.00           C
ATOM   7154  NH3 POPEl 195      21.329  91.079  24.114  1.00  0.00           N
ATOM   7158  C12 POPEl 195      20.549  90.910  22.834  1.00  0.00           C
ATOM   7161  C11 POPEl 195      19.469  91.990  22.574  1.00  0.00           C
ATOM   7164  P   POPEl 195      17.169  92.950  23.294  1.00  0.00           P
ATOM   7165  O13 POPEl 195      16.499  92.609  22.014  1.00  0.00           O
ATOM   7166  O14 POPEl 195      16.299  92.970  24.494  1.00  0.00           O
ATOM   7167  O11 POPEl 195      17.978  94.300  23.144  1.00  0.00           O
ATOM   7168  O12 POPEl 195      18.388  91.950  23.534  1.00  0.00           O
ATOM   7169  C1  POPEl 195      17.798  95.380  24.074  1.00  0.00           C
ATOM   7172  C2  POPEl 195      18.788  95.300  25.284  1.00  0.00           C
ATOM   7174  O21 POPEl 195      18.500  96.329  26.234  1.00  0.00           O
ATOM   7175  C21 POPEl 195      17.388  96.290  26.924  1.00  0.00           C
ATOM   7176  O22 POPEl 195      16.518  95.429  26.874  1.00  0.00           O
ATOM   7177  C22 POPEl 195      17.318  97.540  27.784  1.00  0.00           C
ATOM   7180  C3  POPEl 195      20.250  95.470  24.764  1.00  0.00           C
ATOM   7183  O31 POPEl 195      21.270  95.470  25.794  1.00  0.00           O
ATOM   7184  C31 POPEl 195      21.600  96.679  26.264  1.00  0.00           C
ATOM   7185  O32 POPEl 195      20.978  97.700  26.014  1.00  0.00           O
ATOM   7186  C32 POPEl 195      22.929  96.639  27.014  1.00  0.00           C
ATOM   7189  C23 POPEl 195      18.430  97.540  28.854  1.00  0.00           C
ATOM   7192  C24 POPEl 195      18.198  98.639  29.884  1.00  0.00           C
ATOM   7195  C25 POPEl 195      19.420  98.880  30.764  1.00  0.00           C
ATOM   7198  C26 POPEl 195      19.129  99.810  31.944  1.00  0.00           C
ATOM   7201  C27 POPEl 195      18.329  99.130  33.074  1.00  0.00           C
ATOM   7204  C28 POPEl 195      18.170  99.990  34.344  1.00  0.00           C
ATOM   7207  C29 POPEl 195      19.500 100.190  35.044  1.00  0.00           C
ATOM   7209 0C21 POPEl 195      19.719 100.429  36.344  1.00  0.00           C
ATOM   7211 1C21 POPEl 195      18.699 100.590  37.444  1.00  0.00           C
ATOM   7214 2C21 POPEl 195      18.999  99.679  38.644  1.00  0.00           C
ATOM   7217 3C21 POPEl 195      18.219 100.099  39.894  1.00  0.00           C
ATOM   7220 4C21 POPEl 195      18.539  99.210  41.104  1.00  0.00           C
ATOM   7223 5C21 POPEl 195      17.679  99.539  42.334  1.00  0.00           C
ATOM   7226 6C21 POPEl 195      18.240  98.930  43.634  1.00  0.00           C
ATOM   7229 7C21 POPEl 195      17.159  98.460  44.624  1.00  0.00           C
ATOM   7232 8C21 POPEl 195      17.759  98.020  45.964  1.00  0.00           C
ATOM   7236  C33 POPEl 195      22.839  96.189  28.494  1.00  0.00           C
ATOM   7239  C34 POPEl 195      23.469  94.819  28.744  1.00  0.00           C
ATOM   7242  C35 POPEl 195      23.519  94.410  30.224  1.00  0.00           C
ATOM   7245  C36 POPEl 195      22.139  94.439  30.884  1.00  0.00           C
ATOM   7248  C37 POPEl 195      22.119  93.930  32.334  1.00  0.00           C
ATOM   7251  C38 POPEl 195      20.699  93.650  32.834  1.00  0.00           C
ATOM   7254  C39 POPEl 195      19.659  94.719  32.464  1.00  0.00           C
ATOM   7257 0C31 POPEl 195      18.299  94.340  33.044  1.00  0.00           C
ATOM   7260 1C31 POPEl 195      17.169  95.340  32.774  1.00  0.00           C
ATOM   7263 2C31 POPEl 195      15.959  95.000  33.644  1.00  0.00           C
ATOM   7266 3C31 POPEl 195      14.699  95.809  33.354  1.00  0.00           C
ATOM   7269 4C31 POPEl 195      14.888  97.319  33.174  1.00  0.00           C
ATOM   7272 5C31 POPEl 195      13.549  98.020  32.884  1.00  0.00           C
ATOM   7275 6C31 POPEl 195      13.649  99.539  32.794  1.00  0.00           C
ATOM   7279  NH3 POPEm 196      83.029  59.749  67.214  1.00  0.00           N
ATOM   7283  C12 POPEm 196      84.219  60.060  66.364  1.00  0.00           C
ATOM   7286  C11 POPEm 196      84.419  61.590  66.244  1.00  0.00           C
ATOM   7289  P   POPEm 196      82.020  62.619  65.534  1.00  0.00           P
ATOM   7290  O13 POPEm 196      81.269  61.520  66.174  1.00  0.00           O
ATOM   7291  O14 POPEm 196      81.950  63.980  66.114  1.00  0.00           O
ATOM   7292  O11 POPEm 196      81.509  62.700  64.054  1.00  0.00           O
ATOM   7293  O12 POPEm 196      83.510  62.190  65.324  1.00  0.00           O
ATOM   7294  C1  POPEm 196      82.020  61.820  63.044  1.00  0.00           C
ATOM   7297  C2  POPEm 196      83.069  62.530  62.134  1.00  0.00           C
ATOM   7299  O21 POPEm 196      82.649  62.439  60.764  1.00  0.00           O
ATOM   7300  C21 POPEm 196      83.109  61.509  59.944  1.00  0.00           C
ATOM   7301  O22 POPEm 196      83.699  60.490  60.224  1.00  0.00           O
ATOM   7302  C22 POPEm 196      82.770  61.980  58.524  1.00  0.00           C
ATOM   7305  C3  POPEm 196      84.538  62.130  62.414  1.00  0.00           C
ATOM   7308  O31 POPEm 196      85.399  62.560  61.334  1.00  0.00           O
ATOM   7309  C31 POPEm 196      86.600  62.000  61.444  1.00  0.00           C
ATOM   7310  O32 POPEm 196      87.020  61.410  62.414  1.00  0.00           O
ATOM   7311  C32 POPEm 196      87.360  62.179  60.154  1.00  0.00           C
ATOM   7314  C23 POPEm 196      83.750  61.459  57.434  1.00  0.00           C
ATOM   7317  C24 POPEm 196      83.179  61.719  56.034  1.00  0.00           C
ATOM   7320  C25 POPEm 196      84.030  61.210  54.864  1.00  0.00           C
ATOM   7323  C26 POPEm 196      83.148  60.880  53.654  1.00  0.00           C
ATOM   7326  C27 POPEm 196      83.829  60.999  52.284  1.00  0.00           C
ATOM   7329  C28 POPEm 196      82.820  60.760  51.154  1.00  0.00           C
ATOM   7332  C29 POPEm 196      83.230  61.290  49.804  1.00  0.00           C
ATOM   7334 0C21 POPEm 196      83.589  60.560  48.744  1.00  0.00           C
ATOM   7336 1C21 POPEm 196      83.759  59.060  48.744  1.00  0.00           C
ATOM   7339 2C21 POPEm 196      84.729  58.550  47.664  1.00  0.00           C
ATOM   7342 3C21 POPEm 196      86.078  59.279  47.574  1.00  0.00           C
ATOM   7345 4C21 POPEm 196      86.910  58.829  46.364  1.00  0.00           C
ATOM   7348 5C21 POPEm 196      87.309  57.350  46.384  1.00  0.00           C
ATOM   7351 6C21 POPEm 196      87.878  56.910  45.034  1.00  0.00           C
ATOM   7354 7C21 POPEm 196      88.029  55.399  44.874  1.00  0.00           C
ATOM   7357 8C21 POPEm 196      88.298  54.980  43.434  1.00  0.00           C
ATOM   7361  C33 POPEm 196      87.710  63.660  59.884  1.00  0.00           C
ATOM   7364  C34 POPEm 196      88.790  63.780  58.824  1.00  0.00           C
ATOM   7367  C35 POPEm 196      89.170  65.240  58.594  1.00  0.00           C
ATOM   7370  C36 POPEm 196      89.359  65.529  57.104  1.00  0.00           C
ATOM   7373  C37 POPEm 196      89.669  67.000  56.854  1.00  0.00           C
ATOM   7376  C38 POPEm 196      89.888  67.320  55.364  1.00  0.00           C
ATOM   7379  C39 POPEm 196      88.660  67.130  54.484  1.00  0.00           C
ATOM   7382 0C31 POPEm 196      88.999  67.329  53.004  1.00  0.00           C
ATOM   7385 1C31 POPEm 196      87.759  67.219  52.104  1.00  0.00           C
ATOM   7388 2C31 POPEm 196      88.069  67.020  50.614  1.00  0.00           C
ATOM   7391 3C31 POPEm 196      89.079  68.020  50.034  1.00  0.00           C
ATOM   7394 4C31 POPEm 196      89.118  68.000  48.494  1.00  0.00           C
ATOM   7397 5C31 POPEm 196      89.989  69.110  47.914  1.00  0.00           C
ATOM   7400 6C31 POPEm 196      90.049  69.160  46.384  1.00  0.00           C
ATOM   7404  NH3 POPEn 197      42.680  30.689  22.134  1.00  0.00           N
ATOM   7408  C12 POPEn 197      44.068  30.230  22.474  1.00  0.00           C
ATOM   7411  C11 POPEn 197      45.029  30.210  21.244  1.00  0.00           C
ATOM   7414  P   POPEn 197      45.138  32.850  20.974  1.00  0.00           P
ATOM   7415  O13 POPEn 197      45.630  33.700  19.894  1.00  0.00           O
ATOM   7416  O14 POPEn 197      43.829  33.200  21.584  1.00  0.00           O
ATOM   7417  O11 POPEn 197      46.240  32.700  22.084  1.00  0.00           O
ATOM   7418  O12 POPEn 197      44.979  31.380  20.424  1.00  0.00           O
ATOM   7419  C1  POPEn 197      46.269  33.600  23.194  1.00  0.00           C
ATOM   7422  C2  POPEn 197      46.329  32.820  24.514  1.00  0.00           C
ATOM   7424  O21 POPEn 197      46.469  33.750  25.614  1.00  0.00           O
ATOM   7425  C21 POPEn 197      45.458  33.800  26.464  1.00  0.00           C
ATOM   7426  O22 POPEn 197      44.389  33.209  26.374  1.00  0.00           O
ATOM   7427  C22 POPEn 197      45.890  34.570  27.714  1.00  0.00           C
ATOM   7430  C3  POPEn 197      47.540  31.860  24.494  1.00  0.00           C
ATOM   7433  O31 POPEn 197      47.329  30.840  25.484  1.00  0.00           O
ATOM   7434  C31 POPEn 197      48.038  30.930  26.584  1.00  0.00           C
ATOM   7435  O32 POPEn 197      48.839  31.810  26.874  1.00  0.00           O
ATOM   7436  C32 POPEn 197      47.680  29.720  27.444  1.00  0.00           C
ATOM   7439  C23 POPEn 197      44.930  34.310  28.894  1.00  0.00           C
ATOM   7442  C24 POPEn 197      45.578  34.469  30.274  1.00  0.00           C
ATOM   7445  C25 POPEn 197      45.809  35.930  30.704  1.00  0.00           C
ATOM   7448  C26 POPEn 197      44.528  36.660  31.154  1.00  0.00           C
ATOM   7451  C27 POPEn 197      43.950  36.079  32.454  1.00  0.00           C
ATOM   7454  C28 POPEn 197      42.968  37.050  33.154  1.00  0.00           C
ATOM   7457  C29 POPEn 197      42.849  36.780  34.634  1.00  0.00           C
ATOM   7459 0C21 POPEn 197      43.379  37.529  35.614  1.00  0.00           C
ATOM   7461 1C21 POPEn 197      44.180  38.800  35.464  1.00  0.00           C
ATOM   7464 2C21 POPEn 197      43.488  40.029  36.084  1.00  0.00           C
ATOM   7467 3C21 POPEn 197      43.509  40.020  37.624  1.00  0.00           C
ATOM   7470 4C21 POPEn 197      42.859  41.259  38.244  1.00  0.00           C
ATOM   7473 5C21 POPEn 197      43.020  41.280  39.764  1.00  0.00           C
ATOM   7476 6C21 POPEn 197      42.210  42.400  40.454  1.00  0.00           C
ATOM   7479 7C21 POPEn 197      42.490  42.480  41.954  1.00  0.00           C
ATOM   7482 8C21 POPEn 197      41.539  43.419  42.704  1.00  0.00           C
ATOM   7486  C33 POPEn 197      48.880  29.070  28.164  1.00  0.00           C
ATOM   7489  C34 POPEn 197      48.860  29.360  29.664  1.00  0.00           C
ATOM   7492  C35 POPEn 197      47.700  28.650  30.364  1.00  0.00           C
ATOM   7495  C36 POPEn 197      47.319  29.390  31.644  1.00  0.00           C
ATOM   7498  C37 POPEn 197      46.269  28.640  32.464  1.00  0.00           C
ATOM   7501  C38 POPEn 197      46.209  29.220  33.874  1.00  0.00           C
ATOM   7504  C39 POPEn 197      45.560  28.279  34.884  1.00  0.00           C
ATOM   7507 0C31 POPEn 197      44.078  28.020  34.624  1.00  0.00           C
ATOM   7510 1C31 POPEn 197      43.410  27.480  35.894  1.00  0.00           C
ATOM   7513 2C31 POPEn 197      41.889  27.330  35.764  1.00  0.00           C
ATOM   7516 3C31 POPEn 197      41.188  27.640  37.094  1.00  0.00           C
ATOM   7519 4C31 POPEn 197      39.679  27.810  36.914  1.00  0.00           C
ATOM   7522 5C31 POPEn 197      38.979  28.419  38.124  1.00  0.00           C
ATOM   7525 6C31 POPEn 197      37.468  28.500  37.904  1.00  0.00           C
ATOM   7529  NH3 POPEo 198      80.548  33.790  21.634  1.00  0.00           N
ATOM   7533  C12 POPEo 198      80.779  32.560  22.484  1.00  0.00           C
ATOM   7536  C11 POPEo 198      81.660  31.530  21.744  1.00  0.00           C
ATOM   7539  P   POPEo 198      82.738  29.190  22.024  1.00  0.00           P
ATOM   7540  O13 POPEo 198      81.549  28.349  21.764  1.00  0.00           O
ATOM   7541  O14 POPEo 198      83.578  29.580  20.864  1.00  0.00           O
ATOM   7542  O11 POPEo 198      83.699  28.630  23.174  1.00  0.00           O
ATOM   7543  O12 POPEo 198      82.209  30.570  22.654  1.00  0.00           O
ATOM   7544  C1  POPEo 198      84.939  29.350  23.374  1.00  0.00           C
ATOM   7547  C2  POPEo 198      85.238  29.730  24.844  1.00  0.00           C
ATOM   7549  O21 POPEo 198      85.679  28.620  25.624  1.00  0.00           O
ATOM   7550  C21 POPEo 198      84.900  27.980  26.454  1.00  0.00           C
ATOM   7551  O22 POPEo 198      83.689  27.850  26.374  1.00  0.00           O
ATOM   7552  C22 POPEo 198      85.770  27.470  27.604  1.00  0.00           C
ATOM   7555  C3  POPEo 198      84.179  30.680  25.494  1.00  0.00           C
ATOM   7558  O31 POPEo 198      84.790  31.500  26.524  1.00  0.00           O
ATOM   7559  C31 POPEo 198      84.049  32.440  27.144  1.00  0.00           C
ATOM   7560  O32 POPEo 198      84.468  33.100  28.084  1.00  0.00           O
ATOM   7561  C32 POPEo 198      82.619  32.550  26.604  1.00  0.00           C
ATOM   7564  C23 POPEo 198      85.289  28.020  28.964  1.00  0.00           C
ATOM   7567  C24 POPEo 198      86.460  28.400  29.884  1.00  0.00           C
ATOM   7570  C25 POPEo 198      85.979  28.640  31.314  1.00  0.00           C
ATOM   7573  C26 POPEo 198      87.069  29.080  32.294  1.00  0.00           C
ATOM   7576  C27 POPEo 198      86.439  29.529  33.614  1.00  0.00           C
ATOM   7579  C28 POPEo 198      87.400  30.280  34.554  1.00  0.00           C
ATOM   7582  C29 POPEo 198      88.218  29.340  35.394  1.00  0.00           C
ATOM   7584 0C21 POPEo 198      88.069  29.170  36.724  1.00  0.00           C
ATOM   7586 1C21 POPEo 198      87.099  29.910  37.604  1.00  0.00           C
ATOM   7589 2C21 POPEo 198      87.559  29.980  39.074  1.00  0.00           C
ATOM   7592 3C21 POPEo 198      86.579  30.820  39.894  1.00  0.00           C
ATOM   7595 4C21 POPEo 198      87.178  31.380  41.194  1.00  0.00           C
ATOM   7598 5C21 POPEo 198      87.369  30.320  42.284  1.00  0.00           C
ATOM   7601 6C21 POPEo 198      87.549  30.970  43.674  1.00  0.00           C
ATOM   7604 7C21 POPEo 198      87.579  29.930  44.804  1.00  0.00           C
ATOM   7607 8C21 POPEo 198      87.339  30.540  46.194  1.00  0.00           C
ATOM   7611  C33 POPEo 198      81.758  33.670  27.224  1.00  0.00           C
ATOM   7614  C34 POPEo 198      81.710  34.920  26.354  1.00  0.00           C
ATOM   7617  C35 POPEo 198      80.329  35.560  26.264  1.00  0.00           C
ATOM   7620  C36 POPEo 198      79.819  36.100  27.604  1.00  0.00           C
ATOM   7623  C37 POPEo 198      78.569  36.969  27.454  1.00  0.00           C
ATOM   7626  C38 POPEo 198      77.930  37.390  28.784  1.00  0.00           C
ATOM   7629  C39 POPEo 198      78.920  37.610  29.934  1.00  0.00           C
ATOM   7632 0C31 POPEo 198      78.328  38.509  31.024  1.00  0.00           C
ATOM   7635 1C31 POPEo 198      79.320  38.850  32.134  1.00  0.00           C
ATOM   7638 2C31 POPEo 198      79.520  37.700  33.134  1.00  0.00           C
ATOM   7641 3C31 POPEo 198      78.498  37.740  34.274  1.00  0.00           C
ATOM   7644 4C31 POPEo 198      78.850  38.810  35.324  1.00  0.00           C
ATOM   7647 5C31 POPEo 198      77.849  38.820  36.484  1.00  0.00           C
ATOM   7650 6C31 POPEo 198      78.319  39.660  37.674  1.00  0.00           C
ATOM   7654  NH3 POPEp 199      95.200 115.610  24.814  1.00  0.00           N
ATOM   7658  C12 POPEp 199      94.468 114.350  25.194  1.00  0.00           C
ATOM   7661  C11 POPEp 199      93.950 114.340  26.644  1.00  0.00           C
ATOM   7664  P   POPEp 199      95.089 112.550  28.194  1.00  0.00           P
ATOM   7665  O13 POPEp 199      95.700 111.590  27.264  1.00  0.00           O
ATOM   7666  O14 POPEp 199      95.840 112.719  29.464  1.00  0.00           O
ATOM   7667  O11 POPEp 199      93.619 112.120  28.504  1.00  0.00           O
ATOM   7668  O12 POPEp 199      94.989 113.980  27.534  1.00  0.00           O
ATOM   7669  C1  POPEp 199      93.340 110.980  29.334  1.00  0.00           C
ATOM   7672  C2  POPEp 199      93.249 111.370  30.824  1.00  0.00           C
ATOM   7674  O21 POPEp 199      92.629 110.280  31.534  1.00  0.00           O
ATOM   7675  C21 POPEp 199      92.910 110.210  32.834  1.00  0.00           C
ATOM   7676  O22 POPEp 199      93.718 110.890  33.434  1.00  0.00           O
ATOM   7677  C22 POPEp 199      92.148 108.999  33.404  1.00  0.00           C
ATOM   7680  C3  POPEp 199      92.468 112.700  31.014  1.00  0.00           C
ATOM   7683  O31 POPEp 199      92.659 113.210  32.344  1.00  0.00           O
ATOM   7684  C31 POPEp 199      92.369 114.490  32.514  1.00  0.00           C
ATOM   7685  O32 POPEp 199      91.950 115.230  31.644  1.00  0.00           O
ATOM   7686  C32 POPEp 199      92.729 114.839  33.954  1.00  0.00           C
ATOM   7689  C23 POPEp 199      92.239 108.829  34.944  1.00  0.00           C
ATOM   7692  C24 POPEp 199      91.089 107.939  35.444  1.00  0.00           C
ATOM   7695  C25 POPEp 199      91.049 107.599  36.944  1.00  0.00           C
ATOM   7698  C26 POPEp 199      92.339 106.950  37.454  1.00  0.00           C
ATOM   7701  C27 POPEp 199      92.139 106.300  38.824  1.00  0.00           C
ATOM   7704  C28 POPEp 199      93.358 105.470  39.284  1.00  0.00           C
ATOM   7707  C29 POPEp 199      93.039 104.800  40.594  1.00  0.00           C
ATOM   7709 0C21 POPEp 199      93.048 103.469  40.844  1.00  0.00           C
ATOM   7711 1C21 POPEp 199      93.428 102.400  39.854  1.00  0.00           C
ATOM   7714 2C21 POPEp 199      93.029 100.969  40.294  1.00  0.00           C
ATOM   7717 3C21 POPEp 199      91.740 100.420  39.654  1.00  0.00           C
ATOM   7720 4C21 POPEp 199      91.628  98.890  39.764  1.00  0.00           C
ATOM   7723 5C21 POPEp 199      90.410  98.329  39.024  1.00  0.00           C
ATOM   7726 6C21 POPEp 199      90.399  96.800  38.884  1.00  0.00           C
ATOM   7729 7C21 POPEp 199      89.240  96.310  37.994  1.00  0.00           C
ATOM   7732 8C21 POPEp 199      89.270  94.819  37.654  1.00  0.00           C
ATOM   7736  C33 POPEp 199      91.770 115.829  34.664  1.00  0.00           C
ATOM   7739  C34 POPEp 199      92.078 115.870  36.164  1.00  0.00           C
ATOM   7742  C35 POPEp 199      91.239 116.860  36.974  1.00  0.00           C
ATOM   7745  C36 POPEp 199      91.520 116.749  38.484  1.00  0.00           C
ATOM   7748  C37 POPEp 199      90.809 117.800  39.354  1.00  0.00           C
ATOM   7751  C38 POPEp 199      91.010 117.550  40.864  1.00  0.00           C
ATOM   7754  C39 POPEp 199      90.270 116.300  41.354  1.00  0.00           C
ATOM   7757 0C31 POPEp 199      90.340 116.030  42.864  1.00  0.00           C
ATOM   7760 1C31 POPEp 199      89.398 114.869  43.234  1.00  0.00           C
ATOM   7763 2C31 POPEp 199      89.350 114.490  44.724  1.00  0.00           C
ATOM   7766 3C31 POPEp 199      90.578 113.709  45.214  1.00  0.00           C
ATOM   7769 4C31 POPEp 199      90.340 113.119  46.604  1.00  0.00           C
ATOM   7772 5C31 POPEp 199      91.600 112.520  47.244  1.00  0.00           C
ATOM   7775 6C31 POPEp 199      91.369 112.009  48.664  1.00  0.00           C
ATOM   7779  NH3 POPEq 200     132.298  18.710  22.454  1.00  0.00           N
ATOM   7783  C12 POPEq 200     131.348  19.050  21.344  1.00  0.00           C
ATOM   7786  C11 POPEq 200     129.979  18.360  21.504  1.00  0.00           C
ATOM   7789  P   POPEq 200     127.589  19.250  22.154  1.00  0.00           P
ATOM   7790  O13 POPEq 200     126.700  20.330  21.684  1.00  0.00           O
ATOM   7791  O14 POPEq 200     127.099  17.860  22.184  1.00  0.00           O
ATOM   7792  O11 POPEq 200     128.109  19.570  23.614  1.00  0.00           O
ATOM   7793  O12 POPEq 200     128.939  19.320  21.324  1.00  0.00           O
ATOM   7794  C1  POPEq 200     127.078  19.640  24.614  1.00  0.00           C
ATOM   7797  C2  POPEq 200     127.608  19.700  26.074  1.00  0.00           C
ATOM   7799  O21 POPEq 200     127.889  21.070  26.414  1.00  0.00           O
ATOM   7800  C21 POPEq 200     127.659  21.439  27.664  1.00  0.00           C
ATOM   7801  O22 POPEq 200     127.148  20.760  28.534  1.00  0.00           O
ATOM   7802  C22 POPEq 200     128.139  22.880  27.814  1.00  0.00           C
ATOM   7805  C3  POPEq 200     128.858  18.800  26.264  1.00  0.00           C
ATOM   7808  O31 POPEq 200     129.359  18.840  27.614  1.00  0.00           O
ATOM   7809  C31 POPEq 200     128.729  18.050  28.484  1.00  0.00           C
ATOM   7810  O32 POPEq 200     127.799  17.300  28.214  1.00  0.00           O
ATOM   7811  C32 POPEq 200     129.310  18.279  29.874  1.00  0.00           C
ATOM   7814  C23 POPEq 200     128.160  23.440  29.254  1.00  0.00           C
ATOM   7817  C24 POPEq 200     128.699  24.880  29.284  1.00  0.00           C
ATOM   7820  C25 POPEq 200     128.609  25.500  30.684  1.00  0.00           C
ATOM   7823  C26 POPEq 200     129.219  26.910  30.784  1.00  0.00           C
ATOM   7826  C27 POPEq 200     128.888  27.529  32.154  1.00  0.00           C
ATOM   7829  C28 POPEq 200     129.350  28.990  32.344  1.00  0.00           C
ATOM   7832  C29 POPEq 200     128.750  29.520  33.624  1.00  0.00           C
ATOM   7834 0C21 POPEq 200     127.840  30.510  33.774  1.00  0.00           C
ATOM   7836 1C21 POPEq 200     127.229  31.380  32.714  1.00  0.00           C
ATOM   7839 2C21 POPEq 200     125.700  31.220  32.534  1.00  0.00           C
ATOM   7842 3C21 POPEq 200     124.879  31.509  33.804  1.00  0.00           C
ATOM   7845 4C21 POPEq 200     123.438  31.990  33.534  1.00  0.00           C
ATOM   7848 5C21 POPEq 200     122.509  30.960  32.874  1.00  0.00           C
ATOM   7851 6C21 POPEq 200     121.160  31.580  32.514  1.00  0.00           C
ATOM   7854 7C21 POPEq 200     120.238  30.650  31.714  1.00  0.00           C
ATOM   7857 8C21 POPEq 200     118.960  31.350  31.244  1.00  0.00           C
ATOM   7861  C33 POPEq 200     128.909  17.200  30.914  1.00  0.00           C
ATOM   7864  C34 POPEq 200     128.869  17.750  32.344  1.00  0.00           C
ATOM   7867  C35 POPEq 200     128.858  16.640  33.404  1.00  0.00           C
ATOM   7870  C36 POPEq 200     127.509  15.920  33.444  1.00  0.00           C
ATOM   7873  C37 POPEq 200     127.598  14.460  33.894  1.00  0.00           C
ATOM   7876  C38 POPEq 200     126.199  13.850  33.994  1.00  0.00           C
ATOM   7879  C39 POPEq 200     126.180  12.330  34.134  1.00  0.00           C
ATOM   7882 0C31 POPEq 200     126.579  11.820  35.524  1.00  0.00           C
ATOM   7885 1C31 POPEq 200     128.029  11.330  35.614  1.00  0.00           C
ATOM   7888 2C31 POPEq 200     128.319  10.640  36.954  1.00  0.00           C
ATOM   7891 3C31 POPEq 200     129.718  10.030  37.054  1.00  0.00           C
ATOM   7894 4C31 POPEq 200     130.839  11.070  37.024  1.00  0.00           C
ATOM   7897 5C31 POPEq 200     132.218  10.450  37.234  1.00  0.00           C
ATOM   7900 6C31 POPEq 200     133.328  11.500  37.364  1.00  0.00           C
ATOM   7904  NH3 POPEr 201      53.729  85.730  22.534  1.00  0.00           N
ATOM   7908  C12 POPEr 201      52.479  85.300  21.814  1.00  0.00           C
ATOM   7911  C11 POPEr 201      51.209  85.420  22.674  1.00  0.00           C
ATOM   7914  P   POPEr 201      49.808  83.180  22.764  1.00  0.00           P
ATOM   7915  O13 POPEr 201      48.368  82.910  22.584  1.00  0.00           O
ATOM   7916  O14 POPEr 201      50.749  82.130  22.324  1.00  0.00           O
ATOM   7917  O11 POPEr 201      50.068  83.439  24.304  1.00  0.00           O
ATOM   7918  O12 POPEr 201      50.200  84.570  22.124  1.00  0.00           O
ATOM   7919  C1  POPEr 201      51.030  82.690  25.064  1.00  0.00           C
ATOM   7922  C2  POPEr 201      51.350  83.439  26.394  1.00  0.00           C
ATOM   7924  O21 POPEr 201      52.080  82.599  27.334  1.00  0.00           O
ATOM   7925  C21 POPEr 201      51.380  81.700  28.024  1.00  0.00           C
ATOM   7926  O22 POPEr 201      50.180  81.539  27.934  1.00  0.00           O
ATOM   7927  C22 POPEr 201      52.238  80.949  29.034  1.00  0.00           C
ATOM   7930  C3  POPEr 201      50.089  84.150  27.014  1.00  0.00           C
ATOM   7933  O31 POPEr 201      50.328  84.469  28.414  1.00  0.00           O
ATOM   7934  C31 POPEr 201      49.200  84.480  29.134  1.00  0.00           C
ATOM   7935  O32 POPEr 201      48.078  84.570  28.684  1.00  0.00           O
ATOM   7936  C32 POPEr 201      49.569  84.290  30.614  1.00  0.00           C
ATOM   7939  C23 POPEr 201      51.329  80.170  30.014  1.00  0.00           C
ATOM   7942  C24 POPEr 201      52.028  79.450  31.164  1.00  0.00           C
ATOM   7945  C25 POPEr 201      52.290  77.950  30.914  1.00  0.00           C
ATOM   7948  C26 POPEr 201      52.329  77.100  32.204  1.00  0.00           C
ATOM   7951  C27 POPEr 201      53.109  75.789  32.024  1.00  0.00           C
ATOM   7954  C28 POPEr 201      52.700  74.619  32.944  1.00  0.00           C
ATOM   7957  C29 POPEr 201      52.799  74.880  34.414  1.00  0.00           C
ATOM   7959 0C21 POPEr 201      52.958  73.930  35.364  1.00  0.00           C
ATOM   7961 1C21 POPEr 201      53.109  72.450  35.134  1.00  0.00           C
ATOM   7964 2C21 POPEr 201      51.989  71.689  34.394  1.00  0.00           C
ATOM   7967 3C21 POPEr 201      52.210  70.160  34.434  1.00  0.00           C
ATOM   7970 4C21 POPEr 201      51.290  69.390  33.474  1.00  0.00           C
ATOM   7973 5C21 POPEr 201      51.350  67.860  33.634  1.00  0.00           C
ATOM   7976 6C21 POPEr 201      52.700  67.240  33.254  1.00  0.00           C
ATOM   7979 7C21 POPEr 201      52.618  65.710  33.134  1.00  0.00           C
ATOM   7982 8C21 POPEr 201      53.990  65.079  32.894  1.00  0.00           C
ATOM   7986  C33 POPEr 201      48.428  83.680  31.434  1.00  0.00           C
ATOM   7989  C34 POPEr 201      48.699  83.700  32.944  1.00  0.00           C
ATOM   7992  C35 POPEr 201      47.740  82.800  33.734  1.00  0.00           C
ATOM   7995  C36 POPEr 201      47.979  82.920  35.244  1.00  0.00           C
ATOM   7998  C37 POPEr 201      47.410  81.759  36.084  1.00  0.00           C
ATOM   8001  C38 POPEr 201      47.630  81.919  37.604  1.00  0.00           C
ATOM   8004  C39 POPEr 201      49.078  82.290  37.914  1.00  0.00           C
ATOM   8007 0C31 POPEr 201      49.429  82.669  39.344  1.00  0.00           C
ATOM   8010 1C31 POPEr 201      50.890  83.149  39.364  1.00  0.00           C
ATOM   8013 2C31 POPEr 201      51.279  83.950  40.594  1.00  0.00           C
ATOM   8016 3C31 POPEr 201      52.779  84.240  40.654  1.00  0.00           C
ATOM   8019 4C31 POPEr 201      53.319  85.109  39.514  1.00  0.00           C
ATOM   8022 5C31 POPEr 201      54.668  85.750  39.894  1.00  0.00           C
ATOM   8025 6C31 POPEr 201      55.349  86.480  38.744  1.00  0.00           C
ATOM   8029  NH3 POPEs 202      52.630  64.669  65.004  1.00  0.00           N
ATOM   8033  C12 POPEs 202      51.718  64.780  66.184  1.00  0.00           C
ATOM   8036  C11 POPEs 202      50.380  64.070  65.874  1.00  0.00           C
ATOM   8039  P   POPEs 202      49.299  65.529  63.924  1.00  0.00           P
ATOM   8040  O13 POPEs 202      48.618  66.829  64.004  1.00  0.00           O
ATOM   8041  O14 POPEs 202      50.689  65.570  63.414  1.00  0.00           O
ATOM   8042  O11 POPEs 202      48.460  64.480  63.064  1.00  0.00           O
ATOM   8043  O12 POPEs 202      49.380  64.949  65.374  1.00  0.00           O
ATOM   8044  C1  POPEs 202      49.099  63.850  61.944  1.00  0.00           C
ATOM   8047  C2  POPEs 202      48.130  63.219  60.874  1.00  0.00           C
ATOM   8049  O21 POPEs 202      48.278  63.800  59.564  1.00  0.00           O
ATOM   8050  C21 POPEs 202      49.450  63.840  58.954  1.00  0.00           C
ATOM   8051  O22 POPEs 202      50.549  63.570  59.434  1.00  0.00           O
ATOM   8052  C22 POPEs 202      49.270  64.410  57.554  1.00  0.00           C
ATOM   8055  C3  POPEs 202      46.630  63.279  61.314  1.00  0.00           C
ATOM   8058  O31 POPEs 202      45.619  63.099  60.294  1.00  0.00           O
ATOM   8059  C31 POPEs 202      45.520  62.020  59.544  1.00  0.00           C
ATOM   8060  O32 POPEs 202      46.220  61.030  59.584  1.00  0.00           O
ATOM   8061  C32 POPEs 202      44.359  62.260  58.554  1.00  0.00           C
ATOM   8064  C23 POPEs 202      48.899  63.380  56.474  1.00  0.00           C
ATOM   8067  C24 POPEs 202      49.819  63.440  55.234  1.00  0.00           C
ATOM   8070  C25 POPEs 202      49.068  63.369  53.894  1.00  0.00           C
ATOM   8073  C26 POPEs 202      49.169  64.660  53.064  1.00  0.00           C
ATOM   8076  C27 POPEs 202      49.548  64.399  51.594  1.00  0.00           C
ATOM   8079  C28 POPEs 202      49.538  65.669  50.724  1.00  0.00           C
ATOM   8082  C29 POPEs 202      50.648  66.630  51.094  1.00  0.00           C
ATOM   8084 0C21 POPEs 202      51.438  67.289  50.234  1.00  0.00           C
ATOM   8086 1C21 POPEs 202      51.350  67.270  48.724  1.00  0.00           C
ATOM   8089 2C21 POPEs 202      51.609  68.660  48.114  1.00  0.00           C
ATOM   8092 3C21 POPEs 202      50.438  69.640  48.264  1.00  0.00           C
ATOM   8095 4C21 POPEs 202      50.788  71.030  47.704  1.00  0.00           C
ATOM   8098 5C21 POPEs 202      49.608  72.009  47.714  1.00  0.00           C
ATOM   8101 6C21 POPEs 202      49.990  73.369  47.114  1.00  0.00           C
ATOM   8104 7C21 POPEs 202      48.799  74.300  46.844  1.00  0.00           C
ATOM   8107 8C21 POPEs 202      49.060  75.300  45.724  1.00  0.00           C
ATOM   8111  C33 POPEs 202      43.909  61.040  57.704  1.00  0.00           C
ATOM   8114  C34 POPEs 202      43.139  61.470  56.444  1.00  0.00           C
ATOM   8117  C35 POPEs 202      43.130  60.430  55.324  1.00  0.00           C
ATOM   8120  C36 POPEs 202      42.479  60.980  54.044  1.00  0.00           C
ATOM   8123  C37 POPEs 202      42.950  60.240  52.774  1.00  0.00           C
ATOM   8126  C38 POPEs 202      42.368  60.869  51.494  1.00  0.00           C
ATOM   8129  C39 POPEs 202      42.729  60.140  50.194  1.00  0.00           C
ATOM   8132 0C31 POPEs 202      42.389  58.640  50.224  1.00  0.00           C
ATOM   8135 1C31 POPEs 202      41.799  58.120  48.904  1.00  0.00           C
ATOM   8138 2C31 POPEs 202      41.409  56.640  48.994  1.00  0.00           C
ATOM   8141 3C31 POPEs 202      40.949  56.050  47.654  1.00  0.00           C
ATOM   8144 4C31 POPEs 202      41.918  55.000  47.084  1.00  0.00           C
ATOM   8147 5C31 POPEs 202      41.458  54.459  45.724  1.00  0.00           C
ATOM   8150 6C31 POPEs 202      42.350  53.349  45.154  1.00  0.00           C
ATOM   8154  NH3 POPEt 203     122.160  90.439  25.684  1.00  0.00           N
ATOM   8158  C12 POPEt 203     120.938  89.699  25.194  1.00  0.00           C
ATOM   8161  C11 POPEt 203     121.218  88.210  24.964  1.00  0.00           C
ATOM   8164  P   POPEt 203     119.459  86.370  25.554  1.00  0.00           P
ATOM   8165  O13 POPEt 203     120.529  85.389  25.774  1.00  0.00           O
ATOM   8166  O14 POPEt 203     118.118  85.920  25.084  1.00  0.00           O
ATOM   8167  O11 POPEt 203     119.210  87.070  26.944  1.00  0.00           O
ATOM   8168  O12 POPEt 203     120.000  87.540  24.634  1.00  0.00           O
ATOM   8169  C1  POPEt 203     119.100  86.160  28.064  1.00  0.00           C
ATOM   8172  C2  POPEt 203     118.829  86.939  29.364  1.00  0.00           C
ATOM   8174  O21 POPEt 203     117.659  87.749  29.144  1.00  0.00           O
ATOM   8175  C21 POPEt 203     116.430  87.380  29.504  1.00  0.00           C
ATOM   8176  O22 POPEt 203     115.420  87.869  29.024  1.00  0.00           O
ATOM   8177  C22 POPEt 203     116.399  86.370  30.654  1.00  0.00           C
ATOM   8180  C3  POPEt 203     120.040  87.850  29.714  1.00  0.00           C
ATOM   8183  O31 POPEt 203     121.150  87.130  30.334  1.00  0.00           O
ATOM   8184  C31 POPEt 203     120.928  86.939  31.634  1.00  0.00           C
ATOM   8185  O32 POPEt 203     119.879  87.230  32.204  1.00  0.00           O
ATOM   8186  C32 POPEt 203     122.120  86.310  32.374  1.00  0.00           C
ATOM   8189  C23 POPEt 203     114.979  86.119  31.234  1.00  0.00           C
ATOM   8192  C24 POPEt 203     114.879  84.770  31.944  1.00  0.00           C
ATOM   8195  C25 POPEt 203     115.499  84.760  33.344  1.00  0.00           C
ATOM   8198  C26 POPEt 203     114.499  84.539  34.484  1.00  0.00           C
ATOM   8201  C27 POPEt 203     115.210  84.430  35.834  1.00  0.00           C
ATOM   8204  C28 POPEt 203     114.459  83.619  36.904  1.00  0.00           C
ATOM   8207  C29 POPEt 203     114.429  82.140  36.604  1.00  0.00           C
ATOM   8209 0C21 POPEt 203     113.799  81.200  37.334  1.00  0.00           C
ATOM   8211 1C21 POPEt 203     112.999  81.430  38.594  1.00  0.00           C
ATOM   8214 2C21 POPEt 203     113.848  81.180  39.844  1.00  0.00           C
ATOM   8217 3C21 POPEt 203     113.048  81.250  41.154  1.00  0.00           C
ATOM   8220 4C21 POPEt 203     113.988  81.370  42.364  1.00  0.00           C
ATOM   8223 5C21 POPEt 203     113.258  81.290  43.704  1.00  0.00           C
ATOM   8226 6C21 POPEt 203     114.249  81.359  44.884  1.00  0.00           C
ATOM   8229 7C21 POPEt 203     113.599  80.999  46.224  1.00  0.00           C
ATOM   8232 8C21 POPEt 203     114.590  81.050  47.384  1.00  0.00           C
ATOM   8236  C33 POPEt 203     121.628  85.600  33.664  1.00  0.00           C
ATOM   8239  C34 POPEt 203     122.559  85.610  34.884  1.00  0.00           C
ATOM   8242  C35 POPEt 203     121.938  84.900  36.094  1.00  0.00           C
ATOM   8245  C36 POPEt 203     120.679  85.569  36.644  1.00  0.00           C
ATOM   8248  C37 POPEt 203     120.259  85.029  38.014  1.00  0.00           C
ATOM   8251  C38 POPEt 203     118.969  85.700  38.504  1.00  0.00           C
ATOM   8254  C39 POPEt 203     118.389  85.009  39.744  1.00  0.00           C
ATOM   8257 0C31 POPEt 203     117.169  85.750  40.284  1.00  0.00           C
ATOM   8260 1C31 POPEt 203     116.570  85.079  41.524  1.00  0.00           C
ATOM   8263 2C31 POPEt 203     115.788  86.069  42.394  1.00  0.00           C
ATOM   8266 3C31 POPEt 203     115.308  85.439  43.714  1.00  0.00           C
ATOM   8269 4C31 POPEt 203     116.399  85.480  44.794  1.00  0.00           C
ATOM   8272 5C31 POPEt 203     115.880  85.079  46.184  1.00  0.00           C
ATOM   8275 6C31 POPEt 203     116.929  85.249  47.294  1.00  0.00           C
ATOM   8279  NH3 POPEu 204       7.779  90.630  24.134  1.00  0.00           N
ATOM   8283  C12 POPEu 204       6.709  89.579  23.974  1.00  0.00           C
ATOM   8286  C11 POPEu 204       6.949  88.740  22.724  1.00  0.00           C
ATOM   8289  P   POPEu 204       9.139  87.280  22.664  1.00  0.00           P
ATOM   8290  O13 POPEu 204       9.108  86.430  21.454  1.00  0.00           O
ATOM   8291  O14 POPEu 204       9.839  88.579  22.564  1.00  0.00           O
ATOM   8292  O11 POPEu 204       9.648  86.499  23.944  1.00  0.00           O
ATOM   8293  O12 POPEu 204       7.669  87.579  23.074  1.00  0.00           O
ATOM   8294  C1  POPEu 204       9.169  86.899  25.244  1.00  0.00           C
ATOM   8297  C2  POPEu 204      10.299  86.749  26.294  1.00  0.00           C
ATOM   8299  O21 POPEu 204       9.949  87.329  27.564  1.00  0.00           O
ATOM   8300  C21 POPEu 204       9.018  86.749  28.294  1.00  0.00           C
ATOM   8301  O22 POPEu 204       8.299  85.829  27.964  1.00  0.00           O
ATOM   8302  C22 POPEu 204       9.009  87.439  29.674  1.00  0.00           C
ATOM   8305  C3  POPEu 204      11.579  87.479  25.784  1.00  0.00           C
ATOM   8308  O31 POPEu 204      12.458  87.850  26.864  1.00  0.00           O
ATOM   8309  C31 POPEu 204      13.389  86.960  27.144  1.00  0.00           C
ATOM   8310  O32 POPEu 204      13.739  86.050  26.404  1.00  0.00           O
ATOM   8311  C32 POPEu 204      13.959  87.270  28.534  1.00  0.00           C
ATOM   8314  C23 POPEu 204       7.799  87.039  30.554  1.00  0.00           C
ATOM   8317  C24 POPEu 204       7.628  87.900  31.824  1.00  0.00           C
ATOM   8320  C25 POPEu 204       8.829  87.889  32.804  1.00  0.00           C
ATOM   8323  C26 POPEu 204       8.399  87.960  34.284  1.00  0.00           C
ATOM   8326  C27 POPEu 204       9.558  87.820  35.294  1.00  0.00           C
ATOM   8329  C28 POPEu 204       9.069  87.389  36.694  1.00  0.00           C
ATOM   8332  C29 POPEu 204      10.189  87.249  37.704  1.00  0.00           C
ATOM   8334 0C21 POPEu 204      10.019  86.990  39.014  1.00  0.00           C
ATOM   8336 1C21 POPEu 204       8.688  86.759  39.694  1.00  0.00           C
ATOM   8339 2C21 POPEu 204       8.759  86.259  41.154  1.00  0.00           C
ATOM   8342 3C21 POPEu 204       9.309  87.270  42.174  1.00  0.00           C
ATOM   8345 4C21 POPEu 204       9.249  86.700  43.594  1.00  0.00           C
ATOM   8348 5C21 POPEu 204       9.699  87.660  44.704  1.00  0.00           C
ATOM   8351 6C21 POPEu 204      11.199  87.950  44.704  1.00  0.00           C
ATOM   8354 7C21 POPEu 204      11.709  88.359  46.094  1.00  0.00           C
ATOM   8357 8C21 POPEu 204      13.189  88.700  46.124  1.00  0.00           C
ATOM   8361  C33 POPEu 204      12.949  87.880  29.534  1.00  0.00           C
ATOM   8364  C34 POPEu 204      13.499  87.929  30.974  1.00  0.00           C
ATOM   8367  C35 POPEu 204      12.499  88.510  31.984  1.00  0.00           C
ATOM   8370  C36 POPEu 204      13.089  88.729  33.394  1.00  0.00           C
ATOM   8373  C37 POPEu 204      13.808  87.500  33.984  1.00  0.00           C
ATOM   8376  C38 POPEu 204      14.279  87.719  35.424  1.00  0.00           C
ATOM   8379  C39 POPEu 204      15.108  86.550  35.994  1.00  0.00           C
ATOM   8382 0C31 POPEu 204      14.228  85.420  36.534  1.00  0.00           C
ATOM   8385 1C31 POPEu 204      14.999  84.350  37.314  1.00  0.00           C
ATOM   8388 2C31 POPEu 204      14.079  83.309  37.964  1.00  0.00           C
ATOM   8391 3C31 POPEu 204      13.419  83.790  39.264  1.00  0.00           C
ATOM   8394 4C31 POPEu 204      14.439  84.010  40.384  1.00  0.00           C
ATOM   8397 5C31 POPEu 204      13.799  84.369  41.724  1.00  0.00           C
ATOM   8400 6C31 POPEu 204      14.858  84.570  42.804  1.00  0.00           C
ATOM   8404  NH3 POPEv 205     111.990  69.329  66.244  1.00  0.00           N
ATOM   8408  C12 POPEv 205     111.269  70.640  66.314  1.00  0.00           C
ATOM   8411  C11 POPEv 205     111.758  71.450  67.534  1.00  0.00           C
ATOM   8414  P   POPEv 205     114.139  72.109  66.564  1.00  0.00           P
ATOM   8415  O13 POPEv 205     115.200  73.000  67.104  1.00  0.00           O
ATOM   8416  O14 POPEv 205     114.319  70.640  66.654  1.00  0.00           O
ATOM   8417  O11 POPEv 205     113.899  72.400  65.034  1.00  0.00           O
ATOM   8418  O12 POPEv 205     112.719  72.450  67.184  1.00  0.00           O
ATOM   8419  C1  POPEv 205     113.258  73.570  64.554  1.00  0.00           C
ATOM   8422  C2  POPEv 205     113.169  73.490  63.004  1.00  0.00           C
ATOM   8424  O21 POPEv 205     112.710  74.749  62.494  1.00  0.00           O
ATOM   8425  C21 POPEv 205     112.960  74.910  61.204  1.00  0.00           C
ATOM   8426  O22 POPEv 205     113.589  74.130  60.504  1.00  0.00           O
ATOM   8427  C22 POPEv 205     112.248  76.170  60.704  1.00  0.00           C
ATOM   8430  C3  POPEv 205     112.239  72.340  62.524  1.00  0.00           C
ATOM   8433  O31 POPEv 205     112.950  71.310  61.814  1.00  0.00           O
ATOM   8434  C31 POPEv 205     112.120  70.360  61.394  1.00  0.00           C
ATOM   8435  O32 POPEv 205     110.919  70.340  61.574  1.00  0.00           O
ATOM   8436  C32 POPEv 205     112.910  69.250  60.694  1.00  0.00           C
ATOM   8439  C23 POPEv 205     112.160  76.210  59.164  1.00  0.00           C
ATOM   8442  C24 POPEv 205     111.898  77.609  58.594  1.00  0.00           C
ATOM   8445  C25 POPEv 205     113.078  78.570  58.834  1.00  0.00           C
ATOM   8448  C26 POPEv 205     112.969  79.900  58.084  1.00  0.00           C
ATOM   8451  C27 POPEv 205     111.749  80.730  58.504  1.00  0.00           C
ATOM   8454  C28 POPEv 205     111.749  82.140  57.894  1.00  0.00           C
ATOM   8457  C29 POPEv 205     110.389  82.770  58.014  1.00  0.00           C
ATOM   8459 0C21 POPEv 205     109.529  82.939  57.004  1.00  0.00           C
ATOM   8461 1C21 POPEv 205     109.790  82.529  55.574  1.00  0.00           C
ATOM   8464 2C21 POPEv 205     108.510  82.400  54.734  1.00  0.00           C
ATOM   8467 3C21 POPEv 205     108.820  82.369  53.234  1.00  0.00           C
ATOM   8470 4C21 POPEv 205     107.549  82.420  52.374  1.00  0.00           C
ATOM   8473 5C21 POPEv 205     107.820  82.840  50.924  1.00  0.00           C
ATOM   8476 6C21 POPEv 205     107.950  84.369  50.794  1.00  0.00           C
ATOM   8479 7C21 POPEv 205     108.200  84.839  49.364  1.00  0.00           C
ATOM   8482 8C21 POPEv 205     108.139  86.370  49.244  1.00  0.00           C
ATOM   8486  C33 POPEv 205     112.540  69.079  59.204  1.00  0.00           C
ATOM   8489  C34 POPEv 205     113.069  67.740  58.674  1.00  0.00           C
ATOM   8492  C35 POPEv 205     112.910  67.590  57.164  1.00  0.00           C
ATOM   8495  C36 POPEv 205     113.619  66.350  56.594  1.00  0.00           C
ATOM   8498  C37 POPEv 205     112.938  65.020  56.974  1.00  0.00           C
ATOM   8501  C38 POPEv 205     113.680  63.790  56.404  1.00  0.00           C
ATOM   8504  C39 POPEv 205     113.020  62.449  56.774  1.00  0.00           C
ATOM   8507 0C31 POPEv 205     112.840  62.290  58.294  1.00  0.00           C
ATOM   8510 1C31 POPEv 205     112.929  60.849  58.844  1.00  0.00           C
ATOM   8513 2C31 POPEv 205     111.710  59.939  58.564  1.00  0.00           C
ATOM   8516 3C31 POPEv 205     111.639  59.390  57.134  1.00  0.00           C
ATOM   8519 4C31 POPEv 205     110.648  58.230  57.024  1.00  0.00           C
ATOM   8522 5C31 POPEv 205     110.529  57.670  55.594  1.00  0.00           C
ATOM   8525 6C31 POPEv 205     109.739  56.360  55.544  1.00  0.00           C
ATOM   8529  NH3 POPEw 206      38.269  96.800  67.934  1.00  0.00           N
ATOM   8533  C12 POPEw 206      39.040  95.540  67.594  1.00  0.00           C
ATOM   8536  C11 POPEw 206      38.929  95.130  66.114  1.00  0.00           C
ATOM   8539  P   POPEw 206      39.340  93.139  64.474  1.00  0.00           P
ATOM   8540  O13 POPEw 206      40.590  93.449  63.754  1.00  0.00           O
ATOM   8541  O14 POPEw 206      38.950  91.720  64.604  1.00  0.00           O
ATOM   8542  O11 POPEw 206      38.148  93.969  63.864  1.00  0.00           O
ATOM   8543  O12 POPEw 206      39.368  93.779  65.934  1.00  0.00           O
ATOM   8544  C1  POPEw 206      37.848  94.030  62.464  1.00  0.00           C
ATOM   8547  C2  POPEw 206      37.840  95.499  61.954  1.00  0.00           C
ATOM   8549  O21 POPEw 206      39.028  95.710  61.154  1.00  0.00           O
ATOM   8550  C21 POPEw 206      38.819  95.660  59.854  1.00  0.00           C
ATOM   8551  O22 POPEw 206      37.739  95.579  59.294  1.00  0.00           O
ATOM   8552  C22 POPEw 206      40.118  95.859  59.104  1.00  0.00           C
ATOM   8555  C3  POPEw 206      37.799  96.539  63.104  1.00  0.00           C
ATOM   8558  O31 POPEw 206      37.618  97.880  62.604  1.00  0.00           O
ATOM   8559  C31 POPEw 206      36.578  98.560  63.064  1.00  0.00           C
ATOM   8560  O32 POPEw 206      35.669  98.110  63.734  1.00  0.00           O
ATOM   8561  C32 POPEw 206      36.758 100.040  62.764  1.00  0.00           C
ATOM   8564  C23 POPEw 206      40.590  97.329  59.204  1.00  0.00           C
ATOM   8567  C24 POPEw 206      40.960  97.950  57.854  1.00  0.00           C
ATOM   8570  C25 POPEw 206      39.779  98.370  56.974  1.00  0.00           C
ATOM   8573  C26 POPEw 206      40.258  98.759  55.574  1.00  0.00           C
ATOM   8576  C27 POPEw 206      39.090  99.170  54.654  1.00  0.00           C
ATOM   8579  C28 POPEw 206      39.398  99.070  53.144  1.00  0.00           C
ATOM   8582  C29 POPEw 206      39.609  97.630  52.754  1.00  0.00           C
ATOM   8584 0C21 POPEw 206      40.590  97.109  52.004  1.00  0.00           C
ATOM   8586 1C21 POPEw 206      41.680  97.840  51.264  1.00  0.00           C
ATOM   8589 2C21 POPEw 206      43.098  97.649  51.844  1.00  0.00           C
ATOM   8592 3C21 POPEw 206      44.169  98.009  50.804  1.00  0.00           C
ATOM   8595 4C21 POPEw 206      45.578  98.210  51.374  1.00  0.00           C
ATOM   8598 5C21 POPEw 206      46.170  96.990  52.084  1.00  0.00           C
ATOM   8601 6C21 POPEw 206      47.659  97.179  52.414  1.00  0.00           C
ATOM   8604 7C21 POPEw 206      48.288  95.960  53.104  1.00  0.00           C
ATOM   8607 8C21 POPEw 206      49.608  96.279  53.804  1.00  0.00           C
ATOM   8611  C33 POPEw 206      36.989 100.389  61.274  1.00  0.00           C
ATOM   8614  C34 POPEw 206      37.899 101.619  61.154  1.00  0.00           C
ATOM   8617  C35 POPEw 206      37.818 102.339  59.804  1.00  0.00           C
ATOM   8620  C36 POPEw 206      38.919 101.950  58.824  1.00  0.00           C
ATOM   8623  C37 POPEw 206      39.020 102.950  57.674  1.00  0.00           C
ATOM   8626  C38 POPEw 206      40.239 102.749  56.764  1.00  0.00           C
ATOM   8629  C39 POPEw 206      40.648 104.090  56.134  1.00  0.00           C
ATOM   8632 0C31 POPEw 206      41.669 103.969  55.014  1.00  0.00           C
ATOM   8635 1C31 POPEw 206      41.989 105.350  54.434  1.00  0.00           C
ATOM   8638 2C31 POPEw 206      43.060 105.330  53.334  1.00  0.00           C
ATOM   8641 3C31 POPEw 206      43.460 106.740  52.904  1.00  0.00           C
ATOM   8644 4C31 POPEw 206      44.710 106.759  52.004  1.00  0.00           C
ATOM   8647 5C31 POPEw 206      45.188 108.189  51.704  1.00  0.00           C
ATOM   8650 6C31 POPEw 206      46.458 108.259  50.854  1.00  0.00           C
ATOM   8654  NH3 POPEx 207      87.160  30.010  62.864  1.00  0.00           N
ATOM   8658  C12 POPEx 207      87.659  29.699  64.244  1.00  0.00           C
ATOM   8661  C11 POPEx 207      86.898  28.560  64.964  1.00  0.00           C
ATOM   8664  P   POPEx 207      84.468  27.980  64.154  1.00  0.00           P
ATOM   8665  O13 POPEx 207      84.398  26.560  64.524  1.00  0.00           O
ATOM   8666  O14 POPEx 207      83.169  28.670  64.094  1.00  0.00           O
ATOM   8667  O11 POPEx 207      85.149  28.070  62.714  1.00  0.00           O
ATOM   8668  O12 POPEx 207      85.490  28.779  65.034  1.00  0.00           O
ATOM   8669  C1  POPEx 207      84.630  27.250  61.664  1.00  0.00           C
ATOM   8672  C2  POPEx 207      85.758  26.970  60.664  1.00  0.00           C
ATOM   8674  O21 POPEx 207      85.238  26.130  59.624  1.00  0.00           O
ATOM   8675  C21 POPEx 207      85.959  26.209  58.514  1.00  0.00           C
ATOM   8676  O22 POPEx 207      86.418  27.250  58.054  1.00  0.00           O
ATOM   8677  C22 POPEx 207      86.189  24.810  57.944  1.00  0.00           C
ATOM   8680  C3  POPEx 207      86.929  26.220  61.354  1.00  0.00           C
ATOM   8683  O31 POPEx 207      88.090  26.150  60.494  1.00  0.00           O
ATOM   8684  C31 POPEx 207      88.858  27.240  60.544  1.00  0.00           C
ATOM   8685  O32 POPEx 207      88.619  28.230  61.204  1.00  0.00           O
ATOM   8686  C32 POPEx 207      90.108  27.020  59.684  1.00  0.00           C
ATOM   8689  C23 POPEx 207      86.509  24.860  56.434  1.00  0.00           C
ATOM   8692  C24 POPEx 207      87.199  23.610  55.884  1.00  0.00           C
ATOM   8695  C25 POPEx 207      86.339  22.340  55.924  1.00  0.00           C
ATOM   8698  C26 POPEx 207      85.129  22.390  54.974  1.00  0.00           C
ATOM   8701  C27 POPEx 207      84.860  21.030  54.314  1.00  0.00           C
ATOM   8704  C28 POPEx 207      85.819  20.720  53.144  1.00  0.00           C
ATOM   8707  C29 POPEx 207      85.828  19.240  52.844  1.00  0.00           C
ATOM   8709 0C21 POPEx 207      86.910  18.440  52.814  1.00  0.00           C
ATOM   8711 1C21 POPEx 207      88.340  18.869  53.034  1.00  0.00           C
ATOM   8714 2C21 POPEx 207      88.708  19.040  54.514  1.00  0.00           C
ATOM   8717 3C21 POPEx 207      90.200  19.350  54.704  1.00  0.00           C
ATOM   8720 4C21 POPEx 207      90.529  19.680  56.164  1.00  0.00           C
ATOM   8723 5C21 POPEx 207      92.038  19.780  56.434  1.00  0.00           C
ATOM   8726 6C21 POPEx 207      92.719  18.410  56.324  1.00  0.00           C
ATOM   8729 7C21 POPEx 207      94.179  18.420  56.784  1.00  0.00           C
ATOM   8732 8C21 POPEx 207      94.748  17.000  56.834  1.00  0.00           C
ATOM   8736  C33 POPEx 207      90.819  25.680  59.974  1.00  0.00           C
ATOM   8739  C34 POPEx 207      92.279  25.630  59.484  1.00  0.00           C
ATOM   8742  C35 POPEx 207      92.449  25.870  57.974  1.00  0.00           C
ATOM   8745  C36 POPEx 207      91.798  24.800  57.084  1.00  0.00           C
ATOM   8748  C37 POPEx 207      92.479  24.770  55.704  1.00  0.00           C
ATOM   8751  C38 POPEx 207      92.008  23.640  54.784  1.00  0.00           C
ATOM   8754  C39 POPEx 207      91.029  24.109  53.704  1.00  0.00           C
ATOM   8757 0C31 POPEx 207      90.858  23.080  52.584  1.00  0.00           C
ATOM   8760 1C31 POPEx 207      90.040  23.630  51.404  1.00  0.00           C
ATOM   8763 2C31 POPEx 207      90.270  22.859  50.104  1.00  0.00           C
ATOM   8766 3C31 POPEx 207      89.569  23.540  48.914  1.00  0.00           C
ATOM   8769 4C31 POPEx 207      88.090  23.180  48.804  1.00  0.00           C
ATOM   8772 5C31 POPEx 207      87.388  23.930  47.664  1.00  0.00           C
ATOM   8775 6C31 POPEx 207      85.898  23.600  47.544  1.00  0.00           C
ATOM   8779  NH3 POPEy 208     123.398  81.130  65.374  1.00  0.00           N
ATOM   8783  C12 POPEy 208     122.540  79.980  65.854  1.00  0.00           C
ATOM   8786  C11 POPEy 208     121.029  80.329  65.914  1.00  0.00           C
ATOM   8789  P   POPEy 208     120.289  82.090  64.064  1.00  0.00           P
ATOM   8790  O13 POPEy 208     118.988  82.170  63.354  1.00  0.00           O
ATOM   8791  O14 POPEy 208     120.460  83.009  65.194  1.00  0.00           O
ATOM   8792  O11 POPEy 208     121.539  82.199  63.114  1.00  0.00           O
ATOM   8793  O12 POPEy 208     120.479  80.630  64.624  1.00  0.00           O
ATOM   8794  C1  POPEy 208     121.579  81.779  61.744  1.00  0.00           C
ATOM   8797  C2  POPEy 208     122.789  80.840  61.414  1.00  0.00           C
ATOM   8799  O21 POPEy 208     122.369  79.460  61.544  1.00  0.00           O
ATOM   8800  C21 POPEy 208     122.279  78.600  60.534  1.00  0.00           C
ATOM   8801  O22 POPEy 208     122.139  77.390  60.684  1.00  0.00           O
ATOM   8802  C22 POPEy 208     122.318  79.259  59.154  1.00  0.00           C
ATOM   8805  C3  POPEy 208     124.058  81.110  62.294  1.00  0.00           C
ATOM   8808  O31 POPEy 208     124.450  79.999  63.134  1.00  0.00           O
ATOM   8809  C31 POPEy 208     125.019  78.889  62.624  1.00  0.00           C
ATOM   8810  O32 POPEy 208     124.809  77.780  63.114  1.00  0.00           O
ATOM   8811  C32 POPEy 208     125.889  79.130  61.364  1.00  0.00           C
ATOM   8814  C23 POPEy 208     122.309  78.259  57.974  1.00  0.00           C
ATOM   8817  C24 POPEy 208     122.689  78.970  56.674  1.00  0.00           C
ATOM   8820  C25 POPEy 208     123.428  78.070  55.674  1.00  0.00           C
ATOM   8823  C26 POPEy 208     122.509  77.380  54.664  1.00  0.00           C
ATOM   8826  C27 POPEy 208     123.298  76.899  53.434  1.00  0.00           C
ATOM   8829  C28 POPEy 208     122.449  76.810  52.144  1.00  0.00           C
ATOM   8832  C29 POPEy 208     121.980  78.180  51.684  1.00  0.00           C
ATOM   8834 0C21 POPEy 208     122.519  78.950  50.724  1.00  0.00           C
ATOM   8836 1C21 POPEy 208     123.739  78.630  49.884  1.00  0.00           C
ATOM   8839 2C21 POPEy 208     124.828  79.719  49.964  1.00  0.00           C
ATOM   8842 3C21 POPEy 208     124.520  80.999  49.184  1.00  0.00           C
ATOM   8845 4C21 POPEy 208     125.779  81.869  48.934  1.00  0.00           C
ATOM   8848 5C21 POPEy 208     126.509  82.329  50.204  1.00  0.00           C
ATOM   8851 6C21 POPEy 208     125.718  83.340  51.054  1.00  0.00           C
ATOM   8854 7C21 POPEy 208     126.549  83.870  52.224  1.00  0.00           C
ATOM   8857 8C21 POPEy 208     125.880  85.009  53.004  1.00  0.00           C
ATOM   8861  C33 POPEy 208     126.199  77.829  60.564  1.00  0.00           C
ATOM   8864  C34 POPEy 208     126.029  78.000  59.034  1.00  0.00           C
ATOM   8867  C35 POPEy 208     127.270  78.520  58.304  1.00  0.00           C
ATOM   8870  C36 POPEy 208     128.319  77.420  58.064  1.00  0.00           C
ATOM   8873  C37 POPEy 208     129.617  77.939  57.454  1.00  0.00           C
ATOM   8876  C38 POPEy 208     130.658  76.820  57.344  1.00  0.00           C
ATOM   8879  C39 POPEy 208     131.839  77.170  56.424  1.00  0.00           C
ATOM   8882 0C31 POPEy 208     132.139  76.060  55.414  1.00  0.00           C
ATOM   8885 1C31 POPEy 208     131.089  75.939  54.304  1.00  0.00           C
ATOM   8888 2C31 POPEy 208     131.138  74.609  53.544  1.00  0.00           C
ATOM   8891 3C31 POPEy 208     132.507  74.310  52.924  1.00  0.00           C
ATOM   8894 4C31 POPEy 208     132.449  73.270  51.804  1.00  0.00           C
ATOM   8897 5C31 POPEy 208     133.818  73.039  51.144  1.00  0.00           C
ATOM   8900 6C31 POPEy 208     133.767  72.070  49.964  1.00  0.00           C
ATOM   8904  NH3 POPEz 209     114.839  18.080  65.904  1.00  0.00           N
ATOM   8908  C12 POPEz 209     114.949  16.750  66.604  1.00  0.00           C
ATOM   8911  C11 POPEz 209     115.529  15.690  65.644  1.00  0.00           C
ATOM   8914  P   POPEz 209     116.509  13.670  67.054  1.00  0.00           P
ATOM   8915  O13 POPEz 209     117.360  14.690  67.684  1.00  0.00           O
ATOM   8916  O14 POPEz 209     115.858  12.710  67.984  1.00  0.00           O
ATOM   8917  O11 POPEz 209     117.339  12.870  65.954  1.00  0.00           O
ATOM   8918  O12 POPEz 209     115.389  14.360  66.164  1.00  0.00           O
ATOM   8919  C1  POPEz 209     118.230  13.530  65.034  1.00  0.00           C
ATOM   8922  C2  POPEz 209     118.060  12.990  63.574  1.00  0.00           C
ATOM   8924  O21 POPEz 209     119.049  13.500  62.654  1.00  0.00           O
ATOM   8925  C21 POPEz 209     118.930  14.770  62.284  1.00  0.00           C
ATOM   8926  O22 POPEz 209     118.118  15.570  62.714  1.00  0.00           O
ATOM   8927  C22 POPEz 209     119.958  15.110  61.204  1.00  0.00           C
ATOM   8930  C3  POPEz 209     116.600  13.100  63.054  1.00  0.00           C
ATOM   8933  O31 POPEz 209     116.390  12.020  62.124  1.00  0.00           O
ATOM   8934  C31 POPEz 209     115.168  11.530  62.094  1.00  0.00           C
ATOM   8935  O32 POPEz 209     114.170  12.100  62.544  1.00  0.00           O
ATOM   8936  C32 POPEz 209     115.210  10.170  61.424  1.00  0.00           C
ATOM   8939  C23 POPEz 209     119.508  16.210  60.214  1.00  0.00           C
ATOM   8942  C24 POPEz 209     119.090  15.670  58.834  1.00  0.00           C
ATOM   8945  C25 POPEz 209     120.229  15.720  57.814  1.00  0.00           C
ATOM   8948  C26 POPEz 209     119.828  15.270  56.404  1.00  0.00           C
ATOM   8951  C27 POPEz 209     121.020  15.270  55.414  1.00  0.00           C
ATOM   8954  C28 POPEz 209     120.679  14.650  54.044  1.00  0.00           C
ATOM   8957  C29 POPEz 209     121.898  14.260  53.244  1.00  0.00           C
ATOM   8959 0C21 POPEz 209     121.999  13.220  52.404  1.00  0.00           C
ATOM   8961 1C21 POPEz 209     120.889  12.280  51.984  1.00  0.00           C
ATOM   8964 2C21 POPEz 209     120.928  11.930  50.484  1.00  0.00           C
ATOM   8967 3C21 POPEz 209     122.008  10.880  50.124  1.00  0.00           C
ATOM   8970 4C21 POPEz 209     122.120  10.640  48.614  1.00  0.00           C
ATOM   8973 5C21 POPEz 209     122.878   9.350  48.274  1.00  0.00           C
ATOM   8976 6C21 POPEz 209     123.258   9.240  46.794  1.00  0.00           C
ATOM   8979 7C21 POPEz 209     123.999   7.930  46.474  1.00  0.00           C
ATOM   8982 8C21 POPEz 209     124.678   7.930  45.114  1.00  0.00           C
ATOM   8986  C33 POPEz 209     113.879   9.870  60.734  1.00  0.00           C
ATOM   8989  C34 POPEz 209     113.858   8.580  59.894  1.00  0.00           C
ATOM   8992  C35 POPEz 209     114.818   8.640  58.704  1.00  0.00           C
ATOM   8995  C36 POPEz 209     114.438   7.700  57.554  1.00  0.00           C
ATOM   8998  C37 POPEz 209     115.630   7.510  56.614  1.00  0.00           C
ATOM   9001  C38 POPEz 209     115.299   6.790  55.294  1.00  0.00           C
ATOM   9004  C39 POPEz 209     114.438   7.640  54.354  1.00  0.00           C
ATOM   9007 0C31 POPEz 209     114.350   7.060  52.934  1.00  0.00           C
ATOM   9010 1C31 POPEz 209     113.240   7.730  52.114  1.00  0.00           C
ATOM   9013 2C31 POPEz 209     113.298   7.410  50.614  1.00  0.00           C
ATOM   9016 3C31 POPEz 209     113.078   5.930  50.274  1.00  0.00           C
ATOM   9019 4C31 POPEz 209     112.999   5.690  48.764  1.00  0.00           C
ATOM   9022 5C31 POPEz 209     112.920   4.200  48.394  1.00  0.00           C
ATOM   9025 6C31 POPEz 209     112.929   3.950  46.884  1.00  0.00           C
ATOM   9029  NH3 POPE0 210      24.149  18.530  25.184  1.00  0.00           N
ATOM   9033  C12 POPE0 210      24.309  19.000  23.764  1.00  0.00           C
ATOM   9036  C11 POPE0 210      23.859  20.470  23.614  1.00  0.00           C
ATOM   9039  P   POPE0 210      26.149  21.490  22.824  1.00  0.00           P
ATOM   9040  O13 POPE0 210      26.910  20.430  22.144  1.00  0.00           O
ATOM   9041  O14 POPE0 210      26.429  22.880  22.424  1.00  0.00           O
ATOM   9042  O11 POPE0 210      26.368  21.360  24.394  1.00  0.00           O
ATOM   9043  O12 POPE0 210      24.619  21.170  22.644  1.00  0.00           O
ATOM   9044  C1  POPE0 210      27.750  21.420  24.814  1.00  0.00           C
ATOM   9047  C2  POPE0 210      27.859  21.380  26.354  1.00  0.00           C
ATOM   9049  O21 POPE0 210      29.138  20.830  26.704  1.00  0.00           O
ATOM   9050  C21 POPE0 210      29.958  21.620  27.354  1.00  0.00           C
ATOM   9051  O22 POPE0 210      29.809  22.820  27.524  1.00  0.00           O
ATOM   9052  C22 POPE0 210      31.129  20.770  27.854  1.00  0.00           C
ATOM   9055  C3  POPE0 210      26.770  20.440  26.914  1.00  0.00           C
ATOM   9058  O31 POPE0 210      26.760  20.450  28.354  1.00  0.00           O
ATOM   9059  C31 POPE0 210      25.759  19.730  28.844  1.00  0.00           C
ATOM   9060  O32 POPE0 210      24.939  19.100  28.194  1.00  0.00           O
ATOM   9061  C32 POPE0 210      25.759  19.880  30.364  1.00  0.00           C
ATOM   9064  C23 POPE0 210      31.468  21.050  29.334  1.00  0.00           C
ATOM   9067  C24 POPE0 210      30.258  21.410  30.224  1.00  0.00           C
ATOM   9070  C25 POPE0 210      30.580  21.200  31.704  1.00  0.00           C
ATOM   9073  C26 POPE0 210      29.660  21.930  32.694  1.00  0.00           C
ATOM   9076  C27 POPE0 210      29.949  21.410  34.104  1.00  0.00           C
ATOM   9079  C28 POPE0 210      29.360  22.240  35.254  1.00  0.00           C
ATOM   9082  C29 POPE0 210      29.330  21.410  36.514  1.00  0.00           C
ATOM   9084 0C21 POPE0 210      30.069  21.520  37.624  1.00  0.00           C
ATOM   9086 1C21 POPE0 210      31.138  22.529  37.984  1.00  0.00           C
ATOM   9089 2C21 POPE0 210      30.919  22.990  39.434  1.00  0.00           C
ATOM   9092 3C21 POPE0 210      32.168  23.560  40.154  1.00  0.00           C
ATOM   9095 4C21 POPE0 210      31.860  23.770  41.644  1.00  0.00           C
ATOM   9098 5C21 POPE0 210      33.059  24.130  42.544  1.00  0.00           C
ATOM   9101 6C21 POPE0 210      33.208  25.630  42.824  1.00  0.00           C
ATOM   9104 7C21 POPE0 210      34.008  25.890  44.114  1.00  0.00           C
ATOM   9107 8C21 POPE0 210      34.149  27.370  44.474  1.00  0.00           C
ATOM   9111  C33 POPE0 210      26.410  18.670  31.044  1.00  0.00           C
ATOM   9114  C34 POPE0 210      26.719  18.940  32.514  1.00  0.00           C
ATOM   9117  C35 POPE0 210      26.749  17.660  33.364  1.00  0.00           C
ATOM   9120  C36 POPE0 210      25.388  16.940  33.474  1.00  0.00           C
ATOM   9123  C37 POPE0 210      24.279  17.840  34.044  1.00  0.00           C
ATOM   9126  C38 POPE0 210      22.990  17.080  34.364  1.00  0.00           C
ATOM   9129  C39 POPE0 210      22.128  17.740  35.454  1.00  0.00           C
ATOM   9132 0C31 POPE0 210      22.869  17.800  36.794  1.00  0.00           C
ATOM   9135 1C31 POPE0 210      21.979  18.130  37.994  1.00  0.00           C
ATOM   9138 2C31 POPE0 210      22.809  18.150  39.274  1.00  0.00           C
ATOM   9141 3C31 POPE0 210      21.968  18.270  40.544  1.00  0.00           C
ATOM   9144 4C31 POPE0 210      22.850  18.610  41.754  1.00  0.00           C
ATOM   9147 5C31 POPE0 210      22.249  18.060  43.044  1.00  0.00           C
ATOM   9150 6C31 POPE0 210      22.929  18.560  44.324  1.00  0.00           C
ATOM   9154  NH3 POPE1 211      19.638  10.710  22.454  1.00  0.00           N
ATOM   9158  C12 POPE1 211      20.869  10.510  21.604  1.00  0.00           C
ATOM   9161  C11 POPE1 211      20.539  10.110  20.154  1.00  0.00           C
ATOM   9164  P   POPE1 211      20.669   7.510  20.064  1.00  0.00           P
ATOM   9165  O13 POPE1 211      19.219   7.610  20.324  1.00  0.00           O
ATOM   9166  O14 POPE1 211      21.048   6.540  19.014  1.00  0.00           O
ATOM   9167  O11 POPE1 211      21.340   7.070  21.414  1.00  0.00           O
ATOM   9168  O12 POPE1 211      21.259   8.940  19.754  1.00  0.00           O
ATOM   9169  C1  POPE1 211      20.499   6.440  22.394  1.00  0.00           C
ATOM   9172  C2  POPE1 211      21.340   6.020  23.604  1.00  0.00           C
ATOM   9174  O21 POPE1 211      20.478   5.920  24.744  1.00  0.00           O
ATOM   9175  C21 POPE1 211      20.188   6.880  25.584  1.00  0.00           C
ATOM   9176  O22 POPE1 211      20.629   8.020  25.594  1.00  0.00           O
ATOM   9177  C22 POPE1 211      19.118   6.270  26.514  1.00  0.00           C
ATOM   9180  C3  POPE1 211      22.590   6.940  23.734  1.00  0.00           C
ATOM   9183  O31 POPE1 211      23.199   6.960  25.024  1.00  0.00           O
ATOM   9184  C31 POPE1 211      23.610   5.850  25.594  1.00  0.00           C
ATOM   9185  O32 POPE1 211      23.610   4.720  25.154  1.00  0.00           O
ATOM   9186  C32 POPE1 211      24.049   6.300  26.984  1.00  0.00           C
ATOM   9189  C23 POPE1 211      18.919   6.930  27.894  1.00  0.00           C
ATOM   9192  C24 POPE1 211      19.930   6.470  28.954  1.00  0.00           C
ATOM   9195  C25 POPE1 211      19.528   6.880  30.384  1.00  0.00           C
ATOM   9198  C26 POPE1 211      20.520   6.400  31.454  1.00  0.00           C
ATOM   9201  C27 POPE1 211      20.240   7.050  32.824  1.00  0.00           C
ATOM   9204  C28 POPE1 211      21.149   6.500  33.944  1.00  0.00           C
ATOM   9207  C29 POPE1 211      21.229   7.430  35.124  1.00  0.00           C
ATOM   9209 0C21 POPE1 211      21.398   7.080  36.404  1.00  0.00           C
ATOM   9211 1C21 POPE1 211      21.549   5.670  36.924  1.00  0.00           C
ATOM   9214 2C21 POPE1 211      20.219   5.130  37.444  1.00  0.00           C
ATOM   9217 3C21 POPE1 211      19.680   5.900  38.664  1.00  0.00           C
ATOM   9220 4C21 POPE1 211      18.430   5.230  39.244  1.00  0.00           C
ATOM   9223 5C21 POPE1 211      17.840   5.990  40.444  1.00  0.00           C
ATOM   9226 6C21 POPE1 211      16.579   5.330  41.014  1.00  0.00           C
ATOM   9229 7C21 POPE1 211      15.379   5.350  40.044  1.00  0.00           C
ATOM   9232 8C21 POPE1 211      14.129   4.660  40.584  1.00  0.00           C
ATOM   9236  C33 POPE1 211      24.240   5.150  27.974  1.00  0.00           C
ATOM   9239  C34 POPE1 211      24.340   5.670  29.414  1.00  0.00           C
ATOM   9242  C35 POPE1 211      24.558   4.540  30.414  1.00  0.00           C
ATOM   9245  C36 POPE1 211      25.919   3.860  30.244  1.00  0.00           C
ATOM   9248  C37 POPE1 211      25.910   2.410  30.724  1.00  0.00           C
ATOM   9251  C38 POPE1 211      27.260   1.700  30.514  1.00  0.00           C
ATOM   9254  C39 POPE1 211      28.369   2.170  31.454  1.00  0.00           C
ATOM   9257 0C31 POPE1 211      27.999   2.050  32.944  1.00  0.00           C
ATOM   9260 1C31 POPE1 211      29.240   1.900  33.834  1.00  0.00           C
ATOM   9263 2C31 POPE1 211      28.878   1.660  35.304  1.00  0.00           C
ATOM   9266 3C31 POPE1 211      30.109   1.350  36.184  1.00  0.00           C
ATOM   9269 4C31 POPE1 211      30.840   0.081  35.754  1.00  0.00           C
ATOM   9272 5C31 POPE1 211      31.979  -0.299  36.704  1.00  0.00           C
ATOM   9275 6C31 POPE1 211      32.799  -1.479  36.164  1.00  0.00           C
ATOM   9279  NH3 POPE2 212      15.579  92.020  65.234  1.00  0.00           N
ATOM   9283  C12 POPE2 212      16.499  93.069  64.674  1.00  0.00           C
ATOM   9286  C11 POPE2 212      17.849  93.180  65.434  1.00  0.00           C
ATOM   9289  P   POPE2 212      18.999  95.260  64.294  1.00  0.00           P
ATOM   9290  O13 POPE2 212      19.849  95.470  63.104  1.00  0.00           O
ATOM   9291  O14 POPE2 212      19.458  95.969  65.504  1.00  0.00           O
ATOM   9292  O11 POPE2 212      17.519  95.630  63.974  1.00  0.00           O
ATOM   9293  O12 POPE2 212      18.910  93.709  64.614  1.00  0.00           O
ATOM   9294  C1  POPE2 212      17.128  96.580  62.994  1.00  0.00           C
ATOM   9297  C2  POPE2 212      16.859  95.910  61.624  1.00  0.00           C
ATOM   9299  O21 POPE2 212      16.840  96.869  60.554  1.00  0.00           O
ATOM   9300  C21 POPE2 212      15.808  97.710  60.534  1.00  0.00           C
ATOM   9301  O22 POPE2 212      14.999  97.869  61.424  1.00  0.00           O
ATOM   9302  C22 POPE2 212      15.739  98.380  59.164  1.00  0.00           C
ATOM   9305  C3  POPE2 212      15.618  94.959  61.654  1.00  0.00           C
ATOM   9308  O31 POPE2 212      15.939  93.619  61.224  1.00  0.00           O
ATOM   9309  C31 POPE2 212      15.789  93.380  59.914  1.00  0.00           C
ATOM   9310  O32 POPE2 212      15.449  94.200  59.084  1.00  0.00           O
ATOM   9311  C32 POPE2 212      16.049  91.899  59.654  1.00  0.00           C
ATOM   9314  C23 POPE2 212      14.709  97.669  58.264  1.00  0.00           C
ATOM   9317  C24 POPE2 212      14.818  98.090  56.794  1.00  0.00           C
ATOM   9320  C25 POPE2 212      14.289  96.990  55.854  1.00  0.00           C
ATOM   9323  C26 POPE2 212      14.649  97.240  54.384  1.00  0.00           C
ATOM   9326  C27 POPE2 212      14.409  95.990  53.524  1.00  0.00           C
ATOM   9329  C28 POPE2 212      14.989  96.119  52.104  1.00  0.00           C
ATOM   9332  C29 POPE2 212      14.699  94.900  51.274  1.00  0.00           C
ATOM   9334 0C21 POPE2 212      14.500  94.900  49.944  1.00  0.00           C
ATOM   9336 1C21 POPE2 212      14.598  96.110  49.044  1.00  0.00           C
ATOM   9339 2C21 POPE2 212      13.209  96.580  48.614  1.00  0.00           C
ATOM   9342 3C21 POPE2 212      13.209  97.900  47.834  1.00  0.00           C
ATOM   9345 4C21 POPE2 212      11.799  98.210  47.324  1.00  0.00           C
ATOM   9348 5C21 POPE2 212      11.599  99.600  46.704  1.00  0.00           C
ATOM   9351 6C21 POPE2 212      11.889 100.759  47.664  1.00  0.00           C
ATOM   9354 7C21 POPE2 212      11.119 102.030  47.304  1.00  0.00           C
ATOM   9357 8C21 POPE2 212      11.619 103.289  48.024  1.00  0.00           C
ATOM   9361  C33 POPE2 212      16.648  91.600  58.254  1.00  0.00           C
ATOM   9364  C34 POPE2 212      16.728  90.090  57.994  1.00  0.00           C
ATOM   9367  C35 POPE2 212      17.449  89.699  56.684  1.00  0.00           C
ATOM   9370  C36 POPE2 212      16.709  90.140  55.404  1.00  0.00           C
ATOM   9373  C37 POPE2 212      17.169  89.369  54.154  1.00  0.00           C
ATOM   9376  C38 POPE2 212      16.648  89.950  52.814  1.00  0.00           C
ATOM   9379  C39 POPE2 212      17.479  91.160  52.344  1.00  0.00           C
ATOM   9382 0C31 POPE2 212      17.189  91.639  50.904  1.00  0.00           C
ATOM   9385 1C31 POPE2 212      18.139  92.800  50.544  1.00  0.00           C
ATOM   9388 2C31 POPE2 212      17.859  93.520  49.214  1.00  0.00           C
ATOM   9391 3C31 POPE2 212      18.149  92.719  47.934  1.00  0.00           C
ATOM   9394 4C31 POPE2 212      19.649  92.579  47.614  1.00  0.00           C
ATOM   9397 5C31 POPE2 212      19.888  92.059  46.184  1.00  0.00           C
ATOM   9400 6C31 POPE2 212      21.359  91.810  45.854  1.00  0.00           C
ATOM   9404  NH3 POPE3 213      25.559  99.090  65.034  1.00  0.00           N
ATOM   9408  C12 POPE3 213      25.829  99.889  66.284  1.00  0.00           C
ATOM   9411  C11 POPE3 213      27.009  99.230  67.034  1.00  0.00           C
ATOM   9414  P   POPE3 213      28.649 101.079  67.894  1.00  0.00           P
ATOM   9415  O13 POPE3 213      27.978 102.389  67.764  1.00  0.00           O
ATOM   9416  O14 POPE3 213      29.679 100.960  68.934  1.00  0.00           O
ATOM   9417  O11 POPE3 213      29.340 100.710  66.484  1.00  0.00           O
ATOM   9418  O12 POPE3 213      27.509  99.990  68.124  1.00  0.00           O
ATOM   9419  C1  POPE3 213      28.979 101.460  65.304  1.00  0.00           C
ATOM   9422  C2  POPE3 213      30.020 101.359  64.144  1.00  0.00           C
ATOM   9424  O21 POPE3 213      29.739 102.459  63.274  1.00  0.00           O
ATOM   9425  C21 POPE3 213      30.369 102.560  62.124  1.00  0.00           C
ATOM   9426  O22 POPE3 213      31.410 102.009  61.804  1.00  0.00           O
ATOM   9427  C22 POPE3 213      29.558 103.550  61.264  1.00  0.00           C
ATOM   9430  C3  POPE3 213      30.039  99.959  63.434  1.00  0.00           C
ATOM   9433  O31 POPE3 213      29.179  99.860  62.274  1.00  0.00           O
ATOM   9434  C31 POPE3 213      28.148  99.039  62.294  1.00  0.00           C
ATOM   9435  O32 POPE3 213      27.739  98.429  63.274  1.00  0.00           O
ATOM   9436  C32 POPE3 213      27.618  98.810  60.864  1.00  0.00           C
ATOM   9439  C23 POPE3 213      29.549 103.230  59.754  1.00  0.00           C
ATOM   9442  C24 POPE3 213      28.160 103.429  59.154  1.00  0.00           C
ATOM   9445  C25 POPE3 213      27.929 102.739  57.804  1.00  0.00           C
ATOM   9448  C26 POPE3 213      28.919 103.119  56.704  1.00  0.00           C
ATOM   9451  C27 POPE3 213      28.610 102.430  55.364  1.00  0.00           C
ATOM   9454  C28 POPE3 213      29.558 102.850  54.224  1.00  0.00           C
ATOM   9457  C29 POPE3 213      30.929 102.230  54.334  1.00  0.00           C
ATOM   9459 0C21 POPE3 213      31.728 101.889  53.304  1.00  0.00           C
ATOM   9461 1C21 POPE3 213      31.438 102.070  51.834  1.00  0.00           C
ATOM   9464 2C21 POPE3 213      32.430 103.009  51.114  1.00  0.00           C
ATOM   9467 3C21 POPE3 213      33.819 102.389  50.914  1.00  0.00           C
ATOM   9470 4C21 POPE3 213      34.668 103.110  49.874  1.00  0.00           C
ATOM   9473 5C21 POPE3 213      35.160 104.509  50.264  1.00  0.00           C
ATOM   9476 6C21 POPE3 213      36.020 105.160  49.164  1.00  0.00           C
ATOM   9479 7C21 POPE3 213      36.638 106.499  49.574  1.00  0.00           C
ATOM   9482 8C21 POPE3 213      37.490 107.130  48.474  1.00  0.00           C
ATOM   9486  C33 POPE3 213      28.218  99.719  59.744  1.00  0.00           C
ATOM   9489  C34 POPE3 213      29.669  99.419  59.294  1.00  0.00           C
ATOM   9492  C35 POPE3 213      29.830  98.180  58.394  1.00  0.00           C
ATOM   9495  C36 POPE3 213      29.558  98.469  56.914  1.00  0.00           C
ATOM   9498  C37 POPE3 213      29.660  97.210  56.044  1.00  0.00           C
ATOM   9501  C38 POPE3 213      29.389  97.450  54.554  1.00  0.00           C
ATOM   9504  C39 POPE3 213      29.189  96.139  53.764  1.00  0.00           C
ATOM   9507 0C31 POPE3 213      30.309  95.820  52.754  1.00  0.00           C
ATOM   9510 1C31 POPE3 213      30.020  94.520  51.984  1.00  0.00           C
ATOM   9513 2C31 POPE3 213      31.118  94.130  50.984  1.00  0.00           C
ATOM   9516 3C31 POPE3 213      32.019  92.999  51.524  1.00  0.00           C
ATOM   9519 4C31 POPE3 213      33.169  92.620  50.594  1.00  0.00           C
ATOM   9522 5C31 POPE3 213      34.078  91.559  51.214  1.00  0.00           C
ATOM   9525 6C31 POPE3 213      35.278  91.150  50.344  1.00  0.00           C
ATOM   9529  NH3 POPE4 214      31.919  15.080  66.634  1.00  0.00           N
ATOM   9533  C12 POPE4 214      32.969  14.160  66.074  1.00  0.00           C
ATOM   9536  C11 POPE4 214      32.360  13.230  64.994  1.00  0.00           C
ATOM   9539  P   POPE4 214      29.879  12.630  64.204  1.00  0.00           P
ATOM   9540  O13 POPE4 214      30.039  11.330  64.884  1.00  0.00           O
ATOM   9541  O14 POPE4 214      28.599  13.360  64.354  1.00  0.00           O
ATOM   9542  O11 POPE4 214      30.280  12.470  62.684  1.00  0.00           O
ATOM   9543  O12 POPE4 214      30.999  13.580  64.764  1.00  0.00           O
ATOM   9544  C1  POPE4 214      30.978  13.440  61.894  1.00  0.00           C
ATOM   9547  C2  POPE4 214      30.009  14.140  60.904  1.00  0.00           C
ATOM   9549  O21 POPE4 214      30.499  14.350  59.584  1.00  0.00           O
ATOM   9550  C21 POPE4 214      31.700  14.660  59.234  1.00  0.00           C
ATOM   9551  O22 POPE4 214      32.700  14.750  59.934  1.00  0.00           O
ATOM   9552  C22 POPE4 214      31.659  15.020  57.744  1.00  0.00           C
ATOM   9555  C3  POPE4 214      29.379  15.460  61.424  1.00  0.00           C
ATOM   9558  O31 POPE4 214      28.519  16.010  60.384  1.00  0.00           O
ATOM   9559  C31 POPE4 214      27.368  16.510  60.784  1.00  0.00           C
ATOM   9560  O32 POPE4 214      27.009  16.610  61.954  1.00  0.00           O
ATOM   9561  C32 POPE4 214      26.508  16.960  59.604  1.00  0.00           C
ATOM   9564  C23 POPE4 214      30.529  14.310  56.954  1.00  0.00           C
ATOM   9567  C24 POPE4 214      30.069  15.050  55.694  1.00  0.00           C
ATOM   9570  C25 POPE4 214      31.180  15.430  54.704  1.00  0.00           C
ATOM   9573  C26 POPE4 214      30.539  15.880  53.384  1.00  0.00           C
ATOM   9576  C27 POPE4 214      31.519  16.110  52.224  1.00  0.00           C
ATOM   9579  C28 POPE4 214      30.739  16.220  50.904  1.00  0.00           C
ATOM   9582  C29 POPE4 214      31.538  16.630  49.704  1.00  0.00           C
ATOM   9584 0C21 POPE4 214      32.019  15.810  48.744  1.00  0.00           C
ATOM   9586 1C21 POPE4 214      31.919  14.300  48.734  1.00  0.00           C
ATOM   9589 2C21 POPE4 214      30.750  13.730  47.924  1.00  0.00           C
ATOM   9592 3C21 POPE4 214      30.948  13.780  46.394  1.00  0.00           C
ATOM   9595 4C21 POPE4 214      29.779  13.170  45.604  1.00  0.00           C
ATOM   9598 5C21 POPE4 214      29.590  11.670  45.844  1.00  0.00           C
ATOM   9601 6C21 POPE4 214      28.308  11.130  45.184  1.00  0.00           C
ATOM   9604 7C21 POPE4 214      28.129   9.640  45.454  1.00  0.00           C
ATOM   9607 8C21 POPE4 214      26.749   9.130  45.064  1.00  0.00           C
ATOM   9611  C33 POPE4 214      26.448  16.020  58.374  1.00  0.00           C
ATOM   9614  C34 POPE4 214      25.169  16.300  57.584  1.00  0.00           C
ATOM   9617  C35 POPE4 214      25.049  15.580  56.224  1.00  0.00           C
ATOM   9620  C36 POPE4 214      25.818  16.290  55.094  1.00  0.00           C
ATOM   9623  C37 POPE4 214      25.478  15.800  53.674  1.00  0.00           C
ATOM   9626  C38 POPE4 214      26.419  16.410  52.624  1.00  0.00           C
ATOM   9629  C39 POPE4 214      25.829  16.440  51.204  1.00  0.00           C
ATOM   9632 0C31 POPE4 214      26.798  17.030  50.174  1.00  0.00           C
ATOM   9635 1C31 POPE4 214      26.099  17.410  48.864  1.00  0.00           C
ATOM   9638 2C31 POPE4 214      27.019  18.030  47.794  1.00  0.00           C
ATOM   9641 3C31 POPE4 214      27.780  19.280  48.264  1.00  0.00           C
ATOM   9644 4C31 POPE4 214      28.348  20.060  47.064  1.00  0.00           C
ATOM   9647 5C31 POPE4 214      29.219  21.270  47.444  1.00  0.00           C
ATOM   9650 6C31 POPE4 214      30.629  21.200  46.834  1.00  0.00           C
ATOM   9654  NH3 POPE5 215      81.399  93.520  64.534  1.00  0.00           N
ATOM   9658  C12 POPE5 215      81.968  92.800  65.724  1.00  0.00           C
ATOM   9661  C11 POPE5 215      83.349  92.160  65.444  1.00  0.00           C
ATOM   9664  P   POPE5 215      85.168  91.069  67.104  1.00  0.00           P
ATOM   9665  O13 POPE5 215      85.600  91.410  68.474  1.00  0.00           O
ATOM   9666  O14 POPE5 215      84.678  89.689  66.914  1.00  0.00           O
ATOM   9667  O11 POPE5 215      86.399  91.250  66.134  1.00  0.00           O
ATOM   9668  O12 POPE5 215      84.079  92.109  66.654  1.00  0.00           O
ATOM   9669  C1  POPE5 215      86.889  92.529  65.724  1.00  0.00           C
ATOM   9672  C2  POPE5 215      87.589  92.380  64.354  1.00  0.00           C
ATOM   9674  O21 POPE5 215      88.139  93.619  63.884  1.00  0.00           O
ATOM   9675  C21 POPE5 215      87.549  94.329  62.944  1.00  0.00           C
ATOM   9676  O22 POPE5 215      86.348  94.439  62.744  1.00  0.00           O
ATOM   9677  C22 POPE5 215      88.619  94.979  62.084  1.00  0.00           C
ATOM   9680  C3  POPE5 215      86.660  91.670  63.354  1.00  0.00           C
ATOM   9683  O31 POPE5 215      87.239  91.450  62.034  1.00  0.00           O
ATOM   9684  C31 POPE5 215      87.410  90.160  61.754  1.00  0.00           C
ATOM   9685  O32 POPE5 215      87.549  89.270  62.574  1.00  0.00           O
ATOM   9686  C32 POPE5 215      87.290  89.900  60.244  1.00  0.00           C
ATOM   9689  C23 POPE5 215      89.718  93.999  61.604  1.00  0.00           C
ATOM   9692  C24 POPE5 215      91.068  94.710  61.384  1.00  0.00           C
ATOM   9695  C25 POPE5 215      91.049  95.800  60.284  1.00  0.00           C
ATOM   9698  C26 POPE5 215      90.770  95.260  58.874  1.00  0.00           C
ATOM   9701  C27 POPE5 215      90.560  96.370  57.834  1.00  0.00           C
ATOM   9704  C28 POPE5 215      90.098  95.809  56.474  1.00  0.00           C
ATOM   9707  C29 POPE5 215      89.860  96.889  55.444  1.00  0.00           C
ATOM   9709 0C21 POPE5 215      90.299  96.889  54.174  1.00  0.00           C
ATOM   9711 1C21 POPE5 215      91.089  95.809  53.474  1.00  0.00           C
ATOM   9714 2C21 POPE5 215      90.749  95.649  51.974  1.00  0.00           C
ATOM   9717 3C21 POPE5 215      91.180  96.850  51.114  1.00  0.00           C
ATOM   9720 4C21 POPE5 215      91.099  96.559  49.604  1.00  0.00           C
ATOM   9723 5C21 POPE5 215      91.299  97.809  48.734  1.00  0.00           C
ATOM   9726 6C21 POPE5 215      90.059  98.719  48.694  1.00  0.00           C
ATOM   9729 7C21 POPE5 215      90.329 100.060  48.004  1.00  0.00           C
ATOM   9732 8C21 POPE5 215      89.210 101.079  48.224  1.00  0.00           C
ATOM   9736  C33 POPE5 215      87.059  91.130  59.344  1.00  0.00           C
ATOM   9739  C34 POPE5 215      86.910  90.700  57.884  1.00  0.00           C
ATOM   9742  C35 POPE5 215      86.990  91.850  56.874  1.00  0.00           C
ATOM   9745  C36 POPE5 215      85.928  92.939  57.104  1.00  0.00           C
ATOM   9748  C37 POPE5 215      85.889  93.989  55.984  1.00  0.00           C
ATOM   9751  C38 POPE5 215      84.869  95.099  56.274  1.00  0.00           C
ATOM   9754  C39 POPE5 215      84.639  96.060  55.084  1.00  0.00           C
ATOM   9757 0C31 POPE5 215      85.870  96.880  54.684  1.00  0.00           C
ATOM   9760 1C31 POPE5 215      85.590  97.749  53.444  1.00  0.00           C
ATOM   9763 2C31 POPE5 215      86.840  97.990  52.564  1.00  0.00           C
ATOM   9766 3C31 POPE5 215      86.499  98.619  51.214  1.00  0.00           C
ATOM   9769 4C31 POPE5 215      86.539  97.609  50.044  1.00  0.00           C
ATOM   9772 5C31 POPE5 215      86.180  98.250  48.694  1.00  0.00           C
ATOM   9775 6C31 POPE5 215      86.329  97.280  47.524  1.00  0.00           C
ATOM   9779  NH3 POPE6 216      74.850  25.630  20.604  1.00  0.00           N
ATOM   9783  C12 POPE6 216      73.799  24.640  21.084  1.00  0.00           C
ATOM   9786  C11 POPE6 216      74.320  23.189  21.024  1.00  0.00           C
ATOM   9789  P   POPE6 216      73.000  21.480  22.514  1.00  0.00           P
ATOM   9790  O13 POPE6 216      71.669  20.830  22.464  1.00  0.00           O
ATOM   9791  O14 POPE6 216      74.148  20.580  22.784  1.00  0.00           O
ATOM   9792  O11 POPE6 216      73.038  22.660  23.574  1.00  0.00           O
ATOM   9793  O12 POPE6 216      73.249  22.250  21.154  1.00  0.00           O
ATOM   9794  C1  POPE6 216      72.210  22.689  24.744  1.00  0.00           C
ATOM   9797  C2  POPE6 216      72.919  22.010  25.944  1.00  0.00           C
ATOM   9799  O21 POPE6 216      71.979  21.770  26.994  1.00  0.00           O
ATOM   9800  C21 POPE6 216      71.710  22.689  27.894  1.00  0.00           C
ATOM   9801  O22 POPE6 216      72.038  23.860  27.864  1.00  0.00           O
ATOM   9802  C22 POPE6 216      70.898  22.029  29.014  1.00  0.00           C
ATOM   9805  C3  POPE6 216      74.239  22.750  26.374  1.00  0.00           C
ATOM   9808  O31 POPE6 216      74.678  22.400  27.704  1.00  0.00           O
ATOM   9809  C31 POPE6 216      75.160  21.180  27.884  1.00  0.00           C
ATOM   9810  O32 POPE6 216      75.468  20.400  27.004  1.00  0.00           O
ATOM   9811  C32 POPE6 216      75.279  20.900  29.394  1.00  0.00           C
ATOM   9814  C23 POPE6 216      71.450  22.459  30.394  1.00  0.00           C
ATOM   9817  C24 POPE6 216      70.450  22.230  31.534  1.00  0.00           C
ATOM   9820  C25 POPE6 216      70.758  23.150  32.714  1.00  0.00           C
ATOM   9823  C26 POPE6 216      69.600  23.230  33.704  1.00  0.00           C
ATOM   9826  C27 POPE6 216      69.450  24.590  34.394  1.00  0.00           C
ATOM   9829  C28 POPE6 216      68.020  24.770  34.944  1.00  0.00           C
ATOM   9832  C29 POPE6 216      67.498  23.620  35.754  1.00  0.00           C
ATOM   9834 0C21 POPE6 216      67.989  23.130  36.904  1.00  0.00           C
ATOM   9836 1C21 POPE6 216      69.148  23.660  37.694  1.00  0.00           C
ATOM   9839 2C21 POPE6 216      69.218  23.030  39.104  1.00  0.00           C
ATOM   9842 3C21 POPE6 216      67.989  23.300  39.994  1.00  0.00           C
ATOM   9845 4C21 POPE6 216      67.758  24.790  40.324  1.00  0.00           C
ATOM   9848 5C21 POPE6 216      68.850  25.359  41.234  1.00  0.00           C
ATOM   9851 6C21 POPE6 216      68.560  26.780  41.754  1.00  0.00           C
ATOM   9854 7C21 POPE6 216      69.479  27.150  42.924  1.00  0.00           C
ATOM   9857 8C21 POPE6 216      69.188  28.520  43.534  1.00  0.00           C
ATOM   9861  C33 POPE6 216      75.138  22.150  30.314  1.00  0.00           C
ATOM   9864  C34 POPE6 216      74.979  21.810  31.804  1.00  0.00           C
ATOM   9867  C35 POPE6 216      76.299  21.550  32.524  1.00  0.00           C
ATOM   9870  C36 POPE6 216      76.279  20.220  33.284  1.00  0.00           C
ATOM   9873  C37 POPE6 216      77.578  19.930  34.044  1.00  0.00           C
ATOM   9876  C38 POPE6 216      77.608  18.490  34.584  1.00  0.00           C
ATOM   9879  C39 POPE6 216      78.979  18.090  35.144  1.00  0.00           C
ATOM   9882 0C31 POPE6 216      78.888  16.840  36.024  1.00  0.00           C
ATOM   9885 1C31 POPE6 216      80.270  16.450  36.574  1.00  0.00           C
ATOM   9888 2C31 POPE6 216      80.259  15.420  37.714  1.00  0.00           C
ATOM   9891 3C31 POPE6 216      79.508  15.930  38.954  1.00  0.00           C
ATOM   9894 4C31 POPE6 216      79.979  15.260  40.254  1.00  0.00           C
ATOM   9897 5C31 POPE6 216      79.148  15.710  41.464  1.00  0.00           C
ATOM   9900 6C31 POPE6 216      79.678  15.200  42.804  1.00  0.00           C
ATOM   9904  NH3 POPE7 217      56.170  17.810  66.494  1.00  0.00           N
ATOM   9908  C12 POPE7 217      56.999  18.869  67.154  1.00  0.00           C
ATOM   9911  C11 POPE7 217      56.180  20.170  67.274  1.00  0.00           C
ATOM   9914  P   POPE7 217      53.750  21.110  67.034  1.00  0.00           P
ATOM   9915  O13 POPE7 217      52.799  20.500  67.984  1.00  0.00           O
ATOM   9916  O14 POPE7 217      54.418  22.390  67.364  1.00  0.00           O
ATOM   9917  O11 POPE7 217      53.069  21.230  65.614  1.00  0.00           O
ATOM   9918  O12 POPE7 217      54.860  20.030  66.724  1.00  0.00           O
ATOM   9919  C1  POPE7 217      53.860  21.030  64.424  1.00  0.00           C
ATOM   9922  C2  POPE7 217      53.379  21.970  63.294  1.00  0.00           C
ATOM   9924  O21 POPE7 217      51.978  21.709  63.094  1.00  0.00           O
ATOM   9925  C21 POPE7 217      51.310  22.750  62.654  1.00  0.00           C
ATOM   9926  O22 POPE7 217      51.700  23.900  62.644  1.00  0.00           O
ATOM   9927  C22 POPE7 217      50.019  22.210  62.054  1.00  0.00           C
ATOM   9930  C3  POPE7 217      54.148  21.740  61.954  1.00  0.00           C
ATOM   9933  O31 POPE7 217      53.479  22.290  60.804  1.00  0.00           O
ATOM   9934  C31 POPE7 217      53.758  23.560  60.514  1.00  0.00           C
ATOM   9935  O32 POPE7 217      54.559  24.260  61.114  1.00  0.00           O
ATOM   9936  C32 POPE7 217      52.930  24.000  59.304  1.00  0.00           C
ATOM   9939  C23 POPE7 217      50.240  21.660  60.624  1.00  0.00           C
ATOM   9942  C24 POPE7 217      49.099  20.760  60.164  1.00  0.00           C
ATOM   9945  C25 POPE7 217      49.060  20.550  58.654  1.00  0.00           C
ATOM   9948  C26 POPE7 217      48.470  21.760  57.924  1.00  0.00           C
ATOM   9951  C27 POPE7 217      48.309  21.470  56.424  1.00  0.00           C
ATOM   9954  C28 POPE7 217      47.688  22.660  55.684  1.00  0.00           C
ATOM   9957  C29 POPE7 217      46.618  22.230  54.714  1.00  0.00           C
ATOM   9959 0C21 POPE7 217      46.810  21.740  53.484  1.00  0.00           C
ATOM   9961 1C21 POPE7 217      48.139  21.530  52.804  1.00  0.00           C
ATOM   9964 2C21 POPE7 217      48.249  22.350  51.504  1.00  0.00           C
ATOM   9967 3C21 POPE7 217      47.280  21.890  50.404  1.00  0.00           C
ATOM   9970 4C21 POPE7 217      47.560  22.590  49.064  1.00  0.00           C
ATOM   9973 5C21 POPE7 217      46.700  22.050  47.914  1.00  0.00           C
ATOM   9976 6C21 POPE7 217      47.270  22.420  46.544  1.00  0.00           C
ATOM   9979 7C21 POPE7 217      46.420  21.869  45.384  1.00  0.00           C
ATOM   9982 8C21 POPE7 217      47.038  22.090  43.994  1.00  0.00           C
ATOM   9986  C33 POPE7 217      52.368  25.430  59.444  1.00  0.00           C
ATOM   9989  C34 POPE7 217      51.279  25.800  58.414  1.00  0.00           C
ATOM   9992  C35 POPE7 217      51.648  25.450  56.964  1.00  0.00           C
ATOM   9995  C36 POPE7 217      50.639  25.970  55.924  1.00  0.00           C
ATOM   9998  C37 POPE7 217      50.938  25.370  54.544  1.00  0.00           C
ATOM  10001  C38 POPE7 217      50.229  26.040  53.374  1.00  0.00           C
ATOM  10004  C39 POPE7 217      50.609  25.350  52.054  1.00  0.00           C
ATOM  10007 0C31 POPE7 217      49.840  25.870  50.834  1.00  0.00           C
ATOM  10010 1C31 POPE7 217      50.229  25.119  49.554  1.00  0.00           C
ATOM  10013 2C31 POPE7 217      51.630  25.430  49.024  1.00  0.00           C
ATOM  10016 3C31 POPE7 217      51.788  26.890  48.564  1.00  0.00           C
ATOM  10019 4C31 POPE7 217      52.930  27.050  47.554  1.00  0.00           C
ATOM  10022 5C31 POPE7 217      52.840  28.349  46.754  1.00  0.00           C
ATOM  10025 6C31 POPE7 217      53.688  28.310  45.484  1.00  0.00           C
ATOM  10029  NH3 POPE8 218      29.319  87.599  24.554  1.00  0.00           N
ATOM  10033  C12 POPE8 218      30.318  88.100  23.554  1.00  0.00           C
ATOM  10036  C11 POPE8 218      30.510  87.070  22.434  1.00  0.00           C
ATOM  10039  P   POPE8 218      32.840  86.069  22.944  1.00  0.00           P
ATOM  10040  O13 POPE8 218      33.318  87.170  22.094  1.00  0.00           O
ATOM  10041  O14 POPE8 218      33.450  84.719  22.804  1.00  0.00           O
ATOM  10042  O11 POPE8 218      32.969  86.499  24.454  1.00  0.00           O
ATOM  10043  O12 POPE8 218      31.259  85.929  22.874  1.00  0.00           O
ATOM  10044  C1  POPE8 218      33.569  85.569  25.364  1.00  0.00           C
ATOM  10047  C2  POPE8 218      33.599  86.150  26.794  1.00  0.00           C
ATOM  10049  O21 POPE8 218      32.238  86.219  27.284  1.00  0.00           O
ATOM  10050  C21 POPE8 218      31.958  85.429  28.294  1.00  0.00           C
ATOM  10051  O22 POPE8 218      32.669  84.539  28.724  1.00  0.00           O
ATOM  10052  C22 POPE8 218      30.559  85.759  28.814  1.00  0.00           C
ATOM  10055  C3  POPE8 218      34.238  87.570  26.824  1.00  0.00           C
ATOM  10058  O31 POPE8 218      35.039  87.840  27.994  1.00  0.00           O
ATOM  10059  C31 POPE8 218      34.419  87.980  29.164  1.00  0.00           C
ATOM  10060  O32 POPE8 218      33.239  87.809  29.374  1.00  0.00           O
ATOM  10061  C32 POPE8 218      35.430  88.429  30.224  1.00  0.00           C
ATOM  10064  C23 POPE8 218      30.478  85.550  30.334  1.00  0.00           C
ATOM  10067  C24 POPE8 218      29.059  85.789  30.864  1.00  0.00           C
ATOM  10070  C25 POPE8 218      28.938  85.320  32.314  1.00  0.00           C
ATOM  10073  C26 POPE8 218      27.978  86.160  33.154  1.00  0.00           C
ATOM  10076  C27 POPE8 218      27.920  85.630  34.594  1.00  0.00           C
ATOM  10079  C28 POPE8 218      26.798  86.259  35.444  1.00  0.00           C
ATOM  10082  C29 POPE8 218      26.968  87.749  35.614  1.00  0.00           C
ATOM  10084 0C21 POPE8 218      27.449  88.390  36.704  1.00  0.00           C
ATOM  10086 1C21 POPE8 218      27.969  87.760  37.974  1.00  0.00           C
ATOM  10089 2C21 POPE8 218      29.189  88.540  38.504  1.00  0.00           C
ATOM  10092 3C21 POPE8 218      29.649  88.079  39.904  1.00  0.00           C
ATOM  10095 4C21 POPE8 218      30.618  89.100  40.534  1.00  0.00           C
ATOM  10098 5C21 POPE8 218      31.089  88.719  41.944  1.00  0.00           C
ATOM  10101 6C21 POPE8 218      32.149  87.609  41.964  1.00  0.00           C
ATOM  10104 7C21 POPE8 218      32.679  87.350  43.384  1.00  0.00           C
ATOM  10107 8C21 POPE8 218      33.810  86.329  43.434  1.00  0.00           C
ATOM  10111  C33 POPE8 218      34.770  89.259  31.354  1.00  0.00           C
ATOM  10114  C34 POPE8 218      35.618  89.310  32.634  1.00  0.00           C
ATOM  10117  C35 POPE8 218      34.990  90.200  33.714  1.00  0.00           C
ATOM  10120  C36 POPE8 218      35.708  90.120  35.064  1.00  0.00           C
ATOM  10123  C37 POPE8 218      35.020  90.939  36.174  1.00  0.00           C
ATOM  10126  C38 POPE8 218      35.079  92.459  35.984  1.00  0.00           C
ATOM  10129  C39 POPE8 218      36.389  93.090  36.504  1.00  0.00           C
ATOM  10132 0C31 POPE8 218      36.400  93.280  38.024  1.00  0.00           C
ATOM  10135 1C31 POPE8 218      37.650  93.980  38.564  1.00  0.00           C
ATOM  10138 2C31 POPE8 218      37.660  94.010  40.104  1.00  0.00           C
ATOM  10141 3C31 POPE8 218      38.729  94.930  40.714  1.00  0.00           C
ATOM  10144 4C31 POPE8 218      40.180  94.460  40.474  1.00  0.00           C
ATOM  10147 5C31 POPE8 218      41.199  95.429  41.084  1.00  0.00           C
ATOM  10150 6C31 POPE8 218      42.638  94.910  41.034  1.00  0.00           C
ATOM  10154  NH3 POPE9 219     110.548 107.000  64.594  1.00  0.00           N
ATOM  10158  C12 POPE9 219     111.418 108.160  64.184  1.00  0.00           C
ATOM  10161  C11 POPE9 219     112.360 108.569  65.334  1.00  0.00           C
ATOM  10164  P   POPE9 219     113.020 110.890  64.184  1.00  0.00           P
ATOM  10165  O13 POPE9 219     114.070 111.860  64.544  1.00  0.00           O
ATOM  10166  O14 POPE9 219     111.618 111.279  64.394  1.00  0.00           O
ATOM  10167  O11 POPE9 219     113.218 110.389  62.694  1.00  0.00           O
ATOM  10168  O12 POPE9 219     113.328 109.550  64.954  1.00  0.00           O
ATOM  10169  C1  POPE9 219     112.738 111.130  61.584  1.00  0.00           C
ATOM  10172  C2  POPE9 219     112.489 110.160  60.394  1.00  0.00           C
ATOM  10174  O21 POPE9 219     113.188 110.480  59.184  1.00  0.00           O
ATOM  10175  C21 POPE9 219     113.200 111.720  58.734  1.00  0.00           C
ATOM  10176  O22 POPE9 219     112.540 112.649  59.144  1.00  0.00           O
ATOM  10177  C22 POPE9 219     114.100 111.840  57.494  1.00  0.00           C
ATOM  10180  C3  POPE9 219     110.979 109.889  60.154  1.00  0.00           C
ATOM  10183  O31 POPE9 219     110.798 108.820  59.214  1.00  0.00           O
ATOM  10184  C31 POPE9 219     110.709 109.020  57.894  1.00  0.00           C
ATOM  10185  O32 POPE9 219     111.029 108.169  57.084  1.00  0.00           O
ATOM  10186  C32 POPE9 219     109.939 110.289  57.534  1.00  0.00           C
ATOM  10189  C23 POPE9 219     114.799 113.219  57.414  1.00  0.00           C
ATOM  10192  C24 POPE9 219     115.529 113.490  56.084  1.00  0.00           C
ATOM  10195  C25 POPE9 219     114.660 114.189  55.034  1.00  0.00           C
ATOM  10198  C26 POPE9 219     115.399 114.609  53.754  1.00  0.00           C
ATOM  10201  C27 POPE9 219     114.468 115.219  52.694  1.00  0.00           C
ATOM  10204  C28 POPE9 219     115.168 115.499  51.354  1.00  0.00           C
ATOM  10207  C29 POPE9 219     116.029 116.740  51.364  1.00  0.00           C
ATOM  10209 0C21 POPE9 219     116.078 117.690  50.404  1.00  0.00           C
ATOM  10211 1C21 POPE9 219     115.299 117.710  49.114  1.00  0.00           C
ATOM  10214 2C21 POPE9 219     115.180 119.119  48.504  1.00  0.00           C
ATOM  10217 3C21 POPE9 219     114.620 119.090  47.064  1.00  0.00           C
ATOM  10220 4C21 POPE9 219     115.159 120.249  46.214  1.00  0.00           C
ATOM  10223 5C21 POPE9 219     114.760 120.149  44.734  1.00  0.00           C
ATOM  10226 6C21 POPE9 219     115.079 121.450  43.964  1.00  0.00           C
ATOM  10229 7C21 POPE9 219     114.760 121.349  42.474  1.00  0.00           C
ATOM  10232 8C21 POPE9 219     114.760 122.719  41.774  1.00  0.00           C
ATOM  10236  C33 POPE9 219     109.569 110.340  56.034  1.00  0.00           C
ATOM  10239  C34 POPE9 219     110.669 110.969  55.164  1.00  0.00           C
ATOM  10242  C35 POPE9 219     111.850 110.050  54.804  1.00  0.00           C
ATOM  10245  C36 POPE9 219     112.878 110.730  53.884  1.00  0.00           C
ATOM  10248  C37 POPE9 219     113.939 109.749  53.354  1.00  0.00           C
ATOM  10251  C38 POPE9 219     115.028 110.450  52.534  1.00  0.00           C
ATOM  10254  C39 POPE9 219     114.718 110.540  51.024  1.00  0.00           C
ATOM  10257 0C31 POPE9 219     115.059 109.249  50.254  1.00  0.00           C
ATOM  10260 1C31 POPE9 219     115.009 109.439  48.724  1.00  0.00           C
ATOM  10263 2C31 POPE9 219     115.578 108.270  47.904  1.00  0.00           C
ATOM  10266 3C31 POPE9 219     115.000 106.899  48.264  1.00  0.00           C
ATOM  10269 4C31 POPE9 219     115.490 105.730  47.394  1.00  0.00           C
ATOM  10272 5C31 POPE9 219     114.910 105.710  45.974  1.00  0.00           C
ATOM  10275 6C31 POPE9 219     115.389 104.520  45.144  1.00  0.00           C
ATOM  10279  NH3 POPE  220      29.008 121.160  66.374  1.00  0.00           N
ATOM  10283  C12 POPE  220      29.619 119.800  66.404  1.00  0.00           C
ATOM  10286  C11 POPE  220      28.589 118.700  66.724  1.00  0.00           C
ATOM  10289  P   POPE  220      30.209 116.639  66.854  1.00  0.00           P
ATOM  10290  O13 POPE  220      29.649 115.820  67.954  1.00  0.00           O
ATOM  10291  O14 POPE  220      31.289 117.599  67.144  1.00  0.00           O
ATOM  10292  O11 POPE  220      30.660 115.759  65.624  1.00  0.00           O
ATOM  10293  O12 POPE  220      28.989 117.439  66.204  1.00  0.00           O
ATOM  10294  C1  POPE  220      29.709 115.140  64.754  1.00  0.00           C
ATOM  10297  C2  POPE  220      29.879 115.529  63.254  1.00  0.00           C
ATOM  10299  O21 POPE  220      30.859 114.640  62.664  1.00  0.00           O
ATOM  10300  C21 POPE  220      30.369 113.910  61.684  1.00  0.00           C
ATOM  10301  O22 POPE  220      29.189 113.770  61.414  1.00  0.00           O
ATOM  10302  C22 POPE  220      31.489 113.340  60.834  1.00  0.00           C
ATOM  10305  C3  POPE  220      30.280 117.009  62.954  1.00  0.00           C
ATOM  10308  O31 POPE  220      31.308 117.120  61.944  1.00  0.00           O
ATOM  10309  C31 POPE  220      30.940 117.070  60.664  1.00  0.00           C
ATOM  10310  O32 POPE  220      29.798 116.950  60.274  1.00  0.00           O
ATOM  10311  C32 POPE  220      32.198 117.120  59.804  1.00  0.00           C
ATOM  10314  C23 POPE  220      31.080 113.300  59.354  1.00  0.00           C
ATOM  10317  C24 POPE  220      32.259 112.960  58.454  1.00  0.00           C
ATOM  10320  C25 POPE  220      31.889 112.920  56.964  1.00  0.00           C
ATOM  10323  C26 POPE  220      33.118 112.680  56.094  1.00  0.00           C
ATOM  10326  C27 POPE  220      32.799 112.609  54.594  1.00  0.00           C
ATOM  10329  C28 POPE  220      34.059 112.789  53.714  1.00  0.00           C
ATOM  10332  C29 POPE  220      33.699 112.880  52.254  1.00  0.00           C
ATOM  10334 0C21 POPE  220      34.539 113.149  51.254  1.00  0.00           C
ATOM  10336 1C21 POPE  220      36.029 113.399  51.374  1.00  0.00           C
ATOM  10339 2C21 POPE  220      36.528 114.490  50.414  1.00  0.00           C
ATOM  10342 3C21 POPE  220      38.049 114.710  50.564  1.00  0.00           C
ATOM  10345 4C21 POPE  220      38.740 115.249  49.294  1.00  0.00           C
ATOM  10348 5C21 POPE  220      38.250 116.630  48.844  1.00  0.00           C
ATOM  10351 6C21 POPE  220      39.208 117.270  47.824  1.00  0.00           C
ATOM  10354 7C21 POPE  220      38.740 118.650  47.334  1.00  0.00           C
ATOM  10357 8C21 POPE  220      39.700 119.319  46.354  1.00  0.00           C
ATOM  10361  C33 POPE  220      31.979 117.680  58.374  1.00  0.00           C
ATOM  10364  C34 POPE  220      31.910 116.619  57.264  1.00  0.00           C
ATOM  10367  C35 POPE  220      31.849 117.260  55.874  1.00  0.00           C
ATOM  10370  C36 POPE  220      31.930 116.279  54.694  1.00  0.00           C
ATOM  10373  C37 POPE  220      31.898 117.009  53.344  1.00  0.00           C
ATOM  10376  C38 POPE  220      32.168 116.130  52.114  1.00  0.00           C
ATOM  10379  C39 POPE  220      32.009 116.919  50.804  1.00  0.00           C
ATOM  10382 0C31 POPE  220      32.679 116.259  49.594  1.00  0.00           C
ATOM  10385 1C31 POPE  220      32.500 117.090  48.314  1.00  0.00           C
ATOM  10388 2C31 POPE  220      33.059 116.430  47.044  1.00  0.00           C
ATOM  10391 3C31 POPE  220      34.568 116.150  47.094  1.00  0.00           C
ATOM  10394 4C31 POPE  220      35.079 115.560  45.774  1.00  0.00           C
ATOM  10397 5C31 POPE  220      36.559 115.140  45.794  1.00  0.00           C
ATOM  10400 6C31 POPE  220      37.028 114.620  44.434  1.00  0.00           C
ATOM  10404  NH3 POPE  221     108.529 117.920  24.364  1.00  0.00           N
ATOM  10408  C12 POPE  221     108.179 118.169  22.924  1.00  0.00           C
ATOM  10411  C11 POPE  221     109.100 117.380  21.954  1.00  0.00           C
ATOM  10414  P   POPE  221     111.439 118.329  22.724  1.00  0.00           P
ATOM  10415  O13 POPE  221     112.770 118.020  22.174  1.00  0.00           O
ATOM  10416  O14 POPE  221     110.788 119.600  22.344  1.00  0.00           O
ATOM  10417  O11 POPE  221     111.430 118.219  24.304  1.00  0.00           O
ATOM  10418  O12 POPE  221     110.420 117.160  22.454  1.00  0.00           O
ATOM  10419  C1  POPE  221     112.279 119.080  25.094  1.00  0.00           C
ATOM  10422  C2  POPE  221     112.710 118.380  26.404  1.00  0.00           C
ATOM  10424  O21 POPE  221     112.889 119.369  27.434  1.00  0.00           O
ATOM  10425  C21 POPE  221     111.910 119.490  28.274  1.00  0.00           C
ATOM  10426  O22 POPE  221     110.828 118.919  28.234  1.00  0.00           O
ATOM  10427  C22 POPE  221     112.349 120.369  29.454  1.00  0.00           C
ATOM  10430  C3  POPE  221     114.030 117.620  26.264  1.00  0.00           C
ATOM  10433  O31 POPE  221     114.328 116.960  27.524  1.00  0.00           O
ATOM  10434  C31 POPE  221     115.340 117.469  28.194  1.00  0.00           C
ATOM  10435  O32 POPE  221     116.078 118.350  27.824  1.00  0.00           O
ATOM  10436  C32 POPE  221     115.490 116.790  29.554  1.00  0.00           C
ATOM  10439  C23 POPE  221     112.069 119.640  30.794  1.00  0.00           C
ATOM  10442  C24 POPE  221     112.640 120.359  32.014  1.00  0.00           C
ATOM  10445  C25 POPE  221     111.729 121.450  32.584  1.00  0.00           C
ATOM  10448  C26 POPE  221     110.968 121.040  33.864  1.00  0.00           C
ATOM  10451  C27 POPE  221     111.919 120.870  35.064  1.00  0.00           C
ATOM  10454  C28 POPE  221     111.229 120.429  36.364  1.00  0.00           C
ATOM  10457  C29 POPE  221     112.290 120.109  37.384  1.00  0.00           C
ATOM  10459 0C21 POPE  221     112.598 120.789  38.514  1.00  0.00           C
ATOM  10461 1C21 POPE  221     111.919 122.030  39.044  1.00  0.00           C
ATOM  10464 2C21 POPE  221     111.218 121.749  40.394  1.00  0.00           C
ATOM  10467 3C21 POPE  221     110.028 120.780  40.264  1.00  0.00           C
ATOM  10470 4C21 POPE  221     109.468 120.230  41.594  1.00  0.00           C
ATOM  10473 5C21 POPE  221     110.520 120.000  42.684  1.00  0.00           C
ATOM  10476 6C21 POPE  221     109.949 119.310  43.924  1.00  0.00           C
ATOM  10479 7C21 POPE  221     110.959 119.240  45.064  1.00  0.00           C
ATOM  10482 8C21 POPE  221     110.420 118.550  46.324  1.00  0.00           C
ATOM  10486  C33 POPE  221     115.858 117.809  30.654  1.00  0.00           C
ATOM  10489  C34 POPE  221     116.119 117.149  32.014  1.00  0.00           C
ATOM  10492  C35 POPE  221     116.059 118.139  33.184  1.00  0.00           C
ATOM  10495  C36 POPE  221     116.539 117.520  34.504  1.00  0.00           C
ATOM  10498  C37 POPE  221     116.600 118.510  35.674  1.00  0.00           C
ATOM  10501  C38 POPE  221     117.479 118.009  36.824  1.00  0.00           C
ATOM  10504  C39 POPE  221     116.779 117.900  38.184  1.00  0.00           C
ATOM  10507 0C31 POPE  221     117.799 117.869  39.334  1.00  0.00           C
ATOM  10510 1C31 POPE  221     117.188 117.760  40.734  1.00  0.00           C
ATOM  10513 2C31 POPE  221     118.288 117.660  41.814  1.00  0.00           C
ATOM  10516 3C31 POPE  221     117.759 117.630  43.254  1.00  0.00           C
ATOM  10519 4C31 POPE  221     118.848 117.210  44.244  1.00  0.00           C
ATOM  10522 5C31 POPE  221     118.459 117.439  45.714  1.00  0.00           C
ATOM  10525 6C31 POPE  221     119.398 116.720  46.684  1.00  0.00           C
ATOM  10529  NH3 POPE  222      99.328 104.259  23.374  1.00  0.00           N
ATOM  10533  C12 POPE  222     100.359 103.340  22.784  1.00  0.00           C
ATOM  10536  C11 POPE  222     101.520 103.069  23.764  1.00  0.00           C
ATOM  10539  P   POPE  222     102.120 100.590  23.304  1.00  0.00           P
ATOM  10540  O13 POPE  222     100.928 100.289  22.484  1.00  0.00           O
ATOM  10541  O14 POPE  222     103.349  99.800  23.044  1.00  0.00           O
ATOM  10542  O11 POPE  222     101.758 100.410  24.824  1.00  0.00           O
ATOM  10543  O12 POPE  222     102.449 102.130  23.204  1.00  0.00           O
ATOM  10544  C1  POPE  222     100.770  99.480  25.254  1.00  0.00           C
ATOM  10547  C2  POPE  222     100.798  99.300  26.804  1.00  0.00           C
ATOM  10549  O21 POPE  222      99.660  99.869  27.474  1.00  0.00           O
ATOM  10550  C21 POPE  222      99.270 101.110  27.284  1.00  0.00           C
ATOM  10551  O22 POPE  222      99.630 101.880  26.414  1.00  0.00           O
ATOM  10552  C22 POPE  222      98.258 101.520  28.354  1.00  0.00           C
ATOM  10555  C3  POPE  222     102.108  99.829  27.464  1.00  0.00           C
ATOM  10558  O31 POPE  222     103.258  98.999  27.184  1.00  0.00           O
ATOM  10559  C31 POPE  222     104.100  98.499  28.114  1.00  0.00           C
ATOM  10560  O32 POPE  222     105.159  97.970  27.814  1.00  0.00           O
ATOM  10561  C32 POPE  222     103.680  98.639  29.574  1.00  0.00           C
ATOM  10564  C23 POPE  222      98.858 102.680  29.174  1.00  0.00           C
ATOM  10567  C24 POPE  222      98.249 102.820  30.574  1.00  0.00           C
ATOM  10570  C25 POPE  222      98.848 103.969  31.394  1.00  0.00           C
ATOM  10573  C26 POPE  222     100.359 103.770  31.614  1.00  0.00           C
ATOM  10576  C27 POPE  222     101.029 104.719  32.614  1.00  0.00           C
ATOM  10579  C28 POPE  222     100.420 104.630  34.024  1.00  0.00           C
ATOM  10582  C29 POPE  222     101.379 105.000  35.134  1.00  0.00           C
ATOM  10584 0C21 POPE  222     101.929 106.219  35.324  1.00  0.00           C
ATOM  10586 1C21 POPE  222     101.639 107.420  34.464  1.00  0.00           C
ATOM  10589 2C21 POPE  222     102.299 108.719  34.984  1.00  0.00           C
ATOM  10592 3C21 POPE  222     103.829 108.740  34.824  1.00  0.00           C
ATOM  10595 4C21 POPE  222     104.429 110.109  35.144  1.00  0.00           C
ATOM  10598 5C21 POPE  222     105.949 110.149  34.934  1.00  0.00           C
ATOM  10601 6C21 POPE  222     106.409 111.069  33.794  1.00  0.00           C
ATOM  10604 7C21 POPE  222     107.929 111.040  33.614  1.00  0.00           C
ATOM  10607 8C21 POPE  222     108.419 111.850  32.414  1.00  0.00           C
ATOM  10611  C33 POPE  222     104.270  99.920  30.224  1.00  0.00           C
ATOM  10614  C34 POPE  222     103.568 100.210  31.554  1.00  0.00           C
ATOM  10617  C35 POPE  222     104.270 101.139  32.554  1.00  0.00           C
ATOM  10620  C36 POPE  222     104.459 102.579  32.124  1.00  0.00           C
ATOM  10623  C37 POPE  222     104.879 103.449  33.314  1.00  0.00           C
ATOM  10626  C38 POPE  222     105.889 104.509  32.884  1.00  0.00           C
ATOM  10629  C39 POPE  222     106.099 105.630  33.914  1.00  0.00           C
ATOM  10632 0C31 POPE  222     106.700 105.160  35.244  1.00  0.00           C
ATOM  10635 1C31 POPE  222     107.020 106.340  36.174  1.00  0.00           C
ATOM  10638 2C31 POPE  222     106.239 106.329  37.494  1.00  0.00           C
ATOM  10641 3C31 POPE  222     107.108 105.969  38.714  1.00  0.00           C
ATOM  10644 4C31 POPE  222     107.549 104.500  38.744  1.00  0.00           C
ATOM  10647 5C31 POPE  222     108.230 104.150  40.074  1.00  0.00           C
ATOM  10650 6C31 POPE  222     108.489 102.649  40.234  1.00  0.00           C
ATOM  10654  NH3 POPE  223     104.910  74.110  66.014  1.00  0.00           N
ATOM  10658  C12 POPE  223     104.459  75.249  66.854  1.00  0.00           C
ATOM  10661  C11 POPE  223     105.548  76.319  66.944  1.00  0.00           C
ATOM  10664  P   POPE  223     105.648  78.920  66.924  1.00  0.00           P
ATOM  10665  O13 POPE  223     105.529  79.679  68.184  1.00  0.00           O
ATOM  10666  O14 POPE  223     106.999  78.650  66.394  1.00  0.00           O
ATOM  10667  O11 POPE  223     104.790  79.570  65.764  1.00  0.00           O
ATOM  10668  O12 POPE  223     104.879  77.560  67.124  1.00  0.00           O
ATOM  10669  C1  POPE  223     104.879  79.160  64.394  1.00  0.00           C
ATOM  10672  C2  POPE  223     103.988  77.930  64.064  1.00  0.00           C
ATOM  10674  O21 POPE  223     104.368  77.439  62.754  1.00  0.00           O
ATOM  10675  C21 POPE  223     104.709  76.160  62.664  1.00  0.00           C
ATOM  10676  O22 POPE  223     104.860  75.389  63.604  1.00  0.00           O
ATOM  10677  C22 POPE  223     104.818  75.770  61.194  1.00  0.00           C
ATOM  10680  C3  POPE  223     102.468  78.250  64.114  1.00  0.00           C
ATOM  10683  O31 POPE  223     101.729  77.039  63.854  1.00  0.00           O
ATOM  10684  C31 POPE  223     100.639  77.149  63.104  1.00  0.00           C
ATOM  10685  O32 POPE  223     100.108  78.189  62.744  1.00  0.00           O
ATOM  10686  C32 POPE  223     100.159  75.770  62.714  1.00  0.00           C
ATOM  10689  C23 POPE  223     103.669  74.820  60.774  1.00  0.00           C
ATOM  10692  C24 POPE  223     104.109  73.679  59.844  1.00  0.00           C
ATOM  10695  C25 POPE  223     104.310  74.070  58.374  1.00  0.00           C
ATOM  10698  C26 POPE  223     103.020  74.410  57.614  1.00  0.00           C
ATOM  10701  C27 POPE  223     103.279  74.700  56.124  1.00  0.00           C
ATOM  10704  C28 POPE  223     101.980  74.740  55.294  1.00  0.00           C
ATOM  10707  C29 POPE  223     102.260  74.939  53.824  1.00  0.00           C
ATOM  10709 0C21 POPE  223     101.430  75.509  52.934  1.00  0.00           C
ATOM  10711 1C21 POPE  223     100.040  75.999  53.274  1.00  0.00           C
ATOM  10714 2C21 POPE  223      99.258  76.550  52.064  1.00  0.00           C
ATOM  10717 3C21 POPE  223      99.030  75.529  50.934  1.00  0.00           C
ATOM  10720 4C21 POPE  223      98.109  76.070  49.824  1.00  0.00           C
ATOM  10723 5C21 POPE  223      97.419  74.960  49.024  1.00  0.00           C
ATOM  10726 6C21 POPE  223      96.549  75.509  47.884  1.00  0.00           C
ATOM  10729 7C21 POPE  223      95.840  74.399  47.094  1.00  0.00           C
ATOM  10732 8C21 POPE  223      95.040  74.910  45.904  1.00  0.00           C
ATOM  10736  C33 POPE  223     100.040  75.669  61.184  1.00  0.00           C
ATOM  10739  C34 POPE  223      99.900  74.230  60.684  1.00  0.00           C
ATOM  10742  C35 POPE  223      98.520  73.679  61.014  1.00  0.00           C
ATOM  10745  C36 POPE  223      98.279  72.289  60.424  1.00  0.00           C
ATOM  10748  C37 POPE  223      96.810  71.899  60.534  1.00  0.00           C
ATOM  10751  C38 POPE  223      96.409  70.719  59.644  1.00  0.00           C
ATOM  10754  C39 POPE  223      96.570  70.980  58.144  1.00  0.00           C
ATOM  10757 0C31 POPE  223      95.989  69.850  57.294  1.00  0.00           C
ATOM  10760 1C31 POPE  223      96.320  70.040  55.804  1.00  0.00           C
ATOM  10763 2C31 POPE  223      95.809  68.900  54.924  1.00  0.00           C
ATOM  10766 3C31 POPE  223      94.279  68.829  54.794  1.00  0.00           C
ATOM  10769 4C31 POPE  223      93.660  70.030  54.054  1.00  0.00           C
ATOM  10772 5C31 POPE  223      92.160  69.840  53.864  1.00  0.00           C
ATOM  10775 6C31 POPE  223      91.409  71.090  53.444  1.00  0.00           C
ATOM  10779  NH3 POPE  224      26.389   5.940  64.584  1.00  0.00           N
ATOM  10783  C12 POPE  224      25.660   4.830  63.904  1.00  0.00           C
ATOM  10786  C11 POPE  224      26.670   3.779  63.424  1.00  0.00           C
ATOM  10789  P   POPE  224      28.859   2.599  64.224  1.00  0.00           P
ATOM  10790  O13 POPE  224      29.639   3.490  63.344  1.00  0.00           O
ATOM  10791  O14 POPE  224      29.458   2.159  65.504  1.00  0.00           O
ATOM  10792  O11 POPE  224      28.419   1.339  63.384  1.00  0.00           O
ATOM  10793  O12 POPE  224      27.458   3.319  64.524  1.00  0.00           O
ATOM  10794  C1  POPE  224      28.029   1.399  62.014  1.00  0.00           C
ATOM  10797  C2  POPE  224      28.429   0.111  61.244  1.00  0.00           C
ATOM  10799  O21 POPE  224      29.500   0.450  60.344  1.00  0.00           O
ATOM  10800  C21 POPE  224      30.629  -0.189  60.544  1.00  0.00           C
ATOM  10801  O22 POPE  224      30.840  -1.060  61.374  1.00  0.00           O
ATOM  10802  C22 POPE  224      31.689   0.320  59.574  1.00  0.00           C
ATOM  10805  C3  POPE  224      27.219  -0.459  60.454  1.00  0.00           C
ATOM  10808  O31 POPE  224      27.228  -1.889  60.354  1.00  0.00           O
ATOM  10809  C31 POPE  224      27.239  -2.490  59.144  1.00  0.00           C
ATOM  10810  O32 POPE  224      26.589  -3.470  58.864  1.00  0.00           O
ATOM  10811  C32 POPE  224      28.229  -1.810  58.164  1.00  0.00           C
ATOM  10814  C23 POPE  224      32.688  -0.810  59.274  1.00  0.00           C
ATOM  10817  C24 POPE  224      33.868  -0.350  58.424  1.00  0.00           C
ATOM  10820  C25 POPE  224      33.488  -0.029  56.984  1.00  0.00           C
ATOM  10823  C26 POPE  224      34.729   0.310  56.144  1.00  0.00           C
ATOM  10826  C27 POPE  224      34.349   0.669  54.704  1.00  0.00           C
ATOM  10829  C28 POPE  224      35.569   1.089  53.864  1.00  0.00           C
ATOM  10832  C29 POPE  224      35.200   1.130  52.404  1.00  0.00           C
ATOM  10834 0C21 POPE  224      35.060   2.209  51.614  1.00  0.00           C
ATOM  10836 1C21 POPE  224      35.299   3.659  51.994  1.00  0.00           C
ATOM  10839 2C21 POPE  224      36.319   4.339  51.054  1.00  0.00           C
ATOM  10842 3C21 POPE  224      35.699   4.729  49.704  1.00  0.00           C
ATOM  10845 4C21 POPE  224      36.708   5.099  48.614  1.00  0.00           C
ATOM  10848 5C21 POPE  224      37.509   6.379  48.864  1.00  0.00           C
ATOM  10851 6C21 POPE  224      38.359   6.749  47.634  1.00  0.00           C
ATOM  10854 7C21 POPE  224      39.098   8.089  47.774  1.00  0.00           C
ATOM  10857 8C21 POPE  224      39.930   8.429  46.534  1.00  0.00           C
ATOM  10861  C33 POPE  224      28.519  -2.650  56.884  1.00  0.00           C
ATOM  10864  C34 POPE  224      29.669  -2.070  56.044  1.00  0.00           C
ATOM  10867  C35 POPE  224      29.200  -1.230  54.844  1.00  0.00           C
ATOM  10870  C36 POPE  224      30.369  -0.810  53.944  1.00  0.00           C
ATOM  10873  C37 POPE  224      29.909  -0.110  52.654  1.00  0.00           C
ATOM  10876  C38 POPE  224      31.059   0.231  51.694  1.00  0.00           C
ATOM  10879  C39 POPE  224      31.798  -1.010  51.144  1.00  0.00           C
ATOM  10882 0C31 POPE  224      32.778  -0.670  50.024  1.00  0.00           C
ATOM  10885 1C31 POPE  224      33.880  -1.730  49.854  1.00  0.00           C
ATOM  10888 2C31 POPE  224      34.949  -1.320  48.834  1.00  0.00           C
ATOM  10891 3C31 POPE  224      36.090  -2.340  48.694  1.00  0.00           C
ATOM  10894 4C31 POPE  224      36.989  -2.440  49.934  1.00  0.00           C
ATOM  10897 5C31 POPE  224      38.129  -3.450  49.734  1.00  0.00           C
ATOM  10900 6C31 POPE  224      39.059  -3.580  50.944  1.00  0.00           C
ATOM  10904  NH3 POPE  225      61.549  38.349  21.764  1.00  0.00           N
ATOM  10908  C12 POPE  225      62.118  37.590  20.604  1.00  0.00           C
ATOM  10911  C11 POPE  225      61.380  36.250  20.434  1.00  0.00           C
ATOM  10914  P   POPE  225      63.418  34.689  20.614  1.00  0.00           P
ATOM  10915  O13 POPE  225      63.428  33.200  20.624  1.00  0.00           O
ATOM  10916  O14 POPE  225      64.608  35.369  20.074  1.00  0.00           O
ATOM  10917  O11 POPE  225      63.078  35.250  22.034  1.00  0.00           O
ATOM  10918  O12 POPE  225      62.140  35.209  19.824  1.00  0.00           O
ATOM  10919  C1  POPE  225      63.909  35.360  23.174  1.00  0.00           C
ATOM  10922  C2  POPE  225      63.000  35.550  24.414  1.00  0.00           C
ATOM  10924  O21 POPE  225      63.850  35.340  25.564  1.00  0.00           O
ATOM  10925  C21 POPE  225      63.729  36.270  26.504  1.00  0.00           C
ATOM  10926  O22 POPE  225      62.779  36.990  26.704  1.00  0.00           O
ATOM  10927  C22 POPE  225      65.040  36.350  27.304  1.00  0.00           C
ATOM  10930  C3  POPE  225      61.799  34.550  24.364  1.00  0.00           C
ATOM  10933  O31 POPE  225      61.009  34.560  25.564  1.00  0.00           O
ATOM  10934  C31 POPE  225      59.770  34.110  25.484  1.00  0.00           C
ATOM  10935  O32 POPE  225      59.200  33.709  24.484  1.00  0.00           O
ATOM  10936  C32 POPE  225      59.188  34.009  26.894  1.00  0.00           C
ATOM  10939  C23 POPE  225      65.049  37.480  28.374  1.00  0.00           C
ATOM  10942  C24 POPE  225      66.229  37.290  29.344  1.00  0.00           C
ATOM  10945  C25 POPE  225      66.160  38.200  30.574  1.00  0.00           C
ATOM  10948  C26 POPE  225      66.990  37.660  31.744  1.00  0.00           C
ATOM  10951  C27 POPE  225      66.618  38.290  33.094  1.00  0.00           C
ATOM  10954  C28 POPE  225      67.319  37.619  34.284  1.00  0.00           C
ATOM  10957  C29 POPE  225      66.638  36.360  34.784  1.00  0.00           C
ATOM  10959 0C21 POPE  225      66.049  36.170  35.974  1.00  0.00           C
ATOM  10961 1C21 POPE  225      65.920  37.189  37.084  1.00  0.00           C
ATOM  10964 2C21 POPE  225      66.069  36.619  38.504  1.00  0.00           C
ATOM  10967 3C21 POPE  225      67.498  36.190  38.834  1.00  0.00           C
ATOM  10970 4C21 POPE  225      67.660  35.680  40.274  1.00  0.00           C
ATOM  10973 5C21 POPE  225      69.029  35.020  40.504  1.00  0.00           C
ATOM  10976 6C21 POPE  225      69.200  34.420  41.904  1.00  0.00           C
ATOM  10979 7C21 POPE  225      70.410  33.480  41.964  1.00  0.00           C
ATOM  10982 8C21 POPE  225      70.600  32.750  43.294  1.00  0.00           C
ATOM  10986  C33 POPE  225      57.938  33.100  26.944  1.00  0.00           C
ATOM  10989  C34 POPE  225      57.618  32.630  28.364  1.00  0.00           C
ATOM  10992  C35 POPE  225      57.238  33.760  29.344  1.00  0.00           C
ATOM  10995  C36 POPE  225      57.080  33.279  30.794  1.00  0.00           C
ATOM  10998  C37 POPE  225      58.418  32.880  31.454  1.00  0.00           C
ATOM  11001  C38 POPE  225      58.319  32.680  32.974  1.00  0.00           C
ATOM  11004  C39 POPE  225      58.228  34.000  33.774  1.00  0.00           C
ATOM  11007 0C31 POPE  225      58.249  33.770  35.294  1.00  0.00           C
ATOM  11010 1C31 POPE  225      58.298  35.070  36.104  1.00  0.00           C
ATOM  11013 2C31 POPE  225      58.298  34.860  37.624  1.00  0.00           C
ATOM  11016 3C31 POPE  225      59.410  33.910  38.104  1.00  0.00           C
ATOM  11019 4C31 POPE  225      59.559  33.880  39.634  1.00  0.00           C
ATOM  11022 5C31 POPE  225      60.840  33.150  40.074  1.00  0.00           C
ATOM  11025 6C31 POPE  225      61.069  33.200  41.594  1.00  0.00           C
ATOM  11029  NH3 POPE  226      82.120  11.780  67.224  1.00  0.00           N
ATOM  11033  C12 POPE  226      81.618  12.090  65.854  1.00  0.00           C
ATOM  11036  C11 POPE  226      80.118  11.920  65.824  1.00  0.00           C
ATOM  11039  P   POPE  226      78.090  13.410  66.004  1.00  0.00           P
ATOM  11040  O13 POPE  226      77.280  12.180  66.164  1.00  0.00           O
ATOM  11041  O14 POPE  226      77.630  14.600  66.734  1.00  0.00           O
ATOM  11042  O11 POPE  226      78.309  13.770  64.474  1.00  0.00           O
ATOM  11043  O12 POPE  226      79.559  13.060  66.464  1.00  0.00           O
ATOM  11044  C1  POPE  226      79.169  14.880  64.174  1.00  0.00           C
ATOM  11047  C2  POPE  226      78.509  15.870  63.174  1.00  0.00           C
ATOM  11049  O21 POPE  226      77.919  15.220  62.044  1.00  0.00           O
ATOM  11050  C21 POPE  226      78.709  14.620  61.194  1.00  0.00           C
ATOM  11051  O22 POPE  226      79.910  14.400  61.294  1.00  0.00           O
ATOM  11052  C22 POPE  226      77.868  14.330  59.954  1.00  0.00           C
ATOM  11055  C3  POPE  226      79.479  17.020  62.764  1.00  0.00           C
ATOM  11058  O31 POPE  226      78.910  17.860  61.724  1.00  0.00           O
ATOM  11059  C31 POPE  226      79.788  18.260  60.794  1.00  0.00           C
ATOM  11060  O32 POPE  226      80.979  18.050  60.834  1.00  0.00           O
ATOM  11061  C32 POPE  226      79.049  18.980  59.664  1.00  0.00           C
ATOM  11064  C23 POPE  226      78.729  14.060  58.694  1.00  0.00           C
ATOM  11067  C24 POPE  226      77.880  13.690  57.474  1.00  0.00           C
ATOM  11070  C25 POPE  226      77.059  14.870  56.934  1.00  0.00           C
ATOM  11073  C26 POPE  226      76.060  14.440  55.854  1.00  0.00           C
ATOM  11076  C27 POPE  226      75.438  15.650  55.154  1.00  0.00           C
ATOM  11079  C28 POPE  226      74.530  15.260  53.964  1.00  0.00           C
ATOM  11082  C29 POPE  226      74.788  15.920  52.634  1.00  0.00           C
ATOM  11084 0C21 POPE  226      75.928  15.950  51.924  1.00  0.00           C
ATOM  11086 1C21 POPE  226      77.270  15.340  52.284  1.00  0.00           C
ATOM  11089 2C21 POPE  226      77.399  13.890  51.814  1.00  0.00           C
ATOM  11092 3C21 POPE  226      78.799  13.280  52.044  1.00  0.00           C
ATOM  11095 4C21 POPE  226      78.958  11.910  51.364  1.00  0.00           C
ATOM  11098 5C21 POPE  226      80.008  11.920  50.244  1.00  0.00           C
ATOM  11101 6C21 POPE  226      80.019  10.660  49.374  1.00  0.00           C
ATOM  11104 7C21 POPE  226      80.798  10.890  48.064  1.00  0.00           C
ATOM  11107 8C21 POPE  226      80.959   9.630  47.204  1.00  0.00           C
ATOM  11111  C33 POPE  226      78.828  20.490  59.954  1.00  0.00           C
ATOM  11114  C34 POPE  226      77.770  21.120  59.034  1.00  0.00           C
ATOM  11117  C35 POPE  226      78.249  21.390  57.604  1.00  0.00           C
ATOM  11120  C36 POPE  226      77.160  21.950  56.684  1.00  0.00           C
ATOM  11123  C37 POPE  226      77.700  22.320  55.294  1.00  0.00           C
ATOM  11126  C38 POPE  226      76.630  22.940  54.364  1.00  0.00           C
ATOM  11129  C39 POPE  226      75.710  21.920  53.684  1.00  0.00           C
ATOM  11132 0C31 POPE  226      76.398  21.230  52.494  1.00  0.00           C
ATOM  11135 1C31 POPE  226      75.430  20.470  51.564  1.00  0.00           C
ATOM  11138 2C31 POPE  226      76.160  19.660  50.474  1.00  0.00           C
ATOM  11141 3C31 POPE  226      77.100  20.520  49.624  1.00  0.00           C
ATOM  11144 4C31 POPE  226      77.910  19.740  48.584  1.00  0.00           C
ATOM  11147 5C31 POPE  226      78.979  20.640  47.944  1.00  0.00           C
ATOM  11150 6C31 POPE  226      79.799  19.950  46.844  1.00  0.00           C
ATOM  11154  NH3 POPE  227     101.990 131.048  66.544  1.00  0.00           N
ATOM  11158  C12 POPE  227     102.820 129.829  66.804  1.00  0.00           C
ATOM  11161  C11 POPE  227     102.130 128.600  66.224  1.00  0.00           C
ATOM  11164  P   POPE  227     102.309 126.150  67.154  1.00  0.00           P
ATOM  11165  O13 POPE  227     102.029 126.460  68.574  1.00  0.00           O
ATOM  11166  O14 POPE  227     103.279 125.070  66.884  1.00  0.00           O
ATOM  11167  O11 POPE  227     100.949 125.949  66.364  1.00  0.00           O
ATOM  11168  O12 POPE  227     102.929 127.450  66.494  1.00  0.00           O
ATOM  11169  C1  POPE  227     100.870 125.099  65.204  1.00  0.00           C
ATOM  11172  C2  POPE  227     101.208 125.880  63.894  1.00  0.00           C
ATOM  11174  O21 POPE  227     100.189 125.759  62.894  1.00  0.00           O
ATOM  11175  C21 POPE  227     100.119 124.710  62.104  1.00  0.00           C
ATOM  11176  O22 POPE  227     100.770 123.689  62.164  1.00  0.00           O
ATOM  11177  C22 POPE  227      99.020 125.000  61.064  1.00  0.00           C
ATOM  11180  C3  POPE  227     102.649 125.560  63.404  1.00  0.00           C
ATOM  11183  O31 POPE  227     102.899 125.980  62.054  1.00  0.00           O
ATOM  11184  C31 POPE  227     103.148 127.249  61.844  1.00  0.00           C
ATOM  11185  O32 POPE  227     102.999 128.169  62.634  1.00  0.00           O
ATOM  11186  C32 POPE  227     103.669 127.389  60.424  1.00  0.00           C
ATOM  11189  C23 POPE  227      99.429 124.699  59.604  1.00  0.00           C
ATOM  11192  C24 POPE  227      98.549 125.420  58.574  1.00  0.00           C
ATOM  11195  C25 POPE  227      97.239 124.699  58.214  1.00  0.00           C
ATOM  11198  C26 POPE  227      97.439 123.520  57.254  1.00  0.00           C
ATOM  11201  C27 POPE  227      96.119 122.840  56.854  1.00  0.00           C
ATOM  11204  C28 POPE  227      95.949 122.420  55.364  1.00  0.00           C
ATOM  11207  C29 POPE  227      96.278 123.490  54.344  1.00  0.00           C
ATOM  11209 0C21 POPE  227      95.490 123.930  53.354  1.00  0.00           C
ATOM  11211 1C21 POPE  227      94.109 123.449  53.034  1.00  0.00           C
ATOM  11214 2C21 POPE  227      93.879 123.309  51.514  1.00  0.00           C
ATOM  11217 3C21 POPE  227      93.950 124.670  50.794  1.00  0.00           C
ATOM  11220 4C21 POPE  227      93.148 124.699  49.494  1.00  0.00           C
ATOM  11223 5C21 POPE  227      91.670 124.340  49.684  1.00  0.00           C
ATOM  11226 6C21 POPE  227      90.779 124.889  48.574  1.00  0.00           C
ATOM  11229 7C21 POPE  227      89.310 124.490  48.734  1.00  0.00           C
ATOM  11232 8C21 POPE  227      88.428 124.959  47.584  1.00  0.00           C
ATOM  11236  C33 POPE  227     105.180 127.070  60.374  1.00  0.00           C
ATOM  11239  C34 POPE  227     105.740 127.039  58.954  1.00  0.00           C
ATOM  11242  C35 POPE  227     105.359 125.750  58.204  1.00  0.00           C
ATOM  11245  C36 POPE  227     105.669 125.840  56.714  1.00  0.00           C
ATOM  11248  C37 POPE  227     105.238 124.579  55.964  1.00  0.00           C
ATOM  11251  C38 POPE  227     105.389 124.730  54.444  1.00  0.00           C
ATOM  11254  C39 POPE  227     105.420 123.399  53.674  1.00  0.00           C
ATOM  11257 0C31 POPE  227     106.628 122.540  54.054  1.00  0.00           C
ATOM  11260 1C31 POPE  227     106.929 121.450  53.014  1.00  0.00           C
ATOM  11263 2C31 POPE  227     108.309 120.820  53.224  1.00  0.00           C
ATOM  11266 3C31 POPE  227     108.619 119.780  52.134  1.00  0.00           C
ATOM  11269 4C31 POPE  227     110.119 119.550  51.914  1.00  0.00           C
ATOM  11272 5C31 POPE  227     110.359 118.399  50.934  1.00  0.00           C
ATOM  11275 6C31 POPE  227     111.819 118.250  50.494  1.00  0.00           C
ATOM  11279  NH3 POPE  228      94.468  70.329  21.614  1.00  0.00           N
ATOM  11283  C12 POPE  228      95.378  71.010  20.594  1.00  0.00           C
ATOM  11286  C11 POPE  228      95.378  72.550  20.694  1.00  0.00           C
ATOM  11289  P   POPE  228      97.729  73.450  19.834  1.00  0.00           P
ATOM  11290  O13 POPE  228      98.479  72.179  19.834  1.00  0.00           O
ATOM  11291  O14 POPE  228      98.179  74.579  18.984  1.00  0.00           O
ATOM  11292  O11 POPE  228      97.738  73.999  21.314  1.00  0.00           O
ATOM  11293  O12 POPE  228      96.180  73.140  19.664  1.00  0.00           O
ATOM  11294  C1  POPE  228      98.979  74.230  22.004  1.00  0.00           C
ATOM  11297  C2  POPE  228      99.030  73.329  23.254  1.00  0.00           C
ATOM  11299  O21 POPE  228     100.320  73.350  23.874  1.00  0.00           O
ATOM  11300  C21 POPE  228     100.460  74.250  24.824  1.00  0.00           C
ATOM  11301  O22 POPE  228     100.378  75.460  24.664  1.00  0.00           O
ATOM  11302  C22 POPE  228     100.609  73.480  26.144  1.00  0.00           C
ATOM  11305  C3  POPE  228      98.718  71.860  22.894  1.00  0.00           C
ATOM  11308  O31 POPE  228      98.540  71.090  24.104  1.00  0.00           O
ATOM  11309  C31 POPE  228      98.529  69.789  23.894  1.00  0.00           C
ATOM  11310  O32 POPE  228      98.708  69.230  22.834  1.00  0.00           O
ATOM  11311  C32 POPE  228      98.160  69.139  25.214  1.00  0.00           C
ATOM  11314  C23 POPE  228     100.600  74.380  27.394  1.00  0.00           C
ATOM  11317  C24 POPE  228     100.648  73.499  28.644  1.00  0.00           C
ATOM  11320  C25 POPE  228     100.299  74.270  29.914  1.00  0.00           C
ATOM  11323  C26 POPE  228     100.548  73.420  31.164  1.00  0.00           C
ATOM  11326  C27 POPE  228      99.958  74.070  32.414  1.00  0.00           C
ATOM  11329  C28 POPE  228     100.889  73.959  33.624  1.00  0.00           C
ATOM  11332  C29 POPE  228     100.259  74.579  34.844  1.00  0.00           C
ATOM  11334 0C21 POPE  228      99.860  73.910  35.944  1.00  0.00           C
ATOM  11336 1C21 POPE  228      99.968  72.429  36.174  1.00  0.00           C
ATOM  11339 2C21 POPE  228     101.409  71.969  36.464  1.00  0.00           C
ATOM  11342 3C21 POPE  228     101.999  72.579  37.744  1.00  0.00           C
ATOM  11345 4C21 POPE  228     103.498  72.289  37.854  1.00  0.00           C
ATOM  11348 5C21 POPE  228     104.160  73.020  39.024  1.00  0.00           C
ATOM  11351 6C21 POPE  228     105.688  73.050  38.924  1.00  0.00           C
ATOM  11354 7C21 POPE  228     106.329  71.680  38.684  1.00  0.00           C
ATOM  11357 8C21 POPE  228     107.840  71.689  38.884  1.00  0.00           C
ATOM  11361  C33 POPE  228      98.179  67.600  25.204  1.00  0.00           C
ATOM  11364  C34 POPE  228      97.279  67.050  26.314  1.00  0.00           C
ATOM  11367  C35 POPE  228      97.680  67.540  27.724  1.00  0.00           C
ATOM  11370  C36 POPE  228      96.488  67.499  28.694  1.00  0.00           C
ATOM  11373  C37 POPE  228      96.868  67.880  30.124  1.00  0.00           C
ATOM  11376  C38 POPE  228      95.639  68.000  31.044  1.00  0.00           C
ATOM  11379  C39 POPE  228      96.049  68.200  32.504  1.00  0.00           C
ATOM  11382 0C31 POPE  228      94.869  68.539  33.424  1.00  0.00           C
ATOM  11385 1C31 POPE  228      95.340  68.930  34.834  1.00  0.00           C
ATOM  11388 2C31 POPE  228      94.240  69.399  35.804  1.00  0.00           C
ATOM  11391 3C31 POPE  228      93.489  70.640  35.304  1.00  0.00           C
ATOM  11394 4C31 POPE  228      92.598  71.290  36.374  1.00  0.00           C
ATOM  11397 5C31 POPE  228      91.670  72.359  35.784  1.00  0.00           C
ATOM  11400 6C31 POPE  228      91.029  73.250  36.854  1.00  0.00           C
ATOM  11404  NH3 POPE  229     124.229  58.120  24.274  1.00  0.00           N
ATOM  11408  C12 POPE  229     123.100  57.579  25.104  1.00  0.00           C
ATOM  11411  C11 POPE  229     123.540  56.619  26.214  1.00  0.00           C
ATOM  11414  P   POPE  229     121.520  55.200  27.104  1.00  0.00           P
ATOM  11415  O13 POPE  229     120.340  55.380  26.244  1.00  0.00           O
ATOM  11416  O14 POPE  229     122.349  54.009  26.864  1.00  0.00           O
ATOM  11417  O11 POPE  229     120.998  55.110  28.594  1.00  0.00           O
ATOM  11418  O12 POPE  229     122.458  56.459  27.124  1.00  0.00           O
ATOM  11419  C1  POPE  229     121.959  54.890  29.634  1.00  0.00           C
ATOM  11422  C2  POPE  229     121.549  53.740  30.584  1.00  0.00           C
ATOM  11424  O21 POPE  229     122.549  53.750  31.614  1.00  0.00           O
ATOM  11425  C21 POPE  229     122.169  53.390  32.804  1.00  0.00           C
ATOM  11426  O22 POPE  229     121.049  53.050  33.144  1.00  0.00           O
ATOM  11427  C22 POPE  229     123.358  53.520  33.754  1.00  0.00           C
ATOM  11430  C3  POPE  229     121.469  52.360  29.854  1.00  0.00           C
ATOM  11433  O31 POPE  229     121.859  51.210  30.644  1.00  0.00           O
ATOM  11434  C31 POPE  229     123.169  50.980  30.694  1.00  0.00           C
ATOM  11435  O32 POPE  229     124.030  51.740  30.304  1.00  0.00           O
ATOM  11436  C32 POPE  229     123.498  49.630  31.284  1.00  0.00           C
ATOM  11439  C23 POPE  229     122.990  53.270  35.224  1.00  0.00           C
ATOM  11442  C24 POPE  229     124.118  53.580  36.214  1.00  0.00           C
ATOM  11445  C25 POPE  229     123.689  53.320  37.664  1.00  0.00           C
ATOM  11448  C26 POPE  229     123.078  54.520  38.404  1.00  0.00           C
ATOM  11451  C27 POPE  229     122.689  54.200  39.864  1.00  0.00           C
ATOM  11454  C28 POPE  229     121.679  55.220  40.424  1.00  0.00           C
ATOM  11457  C29 POPE  229     121.089  54.869  41.764  1.00  0.00           C
ATOM  11459 0C21 POPE  229     119.860  55.189  42.204  1.00  0.00           C
ATOM  11461 1C21 POPE  229     118.839  56.010  41.444  1.00  0.00           C
ATOM  11464 2C21 POPE  229     117.710  56.649  42.284  1.00  0.00           C
ATOM  11467 3C21 POPE  229     118.218  57.670  43.324  1.00  0.00           C
ATOM  11470 4C21 POPE  229     117.120  58.559  43.934  1.00  0.00           C
ATOM  11473 5C21 POPE  229     116.110  57.770  44.774  1.00  0.00           C
ATOM  11476 6C21 POPE  229     115.368  58.580  45.844  1.00  0.00           C
ATOM  11479 7C21 POPE  229     114.079  59.259  45.364  1.00  0.00           C
ATOM  11482 8C21 POPE  229     113.118  59.590  46.514  1.00  0.00           C
ATOM  11486  C33 POPE  229     124.020  49.860  32.704  1.00  0.00           C
ATOM  11489  C34 POPE  229     124.398  48.570  33.424  1.00  0.00           C
ATOM  11492  C35 POPE  229     124.799  48.970  34.844  1.00  0.00           C
ATOM  11495  C36 POPE  229     125.660  47.980  35.604  1.00  0.00           C
ATOM  11498  C37 POPE  229     126.138  48.650  36.894  1.00  0.00           C
ATOM  11501  C38 POPE  229     126.789  47.709  37.904  1.00  0.00           C
ATOM  11504  C39 POPE  229     127.038  48.440  39.234  1.00  0.00           C
ATOM  11507 0C31 POPE  229     127.479  47.509  40.364  1.00  0.00           C
ATOM  11510 1C31 POPE  229     128.999  47.520  40.594  1.00  0.00           C
ATOM  11513 2C31 POPE  229     129.448  46.520  41.674  1.00  0.00           C
ATOM  11516 3C31 POPE  229     128.979  46.849  43.104  1.00  0.00           C
ATOM  11519 4C31 POPE  229     129.879  47.860  43.834  1.00  0.00           C
ATOM  11522 5C31 POPE  229     129.648  47.820  45.354  1.00  0.00           C
ATOM  11525 6C31 POPE  229     130.578  48.750  46.144  1.00  0.00           C
ATOM  11529  NH3 POPE  230      -3.050 126.609  17.184  1.00  0.00           N
ATOM  11533  C12 POPE  230      -1.709 126.460  16.524  1.00  0.00           C
ATOM  11536  C11 POPE  230      -1.691 125.359  15.454  1.00  0.00           C
ATOM  11539  P   POPE  230       0.140 123.800  14.344  1.00  0.00           P
ATOM  11540  O13 POPE  230      -0.821 123.820  13.224  1.00  0.00           O
ATOM  11541  O14 POPE  230       1.509 124.249  14.024  1.00  0.00           O
ATOM  11542  O11 POPE  230       0.119 122.339  14.974  1.00  0.00           O
ATOM  11543  O12 POPE  230      -0.409 124.740  15.484  1.00  0.00           O
ATOM  11544  C1  POPE  230      -1.050 121.740  15.524  1.00  0.00           C
ATOM  11547  C2  POPE  230      -0.900 121.609  17.064  1.00  0.00           C
ATOM  11549  O21 POPE  230      -1.360 120.320  17.524  1.00  0.00           O
ATOM  11550  C21 POPE  230      -2.549 120.230  18.094  1.00  0.00           C
ATOM  11551  O22 POPE  230      -3.531 120.880  17.784  1.00  0.00           O
ATOM  11552  C22 POPE  230      -2.421 119.350  19.344  1.00  0.00           C
ATOM  11555  C3  POPE  230      -1.451 122.830  17.854  1.00  0.00           C
ATOM  11558  O31 POPE  230      -0.450 123.849  18.024  1.00  0.00           O
ATOM  11559  C31 POPE  230       0.359 123.619  19.044  1.00  0.00           C
ATOM  11560  O32 POPE  230       0.338 122.649  19.774  1.00  0.00           O
ATOM  11561  C32 POPE  230       1.339 124.780  19.154  1.00  0.00           C
ATOM  11564  C23 POPE  230      -1.390 119.930  20.364  1.00  0.00           C
ATOM  11567  C24 POPE  230      -1.180 119.059  21.604  1.00  0.00           C
ATOM  11570  C25 POPE  230      -0.080 119.600  22.554  1.00  0.00           C
ATOM  11573  C26 POPE  230      -0.080 118.849  23.894  1.00  0.00           C
ATOM  11576  C27 POPE  230       0.849 119.439  24.974  1.00  0.00           C
ATOM  11579  C28 POPE  230       0.399 118.989  26.384  1.00  0.00           C
ATOM  11582  C29 POPE  230       1.168 119.630  27.514  1.00  0.00           C
ATOM  11584 0C21 POPE  230       2.059 119.039  28.334  1.00  0.00           C
ATOM  11586 1C21 POPE  230       2.520 117.609  28.284  1.00  0.00           C
ATOM  11589 2C21 POPE  230       2.160 116.810  29.564  1.00  0.00           C
ATOM  11592 3C21 POPE  230       0.699 116.329  29.604  1.00  0.00           C
ATOM  11595 4C21 POPE  230      -0.290 117.380  30.134  1.00  0.00           C
ATOM  11598 5C21 POPE  230      -1.721 116.869  30.374  1.00  0.00           C
ATOM  11601 6C21 POPE  230      -2.549 117.920  31.124  1.00  0.00           C
ATOM  11604 7C21 POPE  230      -4.000 117.490  31.394  1.00  0.00           C
ATOM  11607 8C21 POPE  230      -4.851 118.610  31.984  1.00  0.00           C
ATOM  11611  C33 POPE  230       1.910 124.990  20.574  1.00  0.00           C
ATOM  11614  C34 POPE  230       3.440 124.950  20.524  1.00  0.00           C
ATOM  11617  C35 POPE  230       4.169 125.009  21.874  1.00  0.00           C
ATOM  11620  C36 POPE  230       3.440 124.210  22.954  1.00  0.00           C
ATOM  11623  C37 POPE  230       4.258 123.999  24.214  1.00  0.00           C
ATOM  11626  C38 POPE  230       3.419 123.250  25.244  1.00  0.00           C
ATOM  11629  C39 POPE  230       4.179 122.859  26.504  1.00  0.00           C
ATOM  11632 0C31 POPE  230       3.229 122.780  27.694  1.00  0.00           C
ATOM  11635 1C31 POPE  230       3.948 122.389  28.984  1.00  0.00           C
ATOM  11638 2C31 POPE  230       2.989 122.439  30.184  1.00  0.00           C
ATOM  11641 3C31 POPE  230       3.619 121.969  31.494  1.00  0.00           C
ATOM  11644 4C31 POPE  230       4.860 122.789  31.904  1.00  0.00           C
ATOM  11647 5C31 POPE  230       5.478 122.290  33.204  1.00  0.00           C
ATOM  11650 6C31 POPE  230       6.938 122.739  33.354  1.00  0.00           C
ATOM  11654  NH3 POPE  231      26.289  66.380  22.574  1.00  0.00           N
ATOM  11658  C12 POPE  231      26.600  66.459  21.104  1.00  0.00           C
ATOM  11661  C11 POPE  231      26.938  65.079  20.534  1.00  0.00           C
ATOM  11664  P   POPE  231      25.808  62.840  21.324  1.00  0.00           P
ATOM  11665  O13 POPE  231      24.519  62.169  21.044  1.00  0.00           O
ATOM  11666  O14 POPE  231      27.079  62.150  21.054  1.00  0.00           O
ATOM  11667  O11 POPE  231      25.818  63.320  22.824  1.00  0.00           O
ATOM  11668  O12 POPE  231      25.778  64.250  20.614  1.00  0.00           O
ATOM  11669  C1  POPE  231      26.029  62.300  23.824  1.00  0.00           C
ATOM  11672  C2  POPE  231      27.430  62.449  24.474  1.00  0.00           C
ATOM  11674  O21 POPE  231      27.458  61.600  25.614  1.00  0.00           O
ATOM  11675  C21 POPE  231      28.580  60.910  25.794  1.00  0.00           C
ATOM  11676  O22 POPE  231      29.509  60.830  25.014  1.00  0.00           O
ATOM  11677  C22 POPE  231      28.489  60.280  27.194  1.00  0.00           C
ATOM  11680  C3  POPE  231      27.598  63.959  24.874  1.00  0.00           C
ATOM  11683  O31 POPE  231      28.229  64.200  26.154  1.00  0.00           O
ATOM  11684  C31 POPE  231      27.788  65.310  26.754  1.00  0.00           C
ATOM  11685  O32 POPE  231      26.898  66.030  26.294  1.00  0.00           O
ATOM  11686  C32 POPE  231      28.589  65.719  27.974  1.00  0.00           C
ATOM  11689  C23 POPE  231      29.760  59.650  27.794  1.00  0.00           C
ATOM  11692  C24 POPE  231      29.438  59.200  29.224  1.00  0.00           C
ATOM  11695  C25 POPE  231      30.639  58.750  30.064  1.00  0.00           C
ATOM  11698  C26 POPE  231      30.269  58.790  31.554  1.00  0.00           C
ATOM  11701  C27 POPE  231      31.359  58.250  32.484  1.00  0.00           C
ATOM  11704  C28 POPE  231      31.048  58.570  33.954  1.00  0.00           C
ATOM  11707  C29 POPE  231      32.149  58.079  34.864  1.00  0.00           C
ATOM  11709 0C21 POPE  231      32.198  58.270  36.184  1.00  0.00           C
ATOM  11711 1C21 POPE  231      31.170  58.970  37.034  1.00  0.00           C
ATOM  11714 2C21 POPE  231      31.579  58.860  38.514  1.00  0.00           C
ATOM  11717 3C21 POPE  231      30.520  59.360  39.504  1.00  0.00           C
ATOM  11720 4C21 POPE  231      30.959  59.250  40.984  1.00  0.00           C
ATOM  11723 5C21 POPE  231      31.348  57.829  41.434  1.00  0.00           C
ATOM  11726 6C21 POPE  231      32.848  57.530  41.274  1.00  0.00           C
ATOM  11729 7C21 POPE  231      33.239  56.150  41.824  1.00  0.00           C
ATOM  11732 8C21 POPE  231      34.738  55.869  41.694  1.00  0.00           C
ATOM  11736  C33 POPE  231      28.199  64.970  29.264  1.00  0.00           C
ATOM  11739  C34 POPE  231      28.519  65.750  30.544  1.00  0.00           C
ATOM  11742  C35 POPE  231      30.009  65.950  30.794  1.00  0.00           C
ATOM  11745  C36 POPE  231      30.718  64.679  31.304  1.00  0.00           C
ATOM  11748  C37 POPE  231      32.119  65.000  31.824  1.00  0.00           C
ATOM  11751  C38 POPE  231      32.569  64.079  32.974  1.00  0.00           C
ATOM  11754  C39 POPE  231      33.810  64.619  33.704  1.00  0.00           C
ATOM  11757 0C31 POPE  231      33.488  65.789  34.654  1.00  0.00           C
ATOM  11760 1C31 POPE  231      34.749  66.490  35.154  1.00  0.00           C
ATOM  11763 2C31 POPE  231      34.458  67.770  35.954  1.00  0.00           C
ATOM  11766 3C31 POPE  231      33.859  67.520  37.334  1.00  0.00           C
ATOM  11769 4C31 POPE  231      34.729  66.570  38.184  1.00  0.00           C
ATOM  11772 5C31 POPE  231      34.630  66.829  39.684  1.00  0.00           C
ATOM  11775 6C31 POPE  231      35.520  65.890  40.504  1.00  0.00           C
ATOM  11779  NH3 POPE  232      87.700  78.289  21.854  1.00  0.00           N
ATOM  11783  C12 POPE  232      86.320  78.880  21.754  1.00  0.00           C
ATOM  11786  C11 POPE  232      85.219  77.850  21.394  1.00  0.00           C
ATOM  11789  P   POPE  232      82.608  77.869  21.914  1.00  0.00           P
ATOM  11790  O13 POPE  232      81.488  77.930  20.954  1.00  0.00           O
ATOM  11791  O14 POPE  232      82.929  76.550  22.494  1.00  0.00           O
ATOM  11792  O11 POPE  232      82.318  78.889  23.084  1.00  0.00           O
ATOM  11793  O12 POPE  232      83.950  78.510  21.324  1.00  0.00           O
ATOM  11794  C1  POPE  232      83.309  79.399  23.984  1.00  0.00           C
ATOM  11797  C2  POPE  232      82.738  79.399  25.434  1.00  0.00           C
ATOM  11799  O21 POPE  232      83.708  79.360  26.494  1.00  0.00           O
ATOM  11800  C21 POPE  232      84.968  79.710  26.384  1.00  0.00           C
ATOM  11801  O22 POPE  232      85.520  80.189  25.404  1.00  0.00           O
ATOM  11802  C22 POPE  232      85.718  79.340  27.674  1.00  0.00           C
ATOM  11805  C3  POPE  232      81.779  78.169  25.564  1.00  0.00           C
ATOM  11808  O31 POPE  232      81.390  77.840  26.914  1.00  0.00           O
ATOM  11809  C31 POPE  232      80.149  78.160  27.234  1.00  0.00           C
ATOM  11810  O32 POPE  232      79.418  78.910  26.604  1.00  0.00           O
ATOM  11811  C32 POPE  232      79.770  77.480  28.554  1.00  0.00           C
ATOM  11814  C23 POPE  232      84.818  79.110  28.904  1.00  0.00           C
ATOM  11817  C24 POPE  232      85.520  78.429  30.094  1.00  0.00           C
ATOM  11820  C25 POPE  232      86.868  78.990  30.564  1.00  0.00           C
ATOM  11823  C26 POPE  232      87.479  78.050  31.614  1.00  0.00           C
ATOM  11826  C27 POPE  232      88.549  78.660  32.534  1.00  0.00           C
ATOM  11829  C28 POPE  232      88.960  77.639  33.604  1.00  0.00           C
ATOM  11832  C29 POPE  232      90.089  78.110  34.484  1.00  0.00           C
ATOM  11834 0C21 POPE  232      90.070  78.289  35.814  1.00  0.00           C
ATOM  11836 1C21 POPE  232      88.890  78.090  36.744  1.00  0.00           C
ATOM  11839 2C21 POPE  232      88.669  79.300  37.664  1.00  0.00           C
ATOM  11842 3C21 POPE  232      89.739  79.460  38.744  1.00  0.00           C
ATOM  11845 4C21 POPE  232      89.350  80.469  39.824  1.00  0.00           C
ATOM  11848 5C21 POPE  232      90.438  80.649  40.874  1.00  0.00           C
ATOM  11851 6C21 POPE  232      90.009  81.590  42.004  1.00  0.00           C
ATOM  11854 7C21 POPE  232      91.119  81.819  43.044  1.00  0.00           C
ATOM  11857 8C21 POPE  232      90.609  82.230  44.414  1.00  0.00           C
ATOM  11861  C33 POPE  232      80.718  77.829  29.734  1.00  0.00           C
ATOM  11864  C34 POPE  232      80.528  76.939  30.964  1.00  0.00           C
ATOM  11867  C35 POPE  232      79.148  76.990  31.624  1.00  0.00           C
ATOM  11870  C36 POPE  232      78.969  78.200  32.554  1.00  0.00           C
ATOM  11873  C37 POPE  232      77.810  78.020  33.554  1.00  0.00           C
ATOM  11876  C38 POPE  232      78.229  77.469  34.934  1.00  0.00           C
ATOM  11879  C39 POPE  232      78.930  76.100  34.904  1.00  0.00           C
ATOM  11882 0C31 POPE  232      79.340  75.630  36.304  1.00  0.00           C
ATOM  11885 1C31 POPE  232      80.299  74.430  36.294  1.00  0.00           C
ATOM  11888 2C31 POPE  232      80.870  74.130  37.684  1.00  0.00           C
ATOM  11891 3C31 POPE  232      82.090  74.990  38.054  1.00  0.00           C
ATOM  11894 4C31 POPE  232      83.410  74.219  37.894  1.00  0.00           C
ATOM  11897 5C31 POPE  232      84.639  75.040  38.304  1.00  0.00           C
ATOM  11900 6C31 POPE  232      85.919  74.210  38.414  1.00  0.00           C
ATOM  11904  NH3 POPE  233      68.420  29.439  64.734  1.00  0.00           N
ATOM  11908  C12 POPE  233      68.490  28.080  65.384  1.00  0.00           C
ATOM  11911  C11 POPE  233      69.710  27.260  64.954  1.00  0.00           C
ATOM  11914  P   POPE  233      70.949  25.040  65.614  1.00  0.00           P
ATOM  11915  O13 POPE  233      72.188  25.650  66.144  1.00  0.00           O
ATOM  11916  O14 POPE  233      70.600  23.740  66.214  1.00  0.00           O
ATOM  11917  O11 POPE  233      71.130  24.840  64.064  1.00  0.00           O
ATOM  11918  O12 POPE  233      69.748  26.080  65.754  1.00  0.00           O
ATOM  11919  C1  POPE  233      72.428  25.090  63.524  1.00  0.00           C
ATOM  11922  C2  POPE  233      72.380  25.080  61.994  1.00  0.00           C
ATOM  11924  O21 POPE  233      72.479  23.700  61.574  1.00  0.00           O
ATOM  11925  C21 POPE  233      72.140  23.449  60.314  1.00  0.00           C
ATOM  11926  O22 POPE  233      72.898  23.020  59.454  1.00  0.00           O
ATOM  11927  C22 POPE  233      70.630  23.590  60.094  1.00  0.00           C
ATOM  11930  C3  POPE  233      73.509  26.020  61.454  1.00  0.00           C
ATOM  11933  O31 POPE  233      74.138  25.619  60.224  1.00  0.00           O
ATOM  11934  C31 POPE  233      73.538  25.990  59.114  1.00  0.00           C
ATOM  11935  O32 POPE  233      72.380  26.369  59.034  1.00  0.00           O
ATOM  11936  C32 POPE  233      74.569  26.080  57.984  1.00  0.00           C
ATOM  11939  C23 POPE  233      70.248  23.620  58.604  1.00  0.00           C
ATOM  11942  C24 POPE  233      69.780  22.260  58.074  1.00  0.00           C
ATOM  11945  C25 POPE  233      69.008  22.400  56.764  1.00  0.00           C
ATOM  11948  C26 POPE  233      69.840  22.850  55.564  1.00  0.00           C
ATOM  11951  C27 POPE  233      68.969  22.930  54.304  1.00  0.00           C
ATOM  11954  C28 POPE  233      69.538  23.869  53.224  1.00  0.00           C
ATOM  11957  C29 POPE  233      70.700  23.260  52.484  1.00  0.00           C
ATOM  11959 0C21 POPE  233      70.828  23.240  51.144  1.00  0.00           C
ATOM  11961 1C21 POPE  233      69.868  23.880  50.184  1.00  0.00           C
ATOM  11964 2C21 POPE  233      70.468  24.160  48.794  1.00  0.00           C
ATOM  11967 3C21 POPE  233      70.538  22.900  47.904  1.00  0.00           C
ATOM  11970 4C21 POPE  233      69.188  22.550  47.274  1.00  0.00           C
ATOM  11973 5C21 POPE  233      69.229  21.270  46.434  1.00  0.00           C
ATOM  11976 6C21 POPE  233      68.020  21.140  45.484  1.00  0.00           C
ATOM  11979 7C21 POPE  233      68.240  20.130  44.364  1.00  0.00           C
ATOM  11982 8C21 POPE  233      67.170  20.200  43.264  1.00  0.00           C
ATOM  11986  C33 POPE  233      74.090  25.510  56.644  1.00  0.00           C
ATOM  11989  C34 POPE  233      73.828  26.600  55.594  1.00  0.00           C
ATOM  11992  C35 POPE  233      73.608  26.000  54.204  1.00  0.00           C
ATOM  11995  C36 POPE  233      73.280  27.070  53.154  1.00  0.00           C
ATOM  11998  C37 POPE  233      72.789  26.470  51.834  1.00  0.00           C
ATOM  12001  C38 POPE  233      72.140  27.480  50.864  1.00  0.00           C
ATOM  12004  C39 POPE  233      73.109  28.449  50.174  1.00  0.00           C
ATOM  12007 0C31 POPE  233      72.520  28.880  48.824  1.00  0.00           C
ATOM  12010 1C31 POPE  233      73.328  29.959  48.104  1.00  0.00           C
ATOM  12013 2C31 POPE  233      72.568  30.500  46.884  1.00  0.00           C
ATOM  12016 3C31 POPE  233      73.288  31.670  46.214  1.00  0.00           C
ATOM  12019 4C31 POPE  233      74.508  31.220  45.414  1.00  0.00           C
ATOM  12022 5C31 POPE  233      75.538  32.340  45.294  1.00  0.00           C
ATOM  12025 6C31 POPE  233      76.710  31.959  44.404  1.00  0.00           C
ATOM  12029  NH3 POPE  234      54.180  39.570  64.034  1.00  0.00           N
ATOM  12033  C12 POPE  234      53.228  40.730  64.034  1.00  0.00           C
ATOM  12036  C11 POPE  234      52.799  41.189  65.434  1.00  0.00           C
ATOM  12039  P   POPE  234      50.840  42.910  65.014  1.00  0.00           P
ATOM  12040  O13 POPE  234      49.970  41.719  64.954  1.00  0.00           O
ATOM  12041  O14 POPE  234      50.479  44.020  65.934  1.00  0.00           O
ATOM  12042  O11 POPE  234      50.928  43.559  63.574  1.00  0.00           O
ATOM  12043  O12 POPE  234      52.329  42.520  65.344  1.00  0.00           O
ATOM  12044  C1  POPE  234      49.808  43.429  62.674  1.00  0.00           C
ATOM  12047  C2  POPE  234      50.229  42.709  61.374  1.00  0.00           C
ATOM  12049  O21 POPE  234      49.398  43.260  60.334  1.00  0.00           O
ATOM  12050  C21 POPE  234      50.040  43.530  59.214  1.00  0.00           C
ATOM  12051  O22 POPE  234      51.139  43.130  58.884  1.00  0.00           O
ATOM  12052  C22 POPE  234      49.239  44.570  58.434  1.00  0.00           C
ATOM  12055  C3  POPE  234      50.049  41.160  61.404  1.00  0.00           C
ATOM  12058  O31 POPE  234      50.868  40.520  60.404  1.00  0.00           O
ATOM  12059  C31 POPE  234      50.299  39.980  59.334  1.00  0.00           C
ATOM  12060  O32 POPE  234      49.099  39.870  59.144  1.00  0.00           O
ATOM  12061  C32 POPE  234      51.409  39.459  58.384  1.00  0.00           C
ATOM  12064  C23 POPE  234      49.489  44.450  56.924  1.00  0.00           C
ATOM  12067  C24 POPE  234      48.460  45.230  56.104  1.00  0.00           C
ATOM  12070  C25 POPE  234      48.410  44.760  54.644  1.00  0.00           C
ATOM  12073  C26 POPE  234      49.748  44.860  53.894  1.00  0.00           C
ATOM  12076  C27 POPE  234      50.188  43.540  53.224  1.00  0.00           C
ATOM  12079  C28 POPE  234      51.399  43.730  52.304  1.00  0.00           C
ATOM  12082  C29 POPE  234      51.859  42.449  51.664  1.00  0.00           C
ATOM  12084 0C21 POPE  234      51.669  42.080  50.384  1.00  0.00           C
ATOM  12086 1C21 POPE  234      50.910  42.840  49.324  1.00  0.00           C
ATOM  12089 2C21 POPE  234      49.840  41.980  48.624  1.00  0.00           C
ATOM  12092 3C21 POPE  234      50.419  40.919  47.674  1.00  0.00           C
ATOM  12095 4C21 POPE  234      49.348  39.920  47.214  1.00  0.00           C
ATOM  12098 5C21 POPE  234      49.910  38.830  46.284  1.00  0.00           C
ATOM  12101 6C21 POPE  234      50.159  39.340  44.864  1.00  0.00           C
ATOM  12104 7C21 POPE  234      50.578  38.240  43.894  1.00  0.00           C
ATOM  12107 8C21 POPE  234      50.630  38.750  42.454  1.00  0.00           C
ATOM  12111  C33 POPE  234      51.399  40.029  56.944  1.00  0.00           C
ATOM  12114  C34 POPE  234      52.589  39.510  56.114  1.00  0.00           C
ATOM  12117  C35 POPE  234      52.688  40.050  54.684  1.00  0.00           C
ATOM  12120  C36 POPE  234      53.460  39.140  53.704  1.00  0.00           C
ATOM  12123  C37 POPE  234      54.780  39.740  53.194  1.00  0.00           C
ATOM  12126  C38 POPE  234      55.318  39.029  51.934  1.00  0.00           C
ATOM  12129  C39 POPE  234      54.629  39.510  50.644  1.00  0.00           C
ATOM  12132 0C31 POPE  234      55.170  38.850  49.374  1.00  0.00           C
ATOM  12135 1C31 POPE  234      54.510  39.420  48.104  1.00  0.00           C
ATOM  12138 2C31 POPE  234      54.959  38.690  46.834  1.00  0.00           C
ATOM  12141 3C31 POPE  234      54.299  39.209  45.544  1.00  0.00           C
ATOM  12144 4C31 POPE  234      54.770  40.610  45.124  1.00  0.00           C
ATOM  12147 5C31 POPE  234      54.169  41.030  43.774  1.00  0.00           C
ATOM  12150 6C31 POPE  234      54.840  42.249  43.154  1.00  0.00           C
ATOM  12154  NH3 POPE  235      21.010  26.050  61.154  1.00  0.00           N
ATOM  12158  C12 POPE  235      21.229  25.430  62.504  1.00  0.00           C
ATOM  12161  C11 POPE  235      21.368  23.890  62.454  1.00  0.00           C
ATOM  12164  P   POPE  235      22.520  23.810  64.844  1.00  0.00           P
ATOM  12165  O13 POPE  235      21.889  24.990  65.494  1.00  0.00           O
ATOM  12166  O14 POPE  235      22.920  22.689  65.714  1.00  0.00           O
ATOM  12167  O11 POPE  235      23.740  24.300  63.964  1.00  0.00           O
ATOM  12168  O12 POPE  235      21.468  23.310  63.754  1.00  0.00           O
[truncated: 1,738,881 more chars]
