# Supplementary material for: Characterizing Membrane Association and Periplasmic Transfer of Bacterial Lipoproteins through Molecular Dynamics Simulations
Source: Structure. 2020 Apr 7;28(4):475–487.e3. doi: 10.1016/j.str.2020.01.012 (PMC7139219; doi:10.1016/j.str.2020.01.012)
Supplement: Data S2. Final Coordinates from Simulations (A–L), Related to Figure 3 [file mmc4.zip › A-L/BSMA-1-atomistic.pdb]

TITLE     Protein
REMARK    THIS IS A SIMULATION BOX
CRYST1  129.130  129.130  144.466  90.00  90.00  90.00 P 1           1
MODEL        1
ATOM      1  N   CYSTA   1      68.750  54.210  89.243  1.00  0.00           N
ATOM      3  CA  CYSTA   1      68.300  53.410  90.363  1.00  0.00           C
ATOM      5  C   CYSTA   1      69.300  53.540  91.453  1.00  0.00           C
ATOM      6  O   CYSTA   1      70.460  53.870  91.253  1.00  0.00           O
ATOM      7  CB  CYSTA   1      68.070  51.900  90.103  1.00  0.00           C
ATOM     10  SG  CYSTA   1      66.490  51.520  89.353  1.00  0.00           S
ATOM     11  C1  CYSTA   1      66.980  51.850  87.643  1.00  0.00           C
ATOM     14  CA1 CYSTA   1      67.920  55.160  88.783  1.00  0.00           C
ATOM     15  OA1 CYSTA   1      66.720  54.970  88.873  1.00  0.00           O
ATOM     16  CA2 CYSTA   1      68.400  56.480  88.343  1.00  0.00           C
ATOM     19  C11 CYSTA   1      65.770  51.840  86.693  1.00  0.00           C
ATOM     21  O11 CYSTA   1      64.790  52.750  87.213  1.00  0.00           O
ATOM     22  CX1 CYSTA   1      64.530  53.860  86.543  1.00  0.00           C
ATOM     23  OX1 CYSTA   1      64.890  54.980  86.813  1.00  0.00           O
ATOM     24  CX2 CYSTA   1      63.600  53.540  85.383  1.00  0.00           C
ATOM     27  C12 CYSTA   1      65.220  50.390  86.483  1.00  0.00           C
ATOM     30  O12 CYSTA   1      64.710  49.690  87.643  1.00  0.00           O
ATOM     31  CD1 CYSTA   1      63.410  49.700  87.973  1.00  0.00           C
ATOM     32  OD1 CYSTA   1      62.870  48.770  88.543  1.00  0.00           O
ATOM     33  CD2 CYSTA   1      62.670  50.980  87.583  1.00  0.00           C
ATOM     36  CA3 CYSTA   1      69.240  56.470  87.053  1.00  0.00           C
ATOM     39  CA4 CYSTA   1      70.720  56.670  87.353  1.00  0.00           C
ATOM     42  CA5 CYSTA   1      71.520  55.380  87.303  1.00  0.00           C
ATOM     45  CA6 CYSTA   1      71.760  55.000  85.853  1.00  0.00           C
ATOM     48  CA7 CYSTA   1      73.160  55.430  85.463  1.00  0.00           C
ATOM     51  CA8 CYSTA   1      73.310  55.660  83.973  1.00  0.00           C
ATOM     54  CA9 CYSTA   1      74.770  55.970  83.693  1.00  0.00           C
ATOM     57 0CA1 CYSTA   1      74.910  56.740  82.403  1.00  0.00           C
ATOM     60 1CA1 CYSTA   1      76.290  56.570  81.793  1.00  0.00           C
ATOM     63 2CA1 CYSTA   1      76.290  57.260  80.453  1.00  0.00           C
ATOM     66 3CA1 CYSTA   1      77.380  56.760  79.503  1.00  0.00           C
ATOM     69 4CA1 CYSTA   1      77.070  57.320  78.123  1.00  0.00           C
ATOM     72 5CA1 CYSTA   1      78.280  57.510  77.213  1.00  0.00           C
ATOM     75 6CA1 CYSTA   1      77.880  58.280  75.953  1.00  0.00           C
ATOM     79  CD3 CYSTA   1      61.140  50.930  87.463  1.00  0.00           C
ATOM     82  CD4 CYSTA   1      60.680  50.440  86.083  1.00  0.00           C
ATOM     85  CD5 CYSTA   1      59.170  50.200  86.063  1.00  0.00           C
ATOM     88  CD6 CYSTA   1      58.590  49.950  84.673  1.00  0.00           C
ATOM     91  CD7 CYSTA   1      58.450  51.220  83.823  1.00  0.00           C
ATOM     94  CD8 CYSTA   1      57.120  51.210  83.063  1.00  0.00           C
ATOM     97  CD9 CYSTA   1      56.980  52.340  82.043  1.00  0.00           C
ATOM    100 0CD1 CYSTA   1      57.570  51.940  80.693  1.00  0.00           C
ATOM    103 1CD1 CYSTA   1      56.540  51.300  79.753  1.00  0.00           C
ATOM    106 2CD1 CYSTA   1      57.230  50.610  78.583  1.00  0.00           C
ATOM    109 3CD1 CYSTA   1      56.750  51.080  77.213  1.00  0.00           C
ATOM    112 4CD1 CYSTA   1      55.550  50.290  76.693  1.00  0.00           C
ATOM    115 5CD1 CYSTA   1      55.420  50.500  75.183  1.00  0.00           C
ATOM    118 6CD1 CYSTA   1      54.230  49.790  74.543  1.00  0.00           C
ATOM    122  CX3 CYSTA   1      64.040  54.270  84.113  1.00  0.00           C
ATOM    125  CX4 CYSTA   1      63.490  53.550  82.873  1.00  0.00           C
ATOM    128  CX5 CYSTA   1      62.320  54.300  82.243  1.00  0.00           C
ATOM    131  CX6 CYSTA   1      62.850  55.500  81.473  1.00  0.00           C
ATOM    134  CX7 CYSTA   1      61.790  56.370  80.803  1.00  0.00           C
ATOM    137  CX8 CYSTA   1      62.480  57.380  79.883  1.00  0.00           C
ATOM    140  CX9 CYSTA   1      61.530  58.410  79.353  1.00  0.00           C
ATOM    142 0CX1 CYSTA   1      61.670  59.060  78.193  1.00  0.00           C
ATOM    144 1CX1 CYSTA   1      62.830  58.950  77.243  1.00  0.00           C
ATOM    147 2CX1 CYSTA   1      62.570  58.090  75.993  1.00  0.00           C
ATOM    150 3CX1 CYSTA   1      63.680  58.320  74.953  1.00  0.00           C
ATOM    153 4CX1 CYSTA   1      63.790  57.250  73.873  1.00  0.00           C
ATOM    156 5CX1 CYSTA   1      64.940  57.580  72.903  1.00  0.00           C
ATOM    159 6CX1 CYSTA   1      65.500  56.380  72.153  1.00  0.00           C
ATOM    162 7CX1 CYSTA   1      66.720  56.780  71.303  1.00  0.00           C
ATOM    165 8CX1 CYSTA   1      67.420  55.600  70.633  1.00  0.00           C
ATOM    169  N   SER A   2      68.790  53.260  92.653  1.00  0.00           N
ATOM    171  CA  SER A   2      69.220  53.870  93.893  1.00  0.00           C
ATOM    173  CB  SER A   2      68.000  54.200  94.753  1.00  0.00           C
ATOM    176  OG  SER A   2      67.240  55.280  94.193  1.00  0.00           O
ATOM    178  C   SER A   2      70.150  52.980  94.703  1.00  0.00           C
ATOM    179  O   SER A   2      70.300  53.090  95.923  1.00  0.00           O
ATOM    180  N   ALA A   3      70.780  52.030  94.033  1.00  0.00           N
ATOM    182  CA  ALA A   3      71.720  51.130  94.603  1.00  0.00           C
ATOM    184  CB  ALA A   3      71.000  49.790  94.873  1.00  0.00           C
ATOM    188  C   ALA A   3      72.830  50.870  93.623  1.00  0.00           C
ATOM    189  O   ALA A   3      73.710  50.070  93.903  1.00  0.00           O
ATOM    190  N   LEU A   4      72.800  51.460  92.403  1.00  0.00           N
ATOM    192  CA  LEU A   4      73.560  50.870  91.343  1.00  0.00           C
ATOM    194  CB  LEU A   4      73.040  51.070  89.893  1.00  0.00           C
ATOM    197  CG  LEU A   4      73.210  52.420  89.173  1.00  0.00           C
ATOM    199  CD1 LEU A   4      72.670  52.230  87.763  1.00  0.00           C
ATOM    203  CD2 LEU A   4      74.640  52.940  88.973  1.00  0.00           C
ATOM    207  C   LEU A   4      75.040  51.170  91.483  1.00  0.00           C
ATOM    208  O   LEU A   4      75.480  52.150  92.073  1.00  0.00           O
ATOM    209  N   GLN A   5      75.910  50.340  90.933  1.00  0.00           N
ATOM    211  CA  GLN A   5      75.740  48.910  90.933  1.00  0.00           C
ATOM    213  CB  GLN A   5      75.680  48.250  89.523  1.00  0.00           C
ATOM    216  CG  GLN A   5      76.980  48.030  88.703  1.00  0.00           C
ATOM    219  CD  GLN A   5      77.620  49.250  88.043  1.00  0.00           C
ATOM    220  OE1 GLN A   5      78.580  49.130  87.283  1.00  0.00           O
ATOM    221  NE2 GLN A   5      77.140  50.470  88.323  1.00  0.00           N
ATOM    224  C   GLN A   5      76.980  48.590  91.703  1.00  0.00           C
ATOM    225  O   GLN A   5      77.990  49.270  91.553  1.00  0.00           O
ATOM    226  N   GLY A   6      76.930  47.620  92.623  1.00  0.00           N
ATOM    228  CA  GLY A   6      76.000  46.520  92.653  1.00  0.00           C
ATOM    231  C   GLY A   6      75.170  46.470  93.893  1.00  0.00           C
ATOM    232  O   GLY A   6      74.590  47.430  94.383  1.00  0.00           O
ATOM    233  N   THR A   7      75.080  45.260  94.423  1.00  0.00           N
ATOM    235  CA  THR A   7      74.480  44.930  95.703  1.00  0.00           C
ATOM    237  CB  THR A   7      74.290  43.400  95.713  1.00  0.00           C
ATOM    239  OG1 THR A   7      73.550  43.050  94.553  1.00  0.00           O
ATOM    241  CG2 THR A   7      73.500  42.840  96.893  1.00  0.00           C
ATOM    245  C   THR A   7      75.340  45.570  96.823  1.00  0.00           C
ATOM    246  O   THR A   7      76.570  45.440  96.733  1.00  0.00           O
ATOM    247  N   PRO A   8      74.790  46.330  97.813  1.00  0.00           N
ATOM    248  CD  PRO A   8      73.880  45.690  98.743  1.00  0.00           C
ATOM    251  CA  PRO A   8      75.600  47.150  98.703  1.00  0.00           C
ATOM    253  CB  PRO A   8      76.120  46.110  99.683  1.00  0.00           C
ATOM    256  CG  PRO A   8      74.850  45.240  99.863  1.00  0.00           C
ATOM    259  C   PRO A   8      76.440  48.280  98.133  1.00  0.00           C
ATOM    260  O   PRO A   8      77.500  48.630  98.643  1.00  0.00           O
ATOM    261  N   GLN A   9      75.850  48.980  97.153  1.00  0.00           N
ATOM    263  CA  GLN A   9      76.230  50.300  96.713  1.00  0.00           C
ATOM    265  CB  GLN A   9      76.360  50.390  95.183  1.00  0.00           C
ATOM    268  CG  GLN A   9      77.800  50.470  94.663  1.00  0.00           C
ATOM    271  CD  GLN A   9      78.770  49.440  95.233  1.00  0.00           C
ATOM    272  OE1 GLN A   9      79.920  49.790  95.493  1.00  0.00           O
ATOM    273  NE2 GLN A   9      78.360  48.180  95.483  1.00  0.00           N
ATOM    276  C   GLN A   9      75.230  51.320  97.253  1.00  0.00           C
ATOM    277  O   GLN A   9      74.020  51.140  97.063  1.00  0.00           O
ATOM    278  N   PRO A  10      75.640  52.370  97.933  1.00  0.00           N
ATOM    279  CD  PRO A  10      77.020  52.640  98.343  1.00  0.00           C
ATOM    282  CA  PRO A  10      74.750  53.470  98.273  1.00  0.00           C
ATOM    284  CB  PRO A  10      75.420  54.070  99.523  1.00  0.00           C
ATOM    287  CG  PRO A  10      76.920  53.700  99.443  1.00  0.00           C
ATOM    290  C   PRO A  10      74.750  54.470  97.133  1.00  0.00           C
ATOM    291  O   PRO A  10      75.700  55.230  97.003  1.00  0.00           O
ATOM    292  N   ALA A  11      73.700  54.530  96.303  1.00  0.00           N
ATOM    294  CA  ALA A  11      73.710  55.460  95.203  1.00  0.00           C
ATOM    296  CB  ALA A  11      73.950  54.660  93.903  1.00  0.00           C
ATOM    300  C   ALA A  11      72.380  56.180  95.093  1.00  0.00           C
ATOM    301  O   ALA A  11      71.410  55.530  94.753  1.00  0.00           O
ATOM    302  N   PRO A  12      72.190  57.470  95.303  1.00  0.00           N
ATOM    303  CD  PRO A  12      72.730  58.180  96.453  1.00  0.00           C
ATOM    306  CA  PRO A  12      71.080  58.190  94.693  1.00  0.00           C
ATOM    308  CB  PRO A  12      70.710  59.230  95.783  1.00  0.00           C
ATOM    311  CG  PRO A  12      71.430  58.710  97.023  1.00  0.00           C
ATOM    314  C   PRO A  12      71.520  58.840  93.383  1.00  0.00           C
ATOM    315  O   PRO A  12      71.920  60.000  93.473  1.00  0.00           O
ATOM    316  N   PRO A  13      71.450  58.200  92.183  1.00  0.00           N
ATOM    317  CD  PRO A  13      70.080  57.940  91.723  1.00  0.00           C
ATOM    320  CA  PRO A  13      72.140  58.670  90.983  1.00  0.00           C
ATOM    322  CB  PRO A  13      71.190  59.780  90.533  1.00  0.00           C
ATOM    325  CG  PRO A  13      69.840  59.060  90.673  1.00  0.00           C
ATOM    328  C   PRO A  13      73.630  59.020  91.033  1.00  0.00           C
ATOM    329  O   PRO A  13      74.010  59.810  91.863  1.00  0.00           O
ATOM    330  N   VAL A  14      74.510  58.470  90.163  1.00  0.00           N
ATOM    332  CA  VAL A  14      75.950  58.780  90.133  1.00  0.00           C
ATOM    334  CB  VAL A  14      76.280  60.300  90.173  1.00  0.00           C
ATOM    336  CG1 VAL A  14      77.770  60.620  89.953  1.00  0.00           C
ATOM    340  CG2 VAL A  14      75.450  61.010  89.073  1.00  0.00           C
ATOM    344  C   VAL A  14      76.640  57.910  91.193  1.00  0.00           C
ATOM    345  O   VAL A  14      76.050  56.950  91.683  1.00  0.00           O
ATOM    346  N   THR A  15      77.900  58.170  91.563  1.00  0.00           N
ATOM    348  CA  THR A  15      78.400  57.940  92.913  1.00  0.00           C
ATOM    350  CB  THR A  15      79.260  56.700  93.123  1.00  0.00           C
ATOM    352  OG1 THR A  15      80.110  56.440  92.013  1.00  0.00           O
ATOM    354  CG2 THR A  15      78.360  55.470  93.273  1.00  0.00           C
ATOM    358  C   THR A  15      79.150  59.170  93.393  1.00  0.00           C
ATOM    359  O   THR A  15      80.340  59.360  93.163  1.00  0.00           O
ATOM    360  N   ASP A  16      78.490  60.120  94.073  1.00  0.00           N
ATOM    362  CA  ASP A  16      77.330  59.960  94.923  1.00  0.00           C
ATOM    364  CB  ASP A  16      77.770  59.620  96.373  1.00  0.00           C
ATOM    367  CG  ASP A  16      78.510  58.290  96.463  1.00  0.00           C
ATOM    368  OD1 ASP A  16      77.990  57.270  95.983  1.00  0.00           O
ATOM    369  OD2 ASP A  16      79.610  58.300  97.073  1.00  0.00           O
ATOM    370  C   ASP A  16      76.470  61.210  94.903  1.00  0.00           C
ATOM    371  O   ASP A  16      75.460  61.270  94.213  1.00  0.00           O
ATOM    372  N   HIS A  17      76.780  62.260  95.713  1.00  0.00           N
ATOM    374  CA  HIS A  17      75.740  63.170  96.153  1.00  0.00           C
ATOM    376  CB  HIS A  17      75.120  62.710  97.503  1.00  0.00           C
ATOM    379  ND1 HIS A  17      75.860  63.710  99.683  1.00  0.00           N
ATOM    380  CG  HIS A  17      76.100  62.830  98.653  1.00  0.00           C
ATOM    381  CE1 HIS A  17      76.970  63.750 100.373  1.00  0.00           C
ATOM    383  NE2 HIS A  17      77.920  62.930  99.863  1.00  0.00           N
ATOM    385  CD2 HIS A  17      77.360  62.330  98.763  1.00  0.00           C
ATOM    387  C   HIS A  17      76.230  64.610  96.393  1.00  0.00           C
ATOM    388  O   HIS A  17      77.400  64.840  96.713  1.00  0.00           O
ATOM    389  N   PRO A  18      75.340  65.590  96.303  1.00  0.00           N
ATOM    390  CD  PRO A  18      74.190  65.540  95.423  1.00  0.00           C
ATOM    393  CA  PRO A  18      75.610  66.960  96.683  1.00  0.00           C
ATOM    395  CB  PRO A  18      74.570  67.780  95.893  1.00  0.00           C
ATOM    398  CG  PRO A  18      73.430  66.810  95.683  1.00  0.00           C
ATOM    401  C   PRO A  18      75.360  67.140  98.163  1.00  0.00           C
ATOM    402  O   PRO A  18      74.620  66.370  98.783  1.00  0.00           O
ATOM    403  N   GLN A  19      75.980  68.150  98.773  1.00  0.00           N
ATOM    405  CA  GLN A  19      75.840  68.340 100.203  1.00  0.00           C
ATOM    407  CB  GLN A  19      77.090  69.000 100.833  1.00  0.00           C
ATOM    410  CG  GLN A  19      78.420  68.310 100.473  1.00  0.00           C
ATOM    413  CD  GLN A  19      78.420  66.860 100.953  1.00  0.00           C
ATOM    414  OE1 GLN A  19      77.860  66.530 102.013  1.00  0.00           O
ATOM    415  NE2 GLN A  19      79.050  65.960 100.173  1.00  0.00           N
ATOM    418  C   GLN A  19      74.640  69.210 100.523  1.00  0.00           C
ATOM    419  O   GLN A  19      74.300  70.120  99.773  1.00  0.00           O
ATOM    420  N   GLU A  20      74.030  69.000 101.703  1.00  0.00           N
ATOM    422  CA  GLU A  20      73.220  70.050 102.303  1.00  0.00           C
ATOM    424  CB  GLU A  20      72.510  69.570 103.603  1.00  0.00           C
ATOM    427  CG  GLU A  20      71.630  70.670 104.253  1.00  0.00           C
ATOM    430  CD  GLU A  20      70.670  70.160 105.333  1.00  0.00           C
ATOM    431  OE1 GLU A  20      70.410  68.930 105.373  1.00  0.00           O
ATOM    432  OE2 GLU A  20      70.110  71.000 106.073  1.00  0.00           O
ATOM    433  C   GLU A  20      74.070  71.270 102.633  1.00  0.00           C
ATOM    434  O   GLU A  20      75.080  71.170 103.343  1.00  0.00           O
ATOM    435  N   ILE A  21      73.720  72.450 102.093  1.00  0.00           N
ATOM    437  CA  ILE A  21      74.470  73.660 102.353  1.00  0.00           C
ATOM    439  CB  ILE A  21      75.280  74.280 101.213  1.00  0.00           C
ATOM    441  CG2 ILE A  21      76.690  73.660 101.263  1.00  0.00           C
ATOM    445  CG1 ILE A  21      74.670  74.040  99.843  1.00  0.00           C
ATOM    448  CD  ILE A  21      73.530  74.960  99.473  1.00  0.00           C
ATOM    452  C   ILE A  21      73.660  74.700 103.033  1.00  0.00           C
ATOM    453  O   ILE A  21      72.440  74.830 102.923  1.00  0.00           O
ATOM    454  N   ARG A  22      74.400  75.420 103.873  1.00  0.00           N
ATOM    456  CA  ARG A  22      73.860  76.160 104.963  1.00  0.00           C
ATOM    458  CB  ARG A  22      74.860  76.230 106.123  1.00  0.00           C
ATOM    461  CG  ARG A  22      75.180  74.860 106.763  1.00  0.00           C
ATOM    464  CD  ARG A  22      76.300  74.010 106.143  1.00  0.00           C
ATOM    467  NE  ARG A  22      77.570  74.800 106.213  1.00  0.00           N
ATOM    469  CZ  ARG A  22      78.650  74.550 105.493  1.00  0.00           C
ATOM    470  NH1 ARG A  22      78.700  73.650 104.533  1.00  0.00           N
ATOM    473  NH2 ARG A  22      79.770  75.190 105.773  1.00  0.00           N
ATOM    476  C   ARG A  22      73.490  77.540 104.523  1.00  0.00           C
ATOM    477  O   ARG A  22      74.140  78.090 103.633  1.00  0.00           O
ATOM    478  N   ARG A  23      72.480  78.160 105.143  1.00  0.00           N
ATOM    480  CA  ARG A  23      71.960  79.460 104.733  1.00  0.00           C
ATOM    482  CB  ARG A  23      70.800  79.940 105.623  1.00  0.00           C
ATOM    485  CG  ARG A  23      69.510  79.080 105.623  1.00  0.00           C
ATOM    488  CD  ARG A  23      68.690  79.200 104.343  1.00  0.00           C
ATOM    491  NE  ARG A  23      67.490  78.320 104.483  1.00  0.00           N
ATOM    493  CZ  ARG A  23      66.280  78.720 104.883  1.00  0.00           C
ATOM    494  NH1 ARG A  23      66.010  79.890 105.413  1.00  0.00           N
ATOM    497  NH2 ARG A  23      65.280  77.880 104.693  1.00  0.00           N
ATOM    500  C   ARG A  23      73.020  80.570 104.613  1.00  0.00           C
ATOM    501  O   ARG A  23      72.890  81.490 103.813  1.00  0.00           O
ATOM    502  N   ASP A  24      74.100  80.470 105.413  1.00  0.00           N
ATOM    504  CA  ASP A  24      75.300  81.290 105.293  1.00  0.00           C
ATOM    506  CB  ASP A  24      76.360  80.830 106.343  1.00  0.00           C
ATOM    509  CG  ASP A  24      75.880  80.880 107.773  1.00  0.00           C
ATOM    510  OD1 ASP A  24      74.660  80.840 108.043  1.00  0.00           O
ATOM    511  OD2 ASP A  24      76.760  80.880 108.663  1.00  0.00           O
ATOM    512  C   ASP A  24      76.020  81.180 103.953  1.00  0.00           C
ATOM    513  O   ASP A  24      76.380  82.160 103.303  1.00  0.00           O
ATOM    514  N   GLN A  25      76.240  79.930 103.503  1.00  0.00           N
ATOM    516  CA  GLN A  25      76.780  79.590 102.203  1.00  0.00           C
ATOM    518  CB  GLN A  25      77.150  78.080 102.073  1.00  0.00           C
ATOM    521  CG  GLN A  25      78.320  77.600 102.983  1.00  0.00           C
ATOM    524  CD  GLN A  25      79.660  78.240 102.613  1.00  0.00           C
ATOM    525  OE1 GLN A  25      79.770  79.120 101.753  1.00  0.00           O
ATOM    526  NE2 GLN A  25      80.760  77.770 103.243  1.00  0.00           N
ATOM    529  C   GLN A  25      75.860  79.990 101.073  1.00  0.00           C
ATOM    530  O   GLN A  25      76.290  80.600 100.103  1.00  0.00           O
ATOM    531  N   THR A  26      74.560  79.680 101.203  1.00  0.00           N
ATOM    533  CA  THR A  26      73.520  79.900 100.193  1.00  0.00           C
ATOM    535  CB  THR A  26      72.160  79.260 100.503  1.00  0.00           C
ATOM    537  OG1 THR A  26      71.430  79.880 101.543  1.00  0.00           O
ATOM    539  CG2 THR A  26      72.370  77.820 100.933  1.00  0.00           C
ATOM    543  C   THR A  26      73.310  81.360  99.893  1.00  0.00           C
ATOM    544  O   THR A  26      73.130  81.750  98.753  1.00  0.00           O
ATOM    545  N   GLN A  27      73.380  82.210 100.923  1.00  0.00           N
ATOM    547  CA  GLN A  27      73.310  83.660 100.803  1.00  0.00           C
ATOM    549  CB  GLN A  27      73.190  84.210 102.243  1.00  0.00           C
ATOM    552  CG  GLN A  27      72.740  85.680 102.363  1.00  0.00           C
ATOM    555  CD  GLN A  27      71.390  85.860 101.683  1.00  0.00           C
ATOM    556  OE1 GLN A  27      70.540  84.960 101.703  1.00  0.00           O
ATOM    557  NE2 GLN A  27      71.180  87.060 101.113  1.00  0.00           N
ATOM    560  C   GLN A  27      74.550  84.270 100.173  1.00  0.00           C
ATOM    561  O   GLN A  27      74.680  85.480 100.053  1.00  0.00           O
ATOM    562  N   GLY A  28      75.540  83.460  99.773  1.00  0.00           N
ATOM    564  CA  GLY A  28      76.680  83.940  99.023  1.00  0.00           C
ATOM    567  C   GLY A  28      76.820  83.210  97.723  1.00  0.00           C
ATOM    568  O   GLY A  28      77.890  83.270  97.133  1.00  0.00           O
ATOM    569  N   LEU A  29      75.790  82.480  97.283  1.00  0.00           N
ATOM    571  CA  LEU A  29      75.840  81.780  96.013  1.00  0.00           C
ATOM    573  CB  LEU A  29      76.120  80.240  96.123  1.00  0.00           C
ATOM    576  CG  LEU A  29      77.580  79.780  96.323  1.00  0.00           C
ATOM    578  CD1 LEU A  29      78.550  80.500  95.373  1.00  0.00           C
ATOM    582  CD2 LEU A  29      78.090  79.850  97.763  1.00  0.00           C
ATOM    586  C   LEU A  29      74.500  81.950  95.333  1.00  0.00           C
ATOM    587  O   LEU A  29      73.450  82.110  95.953  1.00  0.00           O
ATOM    588  N   GLN A  30      74.500  81.900  93.993  1.00  0.00           N
ATOM    590  CA  GLN A  30      73.290  82.020  93.233  1.00  0.00           C
ATOM    592  CB  GLN A  30      73.250  83.290  92.403  1.00  0.00           C
ATOM    595  CG  GLN A  30      71.870  83.500  91.773  1.00  0.00           C
ATOM    598  CD  GLN A  30      71.860  84.850  91.103  1.00  0.00           C
ATOM    599  OE1 GLN A  30      72.880  85.550  91.003  1.00  0.00           O
ATOM    600  NE2 GLN A  30      70.690  85.260  90.633  1.00  0.00           N
ATOM    603  C   GLN A  30      73.070  80.820  92.333  1.00  0.00           C
ATOM    604  O   GLN A  30      73.970  80.250  91.713  1.00  0.00           O
ATOM    605  N   ARG A  31      71.820  80.380  92.333  1.00  0.00           N
ATOM    607  CA  ARG A  31      71.400  79.100  91.823  1.00  0.00           C
ATOM    609  CB  ARG A  31      70.230  78.640  92.693  1.00  0.00           C
ATOM    612  CG  ARG A  31      69.000  79.570  92.773  1.00  0.00           C
ATOM    615  CD  ARG A  31      67.870  79.110  91.853  1.00  0.00           C
ATOM    618  NE  ARG A  31      66.640  79.850  92.233  1.00  0.00           N
ATOM    620  CZ  ARG A  31      65.540  79.770  91.503  1.00  0.00           C
ATOM    621  NH1 ARG A  31      65.510  79.060  90.403  1.00  0.00           N
ATOM    624  NH2 ARG A  31      64.470  80.420  91.903  1.00  0.00           N
ATOM    627  C   ARG A  31      70.940  79.110  90.403  1.00  0.00           C
ATOM    628  O   ARG A  31      70.160  79.950  90.003  1.00  0.00           O
ATOM    629  N   ILE A  32      71.360  78.130  89.613  1.00  0.00           N
ATOM    631  CA  ILE A  32      70.930  77.880  88.253  1.00  0.00           C
ATOM    633  CB  ILE A  32      71.830  76.840  87.573  1.00  0.00           C
ATOM    635  CG2 ILE A  32      73.280  77.340  87.633  1.00  0.00           C
ATOM    639  CG1 ILE A  32      71.710  75.390  88.113  1.00  0.00           C
ATOM    642  CD  ILE A  32      72.260  75.100  89.513  1.00  0.00           C
ATOM    646  C   ILE A  32      69.460  77.500  88.143  1.00  0.00           C
ATOM    647  O   ILE A  32      68.760  77.880  87.213  1.00  0.00           O
ATOM    648  N   GLY A  33      68.960  76.710  89.113  1.00  0.00           N
ATOM    650  CA  GLY A  33      67.600  76.230  89.083  1.00  0.00           C
ATOM    653  C   GLY A  33      67.160  75.830  90.453  1.00  0.00           C
ATOM    654  O   GLY A  33      67.930  75.720  91.413  1.00  0.00           O
ATOM    655  N   SER A  34      65.840  75.620  90.593  1.00  0.00           N
ATOM    657  CA  SER A  34      65.250  75.140  91.823  1.00  0.00           C
ATOM    659  CB  SER A  34      64.380  76.180  92.593  1.00  0.00           C
ATOM    662  OG  SER A  34      63.290  76.710  91.833  1.00  0.00           O
ATOM    664  C   SER A  34      64.440  73.920  91.503  1.00  0.00           C
ATOM    665  O   SER A  34      63.790  73.830  90.463  1.00  0.00           O
ATOM    666  N   VAL A  35      64.480  72.930  92.403  1.00  0.00           N
ATOM    668  CA  VAL A  35      63.920  71.620  92.183  1.00  0.00           C
ATOM    670  CB  VAL A  35      64.980  70.530  92.243  1.00  0.00           C
ATOM    672  CG1 VAL A  35      64.360  69.130  92.203  1.00  0.00           C
ATOM    676  CG2 VAL A  35      65.890  70.690  91.013  1.00  0.00           C
ATOM    680  C   VAL A  35      62.870  71.400  93.233  1.00  0.00           C
ATOM    681  O   VAL A  35      63.030  71.780  94.393  1.00  0.00           O
ATOM    682  N   SER A  36      61.750  70.780  92.833  1.00  0.00           N
ATOM    684  CA  SER A  36      60.610  70.530  93.683  1.00  0.00           C
ATOM    686  CB  SER A  36      59.350  71.290  93.223  1.00  0.00           C
ATOM    689  OG  SER A  36      59.600  72.700  93.163  1.00  0.00           O
ATOM    691  C   SER A  36      60.320  69.040  93.733  1.00  0.00           C
ATOM    692  O   SER A  36      60.370  68.340  92.723  1.00  0.00           O
ATOM    693  N   THR A  37      60.030  68.500  94.923  1.00  0.00           N
ATOM    695  CA  THR A  37      59.680  67.090  95.103  1.00  0.00           C
ATOM    697  CB  THR A  37      60.840  66.230  95.623  1.00  0.00           C
ATOM    699  OG1 THR A  37      60.640  64.860  95.313  1.00  0.00           O
ATOM    701  CG2 THR A  37      61.100  66.400  97.113  1.00  0.00           C
ATOM    705  C   THR A  37      58.490  67.000  96.023  1.00  0.00           C
ATOM    706  O   THR A  37      58.140  67.970  96.703  1.00  0.00           O
ATOM    707  N   MET A  38      57.770  65.860  96.023  1.00  0.00           N
ATOM    709  CA  MET A  38      56.540  65.660  96.763  1.00  0.00           C
ATOM    711  CB  MET A  38      55.340  65.430  95.853  1.00  0.00           C
ATOM    714  CG  MET A  38      54.950  66.650  95.043  1.00  0.00           C
ATOM    717  SD  MET A  38      53.380  66.330  94.233  1.00  0.00           S
ATOM    718  CE  MET A  38      53.140  68.080  94.013  1.00  0.00           C
ATOM    722  C   MET A  38      56.580  64.410  97.593  1.00  0.00           C
ATOM    723  O   MET A  38      56.800  63.320  97.083  1.00  0.00           O
ATOM    724  N   VAL A  39      56.330  64.490  98.893  1.00  0.00           N
ATOM    726  CA  VAL A  39      56.710  63.400  99.763  1.00  0.00           C
ATOM    728  CB  VAL A  39      58.190  63.480 100.143  1.00  0.00           C
ATOM    730  CG1 VAL A  39      59.110  63.140  98.953  1.00  0.00           C
ATOM    734  CG2 VAL A  39      58.490  64.890 100.673  1.00  0.00           C
ATOM    738  C   VAL A  39      55.810  63.420 100.983  1.00  0.00           C
ATOM    739  O   VAL A  39      55.060  64.360 101.233  1.00  0.00           O
ATOM    740  N   ARG A  40      55.830  62.310 101.753  1.00  0.00           N
ATOM    742  CA  ARG A  40      55.110  62.200 103.013  1.00  0.00           C
ATOM    744  CB  ARG A  40      53.740  61.510 102.803  1.00  0.00           C
ATOM    747  CG  ARG A  40      53.790  60.010 102.473  1.00  0.00           C
ATOM    750  CD  ARG A  40      52.440  59.460 102.033  1.00  0.00           C
ATOM    753  NE  ARG A  40      52.130  60.060 100.703  1.00  0.00           N
ATOM    755  CZ  ARG A  40      52.330  59.440  99.553  1.00  0.00           C
ATOM    756  NH1 ARG A  40      53.130  58.390  99.443  1.00  0.00           N
ATOM    759  NH2 ARG A  40      51.700  59.860  98.473  1.00  0.00           N
ATOM    762  C   ARG A  40      55.850  61.380 104.043  1.00  0.00           C
ATOM    763  O   ARG A  40      55.500  61.370 105.223  1.00  0.00           O
ATOM    764  N   GLY A  41      56.910  60.650 103.633  1.00  0.00           N
ATOM    766  CA  GLY A  41      57.610  59.690 104.493  1.00  0.00           C
ATOM    769  C   GLY A  41      58.370  60.210 105.693  1.00  0.00           C
ATOM    770  O   GLY A  41      58.340  59.560 106.733  1.00  0.00           O
ATOM    771  N   SER A  42      59.020  61.400 105.643  1.00  0.00           N
ATOM    773  CA  SER A  42      60.040  61.840 106.583  1.00  0.00           C
ATOM    775  CB  SER A  42      61.070  60.720 106.983  1.00  0.00           C
ATOM    778  OG  SER A  42      62.180  61.180 107.763  1.00  0.00           O
ATOM    780  C   SER A  42      60.830  63.010 105.983  1.00  0.00           C
ATOM    781  O   SER A  42      60.960  63.050 104.753  1.00  0.00           O
ATOM    782  N   PRO A  43      61.380  63.980 106.743  1.00  0.00           N
ATOM    783  CD  PRO A  43      60.880  64.340 108.063  1.00  0.00           C
ATOM    786  CA  PRO A  43      62.110  65.100 106.173  1.00  0.00           C
ATOM    788  CB  PRO A  43      62.360  66.090 107.343  1.00  0.00           C
ATOM    791  CG  PRO A  43      61.830  65.400 108.603  1.00  0.00           C
ATOM    794  C   PRO A  43      63.410  64.640 105.573  1.00  0.00           C
ATOM    795  O   PRO A  43      63.690  64.980 104.443  1.00  0.00           O
ATOM    796  N   ASP A  44      64.170  63.810 106.293  1.00  0.00           N
ATOM    798  CA  ASP A  44      65.430  63.270 105.843  1.00  0.00           C
ATOM    800  CB  ASP A  44      65.990  62.350 106.953  1.00  0.00           C
ATOM    803  CG  ASP A  44      66.430  63.120 108.183  1.00  0.00           C
ATOM    804  OD1 ASP A  44      66.640  64.360 108.073  1.00  0.00           O
ATOM    805  OD2 ASP A  44      66.640  62.480 109.233  1.00  0.00           O
ATOM    806  C   ASP A  44      65.300  62.480 104.553  1.00  0.00           C
ATOM    807  O   ASP A  44      66.150  62.580 103.663  1.00  0.00           O
ATOM    808  N   ASP A  45      64.220  61.690 104.393  1.00  0.00           N
ATOM    810  CA  ASP A  45      63.910  61.030 103.133  1.00  0.00           C
ATOM    812  CB  ASP A  45      62.670  60.100 103.373  1.00  0.00           C
ATOM    815  CG  ASP A  45      62.420  59.120 102.233  1.00  0.00           C
ATOM    816  OD1 ASP A  45      63.050  59.300 101.163  1.00  0.00           O
ATOM    817  OD2 ASP A  45      61.550  58.230 102.363  1.00  0.00           O
ATOM    818  C   ASP A  45      63.740  62.050 101.993  1.00  0.00           C
ATOM    819  O   ASP A  45      64.320  61.920 100.913  1.00  0.00           O
ATOM    820  N   ALA A  46      63.020  63.170 102.233  1.00  0.00           N
ATOM    822  CA  ALA A  46      62.870  64.250 101.273  1.00  0.00           C
ATOM    824  CB  ALA A  46      61.960  65.350 101.853  1.00  0.00           C
ATOM    828  C   ALA A  46      64.200  64.880 100.903  1.00  0.00           C
ATOM    829  O   ALA A  46      64.510  65.130  99.743  1.00  0.00           O
ATOM    830  N   LEU A  47      65.050  65.120 101.903  1.00  0.00           N
ATOM    832  CA  LEU A  47      66.400  65.600 101.733  1.00  0.00           C
ATOM    834  CB  LEU A  47      67.080  65.830 103.093  1.00  0.00           C
ATOM    837  CG  LEU A  47      66.330  66.860 103.943  1.00  0.00           C
ATOM    839  CD1 LEU A  47      67.170  67.320 105.113  1.00  0.00           C
ATOM    843  CD2 LEU A  47      65.920  68.070 103.133  1.00  0.00           C
ATOM    847  C   LEU A  47      67.290  64.710 100.913  1.00  0.00           C
ATOM    848  O   LEU A  47      68.010  65.180 100.043  1.00  0.00           O
ATOM    849  N   ALA A  48      67.240  63.400 101.143  1.00  0.00           N
ATOM    851  CA  ALA A  48      67.890  62.440 100.283  1.00  0.00           C
ATOM    853  CB  ALA A  48      67.780  61.060 100.933  1.00  0.00           C
ATOM    857  C   ALA A  48      67.380  62.450  98.843  1.00  0.00           C
ATOM    858  O   ALA A  48      68.160  62.400  97.903  1.00  0.00           O
ATOM    859  N   GLU A  49      66.060  62.570  98.613  1.00  0.00           N
ATOM    861  CA  GLU A  49      65.510  62.850  97.283  1.00  0.00           C
ATOM    863  CB  GLU A  49      63.980  62.800  97.263  1.00  0.00           C
ATOM    866  CG  GLU A  49      63.400  61.370  97.433  1.00  0.00           C
ATOM    869  CD  GLU A  49      61.930  61.330  97.033  1.00  0.00           C
ATOM    870  OE1 GLU A  49      61.330  62.410  96.783  1.00  0.00           O
ATOM    871  OE2 GLU A  49      61.380  60.200  96.963  1.00  0.00           O
ATOM    872  C   GLU A  49      65.960  64.170  96.663  1.00  0.00           C
ATOM    873  O   GLU A  49      66.280  64.230  95.473  1.00  0.00           O
ATOM    874  N   ILE A  50      66.070  65.260  97.453  1.00  0.00           N
ATOM    876  CA  ILE A  50      66.770  66.470  97.043  1.00  0.00           C
ATOM    878  CB  ILE A  50      66.690  67.620  98.063  1.00  0.00           C
ATOM    880  CG2 ILE A  50      67.440  68.850  97.503  1.00  0.00           C
ATOM    884  CG1 ILE A  50      65.250  68.060  98.423  1.00  0.00           C
ATOM    887  CD  ILE A  50      64.360  68.430  97.233  1.00  0.00           C
ATOM    891  C   ILE A  50      68.230  66.180  96.673  1.00  0.00           C
ATOM    892  O   ILE A  50      68.670  66.640  95.613  1.00  0.00           O
ATOM    893  N   LYS A  51      69.000  65.380  97.433  1.00  0.00           N
ATOM    895  CA  LYS A  51      70.330  64.920  97.023  1.00  0.00           C
ATOM    897  CB  LYS A  51      70.980  63.970  98.083  1.00  0.00           C
ATOM    900  CG  LYS A  51      71.240  64.620  99.453  1.00  0.00           C
ATOM    903  CD  LYS A  51      71.510  63.650 100.613  1.00  0.00           C
ATOM    906  CE  LYS A  51      72.960  63.720 101.103  1.00  0.00           C
ATOM    909  NZ  LYS A  51      73.160  63.070 102.423  1.00  0.00           N
ATOM    913  C   LYS A  51      70.350  64.170  95.693  1.00  0.00           C
ATOM    914  O   LYS A  51      71.150  64.470  94.813  1.00  0.00           O
ATOM    915  N   ALA A  52      69.450  63.190  95.503  1.00  0.00           N
ATOM    917  CA  ALA A  52      69.390  62.360  94.313  1.00  0.00           C
ATOM    919  CB  ALA A  52      68.270  61.320  94.503  1.00  0.00           C
ATOM    923  C   ALA A  52      69.080  63.110  93.043  1.00  0.00           C
ATOM    924  O   ALA A  52      69.710  62.950  91.993  1.00  0.00           O
ATOM    925  N   LYS A  53      68.060  63.980  93.103  1.00  0.00           N
ATOM    927  CA  LYS A  53      67.730  64.890  92.043  1.00  0.00           C
ATOM    929  CB  LYS A  53      66.430  65.650  92.383  1.00  0.00           C
ATOM    932  CG  LYS A  53      65.150  64.800  92.453  1.00  0.00           C
ATOM    935  CD  LYS A  53      64.000  65.680  92.953  1.00  0.00           C
ATOM    938  CE  LYS A  53      62.570  65.170  92.803  1.00  0.00           C
ATOM    941  NZ  LYS A  53      62.220  64.960  91.393  1.00  0.00           N
ATOM    945  C   LYS A  53      68.830  65.890  91.753  1.00  0.00           C
ATOM    946  O   LYS A  53      69.210  66.080  90.603  1.00  0.00           O
ATOM    947  N   ALA A  54      69.400  66.520  92.793  1.00  0.00           N
ATOM    949  CA  ALA A  54      70.410  67.530  92.623  1.00  0.00           C
ATOM    951  CB  ALA A  54      70.640  68.220  93.973  1.00  0.00           C
ATOM    955  C   ALA A  54      71.700  67.070  91.933  1.00  0.00           C
ATOM    956  O   ALA A  54      72.190  67.750  91.043  1.00  0.00           O
ATOM    957  N   VAL A  55      72.230  65.870  92.253  1.00  0.00           N
ATOM    959  CA  VAL A  55      73.320  65.280  91.483  1.00  0.00           C
ATOM    961  CB  VAL A  55      73.950  64.070  92.173  1.00  0.00           C
ATOM    963  CG1 VAL A  55      73.250  62.750  91.863  1.00  0.00           C
ATOM    967  CG2 VAL A  55      75.460  64.050  91.863  1.00  0.00           C
ATOM    971  C   VAL A  55      72.960  64.930  90.043  1.00  0.00           C
ATOM    972  O   VAL A  55      73.730  65.150  89.113  1.00  0.00           O
ATOM    973  N   ALA A  56      71.720  64.440  89.793  1.00  0.00           N
ATOM    975  CA  ALA A  56      71.210  64.130  88.473  1.00  0.00           C
ATOM    977  CB  ALA A  56      69.840  63.430  88.603  1.00  0.00           C
ATOM    981  C   ALA A  56      71.040  65.370  87.623  1.00  0.00           C
ATOM    982  O   ALA A  56      71.110  65.340  86.383  1.00  0.00           O
ATOM    983  N   ALA A  57      70.840  66.500  88.303  1.00  0.00           N
ATOM    985  CA  ALA A  57      70.810  67.810  87.733  1.00  0.00           C
ATOM    987  CB  ALA A  57      69.890  68.640  88.633  1.00  0.00           C
ATOM    991  C   ALA A  57      72.200  68.420  87.573  1.00  0.00           C
ATOM    992  O   ALA A  57      72.410  69.330  86.773  1.00  0.00           O
ATOM    993  N   LYS A  58      73.220  67.880  88.273  1.00  0.00           N
ATOM    995  CA  LYS A  58      74.620  68.280  88.213  1.00  0.00           C
ATOM    997  CB  LYS A  58      75.280  68.340  86.813  1.00  0.00           C
ATOM   1000  CG  LYS A  58      75.400  66.960  86.143  1.00  0.00           C
ATOM   1003  CD  LYS A  58      75.810  67.080  84.673  1.00  0.00           C
ATOM   1006  CE  LYS A  58      74.780  67.820  83.813  1.00  0.00           C
ATOM   1009  NZ  LYS A  58      73.520  67.080  83.793  1.00  0.00           N
ATOM   1013  C   LYS A  58      74.930  69.530  89.013  1.00  0.00           C
ATOM   1014  O   LYS A  58      75.950  70.190  88.813  1.00  0.00           O
ATOM   1015  N   ALA A  59      74.080  69.850  89.993  1.00  0.00           N
ATOM   1017  CA  ALA A  59      74.460  70.620  91.143  1.00  0.00           C
ATOM   1019  CB  ALA A  59      73.190  70.960  91.913  1.00  0.00           C
ATOM   1023  C   ALA A  59      75.440  69.910  92.063  1.00  0.00           C
ATOM   1024  O   ALA A  59      75.290  68.750  92.423  1.00  0.00           O
ATOM   1025  N   ASP A  60      76.460  70.650  92.533  1.00  0.00           N
ATOM   1027  CA  ASP A  60      77.360  70.230  93.573  1.00  0.00           C
ATOM   1029  CB  ASP A  60      78.590  71.190  93.603  1.00  0.00           C
ATOM   1032  CG  ASP A  60      79.530  71.140  92.403  1.00  0.00           C
ATOM   1033  OD1 ASP A  60      79.310  70.370  91.443  1.00  0.00           O
ATOM   1034  OD2 ASP A  60      80.550  71.870  92.503  1.00  0.00           O
ATOM   1035  C   ASP A  60      76.670  70.290  94.933  1.00  0.00           C
ATOM   1036  O   ASP A  60      77.090  69.650  95.913  1.00  0.00           O
ATOM   1037  N   TYR A  61      75.570  71.080  95.053  1.00  0.00           N
ATOM   1039  CA  TYR A  61      74.960  71.370  96.343  1.00  0.00           C
ATOM   1041  CB  TYR A  61      75.650  72.540  97.083  1.00  0.00           C
ATOM   1044  CG  TYR A  61      77.140  72.430  97.253  1.00  0.00           C
ATOM   1045  CD1 TYR A  61      77.660  71.840  98.403  1.00  0.00           C
ATOM   1047  CE1 TYR A  61      79.030  71.680  98.573  1.00  0.00           C
ATOM   1049  CZ  TYR A  61      79.910  72.110  97.573  1.00  0.00           C
ATOM   1050  OH  TYR A  61      81.290  71.870  97.693  1.00  0.00           O
ATOM   1052  CD2 TYR A  61      78.020  72.940  96.293  1.00  0.00           C
ATOM   1054  CE2 TYR A  61      79.410  72.760  96.433  1.00  0.00           C
ATOM   1056  C   TYR A  61      73.480  71.760  96.283  1.00  0.00           C
ATOM   1057  O   TYR A  61      72.970  72.180  95.243  1.00  0.00           O
ATOM   1058  N   TYR A  62      72.750  71.660  97.433  1.00  0.00           N
ATOM   1060  CA  TYR A  62      71.350  72.050  97.533  1.00  0.00           C
ATOM   1062  CB  TYR A  62      70.410  70.820  97.383  1.00  0.00           C
ATOM   1065  CG  TYR A  62      70.550  69.840  98.533  1.00  0.00           C
ATOM   1066  CD1 TYR A  62      71.530  68.850  98.473  1.00  0.00           C
ATOM   1068  CE1 TYR A  62      71.690  67.960  99.543  1.00  0.00           C
ATOM   1070  CZ  TYR A  62      70.840  68.020 100.653  1.00  0.00           C
ATOM   1071  OH  TYR A  62      71.020  67.110 101.713  1.00  0.00           O
ATOM   1073  CD2 TYR A  62      69.710  69.920  99.663  1.00  0.00           C
ATOM   1075  CE2 TYR A  62      69.850  69.000 100.713  1.00  0.00           C
ATOM   1077  C   TYR A  62      70.990  72.770  98.843  1.00  0.00           C
ATOM   1078  O   TYR A  62      71.590  72.590  99.903  1.00  0.00           O
ATOM   1079  N   VAL A  63      69.900  73.580  98.783  1.00  0.00           N
ATOM   1081  CA  VAL A  63      69.250  74.290  99.873  1.00  0.00           C
ATOM   1083  CB  VAL A  63      69.010  75.790  99.603  1.00  0.00           C
ATOM   1085  CG1 VAL A  63      68.690  76.550 100.913  1.00  0.00           C
ATOM   1089  CG2 VAL A  63      70.260  76.330  98.953  1.00  0.00           C
ATOM   1093  C   VAL A  63      67.860  73.770  99.973  1.00  0.00           C
ATOM   1094  O   VAL A  63      67.170  73.680  98.963  1.00  0.00           O
ATOM   1095  N   VAL A  64      67.350  73.530 101.183  1.00  0.00           N
ATOM   1097  CA  VAL A  64      65.920  73.440 101.383  1.00  0.00           C
ATOM   1099  CB  VAL A  64      65.620  72.430 102.433  1.00  0.00           C
ATOM   1101  CG1 VAL A  64      64.130  72.330 102.813  1.00  0.00           C
ATOM   1105  CG2 VAL A  64      66.110  71.110 101.853  1.00  0.00           C
ATOM   1109  C   VAL A  64      65.360  74.780 101.723  1.00  0.00           C
ATOM   1110  O   VAL A  64      65.660  75.390 102.763  1.00  0.00           O
ATOM   1111  N   VAL A  65      64.540  75.320 100.813  1.00  0.00           N
ATOM   1113  CA  VAL A  65      63.900  76.610 100.953  1.00  0.00           C
ATOM   1115  CB  VAL A  65      63.230  77.000  99.653  1.00  0.00           C
ATOM   1117  CG1 VAL A  65      62.570  78.380  99.783  1.00  0.00           C
ATOM   1121  CG2 VAL A  65      64.300  77.020  98.563  1.00  0.00           C
ATOM   1125  C   VAL A  65      62.830  76.550 102.003  1.00  0.00           C
ATOM   1126  O   VAL A  65      62.770  77.340 102.943  1.00  0.00           O
ATOM   1127  N   MET A  66      61.970  75.540 101.833  1.00  0.00           N
ATOM   1129  CA  MET A  66      60.780  75.380 102.613  1.00  0.00           C
ATOM   1131  CB  MET A  66      59.770  76.520 102.303  1.00  0.00           C
ATOM   1134  CG  MET A  66      58.460  76.540 103.123  1.00  0.00           C
ATOM   1137  SD  MET A  66      57.590  78.140 103.043  1.00  0.00           S
ATOM   1138  CE  MET A  66      56.900  77.880 101.393  1.00  0.00           C
ATOM   1142  C   MET A  66      60.240  73.990 102.333  1.00  0.00           C
ATOM   1143  O   MET A  66      60.670  73.320 101.383  1.00  0.00           O
ATOM   1144  N   VAL A  67      59.310  73.540 103.173  1.00  0.00           N
ATOM   1146  CA  VAL A  67      58.380  72.460 102.903  1.00  0.00           C
ATOM   1148  CB  VAL A  67      58.620  71.250 103.803  1.00  0.00           C
ATOM   1150  CG1 VAL A  67      59.930  70.600 103.353  1.00  0.00           C
ATOM   1154  CG2 VAL A  67      58.680  71.640 105.293  1.00  0.00           C
ATOM   1158  C   VAL A  67      56.980  73.020 103.123  1.00  0.00           C
ATOM   1159  O   VAL A  67      56.770  73.780 104.063  1.00  0.00           O
ATOM   1160  N   ASP A  68      56.000  72.700 102.253  1.00  0.00           N
ATOM   1162  CA  ASP A  68      54.620  73.140 102.403  1.00  0.00           C
ATOM   1164  CB  ASP A  68      54.360  74.600 101.863  1.00  0.00           C
ATOM   1167  CG  ASP A  68      53.070  75.300 102.283  1.00  0.00           C
ATOM   1168  OD1 ASP A  68      52.090  74.650 102.733  1.00  0.00           O
ATOM   1169  OD2 ASP A  68      52.980  76.540 102.093  1.00  0.00           O
ATOM   1170  C   ASP A  68      53.700  72.040 101.853  1.00  0.00           C
ATOM   1171  O   ASP A  68      54.170  71.060 101.293  1.00  0.00           O
ATOM   1172  N   GLU A  69      52.380  72.110 102.083  1.00  0.00           N
ATOM   1174  CA  GLU A  69      51.460  70.980 102.243  1.00  0.00           C
ATOM   1176  CB  GLU A  69      50.470  71.240 103.423  1.00  0.00           C
ATOM   1179  CG  GLU A  69      50.860  70.550 104.753  1.00  0.00           C
ATOM   1182  CD  GLU A  69      50.720  69.030 104.783  1.00  0.00           C
ATOM   1183  OE1 GLU A  69      50.950  68.330 103.763  1.00  0.00           O
ATOM   1184  OE2 GLU A  69      50.320  68.520 105.863  1.00  0.00           O
ATOM   1185  C   GLU A  69      50.670  70.640 100.993  1.00  0.00           C
ATOM   1186  O   GLU A  69      49.470  70.430 101.073  1.00  0.00           O
ATOM   1187  N   THR A  70      51.290  70.730  99.803  1.00  0.00           N
ATOM   1189  CA  THR A  70      50.700  70.540  98.463  1.00  0.00           C
ATOM   1191  CB  THR A  70      51.150  69.280  97.713  1.00  0.00           C
ATOM   1193  OG1 THR A  70      52.480  68.890  98.003  1.00  0.00           O
ATOM   1195  CG2 THR A  70      51.120  69.580  96.203  1.00  0.00           C
ATOM   1199  C   THR A  70      49.180  70.620  98.333  1.00  0.00           C
ATOM   1200  O   THR A  70      48.510  69.670  97.913  1.00  0.00           O
ATOM   1201  N   ILE A  71      48.560  71.750  98.713  1.00  0.00           N
ATOM   1203  CA  ILE A  71      47.100  71.950  98.703  1.00  0.00           C
ATOM   1205  CB  ILE A  71      46.360  71.630  97.393  1.00  0.00           C
ATOM   1207  CG2 ILE A  71      47.200  72.000  96.143  1.00  0.00           C
ATOM   1211  CG1 ILE A  71      45.020  72.400  97.373  1.00  0.00           C
ATOM   1214  CD  ILE A  71      43.790  71.540  97.603  1.00  0.00           C
ATOM   1218  C   ILE A  71      46.350  71.240  99.843  1.00  0.00           C
ATOM   1219  O   ILE A  71      45.470  71.810 100.493  1.00  0.00           O
ATOM   1220  N   VAL A  72      46.700  69.970 100.103  1.00  0.00           N
ATOM   1222  CA  VAL A  72      46.000  69.000 100.923  1.00  0.00           C
ATOM   1224  CB  VAL A  72      45.540  67.800 100.093  1.00  0.00           C
ATOM   1226  CG1 VAL A  72      45.180  66.550 100.943  1.00  0.00           C
ATOM   1230  CG2 VAL A  72      44.320  68.230  99.263  1.00  0.00           C
ATOM   1234  C   VAL A  72      46.930  68.510 102.003  1.00  0.00           C
ATOM   1235  O   VAL A  72      48.040  68.070 101.713  1.00  0.00           O
ATOM   1236  N   THR A  73      46.510  68.540 103.283  1.00  0.00           N
ATOM   1238  CA  THR A  73      47.350  68.040 104.363  1.00  0.00           C
ATOM   1240  CB  THR A  73      46.850  68.280 105.793  1.00  0.00           C
ATOM   1242  OG1 THR A  73      45.640  67.600 106.083  1.00  0.00           O
ATOM   1244  CG2 THR A  73      46.590  69.780 106.013  1.00  0.00           C
ATOM   1248  C   THR A  73      47.690  66.580 104.223  1.00  0.00           C
ATOM   1249  O   THR A  73      46.860  65.740 103.853  1.00  0.00           O
ATOM   1250  N   GLY A  74      48.940  66.220 104.523  1.00  0.00           N
ATOM   1252  CA  GLY A  74      49.380  64.850 104.413  1.00  0.00           C
ATOM   1255  C   GLY A  74      49.810  64.460 103.023  1.00  0.00           C
ATOM   1256  O   GLY A  74      50.170  63.300 102.803  1.00  0.00           O
ATOM   1257  N   GLN A  75      49.890  65.420 102.083  1.00  0.00           N
ATOM   1259  CA  GLN A  75      50.790  65.320 100.953  1.00  0.00           C
ATOM   1261  CB  GLN A  75      50.090  65.100  99.593  1.00  0.00           C
ATOM   1264  CG  GLN A  75      51.090  64.870  98.423  1.00  0.00           C
ATOM   1267  CD  GLN A  75      51.930  63.600  98.613  1.00  0.00           C
ATOM   1268  OE1 GLN A  75      51.460  62.580  99.113  1.00  0.00           O
ATOM   1269  NE2 GLN A  75      53.230  63.670  98.243  1.00  0.00           N
ATOM   1272  C   GLN A  75      51.550  66.620 100.873  1.00  0.00           C
ATOM   1273  O   GLN A  75      50.980  67.630 100.483  1.00  0.00           O
ATOM   1274  N   TRP A  76      52.860  66.630 101.203  1.00  0.00           N
ATOM   1276  CA  TRP A  76      53.620  67.850 101.253  1.00  0.00           C
ATOM   1278  CB  TRP A  76      54.170  68.200 102.673  1.00  0.00           C
ATOM   1281  CG  TRP A  76      54.970  67.170 103.393  1.00  0.00           C
ATOM   1282  CD1 TRP A  76      54.480  66.340 104.363  1.00  0.00           C
ATOM   1284  NE1 TRP A  76      55.500  65.590 104.893  1.00  0.00           N
ATOM   1286  CE2 TRP A  76      56.680  65.960 104.323  1.00  0.00           C
ATOM   1287  CD2 TRP A  76      56.390  66.970 103.373  1.00  0.00           C
ATOM   1288  CE3 TRP A  76      57.440  67.590 102.693  1.00  0.00           C
ATOM   1290  CZ3 TRP A  76      58.750  67.190 102.963  1.00  0.00           C
ATOM   1292  CZ2 TRP A  76      57.970  65.580 104.613  1.00  0.00           C
ATOM   1294  CH2 TRP A  76      59.010  66.190 103.903  1.00  0.00           C
ATOM   1296  C   TRP A  76      54.700  67.810 100.203  1.00  0.00           C
ATOM   1297  O   TRP A  76      54.970  66.790  99.573  1.00  0.00           O
ATOM   1298  N   TYR A  77      55.310  68.960  99.923  1.00  0.00           N
ATOM   1300  CA  TYR A  77      56.370  69.070  98.963  1.00  0.00           C
ATOM   1302  CB  TYR A  77      55.920  69.880  97.703  1.00  0.00           C
ATOM   1305  CG  TYR A  77      55.580  71.330  97.943  1.00  0.00           C
ATOM   1306  CD1 TYR A  77      56.480  72.350  97.623  1.00  0.00           C
ATOM   1308  CE1 TYR A  77      56.100  73.700  97.703  1.00  0.00           C
ATOM   1310  CZ  TYR A  77      54.820  74.030  98.153  1.00  0.00           C
ATOM   1311  OH  TYR A  77      54.460  75.380  98.253  1.00  0.00           O
ATOM   1313  CD2 TYR A  77      54.290  71.690  98.373  1.00  0.00           C
ATOM   1315  CE2 TYR A  77      53.920  73.030  98.493  1.00  0.00           C
ATOM   1317  C   TYR A  77      57.570  69.680  99.633  1.00  0.00           C
ATOM   1318  O   TYR A  77      57.480  70.310 100.673  1.00  0.00           O
ATOM   1319  N   SER A  78      58.750  69.490  99.013  1.00  0.00           N
ATOM   1321  CA  SER A  78      59.920  70.280  99.363  1.00  0.00           C
ATOM   1323  CB  SER A  78      61.030  69.490 100.133  1.00  0.00           C
ATOM   1326  OG  SER A  78      61.600  68.410  99.423  1.00  0.00           O
ATOM   1328  C   SER A  78      60.430  70.980  98.113  1.00  0.00           C
ATOM   1329  O   SER A  78      60.620  70.370  97.063  1.00  0.00           O
ATOM   1330  N   GLN A  79      60.600  72.310  98.223  1.00  0.00           N
ATOM   1332  CA  GLN A  79      61.170  73.150  97.193  1.00  0.00           C
ATOM   1334  CB  GLN A  79      60.390  74.470  96.913  1.00  0.00           C
ATOM   1337  CG  GLN A  79      61.050  75.350  95.823  1.00  0.00           C
ATOM   1340  CD  GLN A  79      60.340  76.690  95.583  1.00  0.00           C
ATOM   1341  OE1 GLN A  79      59.450  77.140  96.293  1.00  0.00           O
ATOM   1342  NE2 GLN A  79      60.790  77.390  94.523  1.00  0.00           N
ATOM   1345  C   GLN A  79      62.600  73.490  97.593  1.00  0.00           C
ATOM   1346  O   GLN A  79      62.890  73.960  98.693  1.00  0.00           O
ATOM   1347  N   ALA A  80      63.550  73.170  96.723  1.00  0.00           N
ATOM   1349  CA  ALA A  80      64.960  73.260  97.003  1.00  0.00           C
ATOM   1351  CB  ALA A  80      65.640  71.880  96.973  1.00  0.00           C
ATOM   1355  C   ALA A  80      65.610  74.140  95.973  1.00  0.00           C
ATOM   1356  O   ALA A  80      65.250  74.120  94.803  1.00  0.00           O
ATOM   1357  N   ILE A  81      66.620  74.920  96.383  1.00  0.00           N
ATOM   1359  CA  ILE A  81      67.500  75.600  95.443  1.00  0.00           C
ATOM   1361  CB  ILE A  81      67.930  76.980  95.953  1.00  0.00           C
ATOM   1363  CG2 ILE A  81      69.400  77.290  95.623  1.00  0.00           C
ATOM   1367  CG1 ILE A  81      67.050  78.070  95.323  1.00  0.00           C
ATOM   1370  CD  ILE A  81      65.640  78.150  95.883  1.00  0.00           C
ATOM   1374  C   ILE A  81      68.690  74.690  95.203  1.00  0.00           C
ATOM   1375  O   ILE A  81      69.170  74.080  96.163  1.00  0.00           O
ATOM   1376  N   LEU A  82      69.200  74.600  93.963  1.00  0.00           N
ATOM   1378  CA  LEU A  82      70.400  73.830  93.693  1.00  0.00           C
ATOM   1380  CB  LEU A  82      70.100  72.770  92.623  1.00  0.00           C
ATOM   1383  CG  LEU A  82      68.910  71.820  92.903  1.00  0.00           C
ATOM   1385  CD1 LEU A  82      68.990  70.670  91.903  1.00  0.00           C
ATOM   1389  CD2 LEU A  82      68.900  71.250  94.323  1.00  0.00           C
ATOM   1393  C   LEU A  82      71.530  74.740  93.223  1.00  0.00           C
ATOM   1394  O   LEU A  82      71.300  75.800  92.663  1.00  0.00           O
ATOM   1395  N   TYR A  83      72.810  74.350  93.463  1.00  0.00           N
ATOM   1397  CA  TYR A  83      73.970  75.140  93.053  1.00  0.00           C
ATOM   1399  CB  TYR A  83      74.720  75.810  94.223  1.00  0.00           C
ATOM   1402  CG  TYR A  83      73.850  76.760  94.943  1.00  0.00           C
ATOM   1403  CD1 TYR A  83      73.340  76.410  96.193  1.00  0.00           C
ATOM   1405  CE1 TYR A  83      72.690  77.360  96.973  1.00  0.00           C
ATOM   1407  CZ  TYR A  83      72.450  78.630  96.473  1.00  0.00           C
ATOM   1408  OH  TYR A  83      71.730  79.570  97.223  1.00  0.00           O
ATOM   1410  CD2 TYR A  83      73.640  78.060  94.443  1.00  0.00           C
ATOM   1412  CE2 TYR A  83      72.910  78.980  95.213  1.00  0.00           C
ATOM   1414  C   TYR A  83      75.070  74.330  92.413  1.00  0.00           C
ATOM   1415  O   TYR A  83      75.410  73.250  92.883  1.00  0.00           O
ATOM   1416  N   ARG A  84      75.690  74.890  91.363  1.00  0.00           N
ATOM   1418  CA  ARG A  84      76.910  74.400  90.793  1.00  0.00           C
ATOM   1420  CB  ARG A  84      76.740  74.340  89.283  1.00  0.00           C
ATOM   1423  CG  ARG A  84      77.960  73.840  88.503  1.00  0.00           C
ATOM   1426  CD  ARG A  84      77.950  74.390  87.083  1.00  0.00           C
ATOM   1429  NE  ARG A  84      79.140  73.820  86.393  1.00  0.00           N
ATOM   1431  CZ  ARG A  84      79.380  74.000  85.103  1.00  0.00           C
ATOM   1432  NH1 ARG A  84      78.520  74.450  84.213  1.00  0.00           N
ATOM   1435  NH2 ARG A  84      80.540  73.620  84.623  1.00  0.00           N
ATOM   1438  C   ARG A  84      78.080  75.330  91.193  1.00  0.00           C
ATOM   1439  OT1 ARG A  84      78.080  76.560  90.943  1.00  0.00           O
ATOM   1440  OT2 ARG A  84      79.010  74.820  91.863  1.00  0.00           O
ATOM   1441  NH3 POPEB  85     112.200  51.020  86.553  1.00  0.00           N
ATOM   1445  C12 POPEB  85     113.640  51.190  86.843  1.00  0.00           C
ATOM   1448  C11 POPEB  85     114.230  52.310  85.973  1.00  0.00           C
ATOM   1451  P   POPEB  85     113.100  54.380  87.143  1.00  0.00           P
ATOM   1452  O13 POPEB  85     114.310  54.350  88.003  1.00  0.00           O
ATOM   1453  O14 POPEB  85     111.800  53.860  87.603  1.00  0.00           O
ATOM   1454  O11 POPEB  85     112.900  55.840  86.543  1.00  0.00           O
ATOM   1455  O12 POPEB  85     113.430  53.480  85.893  1.00  0.00           O
ATOM   1456  C1  POPEB  85     113.280  56.200  85.213  1.00  0.00           C
ATOM   1459  C2  POPEB  85     112.330  55.610  84.123  1.00  0.00           C
ATOM   1461  O21 POPEB  85     112.920  55.650  82.823  1.00  0.00           O
ATOM   1462  C21 POPEB  85     113.120  56.840  82.283  1.00  0.00           C
ATOM   1463  O22 POPEB  85     112.950  57.920  82.823  1.00  0.00           O
ATOM   1464  C22 POPEB  85     113.640  56.670  80.873  1.00  0.00           C
ATOM   1467  C3  POPEB  85     110.870  56.140  84.163  1.00  0.00           C
ATOM   1470  O31 POPEB  85     110.000  55.180  83.533  1.00  0.00           O
ATOM   1471  C31 POPEB  85     110.000  55.210  82.203  1.00  0.00           C
ATOM   1472  O32 POPEB  85     110.350  56.140  81.513  1.00  0.00           O
ATOM   1473  C32 POPEB  85     109.540  53.860  81.673  1.00  0.00           C
ATOM   1476  C23 POPEB  85     113.000  57.650  79.863  1.00  0.00           C
ATOM   1479  C24 POPEB  85     113.600  57.320  78.493  1.00  0.00           C
ATOM   1482  C25 POPEB  85     113.070  58.110  77.293  1.00  0.00           C
ATOM   1485  C26 POPEB  85     111.570  57.930  77.083  1.00  0.00           C
ATOM   1488  C27 POPEB  85     111.100  58.450  75.713  1.00  0.00           C
ATOM   1491  C28 POPEB  85     109.600  58.240  75.503  1.00  0.00           C
ATOM   1494  C29 POPEB  85     109.100  58.930  74.263  1.00  0.00           C
ATOM   1496 0C21 POPEB  85     108.670  58.300  73.153  1.00  0.00           C
ATOM   1498 1C21 POPEB  85     108.680  56.810  72.973  1.00  0.00           C
ATOM   1501 2C21 POPEB  85     107.960  56.410  71.673  1.00  0.00           C
ATOM   1504 3C21 POPEB  85     108.210  54.950  71.313  1.00  0.00           C
ATOM   1507 4C21 POPEB  85     107.870  54.630  69.853  1.00  0.00           C
ATOM   1510 5C21 POPEB  85     106.410  54.240  69.583  1.00  0.00           C
ATOM   1513 6C21 POPEB  85     105.410  55.370  69.843  1.00  0.00           C
ATOM   1516 7C21 POPEB  85     104.070  55.140  69.133  1.00  0.00           C
ATOM   1519 8C21 POPEB  85     103.060  56.260  69.393  1.00  0.00           C
ATOM   1523  C33 POPEB  85     109.610  53.730  80.143  1.00  0.00           C
ATOM   1526  C34 POPEB  85     111.020  53.750  79.543  1.00  0.00           C
ATOM   1529  C35 POPEB  85     111.010  53.540  78.023  1.00  0.00           C
ATOM   1532  C36 POPEB  85     110.790  52.090  77.583  1.00  0.00           C
ATOM   1535  C37 POPEB  85     110.290  51.990  76.143  1.00  0.00           C
ATOM   1538  C38 POPEB  85     109.680  50.630  75.773  1.00  0.00           C
ATOM   1541  C39 POPEB  85     109.090  50.670  74.363  1.00  0.00           C
ATOM   1544 0C31 POPEB  85     108.530  49.330  73.903  1.00  0.00           C
ATOM   1547 1C31 POPEB  85     108.050  49.410  72.453  1.00  0.00           C
ATOM   1550 2C31 POPEB  85     107.660  48.060  71.843  1.00  0.00           C
ATOM   1553 3C31 POPEB  85     107.780  48.050  70.313  1.00  0.00           C
ATOM   1556 4C31 POPEB  85     107.030  49.190  69.613  1.00  0.00           C
ATOM   1559 5C31 POPEB  85     107.370  49.250  68.123  1.00  0.00           C
ATOM   1562 6C31 POPEB  85     106.820  50.480  67.413  1.00  0.00           C
ATOM   1566  NH3 POPEC  86     127.710  31.730  44.453  1.00  0.00           N
ATOM   1570  C12 POPEC  86     128.510  30.480  44.253  1.00  0.00           C
ATOM   1573  C11 POPEC  86     129.780  30.680  43.473  1.00  0.00           C
ATOM   1576  P   POPEC  86     131.850  29.250  44.083  1.00  0.00           P
ATOM   1577  O13 POPEC  86     132.280  27.840  43.933  1.00  0.00           O
ATOM   1578  O14 POPEC  86     132.700  30.300  43.473  1.00  0.00           O
ATOM   1579  O11 POPEC  86     131.630  29.560  45.643  1.00  0.00           O
ATOM   1580  O12 POPEC  86     130.420  29.410  43.473  1.00  0.00           O
ATOM   1581  C1  POPEC  86     131.460  28.440  46.533  1.00  0.00           C
ATOM   1584  C2  POPEC  86     131.440  28.810  48.063  1.00  0.00           C
ATOM   1586  O21 POPEC  86     130.450  28.020  48.743  1.00  0.00           O
ATOM   1587  C21 POPEC  86     130.730  26.730  48.923  1.00  0.00           C
ATOM   1588  O22 POPEC  86     131.730  26.170  48.503  1.00  0.00           O
ATOM   1589  C22 POPEC  86     129.670  26.150  49.873  1.00  0.00           C
ATOM   1592  C3  POPEC  86     131.110  30.300  48.333  1.00  0.00           C
ATOM   1595  O31 POPEC  86     131.270  30.660  49.723  1.00  0.00           O
ATOM   1596  C31 POPEC  86     130.160  31.010  50.363  1.00  0.00           C
ATOM   1597  O32 POPEC  86     129.030  30.770  49.973  1.00  0.00           O
ATOM   1598  C32 POPEC  86     130.460  31.810  51.633  1.00  0.00           C
ATOM   1601  C23 POPEC  86     129.340  24.630  49.803  1.00  0.00           C
ATOM   1604  C24 POPEC  86     130.130  23.700  50.723  1.00  0.00           C
ATOM   1607  C25 POPEC  86     129.330  22.520  51.313  1.00  0.00           C
ATOM   1610  C26 POPEC  86     128.470  22.930  52.513  1.00  0.00           C
ATOM   1613  C27 POPEC  86     127.960  21.730  53.323  1.00  0.00           C
ATOM   1616  C28 POPEC  86     127.320  22.100  54.683  1.00  0.00           C
ATOM   1619  C29 POPEC  86     128.330  22.590  55.683  1.00  0.00           C
ATOM   1621 0C21 POPEC  86     128.070  23.120  56.893  1.00  0.00           C
ATOM   1623 1C21 POPEC  86     126.710  23.330  57.503  1.00  0.00           C
ATOM   1626 2C21 POPEC  86     126.460  22.340  58.653  1.00  0.00           C
ATOM   1629 3C21 POPEC  86     125.080  22.500  59.303  1.00  0.00           C
ATOM   1632 4C21 POPEC  86     125.050  21.980  60.743  1.00  0.00           C
ATOM   1635 5C21 POPEC  86     123.680  22.120  61.413  1.00  0.00           C
ATOM   1638 6C21 POPEC  86     123.740  21.820  62.913  1.00  0.00           C
ATOM   1641 7C21 POPEC  86     122.390  21.970  63.623  1.00  0.00           C
ATOM   1644 8C21 POPEC  86     122.490  21.780  65.143  1.00  0.00           C
ATOM   1648  C33 POPEC  86     129.970  33.280  51.473  1.00  0.00           C
ATOM   1651  C34 POPEC  86     129.920  34.110  52.773  1.00  0.00           C
ATOM   1654  C35 POPEC  86     128.520  34.580  53.203  1.00  0.00           C
ATOM   1657  C36 POPEC  86     128.550  35.700  54.273  1.00  0.00           C
ATOM   1660  C37 POPEC  86     127.160  36.140  54.753  1.00  0.00           C
ATOM   1663  C38 POPEC  86     127.140  37.410  55.633  1.00  0.00           C
ATOM   1666  C39 POPEC  86     127.820  37.270  57.003  1.00  0.00           C
ATOM   1669 0C31 POPEC  86     126.850  37.180  58.193  1.00  0.00           C
ATOM   1672 1C31 POPEC  86     127.580  37.140  59.553  1.00  0.00           C
ATOM   1675 2C31 POPEC  86     126.700  36.830  60.763  1.00  0.00           C
ATOM   1678 3C31 POPEC  86     125.720  35.670  60.513  1.00  0.00           C
ATOM   1681 4C31 POPEC  86     125.020  35.170  61.783  1.00  0.00           C
ATOM   1684 5C31 POPEC  86     123.570  34.780  61.483  1.00  0.00           C
ATOM   1687 6C31 POPEC  86     122.880  34.120  62.673  1.00  0.00           C
ATOM   1691  NH3 POPED  87       4.580  72.730  49.583  1.00  0.00           N
ATOM   1695  C12 POPED  87       5.220  74.090  49.483  1.00  0.00           C
ATOM   1698  C11 POPED  87       4.250  75.180  49.023  1.00  0.00           C
ATOM   1701  P   POPED  87       3.810  77.600  49.923  1.00  0.00           P
ATOM   1702  O13 POPED  87       2.580  76.990  50.483  1.00  0.00           O
ATOM   1703  O14 POPED  87       3.550  78.510  48.793  1.00  0.00           O
ATOM   1704  O11 POPED  87       4.560  78.330  51.083  1.00  0.00           O
ATOM   1705  O12 POPED  87       4.760  76.460  49.443  1.00  0.00           O
ATOM   1706  C1  POPED  87       5.640  79.250  50.943  1.00  0.00           C
ATOM   1709  C2  POPED  87       6.220  79.600  52.353  1.00  0.00           C
ATOM   1711  O21 POPED  87       6.290  78.420  53.163  1.00  0.00           O
ATOM   1712  C21 POPED  87       7.260  77.590  52.873  1.00  0.00           C
ATOM   1713  O22 POPED  87       8.070  77.710  51.963  1.00  0.00           O
ATOM   1714  C22 POPED  87       7.360  76.510  53.943  1.00  0.00           C
ATOM   1717  C3  POPED  87       5.340  80.640  53.113  1.00  0.00           C
ATOM   1720  O31 POPED  87       5.560  80.550  54.543  1.00  0.00           O
ATOM   1721  C31 POPED  87       4.480  80.650  55.313  1.00  0.00           C
ATOM   1722  O32 POPED  87       3.390  81.060  54.933  1.00  0.00           O
ATOM   1723  C32 POPED  87       4.840  80.280  56.763  1.00  0.00           C
ATOM   1726  C23 POPED  87       7.270  77.090  55.373  1.00  0.00           C
ATOM   1729  C24 POPED  87       5.900  76.850  56.023  1.00  0.00           C
ATOM   1732  C25 POPED  87       5.650  75.410  56.493  1.00  0.00           C
ATOM   1735  C26 POPED  87       6.720  74.950  57.483  1.00  0.00           C
ATOM   1738  C27 POPED  87       6.410  73.670  58.253  1.00  0.00           C
ATOM   1741  C28 POPED  87       7.510  73.440  59.303  1.00  0.00           C
ATOM   1744  C29 POPED  87       7.450  72.090  59.973  1.00  0.00           C
ATOM   1746 0C21 POPED  87       7.130  71.840  61.253  1.00  0.00           C
ATOM   1748 1C21 POPED  87       6.710  72.790  62.343  1.00  0.00           C
ATOM   1751 2C21 POPED  87       5.450  72.250  63.033  1.00  0.00           C
ATOM   1754 3C21 POPED  87       5.040  73.080  64.253  1.00  0.00           C
ATOM   1757 4C21 POPED  87       3.670  72.640  64.793  1.00  0.00           C
ATOM   1760 5C21 POPED  87       3.150  73.500  65.953  1.00  0.00           C
ATOM   1763 6C21 POPED  87       3.950  73.350  67.243  1.00  0.00           C
ATOM   1766 7C21 POPED  87       3.180  73.910  68.443  1.00  0.00           C
ATOM   1769 8C21 POPED  87       3.810  73.610  69.803  1.00  0.00           C
ATOM   1773  C33 POPED  87       3.830  79.360  57.493  1.00  0.00           C
ATOM   1776  C34 POPED  87       2.420  79.930  57.683  1.00  0.00           C
ATOM   1779  C35 POPED  87       2.340  81.330  58.293  1.00  0.00           C
ATOM   1782  C36 POPED  87       2.970  81.490  59.683  1.00  0.00           C
ATOM   1785  C37 POPED  87       2.310  82.660  60.413  1.00  0.00           C
ATOM   1788  C38 POPED  87       3.020  83.180  61.663  1.00  0.00           C
ATOM   1791  C39 POPED  87       3.370  82.130  62.713  1.00  0.00           C
ATOM   1794 0C31 POPED  87       3.740  82.800  64.033  1.00  0.00           C
ATOM   1797 1C31 POPED  87       4.160  81.830  65.133  1.00  0.00           C
ATOM   1800 2C31 POPED  87       4.440  82.580  66.443  1.00  0.00           C
ATOM   1803 3C31 POPED  87       5.060  81.690  67.523  1.00  0.00           C
ATOM   1806 4C31 POPED  87       5.520  82.520  68.733  1.00  0.00           C
ATOM   1809 5C31 POPED  87       6.440  81.730  69.663  1.00  0.00           C
ATOM   1812 6C31 POPED  87       6.780  82.510  70.933  1.00  0.00           C
ATOM   1816  NH3 POPEE  88      57.660  22.060  47.893  1.00  0.00           N
ATOM   1820  C12 POPEE  88      57.070  20.700  48.123  1.00  0.00           C
ATOM   1823  C11 POPEE  88      56.370  20.180  46.843  1.00  0.00           C
ATOM   1826  P   POPEE  88      56.730  17.590  46.803  1.00  0.00           P
ATOM   1827  O13 POPEE  88      58.120  17.960  47.103  1.00  0.00           O
ATOM   1828  O14 POPEE  88      56.440  16.910  45.523  1.00  0.00           O
ATOM   1829  O11 POPEE  88      56.130  16.650  47.963  1.00  0.00           O
ATOM   1830  O12 POPEE  88      55.820  18.870  47.013  1.00  0.00           O
ATOM   1831  C1  POPEE  88      57.000  15.680  48.573  1.00  0.00           C
ATOM   1834  C2  POPEE  88      57.880  16.300  49.683  1.00  0.00           C
ATOM   1836  O21 POPEE  88      58.390  15.200  50.443  1.00  0.00           O
ATOM   1837  C21 POPEE  88      59.490  15.520  51.123  1.00  0.00           C
ATOM   1838  O22 POPEE  88      60.100  16.580  51.053  1.00  0.00           O
ATOM   1839  C22 POPEE  88      59.820  14.360  52.063  1.00  0.00           C
ATOM   1842  C3  POPEE  88      57.070  17.330  50.553  1.00  0.00           C
ATOM   1845  O31 POPEE  88      57.060  17.050  51.973  1.00  0.00           O
ATOM   1846  C31 POPEE  88      55.930  16.580  52.493  1.00  0.00           C
ATOM   1847  O32 POPEE  88      54.890  16.380  51.873  1.00  0.00           O
ATOM   1848  C32 POPEE  88      56.110  16.410  54.013  1.00  0.00           C
ATOM   1851  C23 POPEE  88      61.230  14.410  52.713  1.00  0.00           C
ATOM   1854  C24 POPEE  88      61.270  13.680  54.063  1.00  0.00           C
ATOM   1857  C25 POPEE  88      60.680  14.530  55.193  1.00  0.00           C
ATOM   1860  C26 POPEE  88      60.660  13.820  56.553  1.00  0.00           C
ATOM   1863  C27 POPEE  88      60.250  14.770  57.683  1.00  0.00           C
ATOM   1866  C28 POPEE  88      60.110  14.100  59.063  1.00  0.00           C
ATOM   1869  C29 POPEE  88      61.300  13.240  59.443  1.00  0.00           C
ATOM   1871 0C21 POPEE  88      62.100  13.400  60.503  1.00  0.00           C
ATOM   1873 1C21 POPEE  88      61.960  14.460  61.563  1.00  0.00           C
ATOM   1876 2C21 POPEE  88      63.130  14.490  62.553  1.00  0.00           C
ATOM   1879 3C21 POPEE  88      64.430  15.010  61.923  1.00  0.00           C
ATOM   1882 4C21 POPEE  88      65.420  15.550  62.973  1.00  0.00           C
ATOM   1885 5C21 POPEE  88      66.610  16.260  62.323  1.00  0.00           C
ATOM   1888 6C21 POPEE  88      67.620  16.760  63.353  1.00  0.00           C
ATOM   1891 7C21 POPEE  88      68.900  17.330  62.713  1.00  0.00           C
ATOM   1894 8C21 POPEE  88      69.800  18.060  63.713  1.00  0.00           C
ATOM   1898  C33 POPEE  88      55.010  17.130  54.833  1.00  0.00           C
ATOM   1901  C34 POPEE  88      55.210  17.060  56.363  1.00  0.00           C
ATOM   1904  C35 POPEE  88      55.510  15.640  56.863  1.00  0.00           C
ATOM   1907  C36 POPEE  88      55.240  15.330  58.343  1.00  0.00           C
ATOM   1910  C37 POPEE  88      56.430  15.560  59.293  1.00  0.00           C
ATOM   1913  C38 POPEE  88      56.340  14.700  60.573  1.00  0.00           C
ATOM   1916  C39 POPEE  88      57.410  15.030  61.623  1.00  0.00           C
ATOM   1919 0C31 POPEE  88      57.280  14.210  62.913  1.00  0.00           C
ATOM   1922 1C31 POPEE  88      58.290  14.620  63.993  1.00  0.00           C
ATOM   1925 2C31 POPEE  88      57.980  13.970  65.353  1.00  0.00           C
ATOM   1928 3C31 POPEE  88      58.910  14.430  66.483  1.00  0.00           C
ATOM   1931 4C31 POPEE  88      60.360  13.960  66.313  1.00  0.00           C
ATOM   1934 5C31 POPEE  88      61.170  14.050  67.603  1.00  0.00           C
ATOM   1937 6C31 POPEE  88      62.570  13.440  67.453  1.00  0.00           C
ATOM   1941  NH3 POPEF  89      13.980  54.850  54.213  1.00  0.00           N
ATOM   1945  C12 POPEF  89      13.820  54.590  55.683  1.00  0.00           C
ATOM   1948  C11 POPEF  89      15.080  55.060  56.443  1.00  0.00           C
ATOM   1951  P   POPEF  89      16.720  53.090  55.763  1.00  0.00           P
ATOM   1952  O13 POPEF  89      16.900  52.870  54.313  1.00  0.00           O
ATOM   1953  O14 POPEF  89      17.870  52.880  56.653  1.00  0.00           O
ATOM   1954  O11 POPEF  89      15.490  52.250  56.273  1.00  0.00           O
ATOM   1955  O12 POPEF  89      16.310  54.620  55.893  1.00  0.00           O
ATOM   1956  C1  POPEF  89      15.270  51.900  57.643  1.00  0.00           C
ATOM   1959  C2  POPEF  89      14.120  50.860  57.813  1.00  0.00           C
ATOM   1961  O21 POPEF  89      13.700  50.730  59.183  1.00  0.00           O
ATOM   1962  C21 POPEF  89      12.940  51.700  59.653  1.00  0.00           C
ATOM   1963  O22 POPEF  89      12.640  52.720  59.073  1.00  0.00           O
ATOM   1964  C22 POPEF  89      12.480  51.260  61.053  1.00  0.00           C
ATOM   1967  C3  POPEF  89      14.580  49.440  57.383  1.00  0.00           C
ATOM   1970  O31 POPEF  89      13.580  48.420  57.383  1.00  0.00           O
ATOM   1971  C31 POPEF  89      12.480  48.580  56.643  1.00  0.00           C
ATOM   1972  O32 POPEF  89      12.180  49.560  56.003  1.00  0.00           O
ATOM   1973  C32 POPEF  89      11.830  47.220  56.523  1.00  0.00           C
ATOM   1976  C23 POPEF  89      11.790  52.350  61.923  1.00  0.00           C
ATOM   1979  C24 POPEF  89      11.670  51.960  63.413  1.00  0.00           C
ATOM   1982  C25 POPEF  89      10.590  50.910  63.743  1.00  0.00           C
ATOM   1985  C26 POPEF  89      10.250  50.860  65.243  1.00  0.00           C
ATOM   1988  C27 POPEF  89       9.310  49.710  65.643  1.00  0.00           C
ATOM   1991  C28 POPEF  89       8.640  49.910  67.013  1.00  0.00           C
ATOM   1994  C29 POPEF  89       7.590  48.870  67.313  1.00  0.00           C
ATOM   1996 0C21 POPEF  89       6.950  48.690  68.493  1.00  0.00           C
ATOM   1998 1C21 POPEF  89       7.130  49.500  69.753  1.00  0.00           C
ATOM   2001 2C21 POPEF  89       7.540  48.640  70.963  1.00  0.00           C
ATOM   2004 3C21 POPEF  89       7.990  49.500  72.153  1.00  0.00           C
ATOM   2007 4C21 POPEF  89       8.500  48.680  73.353  1.00  0.00           C
ATOM   2010 5C21 POPEF  89       7.670  48.830  74.643  1.00  0.00           C
ATOM   2013 6C21 POPEF  89       7.550  50.280  75.143  1.00  0.00           C
ATOM   2016 7C21 POPEF  89       7.160  50.380  76.623  1.00  0.00           C
ATOM   2019 8C21 POPEF  89       6.870  51.820  77.073  1.00  0.00           C
ATOM   2023  C33 POPEF  89      10.370  47.210  56.973  1.00  0.00           C
ATOM   2026  C34 POPEF  89      10.140  47.250  58.483  1.00  0.00           C
ATOM   2029  C35 POPEF  89      10.740  46.030  59.163  1.00  0.00           C
ATOM   2032  C36 POPEF  89      10.150  45.770  60.543  1.00  0.00           C
ATOM   2035  C37 POPEF  89      10.560  44.390  61.053  1.00  0.00           C
ATOM   2038  C38 POPEF  89      10.180  44.140  62.513  1.00  0.00           C
ATOM   2041  C39 POPEF  89      10.910  45.090  63.463  1.00  0.00           C
ATOM   2044 0C31 POPEF  89      10.870  44.640  64.923  1.00  0.00           C
ATOM   2047 1C31 POPEF  89      11.550  45.680  65.813  1.00  0.00           C
ATOM   2050 2C31 POPEF  89      11.620  45.250  67.283  1.00  0.00           C
ATOM   2053 3C31 POPEF  89      12.130  46.390  68.183  1.00  0.00           C
ATOM   2056 4C31 POPEF  89      11.920  46.110  69.673  1.00  0.00           C
ATOM   2059 5C31 POPEF  89      12.230  47.310  70.563  1.00  0.00           C
ATOM   2062 6C31 POPEF  89      12.010  47.010  72.053  1.00  0.00           C
ATOM   2066  NH3 POPEG  90      49.660  58.050  51.473  1.00  0.00           N
ATOM   2070  C12 POPEG  90      48.510  57.940  52.413  1.00  0.00           C
ATOM   2073  C11 POPEG  90      47.210  58.420  51.723  1.00  0.00           C
ATOM   2076  P   POPEG  90      46.030  56.100  51.493  1.00  0.00           P
ATOM   2077  O13 POPEG  90      44.800  56.050  50.653  1.00  0.00           O
ATOM   2078  O14 POPEG  90      47.290  55.760  50.823  1.00  0.00           O
ATOM   2079  O11 POPEG  90      45.850  55.290  52.813  1.00  0.00           O
ATOM   2080  O12 POPEG  90      46.110  57.590  52.073  1.00  0.00           O
ATOM   2081  C1  POPEG  90      45.100  55.720  53.943  1.00  0.00           C
ATOM   2084  C2  POPEG  90      46.060  55.900  55.173  1.00  0.00           C
ATOM   2086  O21 POPEG  90      45.610  55.370  56.433  1.00  0.00           O
ATOM   2087  C21 POPEG  90      44.400  54.880  56.523  1.00  0.00           C
ATOM   2088  O22 POPEG  90      44.070  53.740  56.253  1.00  0.00           O
ATOM   2089  C22 POPEG  90      43.450  55.980  56.963  1.00  0.00           C
ATOM   2092  C3  POPEG  90      46.480  57.380  55.393  1.00  0.00           C
ATOM   2095  O31 POPEG  90      47.500  57.470  56.413  1.00  0.00           O
ATOM   2096  C31 POPEG  90      47.210  58.210  57.473  1.00  0.00           C
ATOM   2097  O32 POPEG  90      46.200  58.860  57.633  1.00  0.00           O
ATOM   2098  C32 POPEG  90      48.320  58.080  58.513  1.00  0.00           C
ATOM   2101  C23 POPEG  90      43.850  56.570  58.323  1.00  0.00           C
ATOM   2104  C24 POPEG  90      43.250  57.970  58.493  1.00  0.00           C
ATOM   2107  C25 POPEG  90      43.180  58.350  59.963  1.00  0.00           C
ATOM   2110  C26 POPEG  90      44.500  58.290  60.763  1.00  0.00           C
ATOM   2113  C27 POPEG  90      44.400  59.100  62.073  1.00  0.00           C
ATOM   2116  C28 POPEG  90      45.620  58.930  63.003  1.00  0.00           C
ATOM   2119  C29 POPEG  90      45.820  60.170  63.853  1.00  0.00           C
ATOM   2121 0C21 POPEG  90      45.630  60.300  65.183  1.00  0.00           C
ATOM   2123 1C21 POPEG  90      45.180  59.230  66.133  1.00  0.00           C
ATOM   2126 2C21 POPEG  90      45.260  59.710  67.603  1.00  0.00           C
ATOM   2129 3C21 POPEG  90      44.740  58.650  68.583  1.00  0.00           C
ATOM   2132 4C21 POPEG  90      43.750  59.190  69.633  1.00  0.00           C
ATOM   2135 5C21 POPEG  90      44.330  60.320  70.503  1.00  0.00           C
ATOM   2138 6C21 POPEG  90      43.420  60.720  71.673  1.00  0.00           C
ATOM   2141 7C21 POPEG  90      44.110  61.760  72.583  1.00  0.00           C
ATOM   2144 8C21 POPEG  90      43.370  62.060  73.893  1.00  0.00           C
ATOM   2148  C33 POPEG  90      49.210  59.340  58.583  1.00  0.00           C
ATOM   2151  C34 POPEG  90      50.500  59.140  59.403  1.00  0.00           C
ATOM   2154  C35 POPEG  90      50.300  58.700  60.863  1.00  0.00           C
ATOM   2157  C36 POPEG  90      49.790  59.800  61.793  1.00  0.00           C
ATOM   2160  C37 POPEG  90      49.910  59.380  63.273  1.00  0.00           C
ATOM   2163  C38 POPEG  90      49.560  60.510  64.243  1.00  0.00           C
ATOM   2166  C39 POPEG  90      49.840  60.140  65.703  1.00  0.00           C
ATOM   2169 0C31 POPEG  90      49.890  61.360  66.633  1.00  0.00           C
ATOM   2172 1C31 POPEG  90      50.810  61.080  67.833  1.00  0.00           C
ATOM   2175 2C31 POPEG  90      50.910  62.190  68.873  1.00  0.00           C
ATOM   2178 3C31 POPEG  90      51.820  61.750  70.033  1.00  0.00           C
ATOM   2181 4C31 POPEG  90      51.990  62.800  71.133  1.00  0.00           C
ATOM   2184 5C31 POPEG  90      52.890  62.290  72.263  1.00  0.00           C
ATOM   2187 6C31 POPEG  90      53.110  63.300  73.383  1.00  0.00           C
ATOM   2191  NH3 POPEH  91      36.420  22.500  49.713  1.00  0.00           N
ATOM   2195  C12 POPEH  91      35.090  21.860  49.493  1.00  0.00           C
ATOM   2198  C11 POPEH  91      35.210  20.370  49.793  1.00  0.00           C
ATOM   2201  P   POPEH  91      36.820  18.470  49.013  1.00  0.00           P
ATOM   2202  O13 POPEH  91      37.580  18.160  47.793  1.00  0.00           O
ATOM   2203  O14 POPEH  91      37.580  18.340  50.283  1.00  0.00           O
ATOM   2204  O11 POPEH  91      35.610  17.450  49.073  1.00  0.00           O
ATOM   2205  O12 POPEH  91      36.160  19.870  48.873  1.00  0.00           O
ATOM   2206  C1  POPEH  91      35.750  16.160  49.703  1.00  0.00           C
ATOM   2209  C2  POPEH  91      35.120  16.180  51.113  1.00  0.00           C
ATOM   2211  O21 POPEH  91      35.570  15.020  51.823  1.00  0.00           O
ATOM   2212  C21 POPEH  91      35.750  15.200  53.113  1.00  0.00           C
ATOM   2213  O22 POPEH  91      35.760  16.290  53.673  1.00  0.00           O
ATOM   2214  C22 POPEH  91      35.890  13.870  53.803  1.00  0.00           C
ATOM   2217  C3  POPEH  91      33.560  16.190  51.083  1.00  0.00           C
ATOM   2220  O31 POPEH  91      33.000  16.980  52.153  1.00  0.00           O
ATOM   2221  C31 POPEH  91      32.650  16.330  53.243  1.00  0.00           C
ATOM   2222  O32 POPEH  91      32.750  15.130  53.423  1.00  0.00           O
ATOM   2223  C32 POPEH  91      32.160  17.340  54.283  1.00  0.00           C
ATOM   2226  C23 POPEH  91      36.560  14.010  55.173  1.00  0.00           C
ATOM   2229  C24 POPEH  91      36.200  12.820  56.053  1.00  0.00           C
ATOM   2232  C25 POPEH  91      36.600  13.040  57.513  1.00  0.00           C
ATOM   2235  C26 POPEH  91      35.700  12.260  58.473  1.00  0.00           C
ATOM   2238  C27 POPEH  91      35.430  12.920  59.843  1.00  0.00           C
ATOM   2241  C28 POPEH  91      34.580  12.020  60.763  1.00  0.00           C
ATOM   2244  C29 POPEH  91      35.330  10.780  61.183  1.00  0.00           C
ATOM   2246 0C21 POPEH  91      35.510  10.330  62.433  1.00  0.00           C
ATOM   2248 1C21 POPEH  91      34.960  10.970  63.683  1.00  0.00           C
ATOM   2251 2C21 POPEH  91      33.540  10.450  63.963  1.00  0.00           C
ATOM   2254 3C21 POPEH  91      32.920  11.120  65.183  1.00  0.00           C
ATOM   2257 4C21 POPEH  91      31.510  10.580  65.493  1.00  0.00           C
ATOM   2260 5C21 POPEH  91      31.020  10.940  66.903  1.00  0.00           C
ATOM   2263 6C21 POPEH  91      31.890  10.290  67.983  1.00  0.00           C
ATOM   2266 7C21 POPEH  91      31.320  10.350  69.403  1.00  0.00           C
ATOM   2269 8C21 POPEH  91      32.200   9.530  70.353  1.00  0.00           C
ATOM   2273  C33 POPEH  91      32.790  17.130  55.683  1.00  0.00           C
ATOM   2276  C34 POPEH  91      32.280  18.180  56.663  1.00  0.00           C
ATOM   2279  C35 POPEH  91      33.110  18.310  57.943  1.00  0.00           C
ATOM   2282  C36 POPEH  91      32.730  17.310  59.043  1.00  0.00           C
ATOM   2285  C37 POPEH  91      33.090  17.850  60.433  1.00  0.00           C
ATOM   2288  C38 POPEH  91      32.690  16.920  61.583  1.00  0.00           C
ATOM   2291  C39 POPEH  91      33.090  17.520  62.933  1.00  0.00           C
ATOM   2294 0C31 POPEH  91      32.920  16.570  64.123  1.00  0.00           C
ATOM   2297 1C31 POPEH  91      33.320  17.260  65.423  1.00  0.00           C
ATOM   2300 2C31 POPEH  91      33.100  16.390  66.673  1.00  0.00           C
ATOM   2303 3C31 POPEH  91      33.260  17.210  67.953  1.00  0.00           C
ATOM   2306 4C31 POPEH  91      33.050  16.380  69.223  1.00  0.00           C
ATOM   2309 5C31 POPEH  91      32.880  17.260  70.463  1.00  0.00           C
ATOM   2312 6C31 POPEH  91      32.970  16.500  71.783  1.00  0.00           C
ATOM   2316  NH3 POPEI  92      61.280  26.190  52.613  1.00  0.00           N
ATOM   2320  C12 POPEI  92      59.840  26.120  52.193  1.00  0.00           C
ATOM   2323  C11 POPEI  92      59.640  24.850  51.373  1.00  0.00           C
ATOM   2326  P   POPEI  92      60.720  23.580  49.383  1.00  0.00           P
ATOM   2327  O13 POPEI  92      59.560  22.670  49.573  1.00  0.00           O
ATOM   2328  O14 POPEI  92      61.040  24.020  48.023  1.00  0.00           O
ATOM   2329  O11 POPEI  92      62.020  23.000  50.043  1.00  0.00           O
ATOM   2330  O12 POPEI  92      60.530  24.880  50.263  1.00  0.00           O
ATOM   2331  C1  POPEI  92      63.260  23.730  49.993  1.00  0.00           C
ATOM   2334  C2  POPEI  92      63.950  23.690  51.383  1.00  0.00           C
ATOM   2336  O21 POPEI  92      65.320  24.120  51.293  1.00  0.00           O
ATOM   2337  C21 POPEI  92      65.790  24.660  52.423  1.00  0.00           C
ATOM   2338  O22 POPEI  92      65.100  25.000  53.373  1.00  0.00           O
ATOM   2339  C22 POPEI  92      67.320  24.750  52.383  1.00  0.00           C
ATOM   2342  C3  POPEI  92      63.900  22.230  51.953  1.00  0.00           C
ATOM   2345  O31 POPEI  92      63.950  22.130  53.383  1.00  0.00           O
ATOM   2346  C31 POPEI  92      62.900  22.580  54.043  1.00  0.00           C
ATOM   2347  O32 POPEI  92      62.020  23.310  53.613  1.00  0.00           O
ATOM   2348  C32 POPEI  92      62.950  22.000  55.443  1.00  0.00           C
ATOM   2351  C23 POPEI  92      67.930  25.870  53.273  1.00  0.00           C
ATOM   2354  C24 POPEI  92      67.760  25.700  54.803  1.00  0.00           C
ATOM   2357  C25 POPEI  92      68.350  24.410  55.383  1.00  0.00           C
ATOM   2360  C26 POPEI  92      68.030  24.180  56.863  1.00  0.00           C
ATOM   2363  C27 POPEI  92      68.760  22.930  57.363  1.00  0.00           C
ATOM   2366  C28 POPEI  92      68.790  22.770  58.893  1.00  0.00           C
ATOM   2369  C29 POPEI  92      70.030  22.020  59.313  1.00  0.00           C
ATOM   2371 0C21 POPEI  92      70.780  22.210  60.413  1.00  0.00           C
ATOM   2373 1C21 POPEI  92      70.520  23.210  61.513  1.00  0.00           C
ATOM   2376 2C21 POPEI  92      71.630  24.280  61.593  1.00  0.00           C
ATOM   2379 3C21 POPEI  92      73.000  23.680  61.933  1.00  0.00           C
ATOM   2382 4C21 POPEI  92      74.020  24.750  62.333  1.00  0.00           C
ATOM   2385 5C21 POPEI  92      75.400  24.170  62.703  1.00  0.00           C
ATOM   2388 6C21 POPEI  92      76.170  23.440  61.593  1.00  0.00           C
ATOM   2391 7C21 POPEI  92      77.610  23.180  62.063  1.00  0.00           C
ATOM   2394 8C21 POPEI  92      78.580  22.580  61.043  1.00  0.00           C
ATOM   2398  C33 POPEI  92      62.310  22.900  56.513  1.00  0.00           C
ATOM   2401  C34 POPEI  92      62.760  22.500  57.923  1.00  0.00           C
ATOM   2404  C35 POPEI  92      64.250  22.730  58.183  1.00  0.00           C
ATOM   2407  C36 POPEI  92      64.740  21.940  59.393  1.00  0.00           C
ATOM   2410  C37 POPEI  92      64.380  22.610  60.723  1.00  0.00           C
ATOM   2413  C38 POPEI  92      64.500  21.580  61.853  1.00  0.00           C
ATOM   2416  C39 POPEI  92      64.830  22.170  63.223  1.00  0.00           C
ATOM   2419 0C31 POPEI  92      65.010  21.040  64.233  1.00  0.00           C
ATOM   2422 1C31 POPEI  92      66.060  21.330  65.303  1.00  0.00           C
ATOM   2425 2C31 POPEI  92      66.900  20.090  65.633  1.00  0.00           C
ATOM   2428 3C31 POPEI  92      66.100  18.920  66.223  1.00  0.00           C
ATOM   2431 4C31 POPEI  92      65.510  19.290  67.593  1.00  0.00           C
ATOM   2434 5C31 POPEI  92      64.800  18.140  68.303  1.00  0.00           C
ATOM   2437 6C31 POPEI  92      64.420  18.530  69.733  1.00  0.00           C
ATOM   2441  NH3 POPEJ  93     104.580  32.970  86.033  1.00  0.00           N
ATOM   2445  C12 POPEJ  93     105.620  32.900  87.113  1.00  0.00           C
ATOM   2448  C11 POPEJ  93     106.860  33.690  86.703  1.00  0.00           C
ATOM   2451  P   POPEJ  93     109.380  32.980  86.833  1.00  0.00           P
ATOM   2452  O13 POPEJ  93     110.550  33.610  87.513  1.00  0.00           O
ATOM   2453  O14 POPEJ  93     109.440  31.520  86.673  1.00  0.00           O
ATOM   2454  O11 POPEJ  93     109.280  33.620  85.393  1.00  0.00           O
ATOM   2455  O12 POPEJ  93     108.000  33.370  87.523  1.00  0.00           O
ATOM   2456  C1  POPEJ  93     110.320  33.420  84.423  1.00  0.00           C
ATOM   2459  C2  POPEJ  93     109.770  32.790  83.113  1.00  0.00           C
ATOM   2461  O21 POPEJ  93     110.740  32.310  82.173  1.00  0.00           O
ATOM   2462  C21 POPEJ  93     112.050  32.310  82.303  1.00  0.00           C
ATOM   2463  O22 POPEJ  93     112.720  32.610  83.273  1.00  0.00           O
ATOM   2464  C22 POPEJ  93     112.590  31.860  80.943  1.00  0.00           C
ATOM   2467  C3  POPEJ  93     108.770  33.710  82.353  1.00  0.00           C
ATOM   2470  O31 POPEJ  93     109.460  34.430  81.293  1.00  0.00           O
ATOM   2471  C31 POPEJ  93     109.230  34.000  80.053  1.00  0.00           C
ATOM   2472  O32 POPEJ  93     108.360  33.220  79.713  1.00  0.00           O
ATOM   2473  C32 POPEJ  93     110.230  34.650  79.093  1.00  0.00           C
ATOM   2476  C23 POPEJ  93     113.990  31.210  81.023  1.00  0.00           C
ATOM   2479  C24 POPEJ  93     114.750  31.260  79.693  1.00  0.00           C
ATOM   2482  C25 POPEJ  93     113.930  30.760  78.493  1.00  0.00           C
ATOM   2485  C26 POPEJ  93     114.790  30.440  77.263  1.00  0.00           C
ATOM   2488  C27 POPEJ  93     114.290  29.210  76.503  1.00  0.00           C
ATOM   2491  C28 POPEJ  93     115.380  28.610  75.613  1.00  0.00           C
ATOM   2494  C29 POPEJ  93     114.860  27.440  74.823  1.00  0.00           C
ATOM   2496 0C21 POPEJ  93     114.860  27.340  73.483  1.00  0.00           C
ATOM   2498 1C21 POPEJ  93     115.440  28.350  72.533  1.00  0.00           C
ATOM   2501 2C21 POPEJ  93     114.500  29.540  72.223  1.00  0.00           C
ATOM   2504 3C21 POPEJ  93     113.130  29.150  71.643  1.00  0.00           C
ATOM   2507 4C21 POPEJ  93     112.420  30.360  71.033  1.00  0.00           C
ATOM   2510 5C21 POPEJ  93     111.120  30.000  70.283  1.00  0.00           C
ATOM   2513 6C21 POPEJ  93     109.890  29.830  71.183  1.00  0.00           C
ATOM   2516 7C21 POPEJ  93     108.650  29.430  70.373  1.00  0.00           C
ATOM   2519 8C21 POPEJ  93     107.320  29.640  71.113  1.00  0.00           C
ATOM   2523  C33 POPEJ  93     110.440  33.790  77.823  1.00  0.00           C
ATOM   2526  C34 POPEJ  93     110.970  34.580  76.623  1.00  0.00           C
ATOM   2529  C35 POPEJ  93     111.340  33.710  75.403  1.00  0.00           C
ATOM   2532  C36 POPEJ  93     111.560  34.600  74.163  1.00  0.00           C
ATOM   2535  C37 POPEJ  93     111.900  33.860  72.863  1.00  0.00           C
ATOM   2538  C38 POPEJ  93     112.030  34.860  71.703  1.00  0.00           C
ATOM   2541  C39 POPEJ  93     112.270  34.240  70.323  1.00  0.00           C
ATOM   2544 0C31 POPEJ  93     113.710  33.790  70.063  1.00  0.00           C
ATOM   2547 1C31 POPEJ  93     113.990  33.620  68.563  1.00  0.00           C
ATOM   2550 2C31 POPEJ  93     115.410  33.130  68.243  1.00  0.00           C
ATOM   2553 3C31 POPEJ  93     115.800  33.330  66.773  1.00  0.00           C
ATOM   2556 4C31 POPEJ  93     115.230  32.270  65.823  1.00  0.00           C
ATOM   2559 5C31 POPEJ  93     115.610  32.530  64.353  1.00  0.00           C
ATOM   2562 6C31 POPEJ  93     115.150  31.440  63.393  1.00  0.00           C
ATOM   2566  NH3 POPEK  94     124.310  73.190  47.983  1.00  0.00           N
ATOM   2570  C12 POPEK  94     124.240  73.960  46.683  1.00  0.00           C
ATOM   2573  C11 POPEK  94     123.830  75.440  46.843  1.00  0.00           C
ATOM   2576  P   POPEK  94     126.160  76.660  46.563  1.00  0.00           P
ATOM   2577  O13 POPEK  94     127.140  75.750  45.963  1.00  0.00           O
ATOM   2578  O14 POPEK  94     126.390  78.090  46.253  1.00  0.00           O
ATOM   2579  O11 POPEK  94     126.100  76.410  48.113  1.00  0.00           O
ATOM   2580  O12 POPEK  94     124.690  76.290  46.073  1.00  0.00           O
ATOM   2581  C1  POPEK  94     125.680  77.420  49.043  1.00  0.00           C
ATOM   2584  C2  POPEK  94     126.290  77.140  50.433  1.00  0.00           C
ATOM   2586  O21 POPEK  94     125.540  76.110  51.093  1.00  0.00           O
ATOM   2587  C21 POPEK  94     126.280  75.180  51.693  1.00  0.00           C
ATOM   2588  O22 POPEK  94     127.450  74.930  51.413  1.00  0.00           O
ATOM   2589  C22 POPEK  94     125.470  74.540  52.833  1.00  0.00           C
ATOM   2592  C3  POPEK  94     126.350  78.380  51.373  1.00  0.00           C
ATOM   2595  O31 POPEK  94     127.160  78.070  52.523  1.00  0.00           O
ATOM   2596  C31 POPEK  94     127.450  79.120  53.283  1.00  0.00           C
ATOM   2597  O32 POPEK  94     127.030  80.250  53.133  1.00  0.00           O
ATOM   2598  C32 POPEK  94     128.480  78.710  54.333  1.00  0.00           C
ATOM   2601  C23 POPEK  94     126.000  74.860  54.253  1.00  0.00           C
ATOM   2604  C24 POPEK  94     125.210  74.170  55.373  1.00  0.00           C
ATOM   2607  C25 POPEK  94     125.860  74.320  56.763  1.00  0.00           C
ATOM   2610  C26 POPEK  94     124.990  73.750  57.893  1.00  0.00           C
ATOM   2613  C27 POPEK  94     125.760  73.560  59.213  1.00  0.00           C
ATOM   2616  C28 POPEK  94     124.880  73.040  60.373  1.00  0.00           C
ATOM   2619  C29 POPEK  94     124.350  71.640  60.153  1.00  0.00           C
ATOM   2621 0C21 POPEK  94     124.160  70.710  61.113  1.00  0.00           C
ATOM   2623 1C21 POPEK  94     124.450  70.890  62.583  1.00  0.00           C
ATOM   2626 2C21 POPEK  94     123.580  71.940  63.303  1.00  0.00           C
ATOM   2629 3C21 POPEK  94     124.200  72.310  64.653  1.00  0.00           C
ATOM   2632 4C21 POPEK  94     123.480  73.440  65.393  1.00  0.00           C
ATOM   2635 5C21 POPEK  94     124.130  73.800  66.743  1.00  0.00           C
ATOM   2638 6C21 POPEK  94     123.930  72.740  67.833  1.00  0.00           C
ATOM   2641 7C21 POPEK  94     124.570  73.150  69.163  1.00  0.00           C
ATOM   2644 8C21 POPEK  94     124.580  72.030  70.213  1.00  0.00           C
ATOM   2648  C33 POPEK  94     128.170  79.280  55.733  1.00  0.00           C
ATOM   2651  C34 POPEK  94     126.960  78.600  56.393  1.00  0.00           C
ATOM   2654  C35 POPEK  94     127.120  78.450  57.903  1.00  0.00           C
ATOM   2657  C36 POPEK  94     127.270  79.790  58.643  1.00  0.00           C
ATOM   2660  C37 POPEK  94     127.660  79.590  60.103  1.00  0.00           C
ATOM   2663  C38 POPEK  94     127.780  80.910  60.873  1.00  0.00           C
ATOM   2666  C39 POPEK  94     128.610  80.750  62.143  1.00  0.00           C
ATOM   2669 0C31 POPEK  94     128.760  82.050  62.943  1.00  0.00           C
ATOM   2672 1C31 POPEK  94     127.460  82.490  63.633  1.00  0.00           C
ATOM   2675 2C31 POPEK  94     127.670  83.750  64.483  1.00  0.00           C
ATOM   2678 3C31 POPEK  94     127.980  83.400  65.933  1.00  0.00           C
ATOM   2681 4C31 POPEK  94     129.010  84.340  66.573  1.00  0.00           C
ATOM   2684 5C31 POPEK  94     129.390  83.860  67.973  1.00  0.00           C
ATOM   2687 6C31 POPEK  94     130.440  84.740  68.633  1.00  0.00           C
ATOM   2691  NH3 POPEL  95      70.600   5.410  46.123  1.00  0.00           N
ATOM   2695  C12 POPEL  95      70.900   5.050  47.553  1.00  0.00           C
ATOM   2698  C11 POPEL  95      70.540   3.570  47.703  1.00  0.00           C
ATOM   2701  P   POPEL  95      72.420   1.770  47.273  1.00  0.00           P
ATOM   2702  O13 POPEL  95      73.240   1.370  46.103  1.00  0.00           O
ATOM   2703  O14 POPEL  95      71.810   0.660  48.003  1.00  0.00           O
ATOM   2704  O11 POPEL  95      73.270   2.670  48.253  1.00  0.00           O
ATOM   2705  O12 POPEL  95      71.300   2.780  46.793  1.00  0.00           O
ATOM   2706  C1  POPEL  95      73.900   2.060  49.383  1.00  0.00           C
ATOM   2709  C2  POPEL  95      73.890   2.960  50.663  1.00  0.00           C
ATOM   2711  O21 POPEL  95      74.740   2.510  51.753  1.00  0.00           O
ATOM   2712  C21 POPEL  95      75.020   1.220  51.933  1.00  0.00           C
ATOM   2713  O22 POPEL  95      74.510   0.270  51.373  1.00  0.00           O
ATOM   2714  C22 POPEL  95      76.120   1.070  52.983  1.00  0.00           C
ATOM   2717  C3  POPEL  95      72.430   3.170  51.173  1.00  0.00           C
ATOM   2720  O31 POPEL  95      72.270   4.110  52.263  1.00  0.00           O
ATOM   2721  C31 POPEL  95      71.490   5.180  52.053  1.00  0.00           C
ATOM   2722  O32 POPEL  95      70.940   5.470  51.003  1.00  0.00           O
ATOM   2723  C32 POPEL  95      71.390   5.980  53.373  1.00  0.00           C
ATOM   2726  C23 POPEL  95      76.680  -0.380  52.993  1.00  0.00           C
ATOM   2729  C24 POPEL  95      77.690  -0.660  54.113  1.00  0.00           C
ATOM   2732  C25 POPEL  95      77.090  -1.250  55.403  1.00  0.00           C
ATOM   2735  C26 POPEL  95      76.130  -0.340  56.193  1.00  0.00           C
ATOM   2738  C27 POPEL  95      75.730  -0.910  57.563  1.00  0.00           C
ATOM   2741  C28 POPEL  95      75.060   0.090  58.533  1.00  0.00           C
ATOM   2744  C29 POPEL  95      75.920   1.190  59.133  1.00  0.00           C
ATOM   2746 0C21 POPEL  95      76.720   1.110  60.213  1.00  0.00           C
ATOM   2748 1C21 POPEL  95      77.050  -0.140  61.003  1.00  0.00           C
ATOM   2751 2C21 POPEL  95      76.850  -0.000  62.523  1.00  0.00           C
ATOM   2754 3C21 POPEL  95      77.900   0.890  63.203  1.00  0.00           C
ATOM   2757 4C21 POPEL  95      77.540   1.180  64.663  1.00  0.00           C
ATOM   2760 5C21 POPEL  95      78.600   2.020  65.413  1.00  0.00           C
ATOM   2763 6C21 POPEL  95      78.780   3.430  64.833  1.00  0.00           C
ATOM   2766 7C21 POPEL  95      79.760   4.290  65.663  1.00  0.00           C
ATOM   2769 8C21 POPEL  95      80.050   5.650  65.033  1.00  0.00           C
ATOM   2773  C33 POPEL  95      70.760   7.400  53.263  1.00  0.00           C
ATOM   2776  C34 POPEL  95      71.380   8.450  54.213  1.00  0.00           C
ATOM   2779  C35 POPEL  95      71.540   8.030  55.683  1.00  0.00           C
ATOM   2782  C36 POPEL  95      71.930   9.230  56.573  1.00  0.00           C
ATOM   2785  C37 POPEL  95      72.050   8.910  58.083  1.00  0.00           C
ATOM   2788  C38 POPEL  95      71.970  10.190  58.923  1.00  0.00           C
ATOM   2791  C39 POPEL  95      71.950  10.010  60.453  1.00  0.00           C
ATOM   2794 0C31 POPEL  95      71.560  11.340  61.113  1.00  0.00           C
ATOM   2797 1C31 POPEL  95      71.670  11.400  62.643  1.00  0.00           C
ATOM   2800 2C31 POPEL  95      70.960  12.640  63.203  1.00  0.00           C
ATOM   2803 3C31 POPEL  95      71.360  13.020  64.633  1.00  0.00           C
ATOM   2806 4C31 POPEL  95      70.470  14.140  65.203  1.00  0.00           C
ATOM   2809 5C31 POPEL  95      70.960  14.660  66.553  1.00  0.00           C
ATOM   2812 6C31 POPEL  95      69.970  15.590  67.263  1.00  0.00           C
ATOM   2816  NH3 POPEM  96      76.480  77.680  43.853  1.00  0.00           N
ATOM   2820  C12 POPEM  96      77.740  77.240  44.553  1.00  0.00           C
ATOM   2823  C11 POPEM  96      79.000  77.700  43.813  1.00  0.00           C
ATOM   2826  P   POPEM  96      81.270  77.630  45.143  1.00  0.00           P
ATOM   2827  O13 POPEM  96      82.380  76.670  45.293  1.00  0.00           O
ATOM   2828  O14 POPEM  96      81.670  78.940  44.603  1.00  0.00           O
ATOM   2829  O11 POPEM  96      80.600  77.890  46.543  1.00  0.00           O
ATOM   2830  O12 POPEM  96      80.110  76.960  44.303  1.00  0.00           O
ATOM   2831  C1  POPEM  96      81.460  78.290  47.623  1.00  0.00           C
ATOM   2834  C2  POPEM  96      80.660  78.490  48.923  1.00  0.00           C
ATOM   2836  O21 POPEM  96      81.340  79.400  49.813  1.00  0.00           O
ATOM   2837  C21 POPEM  96      82.260  78.920  50.643  1.00  0.00           C
ATOM   2838  O22 POPEM  96      83.030  78.000  50.393  1.00  0.00           O
ATOM   2839  C22 POPEM  96      82.310  79.810  51.873  1.00  0.00           C
ATOM   2842  C3  POPEM  96      80.320  77.130  49.603  1.00  0.00           C
ATOM   2845  O31 POPEM  96      79.980  77.330  50.983  1.00  0.00           O
ATOM   2846  C31 POPEM  96      79.720  76.210  51.623  1.00  0.00           C
ATOM   2847  O32 POPEM  96      79.630  75.100  51.113  1.00  0.00           O
ATOM   2848  C32 POPEM  96      79.360  76.540  53.063  1.00  0.00           C
ATOM   2851  C23 POPEM  96      83.470  79.450  52.813  1.00  0.00           C
ATOM   2854  C24 POPEM  96      83.260  80.040  54.213  1.00  0.00           C
ATOM   2857  C25 POPEM  96      84.370  79.600  55.173  1.00  0.00           C
ATOM   2860  C26 POPEM  96      84.100  80.040  56.613  1.00  0.00           C
ATOM   2863  C27 POPEM  96      85.210  79.570  57.553  1.00  0.00           C
ATOM   2866  C28 POPEM  96      84.850  79.790  59.023  1.00  0.00           C
ATOM   2869  C29 POPEM  96      86.080  79.830  59.893  1.00  0.00           C
ATOM   2871 0C21 POPEM  96      86.070  80.100  61.203  1.00  0.00           C
ATOM   2873 1C21 POPEM  96      84.860  80.430  62.033  1.00  0.00           C
ATOM   2876 2C21 POPEM  96      85.300  81.260  63.243  1.00  0.00           C
ATOM   2879 3C21 POPEM  96      84.150  81.660  64.173  1.00  0.00           C
ATOM   2882 4C21 POPEM  96      84.680  82.200  65.513  1.00  0.00           C
ATOM   2885 5C21 POPEM  96      85.360  83.570  65.423  1.00  0.00           C
ATOM   2888 6C21 POPEM  96      86.460  83.760  66.483  1.00  0.00           C
ATOM   2891 7C21 POPEM  96      86.700  85.240  66.783  1.00  0.00           C
ATOM   2894 8C21 POPEM  96      88.000  85.510  67.543  1.00  0.00           C
ATOM   2898  C33 POPEM  96      80.520  77.000  53.973  1.00  0.00           C
ATOM   2901  C34 POPEM  96      80.000  77.140  55.413  1.00  0.00           C
ATOM   2904  C35 POPEM  96      81.050  77.620  56.413  1.00  0.00           C
ATOM   2907  C36 POPEM  96      80.680  77.240  57.853  1.00  0.00           C
ATOM   2910  C37 POPEM  96      81.830  77.460  58.833  1.00  0.00           C
ATOM   2913  C38 POPEM  96      81.630  76.750  60.193  1.00  0.00           C
ATOM   2916  C39 POPEM  96      80.660  77.470  61.143  1.00  0.00           C
ATOM   2919 0C31 POPEM  96      81.060  78.930  61.433  1.00  0.00           C
ATOM   2922 1C31 POPEM  96      80.530  79.450  62.763  1.00  0.00           C
ATOM   2925 2C31 POPEM  96      80.240  80.960  62.733  1.00  0.00           C
ATOM   2928 3C31 POPEM  96      79.650  81.500  64.043  1.00  0.00           C
ATOM   2931 4C31 POPEM  96      80.690  82.260  64.883  1.00  0.00           C
ATOM   2934 5C31 POPEM  96      80.130  82.880  66.173  1.00  0.00           C
ATOM   2937 6C31 POPEM  96      81.150  83.760  66.903  1.00  0.00           C
ATOM   2941  NH3 POPEN  97      -4.880  12.460  89.833  1.00  0.00           N
ATOM   2945  C12 POPEN  97      -4.320  12.430  88.423  1.00  0.00           C
ATOM   2948  C11 POPEN  97      -2.880  12.990  88.323  1.00  0.00           C
ATOM   2951  P   POPEN  97      -0.430  12.590  89.143  1.00  0.00           P
ATOM   2952  O13 POPEN  97      -0.110  14.040  89.183  1.00  0.00           O
ATOM   2953  O14 POPEN  97       0.250  11.750  90.143  1.00  0.00           O
ATOM   2954  O11 POPEN  97      -0.110  12.060  87.683  1.00  0.00           O
ATOM   2955  O12 POPEN  97      -2.010  12.390  89.273  1.00  0.00           O
ATOM   2956  C1  POPEN  97       1.290  11.950  87.353  1.00  0.00           C
ATOM   2959  C2  POPEN  97       1.530  11.280  85.973  1.00  0.00           C
ATOM   2961  O21 POPEN  97       1.650  12.330  85.003  1.00  0.00           O
ATOM   2962  C21 POPEN  97       2.750  12.370  84.293  1.00  0.00           C
ATOM   2963  O22 POPEN  97       3.720  11.640  84.413  1.00  0.00           O
ATOM   2964  C22 POPEN  97       2.610  13.530  83.323  1.00  0.00           C
ATOM   2967  C3  POPEN  97       0.380  10.330  85.553  1.00  0.00           C
ATOM   2970  O31 POPEN  97       0.590   9.780  84.223  1.00  0.00           O
ATOM   2971  C31 POPEN  97       1.100   8.550  84.173  1.00  0.00           C
ATOM   2972  O32 POPEN  97       1.460   7.890  85.133  1.00  0.00           O
ATOM   2973  C32 POPEN  97       1.180   8.100  82.733  1.00  0.00           C
ATOM   2976  C23 POPEN  97       3.630  13.420  82.173  1.00  0.00           C
ATOM   2979  C24 POPEN  97       3.420  14.450  81.063  1.00  0.00           C
ATOM   2982  C25 POPEN  97       2.610  13.890  79.893  1.00  0.00           C
ATOM   2985  C26 POPEN  97       3.350  12.840  79.053  1.00  0.00           C
ATOM   2988  C27 POPEN  97       2.590  12.480  77.763  1.00  0.00           C
ATOM   2991  C28 POPEN  97       3.340  11.430  76.923  1.00  0.00           C
ATOM   2994  C29 POPEN  97       2.680  11.210  75.583  1.00  0.00           C
ATOM   2996 0C21 POPEN  97       3.190  11.480  74.363  1.00  0.00           C
ATOM   2998 1C21 POPEN  97       4.540  12.070  74.023  1.00  0.00           C
ATOM   3001 2C21 POPEN  97       4.440  13.350  73.163  1.00  0.00           C
ATOM   3004 3C21 POPEN  97       3.900  13.130  71.733  1.00  0.00           C
ATOM   3007 4C21 POPEN  97       3.430  14.430  71.063  1.00  0.00           C
ATOM   3010 5C21 POPEN  97       4.530  15.450  70.733  1.00  0.00           C
ATOM   3013 6C21 POPEN  97       3.940  16.840  70.463  1.00  0.00           C
ATOM   3016 7C21 POPEN  97       4.970  17.870  69.993  1.00  0.00           C
ATOM   3019 8C21 POPEN  97       5.240  17.800  68.483  1.00  0.00           C
ATOM   3023  C33 POPEN  97       2.320   8.810  81.973  1.00  0.00           C
ATOM   3026  C34 POPEN  97       2.030   8.890  80.473  1.00  0.00           C
ATOM   3029  C35 POPEN  97       2.030   7.520  79.793  1.00  0.00           C
ATOM   3032  C36 POPEN  97       1.580   7.590  78.333  1.00  0.00           C
ATOM   3035  C37 POPEN  97       1.710   6.250  77.603  1.00  0.00           C
ATOM   3038  C38 POPEN  97       1.400   6.340  76.103  1.00  0.00           C
ATOM   3041  C39 POPEN  97      -0.080   6.610  75.803  1.00  0.00           C
ATOM   3044 0C31 POPEN  97      -0.360   6.550  74.293  1.00  0.00           C
ATOM   3047 1C31 POPEN  97      -1.850   6.470  73.963  1.00  0.00           C
ATOM   3050 2C31 POPEN  97      -2.090   6.160  72.473  1.00  0.00           C
ATOM   3053 3C31 POPEN  97      -3.520   6.420  72.003  1.00  0.00           C
ATOM   3056 4C31 POPEN  97      -3.880   7.910  71.943  1.00  0.00           C
ATOM   3059 5C31 POPEN  97      -5.330   8.160  71.533  1.00  0.00           C
ATOM   3062 6C31 POPEN  97      -5.760   9.610  71.783  1.00  0.00           C
ATOM   3066  NH3 POPEO  98      67.650  -1.810  88.363  1.00  0.00           N
ATOM   3070  C12 POPEO  98      67.460  -1.000  89.623  1.00  0.00           C
ATOM   3073  C11 POPEO  98      68.810  -0.650  90.283  1.00  0.00           C
ATOM   3076  P   POPEO  98      70.420   0.350  88.463  1.00  0.00           P
ATOM   3077  O13 POPEO  98      71.810   0.470  88.933  1.00  0.00           O
ATOM   3078  O14 POPEO  98      70.020  -0.850  87.693  1.00  0.00           O
ATOM   3079  O11 POPEO  98      70.070   1.620  87.573  1.00  0.00           O
ATOM   3080  O12 POPEO  98      69.420   0.480  89.673  1.00  0.00           O
ATOM   3081  C1  POPEO  98      69.040   1.460  86.583  1.00  0.00           C
ATOM   3084  C2  POPEO  98      68.760   2.770  85.793  1.00  0.00           C
ATOM   3086  O21 POPEO  98      67.990   2.430  84.623  1.00  0.00           O
ATOM   3087  C21 POPEO  98      67.070   3.280  84.203  1.00  0.00           C
ATOM   3088  O22 POPEO  98      66.690   4.270  84.793  1.00  0.00           O
ATOM   3089  C22 POPEO  98      66.450   2.710  82.923  1.00  0.00           C
ATOM   3092  C3  POPEO  98      70.100   3.440  85.383  1.00  0.00           C
ATOM   3095  O31 POPEO  98      69.910   4.750  84.833  1.00  0.00           O
ATOM   3096  C31 POPEO  98      69.790   4.820  83.523  1.00  0.00           C
ATOM   3097  O32 POPEO  98      69.790   3.890  82.743  1.00  0.00           O
ATOM   3098  C32 POPEO  98      69.590   6.290  83.163  1.00  0.00           C
ATOM   3101  C23 POPEO  98      65.830   3.760  81.963  1.00  0.00           C
ATOM   3104  C24 POPEO  98      64.720   3.130  81.103  1.00  0.00           C
ATOM   3107  C25 POPEO  98      64.160   4.020  79.993  1.00  0.00           C
ATOM   3110  C26 POPEO  98      63.100   3.260  79.173  1.00  0.00           C
ATOM   3113  C27 POPEO  98      62.440   4.090  78.053  1.00  0.00           C
ATOM   3116  C28 POPEO  98      61.580   3.250  77.073  1.00  0.00           C
ATOM   3119  C29 POPEO  98      60.550   2.410  77.783  1.00  0.00           C
ATOM   3121 0C21 POPEO  98      59.200   2.480  77.703  1.00  0.00           C
ATOM   3123 1C21 POPEO  98      58.380   3.440  76.873  1.00  0.00           C
ATOM   3126 2C21 POPEO  98      57.430   2.700  75.913  1.00  0.00           C
ATOM   3129 3C21 POPEO  98      58.150   1.910  74.813  1.00  0.00           C
ATOM   3132 4C21 POPEO  98      57.170   1.200  73.883  1.00  0.00           C
ATOM   3135 5C21 POPEO  98      57.880   0.290  72.873  1.00  0.00           C
ATOM   3138 6C21 POPEO  98      56.910  -0.660  72.153  1.00  0.00           C
ATOM   3141 7C21 POPEO  98      57.660  -1.550  71.163  1.00  0.00           C
ATOM   3144 8C21 POPEO  98      57.000  -2.910  70.933  1.00  0.00           C
ATOM   3148  C33 POPEO  98      69.210   6.460  81.683  1.00  0.00           C
ATOM   3151  C34 POPEO  98      68.620   7.850  81.423  1.00  0.00           C
ATOM   3154  C35 POPEO  98      68.430   8.180  79.943  1.00  0.00           C
ATOM   3157  C36 POPEO  98      67.680   7.090  79.163  1.00  0.00           C
ATOM   3160  C37 POPEO  98      67.350   7.540  77.733  1.00  0.00           C
ATOM   3163  C38 POPEO  98      66.570   6.500  76.923  1.00  0.00           C
ATOM   3166  C39 POPEO  98      66.110   7.070  75.573  1.00  0.00           C
ATOM   3169 0C31 POPEO  98      64.620   7.440  75.563  1.00  0.00           C
ATOM   3172 1C31 POPEO  98      64.280   8.400  74.413  1.00  0.00           C
ATOM   3175 2C31 POPEO  98      62.790   8.780  74.393  1.00  0.00           C
ATOM   3178 3C31 POPEO  98      62.450   9.860  73.353  1.00  0.00           C
ATOM   3181 4C31 POPEO  98      62.210   9.300  71.943  1.00  0.00           C
ATOM   3184 5C31 POPEO  98      61.770  10.380  70.953  1.00  0.00           C
ATOM   3187 6C31 POPEO  98      61.090   9.820  69.703  1.00  0.00           C
ATOM   3191  NH3 POPEP  99      83.660 129.670  43.903  1.00  0.00           N
ATOM   3195  C12 POPEP  99      84.920 128.940  43.493  1.00  0.00           C
ATOM   3198  C11 POPEP  99      84.630 127.920  42.383  1.00  0.00           C
ATOM   3201  P   POPEP  99      85.540 125.630  41.623  1.00  0.00           P
ATOM   3202  O13 POPEP  99      84.340 125.570  40.753  1.00  0.00           O
ATOM   3203  O14 POPEP  99      86.760 124.980  41.093  1.00  0.00           O
ATOM   3204  O11 POPEP  99      85.260 125.070  43.063  1.00  0.00           O
ATOM   3205  O12 POPEP  99      85.800 127.160  42.023  1.00  0.00           O
ATOM   3206  C1  POPEP  99      86.340 124.410  43.743  1.00  0.00           C
ATOM   3209  C2  POPEP  99      85.970 124.160  45.233  1.00  0.00           C
ATOM   3211  O21 POPEP  99      85.920 125.370  46.033  1.00  0.00           O
ATOM   3212  C21 POPEP  99      87.040 126.030  46.293  1.00  0.00           C
ATOM   3213  O22 POPEP  99      88.110 125.900  45.713  1.00  0.00           O
ATOM   3214  C22 POPEP  99      86.740 126.970  47.473  1.00  0.00           C
ATOM   3217  C3  POPEP  99      86.800 123.040  45.923  1.00  0.00           C
ATOM   3220  O31 POPEP  99      86.030 122.460  46.983  1.00  0.00           O
ATOM   3221  C31 POPEP  99      86.070 123.080  48.153  1.00  0.00           C
ATOM   3222  O32 POPEP  99      87.000 123.760  48.563  1.00  0.00           O
ATOM   3223  C32 POPEP  99      84.780 122.760  48.923  1.00  0.00           C
ATOM   3226  C23 POPEP  99      87.990 127.560  48.193  1.00  0.00           C
ATOM   3229  C24 POPEP  99      88.290 127.010  49.603  1.00  0.00           C
ATOM   3232  C25 POPEP  99      87.120 127.150  50.593  1.00  0.00           C
ATOM   3235  C26 POPEP  99      87.530 127.180  52.083  1.00  0.00           C
ATOM   3238  C27 POPEP  99      86.270 127.270  52.973  1.00  0.00           C
ATOM   3241  C28 POPEP  99      86.510 127.450  54.493  1.00  0.00           C
ATOM   3244  C29 POPEP  99      85.160 127.650  55.153  1.00  0.00           C
ATOM   3246 0C21 POPEP  99      84.860 127.830  56.453  1.00  0.00           C
ATOM   3248 1C21 POPEP  99      85.780 127.840  57.643  1.00  0.00           C
ATOM   3251 2C21 POPEP  99      85.070 127.290  58.903  1.00  0.00           C
ATOM   3254 3C21 POPEP  99      85.880 127.400  60.203  1.00  0.00           C
ATOM   3257 4C21 POPEP  99      85.120 126.840  61.423  1.00  0.00           C
ATOM   3260 5C21 POPEP  99      85.580 127.390  62.783  1.00  0.00           C
ATOM   3263 6C21 POPEP  99      86.720 126.620  63.483  1.00  0.00           C
ATOM   3266 7C21 POPEP  99      86.800 126.990  64.973  1.00  0.00           C
ATOM   3269 8C21 POPEP  99      87.850 126.220  65.773  1.00  0.00           C
ATOM   3273  C33 POPEP  99      84.390 123.840  49.953  1.00  0.00           C
ATOM   3276  C34 POPEP  99      83.240 123.420  50.873  1.00  0.00           C
ATOM   3279  C35 POPEP  99      82.970 124.450  51.983  1.00  0.00           C
ATOM   3282  C36 POPEP  99      82.090 123.910  53.103  1.00  0.00           C
ATOM   3285  C37 POPEP  99      82.010 124.860  54.303  1.00  0.00           C
ATOM   3288  C38 POPEP  99      81.270 124.250  55.503  1.00  0.00           C
ATOM   3291  C39 POPEP  99      81.010 125.310  56.583  1.00  0.00           C
ATOM   3294 0C31 POPEP  99      80.610 124.720  57.943  1.00  0.00           C
ATOM   3297 1C31 POPEP  99      80.190 125.840  58.903  1.00  0.00           C
ATOM   3300 2C31 POPEP  99      79.950 125.390  60.343  1.00  0.00           C
ATOM   3303 3C31 POPEP  99      80.770 126.220  61.343  1.00  0.00           C
ATOM   3306 4C31 POPEP  99      80.300 126.090  62.793  1.00  0.00           C
ATOM   3309 5C31 POPEP  99      81.240 126.820  63.763  1.00  0.00           C
ATOM   3312 6C31 POPEP  99      80.630 127.030  65.153  1.00  0.00           C
ATOM   3316  NH3 POPEQ 100      87.630 100.830  87.123  1.00  0.00           N
ATOM   3320  C12 POPEQ 100      88.880 100.780  87.973  1.00  0.00           C
ATOM   3323  C11 POPEQ 100      88.860 101.850  89.083  1.00  0.00           C
ATOM   3326  P   POPEQ 100      91.110 103.060  89.793  1.00  0.00           P
ATOM   3327  O13 POPEQ 100      90.510 104.270  89.183  1.00  0.00           O
ATOM   3328  O14 POPEQ 100      91.810 103.230  91.083  1.00  0.00           O
ATOM   3329  O11 POPEQ 100      92.080 102.420  88.753  1.00  0.00           O
ATOM   3330  O12 POPEQ 100      90.070 101.860  89.833  1.00  0.00           O
ATOM   3331  C1  POPEQ 100      93.490 102.620  88.763  1.00  0.00           C
ATOM   3334  C2  POPEQ 100      94.010 102.990  87.353  1.00  0.00           C
ATOM   3336  O21 POPEQ 100      93.280 102.250  86.343  1.00  0.00           O
ATOM   3337  C21 POPEQ 100      92.160 102.800  85.933  1.00  0.00           C
ATOM   3338  O22 POPEQ 100      91.750 103.920  86.223  1.00  0.00           O
ATOM   3339  C22 POPEQ 100      91.400 101.860  85.013  1.00  0.00           C
ATOM   3342  C3  POPEQ 100      95.510 102.670  87.233  1.00  0.00           C
ATOM   3345  O31 POPEQ 100      96.100 103.350  86.103  1.00  0.00           O
ATOM   3346  C31 POPEQ 100      96.440 102.570  85.093  1.00  0.00           C
ATOM   3347  O32 POPEQ 100      96.210 101.370  84.983  1.00  0.00           O
ATOM   3348  C32 POPEQ 100      97.310 103.380  84.153  1.00  0.00           C
ATOM   3351  C23 POPEQ 100      91.480 102.420  83.583  1.00  0.00           C
ATOM   3354  C24 POPEQ 100      92.760 101.950  82.883  1.00  0.00           C
ATOM   3357  C25 POPEQ 100      92.490 100.680  82.093  1.00  0.00           C
ATOM   3360  C26 POPEQ 100      93.760 100.040  81.533  1.00  0.00           C
ATOM   3363  C27 POPEQ 100      93.390  98.810  80.693  1.00  0.00           C
ATOM   3366  C28 POPEQ 100      94.610  98.060  80.163  1.00  0.00           C
ATOM   3369  C29 POPEQ 100      94.170  96.920  79.273  1.00  0.00           C
ATOM   3371 0C21 POPEQ 100      94.290  96.850  77.933  1.00  0.00           C
ATOM   3373 1C21 POPEQ 100      94.890  97.910  77.043  1.00  0.00           C
ATOM   3376 2C21 POPEQ 100      94.050  98.220  75.793  1.00  0.00           C
ATOM   3379 3C21 POPEQ 100      94.630  99.400  75.003  1.00  0.00           C
ATOM   3382 4C21 POPEQ 100      93.830  99.740  73.753  1.00  0.00           C
ATOM   3385 5C21 POPEQ 100      94.360 100.970  73.013  1.00  0.00           C
ATOM   3388 6C21 POPEQ 100      93.460 101.380  71.833  1.00  0.00           C
ATOM   3391 7C21 POPEQ 100      93.820 102.760  71.273  1.00  0.00           C
ATOM   3394 8C21 POPEQ 100      92.910 103.210  70.123  1.00  0.00           C
ATOM   3398  C33 POPEQ 100      97.620 102.600  82.853  1.00  0.00           C
ATOM   3401  C34 POPEQ 100      96.460 102.570  81.853  1.00  0.00           C
ATOM   3404  C35 POPEQ 100      96.100 103.950  81.293  1.00  0.00           C
ATOM   3407  C36 POPEQ 100      95.490 103.870  79.883  1.00  0.00           C
ATOM   3410  C37 POPEQ 100      94.830 105.180  79.473  1.00  0.00           C
ATOM   3413  C38 POPEQ 100      94.500 105.300  77.973  1.00  0.00           C
ATOM   3416  C39 POPEQ 100      93.010 105.580  77.713  1.00  0.00           C
ATOM   3419 0C31 POPEQ 100      92.720 106.190  76.333  1.00  0.00           C
ATOM   3422 1C31 POPEQ 100      91.280 106.690  76.213  1.00  0.00           C
ATOM   3425 2C31 POPEQ 100      91.030 107.640  75.033  1.00  0.00           C
ATOM   3428 3C31 POPEQ 100      90.810 106.980  73.663  1.00  0.00           C
ATOM   3431 4C31 POPEQ 100      89.610 106.020  73.623  1.00  0.00           C
ATOM   3434 5C31 POPEQ 100      89.050 105.840  72.203  1.00  0.00           C
ATOM   3437 6C31 POPEQ 100      87.890 104.840  72.113  1.00  0.00           C
ATOM   3441  NH3 POPER 101      80.540 119.980  89.283  1.00  0.00           N
ATOM   3445  C12 POPER 101      80.410 119.610  90.733  1.00  0.00           C
ATOM   3448  C11 POPER 101      80.830 118.150  91.013  1.00  0.00           C
ATOM   3451  P   POPER 101      81.540 116.430  89.143  1.00  0.00           P
ATOM   3452  O13 POPER 101      82.850 116.660  89.773  1.00  0.00           O
ATOM   3453  O14 POPER 101      81.180 115.000  88.963  1.00  0.00           O
ATOM   3454  O11 POPER 101      81.550 117.220  87.753  1.00  0.00           O
ATOM   3455  O12 POPER 101      80.440 117.230  89.963  1.00  0.00           O
ATOM   3456  C1  POPER 101      80.590 116.730  86.813  1.00  0.00           C
ATOM   3459  C2  POPER 101      80.830 117.300  85.403  1.00  0.00           C
ATOM   3461  O21 POPER 101      79.900 116.720  84.493  1.00  0.00           O
ATOM   3462  C21 POPER 101      79.970 115.410  84.253  1.00  0.00           C
ATOM   3463  O22 POPER 101      80.880 114.660  84.563  1.00  0.00           O
ATOM   3464  C22 POPER 101      78.730 115.060  83.413  1.00  0.00           C
ATOM   3467  C3  POPER 101      82.330 117.200  84.943  1.00  0.00           C
ATOM   3470  O31 POPER 101      82.530 117.420  83.533  1.00  0.00           O
ATOM   3471  C31 POPER 101      82.210 118.640  83.103  1.00  0.00           C
ATOM   3472  O32 POPER 101      81.780 119.560  83.773  1.00  0.00           O
ATOM   3473  C32 POPER 101      82.400 118.710  81.603  1.00  0.00           C
ATOM   3476  C23 POPER 101      78.510 113.570  83.073  1.00  0.00           C
ATOM   3479  C24 POPER 101      77.520 113.420  81.903  1.00  0.00           C
ATOM   3482  C25 POPER 101      77.260 111.990  81.443  1.00  0.00           C
ATOM   3485  C26 POPER 101      75.990 111.860  80.583  1.00  0.00           C
ATOM   3488  C27 POPER 101      75.760 110.400  80.183  1.00  0.00           C
ATOM   3491  C28 POPER 101      74.320 110.090  79.733  1.00  0.00           C
ATOM   3494  C29 POPER 101      74.170 108.600  79.543  1.00  0.00           C
ATOM   3496 0C21 POPER 101      74.290 107.950  78.373  1.00  0.00           C
ATOM   3498 1C21 POPER 101      74.590 108.620  77.063  1.00  0.00           C
ATOM   3501 2C21 POPER 101      73.350 109.240  76.393  1.00  0.00           C
ATOM   3504 3C21 POPER 101      73.690 110.460  75.533  1.00  0.00           C
ATOM   3507 4C21 POPER 101      72.590 111.520  75.503  1.00  0.00           C
ATOM   3510 5C21 POPER 101      71.280 111.080  74.843  1.00  0.00           C
ATOM   3513 6C21 POPER 101      70.320 112.280  74.753  1.00  0.00           C
ATOM   3516 7C21 POPER 101      68.840 111.930  74.913  1.00  0.00           C
ATOM   3519 8C21 POPER 101      67.990 113.180  75.093  1.00  0.00           C
ATOM   3523  C33 POPER 101      82.810 120.110  81.083  1.00  0.00           C
ATOM   3526  C34 POPER 101      82.920 120.060  79.563  1.00  0.00           C
ATOM   3529  C35 POPER 101      83.070 121.420  78.873  1.00  0.00           C
ATOM   3532  C36 POPER 101      83.170 121.220  77.353  1.00  0.00           C
ATOM   3535  C37 POPER 101      82.540 122.330  76.523  1.00  0.00           C
ATOM   3538  C38 POPER 101      82.590 122.000  75.023  1.00  0.00           C
ATOM   3541  C39 POPER 101      82.110 123.140  74.113  1.00  0.00           C
ATOM   3544 0C31 POPER 101      83.130 124.280  74.043  1.00  0.00           C
ATOM   3547 1C31 POPER 101      82.690 125.450  73.153  1.00  0.00           C
ATOM   3550 2C31 POPER 101      83.630 126.670  73.233  1.00  0.00           C
ATOM   3553 3C31 POPER 101      85.100 126.300  72.973  1.00  0.00           C
ATOM   3556 4C31 POPER 101      86.000 127.520  72.763  1.00  0.00           C
ATOM   3559 5C31 POPER 101      87.470 127.120  72.623  1.00  0.00           C
ATOM   3562 6C31 POPER 101      88.410 128.290  72.313  1.00  0.00           C
ATOM   3566  NH3 POPES 102      53.700 101.910  49.433  1.00  0.00           N
ATOM   3570  C12 POPES 102      52.830 101.160  48.493  1.00  0.00           C
ATOM   3573  C11 POPES 102      51.410 101.760  48.493  1.00  0.00           C
ATOM   3576  P   POPES 102      51.600 104.400  48.263  1.00  0.00           P
ATOM   3577  O13 POPES 102      52.970 104.450  48.813  1.00  0.00           O
ATOM   3578  O14 POPES 102      51.300 105.260  47.103  1.00  0.00           O
ATOM   3579  O11 POPES 102      50.510 104.620  49.363  1.00  0.00           O
ATOM   3580  O12 POPES 102      51.330 102.960  47.713  1.00  0.00           O
ATOM   3581  C1  POPES 102      49.140 104.230  49.273  1.00  0.00           C
ATOM   3584  C2  POPES 102      48.590 103.650  50.623  1.00  0.00           C
ATOM   3586  O21 POPES 102      47.250 104.170  50.783  1.00  0.00           O
ATOM   3587  C21 POPES 102      46.550 103.640  51.793  1.00  0.00           C
ATOM   3588  O22 POPES 102      46.940 102.800  52.583  1.00  0.00           O
ATOM   3589  C22 POPES 102      45.150 104.280  51.873  1.00  0.00           C
ATOM   3592  C3  POPES 102      49.490 104.080  51.823  1.00  0.00           C
ATOM   3595  O31 POPES 102      50.860 103.620  51.743  1.00  0.00           O
ATOM   3596  C31 POPES 102      51.180 102.710  52.643  1.00  0.00           C
ATOM   3597  O32 POPES 102      50.760 101.570  52.673  1.00  0.00           O
ATOM   3598  C32 POPES 102      52.050 103.370  53.703  1.00  0.00           C
ATOM   3601  C23 POPES 102      44.820 104.720  53.313  1.00  0.00           C
ATOM   3604  C24 POPES 102      43.310 104.770  53.613  1.00  0.00           C
ATOM   3607  C25 POPES 102      42.700 103.490  54.213  1.00  0.00           C
ATOM   3610  C26 POPES 102      43.230 103.090  55.603  1.00  0.00           C
ATOM   3613  C27 POPES 102      42.460 101.890  56.203  1.00  0.00           C
ATOM   3616  C28 POPES 102      42.620 101.750  57.733  1.00  0.00           C
ATOM   3619  C29 POPES 102      44.050 101.550  58.173  1.00  0.00           C
ATOM   3621 0C21 POPES 102      44.560 101.850  59.393  1.00  0.00           C
ATOM   3623 1C21 POPES 102      43.830 102.430  60.573  1.00  0.00           C
ATOM   3626 2C21 POPES 102      44.520 103.680  61.153  1.00  0.00           C
ATOM   3629 3C21 POPES 102      43.900 104.170  62.473  1.00  0.00           C
ATOM   3632 4C21 POPES 102      44.540 105.480  62.963  1.00  0.00           C
ATOM   3635 5C21 POPES 102      43.920 106.070  64.243  1.00  0.00           C
ATOM   3638 6C21 POPES 102      44.510 107.460  64.553  1.00  0.00           C
ATOM   3641 7C21 POPES 102      44.000 108.110  65.843  1.00  0.00           C
ATOM   3644 8C21 POPES 102      44.800 109.350  66.233  1.00  0.00           C
ATOM   3648  C33 POPES 102      51.310 103.460  55.053  1.00  0.00           C
ATOM   3651  C34 POPES 102      52.210 104.130  56.083  1.00  0.00           C
ATOM   3654  C35 POPES 102      51.650 104.160  57.513  1.00  0.00           C
ATOM   3657  C36 POPES 102      51.960 102.860  58.283  1.00  0.00           C
ATOM   3660  C37 POPES 102      51.950 103.070  59.803  1.00  0.00           C
ATOM   3663  C38 POPES 102      52.540 101.870  60.573  1.00  0.00           C
ATOM   3666  C39 POPES 102      52.830 102.200  62.043  1.00  0.00           C
ATOM   3669 0C31 POPES 102      51.570 102.500  62.863  1.00  0.00           C
ATOM   3672 1C31 POPES 102      51.850 103.220  64.193  1.00  0.00           C
ATOM   3675 2C31 POPES 102      50.550 103.770  64.783  1.00  0.00           C
ATOM   3678 3C31 POPES 102      50.720 104.440  66.153  1.00  0.00           C
ATOM   3681 4C31 POPES 102      49.500 105.310  66.513  1.00  0.00           C
ATOM   3684 5C31 POPES 102      48.170 104.560  66.583  1.00  0.00           C
ATOM   3687 6C31 POPES 102      46.990 105.450  66.213  1.00  0.00           C
ATOM   3691  NH3 POPET 103      14.820  20.810  92.693  1.00  0.00           N
ATOM   3695  C12 POPET 103      14.990  21.340  94.083  1.00  0.00           C
ATOM   3698  C11 POPET 103      13.780  22.200  94.463  1.00  0.00           C
ATOM   3701  P   POPET 103      11.770  22.310  92.793  1.00  0.00           P
ATOM   3702  O13 POPET 103      12.650  22.060  91.633  1.00  0.00           O
ATOM   3703  O14 POPET 103      10.400  21.760  92.723  1.00  0.00           O
ATOM   3704  O11 POPET 103      11.760  23.830  93.223  1.00  0.00           O
ATOM   3705  O12 POPET 103      12.540  21.640  94.003  1.00  0.00           O
ATOM   3706  C1  POPET 103      12.390  24.900  92.533  1.00  0.00           C
ATOM   3709  C2  POPET 103      11.550  25.350  91.313  1.00  0.00           C
ATOM   3711  O21 POPET 103      11.770  24.370  90.303  1.00  0.00           O
ATOM   3712  C21 POPET 103      10.680  23.900  89.723  1.00  0.00           C
ATOM   3713  O22 POPET 103       9.580  24.420  89.743  1.00  0.00           O
ATOM   3714  C22 POPET 103      10.990  22.530  89.123  1.00  0.00           C
ATOM   3717  C3  POPET 103      11.980  26.740  90.773  1.00  0.00           C
ATOM   3720  O31 POPET 103      11.410  26.990  89.463  1.00  0.00           O
ATOM   3721  C31 POPET 103      11.140  28.260  89.163  1.00  0.00           C
ATOM   3722  O32 POPET 103      11.390  29.210  89.873  1.00  0.00           O
ATOM   3723  C32 POPET 103      10.410  28.350  87.813  1.00  0.00           C
ATOM   3726  C23 POPET 103      10.580  22.390  87.643  1.00  0.00           C
ATOM   3729  C24 POPET 103      11.710  22.810  86.683  1.00  0.00           C
ATOM   3732  C25 POPET 103      11.690  24.280  86.253  1.00  0.00           C
ATOM   3735  C26 POPET 103      10.430  24.610  85.443  1.00  0.00           C
ATOM   3738  C27 POPET 103      10.610  25.830  84.513  1.00  0.00           C
ATOM   3741  C28 POPET 103       9.310  26.200  83.763  1.00  0.00           C
ATOM   3744  C29 POPET 103       8.890  25.100  82.823  1.00  0.00           C
ATOM   3746 0C21 POPET 103       8.750  25.160  81.493  1.00  0.00           C
ATOM   3748 1C21 POPET 103       8.910  26.370  80.613  1.00  0.00           C
ATOM   3751 2C21 POPET 103      10.220  26.330  79.803  1.00  0.00           C
ATOM   3754 3C21 POPET 103      10.360  27.590  78.933  1.00  0.00           C
ATOM   3757 4C21 POPET 103      11.720  27.710  78.233  1.00  0.00           C
ATOM   3760 5C21 POPET 103      11.930  29.110  77.633  1.00  0.00           C
ATOM   3763 6C21 POPET 103      13.400  29.450  77.363  1.00  0.00           C
ATOM   3766 7C21 POPET 103      14.070  28.550  76.323  1.00  0.00           C
ATOM   3769 8C21 POPET 103      15.470  29.050  75.953  1.00  0.00           C
ATOM   3773  C33 POPET 103      11.000  29.390  86.833  1.00  0.00           C
ATOM   3776  C34 POPET 103      10.150  29.600  85.563  1.00  0.00           C
ATOM   3779  C35 POPET 103      10.620  30.800  84.723  1.00  0.00           C
ATOM   3782  C36 POPET 103       9.940  30.970  83.363  1.00  0.00           C
ATOM   3785  C37 POPET 103      10.560  32.160  82.603  1.00  0.00           C
ATOM   3788  C38 POPET 103      10.060  32.370  81.163  1.00  0.00           C
ATOM   3791  C39 POPET 103      10.810  33.520  80.483  1.00  0.00           C
ATOM   3794 0C31 POPET 103      10.620  33.650  78.963  1.00  0.00           C
ATOM   3797 1C31 POPET 103      11.220  34.970  78.463  1.00  0.00           C
ATOM   3800 2C31 POPET 103      10.940  35.270  76.983  1.00  0.00           C
ATOM   3803 3C31 POPET 103      11.460  36.650  76.553  1.00  0.00           C
ATOM   3806 4C31 POPET 103      12.980  36.710  76.323  1.00  0.00           C
ATOM   3809 5C31 POPET 103      13.470  38.110  75.923  1.00  0.00           C
ATOM   3812 6C31 POPET 103      14.860  38.100  75.273  1.00  0.00           C
ATOM   3816  NH3 POPEU 104      12.800  97.300  51.093  1.00  0.00           N
ATOM   3820  C12 POPEU 104      12.490  96.780  49.733  1.00  0.00           C
ATOM   3823  C11 POPEU 104      12.980  95.330  49.543  1.00  0.00           C
ATOM   3826  P   POPEU 104      10.730  94.070  49.153  1.00  0.00           P
ATOM   3827  O13 POPEU 104      10.790  92.670  48.663  1.00  0.00           O
ATOM   3828  O14 POPEU 104      10.560  95.120  48.123  1.00  0.00           O
ATOM   3829  O11 POPEU 104       9.570  94.230  50.203  1.00  0.00           O
ATOM   3830  O12 POPEU 104      12.020  94.380  50.023  1.00  0.00           O
ATOM   3831  C1  POPEU 104       9.430  93.450  51.393  1.00  0.00           C
ATOM   3834  C2  POPEU 104       9.640  94.260  52.713  1.00  0.00           C
ATOM   3836  O21 POPEU 104       8.840  93.610  53.713  1.00  0.00           O
ATOM   3837  C21 POPEU 104       9.010  93.910  54.973  1.00  0.00           C
ATOM   3838  O22 POPEU 104       9.900  94.610  55.443  1.00  0.00           O
ATOM   3839  C22 POPEU 104       7.990  93.140  55.833  1.00  0.00           C
ATOM   3842  C3  POPEU 104       9.240  95.760  52.493  1.00  0.00           C
ATOM   3845  O31 POPEU 104       9.270  96.570  53.693  1.00  0.00           O
ATOM   3846  C31 POPEU 104      10.440  97.120  54.003  1.00  0.00           C
ATOM   3847  O32 POPEU 104      11.410  97.150  53.273  1.00  0.00           O
ATOM   3848  C32 POPEU 104      10.380  97.780  55.363  1.00  0.00           C
ATOM   3851  C23 POPEU 104       7.730  93.730  57.253  1.00  0.00           C
ATOM   3854  C24 POPEU 104       6.850  92.840  58.143  1.00  0.00           C
ATOM   3857  C25 POPEU 104       6.190  93.570  59.343  1.00  0.00           C
ATOM   3860  C26 POPEU 104       7.080  94.580  60.073  1.00  0.00           C
ATOM   3863  C27 POPEU 104       6.600  94.860  61.513  1.00  0.00           C
ATOM   3866  C28 POPEU 104       7.230  96.120  62.143  1.00  0.00           C
ATOM   3869  C29 POPEU 104       6.280  97.300  62.143  1.00  0.00           C
ATOM   3871 0C21 POPEU 104       5.880  98.000  63.223  1.00  0.00           C
ATOM   3873 1C21 POPEU 104       6.320  97.780  64.653  1.00  0.00           C
ATOM   3876 2C21 POPEU 104       5.600  98.700  65.653  1.00  0.00           C
ATOM   3879 3C21 POPEU 104       6.290  98.810  67.023  1.00  0.00           C
ATOM   3882 4C21 POPEU 104       6.500  97.460  67.743  1.00  0.00           C
ATOM   3885 5C21 POPEU 104       6.890  97.580  69.233  1.00  0.00           C
ATOM   3888 6C21 POPEU 104       5.750  98.080  70.133  1.00  0.00           C
ATOM   3891 7C21 POPEU 104       5.980  97.780  71.623  1.00  0.00           C
ATOM   3894 8C21 POPEU 104       4.800  98.170  72.513  1.00  0.00           C
ATOM   3898  C33 POPEU 104      11.610  97.400  56.223  1.00  0.00           C
ATOM   3901  C34 POPEU 104      11.400  97.770  57.703  1.00  0.00           C
ATOM   3904  C35 POPEU 104      12.110  96.820  58.683  1.00  0.00           C
ATOM   3907  C36 POPEU 104      13.600  97.100  58.863  1.00  0.00           C
ATOM   3910  C37 POPEU 104      14.180  96.230  59.983  1.00  0.00           C
ATOM   3913  C38 POPEU 104      15.670  96.490  60.213  1.00  0.00           C
ATOM   3916  C39 POPEU 104      16.150  95.940  61.553  1.00  0.00           C
ATOM   3919 0C31 POPEU 104      15.850  96.930  62.683  1.00  0.00           C
ATOM   3922 1C31 POPEU 104      16.200  96.410  64.073  1.00  0.00           C
ATOM   3925 2C31 POPEU 104      15.900  97.470  65.133  1.00  0.00           C
ATOM   3928 3C31 POPEU 104      16.420  97.140  66.533  1.00  0.00           C
ATOM   3931 4C31 POPEU 104      16.050  95.740  67.043  1.00  0.00           C
ATOM   3934 5C31 POPEU 104      16.500  95.540  68.503  1.00  0.00           C
ATOM   3937 6C31 POPEU 104      16.320  94.110  69.003  1.00  0.00           C
ATOM   3941  NH3 POPEV 105      -1.520  91.420  93.443  1.00  0.00           N
ATOM   3945  C12 POPEV 105      -0.480  92.310  94.073  1.00  0.00           C
ATOM   3948  C11 POPEV 105       0.940  91.750  93.833  1.00  0.00           C
ATOM   3951  P   POPEV 105       1.000  89.100  94.033  1.00  0.00           P
ATOM   3952  O13 POPEV 105       1.460  88.130  95.053  1.00  0.00           O
ATOM   3953  O14 POPEV 105      -0.380  89.000  93.513  1.00  0.00           O
ATOM   3954  O11 POPEV 105       2.040  89.040  92.843  1.00  0.00           O
ATOM   3955  O12 POPEV 105       1.200  90.560  94.583  1.00  0.00           O
ATOM   3956  C1  POPEV 105       1.610  89.060  91.473  1.00  0.00           C
ATOM   3959  C2  POPEV 105       2.410  90.090  90.633  1.00  0.00           C
ATOM   3961  O21 POPEV 105       1.660  90.430  89.443  1.00  0.00           O
ATOM   3962  C21 POPEV 105       1.780  89.670  88.363  1.00  0.00           C
ATOM   3963  O22 POPEV 105       2.270  88.560  88.333  1.00  0.00           O
ATOM   3964  C22 POPEV 105       1.350  90.450  87.133  1.00  0.00           C
ATOM   3967  C3  POPEV 105       3.900  89.680  90.413  1.00  0.00           C
ATOM   3970  O31 POPEV 105       4.460  90.270  89.223  1.00  0.00           O
ATOM   3971  C31 POPEV 105       5.330  89.490  88.573  1.00  0.00           C
ATOM   3972  O32 POPEV 105       5.860  88.500  89.033  1.00  0.00           O
ATOM   3973  C32 POPEV 105       5.610  90.040  87.183  1.00  0.00           C
ATOM   3976  C23 POPEV 105       0.260  91.530  87.353  1.00  0.00           C
ATOM   3979  C24 POPEV 105      -1.110  91.090  86.823  1.00  0.00           C
ATOM   3982  C25 POPEV 105      -2.160  92.200  86.903  1.00  0.00           C
ATOM   3985  C26 POPEV 105      -1.840  93.400  85.993  1.00  0.00           C
ATOM   3988  C27 POPEV 105      -3.090  94.240  85.693  1.00  0.00           C
ATOM   3991  C28 POPEV 105      -2.720  95.520  84.913  1.00  0.00           C
ATOM   3994  C29 POPEV 105      -3.950  96.190  84.353  1.00  0.00           C
ATOM   3996 0C21 POPEV 105      -4.250  96.380  83.053  1.00  0.00           C
ATOM   3998 1C21 POPEV 105      -3.410  95.980  81.863  1.00  0.00           C
ATOM   4001 2C21 POPEV 105      -4.160  95.120  80.833  1.00  0.00           C
ATOM   4004 3C21 POPEV 105      -3.290  94.830  79.603  1.00  0.00           C
ATOM   4007 4C21 POPEV 105      -4.080  94.410  78.353  1.00  0.00           C
ATOM   4010 5C21 POPEV 105      -3.260  94.540  77.063  1.00  0.00           C
ATOM   4013 6C21 POPEV 105      -2.570  93.250  76.583  1.00  0.00           C
ATOM   4016 7C21 POPEV 105      -1.600  92.620  77.593  1.00  0.00           C
ATOM   4019 8C21 POPEV 105      -0.650  91.580  76.983  1.00  0.00           C
ATOM   4023  C33 POPEV 105       5.790  88.940  86.113  1.00  0.00           C
ATOM   4026  C34 POPEV 105       4.480  88.590  85.383  1.00  0.00           C
ATOM   4029  C35 POPEV 105       4.640  87.500  84.303  1.00  0.00           C
ATOM   4032  C36 POPEV 105       3.420  87.440  83.373  1.00  0.00           C
ATOM   4035  C37 POPEV 105       3.470  86.320  82.323  1.00  0.00           C
ATOM   4038  C38 POPEV 105       3.520  86.850  80.873  1.00  0.00           C
ATOM   4041  C39 POPEV 105       3.370  85.720  79.833  1.00  0.00           C
ATOM   4044 0C31 POPEV 105       3.440  86.210  78.373  1.00  0.00           C
ATOM   4047 1C31 POPEV 105       2.200  86.990  77.923  1.00  0.00           C
ATOM   4050 2C31 POPEV 105       2.350  87.530  76.493  1.00  0.00           C
ATOM   4053 3C31 POPEV 105       1.080  88.240  75.983  1.00  0.00           C
ATOM   4056 4C31 POPEV 105       1.200  88.670  74.513  1.00  0.00           C
ATOM   4059 5C31 POPEV 105      -0.150  89.080  73.913  1.00  0.00           C
ATOM   4062 6C31 POPEV 105      -0.090  89.340  72.403  1.00  0.00           C
ATOM   4066  NH3 POPEW 106      42.200  22.940  92.513  1.00  0.00           N
ATOM   4070  C12 POPEW 106      43.350  22.750  93.483  1.00  0.00           C
ATOM   4073  C11 POPEW 106      44.300  21.590  93.053  1.00  0.00           C
ATOM   4076  P   POPEW 106      46.140  20.070  94.243  1.00  0.00           P
ATOM   4077  O13 POPEW 106      47.600  20.300  94.273  1.00  0.00           O
ATOM   4078  O14 POPEW 106      45.510  19.460  95.443  1.00  0.00           O
ATOM   4079  O11 POPEW 106      45.750  19.170  93.003  1.00  0.00           O
ATOM   4080  O12 POPEW 106      45.380  21.450  93.973  1.00  0.00           O
ATOM   4081  C1  POPEW 106      46.760  18.300  92.483  1.00  0.00           C
ATOM   4084  C2  POPEW 106      46.240  17.500  91.253  1.00  0.00           C
ATOM   4086  O21 POPEW 106      47.370  17.050  90.483  1.00  0.00           O
ATOM   4087  C21 POPEW 106      47.120  15.940  89.783  1.00  0.00           C
ATOM   4088  O22 POPEW 106      46.200  15.170  90.033  1.00  0.00           O
ATOM   4089  C22 POPEW 106      48.050  15.880  88.563  1.00  0.00           C
ATOM   4092  C3  POPEW 106      45.290  18.360  90.373  1.00  0.00           C
ATOM   4095  O31 POPEW 106      45.740  19.710  90.233  1.00  0.00           O
ATOM   4096  C31 POPEW 106      46.510  20.020  89.203  1.00  0.00           C
ATOM   4097  O32 POPEW 106      46.750  19.290  88.253  1.00  0.00           O
ATOM   4098  C32 POPEW 106      46.960  21.470  89.403  1.00  0.00           C
ATOM   4101  C23 POPEW 106      47.170  15.990  87.303  1.00  0.00           C
ATOM   4104  C24 POPEW 106      47.840  15.850  85.933  1.00  0.00           C
ATOM   4107  C25 POPEW 106      46.780  15.980  84.823  1.00  0.00           C
ATOM   4110  C26 POPEW 106      47.330  16.240  83.413  1.00  0.00           C
ATOM   4113  C27 POPEW 106      46.170  16.470  82.423  1.00  0.00           C
ATOM   4116  C28 POPEW 106      46.620  16.900  81.023  1.00  0.00           C
ATOM   4119  C29 POPEW 106      47.240  15.740  80.293  1.00  0.00           C
ATOM   4121 0C21 POPEW 106      47.040  15.430  79.003  1.00  0.00           C
ATOM   4123 1C21 POPEW 106      46.230  16.210  78.003  1.00  0.00           C
ATOM   4126 2C21 POPEW 106      46.420  15.610  76.593  1.00  0.00           C
ATOM   4129 3C21 POPEW 106      45.680  16.370  75.483  1.00  0.00           C
ATOM   4132 4C21 POPEW 106      46.420  17.640  75.033  1.00  0.00           C
ATOM   4135 5C21 POPEW 106      45.570  18.510  74.103  1.00  0.00           C
ATOM   4138 6C21 POPEW 106      45.750  20.010  74.383  1.00  0.00           C
ATOM   4141 7C21 POPEW 106      44.770  20.890  73.613  1.00  0.00           C
ATOM   4144 8C21 POPEW 106      44.740  22.330  74.123  1.00  0.00           C
ATOM   4148  C33 POPEW 106      47.200  22.270  88.103  1.00  0.00           C
ATOM   4151  C34 POPEW 106      47.110  23.780  88.383  1.00  0.00           C
ATOM   4154  C35 POPEW 106      47.810  24.650  87.323  1.00  0.00           C
ATOM   4157  C36 POPEW 106      49.340  24.550  87.423  1.00  0.00           C
ATOM   4160  C37 POPEW 106      50.080  25.550  86.523  1.00  0.00           C
ATOM   4163  C38 POPEW 106      50.420  25.050  85.123  1.00  0.00           C
ATOM   4166  C39 POPEW 106      49.390  25.390  84.033  1.00  0.00           C
ATOM   4169 0C31 POPEW 106      49.880  24.870  82.663  1.00  0.00           C
ATOM   4172 1C31 POPEW 106      49.050  25.360  81.463  1.00  0.00           C
ATOM   4175 2C31 POPEW 106      49.870  25.350  80.163  1.00  0.00           C
ATOM   4178 3C31 POPEW 106      50.400  23.960  79.773  1.00  0.00           C
ATOM   4181 4C31 POPEW 106      50.990  23.950  78.353  1.00  0.00           C
ATOM   4184 5C31 POPEW 106      51.560  22.590  77.943  1.00  0.00           C
ATOM   4187 6C31 POPEW 106      51.980  22.540  76.473  1.00  0.00           C
ATOM   4191  NH3 POPEX 107      70.960  36.150  92.183  1.00  0.00           N
ATOM   4195  C12 POPEX 107      71.370  37.050  91.063  1.00  0.00           C
ATOM   4198  C11 POPEX 107      71.260  38.520  91.433  1.00  0.00           C
ATOM   4201  P   POPEX 107      72.850  40.510  90.833  1.00  0.00           P
ATOM   4202  O13 POPEX 107      74.090  40.070  91.483  1.00  0.00           O
ATOM   4203  O14 POPEX 107      72.060  41.570  91.483  1.00  0.00           O
ATOM   4204  O11 POPEX 107      73.260  41.170  89.463  1.00  0.00           O
ATOM   4205  O12 POPEX 107      71.960  39.260  90.433  1.00  0.00           O
ATOM   4206  C1  POPEX 107      72.910  40.600  88.213  1.00  0.00           C
ATOM   4209  C2  POPEX 107      71.620  41.230  87.613  1.00  0.00           C
ATOM   4211  O21 POPEX 107      71.660  42.670  87.523  1.00  0.00           O
ATOM   4212  C21 POPEX 107      72.510  43.160  86.623  1.00  0.00           C
ATOM   4213  O22 POPEX 107      73.490  42.600  86.193  1.00  0.00           O
ATOM   4214  C22 POPEX 107      71.960  44.460  86.053  1.00  0.00           C
ATOM   4217  C3  POPEX 107      70.350  40.780  88.433  1.00  0.00           C
ATOM   4220  O31 POPEX 107      69.080  41.270  87.983  1.00  0.00           O
ATOM   4221  C31 POPEX 107      68.750  41.050  86.733  1.00  0.00           C
ATOM   4222  O32 POPEX 107      69.400  40.430  85.903  1.00  0.00           O
ATOM   4223  C32 POPEX 107      67.410  41.690  86.433  1.00  0.00           C
ATOM   4226  C23 POPEX 107      72.620  44.780  84.693  1.00  0.00           C
ATOM   4229  C24 POPEX 107      71.910  45.930  83.983  1.00  0.00           C
ATOM   4232  C25 POPEX 107      72.340  46.130  82.523  1.00  0.00           C
ATOM   4235  C26 POPEX 107      71.300  46.930  81.713  1.00  0.00           C
ATOM   4238  C27 POPEX 107      71.890  47.550  80.443  1.00  0.00           C
ATOM   4241  C28 POPEX 107      70.920  48.530  79.743  1.00  0.00           C
ATOM   4244  C29 POPEX 107      71.550  49.120  78.503  1.00  0.00           C
ATOM   4246 0C21 POPEX 107      71.000  49.270  77.283  1.00  0.00           C
ATOM   4248 1C21 POPEX 107      69.600  48.930  76.823  1.00  0.00           C
ATOM   4251 2C21 POPEX 107      68.890  50.160  76.243  1.00  0.00           C
ATOM   4254 3C21 POPEX 107      67.480  49.860  75.693  1.00  0.00           C
ATOM   4257 4C21 POPEX 107      66.720  51.130  75.293  1.00  0.00           C
ATOM   4260 5C21 POPEX 107      65.280  50.840  74.833  1.00  0.00           C
ATOM   4263 6C21 POPEX 107      64.460  52.120  74.573  1.00  0.00           C
ATOM   4266 7C21 POPEX 107      62.990  51.840  74.223  1.00  0.00           C
ATOM   4269 8C21 POPEX 107      62.220  53.110  73.833  1.00  0.00           C
ATOM   4273  C33 POPEX 107      67.400  42.260  85.013  1.00  0.00           C
ATOM   4276  C34 POPEX 107      66.030  42.850  84.673  1.00  0.00           C
ATOM   4279  C35 POPEX 107      66.010  43.420  83.263  1.00  0.00           C
ATOM   4282  C36 POPEX 107      65.930  42.330  82.183  1.00  0.00           C
ATOM   4285  C37 POPEX 107      65.840  42.940  80.793  1.00  0.00           C
ATOM   4288  C38 POPEX 107      65.840  41.880  79.683  1.00  0.00           C
ATOM   4291  C39 POPEX 107      65.700  42.480  78.283  1.00  0.00           C
ATOM   4294 0C31 POPEX 107      66.820  43.460  77.933  1.00  0.00           C
ATOM   4297 1C31 POPEX 107      66.810  43.900  76.463  1.00  0.00           C
ATOM   4300 2C31 POPEX 107      66.670  45.410  76.293  1.00  0.00           C
ATOM   4303 3C31 POPEX 107      67.330  45.930  75.013  1.00  0.00           C
ATOM   4306 4C31 POPEX 107      66.720  45.400  73.713  1.00  0.00           C
ATOM   4309 5C31 POPEX 107      67.440  46.010  72.503  1.00  0.00           C
ATOM   4312 6C31 POPEX 107      66.860  45.640  71.143  1.00  0.00           C
ATOM   4316  NH3 POPEY 108      88.420 105.990  43.583  1.00  0.00           N
ATOM   4320  C12 POPEY 108      89.780 105.390  43.773  1.00  0.00           C
ATOM   4323  C11 POPEY 108      90.900 106.280  43.193  1.00  0.00           C
ATOM   4326  P   POPEY 108      90.170 108.780  43.573  1.00  0.00           P
ATOM   4327  O13 POPEY 108      90.950 110.030  43.763  1.00  0.00           O
ATOM   4328  O14 POPEY 108      89.440 108.550  42.313  1.00  0.00           O
ATOM   4329  O11 POPEY 108      89.090 108.680  44.733  1.00  0.00           O
ATOM   4330  O12 POPEY 108      91.060 107.510  43.903  1.00  0.00           O
ATOM   4331  C1  POPEY 108      89.600 108.410  46.053  1.00  0.00           C
ATOM   4334  C2  POPEY 108      88.640 108.750  47.263  1.00  0.00           C
ATOM   4336  O21 POPEY 108      88.040 107.580  47.853  1.00  0.00           O
ATOM   4337  C21 POPEY 108      88.880 106.820  48.573  1.00  0.00           C
ATOM   4338  O22 POPEY 108      90.100 106.910  48.533  1.00  0.00           O
ATOM   4339  C22 POPEY 108      88.080 105.900  49.503  1.00  0.00           C
ATOM   4342  C3  POPEY 108      87.550 109.840  46.963  1.00  0.00           C
ATOM   4345  O31 POPEY 108      86.820 110.300  48.133  1.00  0.00           O
ATOM   4346  C31 POPEY 108      87.500 111.040  49.003  1.00  0.00           C
ATOM   4347  O32 POPEY 108      88.710 111.250  48.953  1.00  0.00           O
ATOM   4348  C32 POPEY 108      86.580 111.480  50.153  1.00  0.00           C
ATOM   4351  C23 POPEY 108      88.550 106.000  50.983  1.00  0.00           C
ATOM   4354  C24 POPEY 108      87.520 105.540  52.023  1.00  0.00           C
ATOM   4357  C25 POPEY 108      87.960 105.760  53.483  1.00  0.00           C
ATOM   4360  C26 POPEY 108      88.060 107.230  53.933  1.00  0.00           C
ATOM   4363  C27 POPEY 108      89.300 107.480  54.803  1.00  0.00           C
ATOM   4366  C28 POPEY 108      89.600 108.970  55.073  1.00  0.00           C
ATOM   4369  C29 POPEY 108      90.980 109.120  55.663  1.00  0.00           C
ATOM   4371 0C21 POPEY 108      91.330 108.890  56.943  1.00  0.00           C
ATOM   4373 1C21 POPEY 108      90.410 108.450  58.053  1.00  0.00           C
ATOM   4376 2C21 POPEY 108      90.380 109.440  59.243  1.00  0.00           C
ATOM   4379 3C21 POPEY 108      88.980 110.020  59.493  1.00  0.00           C
ATOM   4382 4C21 POPEY 108      88.960 110.970  60.693  1.00  0.00           C
ATOM   4385 5C21 POPEY 108      89.090 110.270  62.053  1.00  0.00           C
ATOM   4388 6C21 POPEY 108      90.040 111.020  62.973  1.00  0.00           C
ATOM   4391 7C21 POPEY 108      90.320 110.270  64.273  1.00  0.00           C
ATOM   4394 8C21 POPEY 108      91.500 110.900  65.013  1.00  0.00           C
ATOM   4398  C33 POPEY 108      87.080 112.690  50.983  1.00  0.00           C
ATOM   4401  C34 POPEY 108      86.070 113.090  52.073  1.00  0.00           C
ATOM   4404  C35 POPEY 108      86.630 113.950  53.223  1.00  0.00           C
ATOM   4407  C36 POPEY 108      85.870 113.790  54.543  1.00  0.00           C
ATOM   4410  C37 POPEY 108      86.610 114.410  55.743  1.00  0.00           C
ATOM   4413  C38 POPEY 108      86.540 115.950  55.833  1.00  0.00           C
ATOM   4416  C39 POPEY 108      85.150 116.500  56.213  1.00  0.00           C
ATOM   4419 0C31 POPEY 108      84.630 116.070  57.583  1.00  0.00           C
ATOM   4422 1C31 POPEY 108      83.410 116.880  58.023  1.00  0.00           C
ATOM   4425 2C31 POPEY 108      82.960 116.460  59.423  1.00  0.00           C
ATOM   4428 3C31 POPEY 108      81.900 117.360  60.073  1.00  0.00           C
ATOM   4431 4C31 POPEY 108      82.310 118.830  60.243  1.00  0.00           C
ATOM   4434 5C31 POPEY 108      81.320 119.590  61.133  1.00  0.00           C
ATOM   4437 6C31 POPEY 108      81.690 121.050  61.413  1.00  0.00           C
ATOM   4441  NH3 POPEZ 109      87.510   7.940  40.403  1.00  0.00           N
ATOM   4445  C12 POPEZ 109      88.520   6.990  39.843  1.00  0.00           C
ATOM   4448  C11 POPEZ 109      88.810   5.810  40.783  1.00  0.00           C
ATOM   4451  P   POPEZ 109      86.340   4.940  41.323  1.00  0.00           P
ATOM   4452  O13 POPEZ 109      85.490   5.630  40.333  1.00  0.00           O
ATOM   4453  O14 POPEZ 109      85.980   3.590  41.803  1.00  0.00           O
ATOM   4454  O11 POPEZ 109      86.500   5.990  42.473  1.00  0.00           O
ATOM   4455  O12 POPEZ 109      87.790   4.810  40.713  1.00  0.00           O
ATOM   4456  C1  POPEZ 109      87.170   5.750  43.693  1.00  0.00           C
ATOM   4459  C2  POPEZ 109      86.230   5.130  44.783  1.00  0.00           C
ATOM   4461  O21 POPEZ 109      85.610   6.170  45.583  1.00  0.00           O
ATOM   4462  C21 POPEZ 109      86.390   6.920  46.353  1.00  0.00           C
ATOM   4463  O22 POPEZ 109      87.600   6.820  46.433  1.00  0.00           O
ATOM   4464  C22 POPEZ 109      85.560   7.950  47.133  1.00  0.00           C
ATOM   4467  C3  POPEZ 109      87.050   4.040  45.573  1.00  0.00           C
ATOM   4470  O31 POPEZ 109      86.300   3.160  46.443  1.00  0.00           O
ATOM   4471  C31 POPEZ 109      86.310   3.540  47.723  1.00  0.00           C
ATOM   4472  O32 POPEZ 109      86.570   4.660  48.113  1.00  0.00           O
ATOM   4473  C32 POPEZ 109      86.120   2.300  48.613  1.00  0.00           C
ATOM   4476  C23 POPEZ 109      85.450   7.640  48.653  1.00  0.00           C
ATOM   4479  C24 POPEZ 109      85.770   8.850  49.553  1.00  0.00           C
ATOM   4482  C25 POPEZ 109      85.790   8.480  51.053  1.00  0.00           C
ATOM   4485  C26 POPEZ 109      85.810   9.720  51.963  1.00  0.00           C
ATOM   4488  C27 POPEZ 109      86.200   9.410  53.423  1.00  0.00           C
ATOM   4491  C28 POPEZ 109      86.420  10.690  54.263  1.00  0.00           C
ATOM   4494  C29 POPEZ 109      87.110  10.360  55.573  1.00  0.00           C
ATOM   4496 0C21 POPEZ 109      86.670  10.570  56.823  1.00  0.00           C
ATOM   4498 1C21 POPEZ 109      85.380  11.220  57.233  1.00  0.00           C
ATOM   4501 2C21 POPEZ 109      85.470  11.800  58.653  1.00  0.00           C
ATOM   4504 3C21 POPEZ 109      85.720  10.730  59.733  1.00  0.00           C
ATOM   4507 4C21 POPEZ 109      84.860  10.890  60.993  1.00  0.00           C
ATOM   4510 5C21 POPEZ 109      85.550  11.660  62.123  1.00  0.00           C
ATOM   4513 6C21 POPEZ 109      84.680  11.650  63.393  1.00  0.00           C
ATOM   4516 7C21 POPEZ 109      85.340  12.320  64.603  1.00  0.00           C
ATOM   4519 8C21 POPEZ 109      84.530  12.160  65.883  1.00  0.00           C
ATOM   4523  C33 POPEZ 109      86.620   2.470  50.073  1.00  0.00           C
ATOM   4526  C34 POPEZ 109      87.960   1.780  50.373  1.00  0.00           C
ATOM   4529  C35 POPEZ 109      88.320   1.730  51.873  1.00  0.00           C
ATOM   4532  C36 POPEZ 109      88.590   3.100  52.493  1.00  0.00           C
ATOM   4535  C37 POPEZ 109      89.020   3.020  53.963  1.00  0.00           C
ATOM   4538  C38 POPEZ 109      88.960   4.380  54.673  1.00  0.00           C
ATOM   4541  C39 POPEZ 109      89.510   4.330  56.103  1.00  0.00           C
ATOM   4544 0C31 POPEZ 109      89.460   5.700  56.793  1.00  0.00           C
ATOM   4547 1C31 POPEZ 109      90.000   5.620  58.223  1.00  0.00           C
ATOM   4550 2C31 POPEZ 109      89.980   6.950  58.983  1.00  0.00           C
ATOM   4553 3C31 POPEZ 109      91.090   7.940  58.573  1.00  0.00           C
ATOM   4556 4C31 POPEZ 109      92.510   7.420  58.813  1.00  0.00           C
ATOM   4559 5C31 POPEZ 109      93.560   8.530  58.873  1.00  0.00           C
ATOM   4562 6C31 POPEZ 109      94.960   8.010  59.183  1.00  0.00           C
ATOM   4566  NH3 POPEa 110     114.970  37.280  85.963  1.00  0.00           N
ATOM   4570  C12 POPEa 110     113.610  37.790  85.593  1.00  0.00           C
ATOM   4573  C11 POPEa 110     112.990  36.940  84.493  1.00  0.00           C
ATOM   4576  P   POPEa 110     110.820  37.670  83.163  1.00  0.00           P
ATOM   4577  O13 POPEa 110     111.530  37.140  81.993  1.00  0.00           O
ATOM   4578  O14 POPEa 110     109.390  37.350  83.343  1.00  0.00           O
ATOM   4579  O11 POPEa 110     111.050  39.250  83.203  1.00  0.00           O
ATOM   4580  O12 POPEa 110     111.590  37.230  84.473  1.00  0.00           O
ATOM   4581  C1  POPEa 110     110.210  40.060  82.373  1.00  0.00           C
ATOM   4584  C2  POPEa 110     111.030  41.070  81.533  1.00  0.00           C
ATOM   4586  O21 POPEa 110     110.160  41.750  80.623  1.00  0.00           O
ATOM   4587  C21 POPEa 110     109.360  42.660  81.153  1.00  0.00           C
ATOM   4588  O22 POPEa 110     109.370  43.030  82.323  1.00  0.00           O
ATOM   4589  C22 POPEa 110     108.440  43.160  80.033  1.00  0.00           C
ATOM   4592  C3  POPEa 110     112.150  40.340  80.733  1.00  0.00           C
ATOM   4595  O31 POPEa 110     112.550  41.050  79.543  1.00  0.00           O
ATOM   4596  C31 POPEa 110     111.920  40.880  78.363  1.00  0.00           C
ATOM   4597  O32 POPEa 110     112.140  41.580  77.383  1.00  0.00           O
ATOM   4598  C32 POPEa 110     111.020  39.650  78.273  1.00  0.00           C
ATOM   4601  C23 POPEa 110     107.040  43.660  80.463  1.00  0.00           C
ATOM   4604  C24 POPEa 110     106.180  43.900  79.213  1.00  0.00           C
ATOM   4607  C25 POPEa 110     104.720  44.280  79.463  1.00  0.00           C
ATOM   4610  C26 POPEa 110     103.870  44.000  78.213  1.00  0.00           C
ATOM   4613  C27 POPEa 110     102.430  44.500  78.323  1.00  0.00           C
ATOM   4616  C28 POPEa 110     101.420  43.640  77.543  1.00  0.00           C
ATOM   4619  C29 POPEa 110     100.020  44.160  77.753  1.00  0.00           C
ATOM   4621 0C21 POPEa 110      99.080  44.310  76.813  1.00  0.00           C
ATOM   4623 1C21 POPEa 110      99.230  43.960  75.353  1.00  0.00           C
ATOM   4626 2C21 POPEa 110      97.990  44.370  74.543  1.00  0.00           C
ATOM   4629 3C21 POPEa 110      98.250  44.340  73.033  1.00  0.00           C
ATOM   4632 4C21 POPEa 110      97.000  44.660  72.203  1.00  0.00           C
ATOM   4635 5C21 POPEa 110      97.360  45.000  70.753  1.00  0.00           C
ATOM   4638 6C21 POPEa 110      96.140  45.410  69.913  1.00  0.00           C
ATOM   4641 7C21 POPEa 110      96.550  45.900  68.513  1.00  0.00           C
ATOM   4644 8C21 POPEa 110      95.370  46.400  67.663  1.00  0.00           C
ATOM   4648  C33 POPEa 110     110.460  39.350  76.853  1.00  0.00           C
ATOM   4651  C34 POPEa 110     110.090  37.870  76.723  1.00  0.00           C
ATOM   4654  C35 POPEa 110     108.630  37.550  76.363  1.00  0.00           C
ATOM   4657  C36 POPEa 110     108.420  37.270  74.863  1.00  0.00           C
ATOM   4660  C37 POPEa 110     107.020  36.720  74.563  1.00  0.00           C
ATOM   4663  C38 POPEa 110     106.740  36.450  73.073  1.00  0.00           C
ATOM   4666  C39 POPEa 110     107.590  35.280  72.543  1.00  0.00           C
ATOM   4669 0C31 POPEa 110     107.270  34.910  71.093  1.00  0.00           C
ATOM   4672 1C31 POPEa 110     108.150  33.750  70.613  1.00  0.00           C
ATOM   4675 2C31 POPEa 110     108.160  33.590  69.083  1.00  0.00           C
ATOM   4678 3C31 POPEa 110     106.780  33.280  68.473  1.00  0.00           C
ATOM   4681 4C31 POPEa 110     106.880  33.040  66.963  1.00  0.00           C
ATOM   4684 5C31 POPEa 110     105.580  32.540  66.323  1.00  0.00           C
ATOM   4687 6C31 POPEa 110     105.750  32.200  64.843  1.00  0.00           C
ATOM   4691  NH3 POPEb 111      68.750  91.110  86.543  1.00  0.00           N
ATOM   4695  C12 POPEb 111      68.460  92.410  87.243  1.00  0.00           C
ATOM   4698  C11 POPEb 111      68.520  92.260  88.783  1.00  0.00           C
ATOM   4701  P   POPEb 111      66.960  90.300  89.673  1.00  0.00           P
ATOM   4702  O13 POPEb 111      67.190  88.890  90.053  1.00  0.00           O
ATOM   4703  O14 POPEb 111      66.320  91.220  90.643  1.00  0.00           O
ATOM   4704  O11 POPEb 111      66.280  90.370  88.273  1.00  0.00           O
ATOM   4705  O12 POPEb 111      68.330  90.920  89.253  1.00  0.00           O
ATOM   4706  C1  POPEb 111      64.860  90.390  88.163  1.00  0.00           C
ATOM   4709  C2  POPEb 111      64.530  90.490  86.673  1.00  0.00           C
ATOM   4711  O21 POPEb 111      64.910  91.770  86.153  1.00  0.00           O
ATOM   4712  C21 POPEb 111      65.730  91.710  85.133  1.00  0.00           C
ATOM   4713  O22 POPEb 111      66.460  90.770  84.853  1.00  0.00           O
ATOM   4714  C22 POPEb 111      65.660  93.000  84.343  1.00  0.00           C
ATOM   4717  C3  POPEb 111      63.040  90.360  86.333  1.00  0.00           C
ATOM   4720  O31 POPEb 111      63.010  90.160  84.923  1.00  0.00           O
ATOM   4721  C31 POPEb 111      61.830  89.840  84.423  1.00  0.00           C
ATOM   4722  O32 POPEb 111      60.770  89.990  85.013  1.00  0.00           O
ATOM   4723  C32 POPEb 111      62.070  89.300  83.013  1.00  0.00           C
ATOM   4726  C23 POPEb 111      66.610  92.940  83.123  1.00  0.00           C
ATOM   4729  C24 POPEb 111      66.930  94.320  82.543  1.00  0.00           C
ATOM   4732  C25 POPEb 111      67.730  95.190  83.513  1.00  0.00           C
ATOM   4735  C26 POPEb 111      68.530  96.280  82.793  1.00  0.00           C
ATOM   4738  C27 POPEb 111      69.410  97.110  83.743  1.00  0.00           C
ATOM   4741  C28 POPEb 111      70.220  98.160  82.963  1.00  0.00           C
ATOM   4744  C29 POPEb 111      70.830  99.240  83.833  1.00  0.00           C
ATOM   4746 0C21 POPEb 111      72.140  99.460  84.033  1.00  0.00           C
ATOM   4748 1C21 POPEb 111      73.270  98.650  83.453  1.00  0.00           C
ATOM   4751 2C21 POPEb 111      73.820  99.250  82.153  1.00  0.00           C
ATOM   4754 3C21 POPEb 111      74.750  98.280  81.403  1.00  0.00           C
ATOM   4757 4C21 POPEb 111      75.380  98.910  80.153  1.00  0.00           C
ATOM   4760 5C21 POPEb 111      75.980  97.880  79.193  1.00  0.00           C
ATOM   4763 6C21 POPEb 111      76.600  98.530  77.953  1.00  0.00           C
ATOM   4766 7C21 POPEb 111      76.730  97.560  76.773  1.00  0.00           C
ATOM   4769 8C21 POPEb 111      77.390  98.200  75.553  1.00  0.00           C
ATOM   4773  C33 POPEb 111      61.180  89.930  81.923  1.00  0.00           C
ATOM   4776  C34 POPEb 111      61.340  89.200  80.573  1.00  0.00           C
ATOM   4779  C35 POPEb 111      62.750  89.330  79.983  1.00  0.00           C
ATOM   4782  C36 POPEb 111      62.980  88.420  78.763  1.00  0.00           C
ATOM   4785  C37 POPEb 111      64.440  88.440  78.333  1.00  0.00           C
ATOM   4788  C38 POPEb 111      64.820  87.320  77.343  1.00  0.00           C
ATOM   4791  C39 POPEb 111      64.180  87.420  75.943  1.00  0.00           C
ATOM   4794 0C31 POPEb 111      64.610  88.690  75.193  1.00  0.00           C
ATOM   4797 1C31 POPEb 111      64.290  88.630  73.693  1.00  0.00           C
ATOM   4800 2C31 POPEb 111      65.050  89.670  72.853  1.00  0.00           C
ATOM   4803 3C31 POPEb 111      66.550  89.380  72.743  1.00  0.00           C
ATOM   4806 4C31 POPEb 111      67.290  90.290  71.763  1.00  0.00           C
ATOM   4809 5C31 POPEb 111      68.730  89.860  71.493  1.00  0.00           C
ATOM   4812 6C31 POPEb 111      69.440  90.760  70.463  1.00  0.00           C
ATOM   4816  NH3 POPEc 112      41.470  38.270  54.583  1.00  0.00           N
ATOM   4820  C12 POPEc 112      40.830  39.630  54.513  1.00  0.00           C
ATOM   4823  C11 POPEc 112      39.300  39.550  54.363  1.00  0.00           C
ATOM   4826  P   POPEc 112      38.060  41.880  54.893  1.00  0.00           P
ATOM   4827  O13 POPEc 112      39.030  42.930  55.243  1.00  0.00           O
ATOM   4828  O14 POPEc 112      36.800  42.330  54.243  1.00  0.00           O
ATOM   4829  O11 POPEc 112      37.660  41.050  56.203  1.00  0.00           O
ATOM   4830  O12 POPEc 112      38.790  40.820  53.983  1.00  0.00           O
ATOM   4831  C1  POPEc 112      36.470  40.240  56.123  1.00  0.00           C
ATOM   4834  C2  POPEc 112      36.310  39.200  57.263  1.00  0.00           C
ATOM   4836  O21 POPEc 112      37.470  38.350  57.273  1.00  0.00           O
ATOM   4837  C21 POPEc 112      37.420  37.280  58.063  1.00  0.00           C
ATOM   4838  O22 POPEc 112      37.410  36.130  57.673  1.00  0.00           O
ATOM   4839  C22 POPEc 112      37.490  37.690  59.533  1.00  0.00           C
ATOM   4842  C3  POPEc 112      34.990  38.380  57.093  1.00  0.00           C
ATOM   4845  O31 POPEc 112      34.510  37.930  58.373  1.00  0.00           O
ATOM   4846  C31 POPEc 112      33.310  37.330  58.333  1.00  0.00           C
ATOM   4847  O32 POPEc 112      32.670  37.120  57.323  1.00  0.00           O
ATOM   4848  C32 POPEc 112      32.840  37.050  59.753  1.00  0.00           C
ATOM   4851  C23 POPEc 112      38.080  36.560  60.403  1.00  0.00           C
ATOM   4854  C24 POPEc 112      38.220  36.990  61.873  1.00  0.00           C
ATOM   4857  C25 POPEc 112      39.220  36.150  62.673  1.00  0.00           C
ATOM   4860  C26 POPEc 112      38.650  34.920  63.393  1.00  0.00           C
ATOM   4863  C27 POPEc 112      39.800  34.070  63.963  1.00  0.00           C
ATOM   4866  C28 POPEc 112      39.350  32.810  64.733  1.00  0.00           C
ATOM   4869  C29 POPEc 112      40.550  31.940  65.033  1.00  0.00           C
ATOM   4871 0C21 POPEc 112      40.900  31.420  66.223  1.00  0.00           C
ATOM   4873 1C21 POPEc 112      40.170  31.590  67.523  1.00  0.00           C
ATOM   4876 2C21 POPEc 112      41.130  31.540  68.723  1.00  0.00           C
ATOM   4879 3C21 POPEc 112      40.400  31.830  70.043  1.00  0.00           C
ATOM   4882 4C21 POPEc 112      41.150  31.340  71.283  1.00  0.00           C
ATOM   4885 5C21 POPEc 112      42.570  31.900  71.403  1.00  0.00           C
ATOM   4888 6C21 POPEc 112      43.170  31.640  72.783  1.00  0.00           C
ATOM   4891 7C21 POPEc 112      44.540  32.300  72.973  1.00  0.00           C
ATOM   4894 8C21 POPEc 112      45.050  32.160  74.413  1.00  0.00           C
ATOM   4898  C33 POPEc 112      32.850  38.320  60.633  1.00  0.00           C
ATOM   4901  C34 POPEc 112      32.190  38.120  62.003  1.00  0.00           C
ATOM   4904  C35 POPEc 112      32.720  36.910  62.793  1.00  0.00           C
ATOM   4907  C36 POPEc 112      32.060  36.790  64.173  1.00  0.00           C
ATOM   4910  C37 POPEc 112      32.610  35.600  64.963  1.00  0.00           C
ATOM   4913  C38 POPEc 112      31.790  35.270  66.213  1.00  0.00           C
ATOM   4916  C39 POPEc 112      31.830  36.350  67.313  1.00  0.00           C
ATOM   4919 0C31 POPEc 112      32.270  35.770  68.663  1.00  0.00           C
ATOM   4922 1C31 POPEc 112      32.010  36.730  69.833  1.00  0.00           C
ATOM   4925 2C31 POPEc 112      32.540  36.210  71.183  1.00  0.00           C
ATOM   4928 3C31 POPEc 112      31.900  34.890  71.643  1.00  0.00           C
ATOM   4931 4C31 POPEc 112      32.390  34.480  73.033  1.00  0.00           C
ATOM   4934 5C31 POPEc 112      31.790  33.150  73.513  1.00  0.00           C
ATOM   4937 6C31 POPEc 112      32.520  32.570  74.733  1.00  0.00           C
ATOM   4941  NH3 POPEd 113      20.350 121.390  48.953  1.00  0.00           N
ATOM   4945  C12 POPEd 113      21.040 120.160  48.443  1.00  0.00           C
ATOM   4948  C11 POPEd 113      21.780 120.450  47.133  1.00  0.00           C
ATOM   4951  P   POPEd 113      23.390 119.170  45.503  1.00  0.00           P
ATOM   4952  O13 POPEd 113      23.080 118.000  44.653  1.00  0.00           O
ATOM   4953  O14 POPEd 113      23.480 120.500  44.883  1.00  0.00           O
ATOM   4954  O11 POPEd 113      24.670 118.870  46.393  1.00  0.00           O
ATOM   4955  O12 POPEd 113      22.220 119.220  46.583  1.00  0.00           O
ATOM   4956  C1  POPEd 113      24.490 118.100  47.583  1.00  0.00           C
ATOM   4959  C2  POPEd 113      25.840 118.060  48.313  1.00  0.00           C
ATOM   4961  O21 POPEd 113      25.830 117.250  49.503  1.00  0.00           O
ATOM   4962  C21 POPEd 113      25.030 117.620  50.473  1.00  0.00           C
ATOM   4963  O22 POPEd 113      24.180 118.480  50.463  1.00  0.00           O
ATOM   4964  C22 POPEd 113      25.330 116.800  51.703  1.00  0.00           C
ATOM   4967  C3  POPEd 113      26.380 119.510  48.553  1.00  0.00           C
ATOM   4970  O31 POPEd 113      27.350 119.670  49.613  1.00  0.00           O
ATOM   4971  C31 POPEd 113      28.430 118.930  49.633  1.00  0.00           C
ATOM   4972  O32 POPEd 113      28.730 118.040  48.853  1.00  0.00           O
ATOM   4973  C32 POPEd 113      29.250 119.340  50.863  1.00  0.00           C
ATOM   4976  C23 POPEd 113      25.880 117.700  52.823  1.00  0.00           C
ATOM   4979  C24 POPEd 113      26.160 116.920  54.093  1.00  0.00           C
ATOM   4982  C25 POPEd 113      27.250 115.860  53.943  1.00  0.00           C
ATOM   4985  C26 POPEd 113      27.530 115.160  55.273  1.00  0.00           C
ATOM   4988  C27 POPEd 113      28.510 113.990  55.173  1.00  0.00           C
ATOM   4991  C28 POPEd 113      28.820 113.430  56.573  1.00  0.00           C
ATOM   4994  C29 POPEd 113      29.760 114.350  57.313  1.00  0.00           C
ATOM   4996 0C21 POPEd 113      29.580 114.830  58.553  1.00  0.00           C
ATOM   4998 1C21 POPEd 113      28.390 114.550  59.443  1.00  0.00           C
ATOM   5001 2C21 POPEd 113      28.270 115.600  60.553  1.00  0.00           C
ATOM   5004 3C21 POPEd 113      29.350 115.460  61.643  1.00  0.00           C
ATOM   5007 4C21 POPEd 113      28.970 114.440  62.713  1.00  0.00           C
ATOM   5010 5C21 POPEd 113      28.120 115.020  63.843  1.00  0.00           C
ATOM   5013 6C21 POPEd 113      27.740 113.960  64.873  1.00  0.00           C
ATOM   5016 7C21 POPEd 113      27.250 114.560  66.193  1.00  0.00           C
ATOM   5019 8C21 POPEd 113      27.040 113.500  67.273  1.00  0.00           C
ATOM   5023  C33 POPEd 113      29.740 118.110  51.653  1.00  0.00           C
ATOM   5026  C34 POPEd 113      30.520 118.510  52.913  1.00  0.00           C
ATOM   5029  C35 POPEd 113      29.690 118.990  54.113  1.00  0.00           C
ATOM   5032  C36 POPEd 113      30.640 119.470  55.213  1.00  0.00           C
ATOM   5035  C37 POPEd 113      30.010 119.660  56.603  1.00  0.00           C
ATOM   5038  C38 POPEd 113      31.120 120.020  57.623  1.00  0.00           C
ATOM   5041  C39 POPEd 113      30.780 119.740  59.093  1.00  0.00           C
ATOM   5044 0C31 POPEd 113      30.140 120.950  59.783  1.00  0.00           C
ATOM   5047 1C31 POPEd 113      30.120 120.840  61.313  1.00  0.00           C
ATOM   5050 2C31 POPEd 113      29.530 122.080  62.003  1.00  0.00           C
ATOM   5053 3C31 POPEd 113      28.040 122.290  61.703  1.00  0.00           C
ATOM   5056 4C31 POPEd 113      27.510 123.590  62.303  1.00  0.00           C
ATOM   5059 5C31 POPEd 113      26.060 123.880  61.903  1.00  0.00           C
ATOM   5062 6C31 POPEd 113      25.510 125.170  62.513  1.00  0.00           C
ATOM   5066  NH3 POPEe 114      42.830 119.210  46.223  1.00  0.00           N
ATOM   5070  C12 POPEe 114      42.730 120.670  46.573  1.00  0.00           C
ATOM   5073  C11 POPEe 114      42.530 121.570  45.343  1.00  0.00           C
ATOM   5076  P   POPEe 114      44.230 123.500  45.643  1.00  0.00           P
ATOM   5077  O13 POPEe 114      45.000 122.740  46.663  1.00  0.00           O
ATOM   5078  O14 POPEe 114      44.730 123.440  44.253  1.00  0.00           O
ATOM   5079  O11 POPEe 114      44.080 124.990  46.163  1.00  0.00           O
ATOM   5080  O12 POPEe 114      42.750 122.940  45.693  1.00  0.00           O
ATOM   5081  C1  POPEe 114      43.930 125.280  47.553  1.00  0.00           C
ATOM   5084  C2  POPEe 114      42.580 125.970  47.833  1.00  0.00           C
ATOM   5086  O21 POPEe 114      42.630 126.650  49.093  1.00  0.00           O
ATOM   5087  C21 POPEe 114      42.450 125.970  50.203  1.00  0.00           C
ATOM   5088  O22 POPEe 114      42.590 124.770  50.373  1.00  0.00           O
ATOM   5089  C22 POPEe 114      42.050 126.990  51.263  1.00  0.00           C
ATOM   5092  C3  POPEe 114      41.340 125.040  47.673  1.00  0.00           C
ATOM   5095  O31 POPEe 114      40.160 125.640  48.263  1.00  0.00           O
ATOM   5096  C31 POPEe 114      39.050 124.970  47.973  1.00  0.00           C
ATOM   5097  O32 POPEe 114      38.990 123.950  47.323  1.00  0.00           O
ATOM   5098  C32 POPEe 114      37.850 125.670  48.623  1.00  0.00           C
ATOM   5101  C23 POPEe 114      41.630 126.330  52.583  1.00  0.00           C
ATOM   5104  C24 POPEe 114      41.060 127.320  53.593  1.00  0.00           C
ATOM   5107  C25 POPEe 114      40.740 126.640  54.923  1.00  0.00           C
ATOM   5110  C26 POPEe 114      40.230 127.630  55.973  1.00  0.00           C
ATOM   5113  C27 POPEe 114      39.950 126.980  57.323  1.00  0.00           C
ATOM   5116  C28 POPEe 114      39.440 128.000  58.363  1.00  0.00           C
ATOM   5119  C29 POPEe 114      38.850 127.330  59.573  1.00  0.00           C
ATOM   5121 0C21 POPEe 114      37.550 127.220  59.903  1.00  0.00           C
ATOM   5123 1C21 POPEe 114      36.360 127.730  59.123  1.00  0.00           C
ATOM   5126 2C21 POPEe 114      36.250 127.100  57.713  1.00  0.00           C
ATOM   5129 3C21 POPEe 114      34.950 127.410  56.963  1.00  0.00           C
ATOM   5132 4C21 POPEe 114      35.070 126.860  55.533  1.00  0.00           C
ATOM   5135 5C21 POPEe 114      33.900 127.160  54.593  1.00  0.00           C
ATOM   5138 6C21 POPEe 114      34.080 126.330  53.323  1.00  0.00           C
ATOM   5141 7C21 POPEe 114      33.070 126.630  52.213  1.00  0.00           C
ATOM   5144 8C21 POPEe 114      33.040 125.510  51.173  1.00  0.00           C
ATOM   5148  C33 POPEe 114      37.130 124.740  49.623  1.00  0.00           C
ATOM   5151  C34 POPEe 114      37.820 124.700  50.993  1.00  0.00           C
ATOM   5154  C35 POPEe 114      37.080 123.800  51.993  1.00  0.00           C
ATOM   5157  C36 POPEe 114      37.590 123.960  53.433  1.00  0.00           C
ATOM   5160  C37 POPEe 114      36.930 122.980  54.403  1.00  0.00           C
ATOM   5163  C38 POPEe 114      37.420 123.150  55.853  1.00  0.00           C
ATOM   5166  C39 POPEe 114      37.510 121.840  56.633  1.00  0.00           C
ATOM   5169 0C31 POPEe 114      36.270 121.490  57.473  1.00  0.00           C
ATOM   5172 1C31 POPEe 114      36.220 122.280  58.793  1.00  0.00           C
ATOM   5175 2C31 POPEe 114      34.900 122.120  59.563  1.00  0.00           C
ATOM   5178 3C31 POPEe 114      34.490 120.680  59.883  1.00  0.00           C
ATOM   5181 4C31 POPEe 114      35.510 119.920  60.743  1.00  0.00           C
ATOM   5184 5C31 POPEe 114      35.010 118.530  61.163  1.00  0.00           C
ATOM   5187 6C31 POPEe 114      36.140 117.560  61.513  1.00  0.00           C
ATOM   5191  NH3 POPEf 115      53.830  15.280  48.183  1.00  0.00           N
ATOM   5195  C12 POPEf 115      54.010  14.410  46.963  1.00  0.00           C
ATOM   5198  C11 POPEf 115      52.660  13.960  46.373  1.00  0.00           C
ATOM   5201  P   POPEf 115      52.720  11.470  45.553  1.00  0.00           P
ATOM   5202  O13 POPEf 115      51.320  11.000  45.373  1.00  0.00           O
ATOM   5203  O14 POPEf 115      53.790  10.790  44.783  1.00  0.00           O
ATOM   5204  O11 POPEf 115      53.110  11.330  47.093  1.00  0.00           O
ATOM   5205  O12 POPEf 115      52.870  13.030  45.303  1.00  0.00           O
ATOM   5206  C1  POPEf 115      52.410  10.340  47.853  1.00  0.00           C
ATOM   5209  C2  POPEf 115      52.960  10.170  49.303  1.00  0.00           C
ATOM   5211  O21 POPEf 115      52.870  11.390  50.073  1.00  0.00           O
ATOM   5212  C21 POPEf 115      51.740  11.490  50.723  1.00  0.00           C
ATOM   5213  O22 POPEf 115      50.700  10.900  50.433  1.00  0.00           O
ATOM   5214  C22 POPEf 115      51.860  12.450  51.913  1.00  0.00           C
ATOM   5217  C3  POPEf 115      54.420   9.670  49.353  1.00  0.00           C
ATOM   5220  O31 POPEf 115      54.660   8.970  50.583  1.00  0.00           O
ATOM   5221  C31 POPEf 115      54.940   9.720  51.643  1.00  0.00           C
ATOM   5222  O32 POPEf 115      54.970  10.930  51.693  1.00  0.00           O
ATOM   5223  C32 POPEf 115      55.370   8.820  52.803  1.00  0.00           C
ATOM   5226  C23 POPEf 115      51.660  11.690  53.243  1.00  0.00           C
ATOM   5229  C24 POPEf 115      51.980  12.520  54.493  1.00  0.00           C
ATOM   5232  C25 POPEf 115      51.740  11.700  55.783  1.00  0.00           C
ATOM   5235  C26 POPEf 115      51.990  12.480  57.083  1.00  0.00           C
ATOM   5238  C27 POPEf 115      52.300  11.550  58.263  1.00  0.00           C
ATOM   5241  C28 POPEf 115      52.280  12.260  59.633  1.00  0.00           C
ATOM   5244  C29 POPEf 115      50.880  12.430  60.173  1.00  0.00           C
ATOM   5246 0C21 POPEf 115      50.460  12.180  61.423  1.00  0.00           C
ATOM   5248 1C21 POPEf 115      51.290  11.710  62.593  1.00  0.00           C
ATOM   5251 2C21 POPEf 115      51.590  12.890  63.543  1.00  0.00           C
ATOM   5254 3C21 POPEf 115      52.630  12.530  64.613  1.00  0.00           C
ATOM   5257 4C21 POPEf 115      53.130  13.760  65.393  1.00  0.00           C
ATOM   5260 5C21 POPEf 115      54.130  13.390  66.483  1.00  0.00           C
ATOM   5263 6C21 POPEf 115      54.620  14.580  67.313  1.00  0.00           C
ATOM   5266 7C21 POPEf 115      55.620  14.180  68.413  1.00  0.00           C
ATOM   5269 8C21 POPEf 115      56.240  15.350  69.173  1.00  0.00           C
ATOM   5273  C33 POPEf 115      56.570   7.970  52.343  1.00  0.00           C
ATOM   5276  C34 POPEf 115      57.340   7.210  53.433  1.00  0.00           C
ATOM   5279  C35 POPEf 115      56.480   6.500  54.473  1.00  0.00           C
ATOM   5282  C36 POPEf 115      57.380   5.620  55.363  1.00  0.00           C
ATOM   5285  C37 POPEf 115      56.640   4.960  56.533  1.00  0.00           C
ATOM   5288  C38 POPEf 115      57.560   4.150  57.453  1.00  0.00           C
ATOM   5291  C39 POPEf 115      58.150   4.930  58.653  1.00  0.00           C
ATOM   5294 0C31 POPEf 115      59.090   6.070  58.263  1.00  0.00           C
ATOM   5297 1C31 POPEf 115      59.800   6.740  59.453  1.00  0.00           C
ATOM   5300 2C31 POPEf 115      60.610   7.970  59.013  1.00  0.00           C
ATOM   5303 3C31 POPEf 115      61.450   8.600  60.133  1.00  0.00           C
ATOM   5306 4C31 POPEf 115      60.640   9.370  61.183  1.00  0.00           C
ATOM   5309 5C31 POPEf 115      61.510   9.860  62.353  1.00  0.00           C
ATOM   5312 6C31 POPEf 115      60.960  11.100  63.073  1.00  0.00           C
ATOM   5316  NH3 POPEg 116      47.580   6.880  89.613  1.00  0.00           N
ATOM   5320  C12 POPEg 116      46.510   6.180  90.403  1.00  0.00           C
ATOM   5323  C11 POPEg 116      45.450   5.520  89.503  1.00  0.00           C
ATOM   5326  P   POPEg 116      43.050   6.030  90.453  1.00  0.00           P
ATOM   5327  O13 POPEg 116      42.400   5.660  91.733  1.00  0.00           O
ATOM   5328  O14 POPEg 116      43.390   7.460  90.283  1.00  0.00           O
ATOM   5329  O11 POPEg 116      42.110   5.570  89.293  1.00  0.00           O
ATOM   5330  O12 POPEg 116      44.350   5.100  90.313  1.00  0.00           O
ATOM   5331  C1  POPEg 116      41.640   4.230  89.133  1.00  0.00           C
ATOM   5334  C2  POPEg 116      41.200   4.030  87.653  1.00  0.00           C
ATOM   5336  O21 POPEg 116      42.390   4.290  86.913  1.00  0.00           O
ATOM   5337  C21 POPEg 116      42.500   4.130  85.633  1.00  0.00           C
ATOM   5338  O22 POPEg 116      41.730   3.590  84.863  1.00  0.00           O
ATOM   5339  C22 POPEg 116      43.830   4.800  85.263  1.00  0.00           C
ATOM   5342  C3  POPEg 116      40.040   5.020  87.343  1.00  0.00           C
ATOM   5345  O31 POPEg 116      39.520   4.950  85.993  1.00  0.00           O
ATOM   5346  C31 POPEg 116      39.880   5.950  85.203  1.00  0.00           C
ATOM   5347  O32 POPEg 116      40.670   6.840  85.483  1.00  0.00           O
ATOM   5348  C32 POPEg 116      39.100   5.870  83.903  1.00  0.00           C
ATOM   5351  C23 POPEg 116      43.700   5.750  84.053  1.00  0.00           C
ATOM   5354  C24 POPEg 116      44.540   7.020  84.253  1.00  0.00           C
ATOM   5357  C25 POPEg 116      44.690   7.860  82.993  1.00  0.00           C
ATOM   5360  C26 POPEg 116      45.670   7.230  82.003  1.00  0.00           C
ATOM   5363  C27 POPEg 116      45.730   8.000  80.683  1.00  0.00           C
ATOM   5366  C28 POPEg 116      46.860   7.510  79.763  1.00  0.00           C
ATOM   5369  C29 POPEg 116      46.800   8.300  78.483  1.00  0.00           C
ATOM   5371 0C21 POPEg 116      46.760   7.800  77.233  1.00  0.00           C
ATOM   5373 1C21 POPEg 116      46.870   6.350  76.843  1.00  0.00           C
ATOM   5376 2C21 POPEg 116      47.580   6.220  75.473  1.00  0.00           C
ATOM   5379 3C21 POPEg 116      46.700   6.650  74.293  1.00  0.00           C
ATOM   5382 4C21 POPEg 116      47.520   7.030  73.043  1.00  0.00           C
ATOM   5385 5C21 POPEg 116      48.210   5.840  72.363  1.00  0.00           C
ATOM   5388 6C21 POPEg 116      47.250   5.020  71.473  1.00  0.00           C
ATOM   5391 7C21 POPEg 116      47.890   3.720  70.973  1.00  0.00           C
ATOM   5394 8C21 POPEg 116      46.900   2.800  70.253  1.00  0.00           C
ATOM   5398  C33 POPEg 116      39.090   7.230  83.153  1.00  0.00           C
ATOM   5401  C34 POPEg 116      40.350   7.520  82.323  1.00  0.00           C
ATOM   5404  C35 POPEg 116      40.540   6.580  81.113  1.00  0.00           C
ATOM   5407  C36 POPEg 116      41.600   7.090  80.133  1.00  0.00           C
ATOM   5410  C37 POPEg 116      41.730   6.190  78.883  1.00  0.00           C
ATOM   5413  C38 POPEg 116      42.250   6.930  77.643  1.00  0.00           C
ATOM   5416  C39 POPEg 116      41.150   7.750  76.943  1.00  0.00           C
ATOM   5419 0C31 POPEg 116      41.460   8.070  75.473  1.00  0.00           C
ATOM   5422 1C31 POPEg 116      40.210   8.500  74.703  1.00  0.00           C
ATOM   5425 2C31 POPEg 116      40.460   8.850  73.233  1.00  0.00           C
ATOM   5428 3C31 POPEg 116      41.040  10.260  73.033  1.00  0.00           C
ATOM   5431 4C31 POPEg 116      41.240  10.600  71.553  1.00  0.00           C
ATOM   5434 5C31 POPEg 116      41.780  12.020  71.313  1.00  0.00           C
ATOM   5437 6C31 POPEg 116      42.050  12.330  69.843  1.00  0.00           C
ATOM   5441  NH3 POPEh 117     125.760  24.230  87.113  1.00  0.00           N
ATOM   5445  C12 POPEh 117     124.780  23.610  88.073  1.00  0.00           C
ATOM   5448  C11 POPEh 117     123.930  24.730  88.703  1.00  0.00           C
ATOM   5451  P   POPEh 117     121.610  23.550  89.033  1.00  0.00           P
ATOM   5452  O13 POPEh 117     121.860  22.190  88.533  1.00  0.00           O
ATOM   5453  O14 POPEh 117     120.480  23.750  89.983  1.00  0.00           O
ATOM   5454  O11 POPEh 117     121.250  24.460  87.793  1.00  0.00           O
ATOM   5455  O12 POPEh 117     122.940  24.210  89.583  1.00  0.00           O
ATOM   5456  C1  POPEh 117     120.090  24.130  87.013  1.00  0.00           C
ATOM   5459  C2  POPEh 117     120.390  24.260  85.513  1.00  0.00           C
ATOM   5461  O21 POPEh 117     119.160  23.980  84.823  1.00  0.00           O
ATOM   5462  C21 POPEh 117     118.610  25.020  84.223  1.00  0.00           C
ATOM   5463  O22 POPEh 117     119.020  26.160  84.263  1.00  0.00           O
ATOM   5464  C22 POPEh 117     117.280  24.580  83.623  1.00  0.00           C
ATOM   5467  C3  POPEh 117     121.440  23.220  85.073  1.00  0.00           C
ATOM   5470  O31 POPEh 117     121.700  23.290  83.653  1.00  0.00           O
ATOM   5471  C31 POPEh 117     122.980  23.280  83.293  1.00  0.00           C
ATOM   5472  O32 POPEh 117     123.920  23.380  84.063  1.00  0.00           O
ATOM   5473  C32 POPEh 117     123.110  22.830  81.823  1.00  0.00           C
ATOM   5476  C23 POPEh 117     117.040  25.160  82.213  1.00  0.00           C
ATOM   5479  C24 POPEh 117     116.000  24.360  81.413  1.00  0.00           C
ATOM   5482  C25 POPEh 117     116.220  24.510  79.903  1.00  0.00           C
ATOM   5485  C26 POPEh 117     115.210  23.700  79.073  1.00  0.00           C
ATOM   5488  C27 POPEh 117     115.340  23.900  77.553  1.00  0.00           C
ATOM   5491  C28 POPEh 117     114.240  23.140  76.773  1.00  0.00           C
ATOM   5494  C29 POPEh 117     114.560  22.770  75.353  1.00  0.00           C
ATOM   5496 0C21 POPEh 117     113.970  23.210  74.223  1.00  0.00           C
ATOM   5498 1C21 POPEh 117     112.900  24.260  74.093  1.00  0.00           C
ATOM   5501 2C21 POPEh 117     111.520  23.720  73.683  1.00  0.00           C
ATOM   5504 3C21 POPEh 117     110.560  24.850  73.283  1.00  0.00           C
ATOM   5507 4C21 POPEh 117     109.100  24.390  73.173  1.00  0.00           C
ATOM   5510 5C21 POPEh 117     108.160  25.540  72.803  1.00  0.00           C
ATOM   5513 6C21 POPEh 117     106.940  25.050  72.003  1.00  0.00           C
ATOM   5516 7C21 POPEh 117     106.060  26.210  71.523  1.00  0.00           C
ATOM   5519 8C21 POPEh 117     104.930  25.770  70.603  1.00  0.00           C
ATOM   5523  C33 POPEh 117     122.710  23.810  80.713  1.00  0.00           C
ATOM   5526  C34 POPEh 117     122.840  23.180  79.323  1.00  0.00           C
ATOM   5529  C35 POPEh 117     122.650  24.210  78.203  1.00  0.00           C
ATOM   5532  C36 POPEh 117     121.280  24.130  77.543  1.00  0.00           C
ATOM   5535  C37 POPEh 117     120.980  25.320  76.633  1.00  0.00           C
ATOM   5538  C38 POPEh 117     119.510  25.370  76.203  1.00  0.00           C
ATOM   5541  C39 POPEh 117     119.110  26.700  75.563  1.00  0.00           C
ATOM   5544 0C31 POPEh 117     119.400  26.760  74.053  1.00  0.00           C
ATOM   5547 1C31 POPEh 117     119.250  28.180  73.503  1.00  0.00           C
ATOM   5550 2C31 POPEh 117     119.300  28.270  71.963  1.00  0.00           C
ATOM   5553 3C31 POPEh 117     120.560  27.640  71.343  1.00  0.00           C
ATOM   5556 4C31 POPEh 117     121.870  28.210  71.893  1.00  0.00           C
ATOM   5559 5C31 POPEh 117     123.120  27.590  71.263  1.00  0.00           C
ATOM   5562 6C31 POPEh 117     124.420  28.130  71.853  1.00  0.00           C
ATOM   5566  NH3 POPEi 118      10.810  40.550  45.913  1.00  0.00           N
ATOM   5570  C12 POPEi 118       9.590  41.120  46.573  1.00  0.00           C
ATOM   5573  C11 POPEi 118       9.810  42.590  46.913  1.00  0.00           C
ATOM   5576  P   POPEi 118      11.460  44.130  45.483  1.00  0.00           P
ATOM   5577  O13 POPEi 118      12.470  43.050  45.313  1.00  0.00           O
ATOM   5578  O14 POPEi 118      11.220  44.990  44.313  1.00  0.00           O
ATOM   5579  O11 POPEi 118      11.720  45.030  46.773  1.00  0.00           O
ATOM   5580  O12 POPEi 118      10.100  43.380  45.763  1.00  0.00           O
ATOM   5581  C1  POPEi 118      10.710  45.820  47.453  1.00  0.00           C
ATOM   5584  C2  POPEi 118      10.380  45.220  48.863  1.00  0.00           C
ATOM   5586  O21 POPEi 118       8.970  45.130  49.073  1.00  0.00           O
ATOM   5587  C21 POPEi 118       8.630  44.120  49.883  1.00  0.00           C
ATOM   5588  O22 POPEi 118       9.300  43.130  50.103  1.00  0.00           O
ATOM   5589  C22 POPEi 118       7.310  44.430  50.573  1.00  0.00           C
ATOM   5592  C3  POPEi 118      11.070  45.860  50.103  1.00  0.00           C
ATOM   5595  O31 POPEi 118      11.860  44.840  50.753  1.00  0.00           O
ATOM   5596  C31 POPEi 118      11.760  44.600  52.043  1.00  0.00           C
ATOM   5597  O32 POPEi 118      11.070  45.200  52.843  1.00  0.00           O
ATOM   5598  C32 POPEi 118      12.570  43.330  52.323  1.00  0.00           C
ATOM   5601  C23 POPEi 118       7.550  44.750  52.053  1.00  0.00           C
ATOM   5604  C24 POPEi 118       6.310  45.390  52.703  1.00  0.00           C
ATOM   5607  C25 POPEi 118       5.450  44.420  53.523  1.00  0.00           C
ATOM   5610  C26 POPEi 118       5.810  44.510  55.023  1.00  0.00           C
ATOM   5613  C27 POPEi 118       4.750  44.080  56.043  1.00  0.00           C
ATOM   5616  C28 POPEi 118       5.270  44.150  57.513  1.00  0.00           C
ATOM   5619  C29 POPEi 118       5.380  45.510  58.153  1.00  0.00           C
ATOM   5621 0C21 POPEi 118       5.190  45.830  59.453  1.00  0.00           C
ATOM   5623 1C21 POPEi 118       4.720  44.940  60.583  1.00  0.00           C
ATOM   5626 2C21 POPEi 118       5.750  44.610  61.683  1.00  0.00           C
ATOM   5629 3C21 POPEi 118       6.430  45.800  62.383  1.00  0.00           C
ATOM   5632 4C21 POPEi 118       5.490  46.860  63.003  1.00  0.00           C
ATOM   5635 5C21 POPEi 118       4.650  46.370  64.193  1.00  0.00           C
ATOM   5638 6C21 POPEi 118       4.130  47.540  65.053  1.00  0.00           C
ATOM   5641 7C21 POPEi 118       3.440  47.080  66.343  1.00  0.00           C
ATOM   5644 8C21 POPEi 118       3.030  48.220  67.273  1.00  0.00           C
ATOM   5648  C33 POPEi 118      13.500  43.420  53.563  1.00  0.00           C
ATOM   5651  C34 POPEi 118      12.760  43.570  54.903  1.00  0.00           C
ATOM   5654  C35 POPEi 118      11.620  42.570  55.063  1.00  0.00           C
ATOM   5657  C36 POPEi 118      10.840  42.720  56.373  1.00  0.00           C
ATOM   5660  C37 POPEi 118       9.360  42.430  56.123  1.00  0.00           C
ATOM   5663  C38 POPEi 118       8.520  42.260  57.393  1.00  0.00           C
ATOM   5666  C39 POPEi 118       8.940  41.040  58.213  1.00  0.00           C
ATOM   5669 0C31 POPEi 118       7.930  40.690  59.303  1.00  0.00           C
ATOM   5672 1C31 POPEi 118       8.510  39.610  60.233  1.00  0.00           C
ATOM   5675 2C31 POPEi 118       7.540  39.120  61.313  1.00  0.00           C
ATOM   5678 3C31 POPEi 118       7.170  40.220  62.313  1.00  0.00           C
ATOM   5681 4C31 POPEi 118       7.090  39.730  63.773  1.00  0.00           C
ATOM   5684 5C31 POPEi 118       8.450  39.330  64.353  1.00  0.00           C
ATOM   5687 6C31 POPEi 118       8.420  39.110  65.873  1.00  0.00           C
ATOM   5691  NH3 POPEj 119      93.610 106.460  47.303  1.00  0.00           N
ATOM   5695  C12 POPEj 119      93.610 106.100  45.843  1.00  0.00           C
ATOM   5698  C11 POPEj 119      93.920 104.610  45.633  1.00  0.00           C
ATOM   5701  P   POPEj 119      96.330 104.410  44.633  1.00  0.00           P
ATOM   5702  O13 POPEj 119      96.770 103.110  45.163  1.00  0.00           O
ATOM   5703  O14 POPEj 119      96.940 104.850  43.353  1.00  0.00           O
ATOM   5704  O11 POPEj 119      96.520 105.560  45.713  1.00  0.00           O
ATOM   5705  O12 POPEj 119      94.730 104.430  44.473  1.00  0.00           O
ATOM   5706  C1  POPEj 119      97.280 105.350  46.913  1.00  0.00           C
ATOM   5709  C2  POPEj 119      97.100 106.500  47.973  1.00  0.00           C
ATOM   5711  O21 POPEj 119      95.900 106.220  48.723  1.00  0.00           O
ATOM   5712  C21 POPEj 119      95.950 106.520  50.033  1.00  0.00           C
ATOM   5713  O22 POPEj 119      96.900 107.030  50.593  1.00  0.00           O
ATOM   5714  C22 POPEj 119      94.560 106.210  50.613  1.00  0.00           C
ATOM   5717  C3  POPEj 119      97.040 107.910  47.303  1.00  0.00           C
ATOM   5720  O31 POPEj 119      96.740 109.010  48.213  1.00  0.00           O
ATOM   5721  C31 POPEj 119      97.800 109.540  48.853  1.00  0.00           C
ATOM   5722  O32 POPEj 119      98.930 109.090  48.803  1.00  0.00           O
ATOM   5723  C32 POPEj 119      97.360 110.830  49.563  1.00  0.00           C
ATOM   5726  C23 POPEj 119      94.550 105.850  52.113  1.00  0.00           C
ATOM   5729  C24 POPEj 119      94.330 107.050  53.023  1.00  0.00           C
ATOM   5732  C25 POPEj 119      94.750 106.770  54.473  1.00  0.00           C
ATOM   5735  C26 POPEj 119      93.920 105.670  55.163  1.00  0.00           C
ATOM   5738  C27 POPEj 119      94.420 105.390  56.593  1.00  0.00           C
ATOM   5741  C28 POPEj 119      93.390 104.600  57.423  1.00  0.00           C
ATOM   5744  C29 POPEj 119      94.040 103.860  58.563  1.00  0.00           C
ATOM   5746 0C21 POPEj 119      94.130 104.260  59.843  1.00  0.00           C
ATOM   5748 1C21 POPEj 119      93.610 105.560  60.393  1.00  0.00           C
ATOM   5751 2C21 POPEj 119      94.020 105.770  61.863  1.00  0.00           C
ATOM   5754 3C21 POPEj 119      93.500 107.110  62.423  1.00  0.00           C
ATOM   5757 4C21 POPEj 119      93.890 107.370  63.883  1.00  0.00           C
ATOM   5760 5C21 POPEj 119      95.290 107.970  64.033  1.00  0.00           C
ATOM   5763 6C21 POPEj 119      95.580 108.550  65.433  1.00  0.00           C
ATOM   5766 7C21 POPEj 119      95.300 107.570  66.583  1.00  0.00           C
ATOM   5769 8C21 POPEj 119      96.010 107.960  67.883  1.00  0.00           C
ATOM   5773  C33 POPEj 119      96.270 110.630  50.653  1.00  0.00           C
ATOM   5776  C34 POPEj 119      96.040 111.900  51.513  1.00  0.00           C
ATOM   5779  C35 POPEj 119      95.940 111.620  53.023  1.00  0.00           C
ATOM   5782  C36 POPEj 119      95.400 112.790  53.873  1.00  0.00           C
ATOM   5785  C37 POPEj 119      95.150 112.370  55.333  1.00  0.00           C
ATOM   5788  C38 POPEj 119      94.350 113.320  56.243  1.00  0.00           C
ATOM   5791  C39 POPEj 119      94.550 113.050  57.763  1.00  0.00           C
ATOM   5794 0C31 POPEj 119      93.910 111.750  58.293  1.00  0.00           C
ATOM   5797 1C31 POPEj 119      94.660 111.100  59.473  1.00  0.00           C
ATOM   5800 2C31 POPEj 119      94.090 111.410  60.873  1.00  0.00           C
ATOM   5803 3C31 POPEj 119      94.180 112.870  61.313  1.00  0.00           C
ATOM   5806 4C31 POPEj 119      92.800 113.490  61.543  1.00  0.00           C
ATOM   5809 5C31 POPEj 119      92.840 114.920  62.083  1.00  0.00           C
ATOM   5812 6C31 POPEj 119      91.450 115.520  62.243  1.00  0.00           C
ATOM   5816  NH3 POPEk 120      47.070  -1.980  89.793  1.00  0.00           N
ATOM   5820  C12 POPEk 120      47.060  -0.490  90.063  1.00  0.00           C
ATOM   5823  C11 POPEk 120      48.440   0.040  90.523  1.00  0.00           C
ATOM   5826  P   POPEk 120      50.630  -1.410  90.173  1.00  0.00           P
ATOM   5827  O13 POPEk 120      50.200  -2.780  89.783  1.00  0.00           O
ATOM   5828  O14 POPEk 120      50.860  -1.220  91.623  1.00  0.00           O
ATOM   5829  O11 POPEk 120      51.950  -0.980  89.403  1.00  0.00           O
ATOM   5830  O12 POPEk 120      49.510  -0.400  89.673  1.00  0.00           O
ATOM   5831  C1  POPEk 120      51.860  -0.120  88.263  1.00  0.00           C
ATOM   5834  C2  POPEk 120      53.260   0.180  87.643  1.00  0.00           C
ATOM   5836  O21 POPEk 120      53.060   0.270  86.233  1.00  0.00           O
ATOM   5837  C21 POPEk 120      53.900   0.990  85.513  1.00  0.00           C
ATOM   5838  O22 POPEk 120      54.870   1.620  85.883  1.00  0.00           O
ATOM   5839  C22 POPEk 120      53.410   0.860  84.063  1.00  0.00           C
ATOM   5842  C3  POPEk 120      54.270  -0.950  87.993  1.00  0.00           C
ATOM   5845  O31 POPEk 120      55.510  -0.870  87.243  1.00  0.00           O
ATOM   5846  C31 POPEk 120      56.420  -0.060  87.793  1.00  0.00           C
ATOM   5847  O32 POPEk 120      56.260   0.550  88.833  1.00  0.00           O
ATOM   5848  C32 POPEk 120      57.690  -0.050  86.933  1.00  0.00           C
ATOM   5851  C23 POPEk 120      54.510   0.910  82.983  1.00  0.00           C
ATOM   5854  C24 POPEk 120      53.820   1.050  81.623  1.00  0.00           C
ATOM   5857  C25 POPEk 120      54.640   0.730  80.363  1.00  0.00           C
ATOM   5860  C26 POPEk 120      53.750   0.970  79.143  1.00  0.00           C
ATOM   5863  C27 POPEk 120      54.240   0.380  77.813  1.00  0.00           C
ATOM   5866  C28 POPEk 120      53.150   0.550  76.733  1.00  0.00           C
ATOM   5869  C29 POPEk 120      53.510   0.010  75.383  1.00  0.00           C
ATOM   5871 0C21 POPEk 120      52.690  -0.650  74.533  1.00  0.00           C
ATOM   5873 1C21 POPEk 120      51.250  -1.030  74.753  1.00  0.00           C
ATOM   5876 2C21 POPEk 120      50.200  -0.020  74.223  1.00  0.00           C
ATOM   5879 3C21 POPEk 120      50.040   1.210  75.123  1.00  0.00           C
ATOM   5882 4C21 POPEk 120      48.900   2.150  74.713  1.00  0.00           C
ATOM   5885 5C21 POPEk 120      47.490   1.580  74.953  1.00  0.00           C
ATOM   5888 6C21 POPEk 120      46.400   2.620  74.653  1.00  0.00           C
ATOM   5891 7C21 POPEk 120      44.970   2.060  74.663  1.00  0.00           C
ATOM   5894 8C21 POPEk 120      43.930   3.160  74.453  1.00  0.00           C
ATOM   5898  C33 POPEk 120      58.220   1.380  86.693  1.00  0.00           C
ATOM   5901  C34 POPEk 120      59.190   1.490  85.513  1.00  0.00           C
ATOM   5904  C35 POPEk 120      58.800   2.660  84.603  1.00  0.00           C
ATOM   5907  C36 POPEk 120      59.830   2.970  83.503  1.00  0.00           C
ATOM   5910  C37 POPEk 120      59.770   4.460  83.143  1.00  0.00           C
ATOM   5913  C38 POPEk 120      60.790   4.910  82.073  1.00  0.00           C
ATOM   5916  C39 POPEk 120      60.710   6.420  81.823  1.00  0.00           C
ATOM   5919 0C31 POPEk 120      61.770   6.910  80.823  1.00  0.00           C
ATOM   5922 1C31 POPEk 120      61.640   8.390  80.413  1.00  0.00           C
ATOM   5925 2C31 POPEk 120      62.720   8.790  79.383  1.00  0.00           C
ATOM   5928 3C31 POPEk 120      62.550  10.210  78.823  1.00  0.00           C
ATOM   5931 4C31 POPEk 120      63.780  10.670  78.023  1.00  0.00           C
ATOM   5934 5C31 POPEk 120      63.570  12.000  77.293  1.00  0.00           C
ATOM   5937 6C31 POPEk 120      64.830  12.530  76.593  1.00  0.00           C
ATOM   5941  NH3 POPEl 121       6.250   9.370  46.703  1.00  0.00           N
ATOM   5945  C12 POPEl 121       6.830   8.090  47.243  1.00  0.00           C
ATOM   5948  C11 POPEl 121       7.180   7.080  46.123  1.00  0.00           C
ATOM   5951  P   POPEl 121       4.820   6.950  44.903  1.00  0.00           P
ATOM   5952  O13 POPEl 121       4.240   8.210  44.403  1.00  0.00           O
ATOM   5953  O14 POPEl 121       4.430   5.680  44.253  1.00  0.00           O
ATOM   5954  O11 POPEl 121       4.410   6.890  46.443  1.00  0.00           O
ATOM   5955  O12 POPEl 121       6.380   7.200  44.953  1.00  0.00           O
ATOM   5956  C1  POPEl 121       4.120   5.670  47.153  1.00  0.00           C
ATOM   5959  C2  POPEl 121       3.650   5.820  48.673  1.00  0.00           C
ATOM   5961  O21 POPEl 121       4.050   7.070  49.253  1.00  0.00           O
ATOM   5962  C21 POPEl 121       3.100   7.890  49.733  1.00  0.00           C
ATOM   5963  O22 POPEl 121       2.930   9.020  49.303  1.00  0.00           O
ATOM   5964  C22 POPEl 121       2.320   7.360  50.943  1.00  0.00           C
ATOM   5967  C3  POPEl 121       4.250   4.680  49.533  1.00  0.00           C
ATOM   5970  O31 POPEl 121       3.430   4.310  50.663  1.00  0.00           O
ATOM   5971  C31 POPEl 121       4.030   4.230  51.843  1.00  0.00           C
ATOM   5972  O32 POPEl 121       4.950   4.930  52.223  1.00  0.00           O
ATOM   5973  C32 POPEl 121       3.420   3.040  52.603  1.00  0.00           C
ATOM   5976  C23 POPEl 121       2.040   8.530  51.943  1.00  0.00           C
ATOM   5979  C24 POPEl 121       3.320   9.130  52.543  1.00  0.00           C
ATOM   5982  C25 POPEl 121       4.130   8.170  53.423  1.00  0.00           C
ATOM   5985  C26 POPEl 121       3.400   7.740  54.693  1.00  0.00           C
ATOM   5988  C27 POPEl 121       4.330   6.990  55.653  1.00  0.00           C
ATOM   5991  C28 POPEl 121       3.630   6.330  56.853  1.00  0.00           C
ATOM   5994  C29 POPEl 121       2.980   7.330  57.773  1.00  0.00           C
ATOM   5996 0C21 POPEl 121       3.270   7.570  59.063  1.00  0.00           C
ATOM   5998 1C21 POPEl 121       4.340   6.920  59.913  1.00  0.00           C
ATOM   6001 2C21 POPEl 121       4.970   7.860  60.963  1.00  0.00           C
ATOM   6004 3C21 POPEl 121       3.980   8.420  62.013  1.00  0.00           C
ATOM   6007 4C21 POPEl 121       4.310   9.860  62.453  1.00  0.00           C
ATOM   6010 5C21 POPEl 121       5.470   9.950  63.453  1.00  0.00           C
ATOM   6013 6C21 POPEl 121       4.990   9.910  64.913  1.00  0.00           C
ATOM   6016 7C21 POPEl 121       6.160   9.920  65.893  1.00  0.00           C
ATOM   6019 8C21 POPEl 121       5.740   9.720  67.353  1.00  0.00           C
ATOM   6023  C33 POPEl 121       2.730   3.380  53.943  1.00  0.00           C
ATOM   6026  C34 POPEl 121       2.150   2.090  54.563  1.00  0.00           C
ATOM   6029  C35 POPEl 121       1.220   2.350  55.763  1.00  0.00           C
ATOM   6032  C36 POPEl 121       1.960   2.720  57.053  1.00  0.00           C
ATOM   6035  C37 POPEl 121       0.990   3.260  58.123  1.00  0.00           C
ATOM   6038  C38 POPEl 121       1.640   3.390  59.503  1.00  0.00           C
ATOM   6041  C39 POPEl 121       0.660   3.860  60.593  1.00  0.00           C
ATOM   6044 0C31 POPEl 121       1.360   4.070  61.943  1.00  0.00           C
ATOM   6047 1C31 POPEl 121       0.640   3.470  63.163  1.00  0.00           C
ATOM   6050 2C31 POPEl 121       0.470   1.950  63.093  1.00  0.00           C
ATOM   6053 3C31 POPEl 121       0.110   1.290  64.433  1.00  0.00           C
ATOM   6056 4C31 POPEl 121       0.030  -0.240  64.313  1.00  0.00           C
ATOM   6059 5C31 POPEl 121      -0.550  -0.910  65.563  1.00  0.00           C
ATOM   6062 6C31 POPEl 121      -0.520  -2.440  65.493  1.00  0.00           C
ATOM   6066  NH3 POPEm 122      49.420 123.650  89.573  1.00  0.00           N
ATOM   6070  C12 POPEm 122      49.120 122.680  90.693  1.00  0.00           C
ATOM   6073  C11 POPEm 122      50.190 122.530  91.783  1.00  0.00           C
ATOM   6076  P   POPEm 122      52.420 121.110  92.003  1.00  0.00           P
ATOM   6077  O13 POPEm 122      52.690 121.650  93.363  1.00  0.00           O
ATOM   6078  O14 POPEm 122      52.000 119.700  91.873  1.00  0.00           O
ATOM   6079  O11 POPEm 122      53.690 121.340  91.063  1.00  0.00           O
ATOM   6080  O12 POPEm 122      51.410 122.060  91.223  1.00  0.00           O
ATOM   6081  C1  POPEm 122      54.010 122.690  90.703  1.00  0.00           C
ATOM   6084  C2  POPEm 122      53.910 123.010  89.183  1.00  0.00           C
ATOM   6086  O21 POPEm 122      55.240 122.850  88.643  1.00  0.00           O
ATOM   6087  C21 POPEm 122      55.310 122.680  87.323  1.00  0.00           C
ATOM   6088  O22 POPEm 122      54.390 122.420  86.583  1.00  0.00           O
ATOM   6089  C22 POPEm 122      56.780 122.790  86.903  1.00  0.00           C
ATOM   6092  C3  POPEm 122      53.360 124.450  88.953  1.00  0.00           C
ATOM   6095  O31 POPEm 122      53.330 124.820  87.563  1.00  0.00           O
ATOM   6096  C31 POPEm 122      52.230 124.530  86.883  1.00  0.00           C
ATOM   6097  O32 POPEm 122      51.180 124.110  87.363  1.00  0.00           O
ATOM   6098  C32 POPEm 122      52.490 124.740  85.393  1.00  0.00           C
ATOM   6101  C23 POPEm 122      56.990 123.070  85.403  1.00  0.00           C
ATOM   6104  C24 POPEm 122      56.840 124.560  85.073  1.00  0.00           C
ATOM   6107  C25 POPEm 122      58.170 125.280  84.793  1.00  0.00           C
ATOM   6110  C26 POPEm 122      58.850 124.850  83.493  1.00  0.00           C
ATOM   6113  C27 POPEm 122      60.360 125.100  83.553  1.00  0.00           C
ATOM   6116  C28 POPEm 122      61.140 124.450  82.403  1.00  0.00           C
ATOM   6119  C29 POPEm 122      62.600 124.830  82.503  1.00  0.00           C
ATOM   6121 0C21 POPEm 122      63.480 124.830  81.503  1.00  0.00           C
ATOM   6123 1C21 POPEm 122      63.210 124.450  80.073  1.00  0.00           C
ATOM   6126 2C21 POPEm 122      64.280 125.050  79.143  1.00  0.00           C
ATOM   6129 3C21 POPEm 122      64.130 124.550  77.703  1.00  0.00           C
ATOM   6132 4C21 POPEm 122      65.260 125.050  76.793  1.00  0.00           C
ATOM   6135 5C21 POPEm 122      65.650 124.040  75.703  1.00  0.00           C
ATOM   6138 6C21 POPEm 122      64.750 124.080  74.463  1.00  0.00           C
ATOM   6141 7C21 POPEm 122      65.030 122.900  73.533  1.00  0.00           C
ATOM   6144 8C21 POPEm 122      64.290 122.970  72.193  1.00  0.00           C
ATOM   6148  C33 POPEm 122      51.400 125.570  84.683  1.00  0.00           C
ATOM   6151  C34 POPEm 122      51.810 126.000  83.263  1.00  0.00           C
ATOM   6154  C35 POPEm 122      51.820 124.840  82.243  1.00  0.00           C
ATOM   6157  C36 POPEm 122      52.520 125.220  80.933  1.00  0.00           C
ATOM   6160  C37 POPEm 122      52.350 124.140  79.853  1.00  0.00           C
ATOM   6163  C38 POPEm 122      53.630 123.840  79.053  1.00  0.00           C
ATOM   6166  C39 POPEm 122      54.060 124.920  78.043  1.00  0.00           C
ATOM   6169 0C31 POPEm 122      53.370 124.810  76.683  1.00  0.00           C
ATOM   6172 1C31 POPEm 122      53.920 123.650  75.843  1.00  0.00           C
ATOM   6175 2C31 POPEm 122      53.180 123.430  74.513  1.00  0.00           C
ATOM   6178 3C31 POPEm 122      53.380 124.550  73.483  1.00  0.00           C
ATOM   6181 4C31 POPEm 122      52.690 124.190  72.153  1.00  0.00           C
ATOM   6184 5C31 POPEm 122      52.860 125.250  71.053  1.00  0.00           C
ATOM   6187 6C31 POPEm 122      52.320 124.780  69.703  1.00  0.00           C
ATOM   6191  NH3 POPEn 123     135.670  98.090  49.623  1.00  0.00           N
ATOM   6195  C12 POPEn 123     134.910  96.810  49.843  1.00  0.00           C
ATOM   6198  C11 POPEn 123     135.200  95.800  48.723  1.00  0.00           C
ATOM   6201  P   POPEn 123     133.310  94.000  49.073  1.00  0.00           P
ATOM   6202  O13 POPEn 123     132.530  94.970  48.273  1.00  0.00           O
ATOM   6203  O14 POPEn 123     133.280  92.610  48.563  1.00  0.00           O
ATOM   6204  O11 POPEn 123     132.840  94.050  50.563  1.00  0.00           O
ATOM   6205  O12 POPEn 123     134.800  94.490  49.073  1.00  0.00           O
ATOM   6206  C1  POPEn 123     131.450  94.160  50.913  1.00  0.00           C
ATOM   6209  C2  POPEn 123     131.170  95.250  52.003  1.00  0.00           C
ATOM   6211  O21 POPEn 123     131.750  94.990  53.293  1.00  0.00           O
ATOM   6212  C21 POPEn 123     131.380  93.960  53.983  1.00  0.00           C
ATOM   6213  O22 POPEn 123     130.630  93.060  53.623  1.00  0.00           O
ATOM   6214  C22 POPEn 123     131.940  94.080  55.413  1.00  0.00           C
ATOM   6217  C3  POPEn 123     129.650  95.510  52.163  1.00  0.00           C
ATOM   6220  O31 POPEn 123     129.420  96.340  53.313  1.00  0.00           O
ATOM   6221  C31 POPEn 123     128.380  96.010  54.073  1.00  0.00           C
ATOM   6222  O32 POPEn 123     127.420  95.350  53.673  1.00  0.00           O
ATOM   6223  C32 POPEn 123     128.600  96.560  55.493  1.00  0.00           C
ATOM   6226  C23 POPEn 123     131.190  93.230  56.473  1.00  0.00           C
ATOM   6229  C24 POPEn 123     131.830  93.400  57.863  1.00  0.00           C
ATOM   6232  C25 POPEn 123     131.110  92.690  59.023  1.00  0.00           C
ATOM   6235  C26 POPEn 123     129.850  93.400  59.523  1.00  0.00           C
ATOM   6238  C27 POPEn 123     129.480  92.990  60.963  1.00  0.00           C
ATOM   6241  C28 POPEn 123     128.060  93.410  61.383  1.00  0.00           C
ATOM   6244  C29 POPEn 123     127.000  92.430  60.943  1.00  0.00           C
ATOM   6246 0C21 POPEn 123     126.670  91.320  61.633  1.00  0.00           C
ATOM   6248 1C21 POPEn 123     127.310  90.920  62.933  1.00  0.00           C
ATOM   6251 2C21 POPEn 123     126.620  89.740  63.633  1.00  0.00           C
ATOM   6254 3C21 POPEn 123     127.170  89.560  65.053  1.00  0.00           C
ATOM   6257 4C21 POPEn 123     126.540  88.390  65.793  1.00  0.00           C
ATOM   6260 5C21 POPEn 123     127.000  88.310  67.243  1.00  0.00           C
ATOM   6263 6C21 POPEn 123     126.420  87.080  67.933  1.00  0.00           C
ATOM   6266 7C21 POPEn 123     126.650  87.070  69.433  1.00  0.00           C
ATOM   6269 8C21 POPEn 123     126.290  85.720  70.023  1.00  0.00           C
ATOM   6273  C33 POPEn 123     127.920  95.800  56.663  1.00  0.00           C
ATOM   6276  C34 POPEn 123     128.060  96.570  57.983  1.00  0.00           C
ATOM   6279  C35 POPEn 123     126.780  96.560  58.813  1.00  0.00           C
ATOM   6282  C36 POPEn 123     126.930  97.280  60.163  1.00  0.00           C
ATOM   6285  C37 POPEn 123     125.600  97.780  60.743  1.00  0.00           C
ATOM   6288  C38 POPEn 123     124.530  96.700  61.013  1.00  0.00           C
ATOM   6291  C39 POPEn 123     124.970  95.600  61.973  1.00  0.00           C
ATOM   6294 0C31 POPEn 123     125.220  96.050  63.423  1.00  0.00           C
ATOM   6297 1C31 POPEn 123     125.330  94.820  64.323  1.00  0.00           C
ATOM   6300 2C31 POPEn 123     125.380  95.100  65.833  1.00  0.00           C
ATOM   6303 3C31 POPEn 123     125.400  93.780  66.613  1.00  0.00           C
ATOM   6306 4C31 POPEn 123     125.800  93.920  68.083  1.00  0.00           C
ATOM   6309 5C31 POPEn 123     125.560  92.610  68.853  1.00  0.00           C
ATOM   6312 6C31 POPEn 123     125.950  92.700  70.333  1.00  0.00           C
ATOM   6316  NH3 POPEo 124      98.860 106.630  43.203  1.00  0.00           N
ATOM   6320  C12 POPEo 124      99.730 106.060  44.283  1.00  0.00           C
ATOM   6323  C11 POPEo 124     101.210 106.030  43.923  1.00  0.00           C
ATOM   6326  P   POPEo 124     102.350 104.120  45.333  1.00  0.00           P
ATOM   6327  O13 POPEo 124     101.160 103.250  45.473  1.00  0.00           O
ATOM   6328  O14 POPEo 124     103.380 103.640  44.383  1.00  0.00           O
ATOM   6329  O11 POPEo 124     103.090 104.180  46.723  1.00  0.00           O
ATOM   6330  O12 POPEo 124     101.950 105.610  45.063  1.00  0.00           O
ATOM   6331  C1  POPEo 124     103.040 105.300  47.593  1.00  0.00           C
ATOM   6334  C2  POPEo 124     102.670 104.790  49.003  1.00  0.00           C
ATOM   6336  O21 POPEo 124     101.300 105.090  49.333  1.00  0.00           O
ATOM   6337  C21 POPEo 124     100.390 104.150  49.143  1.00  0.00           C
ATOM   6338  O22 POPEo 124     100.470 103.190  48.403  1.00  0.00           O
ATOM   6339  C22 POPEo 124      99.240 104.370  50.103  1.00  0.00           C
ATOM   6342  C3  POPEo 124     103.590 105.370  50.103  1.00  0.00           C
ATOM   6345  O31 POPEo 124     103.410 104.600  51.313  1.00  0.00           O
ATOM   6346  C31 POPEo 124     102.780 105.210  52.303  1.00  0.00           C
ATOM   6347  O32 POPEo 124     102.550 106.410  52.373  1.00  0.00           O
ATOM   6348  C32 POPEo 124     102.430 104.220  53.403  1.00  0.00           C
ATOM   6351  C23 POPEo 124      99.290 103.350  51.263  1.00  0.00           C
ATOM   6354  C24 POPEo 124      98.590 103.890  52.503  1.00  0.00           C
ATOM   6357  C25 POPEo 124      98.640 102.970  53.723  1.00  0.00           C
ATOM   6360  C26 POPEo 124      98.100 103.700  54.963  1.00  0.00           C
ATOM   6363  C27 POPEo 124      97.920 102.790  56.203  1.00  0.00           C
ATOM   6366  C28 POPEo 124      98.990 102.910  57.293  1.00  0.00           C
ATOM   6369  C29 POPEo 124      99.000 104.290  57.923  1.00  0.00           C
ATOM   6371 0C21 POPEo 124      98.620 104.650  59.163  1.00  0.00           C
ATOM   6373 1C21 POPEo 124      98.080 103.780  60.263  1.00  0.00           C
ATOM   6376 2C21 POPEo 124      98.970 103.830  61.533  1.00  0.00           C
ATOM   6379 3C21 POPEo 124      98.980 105.200  62.233  1.00  0.00           C
ATOM   6382 4C21 POPEo 124      99.860 105.170  63.493  1.00  0.00           C
ATOM   6385 5C21 POPEo 124      99.960 106.530  64.213  1.00  0.00           C
ATOM   6388 6C21 POPEo 124     100.780 106.430  65.503  1.00  0.00           C
ATOM   6391 7C21 POPEo 124     100.880 107.750  66.273  1.00  0.00           C
ATOM   6394 8C21 POPEo 124     101.620 107.600  67.603  1.00  0.00           C
ATOM   6398  C33 POPEo 124     102.590 104.840  54.813  1.00  0.00           C
ATOM   6401  C34 POPEo 124     103.100 103.820  55.843  1.00  0.00           C
ATOM   6404  C35 POPEo 124     103.570 104.460  57.153  1.00  0.00           C
ATOM   6407  C36 POPEo 124     102.450 105.080  57.993  1.00  0.00           C
ATOM   6410  C37 POPEo 124     103.030 105.890  59.173  1.00  0.00           C
ATOM   6413  C38 POPEo 124     101.950 106.540  60.033  1.00  0.00           C
ATOM   6416  C39 POPEo 124     102.510 107.450  61.143  1.00  0.00           C
ATOM   6419 0C31 POPEo 124     103.330 106.700  62.213  1.00  0.00           C
ATOM   6422 1C31 POPEo 124     104.850 106.710  61.943  1.00  0.00           C
ATOM   6425 2C31 POPEo 124     105.610 105.610  62.693  1.00  0.00           C
ATOM   6428 3C31 POPEo 124     106.480 106.130  63.853  1.00  0.00           C
ATOM   6431 4C31 POPEo 124     107.710 106.940  63.413  1.00  0.00           C
ATOM   6434 5C31 POPEo 124     108.470 107.510  64.613  1.00  0.00           C
ATOM   6437 6C31 POPEo 124     109.710 108.340  64.273  1.00  0.00           C
ATOM   6441  NH3 POPEp 125      11.900  29.700  47.773  1.00  0.00           N
ATOM   6445  C12 POPEp 125      10.900  29.320  46.713  1.00  0.00           C
ATOM   6448  C11 POPEp 125      10.400  27.850  46.843  1.00  0.00           C
ATOM   6451  P   POPEp 125       9.180  28.400  49.143  1.00  0.00           P
ATOM   6452  O13 POPEp 125      10.250  29.130  49.853  1.00  0.00           O
ATOM   6453  O14 POPEp 125       8.180  29.210  48.433  1.00  0.00           O
ATOM   6454  O11 POPEp 125       8.480  27.390  50.123  1.00  0.00           O
ATOM   6455  O12 POPEp 125       9.900  27.440  48.123  1.00  0.00           O
ATOM   6456  C1  POPEp 125       7.300  27.710  50.863  1.00  0.00           C
ATOM   6459  C2  POPEp 125       6.290  26.520  50.863  1.00  0.00           C
ATOM   6461  O21 POPEp 125       5.620  26.440  52.133  1.00  0.00           O
ATOM   6462  C21 POPEp 125       4.580  27.270  52.253  1.00  0.00           C
ATOM   6463  O22 POPEp 125       4.280  28.180  51.503  1.00  0.00           O
ATOM   6464  C22 POPEp 125       3.760  26.840  53.483  1.00  0.00           C
ATOM   6467  C3  POPEp 125       7.010  25.160  50.583  1.00  0.00           C
ATOM   6470  O31 POPEp 125       6.080  24.090  50.323  1.00  0.00           O
ATOM   6471  C31 POPEp 125       5.530  23.310  51.263  1.00  0.00           C
ATOM   6472  O32 POPEp 125       4.550  22.610  51.053  1.00  0.00           O
ATOM   6473  C32 POPEp 125       6.230  23.290  52.603  1.00  0.00           C
ATOM   6476  C23 POPEp 125       2.720  27.890  53.953  1.00  0.00           C
ATOM   6479  C24 POPEp 125       1.750  27.350  55.013  1.00  0.00           C
ATOM   6482  C25 POPEp 125       2.420  27.010  56.353  1.00  0.00           C
ATOM   6485  C26 POPEp 125       1.530  26.230  57.333  1.00  0.00           C
ATOM   6488  C27 POPEp 125       1.860  26.550  58.803  1.00  0.00           C
ATOM   6491  C28 POPEp 125       1.270  25.540  59.823  1.00  0.00           C
ATOM   6494  C29 POPEp 125      -0.200  25.760  60.063  1.00  0.00           C
ATOM   6496 0C21 POPEp 125      -0.850  25.450  61.193  1.00  0.00           C
ATOM   6498 1C21 POPEp 125      -0.280  24.760  62.403  1.00  0.00           C
ATOM   6501 2C21 POPEp 125       0.090  25.710  63.563  1.00  0.00           C
ATOM   6504 3C21 POPEp 125       0.290  24.960  64.893  1.00  0.00           C
ATOM   6507 4C21 POPEp 125       0.530  25.900  66.093  1.00  0.00           C
ATOM   6510 5C21 POPEp 125      -0.740  26.200  66.903  1.00  0.00           C
ATOM   6513 6C21 POPEp 125      -0.540  27.330  67.923  1.00  0.00           C
ATOM   6516 7C21 POPEp 125      -1.750  27.530  68.853  1.00  0.00           C
ATOM   6519 8C21 POPEp 125      -1.840  28.950  69.403  1.00  0.00           C
ATOM   6523  C33 POPEp 125       5.410  22.570  53.703  1.00  0.00           C
ATOM   6526  C34 POPEp 125       6.240  22.170  54.933  1.00  0.00           C
ATOM   6529  C35 POPEp 125       5.520  22.510  56.243  1.00  0.00           C
ATOM   6532  C36 POPEp 125       6.130  21.800  57.463  1.00  0.00           C
ATOM   6535  C37 POPEp 125       5.650  22.420  58.783  1.00  0.00           C
ATOM   6538  C38 POPEp 125       5.730  21.460  59.973  1.00  0.00           C
ATOM   6541  C39 POPEp 125       5.180  22.100  61.253  1.00  0.00           C
ATOM   6544 0C31 POPEp 125       4.930  21.070  62.363  1.00  0.00           C
ATOM   6547 1C31 POPEp 125       4.070  21.630  63.503  1.00  0.00           C
ATOM   6550 2C31 POPEp 125       3.610  20.530  64.473  1.00  0.00           C
ATOM   6553 3C31 POPEp 125       2.510  20.970  65.443  1.00  0.00           C
ATOM   6556 4C31 POPEp 125       3.000  21.880  66.583  1.00  0.00           C
ATOM   6559 5C31 POPEp 125       1.870  22.210  67.573  1.00  0.00           C
ATOM   6562 6C31 POPEp 125       2.340  23.030  68.773  1.00  0.00           C
ATOM   6566  NH3 POPEq 126     101.300  60.660  46.563  1.00  0.00           N
ATOM   6570  C12 POPEq 126     101.790  61.950  45.953  1.00  0.00           C
ATOM   6573  C11 POPEq 126     103.250  61.830  45.493  1.00  0.00           C
ATOM   6576  P   POPEq 126     105.600  61.520  46.473  1.00  0.00           P
ATOM   6577  O13 POPEq 126     106.130  60.130  46.403  1.00  0.00           O
ATOM   6578  O14 POPEq 126     106.080  62.470  45.443  1.00  0.00           O
ATOM   6579  O11 POPEq 126     105.980  62.110  47.883  1.00  0.00           O
ATOM   6580  O12 POPEq 126     104.040  61.490  46.623  1.00  0.00           O
ATOM   6581  C1  POPEq 126     105.490  61.500  49.083  1.00  0.00           C
ATOM   6584  C2  POPEq 126     106.510  61.700  50.233  1.00  0.00           C
ATOM   6586  O21 POPEq 126     105.910  61.200  51.443  1.00  0.00           O
ATOM   6587  C21 POPEq 126     106.780  60.820  52.383  1.00  0.00           C
ATOM   6588  O22 POPEq 126     107.980  60.680  52.233  1.00  0.00           O
ATOM   6589  C22 POPEq 126     106.030  60.610  53.713  1.00  0.00           C
ATOM   6592  C3  POPEq 126     106.840  63.220  50.343  1.00  0.00           C
ATOM   6595  O31 POPEq 126     107.840  63.490  51.343  1.00  0.00           O
ATOM   6596  C31 POPEq 126     107.380  63.980  52.483  1.00  0.00           C
ATOM   6597  O32 POPEq 126     106.220  64.200  52.743  1.00  0.00           O
ATOM   6598  C32 POPEq 126     108.540  64.120  53.473  1.00  0.00           C
ATOM   6601  C23 POPEq 126     106.790  59.790  54.793  1.00  0.00           C
ATOM   6604  C24 POPEq 126     106.230  60.040  56.213  1.00  0.00           C
ATOM   6607  C25 POPEq 126     105.630  58.820  56.923  1.00  0.00           C
ATOM   6610  C26 POPEq 126     106.640  57.860  57.583  1.00  0.00           C
ATOM   6613  C27 POPEq 126     105.970  56.890  58.583  1.00  0.00           C
ATOM   6616  C28 POPEq 126     106.110  57.310  60.063  1.00  0.00           C
ATOM   6619  C29 POPEq 126     104.940  56.890  60.923  1.00  0.00           C
ATOM   6621 0C21 POPEq 126     104.990  56.180  62.063  1.00  0.00           C
ATOM   6623 1C21 POPEq 126     106.240  55.640  62.693  1.00  0.00           C
ATOM   6626 2C21 POPEq 126     106.010  54.860  64.003  1.00  0.00           C
ATOM   6629 3C21 POPEq 126     105.210  53.570  63.803  1.00  0.00           C
ATOM   6632 4C21 POPEq 126     105.720  52.400  64.673  1.00  0.00           C
ATOM   6635 5C21 POPEq 126     104.920  51.100  64.473  1.00  0.00           C
ATOM   6638 6C21 POPEq 126     103.550  51.140  65.173  1.00  0.00           C
ATOM   6641 7C21 POPEq 126     102.820  49.790  65.193  1.00  0.00           C
ATOM   6644 8C21 POPEq 126     103.490  48.730  66.063  1.00  0.00           C
ATOM   6648  C33 POPEq 126     107.970  64.120  54.903  1.00  0.00           C
ATOM   6651  C34 POPEq 126     109.050  64.210  55.983  1.00  0.00           C
ATOM   6654  C35 POPEq 126     108.460  64.430  57.373  1.00  0.00           C
ATOM   6657  C36 POPEq 126     107.340  63.430  57.713  1.00  0.00           C
ATOM   6660  C37 POPEq 126     106.890  63.490  59.173  1.00  0.00           C
ATOM   6663  C38 POPEq 126     106.190  64.800  59.563  1.00  0.00           C
ATOM   6666  C39 POPEq 126     106.760  65.430  60.843  1.00  0.00           C
ATOM   6669 0C31 POPEq 126     106.670  64.520  62.073  1.00  0.00           C
ATOM   6672 1C31 POPEq 126     107.250  65.170  63.343  1.00  0.00           C
ATOM   6675 2C31 POPEq 126     107.370  64.160  64.493  1.00  0.00           C
ATOM   6678 3C31 POPEq 126     107.670  64.860  65.833  1.00  0.00           C
ATOM   6681 4C31 POPEq 126     107.710  63.890  67.013  1.00  0.00           C
ATOM   6684 5C31 POPEq 126     107.690  64.620  68.363  1.00  0.00           C
ATOM   6687 6C31 POPEq 126     107.660  63.680  69.573  1.00  0.00           C
ATOM   6691  NH3 POPEr 127     122.430 106.170  49.713  1.00  0.00           N
ATOM   6695  C12 POPEr 127     121.210 105.970  48.843  1.00  0.00           C
ATOM   6698  C11 POPEr 127     120.070 106.940  49.233  1.00  0.00           C
ATOM   6701  P   POPEr 127     117.430 106.690  49.143  1.00  0.00           P
ATOM   6702  O13 POPEr 127     116.530 107.420  48.203  1.00  0.00           O
ATOM   6703  O14 POPEr 127     117.040 105.300  49.483  1.00  0.00           O
ATOM   6704  O11 POPEr 127     117.680 107.500  50.463  1.00  0.00           O
ATOM   6705  O12 POPEr 127     118.880 106.620  48.503  1.00  0.00           O
ATOM   6706  C1  POPEr 127     116.730 108.440  50.943  1.00  0.00           C
ATOM   6709  C2  POPEr 127     117.450 109.460  51.833  1.00  0.00           C
ATOM   6711  O21 POPEr 127     116.520 110.360  52.443  1.00  0.00           O
ATOM   6712  C21 POPEr 127     116.130 110.070  53.653  1.00  0.00           C
ATOM   6713  O22 POPEr 127     116.320 109.020  54.253  1.00  0.00           O
ATOM   6714  C22 POPEr 127     115.400 111.300  54.193  1.00  0.00           C
ATOM   6717  C3  POPEr 127     118.490 110.290  51.043  1.00  0.00           C
ATOM   6720  O31 POPEr 127     119.390 110.990  51.933  1.00  0.00           O
ATOM   6721  C31 POPEr 127     119.090 112.250  52.213  1.00  0.00           C
ATOM   6722  O32 POPEr 127     118.020 112.800  52.013  1.00  0.00           O
ATOM   6723  C32 POPEr 127     120.370 112.970  52.633  1.00  0.00           C
ATOM   6726  C23 POPEr 127     114.590 111.030  55.483  1.00  0.00           C
ATOM   6729  C24 POPEr 127     115.460 110.760  56.713  1.00  0.00           C
ATOM   6732  C25 POPEr 127     114.790 111.180  58.023  1.00  0.00           C
ATOM   6735  C26 POPEr 127     115.680 110.880  59.233  1.00  0.00           C
ATOM   6738  C27 POPEr 127     115.410 111.780  60.443  1.00  0.00           C
ATOM   6741  C28 POPEr 127     116.460 111.550  61.553  1.00  0.00           C
ATOM   6744  C29 POPEr 127     116.460 112.670  62.573  1.00  0.00           C
ATOM   6746 0C21 POPEr 127     116.140 112.540  63.873  1.00  0.00           C
ATOM   6748 1C21 POPEr 127     115.730 111.250  64.523  1.00  0.00           C
ATOM   6751 2C21 POPEr 127     115.360 111.390  66.003  1.00  0.00           C
ATOM   6754 3C21 POPEr 127     113.960 111.980  66.213  1.00  0.00           C
ATOM   6757 4C21 POPEr 127     113.490 111.860  67.663  1.00  0.00           C
ATOM   6760 5C21 POPEr 127     111.970 111.700  67.753  1.00  0.00           C
ATOM   6763 6C21 POPEr 127     111.440 111.670  69.193  1.00  0.00           C
ATOM   6766 7C21 POPEr 127     109.940 111.370  69.213  1.00  0.00           C
ATOM   6769 8C21 POPEr 127     109.280 111.460  70.583  1.00  0.00           C
ATOM   6773  C33 POPEr 127     120.350 113.560  54.063  1.00  0.00           C
ATOM   6776  C34 POPEr 127     120.380 112.480  55.143  1.00  0.00           C
ATOM   6779  C35 POPEr 127     121.110 112.890  56.433  1.00  0.00           C
ATOM   6782  C36 POPEr 127     122.640 112.850  56.313  1.00  0.00           C
ATOM   6785  C37 POPEr 127     123.340 113.020  57.663  1.00  0.00           C
ATOM   6788  C38 POPEr 127     124.860 112.820  57.583  1.00  0.00           C
ATOM   6791  C39 POPEr 127     125.580 112.910  58.943  1.00  0.00           C
ATOM   6794 0C31 POPEr 127     126.100 114.300  59.303  1.00  0.00           C
ATOM   6797 1C31 POPEr 127     127.080 114.270  60.493  1.00  0.00           C
ATOM   6800 2C31 POPEr 127     127.680 115.650  60.803  1.00  0.00           C
ATOM   6803 3C31 POPEr 127     128.590 115.670  62.043  1.00  0.00           C
ATOM   6806 4C31 POPEr 127     128.390 116.940  62.883  1.00  0.00           C
ATOM   6809 5C31 POPEr 127     129.190 116.910  64.183  1.00  0.00           C
ATOM   6812 6C31 POPEr 127     128.960 118.140  65.073  1.00  0.00           C
ATOM   6816  NH3 POPEs 128      41.040 123.040  90.713  1.00  0.00           N
ATOM   6820  C12 POPEs 128      40.500 124.150  89.843  1.00  0.00           C
ATOM   6823  C11 POPEs 128      39.280 124.850  90.453  1.00  0.00           C
ATOM   6826  P   POPEs 128      38.830 126.600  88.513  1.00  0.00           P
ATOM   6827  O13 POPEs 128      39.440 125.680  87.533  1.00  0.00           O
ATOM   6828  O14 POPEs 128      37.370 126.840  88.463  1.00  0.00           O
ATOM   6829  O11 POPEs 128      39.610 127.960  88.493  1.00  0.00           O
ATOM   6830  O12 POPEs 128      39.220 126.180  89.993  1.00  0.00           O
ATOM   6831  C1  POPEs 128      39.040 129.160  87.993  1.00  0.00           C
ATOM   6834  C2  POPEs 128      39.310 129.310  86.473  1.00  0.00           C
ATOM   6836  O21 POPEs 128      38.200 128.710  85.793  1.00  0.00           O
ATOM   6837  C21 POPEs 128      37.930 128.940  84.513  1.00  0.00           C
ATOM   6838  O22 POPEs 128      37.450 128.090  83.773  1.00  0.00           O
ATOM   6839  C22 POPEs 128      37.980 130.410  84.083  1.00  0.00           C
ATOM   6842  C3  POPEs 128      40.660 128.650  86.123  1.00  0.00           C
ATOM   6845  O31 POPEs 128      41.090 128.990  84.783  1.00  0.00           O
ATOM   6846  C31 POPEs 128      42.400 128.790  84.613  1.00  0.00           C
ATOM   6847  O32 POPEs 128      43.190 128.410  85.453  1.00  0.00           O
ATOM   6848  C32 POPEs 128      42.740 129.060  83.143  1.00  0.00           C
ATOM   6851  C23 POPEs 128      38.840 130.660  82.833  1.00  0.00           C
ATOM   6854  C24 POPEs 128      38.120 131.600  81.843  1.00  0.00           C
ATOM   6857  C25 POPEs 128      37.100 130.890  80.943  1.00  0.00           C
ATOM   6860  C26 POPEs 128      37.480 130.860  79.443  1.00  0.00           C
ATOM   6863  C27 POPEs 128      36.240 130.710  78.543  1.00  0.00           C
ATOM   6866  C28 POPEs 128      36.570 130.560  77.043  1.00  0.00           C
ATOM   6869  C29 POPEs 128      35.380 130.940  76.193  1.00  0.00           C
ATOM   6871 0C21 POPEs 128      34.760 130.210  75.243  1.00  0.00           C
ATOM   6873 1C21 POPEs 128      35.130 128.830  74.773  1.00  0.00           C
ATOM   6876 2C21 POPEs 128      34.300 128.420  73.523  1.00  0.00           C
ATOM   6879 3C21 POPEs 128      34.700 127.030  73.013  1.00  0.00           C
ATOM   6882 4C21 POPEs 128      33.980 126.590  71.723  1.00  0.00           C
ATOM   6885 5C21 POPEs 128      34.380 127.420  70.493  1.00  0.00           C
ATOM   6888 6C21 POPEs 128      34.630 126.570  69.233  1.00  0.00           C
ATOM   6891 7C21 POPEs 128      35.310 127.390  68.123  1.00  0.00           C
ATOM   6894 8C21 POPEs 128      35.480 126.650  66.793  1.00  0.00           C
ATOM   6898  C33 POPEs 128      43.960 129.990  82.923  1.00  0.00           C
ATOM   6901  C34 POPEs 128      44.050 130.630  81.523  1.00  0.00           C
ATOM   6904  C35 POPEs 128      43.750 129.710  80.323  1.00  0.00           C
ATOM   6907  C36 POPEs 128      43.350 130.410  79.013  1.00  0.00           C
ATOM   6910  C37 POPEs 128      42.170 129.720  78.283  1.00  0.00           C
ATOM   6913  C38 POPEs 128      41.590 130.520  77.113  1.00  0.00           C
ATOM   6916  C39 POPEs 128      40.340 129.880  76.453  1.00  0.00           C
ATOM   6919 0C31 POPEs 128      40.620 128.620  75.623  1.00  0.00           C
ATOM   6922 1C31 POPEs 128      39.450 128.250  74.693  1.00  0.00           C
ATOM   6925 2C31 POPEs 128      39.770 127.100  73.723  1.00  0.00           C
ATOM   6928 3C31 POPEs 128      38.860 127.100  72.483  1.00  0.00           C
ATOM   6931 4C31 POPEs 128      39.180 126.000  71.463  1.00  0.00           C
ATOM   6934 5C31 POPEs 128      38.600 126.290  70.073  1.00  0.00           C
ATOM   6937 6C31 POPEs 128      39.230 125.460  68.953  1.00  0.00           C
ATOM   6941  NH3 POPEt 129      85.030  18.600  42.153  1.00  0.00           N
ATOM   6945  C12 POPEt 129      84.460  18.420  40.763  1.00  0.00           C
ATOM   6948  C11 POPEt 129      85.350  19.140  39.713  1.00  0.00           C
ATOM   6951  P   POPEt 129      83.930  21.320  39.243  1.00  0.00           P
ATOM   6952  O13 POPEt 129      84.670  22.450  38.653  1.00  0.00           O
ATOM   6953  O14 POPEt 129      82.470  21.230  39.003  1.00  0.00           O
ATOM   6954  O11 POPEt 129      84.180  21.250  40.813  1.00  0.00           O
ATOM   6955  O12 POPEt 129      84.590  19.940  38.793  1.00  0.00           O
ATOM   6956  C1  POPEt 129      84.440  22.370  41.653  1.00  0.00           C
ATOM   6959  C2  POPEt 129      83.610  22.340  42.983  1.00  0.00           C
ATOM   6961  O21 POPEt 129      84.450  22.670  44.103  1.00  0.00           O
ATOM   6962  C21 POPEt 129      85.370  21.830  44.533  1.00  0.00           C
ATOM   6963  O22 POPEt 129      85.630  20.740  44.063  1.00  0.00           O
ATOM   6964  C22 POPEt 129      86.150  22.580  45.643  1.00  0.00           C
ATOM   6967  C3  POPEt 129      82.730  21.050  43.183  1.00  0.00           C
ATOM   6970  O31 POPEt 129      82.420  20.700  44.553  1.00  0.00           O
ATOM   6971  C31 POPEt 129      82.820  19.500  44.973  1.00  0.00           C
ATOM   6972  O32 POPEt 129      83.580  18.750  44.383  1.00  0.00           O
ATOM   6973  C32 POPEt 129      82.270  19.160  46.343  1.00  0.00           C
ATOM   6976  C23 POPEt 129      86.240  21.920  47.043  1.00  0.00           C
ATOM   6979  C24 POPEt 129      85.360  22.590  48.113  1.00  0.00           C
ATOM   6982  C25 POPEt 129      85.860  22.380  49.563  1.00  0.00           C
ATOM   6985  C26 POPEt 129      87.000  23.320  49.963  1.00  0.00           C
ATOM   6988  C27 POPEt 129      87.310  23.300  51.473  1.00  0.00           C
ATOM   6991  C28 POPEt 129      88.530  24.160  51.893  1.00  0.00           C
ATOM   6994  C29 POPEt 129      88.500  25.570  51.353  1.00  0.00           C
ATOM   6996 0C21 POPEt 129      87.850  26.620  51.873  1.00  0.00           C
ATOM   6998 1C21 POPEt 129      86.980  26.630  53.103  1.00  0.00           C
ATOM   7001 2C21 POPEt 129      87.750  26.750  54.433  1.00  0.00           C
ATOM   7004 3C21 POPEt 129      88.450  28.110  54.623  1.00  0.00           C
ATOM   7007 4C21 POPEt 129      89.750  27.990  55.433  1.00  0.00           C
ATOM   7010 5C21 POPEt 129      89.560  27.530  56.883  1.00  0.00           C
ATOM   7013 6C21 POPEt 129      90.900  27.370  57.613  1.00  0.00           C
ATOM   7016 7C21 POPEt 129      90.770  26.870  59.053  1.00  0.00           C
ATOM   7019 8C21 POPEt 129      92.090  26.900  59.823  1.00  0.00           C
ATOM   7023  C33 POPEt 129      83.410  19.210  47.373  1.00  0.00           C
ATOM   7026  C34 POPEt 129      83.040  18.470  48.653  1.00  0.00           C
ATOM   7029  C35 POPEt 129      83.910  18.930  49.823  1.00  0.00           C
ATOM   7032  C36 POPEt 129      83.260  18.630  51.173  1.00  0.00           C
ATOM   7035  C37 POPEt 129      83.860  19.470  52.313  1.00  0.00           C
ATOM   7038  C38 POPEt 129      82.930  19.540  53.533  1.00  0.00           C
ATOM   7041  C39 POPEt 129      83.400  20.570  54.573  1.00  0.00           C
ATOM   7044 0C31 POPEt 129      84.520  20.080  55.483  1.00  0.00           C
ATOM   7047 1C31 POPEt 129      84.850  21.120  56.563  1.00  0.00           C
ATOM   7050 2C31 POPEt 129      86.140  20.820  57.343  1.00  0.00           C
ATOM   7053 3C31 POPEt 129      87.080  22.030  57.373  1.00  0.00           C
ATOM   7056 4C31 POPEt 129      86.550  23.180  58.243  1.00  0.00           C
ATOM   7059 5C31 POPEt 129      87.230  24.520  57.943  1.00  0.00           C
ATOM   7062 6C31 POPEt 129      86.310  25.710  58.163  1.00  0.00           C
ATOM   7066  NH3 POPEu 130      31.930  32.840  54.143  1.00  0.00           N
ATOM   7070  C12 POPEu 130      32.500  31.880  53.123  1.00  0.00           C
ATOM   7073  C11 POPEu 130      33.430  30.830  53.763  1.00  0.00           C
ATOM   7076  P   POPEu 130      36.000  31.500  53.783  1.00  0.00           P
ATOM   7077  O13 POPEu 130      36.810  30.420  54.383  1.00  0.00           O
ATOM   7078  O14 POPEu 130      36.650  32.300  52.723  1.00  0.00           O
ATOM   7079  O11 POPEu 130      35.430  32.450  54.913  1.00  0.00           O
ATOM   7080  O12 POPEu 130      34.710  30.860  53.153  1.00  0.00           O
ATOM   7081  C1  POPEu 130      36.040  32.490  56.213  1.00  0.00           C
ATOM   7084  C2  POPEu 130      35.220  31.660  57.253  1.00  0.00           C
ATOM   7086  O21 POPEu 130      35.350  32.180  58.593  1.00  0.00           O
ATOM   7087  C21 POPEu 130      34.570  33.210  58.863  1.00  0.00           C
ATOM   7088  O22 POPEu 130      34.320  34.140  58.103  1.00  0.00           O
ATOM   7089  C22 POPEu 130      33.940  33.000  60.243  1.00  0.00           C
ATOM   7092  C3  POPEu 130      35.600  30.150  57.313  1.00  0.00           C
ATOM   7095  O31 POPEu 130      34.950  29.520  58.443  1.00  0.00           O
ATOM   7096  C31 POPEu 130      35.550  29.290  59.623  1.00  0.00           C
ATOM   7097  O32 POPEu 130      34.930  28.900  60.603  1.00  0.00           O
ATOM   7098  C32 POPEu 130      37.070  29.480  59.643  1.00  0.00           C
ATOM   7101  C23 POPEu 130      34.930  33.310  61.383  1.00  0.00           C
ATOM   7104  C24 POPEu 130      34.450  32.710  62.713  1.00  0.00           C
ATOM   7107  C25 POPEu 130      35.300  33.180  63.903  1.00  0.00           C
ATOM   7110  C26 POPEu 130      34.770  32.690  65.253  1.00  0.00           C
ATOM   7113  C27 POPEu 130      35.690  33.030  66.423  1.00  0.00           C
ATOM   7116  C28 POPEu 130      34.960  32.810  67.763  1.00  0.00           C
ATOM   7119  C29 POPEu 130      35.890  32.850  68.953  1.00  0.00           C
ATOM   7121 0C21 POPEu 130      36.520  31.780  69.473  1.00  0.00           C
ATOM   7123 1C21 POPEu 130      36.450  30.360  68.973  1.00  0.00           C
ATOM   7126 2C21 POPEu 130      36.310  29.320  70.093  1.00  0.00           C
ATOM   7129 3C21 POPEu 130      37.560  29.260  70.993  1.00  0.00           C
ATOM   7132 4C21 POPEu 130      37.690  27.960  71.793  1.00  0.00           C
ATOM   7135 5C21 POPEu 130      38.990  27.940  72.603  1.00  0.00           C
ATOM   7138 6C21 POPEu 130      39.260  26.590  73.263  1.00  0.00           C
ATOM   7141 7C21 POPEu 130      40.540  26.610  74.113  1.00  0.00           C
ATOM   7144 8C21 POPEu 130      40.720  25.360  74.973  1.00  0.00           C
ATOM   7148  C33 POPEu 130      37.740  29.130  61.003  1.00  0.00           C
ATOM   7151  C34 POPEu 130      39.190  29.640  61.123  1.00  0.00           C
ATOM   7154  C35 POPEu 130      40.020  28.960  62.243  1.00  0.00           C
ATOM   7157  C36 POPEu 130      39.310  28.880  63.593  1.00  0.00           C
ATOM   7160  C37 POPEu 130      40.130  28.230  64.723  1.00  0.00           C
ATOM   7163  C38 POPEu 130      39.330  28.150  66.023  1.00  0.00           C
ATOM   7166  C39 POPEu 130      38.470  26.890  66.163  1.00  0.00           C
ATOM   7169 0C31 POPEu 130      37.120  27.210  66.813  1.00  0.00           C
ATOM   7172 1C31 POPEu 130      36.340  25.990  67.333  1.00  0.00           C
ATOM   7175 2C31 POPEu 130      36.990  25.400  68.593  1.00  0.00           C
ATOM   7178 3C31 POPEu 130      36.070  24.480  69.413  1.00  0.00           C
ATOM   7181 4C31 POPEu 130      34.910  25.200  70.113  1.00  0.00           C
ATOM   7184 5C31 POPEu 130      34.090  24.240  70.983  1.00  0.00           C
ATOM   7187 6C31 POPEu 130      32.900  24.880  71.683  1.00  0.00           C
ATOM   7191  NH3 POPEv 131      84.920  51.480  92.293  1.00  0.00           N
ATOM   7195  C12 POPEv 131      86.390  51.150  92.413  1.00  0.00           C
ATOM   7198  C11 POPEv 131      86.890  50.280  91.253  1.00  0.00           C
ATOM   7201  P   POPEv 131      88.910  49.790  89.773  1.00  0.00           P
ATOM   7202  O13 POPEv 131      88.390  50.790  88.813  1.00  0.00           O
ATOM   7203  O14 POPEv 131      90.370  49.600  89.873  1.00  0.00           O
ATOM   7204  O11 POPEv 131      88.150  48.420  89.603  1.00  0.00           O
ATOM   7205  O12 POPEv 131      88.340  50.280  91.173  1.00  0.00           O
ATOM   7206  C1  POPEv 131      88.100  47.660  88.393  1.00  0.00           C
ATOM   7209  C2  POPEv 131      86.640  47.510  87.913  1.00  0.00           C
ATOM   7211  O21 POPEv 131      86.580  46.890  86.633  1.00  0.00           O
ATOM   7212  C21 POPEv 131      86.740  45.600  86.543  1.00  0.00           C
ATOM   7213  O22 POPEv 131      86.970  44.840  87.473  1.00  0.00           O
ATOM   7214  C22 POPEv 131      86.550  45.170  85.083  1.00  0.00           C
ATOM   7217  C3  POPEv 131      86.010  48.910  87.773  1.00  0.00           C
ATOM   7220  O31 POPEv 131      84.770  48.860  87.053  1.00  0.00           O
ATOM   7221  C31 POPEv 131      83.660  49.170  87.693  1.00  0.00           C
ATOM   7222  O32 POPEv 131      83.570  49.420  88.893  1.00  0.00           O
ATOM   7223  C32 POPEv 131      82.540  49.350  86.663  1.00  0.00           C
ATOM   7226  C23 POPEv 131      86.290  46.360  84.123  1.00  0.00           C
ATOM   7229  C24 POPEv 131      85.830  45.950  82.713  1.00  0.00           C
ATOM   7232  C25 POPEv 131      84.310  45.800  82.583  1.00  0.00           C
ATOM   7235  C26 POPEv 131      83.760  44.390  82.833  1.00  0.00           C
ATOM   7238  C27 POPEv 131      82.520  44.090  81.983  1.00  0.00           C
ATOM   7241  C28 POPEv 131      82.310  42.580  81.733  1.00  0.00           C
ATOM   7244  C29 POPEv 131      81.260  42.330  80.683  1.00  0.00           C
ATOM   7246 0C21 POPEv 131      81.520  42.150  79.383  1.00  0.00           C
ATOM   7248 1C21 POPEv 131      82.890  42.150  78.753  1.00  0.00           C
ATOM   7251 2C21 POPEv 131      82.840  41.590  77.323  1.00  0.00           C
ATOM   7254 3C21 POPEv 131      82.130  42.500  76.313  1.00  0.00           C
ATOM   7257 4C21 POPEv 131      81.910  41.750  75.003  1.00  0.00           C
ATOM   7260 5C21 POPEv 131      81.210  42.550  73.903  1.00  0.00           C
ATOM   7263 6C21 POPEv 131      80.650  41.570  72.863  1.00  0.00           C
ATOM   7266 7C21 POPEv 131      80.340  42.200  71.513  1.00  0.00           C
ATOM   7269 8C21 POPEv 131      79.780  41.170  70.543  1.00  0.00           C
ATOM   7273  C33 POPEv 131      83.020  49.990  85.323  1.00  0.00           C
ATOM   7276  C34 POPEv 131      82.590  49.190  84.103  1.00  0.00           C
ATOM   7279  C35 POPEv 131      83.420  49.480  82.843  1.00  0.00           C
ATOM   7282  C36 POPEv 131      82.770  48.840  81.613  1.00  0.00           C
ATOM   7285  C37 POPEv 131      83.690  48.780  80.383  1.00  0.00           C
ATOM   7288  C38 POPEv 131      83.120  47.880  79.273  1.00  0.00           C
ATOM   7291  C39 POPEv 131      81.730  48.320  78.823  1.00  0.00           C
ATOM   7294 0C31 POPEv 131      81.050  47.390  77.823  1.00  0.00           C
ATOM   7297 1C31 POPEv 131      79.730  48.010  77.343  1.00  0.00           C
ATOM   7300 2C31 POPEv 131      78.810  46.990  76.673  1.00  0.00           C
ATOM   7303 3C31 POPEv 131      77.720  47.640  75.813  1.00  0.00           C
ATOM   7306 4C31 POPEv 131      78.240  47.990  74.413  1.00  0.00           C
ATOM   7309 5C31 POPEv 131      77.120  48.340  73.423  1.00  0.00           C
ATOM   7312 6C31 POPEv 131      77.650  48.480  71.993  1.00  0.00           C
ATOM   7316  NH3 POPEw 132      55.940  90.630  91.273  1.00  0.00           N
ATOM   7320  C12 POPEw 132      54.900  90.840  92.323  1.00  0.00           C
ATOM   7323  C11 POPEw 132      53.670  89.950  92.133  1.00  0.00           C
ATOM   7326  P   POPEw 132      51.110  89.990  92.353  1.00  0.00           P
ATOM   7327  O13 POPEw 132      51.230  88.660  92.953  1.00  0.00           O
ATOM   7328  O14 POPEw 132      50.030  90.800  92.933  1.00  0.00           O
ATOM   7329  O11 POPEw 132      50.670  89.690  90.883  1.00  0.00           O
ATOM   7330  O12 POPEw 132      52.500  90.740  92.263  1.00  0.00           O
ATOM   7331  C1  POPEw 132      51.240  90.380  89.773  1.00  0.00           C
ATOM   7334  C2  POPEw 132      51.000  89.540  88.503  1.00  0.00           C
ATOM   7336  O21 POPEw 132      51.490  90.280  87.373  1.00  0.00           O
ATOM   7337  C21 POPEw 132      51.880  89.500  86.373  1.00  0.00           C
ATOM   7338  O22 POPEw 132      52.020  88.290  86.423  1.00  0.00           O
ATOM   7339  C22 POPEw 132      52.020  90.290  85.083  1.00  0.00           C
ATOM   7342  C3  POPEw 132      49.480  89.280  88.333  1.00  0.00           C
ATOM   7345  O31 POPEw 132      49.150  88.600  87.103  1.00  0.00           O
ATOM   7346  C31 POPEw 132      49.410  87.290  87.173  1.00  0.00           C
ATOM   7347  O32 POPEw 132      49.760  86.720  88.193  1.00  0.00           O
ATOM   7348  C32 POPEw 132      49.150  86.630  85.833  1.00  0.00           C
ATOM   7351  C23 POPEw 132      51.340  89.460  83.973  1.00  0.00           C
ATOM   7354  C24 POPEw 132      50.800  90.310  82.823  1.00  0.00           C
ATOM   7357  C25 POPEw 132      51.820  90.630  81.743  1.00  0.00           C
ATOM   7360  C26 POPEw 132      51.120  91.250  80.523  1.00  0.00           C
ATOM   7363  C27 POPEw 132      52.060  91.410  79.323  1.00  0.00           C
ATOM   7366  C28 POPEw 132      51.340  92.050  78.133  1.00  0.00           C
ATOM   7369  C29 POPEw 132      52.250  92.160  76.933  1.00  0.00           C
ATOM   7371 0C21 POPEw 132      52.060  92.980  75.873  1.00  0.00           C
ATOM   7373 1C21 POPEw 132      50.850  93.860  75.673  1.00  0.00           C
ATOM   7376 2C21 POPEw 132      51.070  95.390  75.753  1.00  0.00           C
ATOM   7379 3C21 POPEw 132      51.140  96.070  74.383  1.00  0.00           C
ATOM   7382 4C21 POPEw 132      50.460  97.460  74.353  1.00  0.00           C
ATOM   7385 5C21 POPEw 132      50.420  98.030  72.923  1.00  0.00           C
ATOM   7388 6C21 POPEw 132      49.690  99.380  72.793  1.00  0.00           C
ATOM   7391 7C21 POPEw 132      49.570  99.790  71.313  1.00  0.00           C
ATOM   7394 8C21 POPEw 132      48.800 101.090  71.063  1.00  0.00           C
ATOM   7398  C33 POPEw 132      47.830  87.100  85.193  1.00  0.00           C
ATOM   7401  C34 POPEw 132      47.820  86.970  83.673  1.00  0.00           C
ATOM   7404  C35 POPEw 132      46.580  87.660  83.093  1.00  0.00           C
ATOM   7407  C36 POPEw 132      46.810  88.210  81.683  1.00  0.00           C
ATOM   7410  C37 POPEw 132      45.900  89.400  81.383  1.00  0.00           C
ATOM   7413  C38 POPEw 132      45.970  89.820  79.923  1.00  0.00           C
ATOM   7416  C39 POPEw 132      45.160  88.860  79.033  1.00  0.00           C
ATOM   7419 0C31 POPEw 132      44.010  89.580  78.343  1.00  0.00           C
ATOM   7422 1C31 POPEw 132      43.190  88.660  77.443  1.00  0.00           C
ATOM   7425 2C31 POPEw 132      42.060  89.430  76.743  1.00  0.00           C
ATOM   7428 3C31 POPEw 132      41.960  89.090  75.253  1.00  0.00           C
ATOM   7431 4C31 POPEw 132      43.050  89.740  74.393  1.00  0.00           C
ATOM   7434 5C31 POPEw 132      42.940  89.340  72.923  1.00  0.00           C
ATOM   7437 6C31 POPEw 132      43.360  90.430  71.933  1.00  0.00           C
ATOM   7441  NH3 POPEx 133     113.160  45.520  88.593  1.00  0.00           N
ATOM   7445  C12 POPEx 133     112.460  46.820  88.313  1.00  0.00           C
ATOM   7448  C11 POPEx 133     112.880  47.350  86.923  1.00  0.00           C
ATOM   7451  P   POPEx 133     110.590  47.850  85.863  1.00  0.00           P
ATOM   7452  O13 POPEx 133     110.400  46.390  86.083  1.00  0.00           O
ATOM   7453  O14 POPEx 133     109.630  48.790  86.453  1.00  0.00           O
ATOM   7454  O11 POPEx 133     110.740  48.150  84.323  1.00  0.00           O
ATOM   7455  O12 POPEx 133     111.980  48.330  86.413  1.00  0.00           O
ATOM   7456  C1  POPEx 133     111.690  49.110  83.843  1.00  0.00           C
ATOM   7459  C2  POPEx 133     111.580  49.240  82.303  1.00  0.00           C
ATOM   7461  O21 POPEx 133     112.160  50.500  81.893  1.00  0.00           O
ATOM   7462  C21 POPEx 133     113.490  50.500  81.903  1.00  0.00           C
ATOM   7463  O22 POPEx 133     114.190  49.550  82.233  1.00  0.00           O
ATOM   7464  C22 POPEx 133     114.000  51.840  81.373  1.00  0.00           C
ATOM   7467  C3  POPEx 133     110.070  49.170  81.923  1.00  0.00           C
ATOM   7470  O31 POPEx 133     109.690  49.760  80.663  1.00  0.00           O
ATOM   7471  C31 POPEx 133     109.040  48.960  79.813  1.00  0.00           C
ATOM   7472  O32 POPEx 133     107.920  49.180  79.373  1.00  0.00           O
ATOM   7473  C32 POPEx 133     109.910  47.780  79.403  1.00  0.00           C
ATOM   7476  C23 POPEx 133     115.540  51.930  81.303  1.00  0.00           C
ATOM   7479  C24 POPEx 133     116.030  53.380  81.153  1.00  0.00           C
ATOM   7482  C25 POPEx 133     115.560  54.060  79.863  1.00  0.00           C
ATOM   7485  C26 POPEx 133     116.190  53.500  78.593  1.00  0.00           C
ATOM   7488  C27 POPEx 133     115.160  53.420  77.463  1.00  0.00           C
ATOM   7491  C28 POPEx 133     115.820  53.350  76.083  1.00  0.00           C
ATOM   7494  C29 POPEx 133     114.790  53.330  74.993  1.00  0.00           C
ATOM   7496 0C21 POPEx 133     114.720  54.170  73.933  1.00  0.00           C
ATOM   7498 1C21 POPEx 133     115.680  55.300  73.653  1.00  0.00           C
ATOM   7501 2C21 POPEx 133     115.130  56.370  72.703  1.00  0.00           C
ATOM   7504 3C21 POPEx 133     115.100  55.910  71.233  1.00  0.00           C
ATOM   7507 4C21 POPEx 133     114.830  57.050  70.243  1.00  0.00           C
ATOM   7510 5C21 POPEx 133     114.790  56.540  68.793  1.00  0.00           C
ATOM   7513 6C21 POPEx 133     114.420  57.630  67.783  1.00  0.00           C
ATOM   7516 7C21 POPEx 133     114.000  57.030  66.433  1.00  0.00           C
ATOM   7519 8C21 POPEx 133     113.620  58.060  65.373  1.00  0.00           C
ATOM   7523  C33 POPEx 133     109.520  47.220  78.013  1.00  0.00           C
ATOM   7526  C34 POPEx 133     110.630  46.370  77.383  1.00  0.00           C
ATOM   7529  C35 POPEx 133     110.300  45.950  75.943  1.00  0.00           C
ATOM   7532  C36 POPEx 133     111.440  45.150  75.313  1.00  0.00           C
ATOM   7535  C37 POPEx 133     111.090  44.570  73.943  1.00  0.00           C
ATOM   7538  C38 POPEx 133     112.230  44.660  72.913  1.00  0.00           C
ATOM   7541  C39 POPEx 133     113.470  43.830  73.273  1.00  0.00           C
ATOM   7544 0C31 POPEx 133     114.570  43.980  72.223  1.00  0.00           C
ATOM   7547 1C31 POPEx 133     115.860  43.240  72.623  1.00  0.00           C
ATOM   7550 2C31 POPEx 133     116.830  43.050  71.463  1.00  0.00           C
ATOM   7553 3C31 POPEx 133     118.070  42.230  71.863  1.00  0.00           C
ATOM   7556 4C31 POPEx 133     118.980  41.930  70.663  1.00  0.00           C
ATOM   7559 5C31 POPEx 133     120.300  41.250  71.033  1.00  0.00           C
ATOM   7562 6C31 POPEx 133     121.080  40.790  69.803  1.00  0.00           C
ATOM   7566  NH3 POPEy 134     119.920  36.200  87.523  1.00  0.00           N
ATOM   7570  C12 POPEy 134     120.730  35.040  88.023  1.00  0.00           C
ATOM   7573  C11 POPEy 134     122.090  35.490  88.573  1.00  0.00           C
ATOM   7576  P   POPEy 134     123.580  33.350  88.683  1.00  0.00           P
ATOM   7577  O13 POPEy 134     124.990  33.780  88.813  1.00  0.00           O
ATOM   7578  O14 POPEy 134     123.220  32.010  89.203  1.00  0.00           O
ATOM   7579  O11 POPEy 134     123.180  33.380  87.163  1.00  0.00           O
ATOM   7580  O12 POPEy 134     122.650  34.440  89.353  1.00  0.00           O
ATOM   7581  C1  POPEy 134     124.020  32.730  86.203  1.00  0.00           C
ATOM   7584  C2  POPEy 134     123.700  33.200  84.773  1.00  0.00           C
ATOM   7586  O21 POPEy 134     124.810  32.790  83.963  1.00  0.00           O
ATOM   7587  C21 POPEy 134     124.750  33.090  82.693  1.00  0.00           C
ATOM   7588  O22 POPEy 134     123.780  33.020  81.963  1.00  0.00           O
ATOM   7589  C22 POPEy 134     126.130  33.610  82.333  1.00  0.00           C
ATOM   7592  C3  POPEy 134     123.470  34.750  84.713  1.00  0.00           C
ATOM   7595  O31 POPEy 134     122.590  35.080  83.623  1.00  0.00           O
ATOM   7596  C31 POPEy 134     123.010  35.990  82.773  1.00  0.00           C
ATOM   7597  O32 POPEy 134     124.000  36.690  82.903  1.00  0.00           O
ATOM   7598  C32 POPEy 134     122.170  35.880  81.503  1.00  0.00           C
ATOM   7601  C23 POPEy 134     126.220  34.310  80.973  1.00  0.00           C
ATOM   7604  C24 POPEy 134     127.680  34.720  80.763  1.00  0.00           C
ATOM   7607  C25 POPEy 134     128.040  34.810  79.283  1.00  0.00           C
ATOM   7610  C26 POPEy 134     129.510  34.480  79.063  1.00  0.00           C
ATOM   7613  C27 POPEy 134     129.810  34.320  77.573  1.00  0.00           C
ATOM   7616  C28 POPEy 134     131.240  33.830  77.293  1.00  0.00           C
ATOM   7619  C29 POPEy 134     131.430  32.450  77.843  1.00  0.00           C
ATOM   7621 0C21 POPEy 134     131.830  31.350  77.183  1.00  0.00           C
ATOM   7623 1C21 POPEy 134     132.070  31.230  75.713  1.00  0.00           C
ATOM   7626 2C21 POPEy 134     131.760  29.780  75.293  1.00  0.00           C
ATOM   7629 3C21 POPEy 134     130.300  29.370  75.573  1.00  0.00           C
ATOM   7632 4C21 POPEy 134     129.850  28.180  74.723  1.00  0.00           C
ATOM   7635 5C21 POPEy 134     128.330  28.100  74.563  1.00  0.00           C
ATOM   7638 6C21 POPEy 134     127.620  27.290  75.653  1.00  0.00           C
ATOM   7641 7C21 POPEy 134     126.110  27.290  75.453  1.00  0.00           C
ATOM   7644 8C21 POPEy 134     125.340  26.520  76.523  1.00  0.00           C
ATOM   7648  C33 POPEy 134     121.680  37.230  80.953  1.00  0.00           C
ATOM   7651  C34 POPEy 134     120.770  37.050  79.723  1.00  0.00           C
ATOM   7654  C35 POPEy 134     121.430  36.290  78.563  1.00  0.00           C
ATOM   7657  C36 POPEy 134     121.410  37.100  77.273  1.00  0.00           C
ATOM   7660  C37 POPEy 134     122.220  36.480  76.133  1.00  0.00           C
ATOM   7663  C38 POPEy 134     122.330  37.470  74.973  1.00  0.00           C
ATOM   7666  C39 POPEy 134     123.450  37.100  74.003  1.00  0.00           C
ATOM   7669 0C31 POPEy 134     123.550  38.100  72.833  1.00  0.00           C
ATOM   7672 1C31 POPEy 134     124.950  38.120  72.213  1.00  0.00           C
ATOM   7675 2C31 POPEy 134     124.920  38.530  70.733  1.00  0.00           C
ATOM   7678 3C31 POPEy 134     126.310  38.520  70.093  1.00  0.00           C
ATOM   7681 4C31 POPEy 134     127.050  39.860  70.203  1.00  0.00           C
ATOM   7684 5C31 POPEy 134     128.420  39.820  69.513  1.00  0.00           C
ATOM   7687 6C31 POPEy 134     129.120  41.170  69.333  1.00  0.00           C
ATOM   7691  NH3 POPEz 135      14.580   1.540  89.513  1.00  0.00           N
ATOM   7695  C12 POPEz 135      15.850   1.610  90.333  1.00  0.00           C
ATOM   7698  C11 POPEz 135      16.000   0.310  91.163  1.00  0.00           C
ATOM   7701  P   POPEz 135      18.500   0.190  91.913  1.00  0.00           P
ATOM   7702  O13 POPEz 135      19.300   0.680  93.063  1.00  0.00           O
ATOM   7703  O14 POPEz 135      18.740  -1.200  91.463  1.00  0.00           O
ATOM   7704  O11 POPEz 135      18.800   1.110  90.643  1.00  0.00           O
ATOM   7705  O12 POPEz 135      16.960   0.410  92.223  1.00  0.00           O
ATOM   7706  C1  POPEz 135      20.060   1.790  90.683  1.00  0.00           C
ATOM   7709  C2  POPEz 135      20.430   2.350  89.303  1.00  0.00           C
ATOM   7711  O21 POPEz 135      21.810   2.780  89.303  1.00  0.00           O
ATOM   7712  C21 POPEz 135      22.650   1.830  88.933  1.00  0.00           C
ATOM   7713  O22 POPEz 135      22.330   0.680  88.663  1.00  0.00           O
ATOM   7714  C22 POPEz 135      24.090   2.340  89.053  1.00  0.00           C
ATOM   7717  C3  POPEz 135      19.510   3.530  88.923  1.00  0.00           C
ATOM   7720  O31 POPEz 135      20.130   4.390  87.943  1.00  0.00           O
ATOM   7721  C31 POPEz 135      20.220   3.900  86.713  1.00  0.00           C
ATOM   7722  O32 POPEz 135      19.750   2.830  86.353  1.00  0.00           O
ATOM   7723  C32 POPEz 135      20.980   4.890  85.863  1.00  0.00           C
ATOM   7726  C23 POPEz 135      24.870   2.420  87.723  1.00  0.00           C
ATOM   7729  C24 POPEz 135      24.860   3.810  87.083  1.00  0.00           C
ATOM   7732  C25 POPEz 135      24.600   3.730  85.573  1.00  0.00           C
ATOM   7735  C26 POPEz 135      24.650   5.100  84.863  1.00  0.00           C
ATOM   7738  C27 POPEz 135      26.080   5.640  84.693  1.00  0.00           C
ATOM   7741  C28 POPEz 135      26.160   6.770  83.653  1.00  0.00           C
ATOM   7744  C29 POPEz 135      27.550   7.340  83.513  1.00  0.00           C
ATOM   7746 0C21 POPEz 135      28.230   7.460  82.353  1.00  0.00           C
ATOM   7748 1C21 POPEz 135      29.580   8.130  82.243  1.00  0.00           C
ATOM   7751 2C21 POPEz 135      30.640   7.350  81.443  1.00  0.00           C
ATOM   7754 3C21 POPEz 135      30.390   7.350  79.933  1.00  0.00           C
ATOM   7757 4C21 POPEz 135      31.630   6.940  79.133  1.00  0.00           C
ATOM   7760 5C21 POPEz 135      31.400   6.890  77.613  1.00  0.00           C
ATOM   7763 6C21 POPEz 135      32.700   6.740  76.823  1.00  0.00           C
ATOM   7766 7C21 POPEz 135      32.660   5.590  75.803  1.00  0.00           C
ATOM   7769 8C21 POPEz 135      33.970   5.410  75.023  1.00  0.00           C
ATOM   7773  C33 POPEz 135      21.020   4.600  84.363  1.00  0.00           C
ATOM   7776  C34 POPEz 135      21.200   5.920  83.623  1.00  0.00           C
ATOM   7779  C35 POPEz 135      21.280   5.780  82.113  1.00  0.00           C
ATOM   7782  C36 POPEz 135      21.100   7.120  81.393  1.00  0.00           C
ATOM   7785  C37 POPEz 135      22.150   8.180  81.763  1.00  0.00           C
ATOM   7788  C38 POPEz 135      21.830   9.570  81.183  1.00  0.00           C
ATOM   7791  C39 POPEz 135      21.590   9.530  79.673  1.00  0.00           C
ATOM   7794 0C31 POPEz 135      21.250  10.890  79.043  1.00  0.00           C
ATOM   7797 1C31 POPEz 135      20.850  10.690  77.573  1.00  0.00           C
ATOM   7800 2C31 POPEz 135      19.930  11.780  77.003  1.00  0.00           C
ATOM   7803 3C31 POPEz 135      20.610  13.140  76.853  1.00  0.00           C
ATOM   7806 4C31 POPEz 135      21.900  13.050  76.023  1.00  0.00           C
ATOM   7809 5C31 POPEz 135      22.390  14.400  75.503  1.00  0.00           C
ATOM   7812 6C31 POPEz 135      23.570  14.240  74.553  1.00  0.00           C
ATOM   7816  NH3 POPE0 136      66.310  31.560  48.793  1.00  0.00           N
ATOM   7820  C12 POPE0 136      64.930  31.460  49.393  1.00  0.00           C
ATOM   7823  C11 POPE0 136      64.760  30.190  50.243  1.00  0.00           C
ATOM   7826  P   POPE0 136      62.480  29.170  51.213  1.00  0.00           P
ATOM   7827  O13 POPE0 136      61.130  29.710  50.963  1.00  0.00           O
ATOM   7828  O14 POPE0 136      62.810  27.930  50.463  1.00  0.00           O
ATOM   7829  O11 POPE0 136      62.600  28.790  52.733  1.00  0.00           O
ATOM   7830  O12 POPE0 136      63.550  30.290  50.973  1.00  0.00           O
ATOM   7831  C1  POPE0 136      63.770  29.230  53.433  1.00  0.00           C
ATOM   7834  C2  POPE0 136      63.670  28.690  54.873  1.00  0.00           C
ATOM   7836  O21 POPE0 136      64.690  29.160  55.783  1.00  0.00           O
ATOM   7837  C21 POPE0 136      65.960  29.040  55.433  1.00  0.00           C
ATOM   7838  O22 POPE0 136      66.390  28.530  54.413  1.00  0.00           O
ATOM   7839  C22 POPE0 136      66.850  29.550  56.563  1.00  0.00           C
ATOM   7842  C3  POPE0 136      63.540  27.150  54.883  1.00  0.00           C
ATOM   7845  O31 POPE0 136      62.200  26.750  55.203  1.00  0.00           O
ATOM   7846  C31 POPE0 136      61.780  26.440  56.443  1.00  0.00           C
ATOM   7847  O32 POPE0 136      60.710  25.860  56.633  1.00  0.00           O
ATOM   7848  C32 POPE0 136      62.730  26.750  57.613  1.00  0.00           C
ATOM   7851  C23 POPE0 136      66.350  29.240  57.993  1.00  0.00           C
ATOM   7854  C24 POPE0 136      67.220  29.990  59.013  1.00  0.00           C
ATOM   7857  C25 POPE0 136      67.010  29.620  60.493  1.00  0.00           C
ATOM   7860  C26 POPE0 136      67.890  30.530  61.373  1.00  0.00           C
ATOM   7863  C27 POPE0 136      67.960  30.180  62.863  1.00  0.00           C
ATOM   7866  C28 POPE0 136      68.480  31.400  63.663  1.00  0.00           C
ATOM   7869  C29 POPE0 136      69.400  31.240  64.853  1.00  0.00           C
ATOM   7871 0C21 POPE0 136      69.250  30.470  65.953  1.00  0.00           C
ATOM   7873 1C21 POPE0 136      68.130  29.520  66.273  1.00  0.00           C
ATOM   7876 2C21 POPE0 136      68.630  28.360  67.163  1.00  0.00           C
ATOM   7879 3C21 POPE0 136      69.030  28.800  68.583  1.00  0.00           C
ATOM   7882 4C21 POPE0 136      69.250  27.610  69.513  1.00  0.00           C
ATOM   7885 5C21 POPE0 136      69.430  28.000  70.993  1.00  0.00           C
ATOM   7888 6C21 POPE0 136      68.170  28.610  71.633  1.00  0.00           C
ATOM   7891 7C21 POPE0 136      68.300  28.720  73.153  1.00  0.00           C
ATOM   7894 8C21 POPE0 136      67.090  29.370  73.823  1.00  0.00           C
ATOM   7898  C33 POPE0 136      62.060  27.590  58.733  1.00  0.00           C
ATOM   7901  C34 POPE0 136      63.020  27.940  59.883  1.00  0.00           C
ATOM   7904  C35 POPE0 136      63.650  26.720  60.583  1.00  0.00           C
ATOM   7907  C36 POPE0 136      64.240  27.070  61.963  1.00  0.00           C
ATOM   7910  C37 POPE0 136      65.550  26.350  62.303  1.00  0.00           C
ATOM   7913  C38 POPE0 136      66.030  26.700  63.723  1.00  0.00           C
ATOM   7916  C39 POPE0 136      67.490  26.340  64.033  1.00  0.00           C
ATOM   7919 0C31 POPE0 136      67.750  24.870  64.393  1.00  0.00           C
ATOM   7922 1C31 POPE0 136      69.080  24.710  65.163  1.00  0.00           C
ATOM   7925 2C31 POPE0 136      69.360  23.280  65.653  1.00  0.00           C
ATOM   7928 3C31 POPE0 136      70.540  23.200  66.633  1.00  0.00           C
ATOM   7931 4C31 POPE0 136      70.150  23.590  68.073  1.00  0.00           C
ATOM   7934 5C31 POPE0 136      71.370  23.620  69.023  1.00  0.00           C
ATOM   7937 6C31 POPE0 136      71.090  24.080  70.453  1.00  0.00           C
ATOM   7941  NH3 POPE1 137       8.380  37.140  49.693  1.00  0.00           N
ATOM   7945  C12 POPE1 137       9.040  38.370  49.133  1.00  0.00           C
ATOM   7948  C11 POPE1 137      10.080  38.940  50.103  1.00  0.00           C
ATOM   7951  P   POPE1 137      12.420  39.200  48.873  1.00  0.00           P
ATOM   7952  O13 POPE1 137      12.210  38.850  47.453  1.00  0.00           O
ATOM   7953  O14 POPE1 137      13.510  40.110  49.203  1.00  0.00           O
ATOM   7954  O11 POPE1 137      12.710  37.870  49.683  1.00  0.00           O
ATOM   7955  O12 POPE1 137      11.050  39.750  49.433  1.00  0.00           O
ATOM   7956  C1  POPE1 137      13.150  38.000  51.043  1.00  0.00           C
ATOM   7959  C2  POPE1 137      13.170  36.610  51.723  1.00  0.00           C
ATOM   7961  O21 POPE1 137      12.550  36.660  53.013  1.00  0.00           O
ATOM   7962  C21 POPE1 137      11.230  36.520  53.033  1.00  0.00           C
ATOM   7963  O22 POPE1 137      10.520  36.340  52.063  1.00  0.00           O
ATOM   7964  C22 POPE1 137      10.730  36.570  54.463  1.00  0.00           C
ATOM   7967  C3  POPE1 137      14.610  36.060  51.883  1.00  0.00           C
ATOM   7970  O31 POPE1 137      14.850  34.960  50.993  1.00  0.00           O
ATOM   7971  C31 POPE1 137      14.500  33.700  51.303  1.00  0.00           C
ATOM   7972  O32 POPE1 137      14.510  32.810  50.463  1.00  0.00           O
ATOM   7973  C32 POPE1 137      14.090  33.470  52.763  1.00  0.00           C
ATOM   7976  C23 POPE1 137      10.920  37.910  55.193  1.00  0.00           C
ATOM   7979  C24 POPE1 137      11.010  37.710  56.713  1.00  0.00           C
ATOM   7982  C25 POPE1 137       9.830  36.950  57.353  1.00  0.00           C
ATOM   7985  C26 POPE1 137      10.210  36.350  58.713  1.00  0.00           C
ATOM   7988  C27 POPE1 137       9.030  35.750  59.493  1.00  0.00           C
ATOM   7991  C28 POPE1 137       9.500  34.910  60.693  1.00  0.00           C
ATOM   7994  C29 POPE1 137       8.430  34.770  61.743  1.00  0.00           C
ATOM   7996 0C21 POPE1 137       8.630  34.680  63.073  1.00  0.00           C
ATOM   7998 1C21 POPE1 137       9.960  34.640  63.773  1.00  0.00           C
ATOM   8001 2C21 POPE1 137       9.990  35.390  65.123  1.00  0.00           C
ATOM   8004 3C21 POPE1 137      11.080  34.830  66.053  1.00  0.00           C
ATOM   8007 4C21 POPE1 137      11.430  35.810  67.183  1.00  0.00           C
ATOM   8010 5C21 POPE1 137      12.410  35.260  68.233  1.00  0.00           C
ATOM   8013 6C21 POPE1 137      12.930  36.390  69.123  1.00  0.00           C
ATOM   8016 7C21 POPE1 137      13.780  35.920  70.313  1.00  0.00           C
ATOM   8019 8C21 POPE1 137      14.490  37.080  71.013  1.00  0.00           C
ATOM   8023  C33 POPE1 137      13.460  32.070  53.003  1.00  0.00           C
ATOM   8026  C34 POPE1 137      13.130  31.760  54.463  1.00  0.00           C
ATOM   8029  C35 POPE1 137      14.360  31.590  55.353  1.00  0.00           C
ATOM   8032  C36 POPE1 137      14.000  30.980  56.703  1.00  0.00           C
ATOM   8035  C37 POPE1 137      15.240  30.660  57.543  1.00  0.00           C
ATOM   8038  C38 POPE1 137      15.030  29.450  58.453  1.00  0.00           C
ATOM   8041  C39 POPE1 137      14.050  29.720  59.593  1.00  0.00           C
ATOM   8044 0C31 POPE1 137      12.720  28.960  59.503  1.00  0.00           C
ATOM   8047 1C31 POPE1 137      11.890  29.200  60.773  1.00  0.00           C
ATOM   8050 2C31 POPE1 137      10.440  28.730  60.723  1.00  0.00           C
ATOM   8053 3C31 POPE1 137       9.780  28.820  62.113  1.00  0.00           C
ATOM   8056 4C31 POPE1 137       9.970  27.540  62.943  1.00  0.00           C
ATOM   8059 5C31 POPE1 137       9.680  27.730  64.433  1.00  0.00           C
ATOM   8062 6C31 POPE1 137       9.630  26.410  65.213  1.00  0.00           C
ATOM   8066  NH3 POPE2 138      25.690  43.190  91.673  1.00  0.00           N
ATOM   8070  C12 POPE2 138      25.170  41.820  91.993  1.00  0.00           C
ATOM   8073  C11 POPE2 138      23.800  41.680  91.333  1.00  0.00           C
ATOM   8076  P   POPE2 138      22.200  43.360  92.533  1.00  0.00           P
ATOM   8077  O13 POPE2 138      21.530  42.120  92.993  1.00  0.00           O
ATOM   8078  O14 POPE2 138      23.090  44.110  93.433  1.00  0.00           O
ATOM   8079  O11 POPE2 138      21.170  44.290  91.763  1.00  0.00           O
ATOM   8080  O12 POPE2 138      23.090  42.920  91.333  1.00  0.00           O
ATOM   8081  C1  POPE2 138      20.520  43.840  90.563  1.00  0.00           C
ATOM   8084  C2  POPE2 138      21.210  44.360  89.253  1.00  0.00           C
ATOM   8086  O21 POPE2 138      20.200  44.590  88.253  1.00  0.00           O
ATOM   8087  C21 POPE2 138      20.650  45.400  87.293  1.00  0.00           C
ATOM   8088  O22 POPE2 138      21.740  45.930  87.253  1.00  0.00           O
ATOM   8089  C22 POPE2 138      19.580  45.620  86.243  1.00  0.00           C
ATOM   8092  C3  POPE2 138      22.350  43.380  88.773  1.00  0.00           C
ATOM   8095  O31 POPE2 138      22.480  43.100  87.353  1.00  0.00           O
ATOM   8096  C31 POPE2 138      23.680  42.550  87.113  1.00  0.00           C
ATOM   8097  O32 POPE2 138      24.560  42.390  87.943  1.00  0.00           O
ATOM   8098  C32 POPE2 138      23.820  42.110  85.653  1.00  0.00           C
ATOM   8101  C23 POPE2 138      19.980  45.040  84.863  1.00  0.00           C
ATOM   8104  C24 POPE2 138      18.860  45.290  83.843  1.00  0.00           C
ATOM   8107  C25 POPE2 138      19.070  44.650  82.473  1.00  0.00           C
ATOM   8110  C26 POPE2 138      20.240  45.230  81.673  1.00  0.00           C
ATOM   8113  C27 POPE2 138      20.020  45.210  80.153  1.00  0.00           C
ATOM   8116  C28 POPE2 138      21.280  45.550  79.313  1.00  0.00           C
ATOM   8119  C29 POPE2 138      22.400  44.550  79.453  1.00  0.00           C
ATOM   8121 0C21 POPE2 138      22.500  43.360  78.853  1.00  0.00           C
ATOM   8123 1C21 POPE2 138      21.480  42.750  77.923  1.00  0.00           C
ATOM   8126 2C21 POPE2 138      21.870  42.930  76.453  1.00  0.00           C
ATOM   8129 3C21 POPE2 138      23.110  42.140  76.023  1.00  0.00           C
ATOM   8132 4C21 POPE2 138      23.560  42.530  74.613  1.00  0.00           C
ATOM   8135 5C21 POPE2 138      24.840  41.810  74.153  1.00  0.00           C
ATOM   8138 6C21 POPE2 138      24.650  40.310  73.873  1.00  0.00           C
ATOM   8141 7C21 POPE2 138      23.710  40.020  72.693  1.00  0.00           C
ATOM   8144 8C21 POPE2 138      23.590  38.530  72.363  1.00  0.00           C
ATOM   8148  C33 POPE2 138      25.300  42.250  85.253  1.00  0.00           C
ATOM   8151  C34 POPE2 138      25.690  41.940  83.793  1.00  0.00           C
ATOM   8154  C35 POPE2 138      27.180  42.300  83.613  1.00  0.00           C
ATOM   8157  C36 POPE2 138      27.770  42.230  82.203  1.00  0.00           C
ATOM   8160  C37 POPE2 138      29.250  42.680  82.253  1.00  0.00           C
ATOM   8163  C38 POPE2 138      29.870  43.070  80.903  1.00  0.00           C
ATOM   8166  C39 POPE2 138      30.080  41.890  79.933  1.00  0.00           C
ATOM   8169 0C31 POPE2 138      31.080  40.860  80.453  1.00  0.00           C
ATOM   8172 1C31 POPE2 138      31.400  39.740  79.453  1.00  0.00           C
ATOM   8175 2C31 POPE2 138      32.370  38.720  80.063  1.00  0.00           C
ATOM   8178 3C31 POPE2 138      32.950  37.690  79.073  1.00  0.00           C
ATOM   8181 4C31 POPE2 138      33.690  38.320  77.883  1.00  0.00           C
ATOM   8184 5C31 POPE2 138      34.560  37.300  77.123  1.00  0.00           C
ATOM   8187 6C31 POPE2 138      35.190  37.880  75.863  1.00  0.00           C
ATOM   8191  NH3 POPE3 139     118.620 106.330  90.853  1.00  0.00           N
ATOM   8195  C12 POPE3 139     118.390 106.820  89.453  1.00  0.00           C
ATOM   8198  C11 POPE3 139     119.640 107.480  88.843  1.00  0.00           C
ATOM   8201  P   POPE3 139     121.930 106.590  89.833  1.00  0.00           P
ATOM   8202  O13 POPE3 139     122.090 107.950  90.393  1.00  0.00           O
ATOM   8203  O14 POPE3 139     121.740 105.500  90.813  1.00  0.00           O
ATOM   8204  O11 POPE3 139     123.170 106.230  88.913  1.00  0.00           O
ATOM   8205  O12 POPE3 139     120.730 106.570  88.803  1.00  0.00           O
ATOM   8206  C1  POPE3 139     123.560 106.990  87.753  1.00  0.00           C
ATOM   8209  C2  POPE3 139     123.290 106.310  86.373  1.00  0.00           C
ATOM   8211  O21 POPE3 139     124.370 106.670  85.473  1.00  0.00           O
ATOM   8212  C21 POPE3 139     124.590 105.840  84.453  1.00  0.00           C
ATOM   8213  O22 POPE3 139     124.190 104.690  84.363  1.00  0.00           O
ATOM   8214  C22 POPE3 139     125.390 106.590  83.383  1.00  0.00           C
ATOM   8217  C3  POPE3 139     121.930 106.780  85.763  1.00  0.00           C
ATOM   8220  O31 POPE3 139     121.800 106.430  84.373  1.00  0.00           O
ATOM   8221  C31 POPE3 139     120.590 106.440  83.873  1.00  0.00           C
ATOM   8222  O32 POPE3 139     119.580 106.770  84.453  1.00  0.00           O
ATOM   8223  C32 POPE3 139     120.640 105.970  82.413  1.00  0.00           C
ATOM   8226  C23 POPE3 139     125.550 105.780  82.073  1.00  0.00           C
ATOM   8229  C24 POPE3 139     126.010 106.630  80.873  1.00  0.00           C
ATOM   8232  C25 POPE3 139     125.930 105.830  79.563  1.00  0.00           C
ATOM   8235  C26 POPE3 139     126.660 106.450  78.373  1.00  0.00           C
ATOM   8238  C27 POPE3 139     126.990 105.380  77.313  1.00  0.00           C
ATOM   8241  C28 POPE3 139     127.460 105.940  75.963  1.00  0.00           C
ATOM   8244  C29 POPE3 139     127.630 104.820  74.973  1.00  0.00           C
ATOM   8246 0C21 POPE3 139     128.530 104.760  73.973  1.00  0.00           C
ATOM   8248 1C21 POPE3 139     129.510 105.840  73.603  1.00  0.00           C
ATOM   8251 2C21 POPE3 139     130.260 105.440  72.313  1.00  0.00           C
ATOM   8254 3C21 POPE3 139     131.330 106.460  71.893  1.00  0.00           C
ATOM   8257 4C21 POPE3 139     132.120 105.980  70.673  1.00  0.00           C
ATOM   8260 5C21 POPE3 139     133.230 106.950  70.273  1.00  0.00           C
ATOM   8263 6C21 POPE3 139     133.950 106.550  68.983  1.00  0.00           C
ATOM   8266 7C21 POPE3 139     134.610 107.760  68.313  1.00  0.00           C
ATOM   8269 8C21 POPE3 139     135.470 107.440  67.083  1.00  0.00           C
ATOM   8273  C33 POPE3 139     121.600 104.780  82.203  1.00  0.00           C
ATOM   8276  C34 POPE3 139     121.680 104.330  80.743  1.00  0.00           C
ATOM   8279  C35 POPE3 139     120.580 103.360  80.303  1.00  0.00           C
ATOM   8282  C36 POPE3 139     120.760 101.950  80.893  1.00  0.00           C
ATOM   8285  C37 POPE3 139     119.840 100.920  80.213  1.00  0.00           C
ATOM   8288  C38 POPE3 139     120.030  99.500  80.763  1.00  0.00           C
ATOM   8291  C39 POPE3 139     119.230  98.450  79.973  1.00  0.00           C
ATOM   8294 0C31 POPE3 139     117.790  98.280  80.493  1.00  0.00           C
ATOM   8297 1C31 POPE3 139     116.930  97.340  79.633  1.00  0.00           C
ATOM   8300 2C31 POPE3 139     115.570  97.070  80.293  1.00  0.00           C
ATOM   8303 3C31 POPE3 139     114.680  96.070  79.543  1.00  0.00           C
ATOM   8306 4C31 POPE3 139     113.960  96.640  78.313  1.00  0.00           C
ATOM   8309 5C31 POPE3 139     112.860  95.690  77.813  1.00  0.00           C
ATOM   8312 6C31 POPE3 139     112.000  96.270  76.693  1.00  0.00           C
ATOM   8316  NH3 POPE4 140      92.500  49.740  88.293  1.00  0.00           N
ATOM   8320  C12 POPE4 140      92.840  48.310  88.013  1.00  0.00           C
ATOM   8323  C11 POPE4 140      94.140  48.230  87.213  1.00  0.00           C
ATOM   8326  P   POPE4 140      95.650  46.500  86.013  1.00  0.00           P
ATOM   8327  O13 POPE4 140      96.830  46.790  86.863  1.00  0.00           O
ATOM   8328  O14 POPE4 140      95.580  45.100  85.553  1.00  0.00           O
ATOM   8329  O11 POPE4 140      95.740  47.480  84.763  1.00  0.00           O
ATOM   8330  O12 POPE4 140      94.320  46.880  86.773  1.00  0.00           O
ATOM   8331  C1  POPE4 140      94.670  47.480  83.813  1.00  0.00           C
ATOM   8334  C2  POPE4 140      95.150  48.070  82.463  1.00  0.00           C
ATOM   8336  O21 POPE4 140      94.070  48.630  81.693  1.00  0.00           O
ATOM   8337  C21 POPE4 140      93.130  47.820  81.233  1.00  0.00           C
ATOM   8338  O22 POPE4 140      93.030  46.630  81.443  1.00  0.00           O
ATOM   8339  C22 POPE4 140      92.200  48.600  80.293  1.00  0.00           C
ATOM   8342  C3  POPE4 140      96.030  47.070  81.643  1.00  0.00           C
ATOM   8345  O31 POPE4 140      96.440  47.650  80.383  1.00  0.00           O
ATOM   8346  C31 POPE4 140      97.660  48.150  80.313  1.00  0.00           C
ATOM   8347  O32 POPE4 140      98.500  48.090  81.213  1.00  0.00           O
ATOM   8348  C32 POPE4 140      97.900  48.800  78.953  1.00  0.00           C
ATOM   8351  C23 POPE4 140      92.730  48.680  78.833  1.00  0.00           C
ATOM   8354  C24 POPE4 140      92.110  49.860  78.063  1.00  0.00           C
ATOM   8357  C25 POPE4 140      92.640  50.040  76.623  1.00  0.00           C
ATOM   8360  C26 POPE4 140      91.670  49.560  75.533  1.00  0.00           C
ATOM   8363  C27 POPE4 140      92.150  49.950  74.123  1.00  0.00           C
ATOM   8366  C28 POPE4 140      91.410  49.200  72.993  1.00  0.00           C
ATOM   8369  C29 POPE4 140      91.930  47.800  72.823  1.00  0.00           C
ATOM   8371 0C21 POPE4 140      91.470  46.870  71.963  1.00  0.00           C
ATOM   8373 1C21 POPE4 140      90.300  47.020  71.023  1.00  0.00           C
ATOM   8376 2C21 POPE4 140      89.210  45.990  71.343  1.00  0.00           C
ATOM   8379 3C21 POPE4 140      88.030  46.060  70.363  1.00  0.00           C
ATOM   8382 4C21 POPE4 140      86.810  45.250  70.813  1.00  0.00           C
ATOM   8385 5C21 POPE4 140      87.070  43.740  70.923  1.00  0.00           C
ATOM   8388 6C21 POPE4 140      85.750  42.960  71.033  1.00  0.00           C
ATOM   8391 7C21 POPE4 140      85.920  41.440  70.963  1.00  0.00           C
ATOM   8394 8C21 POPE4 140      84.590  40.700  70.793  1.00  0.00           C
ATOM   8398  C33 POPE4 140      98.560  47.800  77.973  1.00  0.00           C
ATOM   8401  C34 POPE4 140      99.000  48.400  76.633  1.00  0.00           C
ATOM   8404  C35 POPE4 140      97.830  48.540  75.653  1.00  0.00           C
ATOM   8407  C36 POPE4 140      98.270  48.860  74.223  1.00  0.00           C
ATOM   8410  C37 POPE4 140      97.070  48.820  73.273  1.00  0.00           C
ATOM   8413  C38 POPE4 140      97.400  49.350  71.873  1.00  0.00           C
ATOM   8416  C39 POPE4 140      96.260  49.060  70.873  1.00  0.00           C
ATOM   8419 0C31 POPE4 140      95.530  50.310  70.363  1.00  0.00           C
ATOM   8422 1C31 POPE4 140      94.140  49.970  69.813  1.00  0.00           C
ATOM   8425 2C31 POPE4 140      93.600  51.010  68.833  1.00  0.00           C
ATOM   8428 3C31 POPE4 140      92.100  50.870  68.593  1.00  0.00           C
ATOM   8431 4C31 POPE4 140      91.740  49.840  67.513  1.00  0.00           C
ATOM   8434 5C31 POPE4 140      90.220  49.630  67.393  1.00  0.00           C
ATOM   8437 6C31 POPE4 140      89.840  48.720  66.233  1.00  0.00           C
ATOM   8441  NH3 POPE5 141      98.260  48.850  85.983  1.00  0.00           N
ATOM   8445  C12 POPE5 141      97.710  50.200  86.393  1.00  0.00           C
ATOM   8448  C11 POPE5 141      97.520  50.300  87.923  1.00  0.00           C
ATOM   8451  P   POPE5 141      95.790  52.330  87.863  1.00  0.00           P
ATOM   8452  O13 POPE5 141      95.460  53.520  88.703  1.00  0.00           O
ATOM   8453  O14 POPE5 141      94.730  51.330  87.643  1.00  0.00           O
ATOM   8454  O11 POPE5 141      96.370  52.890  86.493  1.00  0.00           O
ATOM   8455  O12 POPE5 141      97.050  51.560  88.403  1.00  0.00           O
ATOM   8456  C1  POPE5 141      95.680  52.810  85.263  1.00  0.00           C
ATOM   8459  C2  POPE5 141      96.530  53.450  84.123  1.00  0.00           C
ATOM   8461  O21 POPE5 141      95.660  53.600  83.013  1.00  0.00           O
ATOM   8462  C21 POPE5 141      95.540  54.790  82.483  1.00  0.00           C
ATOM   8463  O22 POPE5 141      96.270  55.750  82.683  1.00  0.00           O
ATOM   8464  C22 POPE5 141      94.260  54.780  81.673  1.00  0.00           C
ATOM   8467  C3  POPE5 141      97.730  52.590  83.703  1.00  0.00           C
ATOM   8470  O31 POPE5 141      98.530  53.260  82.683  1.00  0.00           O
ATOM   8471  C31 POPE5 141      99.020  52.490  81.723  1.00  0.00           C
ATOM   8472  O32 POPE5 141      98.800  51.290  81.623  1.00  0.00           O
ATOM   8473  C32 POPE5 141      99.800  53.320  80.733  1.00  0.00           C
ATOM   8476  C23 POPE5 141      94.480  54.620  80.163  1.00  0.00           C
ATOM   8479  C24 POPE5 141      93.250  53.920  79.573  1.00  0.00           C
ATOM   8482  C25 POPE5 141      93.320  53.730  78.063  1.00  0.00           C
ATOM   8485  C26 POPE5 141      93.160  55.060  77.313  1.00  0.00           C
ATOM   8488  C27 POPE5 141      92.920  54.850  75.823  1.00  0.00           C
ATOM   8491  C28 POPE5 141      92.570  56.180  75.113  1.00  0.00           C
ATOM   8494  C29 POPE5 141      91.860  56.140  73.783  1.00  0.00           C
ATOM   8496 0C21 POPE5 141      91.890  55.240  72.773  1.00  0.00           C
ATOM   8498 1C21 POPE5 141      92.700  53.980  72.623  1.00  0.00           C
ATOM   8501 2C21 POPE5 141      93.600  54.020  71.373  1.00  0.00           C
ATOM   8504 3C21 POPE5 141      94.880  54.850  71.563  1.00  0.00           C
ATOM   8507 4C21 POPE5 141      95.660  55.030  70.253  1.00  0.00           C
ATOM   8510 5C21 POPE5 141      97.110  55.490  70.483  1.00  0.00           C
ATOM   8513 6C21 POPE5 141      97.750  56.010  69.193  1.00  0.00           C
ATOM   8516 7C21 POPE5 141      99.130  56.650  69.413  1.00  0.00           C
ATOM   8519 8C21 POPE5 141      99.670  57.330  68.143  1.00  0.00           C
ATOM   8523  C33 POPE5 141      98.840  53.960  79.703  1.00  0.00           C
ATOM   8526  C34 POPE5 141      99.540  55.000  78.823  1.00  0.00           C
ATOM   8529  C35 POPE5 141      99.900  56.290  79.573  1.00  0.00           C
ATOM   8532  C36 POPE5 141      98.700  57.170  79.973  1.00  0.00           C
ATOM   8535  C37 POPE5 141      99.140  58.410  80.763  1.00  0.00           C
ATOM   8538  C38 POPE5 141      98.010  59.400  81.003  1.00  0.00           C
ATOM   8541  C39 POPE5 141      98.330  60.450  82.083  1.00  0.00           C
ATOM   8544 0C31 POPE5 141      99.520  61.340  81.733  1.00  0.00           C
ATOM   8547 1C31 POPE5 141      99.760  62.390  82.823  1.00  0.00           C
ATOM   8550 2C31 POPE5 141     100.770  63.470  82.423  1.00  0.00           C
ATOM   8553 3C31 POPE5 141     100.330  64.240  81.173  1.00  0.00           C
ATOM   8556 4C31 POPE5 141     100.970  65.630  81.093  1.00  0.00           C
ATOM   8559 5C31 POPE5 141     100.220  66.570  80.163  1.00  0.00           C
ATOM   8562 6C31 POPE5 141     100.880  67.950  80.123  1.00  0.00           C
ATOM   8566  NH3 POPE6 142     105.020 115.400  42.623  1.00  0.00           N
ATOM   8570  C12 POPE6 142     104.600 113.990  42.863  1.00  0.00           C
ATOM   8573  C11 POPE6 142     105.740 113.010  42.623  1.00  0.00           C
ATOM   8576  P   POPE6 142     106.320 110.520  42.873  1.00  0.00           P
ATOM   8577  O13 POPE6 142     106.770 110.360  41.473  1.00  0.00           O
ATOM   8578  O14 POPE6 142     107.360 110.720  43.913  1.00  0.00           O
ATOM   8579  O11 POPE6 142     105.490 109.230  43.253  1.00  0.00           O
ATOM   8580  O12 POPE6 142     105.270 111.700  42.933  1.00  0.00           O
ATOM   8581  C1  POPE6 142     104.350 109.230  44.103  1.00  0.00           C
ATOM   8584  C2  POPE6 142     104.690 108.680  45.513  1.00  0.00           C
ATOM   8586  O21 POPE6 142     103.530 108.370  46.313  1.00  0.00           O
ATOM   8587  C21 POPE6 142     102.830 109.380  46.803  1.00  0.00           C
ATOM   8588  O22 POPE6 142     102.710 110.490  46.313  1.00  0.00           O
ATOM   8589  C22 POPE6 142     102.260 108.960  48.153  1.00  0.00           C
ATOM   8592  C3  POPE6 142     105.700 109.600  46.263  1.00  0.00           C
ATOM   8595  O31 POPE6 142     105.610 109.510  47.693  1.00  0.00           O
ATOM   8596  C31 POPE6 142     106.070 108.400  48.263  1.00  0.00           C
ATOM   8597  O32 POPE6 142     106.570 107.450  47.683  1.00  0.00           O
ATOM   8598  C32 POPE6 142     105.820 108.550  49.763  1.00  0.00           C
ATOM   8601  C23 POPE6 142     102.430 110.060  49.233  1.00  0.00           C
ATOM   8604  C24 POPE6 142     102.170 109.510  50.643  1.00  0.00           C
ATOM   8607  C25 POPE6 142     102.720 110.390  51.783  1.00  0.00           C
ATOM   8610  C26 POPE6 142     101.830 111.580  52.203  1.00  0.00           C
ATOM   8613  C27 POPE6 142     102.420 112.290  53.423  1.00  0.00           C
ATOM   8616  C28 POPE6 142     101.530 113.360  54.093  1.00  0.00           C
ATOM   8619  C29 POPE6 142     102.310 114.180  55.103  1.00  0.00           C
ATOM   8621 0C21 POPE6 142     101.800 114.970  56.063  1.00  0.00           C
ATOM   8623 1C21 POPE6 142     100.340 115.230  56.343  1.00  0.00           C
ATOM   8626 2C21 POPE6 142      99.860 114.570  57.653  1.00  0.00           C
ATOM   8629 3C21 POPE6 142      99.220 113.200  57.433  1.00  0.00           C
ATOM   8632 4C21 POPE6 142      98.560 112.610  58.693  1.00  0.00           C
ATOM   8635 5C21 POPE6 142      99.570 112.220  59.783  1.00  0.00           C
ATOM   8638 6C21 POPE6 142      98.920 111.490  60.963  1.00  0.00           C
ATOM   8641 7C21 POPE6 142      99.930 111.030  62.013  1.00  0.00           C
ATOM   8644 8C21 POPE6 142      99.300 110.190  63.133  1.00  0.00           C
ATOM   8648  C33 POPE6 142     106.610 107.610  50.703  1.00  0.00           C
ATOM   8651  C34 POPE6 142     106.050 107.780  52.123  1.00  0.00           C
ATOM   8654  C35 POPE6 142     106.930 107.200  53.243  1.00  0.00           C
ATOM   8657  C36 POPE6 142     106.760 105.700  53.513  1.00  0.00           C
ATOM   8660  C37 POPE6 142     106.790 105.420  55.033  1.00  0.00           C
ATOM   8663  C38 POPE6 142     107.160 103.980  55.393  1.00  0.00           C
ATOM   8666  C39 POPE6 142     107.270 103.670  56.903  1.00  0.00           C
ATOM   8669 0C31 POPE6 142     108.360 104.480  57.633  1.00  0.00           C
ATOM   8672 1C31 POPE6 142     108.620 103.990  59.063  1.00  0.00           C
ATOM   8675 2C31 POPE6 142     109.850 104.650  59.733  1.00  0.00           C
ATOM   8678 3C31 POPE6 142     109.820 106.190  59.763  1.00  0.00           C
ATOM   8681 4C31 POPE6 142     110.950 106.790  60.613  1.00  0.00           C
ATOM   8684 5C31 POPE6 142     111.220 108.260  60.293  1.00  0.00           C
ATOM   8687 6C31 POPE6 142     112.190 108.950  61.263  1.00  0.00           C
ATOM   8691  NH3 POPE7 143      32.810 105.790  89.173  1.00  0.00           N
ATOM   8695  C12 POPE7 143      33.560 104.500  89.003  1.00  0.00           C
ATOM   8698  C11 POPE7 143      34.570 104.300  90.133  1.00  0.00           C
ATOM   8701  P   POPE7 143      36.790 103.030  89.513  1.00  0.00           P
ATOM   8702  O13 POPE7 143      37.670 103.410  90.643  1.00  0.00           O
ATOM   8703  O14 POPE7 143      37.130 101.790  88.793  1.00  0.00           O
ATOM   8704  O11 POPE7 143      36.850 104.230  88.493  1.00  0.00           O
ATOM   8705  O12 POPE7 143      35.270 103.060  89.943  1.00  0.00           O
ATOM   8706  C1  POPE7 143      37.130 104.070  87.103  1.00  0.00           C
ATOM   8709  C2  POPE7 143      38.030 105.240  86.643  1.00  0.00           C
ATOM   8711  O21 POPE7 143      38.000 105.450  85.223  1.00  0.00           O
ATOM   8712  C21 POPE7 143      36.870 105.920  84.703  1.00  0.00           C
ATOM   8713  O22 POPE7 143      35.840 106.120  85.313  1.00  0.00           O
ATOM   8714  C22 POPE7 143      37.020 106.090  83.193  1.00  0.00           C
ATOM   8717  C3  POPE7 143      39.500 104.990  87.103  1.00  0.00           C
ATOM   8720  O31 POPE7 143      40.420 105.850  86.423  1.00  0.00           O
ATOM   8721  C31 POPE7 143      41.020 105.510  85.263  1.00  0.00           C
ATOM   8722  O32 POPE7 143      41.720 106.290  84.633  1.00  0.00           O
ATOM   8723  C32 POPE7 143      40.800 104.080  84.783  1.00  0.00           C
ATOM   8726  C23 POPE7 143      37.010 107.560  82.703  1.00  0.00           C
ATOM   8729  C24 POPE7 143      37.360 107.750  81.223  1.00  0.00           C
ATOM   8732  C25 POPE7 143      36.540 106.910  80.233  1.00  0.00           C
ATOM   8735  C26 POPE7 143      35.080 107.340  80.083  1.00  0.00           C
ATOM   8738  C27 POPE7 143      34.480 106.830  78.753  1.00  0.00           C
ATOM   8741  C28 POPE7 143      33.030 107.260  78.423  1.00  0.00           C
ATOM   8744  C29 POPE7 143      32.830 108.740  78.583  1.00  0.00           C
ATOM   8746 0C21 POPE7 143      32.710 109.650  77.603  1.00  0.00           C
ATOM   8748 1C21 POPE7 143      32.760 109.320  76.133  1.00  0.00           C
ATOM   8751 2C21 POPE7 143      32.430 110.550  75.273  1.00  0.00           C
ATOM   8754 3C21 POPE7 143      32.500 110.230  73.783  1.00  0.00           C
ATOM   8757 4C21 POPE7 143      32.050 111.410  72.933  1.00  0.00           C
ATOM   8760 5C21 POPE7 143      32.460 111.260  71.463  1.00  0.00           C
ATOM   8763 6C21 POPE7 143      31.900 112.380  70.583  1.00  0.00           C
ATOM   8766 7C21 POPE7 143      32.270 112.200  69.113  1.00  0.00           C
ATOM   8769 8C21 POPE7 143      32.090 113.480  68.303  1.00  0.00           C
ATOM   8773  C33 POPE7 143      41.330 103.820  83.343  1.00  0.00           C
ATOM   8776  C34 POPE7 143      40.300 104.180  82.263  1.00  0.00           C
ATOM   8779  C35 POPE7 143      40.610 103.580  80.883  1.00  0.00           C
ATOM   8782  C36 POPE7 143      39.430 103.770  79.923  1.00  0.00           C
ATOM   8785  C37 POPE7 143      39.560 102.990  78.603  1.00  0.00           C
ATOM   8788  C38 POPE7 143      38.260 103.020  77.773  1.00  0.00           C
ATOM   8791  C39 POPE7 143      37.850 104.450  77.413  1.00  0.00           C
ATOM   8794 0C31 POPE7 143      36.730 104.550  76.373  1.00  0.00           C
ATOM   8797 1C31 POPE7 143      36.910 105.780  75.483  1.00  0.00           C
ATOM   8800 2C31 POPE7 143      35.600 106.400  74.993  1.00  0.00           C
ATOM   8803 3C31 POPE7 143      35.820 107.560  74.013  1.00  0.00           C
ATOM   8806 4C31 POPE7 143      36.370 107.090  72.663  1.00  0.00           C
ATOM   8809 5C31 POPE7 143      36.460 108.210  71.613  1.00  0.00           C
ATOM   8812 6C31 POPE7 143      37.120 107.720  70.323  1.00  0.00           C
ATOM   8816  NH3 POPE8 144     119.510   7.280  46.733  1.00  0.00           N
ATOM   8820  C12 POPE8 144     120.460   7.950  45.773  1.00  0.00           C
ATOM   8823  C11 POPE8 144     119.870   8.090  44.343  1.00  0.00           C
ATOM   8826  P   POPE8 144     118.630  10.380  44.343  1.00  0.00           P
ATOM   8827  O13 POPE8 144     117.770  10.940  43.293  1.00  0.00           O
ATOM   8828  O14 POPE8 144     120.040  10.810  44.333  1.00  0.00           O
ATOM   8829  O11 POPE8 144     118.000  10.530  45.773  1.00  0.00           O
ATOM   8830  O12 POPE8 144     118.630   8.800  44.273  1.00  0.00           O
ATOM   8831  C1  POPE8 144     118.360  11.620  46.613  1.00  0.00           C
ATOM   8834  C2  POPE8 144     117.920  11.300  48.063  1.00  0.00           C
ATOM   8836  O21 POPE8 144     118.040  12.470  48.893  1.00  0.00           O
ATOM   8837  C21 POPE8 144     117.220  12.440  49.943  1.00  0.00           C
ATOM   8838  O22 POPE8 144     116.390  11.580  50.173  1.00  0.00           O
ATOM   8839  C22 POPE8 144     117.600  13.510  50.943  1.00  0.00           C
ATOM   8842  C3  POPE8 144     118.790  10.150  48.613  1.00  0.00           C
ATOM   8845  O31 POPE8 144     118.060   9.320  49.553  1.00  0.00           O
ATOM   8846  C31 POPE8 144     118.410   9.450  50.823  1.00  0.00           C
ATOM   8847  O32 POPE8 144     119.410  10.030  51.223  1.00  0.00           O
ATOM   8848  C32 POPE8 144     117.350   8.750  51.673  1.00  0.00           C
ATOM   8851  C23 POPE8 144     117.890  12.800  52.283  1.00  0.00           C
ATOM   8854  C24 POPE8 144     118.240  13.760  53.413  1.00  0.00           C
ATOM   8857  C25 POPE8 144     118.590  13.000  54.693  1.00  0.00           C
ATOM   8860  C26 POPE8 144     119.020  13.900  55.853  1.00  0.00           C
ATOM   8863  C27 POPE8 144     119.330  13.090  57.113  1.00  0.00           C
ATOM   8866  C28 POPE8 144     119.950  13.890  58.263  1.00  0.00           C
ATOM   8869  C29 POPE8 144     120.010  13.070  59.523  1.00  0.00           C
ATOM   8871 0C21 POPE8 144     119.460  13.410  60.703  1.00  0.00           C
ATOM   8873 1C21 POPE8 144     118.750  14.710  60.973  1.00  0.00           C
ATOM   8876 2C21 POPE8 144     118.510  14.990  62.473  1.00  0.00           C
ATOM   8879 3C21 POPE8 144     119.790  14.990  63.313  1.00  0.00           C
ATOM   8882 4C21 POPE8 144     119.740  15.970  64.483  1.00  0.00           C
ATOM   8885 5C21 POPE8 144     120.700  15.580  65.603  1.00  0.00           C
ATOM   8888 6C21 POPE8 144     120.790  16.610  66.733  1.00  0.00           C
ATOM   8891 7C21 POPE8 144     121.750  16.180  67.843  1.00  0.00           C
ATOM   8894 8C21 POPE8 144     121.970  17.250  68.903  1.00  0.00           C
ATOM   8898  C33 POPE8 144     117.520   8.900  53.203  1.00  0.00           C
ATOM   8901  C34 POPE8 144     116.550   7.960  53.923  1.00  0.00           C
ATOM   8904  C35 POPE8 144     116.570   8.000  55.453  1.00  0.00           C
ATOM   8907  C36 POPE8 144     117.930   7.650  56.083  1.00  0.00           C
ATOM   8910  C37 POPE8 144     117.850   7.520  57.613  1.00  0.00           C
ATOM   8913  C38 POPE8 144     119.190   7.830  58.293  1.00  0.00           C
ATOM   8916  C39 POPE8 144     119.240   7.430  59.783  1.00  0.00           C
ATOM   8919 0C31 POPE8 144     118.590   8.430  60.743  1.00  0.00           C
ATOM   8922 1C31 POPE8 144     118.470   7.850  62.163  1.00  0.00           C
ATOM   8925 2C31 POPE8 144     117.020   7.790  62.663  1.00  0.00           C
ATOM   8928 3C31 POPE8 144     116.890   7.100  64.023  1.00  0.00           C
ATOM   8931 4C31 POPE8 144     115.430   6.920  64.453  1.00  0.00           C
ATOM   8934 5C31 POPE8 144     115.290   6.450  65.903  1.00  0.00           C
ATOM   8937 6C31 POPE8 144     113.840   6.170  66.313  1.00  0.00           C
ATOM   8941  NH3 POPE9 145     103.030  94.420  89.263  1.00  0.00           N
ATOM   8945  C12 POPE9 145     101.800  95.060  89.883  1.00  0.00           C
ATOM   8948  C11 POPE9 145     100.470  94.760  89.143  1.00  0.00           C
ATOM   8951  P   POPE9 145      98.040  94.200  89.933  1.00  0.00           P
ATOM   8952  O13 POPE9 145      98.530  92.830  90.183  1.00  0.00           O
ATOM   8953  O14 POPE9 145      97.020  94.690  90.903  1.00  0.00           O
ATOM   8954  O11 POPE9 145      97.490  94.330  88.463  1.00  0.00           O
ATOM   8955  O12 POPE9 145      99.330  95.150  89.943  1.00  0.00           O
ATOM   8956  C1  POPE9 145      97.460  95.560  87.723  1.00  0.00           C
ATOM   8959  C2  POPE9 145      97.840  95.290  86.253  1.00  0.00           C
ATOM   8961  O21 POPE9 145      97.930  96.540  85.513  1.00  0.00           O
ATOM   8962  C21 POPE9 145      99.170  97.020  85.423  1.00  0.00           C
ATOM   8963  O22 POPE9 145     100.170  96.460  85.833  1.00  0.00           O
ATOM   8964  C22 POPE9 145      99.170  98.380  84.743  1.00  0.00           C
ATOM   8967  C3  POPE9 145      96.780  94.360  85.593  1.00  0.00           C
ATOM   8970  O31 POPE9 145      97.130  93.940  84.263  1.00  0.00           O
ATOM   8971  C31 POPE9 145      98.070  93.010  84.203  1.00  0.00           C
ATOM   8972  O32 POPE9 145      98.730  92.580  85.113  1.00  0.00           O
ATOM   8973  C32 POPE9 145      98.240  92.600  82.743  1.00  0.00           C
ATOM   8976  C23 POPE9 145     100.200  98.420  83.583  1.00  0.00           C
ATOM   8979  C24 POPE9 145      99.640  97.930  82.243  1.00  0.00           C
ATOM   8982  C25 POPE9 145      98.840  99.020  81.513  1.00  0.00           C
ATOM   8985  C26 POPE9 145      98.690  98.760  80.003  1.00  0.00           C
ATOM   8988  C27 POPE9 145      98.330 100.040  79.223  1.00  0.00           C
ATOM   8991  C28 POPE9 145      98.040  99.820  77.723  1.00  0.00           C
ATOM   8994  C29 POPE9 145      99.220  99.330  76.913  1.00  0.00           C
ATOM   8996 0C21 POPE9 145      99.630  99.800  75.723  1.00  0.00           C
ATOM   8998 1C21 POPE9 145      99.010 100.910  74.923  1.00  0.00           C
ATOM   9001 2C21 POPE9 145      99.530 100.950  73.473  1.00  0.00           C
ATOM   9004 3C21 POPE9 145     100.970 101.460  73.363  1.00  0.00           C
ATOM   9007 4C21 POPE9 145     101.610 101.200  71.993  1.00  0.00           C
ATOM   9010 5C21 POPE9 145     103.060 101.720  71.903  1.00  0.00           C
ATOM   9013 6C21 POPE9 145     103.690 101.510  70.513  1.00  0.00           C
ATOM   9016 7C21 POPE9 145     105.220 101.480  70.523  1.00  0.00           C
ATOM   9019 8C21 POPE9 145     105.800 101.300  69.123  1.00  0.00           C
ATOM   9023  C33 POPE9 145      98.830  93.770  81.943  1.00  0.00           C
ATOM   9026  C34 POPE9 145      98.380  93.790  80.483  1.00  0.00           C
ATOM   9029  C35 POPE9 145      98.220  95.230  79.983  1.00  0.00           C
ATOM   9032  C36 POPE9 145      98.090  95.340  78.473  1.00  0.00           C
ATOM   9035  C37 POPE9 145      99.360  94.880  77.743  1.00  0.00           C
ATOM   9038  C38 POPE9 145      99.490  95.470  76.343  1.00  0.00           C
ATOM   9041  C39 POPE9 145      98.300  95.180  75.433  1.00  0.00           C
ATOM   9044 0C31 POPE9 145      98.300  96.110  74.223  1.00  0.00           C
ATOM   9047 1C31 POPE9 145      97.010  96.080  73.413  1.00  0.00           C
ATOM   9050 2C31 POPE9 145      97.030  97.220  72.393  1.00  0.00           C
ATOM   9053 3C31 POPE9 145      95.860  97.170  71.403  1.00  0.00           C
ATOM   9056 4C31 POPE9 145      96.050  98.190  70.283  1.00  0.00           C
ATOM   9059 5C31 POPE9 145      94.840  98.260  69.343  1.00  0.00           C
ATOM   9062 6C31 POPE9 145      95.190  98.730  67.933  1.00  0.00           C
ATOM   9066  NH3 POPE  146      76.530  24.820  88.213  1.00  0.00           N
ATOM   9070  C12 POPE  146      77.490  24.120  89.143  1.00  0.00           C
ATOM   9073  C11 POPE  146      78.880  24.790  89.143  1.00  0.00           C
ATOM   9076  P   POPE  146      79.450  23.920  86.773  1.00  0.00           P
ATOM   9077  O13 POPE  146      79.640  22.650  87.493  1.00  0.00           O
ATOM   9078  O14 POPE  146      78.260  24.030  85.913  1.00  0.00           O
ATOM   9079  O11 POPE  146      80.760  24.300  85.983  1.00  0.00           O
ATOM   9080  O12 POPE  146      79.340  25.090  87.813  1.00  0.00           O
ATOM   9081  C1  POPE  146      80.880  24.010  84.583  1.00  0.00           C
ATOM   9084  C2  POPE  146      81.700  22.730  84.313  1.00  0.00           C
ATOM   9086  O21 POPE  146      81.460  22.380  82.933  1.00  0.00           O
ATOM   9087  C21 POPE  146      82.430  22.760  82.133  1.00  0.00           C
ATOM   9088  O22 POPE  146      83.450  23.340  82.473  1.00  0.00           O
ATOM   9089  C22 POPE  146      82.150  22.260  80.733  1.00  0.00           C
ATOM   9092  C3  POPE  146      81.310  21.510  85.183  1.00  0.00           C
ATOM   9095  O31 POPE  146      82.090  20.350  84.803  1.00  0.00           O
ATOM   9096  C31 POPE  146      81.480  19.460  84.033  1.00  0.00           C
ATOM   9097  O32 POPE  146      80.280  19.390  83.843  1.00  0.00           O
ATOM   9098  C32 POPE  146      82.510  18.530  83.403  1.00  0.00           C
ATOM   9101  C23 POPE  146      83.280  21.300  80.313  1.00  0.00           C
ATOM   9104  C24 POPE  146      83.380  21.050  78.813  1.00  0.00           C
ATOM   9107  C25 POPE  146      83.780  22.250  77.963  1.00  0.00           C
ATOM   9110  C26 POPE  146      84.520  21.770  76.703  1.00  0.00           C
ATOM   9113  C27 POPE  146      84.780  22.930  75.753  1.00  0.00           C
ATOM   9116  C28 POPE  146      85.700  22.650  74.573  1.00  0.00           C
ATOM   9119  C29 POPE  146      85.040  21.720  73.593  1.00  0.00           C
ATOM   9121 0C21 POPE  146      85.700  20.920  72.743  1.00  0.00           C
ATOM   9123 1C21 POPE  146      87.200  20.850  72.593  1.00  0.00           C
ATOM   9126 2C21 POPE  146      87.710  21.910  71.593  1.00  0.00           C
ATOM   9129 3C21 POPE  146      86.980  21.880  70.243  1.00  0.00           C
ATOM   9132 4C21 POPE  146      87.580  22.830  69.203  1.00  0.00           C
ATOM   9135 5C21 POPE  146      86.550  23.170  68.113  1.00  0.00           C
ATOM   9138 6C21 POPE  146      87.110  24.010  66.963  1.00  0.00           C
ATOM   9141 7C21 POPE  146      86.000  24.530  66.043  1.00  0.00           C
ATOM   9144 8C21 POPE  146      86.530  25.230  64.793  1.00  0.00           C
ATOM   9148  C33 POPE  146      81.830  17.510  82.463  1.00  0.00           C
ATOM   9151  C34 POPE  146      82.790  16.400  82.013  1.00  0.00           C
ATOM   9154  C35 POPE  146      82.110  15.330  81.143  1.00  0.00           C
ATOM   9157  C36 POPE  146      82.360  15.580  79.663  1.00  0.00           C
ATOM   9160  C37 POPE  146      82.020  14.440  78.713  1.00  0.00           C
ATOM   9163  C38 POPE  146      82.520  14.820  77.313  1.00  0.00           C
ATOM   9166  C39 POPE  146      82.070  13.840  76.233  1.00  0.00           C
ATOM   9169 0C31 POPE  146      82.760  12.480  76.373  1.00  0.00           C
ATOM   9172 1C31 POPE  146      82.190  11.440  75.393  1.00  0.00           C
ATOM   9175 2C31 POPE  146      83.270  10.560  74.763  1.00  0.00           C
ATOM   9178 3C31 POPE  146      84.220  11.370  73.863  1.00  0.00           C
ATOM   9181 4C31 POPE  146      85.110  10.480  72.993  1.00  0.00           C
ATOM   9184 5C31 POPE  146      85.620  11.220  71.753  1.00  0.00           C
ATOM   9187 6C31 POPE  146      86.540  10.350  70.893  1.00  0.00           C
ATOM   9191  NH3 POPE  147     116.480  26.070  43.333  1.00  0.00           N
ATOM   9195  C12 POPE  147     117.950  25.850  43.513  1.00  0.00           C
ATOM   9198  C11 POPE  147     118.300  25.860  45.013  1.00  0.00           C
ATOM   9201  P   POPE  147     119.870  27.930  45.363  1.00  0.00           P
ATOM   9202  O13 POPE  147     121.120  28.130  46.073  1.00  0.00           O
ATOM   9203  O14 POPE  147     119.770  28.520  44.013  1.00  0.00           O
ATOM   9204  O11 POPE  147     118.650  28.380  46.273  1.00  0.00           O
ATOM   9205  O12 POPE  147     119.610  26.370  45.223  1.00  0.00           O
ATOM   9206  C1  POPE  147     118.830  28.260  47.703  1.00  0.00           C
ATOM   9209  C2  POPE  147     117.500  28.010  48.493  1.00  0.00           C
ATOM   9211  O21 POPE  147     117.740  28.040  49.903  1.00  0.00           O
ATOM   9212  C21 POPE  147     118.360  27.020  50.483  1.00  0.00           C
ATOM   9213  O22 POPE  147     118.930  26.100  49.923  1.00  0.00           O
ATOM   9214  C22 POPE  147     118.200  27.170  52.003  1.00  0.00           C
ATOM   9217  C3  POPE  147     116.740  26.720  48.043  1.00  0.00           C
ATOM   9220  O31 POPE  147     116.030  26.060  49.123  1.00  0.00           O
ATOM   9221  C31 POPE  147     115.610  24.850  48.773  1.00  0.00           C
ATOM   9222  O32 POPE  147     114.830  24.630  47.863  1.00  0.00           O
ATOM   9223  C32 POPE  147     116.370  23.820  49.633  1.00  0.00           C
ATOM   9226  C23 POPE  147     117.740  25.890  52.743  1.00  0.00           C
ATOM   9229  C24 POPE  147     117.800  26.110  54.263  1.00  0.00           C
ATOM   9232  C25 POPE  147     117.170  24.990  55.103  1.00  0.00           C
ATOM   9235  C26 POPE  147     117.340  25.250  56.613  1.00  0.00           C
ATOM   9238  C27 POPE  147     116.440  24.370  57.503  1.00  0.00           C
ATOM   9241  C28 POPE  147     116.720  24.610  59.003  1.00  0.00           C
ATOM   9244  C29 POPE  147     115.840  23.780  59.903  1.00  0.00           C
ATOM   9246 0C21 POPE  147     114.720  24.200  60.533  1.00  0.00           C
ATOM   9248 1C21 POPE  147     114.100  25.570  60.413  1.00  0.00           C
ATOM   9251 2C21 POPE  147     114.680  26.610  61.393  1.00  0.00           C
ATOM   9254 3C21 POPE  147     114.370  26.320  62.863  1.00  0.00           C
ATOM   9257 4C21 POPE  147     114.770  27.500  63.763  1.00  0.00           C
ATOM   9260 5C21 POPE  147     114.560  27.190  65.253  1.00  0.00           C
ATOM   9263 6C21 POPE  147     115.280  28.180  66.173  1.00  0.00           C
ATOM   9266 7C21 POPE  147     115.250  27.710  67.633  1.00  0.00           C
ATOM   9269 8C21 POPE  147     115.950  28.640  68.623  1.00  0.00           C
ATOM   9273  C33 POPE  147     116.190  22.360  49.173  1.00  0.00           C
ATOM   9276  C34 POPE  147     117.480  21.510  49.143  1.00  0.00           C
ATOM   9279  C35 POPE  147     118.460  21.900  48.023  1.00  0.00           C
ATOM   9282  C36 POPE  147     119.630  20.920  47.833  1.00  0.00           C
ATOM   9285  C37 POPE  147     119.190  19.490  47.473  1.00  0.00           C
ATOM   9288  C38 POPE  147     120.360  18.560  47.073  1.00  0.00           C
ATOM   9291  C39 POPE  147     121.280  18.180  48.233  1.00  0.00           C
ATOM   9294 0C31 POPE  147     120.760  16.990  49.053  1.00  0.00           C
ATOM   9297 1C31 POPE  147     121.590  16.750  50.333  1.00  0.00           C
ATOM   9300 2C31 POPE  147     120.750  16.620  51.603  1.00  0.00           C
ATOM   9303 3C31 POPE  147     119.980  17.910  51.953  1.00  0.00           C
ATOM   9306 4C31 POPE  147     119.410  17.900  53.383  1.00  0.00           C
ATOM   9309 5C31 POPE  147     118.500  19.110  53.633  1.00  0.00           C
ATOM   9312 6C31 POPE  147     117.670  19.010  54.923  1.00  0.00           C
ATOM   9316  NH3 POPE  148      51.890  92.590  48.523  1.00  0.00           N
ATOM   9320  C12 POPE  148      52.900  91.820  47.723  1.00  0.00           C
ATOM   9323  C11 POPE  148      52.280  91.230  46.453  1.00  0.00           C
ATOM   9326  P   POPE  148      52.790  88.630  46.363  1.00  0.00           P
ATOM   9327  O13 POPE  148      51.410  88.430  46.843  1.00  0.00           O
ATOM   9328  O14 POPE  148      53.190  87.840  45.173  1.00  0.00           O
ATOM   9329  O11 POPE  148      53.820  88.410  47.533  1.00  0.00           O
ATOM   9330  O12 POPE  148      53.060  90.140  46.003  1.00  0.00           O
ATOM   9331  C1  POPE  148      53.630  87.710  48.763  1.00  0.00           C
ATOM   9334  C2  POPE  148      53.020  88.590  49.923  1.00  0.00           C
ATOM   9336  O21 POPE  148      53.140  88.120  51.273  1.00  0.00           O
ATOM   9337  C21 POPE  148      53.720  87.050  51.713  1.00  0.00           C
ATOM   9338  O22 POPE  148      54.290  86.190  51.063  1.00  0.00           O
ATOM   9339  C22 POPE  148      53.470  86.950  53.223  1.00  0.00           C
ATOM   9342  C3  POPE  148      51.520  88.930  49.663  1.00  0.00           C
ATOM   9345  O31 POPE  148      50.860  89.410  50.843  1.00  0.00           O
ATOM   9346  C31 POPE  148      50.150  88.510  51.523  1.00  0.00           C
ATOM   9347  O32 POPE  148      50.050  87.320  51.243  1.00  0.00           O
ATOM   9348  C32 POPE  148      49.470  89.240  52.683  1.00  0.00           C
ATOM   9351  C23 POPE  148      54.450  87.720  54.123  1.00  0.00           C
ATOM   9354  C24 POPE  148      54.160  87.430  55.603  1.00  0.00           C
ATOM   9357  C25 POPE  148      55.320  87.660  56.603  1.00  0.00           C
ATOM   9360  C26 POPE  148      54.890  87.260  58.023  1.00  0.00           C
ATOM   9363  C27 POPE  148      55.980  87.220  59.103  1.00  0.00           C
ATOM   9366  C28 POPE  148      55.760  86.100  60.153  1.00  0.00           C
ATOM   9369  C29 POPE  148      54.400  86.110  60.803  1.00  0.00           C
ATOM   9371 0C21 POPE  148      54.090  85.730  62.063  1.00  0.00           C
ATOM   9373 1C21 POPE  148      55.030  85.200  63.113  1.00  0.00           C
ATOM   9376 2C21 POPE  148      55.070  86.080  64.383  1.00  0.00           C
ATOM   9379 3C21 POPE  148      53.740  86.120  65.153  1.00  0.00           C
ATOM   9382 4C21 POPE  148      53.870  85.890  66.673  1.00  0.00           C
ATOM   9385 5C21 POPE  148      53.550  84.450  67.133  1.00  0.00           C
ATOM   9388 6C21 POPE  148      52.100  84.040  66.873  1.00  0.00           C
ATOM   9391 7C21 POPE  148      51.670  82.780  67.643  1.00  0.00           C
ATOM   9394 8C21 POPE  148      50.220  82.370  67.363  1.00  0.00           C
ATOM   9398  C33 POPE  148      48.880  88.310  53.753  1.00  0.00           C
ATOM   9401  C34 POPE  148      48.950  88.890  55.183  1.00  0.00           C
ATOM   9404  C35 POPE  148      50.390  89.180  55.663  1.00  0.00           C
ATOM   9407  C36 POPE  148      50.540  89.160  57.193  1.00  0.00           C
ATOM   9410  C37 POPE  148      50.590  87.740  57.763  1.00  0.00           C
ATOM   9413  C38 POPE  148      49.610  87.460  58.913  1.00  0.00           C
ATOM   9416  C39 POPE  148      50.000  88.170  60.213  1.00  0.00           C
ATOM   9419 0C31 POPE  148      49.140  87.750  61.413  1.00  0.00           C
ATOM   9422 1C31 POPE  148      49.450  88.590  62.663  1.00  0.00           C
ATOM   9425 2C31 POPE  148      48.620  88.180  63.893  1.00  0.00           C
ATOM   9428 3C31 POPE  148      49.430  87.360  64.913  1.00  0.00           C
ATOM   9431 4C31 POPE  148      50.270  88.210  65.893  1.00  0.00           C
ATOM   9434 5C31 POPE  148      49.440  88.940  66.953  1.00  0.00           C
ATOM   9437 6C31 POPE  148      50.210  89.330  68.223  1.00  0.00           C
ATOM   9441  NH3 POPE  149      76.480   3.870  88.613  1.00  0.00           N
ATOM   9445  C12 POPE  149      77.610   2.950  88.213  1.00  0.00           C
ATOM   9448  C11 POPE  149      77.540   1.610  88.973  1.00  0.00           C
ATOM   9451  P   POPE  149      80.030   0.990  89.463  1.00  0.00           P
ATOM   9452  O13 POPE  149      80.070   2.420  89.823  1.00  0.00           O
ATOM   9453  O14 POPE  149      80.130   0.030  90.583  1.00  0.00           O
ATOM   9454  O11 POPE  149      81.190   0.750  88.373  1.00  0.00           O
ATOM   9455  O12 POPE  149      78.660   0.750  88.693  1.00  0.00           O
ATOM   9456  C1  POPE  149      80.940   0.570  86.973  1.00  0.00           C
ATOM   9459  C2  POPE  149      81.890   1.420  86.053  1.00  0.00           C
ATOM   9461  O21 POPE  149      81.600   1.110  84.673  1.00  0.00           O
ATOM   9462  C21 POPE  149      80.420   1.560  84.253  1.00  0.00           C
ATOM   9463  O22 POPE  149      79.720   2.360  84.863  1.00  0.00           O
ATOM   9464  C22 POPE  149      80.100   0.900  82.913  1.00  0.00           C
ATOM   9467  C3  POPE  149      83.410   1.140  86.343  1.00  0.00           C
ATOM   9470  O31 POPE  149      84.280   1.320  85.203  1.00  0.00           O
ATOM   9471  C31 POPE  149      84.560   2.560  84.843  1.00  0.00           C
ATOM   9472  O32 POPE  149      84.120   3.570  85.383  1.00  0.00           O
ATOM   9473  C32 POPE  149      85.420   2.500  83.583  1.00  0.00           C
ATOM   9476  C23 POPE  149      78.590   0.920  82.553  1.00  0.00           C
ATOM   9479  C24 POPE  149      78.240  -0.010  81.373  1.00  0.00           C
ATOM   9482  C25 POPE  149      76.900   0.330  80.713  1.00  0.00           C
ATOM   9485  C26 POPE  149      76.490  -0.660  79.603  1.00  0.00           C
ATOM   9488  C27 POPE  149      75.440  -0.080  78.643  1.00  0.00           C
ATOM   9491  C28 POPE  149      74.680  -1.120  77.783  1.00  0.00           C
ATOM   9494  C29 POPE  149      75.470  -1.870  76.753  1.00  0.00           C
ATOM   9496 0C21 POPE  149      75.630  -1.520  75.473  1.00  0.00           C
ATOM   9498 1C21 POPE  149      75.110  -0.260  74.833  1.00  0.00           C
ATOM   9501 2C21 POPE  149      75.180  -0.270  73.293  1.00  0.00           C
ATOM   9504 3C21 POPE  149      76.620  -0.340  72.743  1.00  0.00           C
ATOM   9507 4C21 POPE  149      76.660  -0.170  71.213  1.00  0.00           C
ATOM   9510 5C21 POPE  149      78.080  -0.210  70.623  1.00  0.00           C
ATOM   9513 6C21 POPE  149      78.690  -1.620  70.563  1.00  0.00           C
ATOM   9516 7C21 POPE  149      80.130  -1.600  70.013  1.00  0.00           C
ATOM   9519 8C21 POPE  149      80.800  -2.970  69.993  1.00  0.00           C
ATOM   9523  C33 POPE  149      85.700   3.880  82.933  1.00  0.00           C
ATOM   9526  C34 POPE  149      86.390   3.720  81.563  1.00  0.00           C
ATOM   9529  C35 POPE  149      86.490   5.020  80.773  1.00  0.00           C
ATOM   9532  C36 POPE  149      87.330   6.110  81.463  1.00  0.00           C
ATOM   9535  C37 POPE  149      87.680   7.260  80.503  1.00  0.00           C
ATOM   9538  C38 POPE  149      88.630   8.300  81.093  1.00  0.00           C
ATOM   9541  C39 POPE  149      88.980   9.440  80.123  1.00  0.00           C
ATOM   9544 0C31 POPE  149      89.610   8.960  78.803  1.00  0.00           C
ATOM   9547 1C31 POPE  149      90.350  10.070  78.053  1.00  0.00           C
ATOM   9550 2C31 POPE  149      90.960   9.590  76.723  1.00  0.00           C
ATOM   9553 3C31 POPE  149      90.180  10.040  75.473  1.00  0.00           C
ATOM   9556 4C31 POPE  149      90.790   9.440  74.193  1.00  0.00           C
ATOM   9559 5C31 POPE  149      90.100   9.920  72.913  1.00  0.00           C
ATOM   9562 6C31 POPE  149      90.640   9.240  71.653  1.00  0.00           C
ATOM   9566  NH3 POPE  150      43.310  17.910  95.233  1.00  0.00           N
ATOM   9570  C12 POPE  150      43.670  16.940  94.143  1.00  0.00           C
ATOM   9573  C11 POPE  150      42.600  16.910  93.053  1.00  0.00           C
ATOM   9576  P   POPE  150      41.240  19.120  92.703  1.00  0.00           P
ATOM   9577  O13 POPE  150      41.050  19.140  94.173  1.00  0.00           O
ATOM   9578  O14 POPE  150      41.500  20.400  92.033  1.00  0.00           O
ATOM   9579  O11 POPE  150      40.120  18.310  91.923  1.00  0.00           O
ATOM   9580  O12 POPE  150      42.500  18.200  92.443  1.00  0.00           O
ATOM   9581  C1  POPE  150      40.530  17.820  90.613  1.00  0.00           C
ATOM   9584  C2  POPE  150      39.330  17.480  89.693  1.00  0.00           C
ATOM   9586  O21 POPE  150      39.810  16.650  88.613  1.00  0.00           O
ATOM   9587  C21 POPE  150      40.380  17.210  87.563  1.00  0.00           C
ATOM   9588  O22 POPE  150      40.790  18.350  87.493  1.00  0.00           O
ATOM   9589  C22 POPE  150      40.450  16.180  86.413  1.00  0.00           C
ATOM   9592  C3  POPE  150      38.560  18.810  89.313  1.00  0.00           C
ATOM   9595  O31 POPE  150      37.330  18.820  88.553  1.00  0.00           O
ATOM   9596  C31 POPE  150      36.940  17.860  87.753  1.00  0.00           C
ATOM   9597  O32 POPE  150      37.400  16.740  87.623  1.00  0.00           O
ATOM   9598  C32 POPE  150      35.840  18.410  86.833  1.00  0.00           C
ATOM   9601  C23 POPE  150      41.440  16.600  85.283  1.00  0.00           C
ATOM   9604  C24 POPE  150      41.100  16.010  83.903  1.00  0.00           C
ATOM   9607  C25 POPE  150      41.940  16.660  82.793  1.00  0.00           C
ATOM   9610  C26 POPE  150      41.380  16.450  81.383  1.00  0.00           C
ATOM   9613  C27 POPE  150      42.180  17.260  80.343  1.00  0.00           C
ATOM   9616  C28 POPE  150      41.680  17.090  78.903  1.00  0.00           C
ATOM   9619  C29 POPE  150      42.650  17.730  77.933  1.00  0.00           C
ATOM   9621 0C21 POPE  150      42.650  19.010  77.533  1.00  0.00           C
ATOM   9623 1C21 POPE  150      41.670  20.070  77.953  1.00  0.00           C
ATOM   9626 2C21 POPE  150      40.520  20.120  76.933  1.00  0.00           C
ATOM   9629 3C21 POPE  150      39.460  21.180  77.233  1.00  0.00           C
ATOM   9632 4C21 POPE  150      38.200  20.910  76.403  1.00  0.00           C
ATOM   9635 5C21 POPE  150      37.110  21.970  76.573  1.00  0.00           C
ATOM   9638 6C21 POPE  150      35.860  21.630  75.753  1.00  0.00           C
ATOM   9641 7C21 POPE  150      34.920  22.830  75.583  1.00  0.00           C
ATOM   9644 8C21 POPE  150      33.740  22.570  74.643  1.00  0.00           C
ATOM   9648  C33 POPE  150      35.630  17.520  85.593  1.00  0.00           C
ATOM   9651  C34 POPE  150      36.740  17.570  84.523  1.00  0.00           C
ATOM   9654  C35 POPE  150      36.340  18.450  83.333  1.00  0.00           C
ATOM   9657  C36 POPE  150      37.150  18.230  82.053  1.00  0.00           C
ATOM   9660  C37 POPE  150      36.510  19.020  80.883  1.00  0.00           C
ATOM   9663  C38 POPE  150      37.260  18.940  79.553  1.00  0.00           C
ATOM   9666  C39 POPE  150      37.080  17.610  78.793  1.00  0.00           C
ATOM   9669 0C31 POPE  150      35.630  17.380  78.323  1.00  0.00           C
ATOM   9672 1C31 POPE  150      35.510  16.530  77.053  1.00  0.00           C
ATOM   9675 2C31 POPE  150      36.030  17.250  75.793  1.00  0.00           C
ATOM   9678 3C31 POPE  150      37.190  16.500  75.123  1.00  0.00           C
ATOM   9681 4C31 POPE  150      36.740  15.220  74.393  1.00  0.00           C
ATOM   9684 5C31 POPE  150      37.930  14.390  73.883  1.00  0.00           C
ATOM   9687 6C31 POPE  150      37.510  13.150  73.093  1.00  0.00           C
ATOM   9691  NH3 POPE  151     106.110  96.530  47.463  1.00  0.00           N
ATOM   9695  C12 POPE  151     105.750  95.890  46.173  1.00  0.00           C
ATOM   9698  C11 POPE  151     106.860  94.940  45.703  1.00  0.00           C
ATOM   9701  P   POPE  151     106.850  92.770  47.213  1.00  0.00           P
ATOM   9702  O13 POPE  151     107.930  91.860  47.673  1.00  0.00           O
ATOM   9703  O14 POPE  151     105.980  92.220  46.163  1.00  0.00           O
ATOM   9704  O11 POPE  151     105.960  93.210  48.443  1.00  0.00           O
ATOM   9705  O12 POPE  151     107.430  94.160  46.773  1.00  0.00           O
ATOM   9706  C1  POPE  151     105.520  92.230  49.373  1.00  0.00           C
ATOM   9709  C2  POPE  151     106.490  92.180  50.573  1.00  0.00           C
ATOM   9711  O21 POPE  151     106.240  90.990  51.343  1.00  0.00           O
ATOM   9712  C21 POPE  151     107.230  90.630  52.143  1.00  0.00           C
ATOM   9713  O22 POPE  151     108.370  91.050  52.103  1.00  0.00           O
ATOM   9714  C22 POPE  151     106.740  89.570  53.133  1.00  0.00           C
ATOM   9717  C3  POPE  151     106.220  93.440  51.433  1.00  0.00           C
ATOM   9720  O31 POPE  151     107.020  93.520  52.623  1.00  0.00           O
ATOM   9721  C31 POPE  151     108.220  94.070  52.463  1.00  0.00           C
ATOM   9722  O32 POPE  151     108.640  94.580  51.443  1.00  0.00           O
ATOM   9723  C32 POPE  151     108.940  93.960  53.803  1.00  0.00           C
ATOM   9726  C23 POPE  151     106.100  90.200  54.393  1.00  0.00           C
ATOM   9729  C24 POPE  151     104.620  90.550  54.213  1.00  0.00           C
ATOM   9732  C25 POPE  151     103.670  89.370  54.513  1.00  0.00           C
ATOM   9735  C26 POPE  151     103.330  89.150  56.003  1.00  0.00           C
ATOM   9738  C27 POPE  151     102.390  87.940  56.203  1.00  0.00           C
ATOM   9741  C28 POPE  151     101.430  88.040  57.413  1.00  0.00           C
ATOM   9744  C29 POPE  151     102.130  88.040  58.743  1.00  0.00           C
ATOM   9746 0C21 POPE  151     101.640  88.530  59.883  1.00  0.00           C
ATOM   9748 1C21 POPE  151     100.300  89.200  60.093  1.00  0.00           C
ATOM   9751 2C21 POPE  151     100.500  90.680  60.503  1.00  0.00           C
ATOM   9754 3C21 POPE  151      99.190  91.420  60.823  1.00  0.00           C
ATOM   9757 4C21 POPE  151      99.410  92.810  61.433  1.00  0.00           C
ATOM   9760 5C21 POPE  151     100.260  92.760  62.713  1.00  0.00           C
ATOM   9763 6C21 POPE  151     100.120  94.000  63.613  1.00  0.00           C
ATOM   9766 7C21 POPE  151     101.160  94.010  64.743  1.00  0.00           C
ATOM   9769 8C21 POPE  151     100.610  94.510  66.073  1.00  0.00           C
ATOM   9773  C33 POPE  151     110.430  94.310  53.713  1.00  0.00           C
ATOM   9776  C34 POPE  151     111.260  93.190  53.063  1.00  0.00           C
ATOM   9779  C35 POPE  151     112.710  93.620  52.843  1.00  0.00           C
ATOM   9782  C36 POPE  151     113.740  92.850  53.693  1.00  0.00           C
ATOM   9785  C37 POPE  151     115.170  93.210  53.293  1.00  0.00           C
ATOM   9788  C38 POPE  151     116.250  92.310  53.903  1.00  0.00           C
ATOM   9791  C39 POPE  151     116.420  92.410  55.423  1.00  0.00           C
ATOM   9794 0C31 POPE  151     117.760  91.800  55.843  1.00  0.00           C
ATOM   9797 1C31 POPE  151     117.860  91.520  57.353  1.00  0.00           C
ATOM   9800 2C31 POPE  151     119.140  90.750  57.733  1.00  0.00           C
ATOM   9803 3C31 POPE  151     120.420  91.480  57.313  1.00  0.00           C
ATOM   9806 4C31 POPE  151     121.650  91.060  58.143  1.00  0.00           C
ATOM   9809 5C31 POPE  151     122.920  91.770  57.683  1.00  0.00           C
ATOM   9812 6C31 POPE  151     124.120  91.570  58.613  1.00  0.00           C
ATOM   9816  NH3 POPE  152      58.380  13.510  91.343  1.00  0.00           N
ATOM   9820  C12 POPE  152      57.530  12.350  91.823  1.00  0.00           C
ATOM   9823  C11 POPE  152      56.560  12.740  92.983  1.00  0.00           C
ATOM   9826  P   POPE  152      54.570  13.960  91.913  1.00  0.00           P
ATOM   9827  O13 POPE  152      54.540  15.060  92.903  1.00  0.00           O
ATOM   9828  O14 POPE  152      55.420  14.180  90.733  1.00  0.00           O
ATOM   9829  O11 POPE  152      53.110  13.620  91.423  1.00  0.00           O
ATOM   9830  O12 POPE  152      55.170  12.660  92.603  1.00  0.00           O
ATOM   9831  C1  POPE  152      52.870  12.660  90.393  1.00  0.00           C
ATOM   9834  C2  POPE  152      52.770  13.260  88.953  1.00  0.00           C
ATOM   9836  O21 POPE  152      54.060  13.240  88.303  1.00  0.00           O
ATOM   9837  C21 POPE  152      54.720  14.330  87.993  1.00  0.00           C
ATOM   9838  O22 POPE  152      54.530  15.490  88.313  1.00  0.00           O
ATOM   9839  C22 POPE  152      55.810  13.840  87.033  1.00  0.00           C
ATOM   9842  C3  POPE  152      51.920  14.570  88.883  1.00  0.00           C
ATOM   9845  O31 POPE  152      51.890  15.220  87.593  1.00  0.00           O
ATOM   9846  C31 POPE  152      51.280  14.600  86.603  1.00  0.00           C
ATOM   9847  O32 POPE  152      50.840  13.460  86.623  1.00  0.00           O
ATOM   9848  C32 POPE  152      51.150  15.560  85.433  1.00  0.00           C
ATOM   9851  C23 POPE  152      56.740  14.960  86.553  1.00  0.00           C
ATOM   9854  C24 POPE  152      57.700  14.520  85.443  1.00  0.00           C
ATOM   9857  C25 POPE  152      57.000  14.080  84.153  1.00  0.00           C
ATOM   9860  C26 POPE  152      57.960  14.060  82.953  1.00  0.00           C
ATOM   9863  C27 POPE  152      57.270  13.650  81.643  1.00  0.00           C
ATOM   9866  C28 POPE  152      58.250  13.430  80.463  1.00  0.00           C
ATOM   9869  C29 POPE  152      58.960  14.670  79.993  1.00  0.00           C
ATOM   9871 0C21 POPE  152      59.380  14.910  78.733  1.00  0.00           C
ATOM   9873 1C21 POPE  152      59.250  13.970  77.553  1.00  0.00           C
ATOM   9876 2C21 POPE  152      58.920  14.670  76.223  1.00  0.00           C
ATOM   9879 3C21 POPE  152      58.930  13.700  75.023  1.00  0.00           C
ATOM   9882 4C21 POPE  152      57.560  13.120  74.653  1.00  0.00           C
ATOM   9885 5C21 POPE  152      56.600  14.140  74.003  1.00  0.00           C
ATOM   9888 6C21 POPE  152      55.380  13.490  73.333  1.00  0.00           C
ATOM   9891 7C21 POPE  152      54.270  14.500  73.023  1.00  0.00           C
ATOM   9894 8C21 POPE  152      53.080  13.890  72.283  1.00  0.00           C
ATOM   9898  C33 POPE  152      52.500  15.930  84.783  1.00  0.00           C
ATOM   9901  C34 POPE  152      52.390  17.110  83.803  1.00  0.00           C
ATOM   9904  C35 POPE  152      51.340  16.930  82.683  1.00  0.00           C
ATOM   9907  C36 POPE  152      51.390  18.090  81.683  1.00  0.00           C
ATOM   9910  C37 POPE  152      50.270  18.070  80.633  1.00  0.00           C
ATOM   9913  C38 POPE  152      50.410  19.200  79.603  1.00  0.00           C
ATOM   9916  C39 POPE  152      49.240  19.320  78.623  1.00  0.00           C
ATOM   9919 0C31 POPE  152      48.110  20.240  79.133  1.00  0.00           C
ATOM   9922 1C31 POPE  152      47.130  20.670  78.023  1.00  0.00           C
ATOM   9925 2C31 POPE  152      47.030  22.190  77.823  1.00  0.00           C
ATOM   9928 3C31 POPE  152      46.310  22.960  78.943  1.00  0.00           C
ATOM   9931 4C31 POPE  152      44.810  22.630  79.033  1.00  0.00           C
ATOM   9934 5C31 POPE  152      44.060  23.590  79.973  1.00  0.00           C
ATOM   9937 6C31 POPE  152      42.620  23.160  80.253  1.00  0.00           C
ATOM   9941  NH3 POPE  153      32.130  58.430  92.293  1.00  0.00           N
ATOM   9945  C12 POPE  153      32.840  57.810  93.443  1.00  0.00           C
ATOM   9948  C11 POPE  153      32.330  56.360  93.543  1.00  0.00           C
ATOM   9951  P   POPE  153      30.050  55.030  93.553  1.00  0.00           P
ATOM   9952  O13 POPE  153      30.120  54.910  95.023  1.00  0.00           O
ATOM   9953  O14 POPE  153      30.420  53.820  92.783  1.00  0.00           O
ATOM   9954  O11 POPE  153      28.600  55.500  93.163  1.00  0.00           O
ATOM   9955  O12 POPE  153      30.970  56.240  93.123  1.00  0.00           O
ATOM   9956  C1  POPE  153      28.360  56.270  91.993  1.00  0.00           C
ATOM   9959  C2  POPE  153      28.130  55.340  90.793  1.00  0.00           C
ATOM   9961  O21 POPE  153      27.660  56.160  89.703  1.00  0.00           O
ATOM   9962  C21 POPE  153      28.290  55.930  88.563  1.00  0.00           C
ATOM   9963  O22 POPE  153      29.270  55.230  88.403  1.00  0.00           O
ATOM   9964  C22 POPE  153      27.570  56.670  87.423  1.00  0.00           C
ATOM   9967  C3  POPE  153      27.090  54.240  91.113  1.00  0.00           C
ATOM   9970  O31 POPE  153      26.800  53.400  89.983  1.00  0.00           O
ATOM   9971  C31 POPE  153      27.510  52.290  89.883  1.00  0.00           C
ATOM   9972  O32 POPE  153      28.360  51.890  90.673  1.00  0.00           O
ATOM   9973  C32 POPE  153      27.180  51.640  88.553  1.00  0.00           C
ATOM   9976  C23 POPE  153      27.420  55.780  86.173  1.00  0.00           C
ATOM   9979  C24 POPE  153      27.650  56.570  84.873  1.00  0.00           C
ATOM   9982  C25 POPE  153      27.510  55.670  83.643  1.00  0.00           C
ATOM   9985  C26 POPE  153      27.380  56.410  82.313  1.00  0.00           C
ATOM   9988  C27 POPE  153      27.040  55.420  81.193  1.00  0.00           C
ATOM   9991  C28 POPE  153      26.780  56.030  79.803  1.00  0.00           C
ATOM   9994  C29 POPE  153      25.540  56.880  79.753  1.00  0.00           C
ATOM   9996 0C21 POPE  153      25.420  58.060  79.123  1.00  0.00           C
ATOM   9998 1C21 POPE  153      26.510  58.720  78.313  1.00  0.00           C
ATOM  10001 2C21 POPE  153      25.990  59.490  77.073  1.00  0.00           C
ATOM  10004 3C21 POPE  153      25.170  60.730  77.443  1.00  0.00           C
ATOM  10007 4C21 POPE  153      25.160  61.840  76.373  1.00  0.00           C
ATOM  10010 5C21 POPE  153      26.560  62.280  75.923  1.00  0.00           C
ATOM  10013 6C21 POPE  153      26.570  63.660  75.263  1.00  0.00           C
ATOM  10016 7C21 POPE  153      27.890  63.990  74.543  1.00  0.00           C
ATOM  10019 8C21 POPE  153      27.840  65.330  73.803  1.00  0.00           C
ATOM  10023  C33 POPE  153      28.230  50.580  88.193  1.00  0.00           C
ATOM  10026  C34 POPE  153      27.930  49.890  86.863  1.00  0.00           C
ATOM  10029  C35 POPE  153      27.990  50.800  85.633  1.00  0.00           C
ATOM  10032  C36 POPE  153      29.420  51.220  85.253  1.00  0.00           C
ATOM  10035  C37 POPE  153      29.480  52.150  84.023  1.00  0.00           C
ATOM  10038  C38 POPE  153      30.810  51.990  83.263  1.00  0.00           C
ATOM  10041  C39 POPE  153      31.110  53.130  82.293  1.00  0.00           C
ATOM  10044 0C31 POPE  153      30.440  53.010  80.913  1.00  0.00           C
ATOM  10047 1C31 POPE  153      30.780  54.260  80.083  1.00  0.00           C
ATOM  10050 2C31 POPE  153      30.170  54.340  78.683  1.00  0.00           C
ATOM  10053 3C31 POPE  153      30.640  55.640  78.013  1.00  0.00           C
ATOM  10056 4C31 POPE  153      29.900  56.020  76.723  1.00  0.00           C
ATOM  10059 5C31 POPE  153      30.460  57.320  76.133  1.00  0.00           C
ATOM  10062 6C31 POPE  153      29.450  58.130  75.313  1.00  0.00           C
ATOM  10066  NH3 POPE  154      73.840  24.360  47.733  1.00  0.00           N
ATOM  10070  C12 POPE  154      73.170  25.510  47.003  1.00  0.00           C
ATOM  10073  C11 POPE  154      71.700  25.190  46.663  1.00  0.00           C
ATOM  10076  P   POPE  154      70.650  27.600  46.183  1.00  0.00           P
ATOM  10077  O13 POPE  154      69.340  27.870  45.563  1.00  0.00           O
ATOM  10078  O14 POPE  154      71.760  28.540  45.903  1.00  0.00           O
ATOM  10079  O11 POPE  154      70.480  27.410  47.753  1.00  0.00           O
ATOM  10080  O12 POPE  154      71.130  26.150  45.763  1.00  0.00           O
ATOM  10081  C1  POPE  154      70.570  28.540  48.633  1.00  0.00           C
ATOM  10084  C2  POPE  154      70.370  28.090  50.113  1.00  0.00           C
ATOM  10086  O21 POPE  154      70.590  29.200  50.993  1.00  0.00           O
ATOM  10087  C21 POPE  154      69.670  30.150  51.013  1.00  0.00           C
ATOM  10088  O22 POPE  154      68.600  30.130  50.433  1.00  0.00           O
ATOM  10089  C22 POPE  154      70.150  31.300  51.903  1.00  0.00           C
ATOM  10092  C3  POPE  154      71.400  26.970  50.493  1.00  0.00           C
ATOM  10095  O31 POPE  154      70.930  26.000  51.483  1.00  0.00           O
ATOM  10096  C31 POPE  154      71.890  25.540  52.313  1.00  0.00           C
ATOM  10097  O32 POPE  154      72.990  26.050  52.463  1.00  0.00           O
ATOM  10098  C32 POPE  154      71.420  24.240  52.973  1.00  0.00           C
ATOM  10101  C23 POPE  154      70.480  30.820  53.343  1.00  0.00           C
ATOM  10104  C24 POPE  154      70.730  31.950  54.353  1.00  0.00           C
ATOM  10107  C25 POPE  154      70.050  31.680  55.703  1.00  0.00           C
ATOM  10110  C26 POPE  154      70.580  32.550  56.863  1.00  0.00           C
ATOM  10113  C27 POPE  154      69.910  32.190  58.203  1.00  0.00           C
ATOM  10116  C28 POPE  154      70.470  32.900  59.453  1.00  0.00           C
ATOM  10119  C29 POPE  154      70.260  34.390  59.513  1.00  0.00           C
ATOM  10121 0C21 POPE  154      69.740  35.090  60.543  1.00  0.00           C
ATOM  10123 1C21 POPE  154      69.300  34.520  61.873  1.00  0.00           C
ATOM  10126 2C21 POPE  154      69.120  35.580  62.983  1.00  0.00           C
ATOM  10129 3C21 POPE  154      68.410  35.010  64.223  1.00  0.00           C
ATOM  10132 4C21 POPE  154      68.350  36.010  65.393  1.00  0.00           C
ATOM  10135 5C21 POPE  154      67.450  35.550  66.553  1.00  0.00           C
ATOM  10138 6C21 POPE  154      67.790  34.150  67.093  1.00  0.00           C
ATOM  10141 7C21 POPE  154      67.070  33.830  68.413  1.00  0.00           C
ATOM  10144 8C21 POPE  154      67.420  32.450  68.973  1.00  0.00           C
ATOM  10148  C33 POPE  154      72.470  23.520  53.883  1.00  0.00           C
ATOM  10151  C34 POPE  154      72.870  24.270  55.163  1.00  0.00           C
ATOM  10154  C35 POPE  154      73.970  23.550  55.963  1.00  0.00           C
ATOM  10157  C36 POPE  154      73.460  22.380  56.823  1.00  0.00           C
ATOM  10160  C37 POPE  154      74.600  21.590  57.493  1.00  0.00           C
ATOM  10163  C38 POPE  154      74.130  20.300  58.173  1.00  0.00           C
ATOM  10166  C39 POPE  154      75.250  19.300  58.503  1.00  0.00           C
ATOM  10169 0C31 POPE  154      76.030  19.600  59.793  1.00  0.00           C
ATOM  10172 1C31 POPE  154      77.000  18.460  60.163  1.00  0.00           C
ATOM  10175 2C31 POPE  154      77.930  18.750  61.363  1.00  0.00           C
ATOM  10178 3C31 POPE  154      77.190  19.340  62.573  1.00  0.00           C
ATOM  10181 4C31 POPE  154      78.110  19.640  63.763  1.00  0.00           C
ATOM  10184 5C31 POPE  154      77.340  20.340  64.883  1.00  0.00           C
ATOM  10187 6C31 POPE  154      78.240  20.890  65.993  1.00  0.00           C
ATOM  10191  NH3 POPE  155      -0.520  67.430  48.393  1.00  0.00           N
ATOM  10195  C12 POPE  155       0.520  67.150  49.453  1.00  0.00           C
ATOM  10198  C11 POPE  155       1.270  68.440  49.833  1.00  0.00           C
ATOM  10201  P   POPE  155       3.490  67.490  50.703  1.00  0.00           P
ATOM  10202  O13 POPE  155       3.210  66.060  50.453  1.00  0.00           O
ATOM  10203  O14 POPE  155       4.270  68.190  49.653  1.00  0.00           O
ATOM  10204  O11 POPE  155       4.300  67.550  52.043  1.00  0.00           O
ATOM  10205  O12 POPE  155       2.110  68.220  50.973  1.00  0.00           O
ATOM  10206  C1  POPE  155       3.820  67.230  53.343  1.00  0.00           C
ATOM  10209  C2  POPE  155       5.070  67.170  54.273  1.00  0.00           C
ATOM  10211  O21 POPE  155       4.730  67.080  55.673  1.00  0.00           O
ATOM  10212  C21 POPE  155       4.800  68.140  56.463  1.00  0.00           C
ATOM  10213  O22 POPE  155       4.730  69.310  56.133  1.00  0.00           O
ATOM  10214  C22 POPE  155       5.090  67.660  57.883  1.00  0.00           C
ATOM  10217  C3  POPE  155       6.020  68.340  53.863  1.00  0.00           C
ATOM  10220  O31 POPE  155       7.080  68.570  54.823  1.00  0.00           O
ATOM  10221  C31 POPE  155       7.510  69.820  54.693  1.00  0.00           C
ATOM  10222  O32 POPE  155       7.260  70.560  53.763  1.00  0.00           O
ATOM  10223  C32 POPE  155       8.380  70.260  55.863  1.00  0.00           C
ATOM  10226  C23 POPE  155       5.300  68.860  58.823  1.00  0.00           C
ATOM  10229  C24 POPE  155       5.880  68.480  60.193  1.00  0.00           C
ATOM  10232  C25 POPE  155       4.980  67.580  61.043  1.00  0.00           C
ATOM  10235  C26 POPE  155       5.100  67.910  62.533  1.00  0.00           C
ATOM  10238  C27 POPE  155       4.210  67.010  63.413  1.00  0.00           C
ATOM  10241  C28 POPE  155       4.600  67.010  64.903  1.00  0.00           C
ATOM  10244  C29 POPE  155       5.920  66.330  65.133  1.00  0.00           C
ATOM  10246 0C21 POPE  155       6.430  65.980  66.333  1.00  0.00           C
ATOM  10248 1C21 POPE  155       5.760  66.200  67.663  1.00  0.00           C
ATOM  10251 2C21 POPE  155       5.970  65.020  68.623  1.00  0.00           C
ATOM  10254 3C21 POPE  155       5.330  65.250  70.013  1.00  0.00           C
ATOM  10257 4C21 POPE  155       5.400  63.980  70.873  1.00  0.00           C
ATOM  10260 5C21 POPE  155       4.620  64.040  72.193  1.00  0.00           C
ATOM  10263 6C21 POPE  155       5.410  64.610  73.383  1.00  0.00           C
ATOM  10266 7C21 POPE  155       4.700  64.290  74.713  1.00  0.00           C
ATOM  10269 8C21 POPE  155       5.330  64.920  75.963  1.00  0.00           C
ATOM  10273  C33 POPE  155       9.540  69.310  56.213  1.00  0.00           C
ATOM  10276  C34 POPE  155       9.430  68.760  57.633  1.00  0.00           C
ATOM  10279  C35 POPE  155      10.350  69.480  58.613  1.00  0.00           C
ATOM  10282  C36 POPE  155       9.970  69.200  60.073  1.00  0.00           C
ATOM  10285  C37 POPE  155      10.700  70.100  61.083  1.00  0.00           C
ATOM  10288  C38 POPE  155      10.050  70.140  62.483  1.00  0.00           C
ATOM  10291  C39 POPE  155       9.560  68.780  63.003  1.00  0.00           C
ATOM  10294 0C31 POPE  155       8.590  68.890  64.183  1.00  0.00           C
ATOM  10297 1C31 POPE  155       9.180  69.550  65.433  1.00  0.00           C
ATOM  10300 2C31 POPE  155       8.240  69.360  66.633  1.00  0.00           C
ATOM  10303 3C31 POPE  155       8.820  69.880  67.953  1.00  0.00           C
ATOM  10306 4C31 POPE  155       7.910  69.550  69.133  1.00  0.00           C
ATOM  10309 5C31 POPE  155       8.620  69.490  70.493  1.00  0.00           C
ATOM  10312 6C31 POPE  155       8.170  68.320  71.363  1.00  0.00           C
ATOM  10316  NH3 POPE  156     102.400  53.240  44.873  1.00  0.00           N
ATOM  10320  C12 POPE  156     103.290  52.870  43.733  1.00  0.00           C
ATOM  10323  C11 POPE  156     104.280  51.820  44.253  1.00  0.00           C
ATOM  10326  P   POPE  156     106.340  51.580  45.803  1.00  0.00           P
ATOM  10327  O13 POPE  156     105.840  50.230  46.093  1.00  0.00           O
ATOM  10328  O14 POPE  156     107.550  51.640  44.943  1.00  0.00           O
ATOM  10329  O11 POPE  156     106.630  52.380  47.123  1.00  0.00           O
ATOM  10330  O12 POPE  156     105.190  52.450  45.143  1.00  0.00           O
ATOM  10331  C1  POPE  156     106.630  51.810  48.433  1.00  0.00           C
ATOM  10334  C2  POPE  156     107.360  52.750  49.423  1.00  0.00           C
ATOM  10336  O21 POPE  156     106.630  52.890  50.663  1.00  0.00           O
ATOM  10337  C21 POPE  156     107.100  52.230  51.703  1.00  0.00           C
ATOM  10338  O22 POPE  156     108.010  51.410  51.673  1.00  0.00           O
ATOM  10339  C22 POPE  156     106.330  52.680  52.953  1.00  0.00           C
ATOM  10342  C3  POPE  156     107.520  54.180  48.833  1.00  0.00           C
ATOM  10345  O31 POPE  156     108.270  55.050  49.713  1.00  0.00           O
ATOM  10346  C31 POPE  156     109.570  54.750  49.763  1.00  0.00           C
ATOM  10347  O32 POPE  156     110.140  53.960  49.033  1.00  0.00           O
ATOM  10348  C32 POPE  156     110.190  55.430  50.963  1.00  0.00           C
ATOM  10351  C23 POPE  156     106.600  51.950  54.293  1.00  0.00           C
ATOM  10354  C24 POPE  156     105.650  52.470  55.393  1.00  0.00           C
ATOM  10357  C25 POPE  156     105.730  51.840  56.803  1.00  0.00           C
ATOM  10360  C26 POPE  156     104.450  52.150  57.613  1.00  0.00           C
ATOM  10363  C27 POPE  156     104.590  52.000  59.143  1.00  0.00           C
ATOM  10366  C28 POPE  156     103.280  52.280  59.903  1.00  0.00           C
ATOM  10369  C29 POPE  156     102.860  53.740  59.903  1.00  0.00           C
ATOM  10371 0C21 POPE  156     101.840  54.260  60.613  1.00  0.00           C
ATOM  10373 1C21 POPE  156     100.900  53.470  61.493  1.00  0.00           C
ATOM  10376 2C21 POPE  156     101.360  53.400  62.963  1.00  0.00           C
ATOM  10379 3C21 POPE  156     101.150  54.690  63.773  1.00  0.00           C
ATOM  10382 4C21 POPE  156     101.520  54.570  65.263  1.00  0.00           C
ATOM  10385 5C21 POPE  156     100.580  53.660  66.073  1.00  0.00           C
ATOM  10388 6C21 POPE  156     101.050  53.420  67.513  1.00  0.00           C
ATOM  10391 7C21 POPE  156     100.190  52.380  68.243  1.00  0.00           C
ATOM  10394 8C21 POPE  156     100.550  52.200  69.723  1.00  0.00           C
ATOM  10398  C33 POPE  156     110.210  54.480  52.173  1.00  0.00           C
ATOM  10401  C34 POPE  156     110.470  55.190  53.493  1.00  0.00           C
ATOM  10404  C35 POPE  156     111.690  56.120  53.483  1.00  0.00           C
ATOM  10407  C36 POPE  156     113.070  55.470  53.333  1.00  0.00           C
ATOM  10410  C37 POPE  156     114.000  56.170  54.323  1.00  0.00           C
ATOM  10413  C38 POPE  156     115.510  55.900  54.273  1.00  0.00           C
ATOM  10416  C39 POPE  156     116.270  56.950  55.103  1.00  0.00           C
ATOM  10419 0C31 POPE  156     115.640  57.190  56.493  1.00  0.00           C
ATOM  10422 1C31 POPE  156     116.210  58.390  57.253  1.00  0.00           C
ATOM  10425 2C31 POPE  156     115.350  58.680  58.493  1.00  0.00           C
ATOM  10428 3C31 POPE  156     115.970  59.680  59.473  1.00  0.00           C
ATOM  10431 4C31 POPE  156     114.930  60.240  60.453  1.00  0.00           C
ATOM  10434 5C31 POPE  156     115.520  60.810  61.753  1.00  0.00           C
ATOM  10437 6C31 POPE  156     114.480  61.510  62.623  1.00  0.00           C
ATOM  10441  NH3 POPE  157     133.810  56.950  50.843  1.00  0.00           N
ATOM  10445  C12 POPE  157     132.490  56.250  50.893  1.00  0.00           C
ATOM  10448  C11 POPE  157     132.620  54.710  51.033  1.00  0.00           C
ATOM  10451  P   POPE  157     130.160  54.160  50.223  1.00  0.00           P
ATOM  10452  O13 POPE  157     129.810  55.510  50.693  1.00  0.00           O
ATOM  10453  O14 POPE  157     129.600  53.790  48.913  1.00  0.00           O
ATOM  10454  O11 POPE  157     129.690  53.120  51.333  1.00  0.00           O
ATOM  10455  O12 POPE  157     131.750  54.010  50.153  1.00  0.00           O
ATOM  10456  C1  POPE  157     129.230  51.810  50.973  1.00  0.00           C
ATOM  10459  C2  POPE  157     129.590  50.760  52.073  1.00  0.00           C
ATOM  10461  O21 POPE  157     129.010  51.140  53.333  1.00  0.00           O
ATOM  10462  C21 POPE  157     128.080  50.350  53.843  1.00  0.00           C
ATOM  10463  O22 POPE  157     127.500  49.460  53.253  1.00  0.00           O
ATOM  10464  C22 POPE  157     127.940  50.710  55.333  1.00  0.00           C
ATOM  10467  C3  POPE  157     131.120  50.740  52.243  1.00  0.00           C
ATOM  10470  O31 POPE  157     131.570  49.680  53.123  1.00  0.00           O
ATOM  10471  C31 POPE  157     131.420  49.820  54.443  1.00  0.00           C
ATOM  10472  O32 POPE  157     131.100  48.900  55.183  1.00  0.00           O
ATOM  10473  C32 POPE  157     131.770  51.210  54.963  1.00  0.00           C
ATOM  10476  C23 POPE  157     126.860  49.890  56.083  1.00  0.00           C
ATOM  10479  C24 POPE  157     126.670  50.350  57.543  1.00  0.00           C
ATOM  10482  C25 POPE  157     127.860  50.060  58.473  1.00  0.00           C
ATOM  10485  C26 POPE  157     127.970  48.570  58.873  1.00  0.00           C
ATOM  10488  C27 POPE  157     128.990  48.320  60.003  1.00  0.00           C
ATOM  10491  C28 POPE  157     129.030  46.840  60.433  1.00  0.00           C
ATOM  10494  C29 POPE  157     129.880  46.530  61.653  1.00  0.00           C
ATOM  10496 0C21 POPE  157     129.450  46.030  62.823  1.00  0.00           C
ATOM  10498 1C21 POPE  157     128.020  45.700  63.203  1.00  0.00           C
ATOM  10501 2C21 POPE  157     127.660  44.230  62.953  1.00  0.00           C
ATOM  10504 3C21 POPE  157     128.150  43.260  64.043  1.00  0.00           C
ATOM  10507 4C21 POPE  157     127.520  41.870  63.863  1.00  0.00           C
ATOM  10510 5C21 POPE  157     127.710  40.920  65.043  1.00  0.00           C
ATOM  10513 6C21 POPE  157     126.930  39.620  64.813  1.00  0.00           C
ATOM  10516 7C21 POPE  157     127.080  38.590  65.943  1.00  0.00           C
ATOM  10519 8C21 POPE  157     126.460  37.240  65.583  1.00  0.00           C
ATOM  10523  C33 POPE  157     132.430  51.130  56.353  1.00  0.00           C
ATOM  10526  C34 POPE  157     132.480  52.490  57.053  1.00  0.00           C
ATOM  10529  C35 POPE  157     131.310  52.700  58.013  1.00  0.00           C
ATOM  10532  C36 POPE  157     131.510  53.970  58.843  1.00  0.00           C
ATOM  10535  C37 POPE  157     130.630  54.030  60.093  1.00  0.00           C
ATOM  10538  C38 POPE  157     129.330  54.810  59.893  1.00  0.00           C
ATOM  10541  C39 POPE  157     128.390  54.170  58.873  1.00  0.00           C
ATOM  10544 0C31 POPE  157     126.970  54.730  58.963  1.00  0.00           C
ATOM  10547 1C31 POPE  157     126.400  55.000  57.583  1.00  0.00           C
ATOM  10550 2C31 POPE  157     124.970  55.530  57.633  1.00  0.00           C
ATOM  10553 3C31 POPE  157     124.470  55.910  56.243  1.00  0.00           C
ATOM  10556 4C31 POPE  157     125.050  57.190  55.643  1.00  0.00           C
ATOM  10559 5C31 POPE  157     124.120  57.690  54.523  1.00  0.00           C
ATOM  10562 6C31 POPE  157     124.310  59.160  54.173  1.00  0.00           C
ATOM  10566  NH3 POPE  158      55.190 119.530  47.833  1.00  0.00           N
ATOM  10570  C12 POPE  158      54.270 120.440  47.063  1.00  0.00           C
ATOM  10573  C11 POPE  158      53.890 119.760  45.733  1.00  0.00           C
ATOM  10576  P   POPE  158      51.910 118.100  46.093  1.00  0.00           P
ATOM  10577  O13 POPE  158      51.760 116.690  46.513  1.00  0.00           O
ATOM  10578  O14 POPE  158      51.170 118.570  44.893  1.00  0.00           O
ATOM  10579  O11 POPE  158      51.590 119.000  47.343  1.00  0.00           O
ATOM  10580  O12 POPE  158      53.450 118.400  45.913  1.00  0.00           O
ATOM  10581  C1  POPE  158      50.260 119.230  47.833  1.00  0.00           C
ATOM  10584  C2  POPE  158      49.870 118.350  49.063  1.00  0.00           C
ATOM  10586  O21 POPE  158      49.060 119.100  49.993  1.00  0.00           O
ATOM  10587  C21 POPE  158      49.620 119.940  50.843  1.00  0.00           C
ATOM  10588  O22 POPE  158      50.810 120.140  50.973  1.00  0.00           O
ATOM  10589  C22 POPE  158      48.550 120.650  51.663  1.00  0.00           C
ATOM  10592  C3  POPE  158      51.100 117.600  49.693  1.00  0.00           C
ATOM  10595  O31 POPE  158      50.810 117.090  51.013  1.00  0.00           O
ATOM  10596  C31 POPE  158      51.920 116.770  51.663  1.00  0.00           C
ATOM  10597  O32 POPE  158      53.010 116.540  51.163  1.00  0.00           O
ATOM  10598  C32 POPE  158      51.680 116.920  53.163  1.00  0.00           C
ATOM  10601  C23 POPE  158      49.150 121.470  52.843  1.00  0.00           C
ATOM  10604  C24 POPE  158      48.050 122.050  53.743  1.00  0.00           C
ATOM  10607  C25 POPE  158      48.530 122.990  54.863  1.00  0.00           C
ATOM  10610  C26 POPE  158      49.480 122.340  55.873  1.00  0.00           C
ATOM  10613  C27 POPE  158      49.430 123.090  57.223  1.00  0.00           C
ATOM  10616  C28 POPE  158      50.440 122.550  58.253  1.00  0.00           C
ATOM  10619  C29 POPE  158      50.110 123.090  59.623  1.00  0.00           C
ATOM  10621 0C21 POPE  158      50.800 124.010  60.323  1.00  0.00           C
ATOM  10623 1C21 POPE  158      52.060 124.720  59.883  1.00  0.00           C
ATOM  10626 2C21 POPE  158      52.350 126.000  60.703  1.00  0.00           C
ATOM  10629 3C21 POPE  158      52.490 125.750  62.203  1.00  0.00           C
ATOM  10632 4C21 POPE  158      53.020 126.970  62.983  1.00  0.00           C
ATOM  10635 5C21 POPE  158      53.150 126.660  64.483  1.00  0.00           C
ATOM  10638 6C21 POPE  158      53.550 127.860  65.343  1.00  0.00           C
ATOM  10641 7C21 POPE  158      53.300 127.590  66.833  1.00  0.00           C
ATOM  10644 8C21 POPE  158      53.640 128.770  67.733  1.00  0.00           C
ATOM  10648  C33 POPE  158      52.170 118.320  53.593  1.00  0.00           C
ATOM  10651  C34 POPE  158      52.330 118.530  55.093  1.00  0.00           C
ATOM  10654  C35 POPE  158      53.260 117.500  55.733  1.00  0.00           C
ATOM  10657  C36 POPE  158      53.850 117.980  57.063  1.00  0.00           C
ATOM  10660  C37 POPE  158      52.900 117.800  58.263  1.00  0.00           C
ATOM  10663  C38 POPE  158      53.020 118.960  59.263  1.00  0.00           C
ATOM  10666  C39 POPE  158      52.240 118.740  60.563  1.00  0.00           C
ATOM  10669 0C31 POPE  158      52.700 119.730  61.643  1.00  0.00           C
ATOM  10672 1C31 POPE  158      51.910 119.640  62.953  1.00  0.00           C
ATOM  10675 2C31 POPE  158      51.450 121.020  63.483  1.00  0.00           C
ATOM  10678 3C31 POPE  158      52.590 122.030  63.723  1.00  0.00           C
ATOM  10681 4C31 POPE  158      53.490 121.680  64.913  1.00  0.00           C
ATOM  10684 5C31 POPE  158      54.610 122.720  65.103  1.00  0.00           C
ATOM  10687 6C31 POPE  158      55.540 122.400  66.263  1.00  0.00           C
ATOM  10691  NH3 POPE  159     104.310   4.500  87.793  1.00  0.00           N
ATOM  10695  C12 POPE  159     103.190   3.500  87.893  1.00  0.00           C
ATOM  10698  C11 POPE  159     101.830   4.200  87.743  1.00  0.00           C
ATOM  10701  P   POPE  159      99.460   3.420  88.643  1.00  0.00           P
ATOM  10702  O13 POPE  159      99.260   2.220  89.483  1.00  0.00           O
ATOM  10703  O14 POPE  159      99.520   4.720  89.313  1.00  0.00           O
ATOM  10704  O11 POPE  159      98.370   3.510  87.503  1.00  0.00           O
ATOM  10705  O12 POPE  159     100.800   3.230  87.803  1.00  0.00           O
ATOM  10706  C1  POPE  159      98.570   4.390  86.383  1.00  0.00           C
ATOM  10709  C2  POPE  159      98.600   3.580  85.063  1.00  0.00           C
ATOM  10711  O21 POPE  159      98.130   4.400  83.993  1.00  0.00           O
ATOM  10712  C21 POPE  159      99.010   4.740  83.063  1.00  0.00           C
ATOM  10713  O22 POPE  159     100.220   4.610  83.163  1.00  0.00           O
ATOM  10714  C22 POPE  159      98.280   5.450  81.923  1.00  0.00           C
ATOM  10717  C3  POPE  159      97.640   2.360  85.143  1.00  0.00           C
ATOM  10720  O31 POPE  159      97.560   1.660  83.883  1.00  0.00           O
ATOM  10721  C31 POPE  159      98.300   0.570  83.823  1.00  0.00           C
ATOM  10722  O32 POPE  159      99.120   0.220  84.663  1.00  0.00           O
ATOM  10723  C32 POPE  159      98.010  -0.260  82.573  1.00  0.00           C
ATOM  10726  C23 POPE  159      98.090   4.620  80.633  1.00  0.00           C
ATOM  10729  C24 POPE  159      97.400   5.470  79.553  1.00  0.00           C
ATOM  10732  C25 POPE  159      96.740   4.680  78.403  1.00  0.00           C
ATOM  10735  C26 POPE  159      97.740   4.030  77.443  1.00  0.00           C
ATOM  10738  C27 POPE  159      97.070   3.500  76.163  1.00  0.00           C
ATOM  10741  C28 POPE  159      98.050   2.780  75.223  1.00  0.00           C
ATOM  10744  C29 POPE  159      97.350   2.170  74.033  1.00  0.00           C
ATOM  10746 0C21 POPE  159      97.830   2.100  72.773  1.00  0.00           C
ATOM  10748 1C21 POPE  159      99.180   2.580  72.313  1.00  0.00           C
ATOM  10751 2C21 POPE  159      99.480   2.160  70.863  1.00  0.00           C
ATOM  10754 3C21 POPE  159     100.910   2.490  70.423  1.00  0.00           C
ATOM  10757 4C21 POPE  159     101.220   1.950  69.023  1.00  0.00           C
ATOM  10760 5C21 POPE  159     102.660   2.220  68.563  1.00  0.00           C
ATOM  10763 6C21 POPE  159     102.900   1.630  67.173  1.00  0.00           C
ATOM  10766 7C21 POPE  159     104.360   1.740  66.693  1.00  0.00           C
ATOM  10769 8C21 POPE  159     104.560   1.110  65.313  1.00  0.00           C
ATOM  10773  C33 POPE  159      97.800   0.570  81.283  1.00  0.00           C
ATOM  10776  C34 POPE  159      96.340   1.040  81.143  1.00  0.00           C
ATOM  10779  C35 POPE  159      95.460   0.050  80.383  1.00  0.00           C
ATOM  10782  C36 POPE  159      95.660   0.160  78.863  1.00  0.00           C
ATOM  10785  C37 POPE  159      94.930  -0.920  78.073  1.00  0.00           C
ATOM  10788  C38 POPE  159      94.920  -0.600  76.573  1.00  0.00           C
ATOM  10791  C39 POPE  159      94.820  -1.850  75.693  1.00  0.00           C
ATOM  10794 0C31 POPE  159      94.460  -1.540  74.243  1.00  0.00           C
ATOM  10797 1C31 POPE  159      94.960  -2.650  73.323  1.00  0.00           C
ATOM  10800 2C31 POPE  159      94.600  -2.480  71.843  1.00  0.00           C
ATOM  10803 3C31 POPE  159      95.160  -3.660  71.053  1.00  0.00           C
ATOM  10806 4C31 POPE  159      94.940  -3.600  69.543  1.00  0.00           C
ATOM  10809 5C31 POPE  159      95.250  -4.960  68.913  1.00  0.00           C
ATOM  10812 6C31 POPE  159      95.280  -4.940  67.393  1.00  0.00           C
ATOM  10816  NH3 POPE  160      25.690 106.690  93.193  1.00  0.00           N
ATOM  10820  C12 POPE  160      27.170 106.390  93.333  1.00  0.00           C
ATOM  10823  C11 POPE  160      27.430 104.910  93.023  1.00  0.00           C
ATOM  10826  P   POPE  160      27.020 104.670  90.423  1.00  0.00           P
ATOM  10827  O13 POPE  160      25.910 104.260  89.553  1.00  0.00           O
ATOM  10828  O14 POPE  160      27.570 106.040  90.323  1.00  0.00           O
ATOM  10829  O11 POPE  160      28.230 103.660  90.243  1.00  0.00           O
ATOM  10830  O12 POPE  160      26.620 104.460  91.933  1.00  0.00           O
ATOM  10831  C1  POPE  160      28.900 103.560  88.973  1.00  0.00           C
ATOM  10834  C2  POPE  160      28.720 102.180  88.243  1.00  0.00           C
ATOM  10836  O21 POPE  160      28.410 102.380  86.853  1.00  0.00           O
ATOM  10837  C21 POPE  160      29.390 102.820  86.123  1.00  0.00           C
ATOM  10838  O22 POPE  160      30.520 103.110  86.503  1.00  0.00           O
ATOM  10839  C22 POPE  160      28.940 102.830  84.663  1.00  0.00           C
ATOM  10842  C3  POPE  160      27.620 101.250  88.833  1.00  0.00           C
ATOM  10845  O31 POPE  160      27.680  99.970  88.153  1.00  0.00           O
ATOM  10846  C31 POPE  160      26.810  99.780  87.153  1.00  0.00           C
ATOM  10847  O32 POPE  160      25.840 100.480  86.913  1.00  0.00           O
ATOM  10848  C32 POPE  160      27.240  98.550  86.343  1.00  0.00           C
ATOM  10851  C23 POPE  160      29.040 101.440  83.993  1.00  0.00           C
ATOM  10854  C24 POPE  160      28.390 101.500  82.603  1.00  0.00           C
ATOM  10857  C25 POPE  160      28.640 100.260  81.733  1.00  0.00           C
ATOM  10860  C26 POPE  160      27.900 100.430  80.393  1.00  0.00           C
ATOM  10863  C27 POPE  160      28.360  99.470  79.283  1.00  0.00           C
ATOM  10866  C28 POPE  160      27.940  99.960  77.873  1.00  0.00           C
ATOM  10869  C29 POPE  160      26.440  99.920  77.643  1.00  0.00           C
ATOM  10871 0C21 POPE  160      25.800  99.620  76.503  1.00  0.00           C
ATOM  10873 1C21 POPE  160      26.400  99.260  75.173  1.00  0.00           C
ATOM  10876 2C21 POPE  160      25.590  98.210  74.383  1.00  0.00           C
ATOM  10879 3C21 POPE  160      24.200  98.660  73.903  1.00  0.00           C
ATOM  10882 4C21 POPE  160      24.210  99.710  72.773  1.00  0.00           C
ATOM  10885 5C21 POPE  160      22.790 100.110  72.343  1.00  0.00           C
ATOM  10888 6C21 POPE  160      22.750 101.210  71.273  1.00  0.00           C
ATOM  10891 7C21 POPE  160      21.320 101.690  70.983  1.00  0.00           C
ATOM  10894 8C21 POPE  160      21.190 102.660  69.803  1.00  0.00           C
ATOM  10898  C33 POPE  160      26.420  98.330  85.053  1.00  0.00           C
ATOM  10901  C34 POPE  160      27.020  97.270  84.113  1.00  0.00           C
ATOM  10904  C35 POPE  160      27.000  95.820  84.643  1.00  0.00           C
ATOM  10907  C36 POPE  160      25.610  95.360  85.123  1.00  0.00           C
ATOM  10910  C37 POPE  160      25.370  93.840  85.023  1.00  0.00           C
ATOM  10913  C38 POPE  160      25.260  93.370  83.563  1.00  0.00           C
ATOM  10916  C39 POPE  160      24.460  92.070  83.413  1.00  0.00           C
ATOM  10919 0C31 POPE  160      24.220  91.690  81.943  1.00  0.00           C
ATOM  10922 1C31 POPE  160      23.460  90.360  81.823  1.00  0.00           C
ATOM  10925 2C31 POPE  160      23.100  89.940  80.393  1.00  0.00           C
ATOM  10928 3C31 POPE  160      22.150  90.920  79.673  1.00  0.00           C
ATOM  10931 4C31 POPE  160      21.310  90.230  78.603  1.00  0.00           C
ATOM  10934 5C31 POPE  160      20.430  91.200  77.793  1.00  0.00           C
ATOM  10937 6C31 POPE  160      19.700  90.510  76.633  1.00  0.00           C
ATOM  10941  NH3 POPE  161     127.970  59.190  92.063  1.00  0.00           N
ATOM  10945  C12 POPE  161     127.030  58.050  92.283  1.00  0.00           C
ATOM  10948  C11 POPE  161     126.230  57.780  90.993  1.00  0.00           C
ATOM  10951  P   POPE  161     125.300  55.360  91.053  1.00  0.00           P
ATOM  10952  O13 POPE  161     125.670  53.990  90.633  1.00  0.00           O
ATOM  10953  O14 POPE  161     124.950  55.620  92.463  1.00  0.00           O
ATOM  10954  O11 POPE  161     124.080  55.820  90.183  1.00  0.00           O
ATOM  10955  O12 POPE  161     126.380  56.420  90.593  1.00  0.00           O
ATOM  10956  C1  POPE  161     124.270  55.920  88.783  1.00  0.00           C
ATOM  10959  C2  POPE  161     123.390  57.050  88.173  1.00  0.00           C
ATOM  10961  O21 POPE  161     123.740  57.150  86.773  1.00  0.00           O
ATOM  10962  C21 POPE  161     123.310  56.060  86.143  1.00  0.00           C
ATOM  10963  O22 POPE  161     122.500  55.280  86.593  1.00  0.00           O
ATOM  10964  C22 POPE  161     123.990  55.900  84.793  1.00  0.00           C
ATOM  10967  C3  POPE  161     123.530  58.420  88.903  1.00  0.00           C
ATOM  10970  O31 POPE  161     122.750  59.470  88.303  1.00  0.00           O
ATOM  10971  C31 POPE  161     123.280  60.460  87.553  1.00  0.00           C
ATOM  10972  O32 POPE  161     122.740  61.550  87.423  1.00  0.00           O
ATOM  10973  C32 POPE  161     124.560  60.100  86.793  1.00  0.00           C
ATOM  10976  C23 POPE  161     124.300  54.400  84.553  1.00  0.00           C
ATOM  10979  C24 POPE  161     124.990  54.160  83.213  1.00  0.00           C
ATOM  10982  C25 POPE  161     125.750  52.830  83.193  1.00  0.00           C
ATOM  10985  C26 POPE  161     126.340  52.520  81.813  1.00  0.00           C
ATOM  10988  C27 POPE  161     127.220  51.270  81.833  1.00  0.00           C
ATOM  10991  C28 POPE  161     127.760  50.940  80.423  1.00  0.00           C
ATOM  10994  C29 POPE  161     128.880  49.930  80.473  1.00  0.00           C
ATOM  10996 0C21 POPE  161     129.410  49.300  79.413  1.00  0.00           C
ATOM  10998 1C21 POPE  161     128.990  49.490  77.973  1.00  0.00           C
ATOM  11001 2C21 POPE  161     128.590  48.160  77.303  1.00  0.00           C
ATOM  11004 3C21 POPE  161     128.240  48.390  75.833  1.00  0.00           C
ATOM  11007 4C21 POPE  161     128.010  47.110  75.023  1.00  0.00           C
ATOM  11010 5C21 POPE  161     128.110  47.400  73.513  1.00  0.00           C
ATOM  11013 6C21 POPE  161     127.670  46.250  72.603  1.00  0.00           C
ATOM  11016 7C21 POPE  161     127.800  46.640  71.123  1.00  0.00           C
ATOM  11019 8C21 POPE  161     127.660  45.490  70.123  1.00  0.00           C
ATOM  11023  C33 POPE  161     124.290  59.890  85.283  1.00  0.00           C
ATOM  11026  C34 POPE  161     125.550  59.410  84.563  1.00  0.00           C
ATOM  11029  C35 POPE  161     125.340  59.060  83.083  1.00  0.00           C
ATOM  11032  C36 POPE  161     125.580  60.240  82.143  1.00  0.00           C
ATOM  11035  C37 POPE  161     126.020  59.820  80.743  1.00  0.00           C
ATOM  11038  C38 POPE  161     126.450  61.020  79.893  1.00  0.00           C
ATOM  11041  C39 POPE  161     127.150  60.650  78.583  1.00  0.00           C
ATOM  11044 0C31 POPE  161     127.770  61.890  77.933  1.00  0.00           C
ATOM  11047 1C31 POPE  161     128.560  61.570  76.653  1.00  0.00           C
ATOM  11050 2C31 POPE  161     127.980  62.250  75.413  1.00  0.00           C
ATOM  11053 3C31 POPE  161     126.650  61.670  74.923  1.00  0.00           C
ATOM  11056 4C31 POPE  161     125.970  62.610  73.913  1.00  0.00           C
ATOM  11059 5C31 POPE  161     124.630  62.070  73.403  1.00  0.00           C
ATOM  11062 6C31 POPE  161     123.870  63.090  72.553  1.00  0.00           C
ATOM  11066  NH3 POPE  162     120.770  67.480  49.213  1.00  0.00           N
ATOM  11070  C12 POPE  162     121.870  66.550  49.603  1.00  0.00           C
ATOM  11073  C11 POPE  162     123.210  67.120  49.163  1.00  0.00           C
ATOM  11076  P   POPE  162     125.540  65.960  49.543  1.00  0.00           P
ATOM  11077  O13 POPE  162     126.460  65.800  48.393  1.00  0.00           O
ATOM  11078  O14 POPE  162     125.870  67.080  50.433  1.00  0.00           O
ATOM  11079  O11 POPE  162     125.460  64.650  50.413  1.00  0.00           O
ATOM  11080  O12 POPE  162     124.080  66.040  48.973  1.00  0.00           O
ATOM  11081  C1  POPE  162     124.650  64.680  51.603  1.00  0.00           C
ATOM  11084  C2  POPE  162     124.740  63.320  52.353  1.00  0.00           C
ATOM  11086  O21 POPE  162     123.620  63.130  53.263  1.00  0.00           O
ATOM  11087  C21 POPE  162     122.510  62.800  52.603  1.00  0.00           C
ATOM  11088  O22 POPE  162     122.430  62.650  51.393  1.00  0.00           O
ATOM  11089  C22 POPE  162     121.340  62.500  53.543  1.00  0.00           C
ATOM  11092  C3  POPE  162     126.120  63.140  53.053  1.00  0.00           C
ATOM  11095  O31 POPE  162     126.200  61.970  53.913  1.00  0.00           O
ATOM  11096  C31 POPE  162     126.200  62.270  55.213  1.00  0.00           C
ATOM  11097  O32 POPE  162     126.030  63.390  55.663  1.00  0.00           O
ATOM  11098  C32 POPE  162     126.610  61.070  56.083  1.00  0.00           C
ATOM  11101  C23 POPE  162     121.620  61.500  54.683  1.00  0.00           C
ATOM  11104  C24 POPE  162     120.490  61.600  55.723  1.00  0.00           C
ATOM  11107  C25 POPE  162     120.560  60.580  56.873  1.00  0.00           C
ATOM  11110  C26 POPE  162     120.250  59.140  56.423  1.00  0.00           C
ATOM  11113  C27 POPE  162     120.130  58.140  57.593  1.00  0.00           C
ATOM  11116  C28 POPE  162     120.330  56.690  57.103  1.00  0.00           C
ATOM  11119  C29 POPE  162     120.370  55.670  58.213  1.00  0.00           C
ATOM  11121 0C21 POPE  162     119.460  54.710  58.463  1.00  0.00           C
ATOM  11123 1C21 POPE  162     118.160  54.500  57.713  1.00  0.00           C
ATOM  11126 2C21 POPE  162     118.140  53.240  56.823  1.00  0.00           C
ATOM  11129 3C21 POPE  162     117.900  51.940  57.603  1.00  0.00           C
ATOM  11132 4C21 POPE  162     117.850  50.680  56.723  1.00  0.00           C
ATOM  11135 5C21 POPE  162     116.570  50.490  55.883  1.00  0.00           C
ATOM  11138 6C21 POPE  162     116.620  49.180  55.063  1.00  0.00           C
ATOM  11141 7C21 POPE  162     115.270  48.690  54.523  1.00  0.00           C
ATOM  11144 8C21 POPE  162     115.410  47.460  53.633  1.00  0.00           C
ATOM  11148  C33 POPE  162     125.840  61.030  57.423  1.00  0.00           C
ATOM  11151  C34 POPE  162     126.660  60.340  58.523  1.00  0.00           C
ATOM  11154  C35 POPE  162     125.990  60.310  59.913  1.00  0.00           C
ATOM  11157  C36 POPE  162     124.790  59.360  59.963  1.00  0.00           C
ATOM  11160  C37 POPE  162     124.510  58.790  61.353  1.00  0.00           C
ATOM  11163  C38 POPE  162     123.530  57.610  61.333  1.00  0.00           C
ATOM  11166  C39 POPE  162     123.500  56.860  62.663  1.00  0.00           C
ATOM  11169 0C31 POPE  162     124.630  55.830  62.813  1.00  0.00           C
ATOM  11172 1C31 POPE  162     124.650  55.190  64.203  1.00  0.00           C
ATOM  11175 2C31 POPE  162     125.720  54.100  64.363  1.00  0.00           C
ATOM  11178 3C31 POPE  162     125.550  52.930  63.383  1.00  0.00           C
ATOM  11181 4C31 POPE  162     126.260  51.650  63.843  1.00  0.00           C
ATOM  11184 5C31 POPE  162     126.300  50.570  62.753  1.00  0.00           C
ATOM  11187 6C31 POPE  162     127.020  49.290  63.193  1.00  0.00           C
ATOM  11191  NH3 POPE  163      11.410  48.220  92.873  1.00  0.00           N
ATOM  11195  C12 POPE  163      11.160  49.640  92.433  1.00  0.00           C
ATOM  11198  C11 POPE  163      12.030  50.640  93.213  1.00  0.00           C
ATOM  11201  P   POPE  163      14.500  50.120  94.053  1.00  0.00           P
ATOM  11202  O13 POPE  163      14.740  51.250  94.963  1.00  0.00           O
ATOM  11203  O14 POPE  163      14.220  48.760  94.553  1.00  0.00           O
ATOM  11204  O11 POPE  163      15.650  50.150  92.973  1.00  0.00           O
ATOM  11205  O12 POPE  163      13.420  50.450  92.953  1.00  0.00           O
ATOM  11206  C1  POPE  163      16.940  49.650  93.333  1.00  0.00           C
ATOM  11209  C2  POPE  163      18.060  50.150  92.363  1.00  0.00           C
ATOM  11211  O21 POPE  163      17.510  50.470  91.043  1.00  0.00           O
ATOM  11212  C21 POPE  163      17.290  51.780  90.823  1.00  0.00           C
ATOM  11213  O22 POPE  163      17.400  52.640  91.683  1.00  0.00           O
ATOM  11214  C22 POPE  163      16.730  52.010  89.413  1.00  0.00           C
ATOM  11217  C3  POPE  163      19.190  49.090  92.283  1.00  0.00           C
ATOM  11220  O31 POPE  163      20.050  49.320  91.163  1.00  0.00           O
ATOM  11221  C31 POPE  163      19.700  48.980  89.903  1.00  0.00           C
ATOM  11222  O32 POPE  163      20.260  49.460  88.933  1.00  0.00           O
ATOM  11223  C32 POPE  163      18.590  47.940  89.743  1.00  0.00           C
ATOM  11226  C23 POPE  163      16.370  53.490  89.103  1.00  0.00           C
ATOM  11229  C24 POPE  163      17.540  54.370  88.623  1.00  0.00           C
ATOM  11232  C25 POPE  163      18.180  53.950  87.283  1.00  0.00           C
ATOM  11235  C26 POPE  163      17.360  54.300  86.033  1.00  0.00           C
ATOM  11238  C27 POPE  163      18.070  53.820  84.753  1.00  0.00           C
ATOM  11241  C28 POPE  163      17.560  54.450  83.443  1.00  0.00           C
ATOM  11244  C29 POPE  163      16.090  54.220  83.203  1.00  0.00           C
ATOM  11246 0C21 POPE  163      15.380  54.720  82.163  1.00  0.00           C
ATOM  11248 1C21 POPE  163      15.920  55.590  81.063  1.00  0.00           C
ATOM  11251 2C21 POPE  163      16.400  54.770  79.853  1.00  0.00           C
ATOM  11254 3C21 POPE  163      15.290  53.960  79.163  1.00  0.00           C
ATOM  11257 4C21 POPE  163      15.650  53.540  77.723  1.00  0.00           C
ATOM  11260 5C21 POPE  163      14.730  52.450  77.163  1.00  0.00           C
ATOM  11263 6C21 POPE  163      14.640  52.420  75.633  1.00  0.00           C
ATOM  11266 7C21 POPE  163      13.730  51.280  75.153  1.00  0.00           C
ATOM  11269 8C21 POPE  163      13.110  51.490  73.773  1.00  0.00           C
ATOM  11273  C33 POPE  163      17.740  48.200  88.473  1.00  0.00           C
ATOM  11276  C34 POPE  163      16.270  47.850  88.733  1.00  0.00           C
ATOM  11279  C35 POPE  163      15.320  48.100  87.553  1.00  0.00           C
ATOM  11282  C36 POPE  163      15.560  47.210  86.323  1.00  0.00           C
ATOM  11285  C37 POPE  163      14.280  47.040  85.473  1.00  0.00           C
ATOM  11288  C38 POPE  163      14.310  45.860  84.493  1.00  0.00           C
ATOM  11291  C39 POPE  163      15.330  45.990  83.353  1.00  0.00           C
ATOM  11294 0C31 POPE  163      14.960  46.970  82.223  1.00  0.00           C
ATOM  11297 1C31 POPE  163      15.690  46.610  80.913  1.00  0.00           C
ATOM  11300 2C31 POPE  163      15.100  47.200  79.623  1.00  0.00           C
ATOM  11303 3C31 POPE  163      15.850  46.670  78.393  1.00  0.00           C
ATOM  11306 4C31 POPE  163      15.430  47.280  77.053  1.00  0.00           C
ATOM  11309 5C31 POPE  163      16.330  46.790  75.913  1.00  0.00           C
ATOM  11312 6C31 POPE  163      16.070  47.470  74.563  1.00  0.00           C
ATOM  11316  NH3 POPE  164      88.490  68.590  49.893  1.00  0.00           N
ATOM  11320  C12 POPE  164      87.780  69.910  49.703  1.00  0.00           C
ATOM  11323  C11 POPE  164      87.400  70.170  48.233  1.00  0.00           C
ATOM  11326  P   POPE  164      87.800  72.630  47.443  1.00  0.00           P
ATOM  11327  O13 POPE  164      88.500  72.050  46.273  1.00  0.00           O
ATOM  11328  O14 POPE  164      87.030  73.870  47.193  1.00  0.00           O
ATOM  11329  O11 POPE  164      88.780  72.880  48.633  1.00  0.00           O
ATOM  11330  O12 POPE  164      86.850  71.490  48.043  1.00  0.00           O
ATOM  11331  C1  POPE  164      90.160  72.610  48.453  1.00  0.00           C
ATOM  11334  C2  POPE  164      90.940  72.890  49.753  1.00  0.00           C
ATOM  11336  O21 POPE  164      91.550  71.660  50.153  1.00  0.00           O
ATOM  11337  C21 POPE  164      92.670  71.550  50.873  1.00  0.00           C
ATOM  11338  O22 POPE  164      93.040  70.480  51.333  1.00  0.00           O
ATOM  11339  C22 POPE  164      93.490  72.850  51.003  1.00  0.00           C
ATOM  11342  C3  POPE  164      90.000  73.390  50.893  1.00  0.00           C
ATOM  11345  O31 POPE  164      90.720  73.500  52.133  1.00  0.00           O
ATOM  11346  C31 POPE  164      90.060  73.140  53.223  1.00  0.00           C
ATOM  11347  O32 POPE  164      88.870  72.870  53.293  1.00  0.00           O
ATOM  11348  C32 POPE  164      91.060  73.020  54.363  1.00  0.00           C
ATOM  11351  C23 POPE  164      94.470  72.860  52.213  1.00  0.00           C
ATOM  11354  C24 POPE  164      94.860  74.290  52.623  1.00  0.00           C
ATOM  11357  C25 POPE  164      95.490  74.380  54.013  1.00  0.00           C
ATOM  11360  C26 POPE  164      96.720  73.470  54.163  1.00  0.00           C
ATOM  11363  C27 POPE  164      97.750  73.990  55.163  1.00  0.00           C
ATOM  11366  C28 POPE  164      98.930  73.020  55.413  1.00  0.00           C
ATOM  11369  C29 POPE  164      98.590  72.000  56.463  1.00  0.00           C
ATOM  11371 0C21 POPE  164      99.320  71.750  57.573  1.00  0.00           C
ATOM  11373 1C21 POPE  164     100.620  72.410  57.953  1.00  0.00           C
ATOM  11376 2C21 POPE  164     101.240  71.840  59.243  1.00  0.00           C
ATOM  11379 3C21 POPE  164     100.850  72.630  60.503  1.00  0.00           C
ATOM  11382 4C21 POPE  164     101.530  72.070  61.763  1.00  0.00           C
ATOM  11385 5C21 POPE  164     101.190  72.820  63.063  1.00  0.00           C
ATOM  11388 6C21 POPE  164      99.690  72.800  63.403  1.00  0.00           C
ATOM  11391 7C21 POPE  164      99.390  73.270  64.833  1.00  0.00           C
ATOM  11394 8C21 POPE  164      97.890  73.280  65.153  1.00  0.00           C
ATOM  11398  C33 POPE  164      90.380  73.120  55.733  1.00  0.00           C
ATOM  11401  C34 POPE  164      91.350  72.710  56.843  1.00  0.00           C
ATOM  11404  C35 POPE  164      90.870  73.190  58.213  1.00  0.00           C
ATOM  11407  C36 POPE  164      91.940  73.020  59.293  1.00  0.00           C
ATOM  11410  C37 POPE  164      91.420  73.460  60.653  1.00  0.00           C
ATOM  11413  C38 POPE  164      92.330  73.060  61.823  1.00  0.00           C
ATOM  11416  C39 POPE  164      91.910  73.790  63.103  1.00  0.00           C
ATOM  11419 0C31 POPE  164      92.500  73.200  64.383  1.00  0.00           C
ATOM  11422 1C31 POPE  164      92.120  74.020  65.623  1.00  0.00           C
ATOM  11425 2C31 POPE  164      92.330  73.230  66.913  1.00  0.00           C
ATOM  11428 3C31 POPE  164      92.130  74.070  68.183  1.00  0.00           C
ATOM  11431 4C31 POPE  164      93.470  74.510  68.813  1.00  0.00           C
ATOM  11434 5C31 POPE  164      93.300  75.120  70.213  1.00  0.00           C
ATOM  11437 6C31 POPE  164      94.630  75.470  70.863  1.00  0.00           C
ATOM  11441  NH3 POPE  165      53.910  62.820  93.393  1.00  0.00           N
ATOM  11445  C12 POPE  165      53.430  61.430  93.043  1.00  0.00           C
ATOM  11448  C11 POPE  165      52.260  60.980  93.953  1.00  0.00           C
ATOM  11451  P   POPE  165      50.640  62.940  94.573  1.00  0.00           P
ATOM  11452  O13 POPE  165      49.650  62.540  95.593  1.00  0.00           O
ATOM  11453  O14 POPE  165      51.890  63.560  95.033  1.00  0.00           O
ATOM  11454  O11 POPE  165      49.950  63.910  93.553  1.00  0.00           O
ATOM  11455  O12 POPE  165      51.070  61.710  93.673  1.00  0.00           O
ATOM  11456  C1  POPE  165      49.510  63.570  92.243  1.00  0.00           C
ATOM  11459  C2  POPE  165      50.060  64.630  91.253  1.00  0.00           C
ATOM  11461  O21 POPE  165      49.280  64.710  90.043  1.00  0.00           O
ATOM  11462  C21 POPE  165      49.420  63.760  89.143  1.00  0.00           C
ATOM  11463  O22 POPE  165      49.800  62.620  89.353  1.00  0.00           O
ATOM  11464  C22 POPE  165      49.210  64.330  87.723  1.00  0.00           C
ATOM  11467  C3  POPE  165      51.610  64.460  91.073  1.00  0.00           C
ATOM  11470  O31 POPE  165      52.090  64.640  89.723  1.00  0.00           O
ATOM  11471  C31 POPE  165      52.680  63.580  89.153  1.00  0.00           C
ATOM  11472  O32 POPE  165      52.900  62.510  89.673  1.00  0.00           O
ATOM  11473  C32 POPE  165      52.940  63.930  87.693  1.00  0.00           C
ATOM  11476  C23 POPE  165      47.800  64.170  87.103  1.00  0.00           C
ATOM  11479  C24 POPE  165      47.750  64.580  85.613  1.00  0.00           C
ATOM  11482  C25 POPE  165      48.160  66.040  85.353  1.00  0.00           C
ATOM  11485  C26 POPE  165      47.790  66.560  83.953  1.00  0.00           C
ATOM  11488  C27 POPE  165      46.270  66.690  83.743  1.00  0.00           C
ATOM  11491  C28 POPE  165      45.830  67.770  82.733  1.00  0.00           C
ATOM  11494  C29 POPE  165      46.250  67.420  81.333  1.00  0.00           C
ATOM  11496 0C21 POPE  165      45.680  67.840  80.183  1.00  0.00           C
ATOM  11498 1C21 POPE  165      44.520  68.790  80.033  1.00  0.00           C
ATOM  11501 2C21 POPE  165      44.820  69.910  79.023  1.00  0.00           C
ATOM  11504 3C21 POPE  165      43.550  70.380  78.303  1.00  0.00           C
ATOM  11507 4C21 POPE  165      43.890  71.300  77.123  1.00  0.00           C
ATOM  11510 5C21 POPE  165      42.710  71.460  76.163  1.00  0.00           C
ATOM  11513 6C21 POPE  165      43.080  72.270  74.923  1.00  0.00           C
ATOM  11516 7C21 POPE  165      41.930  72.310  73.913  1.00  0.00           C
ATOM  11519 8C21 POPE  165      42.210  73.200  72.713  1.00  0.00           C
ATOM  11523  C33 POPE  165      53.020  62.660  86.813  1.00  0.00           C
ATOM  11526  C34 POPE  165      52.680  62.930  85.343  1.00  0.00           C
ATOM  11529  C35 POPE  165      53.380  64.170  84.783  1.00  0.00           C
ATOM  11532  C36 POPE  165      53.300  64.240  83.253  1.00  0.00           C
ATOM  11535  C37 POPE  165      53.970  65.510  82.723  1.00  0.00           C
ATOM  11538  C38 POPE  165      53.950  65.650  81.203  1.00  0.00           C
ATOM  11541  C39 POPE  165      54.700  64.540  80.463  1.00  0.00           C
ATOM  11544 0C31 POPE  165      54.770  64.790  78.953  1.00  0.00           C
ATOM  11547 1C31 POPE  165      55.410  63.640  78.173  1.00  0.00           C
ATOM  11550 2C31 POPE  165      55.510  63.970  76.673  1.00  0.00           C
ATOM  11553 3C31 POPE  165      56.300  62.960  75.843  1.00  0.00           C
ATOM  11556 4C31 POPE  165      57.730  62.750  76.363  1.00  0.00           C
ATOM  11559 5C31 POPE  165      58.660  62.120  75.323  1.00  0.00           C
ATOM  11562 6C31 POPE  165      60.070  61.880  75.873  1.00  0.00           C
ATOM  11566  NH3 POPE  166      49.820 109.780  89.553  1.00  0.00           N
ATOM  11570  C12 POPE  166      49.260 108.560  88.913  1.00  0.00           C
ATOM  11573  C11 POPE  166      48.810 107.570  89.983  1.00  0.00           C
ATOM  11576  P   POPE  166      48.530 105.460  88.513  1.00  0.00           P
ATOM  11577  O13 POPE  166      49.790 104.940  89.073  1.00  0.00           O
ATOM  11578  O14 POPE  166      47.460 104.460  88.323  1.00  0.00           O
ATOM  11579  O11 POPE  166      48.820 106.240  87.143  1.00  0.00           O
ATOM  11580  O12 POPE  166      47.940 106.610  89.403  1.00  0.00           O
ATOM  11581  C1  POPE  166      48.380 105.710  85.883  1.00  0.00           C
ATOM  11584  C2  POPE  166      48.020 106.830  84.863  1.00  0.00           C
ATOM  11586  O21 POPE  166      48.740 106.670  83.623  1.00  0.00           O
ATOM  11587  C21 POPE  166      49.860 107.290  83.333  1.00  0.00           C
ATOM  11588  O22 POPE  166      50.550 107.980  84.073  1.00  0.00           O
ATOM  11589  C22 POPE  166      50.130 107.020  81.853  1.00  0.00           C
ATOM  11592  C3  POPE  166      48.030 108.250  85.473  1.00  0.00           C
ATOM  11595  O31 POPE  166      47.640 109.210  84.473  1.00  0.00           O
ATOM  11596  C31 POPE  166      47.880 110.460  84.823  1.00  0.00           C
ATOM  11597  O32 POPE  166      48.340 110.820  85.893  1.00  0.00           O
ATOM  11598  C32 POPE  166      47.580 111.400  83.653  1.00  0.00           C
ATOM  11601  C23 POPE  166      51.540 107.380  81.333  1.00  0.00           C
ATOM  11604  C24 POPE  166      51.680 106.920  79.873  1.00  0.00           C
ATOM  11607  C25 POPE  166      53.000 107.330  79.203  1.00  0.00           C
ATOM  11610  C26 POPE  166      53.060 106.970  77.713  1.00  0.00           C
ATOM  11613  C27 POPE  166      54.500 106.970  77.173  1.00  0.00           C
ATOM  11616  C28 POPE  166      55.080 105.540  77.023  1.00  0.00           C
ATOM  11619  C29 POPE  166      54.710 104.880  75.723  1.00  0.00           C
ATOM  11621 0C21 POPE  166      55.480 104.040  75.003  1.00  0.00           C
ATOM  11623 1C21 POPE  166      56.850 103.540  75.373  1.00  0.00           C
ATOM  11626 2C21 POPE  166      56.810 102.180  76.113  1.00  0.00           C
ATOM  11629 3C21 POPE  166      56.390 100.990  75.233  1.00  0.00           C
ATOM  11632 4C21 POPE  166      55.890  99.810  76.073  1.00  0.00           C
ATOM  11635 5C21 POPE  166      55.970  98.430  75.383  1.00  0.00           C
ATOM  11638 6C21 POPE  166      55.180  98.340  74.073  1.00  0.00           C
ATOM  11641 7C21 POPE  166      55.240  96.940  73.463  1.00  0.00           C
ATOM  11644 8C21 POPE  166      54.660  96.850  72.053  1.00  0.00           C
ATOM  11648  C33 POPE  166      47.250 110.750  82.283  1.00  0.00           C
ATOM  11651  C34 POPE  166      45.780 110.340  82.143  1.00  0.00           C
ATOM  11654  C35 POPE  166      45.410 109.960  80.703  1.00  0.00           C
ATOM  11657  C36 POPE  166      43.910 110.080  80.413  1.00  0.00           C
ATOM  11660  C37 POPE  166      43.540 109.760  78.953  1.00  0.00           C
ATOM  11663  C38 POPE  166      42.240 110.440  78.483  1.00  0.00           C
ATOM  11666  C39 POPE  166      41.130 109.510  77.953  1.00  0.00           C
ATOM  11669 0C31 POPE  166      41.470 108.810  76.633  1.00  0.00           C
ATOM  11672 1C31 POPE  166      40.240 108.130  76.003  1.00  0.00           C
ATOM  11675 2C31 POPE  166      40.430 107.800  74.503  1.00  0.00           C
ATOM  11678 3C31 POPE  166      41.330 106.590  74.233  1.00  0.00           C
ATOM  11681 4C31 POPE  166      40.590 105.270  74.453  1.00  0.00           C
ATOM  11684 5C31 POPE  166      41.470 104.030  74.273  1.00  0.00           C
ATOM  11687 6C31 POPE  166      40.690 102.740  74.463  1.00  0.00           C
ATOM  11691  NH3 POPE  167      15.170  62.550  49.503  1.00  0.00           N
ATOM  11695  C12 POPE  167      15.860  63.890  49.503  1.00  0.00           C
ATOM  11698  C11 POPE  167      14.870  65.060  49.623  1.00  0.00           C
ATOM  11701  P   POPE  167      13.390  66.290  51.333  1.00  0.00           P
ATOM  11702  O13 POPE  167      14.200  67.490  51.073  1.00  0.00           O
ATOM  11703  O14 POPE  167      12.070  66.170  50.683  1.00  0.00           O
ATOM  11704  O11 POPE  167      13.210  66.060  52.893  1.00  0.00           O
ATOM  11705  O12 POPE  167      14.270  65.040  50.923  1.00  0.00           O
ATOM  11706  C1  POPE  167      12.420  67.040  53.583  1.00  0.00           C
ATOM  11709  C2  POPE  167      11.690  66.450  54.813  1.00  0.00           C
ATOM  11711  O21 POPE  167      12.440  66.640  56.013  1.00  0.00           O
ATOM  11712  C21 POPE  167      13.290  65.720  56.403  1.00  0.00           C
ATOM  11713  O22 POPE  167      13.790  64.850  55.703  1.00  0.00           O
ATOM  11714  C22 POPE  167      13.460  65.890  57.903  1.00  0.00           C
ATOM  11717  C3  POPE  167      11.090  65.030  54.613  1.00  0.00           C
ATOM  11720  O31 POPE  167      10.320  64.660  55.773  1.00  0.00           O
ATOM  11721  C31 POPE  167       9.000  64.570  55.633  1.00  0.00           C
ATOM  11722  O32 POPE  167       8.400  64.610  54.573  1.00  0.00           O
ATOM  11723  C32 POPE  167       8.370  64.380  57.033  1.00  0.00           C
ATOM  11726  C23 POPE  167      14.370  64.830  58.573  1.00  0.00           C
ATOM  11729  C24 POPE  167      14.750  65.300  59.983  1.00  0.00           C
ATOM  11732  C25 POPE  167      15.300  64.240  60.933  1.00  0.00           C
ATOM  11735  C26 POPE  167      15.130  64.690  62.403  1.00  0.00           C
ATOM  11738  C27 POPE  167      15.630  63.640  63.403  1.00  0.00           C
ATOM  11741  C28 POPE  167      15.230  63.950  64.863  1.00  0.00           C
ATOM  11744  C29 POPE  167      15.770  62.850  65.733  1.00  0.00           C
ATOM  11746 0C21 POPE  167      16.440  62.970  66.893  1.00  0.00           C
ATOM  11748 1C21 POPE  167      16.710  64.220  67.683  1.00  0.00           C
ATOM  11751 2C21 POPE  167      16.600  63.860  69.173  1.00  0.00           C
ATOM  11754 3C21 POPE  167      16.850  65.030  70.123  1.00  0.00           C
ATOM  11757 4C21 POPE  167      16.720  64.560  71.573  1.00  0.00           C
ATOM  11760 5C21 POPE  167      16.870  65.670  72.613  1.00  0.00           C
ATOM  11763 6C21 POPE  167      16.490  65.150  74.013  1.00  0.00           C
ATOM  11766 7C21 POPE  167      16.960  66.060  75.153  1.00  0.00           C
ATOM  11769 8C21 POPE  167      16.340  65.670  76.493  1.00  0.00           C
ATOM  11773  C33 POPE  167       9.290  64.680  58.263  1.00  0.00           C
ATOM  11776  C34 POPE  167       8.730  64.130  59.593  1.00  0.00           C
ATOM  11779  C35 POPE  167       9.440  64.680  60.853  1.00  0.00           C
ATOM  11782  C36 POPE  167       8.790  64.170  62.163  1.00  0.00           C
ATOM  11785  C37 POPE  167       9.120  65.010  63.413  1.00  0.00           C
ATOM  11788  C38 POPE  167      10.420  64.670  64.163  1.00  0.00           C
ATOM  11791  C39 POPE  167      10.590  65.610  65.373  1.00  0.00           C
ATOM  11794 0C31 POPE  167      11.930  65.490  66.133  1.00  0.00           C
ATOM  11797 1C31 POPE  167      11.940  66.380  67.383  1.00  0.00           C
ATOM  11800 2C31 POPE  167      13.300  66.440  68.103  1.00  0.00           C
ATOM  11803 3C31 POPE  167      13.210  67.020  69.533  1.00  0.00           C
ATOM  11806 4C31 POPE  167      12.870  68.520  69.603  1.00  0.00           C
ATOM  11809 5C31 POPE  167      12.720  69.020  71.053  1.00  0.00           C
ATOM  11812 6C31 POPE  167      12.710  70.540  71.203  1.00  0.00           C
ATOM  11816  NH3 POPE  168     131.740  83.440  50.473  1.00  0.00           N
ATOM  11820  C12 POPE  168     130.250  83.390  50.703  1.00  0.00           C
ATOM  11823  C11 POPE  168     129.580  82.350  49.783  1.00  0.00           C
ATOM  11826  P   POPE  168     127.230  83.420  49.753  1.00  0.00           P
ATOM  11827  O13 POPE  168     125.870  82.970  49.383  1.00  0.00           O
ATOM  11828  O14 POPE  168     127.890  84.230  48.703  1.00  0.00           O
ATOM  11829  O11 POPE  168     127.180  84.230  51.093  1.00  0.00           O
ATOM  11830  O12 POPE  168     128.180  82.180  50.053  1.00  0.00           O
ATOM  11831  C1  POPE  168     127.300  85.650  51.163  1.00  0.00           C
ATOM  11834  C2  POPE  168     128.210  86.080  52.343  1.00  0.00           C
ATOM  11836  O21 POPE  168     127.530  85.800  53.583  1.00  0.00           O
ATOM  11837  C21 POPE  168     127.960  84.750  54.253  1.00  0.00           C
ATOM  11838  O22 POPE  168     128.800  83.940  53.883  1.00  0.00           O
ATOM  11839  C22 POPE  168     127.290  84.800  55.633  1.00  0.00           C
ATOM  11842  C3  POPE  168     128.530  87.600  52.293  1.00  0.00           C
ATOM  11845  O31 POPE  168     129.300  88.010  53.453  1.00  0.00           O
ATOM  11846  C31 POPE  168     130.580  88.270  53.283  1.00  0.00           C
ATOM  11847  O32 POPE  168     131.190  88.230  52.223  1.00  0.00           O
ATOM  11848  C32 POPE  168     131.220  88.600  54.633  1.00  0.00           C
ATOM  11851  C23 POPE  168     128.290  84.510  56.773  1.00  0.00           C
ATOM  11854  C24 POPE  168     127.650  83.810  57.983  1.00  0.00           C
ATOM  11857  C25 POPE  168     126.440  84.540  58.563  1.00  0.00           C
ATOM  11860  C26 POPE  168     126.070  83.990  59.943  1.00  0.00           C
ATOM  11863  C27 POPE  168     124.940  84.790  60.613  1.00  0.00           C
ATOM  11866  C28 POPE  168     124.940  84.540  62.123  1.00  0.00           C
ATOM  11869  C29 POPE  168     123.960  85.370  62.913  1.00  0.00           C
ATOM  11871 0C21 POPE  168     123.120  84.910  63.853  1.00  0.00           C
ATOM  11873 1C21 POPE  168     122.990  83.470  64.293  1.00  0.00           C
ATOM  11876 2C21 POPE  168     123.940  83.120  65.453  1.00  0.00           C
ATOM  11879 3C21 POPE  168     123.520  83.790  66.773  1.00  0.00           C
ATOM  11882 4C21 POPE  168     124.320  83.360  68.013  1.00  0.00           C
ATOM  11885 5C21 POPE  168     124.480  81.840  68.133  1.00  0.00           C
ATOM  11888 6C21 POPE  168     124.570  81.360  69.583  1.00  0.00           C
ATOM  11891 7C21 POPE  168     124.880  79.870  69.723  1.00  0.00           C
ATOM  11894 8C21 POPE  168     124.600  79.350  71.133  1.00  0.00           C
ATOM  11898  C33 POPE  168     132.720  88.950  54.483  1.00  0.00           C
ATOM  11901  C34 POPE  168     133.540  88.700  55.763  1.00  0.00           C
ATOM  11904  C35 POPE  168     133.110  89.520  56.983  1.00  0.00           C
ATOM  11907  C36 POPE  168     133.970  89.180  58.203  1.00  0.00           C
ATOM  11910  C37 POPE  168     133.300  89.460  59.553  1.00  0.00           C
ATOM  11913  C38 POPE  168     134.300  89.230  60.693  1.00  0.00           C
ATOM  11916  C39 POPE  168     133.660  89.260  62.093  1.00  0.00           C
ATOM  11919 0C31 POPE  168     133.070  90.630  62.453  1.00  0.00           C
ATOM  11922 1C31 POPE  168     132.450  90.620  63.863  1.00  0.00           C
ATOM  11925 2C31 POPE  168     131.690  91.910  64.163  1.00  0.00           C
ATOM  11928 3C31 POPE  168     130.450  91.680  65.033  1.00  0.00           C
ATOM  11931 4C31 POPE  168     130.740  91.560  66.533  1.00  0.00           C
ATOM  11934 5C31 POPE  168     129.500  91.540  67.433  1.00  0.00           C
ATOM  11937 6C31 POPE  168     129.820  91.270  68.903  1.00  0.00           C
ATOM  11941  NH3 POPE  169      71.180 111.360  48.123  1.00  0.00           N
ATOM  11945  C12 POPE  169      72.230 112.360  47.763  1.00  0.00           C
ATOM  11948  C11 POPE  169      73.520 111.990  48.453  1.00  0.00           C
ATOM  11951  P   POPE  169      75.950 111.430  47.833  1.00  0.00           P
ATOM  11952  O13 POPE  169      76.040 110.210  47.003  1.00  0.00           O
ATOM  11953  O14 POPE  169      77.040 112.420  47.783  1.00  0.00           O
ATOM  11954  O11 POPE  169      75.750 110.980  49.323  1.00  0.00           O
ATOM  11955  O12 POPE  169      74.590 112.180  47.523  1.00  0.00           O
ATOM  11956  C1  POPE  169      76.700 110.200  50.053  1.00  0.00           C
ATOM  11959  C2  POPE  169      77.290 111.020  51.233  1.00  0.00           C
ATOM  11961  O21 POPE  169      77.400 110.160  52.393  1.00  0.00           O
ATOM  11962  C21 POPE  169      78.470 109.390  52.333  1.00  0.00           C
ATOM  11963  O22 POPE  169      79.340 109.450  51.483  1.00  0.00           O
ATOM  11964  C22 POPE  169      78.440 108.390  53.483  1.00  0.00           C
ATOM  11967  C3  POPE  169      76.400 112.260  51.573  1.00  0.00           C
ATOM  11970  O31 POPE  169      76.680 112.830  52.873  1.00  0.00           O
ATOM  11971  C31 POPE  169      75.820 112.730  53.903  1.00  0.00           C
ATOM  11972  O32 POPE  169      75.880 113.460  54.893  1.00  0.00           O
ATOM  11973  C32 POPE  169      74.840 111.570  53.793  1.00  0.00           C
ATOM  11976  C23 POPE  169      79.540 108.630  54.543  1.00  0.00           C
ATOM  11979  C24 POPE  169      79.550 107.520  55.603  1.00  0.00           C
ATOM  11982  C25 POPE  169      80.340 107.920  56.853  1.00  0.00           C
ATOM  11985  C26 POPE  169      80.310 106.860  57.953  1.00  0.00           C
ATOM  11988  C27 POPE  169      80.650 107.460  59.323  1.00  0.00           C
ATOM  11991  C28 POPE  169      80.770 106.400  60.433  1.00  0.00           C
ATOM  11994  C29 POPE  169      81.020 107.030  61.773  1.00  0.00           C
ATOM  11996 0C21 POPE  169      80.670 106.520  62.973  1.00  0.00           C
ATOM  11998 1C21 POPE  169      80.000 105.180  63.193  1.00  0.00           C
ATOM  12001 2C21 POPE  169      78.580 105.330  63.763  1.00  0.00           C
ATOM  12004 3C21 POPE  169      77.900 103.970  63.933  1.00  0.00           C
ATOM  12007 4C21 POPE  169      76.380 104.020  63.723  1.00  0.00           C
ATOM  12010 5C21 POPE  169      75.630 104.850  64.773  1.00  0.00           C
ATOM  12013 6C21 POPE  169      74.110 104.770  64.543  1.00  0.00           C
ATOM  12016 7C21 POPE  169      73.260 105.630  65.473  1.00  0.00           C
ATOM  12019 8C21 POPE  169      71.780 105.320  65.303  1.00  0.00           C
ATOM  12023  C33 POPE  169      74.030 111.370  55.093  1.00  0.00           C
ATOM  12026  C34 POPE  169      73.540 109.930  55.273  1.00  0.00           C
ATOM  12029  C35 POPE  169      73.160 109.630  56.733  1.00  0.00           C
ATOM  12032  C36 POPE  169      74.300 109.040  57.593  1.00  0.00           C
ATOM  12035  C37 POPE  169      75.670 109.720  57.443  1.00  0.00           C
ATOM  12038  C38 POPE  169      76.790 109.020  58.213  1.00  0.00           C
ATOM  12041  C39 POPE  169      76.720 109.180  59.733  1.00  0.00           C
ATOM  12044 0C31 POPE  169      76.980 110.630  60.183  1.00  0.00           C
ATOM  12047 1C31 POPE  169      77.160 110.740  61.703  1.00  0.00           C
ATOM  12050 2C31 POPE  169      77.690 112.110  62.133  1.00  0.00           C
ATOM  12053 3C31 POPE  169      78.000 112.150  63.643  1.00  0.00           C
ATOM  12056 4C31 POPE  169      79.380 111.550  63.933  1.00  0.00           C
ATOM  12059 5C31 POPE  169      79.660 111.270  65.403  1.00  0.00           C
ATOM  12062 6C31 POPE  169      80.910 110.420  65.603  1.00  0.00           C
ATOM  12066  NH3 POPE  170      13.980 126.860  48.823  1.00  0.00           N
ATOM  12070  C12 POPE  170      14.840 125.620  48.913  1.00  0.00           C
ATOM  12073  C11 POPE  170      15.980 125.630  47.883  1.00  0.00           C
ATOM  12076  P   POPE  170      17.390 123.360  48.023  1.00  0.00           P
ATOM  12077  O13 POPE  170      16.180 122.670  47.523  1.00  0.00           O
ATOM  12078  O14 POPE  170      18.620 123.200  47.203  1.00  0.00           O
ATOM  12079  O11 POPE  170      17.780 122.770  49.423  1.00  0.00           O
ATOM  12080  O12 POPE  170      17.090 124.870  48.353  1.00  0.00           O
ATOM  12081  C1  POPE  170      17.000 121.890  50.223  1.00  0.00           C
ATOM  12084  C2  POPE  170      17.100 122.270  51.733  1.00  0.00           C
ATOM  12086  O21 POPE  170      16.850 121.090  52.503  1.00  0.00           O
ATOM  12087  C21 POPE  170      17.250 121.050  53.753  1.00  0.00           C
ATOM  12088  O22 POPE  170      18.020 121.840  54.293  1.00  0.00           O
ATOM  12089  C22 POPE  170      16.550 119.900  54.483  1.00  0.00           C
ATOM  12092  C3  POPE  170      16.070 123.380  52.073  1.00  0.00           C
ATOM  12095  O31 POPE  170      16.530 124.320  53.063  1.00  0.00           O
ATOM  12096  C31 POPE  170      16.110 124.120  54.303  1.00  0.00           C
ATOM  12097  O32 POPE  170      15.310 123.280  54.663  1.00  0.00           O
ATOM  12098  C32 POPE  170      16.860 125.070  55.223  1.00  0.00           C
ATOM  12101  C23 POPE  170      16.240 120.280  55.933  1.00  0.00           C
ATOM  12104  C24 POPE  170      15.610 119.140  56.753  1.00  0.00           C
ATOM  12107  C25 POPE  170      15.060 119.710  58.063  1.00  0.00           C
ATOM  12110  C26 POPE  170      14.620 118.710  59.123  1.00  0.00           C
ATOM  12113  C27 POPE  170      14.090 119.480  60.353  1.00  0.00           C
ATOM  12116  C28 POPE  170      13.830 118.570  61.553  1.00  0.00           C
ATOM  12119  C29 POPE  170      13.330 119.310  62.773  1.00  0.00           C
ATOM  12121 0C21 POPE  170      12.040 119.420  63.153  1.00  0.00           C
ATOM  12123 1C21 POPE  170      10.850 118.870  62.413  1.00  0.00           C
ATOM  12126 2C21 POPE  170       9.630 119.810  62.413  1.00  0.00           C
ATOM  12129 3C21 POPE  170       8.790 119.800  63.713  1.00  0.00           C
ATOM  12132 4C21 POPE  170       7.490 120.610  63.623  1.00  0.00           C
ATOM  12135 5C21 POPE  170       7.670 122.130  63.783  1.00  0.00           C
ATOM  12138 6C21 POPE  170       7.750 122.560  65.263  1.00  0.00           C
ATOM  12141 7C21 POPE  170       8.040 124.060  65.433  1.00  0.00           C
ATOM  12144 8C21 POPE  170       8.300 124.490  66.873  1.00  0.00           C
ATOM  12148  C33 POPE  170      16.490 124.910  56.713  1.00  0.00           C
ATOM  12151  C34 POPE  170      16.830 126.180  57.493  1.00  0.00           C
ATOM  12154  C35 POPE  170      17.180 125.980  58.973  1.00  0.00           C
ATOM  12157  C36 POPE  170      16.230 125.160  59.853  1.00  0.00           C
ATOM  12160  C37 POPE  170      16.900 124.950  61.213  1.00  0.00           C
ATOM  12163  C38 POPE  170      16.190 124.020  62.193  1.00  0.00           C
ATOM  12166  C39 POPE  170      17.000 124.010  63.493  1.00  0.00           C
ATOM  12169 0C31 POPE  170      16.390 123.260  64.683  1.00  0.00           C
ATOM  12172 1C31 POPE  170      17.240 123.550  65.923  1.00  0.00           C
ATOM  12175 2C31 POPE  170      16.540 123.240  67.253  1.00  0.00           C
ATOM  12178 3C31 POPE  170      17.380 123.700  68.443  1.00  0.00           C
ATOM  12181 4C31 POPE  170      16.630 123.510  69.763  1.00  0.00           C
ATOM  12184 5C31 POPE  170      17.460 123.820  71.013  1.00  0.00           C
ATOM  12187 6C31 POPE  170      16.650 123.600  72.293  1.00  0.00           C
ATOM  12191  NH3 POPE  171      50.440 102.370  88.623  1.00  0.00           N
ATOM  12195  C12 POPE  171      50.030 100.970  88.953  1.00  0.00           C
ATOM  12198  C11 POPE  171      49.810 100.170  87.653  1.00  0.00           C
ATOM  12201  P   POPE  171      48.790  97.940  88.723  1.00  0.00           P
ATOM  12202  O13 POPE  171      49.380  96.580  88.663  1.00  0.00           O
ATOM  12203  O14 POPE  171      48.630  98.560  90.053  1.00  0.00           O
ATOM  12204  O11 POPE  171      47.420  97.980  87.953  1.00  0.00           O
ATOM  12205  O12 POPE  171      49.820  98.770  87.883  1.00  0.00           O
ATOM  12206  C1  POPE  171      47.040  97.400  86.723  1.00  0.00           C
ATOM  12209  C2  POPE  171      45.910  98.290  86.123  1.00  0.00           C
ATOM  12211  O21 POPE  171      45.500  97.830  84.823  1.00  0.00           O
ATOM  12212  C21 POPE  171      44.210  97.510  84.683  1.00  0.00           C
ATOM  12213  O22 POPE  171      43.470  97.080  85.543  1.00  0.00           O
ATOM  12214  C22 POPE  171      43.830  97.760  83.223  1.00  0.00           C
ATOM  12217  C3  POPE  171      46.490  99.730  86.013  1.00  0.00           C
ATOM  12220  O31 POPE  171      45.750 100.600  85.133  1.00  0.00           O
ATOM  12221  C31 POPE  171      46.390 101.760  84.953  1.00  0.00           C
ATOM  12222  O32 POPE  171      47.400 102.100  85.533  1.00  0.00           O
ATOM  12223  C32 POPE  171      45.760 102.470  83.773  1.00  0.00           C
ATOM  12226  C23 POPE  171      42.330  98.030  82.953  1.00  0.00           C
ATOM  12229  C24 POPE  171      42.120  98.560  81.523  1.00  0.00           C
ATOM  12232  C25 POPE  171      40.660  98.880  81.183  1.00  0.00           C
ATOM  12235  C26 POPE  171      40.360  98.650  79.703  1.00  0.00           C
ATOM  12238  C27 POPE  171      38.890  98.860  79.303  1.00  0.00           C
ATOM  12241  C28 POPE  171      38.720  98.640  77.783  1.00  0.00           C
ATOM  12244  C29 POPE  171      37.310  98.620  77.273  1.00  0.00           C
ATOM  12246 0C21 POPE  171      36.910  97.950  76.173  1.00  0.00           C
ATOM  12248 1C21 POPE  171      37.800  97.130  75.253  1.00  0.00           C
ATOM  12251 2C21 POPE  171      38.050  97.800  73.893  1.00  0.00           C
ATOM  12254 3C21 POPE  171      36.790  97.870  73.023  1.00  0.00           C
ATOM  12257 4C21 POPE  171      37.040  98.400  71.603  1.00  0.00           C
ATOM  12260 5C21 POPE  171      35.730  98.890  70.963  1.00  0.00           C
ATOM  12263 6C21 POPE  171      35.860  99.200  69.473  1.00  0.00           C
ATOM  12266 7C21 POPE  171      34.700 100.080  68.983  1.00  0.00           C
ATOM  12269 8C21 POPE  171      34.640 100.200  67.463  1.00  0.00           C
ATOM  12273  C33 POPE  171      45.850 103.980  83.903  1.00  0.00           C
ATOM  12276  C34 POPE  171      45.240 104.680  82.693  1.00  0.00           C
ATOM  12279  C35 POPE  171      46.190 104.720  81.493  1.00  0.00           C
ATOM  12282  C36 POPE  171      45.570 105.540  80.363  1.00  0.00           C
ATOM  12285  C37 POPE  171      46.310 105.440  79.023  1.00  0.00           C
ATOM  12288  C38 POPE  171      45.480 106.150  77.943  1.00  0.00           C
ATOM  12291  C39 POPE  171      46.240 106.410  76.643  1.00  0.00           C
ATOM  12294 0C31 POPE  171      45.340 107.100  75.623  1.00  0.00           C
ATOM  12297 1C31 POPE  171      46.120 107.710  74.453  1.00  0.00           C
ATOM  12300 2C31 POPE  171      45.240 108.600  73.573  1.00  0.00           C
ATOM  12303 3C31 POPE  171      46.020 109.290  72.443  1.00  0.00           C
ATOM  12306 4C31 POPE  171      46.550 108.310  71.383  1.00  0.00           C
ATOM  12309 5C31 POPE  171      47.390 109.010  70.313  1.00  0.00           C
ATOM  12312 6C31 POPE  171      48.020 108.050  69.313  1.00  0.00           C
ATOM  12316  NH3 POPE  172      75.760   2.390  45.513  1.00  0.00           N
ATOM  12320  C12 POPE  172      75.400   3.410  44.483  1.00  0.00           C
ATOM  12323  C11 POPE  172      74.160   4.220  44.923  1.00  0.00           C
ATOM  12326  P   POPE  172      73.330   6.670  44.473  1.00  0.00           P
ATOM  12327  O13 POPE  172      74.300   7.730  44.063  1.00  0.00           O
ATOM  12328  O14 POPE  172      71.940   6.740  43.973  1.00  0.00           O
ATOM  12329  O11 POPE  172      73.200   6.620  46.043  1.00  0.00           O
ATOM  12330  O12 POPE  172      73.930   5.290  44.023  1.00  0.00           O
ATOM  12331  C1  POPE  172      73.170   7.790  46.873  1.00  0.00           C
ATOM  12334  C2  POPE  172      74.340   7.720  47.883  1.00  0.00           C
ATOM  12336  O21 POPE  172      74.120   8.650  48.963  1.00  0.00           O
ATOM  12337  C21 POPE  172      74.610   8.230  50.143  1.00  0.00           C
ATOM  12338  O22 POPE  172      74.980   7.110  50.403  1.00  0.00           O
ATOM  12339  C22 POPE  172      74.660   9.380  51.133  1.00  0.00           C
ATOM  12342  C3  POPE  172      75.700   8.010  47.153  1.00  0.00           C
ATOM  12345  O31 POPE  172      76.870   7.910  47.993  1.00  0.00           O
ATOM  12346  C31 POPE  172      77.150   6.640  48.323  1.00  0.00           C
ATOM  12347  O32 POPE  172      76.420   5.690  48.123  1.00  0.00           O
ATOM  12348  C32 POPE  172      78.530   6.610  48.983  1.00  0.00           C
ATOM  12351  C23 POPE  172      76.120   9.720  51.503  1.00  0.00           C
ATOM  12354  C24 POPE  172      76.250  11.060  52.263  1.00  0.00           C
ATOM  12357  C25 POPE  172      75.740  11.020  53.713  1.00  0.00           C
ATOM  12360  C26 POPE  172      76.470  10.030  54.643  1.00  0.00           C
ATOM  12363  C27 POPE  172      77.030  10.660  55.923  1.00  0.00           C
ATOM  12366  C28 POPE  172      77.240   9.670  57.093  1.00  0.00           C
ATOM  12369  C29 POPE  172      75.960   9.400  57.823  1.00  0.00           C
ATOM  12371 0C21 POPE  172      75.660   9.720  59.093  1.00  0.00           C
ATOM  12373 1C21 POPE  172      76.530  10.450  60.093  1.00  0.00           C
ATOM  12376 2C21 POPE  172      75.690  11.470  60.883  1.00  0.00           C
ATOM  12379 3C21 POPE  172      76.400  12.040  62.113  1.00  0.00           C
ATOM  12382 4C21 POPE  172      75.630  13.220  62.733  1.00  0.00           C
ATOM  12385 5C21 POPE  172      76.480  13.960  63.783  1.00  0.00           C
ATOM  12388 6C21 POPE  172      75.760  15.130  64.463  1.00  0.00           C
ATOM  12391 7C21 POPE  172      76.710  15.880  65.403  1.00  0.00           C
ATOM  12394 8C21 POPE  172      76.020  16.900  66.323  1.00  0.00           C
ATOM  12398  C33 POPE  172      78.690   5.440  49.973  1.00  0.00           C
ATOM  12401  C34 POPE  172      77.770   5.590  51.173  1.00  0.00           C
ATOM  12404  C35 POPE  172      78.370   5.080  52.493  1.00  0.00           C
ATOM  12407  C36 POPE  172      77.430   5.410  53.643  1.00  0.00           C
ATOM  12410  C37 POPE  172      78.060   5.430  55.043  1.00  0.00           C
ATOM  12413  C38 POPE  172      76.980   5.580  56.123  1.00  0.00           C
ATOM  12416  C39 POPE  172      77.530   5.590  57.563  1.00  0.00           C
ATOM  12419 0C31 POPE  172      76.430   5.760  58.623  1.00  0.00           C
ATOM  12422 1C31 POPE  172      77.030   5.950  60.023  1.00  0.00           C
ATOM  12425 2C31 POPE  172      76.050   6.540  61.053  1.00  0.00           C
ATOM  12428 3C31 POPE  172      76.770   7.070  62.313  1.00  0.00           C
ATOM  12431 4C31 POPE  172      75.930   8.100  63.093  1.00  0.00           C
ATOM  12434 5C31 POPE  172      74.730   7.500  63.823  1.00  0.00           C
ATOM  12437 6C31 POPE  172      73.600   8.510  64.053  1.00  0.00           C
ATOM  12441  NH3 POPE  173     102.270  74.270  87.743  1.00  0.00           N
ATOM  12445  C12 POPE  173     102.870  73.290  88.693  1.00  0.00           C
ATOM  12448  C11 POPE  173     102.760  71.880  88.113  1.00  0.00           C
ATOM  12451  P   POPE  173     104.450  69.980  88.823  1.00  0.00           P
ATOM  12452  O13 POPE  173     105.510  70.130  89.873  1.00  0.00           O
ATOM  12453  O14 POPE  173     103.960  68.630  88.463  1.00  0.00           O
ATOM  12454  O11 POPE  173     105.100  70.520  87.493  1.00  0.00           O
ATOM  12455  O12 POPE  173     103.240  70.970  89.093  1.00  0.00           O
ATOM  12456  C1  POPE  173     106.020  71.610  87.383  1.00  0.00           C
ATOM  12459  C2  POPE  173     107.000  71.390  86.203  1.00  0.00           C
ATOM  12461  O21 POPE  173     107.320  72.600  85.493  1.00  0.00           O
ATOM  12462  C21 POPE  173     106.450  73.050  84.613  1.00  0.00           C
ATOM  12463  O22 POPE  173     105.260  73.260  84.803  1.00  0.00           O
ATOM  12464  C22 POPE  173     107.210  73.140  83.273  1.00  0.00           C
ATOM  12467  C3  POPE  173     106.670  70.210  85.233  1.00  0.00           C
ATOM  12470  O31 POPE  173     105.580  70.490  84.313  1.00  0.00           O
ATOM  12471  C31 POPE  173     104.920  69.420  83.933  1.00  0.00           C
ATOM  12472  O32 POPE  173     105.140  68.290  84.313  1.00  0.00           O
ATOM  12473  C32 POPE  173     103.890  69.750  82.843  1.00  0.00           C
ATOM  12476  C23 POPE  173     106.590  73.900  82.073  1.00  0.00           C
ATOM  12479  C24 POPE  173     107.420  73.620  80.803  1.00  0.00           C
ATOM  12482  C25 POPE  173     107.080  74.500  79.583  1.00  0.00           C
ATOM  12485  C26 POPE  173     107.920  74.110  78.353  1.00  0.00           C
ATOM  12488  C27 POPE  173     107.950  75.170  77.233  1.00  0.00           C
ATOM  12491  C28 POPE  173     108.730  74.690  75.983  1.00  0.00           C
ATOM  12494  C29 POPE  173     110.210  74.560  76.263  1.00  0.00           C
ATOM  12496 0C21 POPE  173     111.220  75.130  75.573  1.00  0.00           C
ATOM  12498 1C21 POPE  173     111.110  76.010  74.353  1.00  0.00           C
ATOM  12501 2C21 POPE  173     111.610  77.430  74.663  1.00  0.00           C
ATOM  12504 3C21 POPE  173     111.670  78.290  73.393  1.00  0.00           C
ATOM  12507 4C21 POPE  173     112.210  79.700  73.673  1.00  0.00           C
ATOM  12510 5C21 POPE  173     112.170  80.570  72.423  1.00  0.00           C
ATOM  12513 6C21 POPE  173     112.810  81.940  72.633  1.00  0.00           C
ATOM  12516 7C21 POPE  173     112.680  82.770  71.363  1.00  0.00           C
ATOM  12519 8C21 POPE  173     113.280  84.160  71.433  1.00  0.00           C
ATOM  12523  C33 POPE  173     103.870  71.200  82.343  1.00  0.00           C
ATOM  12526  C34 POPE  173     102.730  71.390  81.323  1.00  0.00           C
ATOM  12529  C35 POPE  173     102.560  72.850  80.953  1.00  0.00           C
ATOM  12532  C36 POPE  173     103.270  73.240  79.653  1.00  0.00           C
ATOM  12535  C37 POPE  173     103.070  74.730  79.393  1.00  0.00           C
ATOM  12538  C38 POPE  173     103.480  75.210  77.993  1.00  0.00           C
ATOM  12541  C39 POPE  173     102.610  74.650  76.863  1.00  0.00           C
ATOM  12544 0C31 POPE  173     101.210  75.290  76.763  1.00  0.00           C
ATOM  12547 1C31 POPE  173     100.550  74.930  75.433  1.00  0.00           C
ATOM  12550 2C31 POPE  173      99.280  75.730  75.143  1.00  0.00           C
ATOM  12553 3C31 POPE  173      98.850  75.700  73.663  1.00  0.00           C
ATOM  12556 4C31 POPE  173      99.860  76.370  72.713  1.00  0.00           C
ATOM  12559 5C31 POPE  173      99.300  76.580  71.303  1.00  0.00           C
[truncated: 1,693,298 more chars]
