# Supplementary material for: Characterizing Membrane Association and Periplasmic Transfer of Bacterial Lipoproteins through Molecular Dynamics Simulations
Source: Structure. 2020 Apr 7;28(4):475–487.e3. doi: 10.1016/j.str.2020.01.012 (PMC7139219; doi:10.1016/j.str.2020.01.012)
Supplement: Data S2. Final Coordinates from Simulations (A–L), Related to Figure 3 [file mmc4.zip › A-L/BSMA-2-atomistic.pdb]

TITLE     Protein
REMARK    THIS IS A SIMULATION BOX
CRYST1  129.333  129.333  143.993  90.00  90.00  90.00 P 1           1
MODEL        1
ATOM      1  N   CYSTA   1      64.082  74.576  85.856  1.00  0.00           N
ATOM      3  CA  CYSTA   1      63.142  74.157  84.846  1.00  0.00           C
ATOM      5  C   CYSTA   1      61.772  73.657  85.326  1.00  0.00           C
ATOM      6  O   CYSTA   1      61.112  72.948  84.587  1.00  0.00           O
ATOM      7  CB  CYSTA   1      63.822  73.338  83.687  1.00  0.00           C
ATOM     10  SG  CYSTA   1      65.332  72.356  84.086  1.00  0.00           S
ATOM     11  C1  CYSTA   1      65.042  70.986  82.916  1.00  0.00           C
ATOM     14  CA1 CYSTA   1      64.112  75.887  85.986  1.00  0.00           C
ATOM     15  OA1 CYSTA   1      63.122  76.417  86.467  1.00  0.00           O
ATOM     16  CA2 CYSTA   1      65.122  76.717  85.326  1.00  0.00           C
ATOM     19  C11 CYSTA   1      66.172  70.316  82.066  1.00  0.00           C
ATOM     21  O11 CYSTA   1      67.352  71.118  82.016  1.00  0.00           O
ATOM     22  CX1 CYSTA   1      68.602  70.577  81.876  1.00  0.00           C
ATOM     23  OX1 CYSTA   1      69.572  71.257  81.617  1.00  0.00           O
ATOM     24  CX2 CYSTA   1      68.672  69.036  82.046  1.00  0.00           C
ATOM     27  C12 CYSTA   1      65.632  70.048  80.626  1.00  0.00           C
ATOM     30  O12 CYSTA   1      66.672  69.576  79.766  1.00  0.00           O
ATOM     31  CD1 CYSTA   1      66.672  69.677  78.426  1.00  0.00           C
ATOM     32  OD1 CYSTA   1      67.682  69.478  77.776  1.00  0.00           O
ATOM     33  CD2 CYSTA   1      65.312  69.957  77.767  1.00  0.00           C
ATOM     36  CA3 CYSTA   1      64.272  77.746  84.566  1.00  0.00           C
ATOM     39  CA4 CYSTA   1      64.892  78.167  83.256  1.00  0.00           C
ATOM     42  CA5 CYSTA   1      63.862  78.587  82.206  1.00  0.00           C
ATOM     45  CA6 CYSTA   1      63.982  77.757  80.936  1.00  0.00           C
ATOM     48  CA7 CYSTA   1      63.922  78.597  79.657  1.00  0.00           C
ATOM     51  CA8 CYSTA   1      65.222  79.377  79.386  1.00  0.00           C
ATOM     54  CA9 CYSTA   1      65.212  80.846  79.826  1.00  0.00           C
ATOM     57 0CA1 CYSTA   1      64.182  81.728  79.106  1.00  0.00           C
ATOM     60 1CA1 CYSTA   1      64.632  82.087  77.697  1.00  0.00           C
ATOM     63 2CA1 CYSTA   1      63.642  83.017  76.986  1.00  0.00           C
ATOM     66 3CA1 CYSTA   1      64.202  83.526  75.666  1.00  0.00           C
ATOM     69 4CA1 CYSTA   1      63.272  84.527  74.976  1.00  0.00           C
ATOM     72 5CA1 CYSTA   1      63.222  84.316  73.456  1.00  0.00           C
ATOM     75 6CA1 CYSTA   1      62.572  85.487  72.706  1.00  0.00           C
ATOM     79  CD3 CYSTA   1      65.332  71.257  76.946  1.00  0.00           C
ATOM     82  CD4 CYSTA   1      65.272  72.478  77.867  1.00  0.00           C
ATOM     85  CD5 CYSTA   1      65.082  73.816  77.146  1.00  0.00           C
ATOM     88  CD6 CYSTA   1      66.372  74.377  76.536  1.00  0.00           C
ATOM     91  CD7 CYSTA   1      66.482  75.887  76.746  1.00  0.00           C
ATOM     94  CD8 CYSTA   1      67.552  76.566  75.885  1.00  0.00           C
ATOM     97  CD9 CYSTA   1      67.462  78.107  75.926  1.00  0.00           C
ATOM    100 0CD1 CYSTA   1      66.252  78.657  75.155  1.00  0.00           C
ATOM    103 1CD1 CYSTA   1      66.542  78.987  73.687  1.00  0.00           C
ATOM    106 2CD1 CYSTA   1      65.262  79.188  72.867  1.00  0.00           C
ATOM    109 3CD1 CYSTA   1      65.542  79.486  71.375  1.00  0.00           C
ATOM    112 4CD1 CYSTA   1      64.282  79.447  70.516  1.00  0.00           C
ATOM    115 5CD1 CYSTA   1      63.422  80.706  70.606  1.00  0.00           C
ATOM    118 6CD1 CYSTA   1      62.072  80.566  69.896  1.00  0.00           C
ATOM    122  CX3 CYSTA   1      70.052  68.377  81.796  1.00  0.00           C
ATOM    125  CX4 CYSTA   1      70.842  68.117  83.085  1.00  0.00           C
ATOM    128  CX5 CYSTA   1      71.632  66.797  83.126  1.00  0.00           C
ATOM    131  CX6 CYSTA   1      70.702  65.577  83.027  1.00  0.00           C
ATOM    134  CX7 CYSTA   1      71.362  64.237  83.396  1.00  0.00           C
ATOM    137  CX8 CYSTA   1      70.432  63.057  83.046  1.00  0.00           C
ATOM    140  CX9 CYSTA   1      70.522  61.917  84.026  1.00  0.00           C
ATOM    142 0CX1 CYSTA   1      70.672  60.617  83.736  1.00  0.00           C
ATOM    144 1CX1 CYSTA   1      70.742  60.007  82.367  1.00  0.00           C
ATOM    147 2CX1 CYSTA   1      72.172  59.957  81.805  1.00  0.00           C
ATOM    150 3CX1 CYSTA   1      72.252  59.137  80.507  1.00  0.00           C
ATOM    153 4CX1 CYSTA   1      73.692  58.728  80.126  1.00  0.00           C
ATOM    156 5CX1 CYSTA   1      74.352  59.536  79.007  1.00  0.00           C
ATOM    159 6CX1 CYSTA   1      73.572  59.597  77.687  1.00  0.00           C
ATOM    162 7CX1 CYSTA   1      74.412  60.217  76.546  1.00  0.00           C
ATOM    165 8CX1 CYSTA   1      73.602  60.487  75.286  1.00  0.00           C
ATOM    169  N   SER A   2      61.132  74.036  86.476  1.00  0.00           N
ATOM    171  CA  SER A   2      61.402  74.357  87.887  1.00  0.00           C
ATOM    173  CB  SER A   2      60.632  73.277  88.695  1.00  0.00           C
ATOM    176  OG  SER A   2      59.332  73.728  89.086  1.00  0.00           O
ATOM    178  C   SER A   2      62.792  74.466  88.526  1.00  0.00           C
ATOM    179  O   SER A   2      63.582  73.517  88.417  1.00  0.00           O
ATOM    180  N   ALA A   3      63.212  75.577  89.207  1.00  0.00           N
ATOM    182  CA  ALA A   3      62.632  76.917  89.355  1.00  0.00           C
ATOM    184  CB  ALA A   3      62.472  77.298  90.837  1.00  0.00           C
ATOM    188  C   ALA A   3      63.492  78.026  88.746  1.00  0.00           C
ATOM    189  O   ALA A   3      64.712  77.886  88.576  1.00  0.00           O
ATOM    190  N   LEU A   4      62.882  79.167  88.375  1.00  0.00           N
ATOM    192  CA  LEU A   4      63.532  80.328  87.766  1.00  0.00           C
ATOM    194  CB  LEU A   4      62.632  80.907  86.637  1.00  0.00           C
ATOM    197  CG  LEU A   4      63.282  81.838  85.566  1.00  0.00           C
ATOM    199  CD1 LEU A   4      62.222  82.376  84.606  1.00  0.00           C
ATOM    203  CD2 LEU A   4      64.342  81.138  84.727  1.00  0.00           C
ATOM    207  C   LEU A   4      63.792  81.357  88.856  1.00  0.00           C
ATOM    208  O   LEU A   4      63.972  81.017  90.026  1.00  0.00           O
ATOM    209  N   GLN A   5      63.732  82.668  88.505  1.00  0.00           N
ATOM    211  CA  GLN A   5      63.472  83.787  89.396  1.00  0.00           C
ATOM    213  CB  GLN A   5      63.622  85.168  88.687  1.00  0.00           C
ATOM    216  CG  GLN A   5      65.082  85.706  88.536  1.00  0.00           C
ATOM    219  CD  GLN A   5      65.972  85.147  87.426  1.00  0.00           C
ATOM    220  OE1 GLN A   5      67.201  85.137  87.526  1.00  0.00           O
ATOM    221  NE2 GLN A   5      65.392  84.657  86.306  1.00  0.00           N
ATOM    224  C   GLN A   5      62.122  83.626  90.136  1.00  0.00           C
ATOM    225  O   GLN A   5      61.272  82.847  89.716  1.00  0.00           O
ATOM    226  N   GLY A   6      61.852  84.247  91.296  1.00  0.00           N
ATOM    228  CA  GLY A   6      62.372  85.478  91.887  1.00  0.00           C
ATOM    231  C   GLY A   6      63.742  85.536  92.507  1.00  0.00           C
ATOM    232  O   GLY A   6      64.742  84.986  92.057  1.00  0.00           O
ATOM    233  N   THR A   7      63.802  86.317  93.617  1.00  0.00           N
ATOM    235  CA  THR A   7      65.002  86.966  94.146  1.00  0.00           C
ATOM    237  CB  THR A   7      64.592  88.048  95.196  1.00  0.00           C
ATOM    239  OG1 THR A   7      65.312  89.267  95.046  1.00  0.00           O
ATOM    241  CG2 THR A   7      64.742  87.647  96.666  1.00  0.00           C
ATOM    245  C   THR A   7      66.202  86.117  94.606  1.00  0.00           C
ATOM    246  O   THR A   7      67.282  86.698  94.576  1.00  0.00           O
ATOM    247  N   PRO A   8      66.242  84.827  95.026  1.00  0.00           N
ATOM    248  CD  PRO A   8      65.092  84.198  95.646  1.00  0.00           C
ATOM    251  CA  PRO A   8      67.432  84.407  95.777  1.00  0.00           C
ATOM    253  CB  PRO A   8      66.872  84.627  97.186  1.00  0.00           C
ATOM    256  CG  PRO A   8      65.452  84.058  97.125  1.00  0.00           C
ATOM    259  C   PRO A   8      67.812  82.948  95.626  1.00  0.00           C
ATOM    260  O   PRO A   8      67.862  82.236  96.626  1.00  0.00           O
ATOM    261  N   GLN A   9      68.142  82.388  94.456  1.00  0.00           N
ATOM    263  CA  GLN A   9      68.012  82.857  93.085  1.00  0.00           C
ATOM    265  CB  GLN A   9      68.932  84.058  92.686  1.00  0.00           C
ATOM    268  CG  GLN A   9      68.792  84.466  91.187  1.00  0.00           C
ATOM    271  CD  GLN A   9      69.762  85.557  90.696  1.00  0.00           C
ATOM    272  OE1 GLN A   9      69.942  85.767  89.495  1.00  0.00           O
ATOM    273  NE2 GLN A   9      70.412  86.278  91.626  1.00  0.00           N
ATOM    276  C   GLN A   9      68.432  81.658  92.246  1.00  0.00           C
ATOM    277  O   GLN A   9      69.622  81.558  91.966  1.00  0.00           O
ATOM    278  N   PRO A  10      67.552  80.706  91.876  1.00  0.00           N
ATOM    279  CD  PRO A  10      66.252  80.557  92.546  1.00  0.00           C
ATOM    282  CA  PRO A  10      67.952  79.467  91.195  1.00  0.00           C
ATOM    284  CB  PRO A  10      66.702  78.576  91.376  1.00  0.00           C
ATOM    287  CG  PRO A  10      66.122  79.047  92.706  1.00  0.00           C
ATOM    290  C   PRO A  10      68.332  79.587  89.716  1.00  0.00           C
ATOM    291  O   PRO A  10      68.212  78.606  88.997  1.00  0.00           O
ATOM    292  N   ALA A  11      68.822  80.777  89.305  1.00  0.00           N
ATOM    294  CA  ALA A  11      69.352  81.206  88.027  1.00  0.00           C
ATOM    296  CB  ALA A  11      70.882  81.007  88.046  1.00  0.00           C
ATOM    300  C   ALA A  11      68.612  80.737  86.766  1.00  0.00           C
ATOM    301  O   ALA A  11      67.382  80.606  86.786  1.00  0.00           O
ATOM    302  N   PRO A  12      69.272  80.557  85.616  1.00  0.00           N
ATOM    303  CD  PRO A  12      69.882  81.757  85.015  1.00  0.00           C
ATOM    306  CA  PRO A  12      68.622  79.768  84.576  1.00  0.00           C
ATOM    308  CB  PRO A  12      68.132  80.868  83.625  1.00  0.00           C
ATOM    311  CG  PRO A  12      69.312  81.856  83.587  1.00  0.00           C
ATOM    314  C   PRO A  12      69.612  78.757  83.967  1.00  0.00           C
ATOM    315  O   PRO A  12      70.742  79.097  83.636  1.00  0.00           O
ATOM    316  N   PRO A  13      69.122  77.507  83.835  1.00  0.00           N
ATOM    317  CD  PRO A  13      68.032  77.387  82.887  1.00  0.00           C
ATOM    320  CA  PRO A  13      69.932  76.337  83.536  1.00  0.00           C
ATOM    322  CB  PRO A  13      70.072  76.438  82.016  1.00  0.00           C
ATOM    325  CG  PRO A  13      68.672  76.897  81.576  1.00  0.00           C
ATOM    328  C   PRO A  13      71.212  76.017  84.286  1.00  0.00           C
ATOM    329  O   PRO A  13      71.702  76.797  85.085  1.00  0.00           O
ATOM    330  N   VAL A  14      71.772  74.837  83.967  1.00  0.00           N
ATOM    332  CA  VAL A  14      73.182  74.536  84.076  1.00  0.00           C
ATOM    334  CB  VAL A  14      74.092  75.517  83.365  1.00  0.00           C
ATOM    336  CG1 VAL A  14      75.572  75.137  83.547  1.00  0.00           C
ATOM    340  CG2 VAL A  14      73.742  75.477  81.866  1.00  0.00           C
ATOM    344  C   VAL A  14      73.662  74.117  85.436  1.00  0.00           C
ATOM    345  O   VAL A  14      74.172  74.917  86.216  1.00  0.00           O
ATOM    346  N   THR A  15      73.552  72.797  85.737  1.00  0.00           N
ATOM    348  CA  THR A  15      74.232  72.118  86.847  1.00  0.00           C
ATOM    350  CB  THR A  15      75.752  72.118  86.676  1.00  0.00           C
ATOM    352  OG1 THR A  15      76.092  71.577  85.406  1.00  0.00           O
ATOM    354  CG2 THR A  15      76.462  71.228  87.706  1.00  0.00           C
ATOM    358  C   THR A  15      73.742  72.536  88.225  1.00  0.00           C
ATOM    359  O   THR A  15      74.051  71.947  89.266  1.00  0.00           O
ATOM    360  N   ASP A  16      72.852  73.536  88.245  1.00  0.00           N
ATOM    362  CA  ASP A  16      72.072  73.987  89.355  1.00  0.00           C
ATOM    364  CB  ASP A  16      71.662  75.467  89.186  1.00  0.00           C
ATOM    367  CG  ASP A  16      72.752  76.387  89.697  1.00  0.00           C
ATOM    368  OD1 ASP A  16      73.902  75.957  90.007  1.00  0.00           O
ATOM    369  OD2 ASP A  16      72.432  77.597  89.846  1.00  0.00           O
ATOM    370  C   ASP A  16      70.922  73.026  89.566  1.00  0.00           C
ATOM    371  O   ASP A  16      70.372  72.417  88.645  1.00  0.00           O
ATOM    372  N   HIS A  17      70.662  72.737  90.837  1.00  0.00           N
ATOM    374  CA  HIS A  17      70.482  71.377  91.227  1.00  0.00           C
ATOM    376  CB  HIS A  17      71.742  70.807  91.936  1.00  0.00           C
ATOM    379  ND1 HIS A  17      71.942  71.347  94.396  1.00  0.00           N
ATOM    380  CG  HIS A  17      72.222  71.676  93.076  1.00  0.00           C
ATOM    381  CE1 HIS A  17      72.162  72.447  95.077  1.00  0.00           C
ATOM    383  NE2 HIS A  17      72.652  73.427  94.286  1.00  0.00           N
ATOM    385  CD2 HIS A  17      72.722  72.938  93.007  1.00  0.00           C
ATOM    387  C   HIS A  17      69.312  71.387  92.176  1.00  0.00           C
ATOM    388  O   HIS A  17      69.072  72.398  92.846  1.00  0.00           O
ATOM    389  N   PRO A  18      68.552  70.316  92.246  1.00  0.00           N
ATOM    390  CD  PRO A  18      68.492  69.237  91.276  1.00  0.00           C
ATOM    393  CA  PRO A  18      67.521  70.176  93.245  1.00  0.00           C
ATOM    395  CB  PRO A  18      66.722  68.938  92.826  1.00  0.00           C
ATOM    398  CG  PRO A  18      67.672  68.157  91.946  1.00  0.00           C
ATOM    401  C   PRO A  18      68.162  70.066  94.596  1.00  0.00           C
ATOM    402  O   PRO A  18      69.222  69.437  94.727  1.00  0.00           O
ATOM    403  N   GLN A  19      67.552  70.697  95.605  1.00  0.00           N
ATOM    405  CA  GLN A  19      68.092  70.607  96.936  1.00  0.00           C
ATOM    407  CB  GLN A  19      67.661  71.797  97.836  1.00  0.00           C
ATOM    410  CG  GLN A  19      67.852  73.187  97.197  1.00  0.00           C
ATOM    413  CD  GLN A  19      69.292  73.417  96.726  1.00  0.00           C
ATOM    414  OE1 GLN A  19      70.232  73.197  97.496  1.00  0.00           O
ATOM    415  NE2 GLN A  19      69.462  73.868  95.465  1.00  0.00           N
ATOM    418  C   GLN A  19      67.612  69.327  97.566  1.00  0.00           C
ATOM    419  O   GLN A  19      66.472  68.877  97.356  1.00  0.00           O
ATOM    420  N   GLU A  20      68.451  68.697  98.407  1.00  0.00           N
ATOM    422  CA  GLU A  20      67.952  67.688  99.305  1.00  0.00           C
ATOM    424  CB  GLU A  20      69.092  66.947 100.016  1.00  0.00           C
ATOM    427  CG  GLU A  20      68.652  65.768 100.917  1.00  0.00           C
ATOM    430  CD  GLU A  20      69.882  65.147 101.555  1.00  0.00           C
ATOM    431  OE1 GLU A  20      70.962  65.207 100.917  1.00  0.00           O
ATOM    432  OE2 GLU A  20      69.762  64.707 102.736  1.00  0.00           O
ATOM    433  C   GLU A  20      67.032  68.268 100.357  1.00  0.00           C
ATOM    434  O   GLU A  20      67.392  69.127 101.176  1.00  0.00           O
ATOM    435  N   ILE A  21      65.792  67.786 100.376  1.00  0.00           N
ATOM    437  CA  ILE A  21      64.802  68.277 101.295  1.00  0.00           C
ATOM    439  CB  ILE A  21      63.552  68.917 100.697  1.00  0.00           C
ATOM    441  CG2 ILE A  21      63.842  70.417 100.536  1.00  0.00           C
ATOM    445  CG1 ILE A  21      63.182  68.356  99.326  1.00  0.00           C
ATOM    448  CD  ILE A  21      62.392  67.076  99.347  1.00  0.00           C
ATOM    452  C   ILE A  21      64.502  67.228 102.316  1.00  0.00           C
ATOM    453  O   ILE A  21      64.622  66.017 102.096  1.00  0.00           O
ATOM    454  N   ARG A  22      64.212  67.727 103.515  1.00  0.00           N
ATOM    456  CA  ARG A  22      64.132  66.987 104.736  1.00  0.00           C
ATOM    458  CB  ARG A  22      64.472  67.897 105.936  1.00  0.00           C
ATOM    461  CG  ARG A  22      65.882  68.527 105.886  1.00  0.00           C
ATOM    464  CD  ARG A  22      66.132  69.747 104.967  1.00  0.00           C
ATOM    467  NE  ARG A  22      65.142  70.807 105.336  1.00  0.00           N
ATOM    469  CZ  ARG A  22      64.942  71.937 104.646  1.00  0.00           C
ATOM    470  NH1 ARG A  22      65.242  72.076 103.375  1.00  0.00           N
ATOM    473  NH2 ARG A  22      64.422  72.967 105.286  1.00  0.00           N
ATOM    476  C   ARG A  22      62.732  66.467 104.937  1.00  0.00           C
ATOM    477  O   ARG A  22      61.782  66.966 104.326  1.00  0.00           O
ATOM    478  N   ARG A  23      62.572  65.467 105.816  1.00  0.00           N
ATOM    480  CA  ARG A  23      61.342  64.697 105.977  1.00  0.00           C
ATOM    482  CB  ARG A  23      61.582  63.497 106.917  1.00  0.00           C
ATOM    485  CG  ARG A  23      62.622  62.488 106.357  1.00  0.00           C
ATOM    488  CD  ARG A  23      62.212  61.847 105.016  1.00  0.00           C
ATOM    491  NE  ARG A  23      63.242  60.817 104.625  1.00  0.00           N
ATOM    493  CZ  ARG A  23      63.092  59.517 104.895  1.00  0.00           C
ATOM    494  NH1 ARG A  23      62.182  59.077 105.746  1.00  0.00           N
ATOM    497  NH2 ARG A  23      63.842  58.637 104.266  1.00  0.00           N
ATOM    500  C   ARG A  23      60.092  65.497 106.327  1.00  0.00           C
ATOM    501  O   ARG A  23      58.962  65.188 105.956  1.00  0.00           O
ATOM    502  N   ASP A  24      60.282  66.587 107.066  1.00  0.00           N
ATOM    504  CA  ASP A  24      59.322  67.637 107.316  1.00  0.00           C
ATOM    506  CB  ASP A  24      60.012  68.697 108.225  1.00  0.00           C
ATOM    509  CG  ASP A  24      60.892  68.157 109.356  1.00  0.00           C
ATOM    510  OD1 ASP A  24      61.712  67.216 109.195  1.00  0.00           O
ATOM    511  OD2 ASP A  24      60.942  68.926 110.357  1.00  0.00           O
ATOM    512  C   ASP A  24      58.752  68.356 106.076  1.00  0.00           C
ATOM    513  O   ASP A  24      57.552  68.618 105.977  1.00  0.00           O
ATOM    514  N   GLN A  25      59.622  68.716 105.096  1.00  0.00           N
ATOM    516  CA  GLN A  25      59.252  69.257 103.787  1.00  0.00           C
ATOM    518  CB  GLN A  25      60.462  69.856 103.027  1.00  0.00           C
ATOM    521  CG  GLN A  25      61.012  71.176 103.636  1.00  0.00           C
ATOM    524  CD  GLN A  25      60.032  72.356 103.526  1.00  0.00           C
ATOM    525  OE1 GLN A  25      59.092  72.398 102.736  1.00  0.00           O
ATOM    526  NE2 GLN A  25      60.302  73.398 104.356  1.00  0.00           N
ATOM    529  C   GLN A  25      58.572  68.247 102.896  1.00  0.00           C
ATOM    530  O   GLN A  25      57.562  68.517 102.246  1.00  0.00           O
ATOM    531  N   THR A  26      59.102  67.007 102.847  1.00  0.00           N
ATOM    533  CA  THR A  26      58.592  65.937 101.996  1.00  0.00           C
ATOM    535  CB  THR A  26      59.472  64.687 102.017  1.00  0.00           C
ATOM    537  OG1 THR A  26      59.682  64.198 103.326  1.00  0.00           O
ATOM    539  CG2 THR A  26      60.852  65.127 101.586  1.00  0.00           C
ATOM    543  C   THR A  26      57.172  65.547 102.306  1.00  0.00           C
ATOM    544  O   THR A  26      56.342  65.316 101.416  1.00  0.00           O
ATOM    545  N   GLN A  27      56.842  65.507 103.606  1.00  0.00           N
ATOM    547  CA  GLN A  27      55.522  65.246 104.126  1.00  0.00           C
ATOM    549  CB  GLN A  27      55.582  65.207 105.676  1.00  0.00           C
ATOM    552  CG  GLN A  27      54.412  64.417 106.306  1.00  0.00           C
ATOM    555  CD  GLN A  27      54.502  62.907 106.076  1.00  0.00           C
ATOM    556  OE1 GLN A  27      55.432  62.377 105.487  1.00  0.00           O
ATOM    557  NE2 GLN A  27      53.492  62.167 106.586  1.00  0.00           N
ATOM    560  C   GLN A  27      54.492  66.286 103.676  1.00  0.00           C
ATOM    561  O   GLN A  27      53.342  65.978 103.407  1.00  0.00           O
ATOM    562  N   GLY A  28      54.902  67.566 103.547  1.00  0.00           N
ATOM    564  CA  GLY A  28      54.032  68.648 103.097  1.00  0.00           C
ATOM    567  C   GLY A  28      53.722  68.627 101.626  1.00  0.00           C
ATOM    568  O   GLY A  28      52.742  69.227 101.176  1.00  0.00           O
ATOM    569  N   LEU A  29      54.532  67.917 100.807  1.00  0.00           N
ATOM    571  CA  LEU A  29      54.422  67.907  99.366  1.00  0.00           C
ATOM    573  CB  LEU A  29      55.692  68.478  98.676  1.00  0.00           C
ATOM    576  CG  LEU A  29      55.892  70.027  98.757  1.00  0.00           C
ATOM    578  CD1 LEU A  29      54.612  70.838  98.477  1.00  0.00           C
ATOM    582  CD2 LEU A  29      56.522  70.517 100.066  1.00  0.00           C
ATOM    586  C   LEU A  29      54.072  66.507  98.827  1.00  0.00           C
ATOM    587  O   LEU A  29      54.302  65.477  99.456  1.00  0.00           O
ATOM    588  N   GLN A  30      53.412  66.447  97.646  1.00  0.00           N
ATOM    590  CA  GLN A  30      53.082  65.207  96.956  1.00  0.00           C
ATOM    592  CB  GLN A  30      51.572  64.996  96.686  1.00  0.00           C
ATOM    595  CG  GLN A  30      51.292  63.657  95.947  1.00  0.00           C
ATOM    598  CD  GLN A  30      49.822  63.307  95.716  1.00  0.00           C
ATOM    599  OE1 GLN A  30      48.862  63.997  96.076  1.00  0.00           O
ATOM    600  NE2 GLN A  30      49.632  62.148  95.036  1.00  0.00           N
ATOM    603  C   GLN A  30      53.832  65.246  95.646  1.00  0.00           C
ATOM    604  O   GLN A  30      54.072  66.327  95.106  1.00  0.00           O
ATOM    605  N   ARG A  31      54.282  64.087  95.155  1.00  0.00           N
ATOM    607  CA  ARG A  31      55.232  63.997  94.076  1.00  0.00           C
ATOM    609  CB  ARG A  31      56.262  62.897  94.396  1.00  0.00           C
ATOM    612  CG  ARG A  31      55.732  61.507  94.797  1.00  0.00           C
ATOM    615  CD  ARG A  31      55.782  60.497  93.656  1.00  0.00           C
ATOM    618  NE  ARG A  31      55.552  59.127  94.226  1.00  0.00           N
ATOM    620  CZ  ARG A  31      55.642  58.008  93.526  1.00  0.00           C
ATOM    621  NH1 ARG A  31      55.862  57.967  92.236  1.00  0.00           N
ATOM    624  NH2 ARG A  31      55.492  56.867  94.137  1.00  0.00           N
ATOM    627  C   ARG A  31      54.592  63.767  92.726  1.00  0.00           C
ATOM    628  O   ARG A  31      53.502  63.228  92.606  1.00  0.00           O
ATOM    629  N   ILE A  32      55.292  64.198  91.666  1.00  0.00           N
ATOM    631  CA  ILE A  32      54.952  63.837  90.296  1.00  0.00           C
ATOM    633  CB  ILE A  32      55.392  64.917  89.296  1.00  0.00           C
ATOM    635  CG2 ILE A  32      54.732  66.267  89.676  1.00  0.00           C
ATOM    639  CG1 ILE A  32      56.922  65.087  89.055  1.00  0.00           C
ATOM    642  CD  ILE A  32      57.762  65.588  90.247  1.00  0.00           C
ATOM    646  C   ILE A  32      55.532  62.457  89.945  1.00  0.00           C
ATOM    647  O   ILE A  32      54.892  61.637  89.296  1.00  0.00           O
ATOM    648  N   GLY A  33      56.762  62.148  90.426  1.00  0.00           N
ATOM    650  CA  GLY A  33      57.452  60.927  90.015  1.00  0.00           C
ATOM    653  C   GLY A  33      58.502  60.487  90.986  1.00  0.00           C
ATOM    654  O   GLY A  33      58.952  61.246  91.847  1.00  0.00           O
ATOM    655  N   SER A  34      58.902  59.207  90.917  1.00  0.00           N
ATOM    657  CA  SER A  34      59.912  58.647  91.816  1.00  0.00           C
ATOM    659  CB  SER A  34      59.372  57.677  92.896  1.00  0.00           C
ATOM    662  OG  SER A  34      58.542  56.637  92.367  1.00  0.00           O
ATOM    664  C   SER A  34      60.982  57.927  91.047  1.00  0.00           C
ATOM    665  O   SER A  34      60.722  56.927  90.376  1.00  0.00           O
ATOM    666  N   VAL A  35      62.212  58.427  91.156  1.00  0.00           N
ATOM    668  CA  VAL A  35      63.342  58.037  90.346  1.00  0.00           C
ATOM    670  CB  VAL A  35      64.112  59.277  89.886  1.00  0.00           C
ATOM    672  CG1 VAL A  35      65.472  58.917  89.257  1.00  0.00           C
ATOM    676  CG2 VAL A  35      63.242  60.037  88.867  1.00  0.00           C
ATOM    680  C   VAL A  35      64.192  57.106  91.156  1.00  0.00           C
ATOM    681  O   VAL A  35      64.372  57.277  92.367  1.00  0.00           O
ATOM    682  N   SER A  36      64.752  56.067  90.507  1.00  0.00           N
ATOM    684  CA  SER A  36      65.712  55.177  91.125  1.00  0.00           C
ATOM    686  CB  SER A  36      65.172  53.728  91.346  1.00  0.00           C
ATOM    689  OG  SER A  36      64.312  53.668  92.477  1.00  0.00           O
ATOM    691  C   SER A  36      66.992  55.167  90.317  1.00  0.00           C
ATOM    692  O   SER A  36      67.022  55.517  89.137  1.00  0.00           O
ATOM    693  N   THR A  37      68.112  54.807  90.956  1.00  0.00           N
ATOM    695  CA  THR A  37      69.422  54.747  90.326  1.00  0.00           C
ATOM    697  CB  THR A  37      70.222  56.057  90.486  1.00  0.00           C
ATOM    699  OG1 THR A  37      71.192  56.176  89.456  1.00  0.00           O
ATOM    701  CG2 THR A  37      70.882  56.246  91.847  1.00  0.00           C
ATOM    705  C   THR A  37      70.161  53.587  90.956  1.00  0.00           C
ATOM    706  O   THR A  37      69.832  53.187  92.076  1.00  0.00           O
ATOM    707  N   MET A  38      71.162  53.017  90.266  1.00  0.00           N
ATOM    709  CA  MET A  38      71.962  51.917  90.766  1.00  0.00           C
ATOM    711  CB  MET A  38      71.882  50.648  89.875  1.00  0.00           C
ATOM    714  CG  MET A  38      70.462  50.048  89.776  1.00  0.00           C
ATOM    717  SD  MET A  38      70.412  48.447  88.905  1.00  0.00           S
ATOM    718  CE  MET A  38      68.622  48.227  89.026  1.00  0.00           C
ATOM    722  C   MET A  38      73.412  52.356  90.816  1.00  0.00           C
ATOM    723  O   MET A  38      73.942  52.917  89.867  1.00  0.00           O
ATOM    724  N   VAL A  39      74.062  52.106  91.966  1.00  0.00           N
ATOM    726  CA  VAL A  39      75.392  52.607  92.276  1.00  0.00           C
ATOM    728  CB  VAL A  39      75.382  53.977  92.957  1.00  0.00           C
ATOM    730  CG1 VAL A  39      75.102  55.087  91.926  1.00  0.00           C
ATOM    734  CG2 VAL A  39      74.342  53.997  94.086  1.00  0.00           C
ATOM    738  C   VAL A  39      76.092  51.637  93.206  1.00  0.00           C
ATOM    739  O   VAL A  39      75.502  50.757  93.835  1.00  0.00           O
ATOM    740  N   ARG A  40      77.422  51.767  93.346  1.00  0.00           N
ATOM    742  CA  ARG A  40      78.112  51.106  94.436  1.00  0.00           C
ATOM    744  CB  ARG A  40      78.852  49.848  93.896  1.00  0.00           C
ATOM    747  CG  ARG A  40      80.042  50.137  92.957  1.00  0.00           C
ATOM    750  CD  ARG A  40      80.672  48.876  92.356  1.00  0.00           C
ATOM    753  NE  ARG A  40      79.712  48.247  91.396  1.00  0.00           N
ATOM    755  CZ  ARG A  40      79.452  48.717  90.196  1.00  0.00           C
ATOM    756  NH1 ARG A  40      80.112  49.707  89.657  1.00  0.00           N
ATOM    759  NH2 ARG A  40      78.442  48.247  89.506  1.00  0.00           N
ATOM    762  C   ARG A  40      79.072  51.997  95.166  1.00  0.00           C
ATOM    763  O   ARG A  40      79.532  51.637  96.246  1.00  0.00           O
ATOM    764  N   GLY A  41      79.362  53.197  94.615  1.00  0.00           N
ATOM    766  CA  GLY A  41      80.512  54.017  94.966  1.00  0.00           C
ATOM    769  C   GLY A  41      80.542  54.576  96.356  1.00  0.00           C
ATOM    770  O   GLY A  41      81.612  54.648  96.966  1.00  0.00           O
ATOM    771  N   SER A  42      79.392  55.017  96.896  1.00  0.00           N
ATOM    773  CA  SER A  42      79.332  55.937  98.016  1.00  0.00           C
ATOM    775  CB  SER A  42      80.232  57.216  97.805  1.00  0.00           C
ATOM    778  OG  SER A  42      80.242  58.097  98.927  1.00  0.00           O
ATOM    780  C   SER A  42      77.902  56.438  98.116  1.00  0.00           C
ATOM    781  O   SER A  42      77.212  56.477  97.106  1.00  0.00           O
ATOM    782  N   PRO A  43      77.382  56.817  99.277  1.00  0.00           N
ATOM    783  CD  PRO A  43      77.842  56.347 100.576  1.00  0.00           C
ATOM    786  CA  PRO A  43      76.072  57.447  99.356  1.00  0.00           C
ATOM    788  CB  PRO A  43      75.712  57.397 100.856  1.00  0.00           C
ATOM    791  CG  PRO A  43      77.052  57.177 101.567  1.00  0.00           C
ATOM    794  C   PRO A  43      76.072  58.847  98.787  1.00  0.00           C
ATOM    795  O   PRO A  43      75.202  59.137  97.976  1.00  0.00           O
ATOM    796  N   ASP A  44      77.042  59.716  99.117  1.00  0.00           N
ATOM    798  CA  ASP A  44      77.132  61.077  98.606  1.00  0.00           C
ATOM    800  CB  ASP A  44      78.352  61.797  99.237  1.00  0.00           C
ATOM    803  CG  ASP A  44      78.302  61.887 100.767  1.00  0.00           C
ATOM    804  OD1 ASP A  44      77.271  61.617 101.416  1.00  0.00           O
ATOM    805  OD2 ASP A  44      79.342  62.317 101.327  1.00  0.00           O
ATOM    806  C   ASP A  44      77.232  61.157  97.066  1.00  0.00           C
ATOM    807  O   ASP A  44      76.732  62.097  96.436  1.00  0.00           O
ATOM    808  N   ASP A  45      77.882  60.157  96.416  1.00  0.00           N
ATOM    810  CA  ASP A  45      77.872  59.926  94.977  1.00  0.00           C
ATOM    812  CB  ASP A  45      78.842  58.746  94.736  1.00  0.00           C
ATOM    815  CG  ASP A  45      79.242  58.507  93.286  1.00  0.00           C
ATOM    816  OD1 ASP A  45      79.352  59.497  92.526  1.00  0.00           O
ATOM    817  OD2 ASP A  45      79.652  57.348  93.016  1.00  0.00           O
ATOM    818  C   ASP A  45      76.482  59.637  94.396  1.00  0.00           C
ATOM    819  O   ASP A  45      76.032  60.247  93.426  1.00  0.00           O
ATOM    820  N   ALA A  46      75.712  58.746  95.066  1.00  0.00           N
ATOM    822  CA  ALA A  46      74.332  58.447  94.746  1.00  0.00           C
ATOM    824  CB  ALA A  46      73.792  57.367  95.696  1.00  0.00           C
ATOM    828  C   ALA A  46      73.422  59.657  94.826  1.00  0.00           C
ATOM    829  O   ALA A  46      72.612  59.907  93.936  1.00  0.00           O
ATOM    830  N   LEU A  47      73.562  60.487  95.886  1.00  0.00           N
ATOM    832  CA  LEU A  47      72.822  61.727  96.055  1.00  0.00           C
ATOM    834  CB  LEU A  47      73.162  62.418  97.406  1.00  0.00           C
ATOM    837  CG  LEU A  47      72.902  61.537  98.645  1.00  0.00           C
ATOM    839  CD1 LEU A  47      73.102  62.286  99.967  1.00  0.00           C
ATOM    843  CD2 LEU A  47      71.512  60.907  98.596  1.00  0.00           C
ATOM    847  C   LEU A  47      73.022  62.717  94.937  1.00  0.00           C
ATOM    848  O   LEU A  47      72.082  63.307  94.426  1.00  0.00           O
ATOM    849  N   ALA A  48      74.272  62.897  94.487  1.00  0.00           N
ATOM    851  CA  ALA A  48      74.592  63.648  93.296  1.00  0.00           C
ATOM    853  CB  ALA A  48      76.112  63.736  93.196  1.00  0.00           C
ATOM    857  C   ALA A  48      73.992  63.107  92.006  1.00  0.00           C
ATOM    858  O   ALA A  48      73.442  63.847  91.187  1.00  0.00           O
ATOM    859  N   GLU A  49      73.982  61.767  91.816  1.00  0.00           N
ATOM    861  CA  GLU A  49      73.212  61.176  90.745  1.00  0.00           C
ATOM    863  CB  GLU A  49      73.402  59.648  90.616  1.00  0.00           C
ATOM    866  CG  GLU A  49      74.822  59.227  90.176  1.00  0.00           C
ATOM    869  CD  GLU A  49      74.852  57.747  89.786  1.00  0.00           C
ATOM    870  OE1 GLU A  49      73.762  57.167  89.587  1.00  0.00           O
ATOM    871  OE2 GLU A  49      75.982  57.216  89.657  1.00  0.00           O
ATOM    872  C   GLU A  49      71.722  61.457  90.816  1.00  0.00           C
ATOM    873  O   GLU A  49      71.112  61.797  89.797  1.00  0.00           O
ATOM    874  N   ILE A  50      71.102  61.407  92.016  1.00  0.00           N
ATOM    876  CA  ILE A  50      69.732  61.857  92.236  1.00  0.00           C
ATOM    878  CB  ILE A  50      69.202  61.597  93.656  1.00  0.00           C
ATOM    880  CG2 ILE A  50      67.752  62.117  93.796  1.00  0.00           C
ATOM    884  CG1 ILE A  50      69.242  60.097  94.076  1.00  0.00           C
ATOM    887  CD  ILE A  50      68.502  59.127  93.146  1.00  0.00           C
ATOM    891  C   ILE A  50      69.552  63.326  91.847  1.00  0.00           C
ATOM    892  O   ILE A  50      68.602  63.676  91.156  1.00  0.00           O
ATOM    893  N   LYS A  51      70.502  64.217  92.206  1.00  0.00           N
ATOM    895  CA  LYS A  51      70.512  65.597  91.766  1.00  0.00           C
ATOM    897  CB  LYS A  51      71.722  66.356  92.375  1.00  0.00           C
ATOM    900  CG  LYS A  51      71.622  66.477  93.896  1.00  0.00           C
ATOM    903  CD  LYS A  51      72.922  66.927  94.576  1.00  0.00           C
ATOM    906  CE  LYS A  51      72.801  68.398  94.986  1.00  0.00           C
ATOM    909  NZ  LYS A  51      73.862  68.798  95.896  1.00  0.00           N
ATOM    913  C   LYS A  51      70.532  65.826  90.266  1.00  0.00           C
ATOM    914  O   LYS A  51      69.701  66.566  89.727  1.00  0.00           O
ATOM    915  N   ALA A  52      71.432  65.147  89.527  1.00  0.00           N
ATOM    917  CA  ALA A  52      71.512  65.237  88.076  1.00  0.00           C
ATOM    919  CB  ALA A  52      72.732  64.456  87.577  1.00  0.00           C
ATOM    923  C   ALA A  52      70.282  64.728  87.346  1.00  0.00           C
ATOM    924  O   ALA A  52      69.722  65.377  86.456  1.00  0.00           O
ATOM    925  N   LYS A  53      69.782  63.548  87.766  1.00  0.00           N
ATOM    927  CA  LYS A  53      68.552  62.957  87.286  1.00  0.00           C
ATOM    929  CB  LYS A  53      68.332  61.558  87.936  1.00  0.00           C
ATOM    932  CG  LYS A  53      69.252  60.438  87.406  1.00  0.00           C
ATOM    935  CD  LYS A  53      68.982  59.117  88.167  1.00  0.00           C
ATOM    938  CE  LYS A  53      69.512  57.797  87.577  1.00  0.00           C
ATOM    941  NZ  LYS A  53      69.142  57.597  86.166  1.00  0.00           N
ATOM    945  C   LYS A  53      67.322  63.816  87.526  1.00  0.00           C
ATOM    946  O   LYS A  53      66.432  63.957  86.686  1.00  0.00           O
ATOM    947  N   ALA A  54      67.232  64.417  88.727  1.00  0.00           N
ATOM    949  CA  ALA A  54      66.072  65.147  89.146  1.00  0.00           C
ATOM    951  CB  ALA A  54      66.112  65.217  90.676  1.00  0.00           C
ATOM    955  C   ALA A  54      65.902  66.507  88.496  1.00  0.00           C
ATOM    956  O   ALA A  54      64.771  66.927  88.245  1.00  0.00           O
ATOM    957  N   VAL A  55      67.002  67.187  88.116  1.00  0.00           N
ATOM    959  CA  VAL A  55      66.882  68.398  87.326  1.00  0.00           C
ATOM    961  CB  VAL A  55      68.112  69.307  87.437  1.00  0.00           C
ATOM    963  CG1 VAL A  55      69.272  68.926  86.507  1.00  0.00           C
ATOM    967  CG2 VAL A  55      67.642  70.768  87.266  1.00  0.00           C
ATOM    971  C   VAL A  55      66.542  68.097  85.865  1.00  0.00           C
ATOM    972  O   VAL A  55      65.922  68.907  85.176  1.00  0.00           O
ATOM    973  N   ALA A  56      66.862  66.897  85.336  1.00  0.00           N
ATOM    975  CA  ALA A  56      66.392  66.457  84.026  1.00  0.00           C
ATOM    977  CB  ALA A  56      67.002  65.066  83.736  1.00  0.00           C
ATOM    981  C   ALA A  56      64.872  66.356  83.936  1.00  0.00           C
ATOM    982  O   ALA A  56      64.202  66.897  83.036  1.00  0.00           O
ATOM    983  N   ALA A  57      64.292  65.716  84.966  1.00  0.00           N
ATOM    985  CA  ALA A  57      62.882  65.467  85.146  1.00  0.00           C
ATOM    987  CB  ALA A  57      62.682  64.518  86.335  1.00  0.00           C
ATOM    991  C   ALA A  57      62.072  66.747  85.296  1.00  0.00           C
ATOM    992  O   ALA A  57      60.962  66.827  84.797  1.00  0.00           O
ATOM    993  N   LYS A  58      62.662  67.777  85.947  1.00  0.00           N
ATOM    995  CA  LYS A  58      62.042  69.066  86.216  1.00  0.00           C
ATOM    997  CB  LYS A  58      61.162  69.687  85.106  1.00  0.00           C
ATOM   1000  CG  LYS A  58      62.062  70.077  83.936  1.00  0.00           C
ATOM   1003  CD  LYS A  58      61.322  70.377  82.626  1.00  0.00           C
ATOM   1006  CE  LYS A  58      60.772  69.127  81.946  1.00  0.00           C
ATOM   1009  NZ  LYS A  58      61.872  68.157  81.707  1.00  0.00           N
ATOM   1013  C   LYS A  58      61.442  69.127  87.577  1.00  0.00           C
ATOM   1014  O   LYS A  58      60.372  69.697  87.796  1.00  0.00           O
ATOM   1015  N   ALA A  59      62.182  68.548  88.526  1.00  0.00           N
ATOM   1017  CA  ALA A  59      61.972  68.707  89.926  1.00  0.00           C
ATOM   1019  CB  ALA A  59      62.332  67.387  90.585  1.00  0.00           C
ATOM   1023  C   ALA A  59      62.862  69.807  90.457  1.00  0.00           C
ATOM   1024  O   ALA A  59      64.012  69.947  90.046  1.00  0.00           O
ATOM   1025  N   ASP A  60      62.322  70.597  91.386  1.00  0.00           N
ATOM   1027  CA  ASP A  60      62.992  71.566  92.216  1.00  0.00           C
ATOM   1029  CB  ASP A  60      61.902  72.417  92.916  1.00  0.00           C
ATOM   1032  CG  ASP A  60      61.262  73.447  92.016  1.00  0.00           C
ATOM   1033  OD1 ASP A  60      60.062  73.356  91.686  1.00  0.00           O
ATOM   1034  OD2 ASP A  60      62.032  74.367  91.646  1.00  0.00           O
ATOM   1035  C   ASP A  60      63.802  70.877  93.316  1.00  0.00           C
ATOM   1036  O   ASP A  60      64.742  71.417  93.886  1.00  0.00           O
ATOM   1037  N   TYR A  61      63.392  69.637  93.695  1.00  0.00           N
ATOM   1039  CA  TYR A  61      63.792  69.036  94.945  1.00  0.00           C
ATOM   1041  CB  TYR A  61      62.872  69.497  96.096  1.00  0.00           C
ATOM   1044  CG  TYR A  61      62.902  70.978  96.335  1.00  0.00           C
ATOM   1045  CD1 TYR A  61      64.032  71.577  96.906  1.00  0.00           C
ATOM   1047  CE1 TYR A  61      64.092  72.967  97.087  1.00  0.00           C
ATOM   1049  CZ  TYR A  61      63.002  73.767  96.715  1.00  0.00           C
ATOM   1050  OH  TYR A  61      63.002  75.167  96.917  1.00  0.00           O
ATOM   1052  CD2 TYR A  61      61.812  71.776  95.986  1.00  0.00           C
ATOM   1054  CE2 TYR A  61      61.872  73.167  96.156  1.00  0.00           C
ATOM   1056  C   TYR A  61      63.722  67.507  94.956  1.00  0.00           C
ATOM   1057  O   TYR A  61      63.012  66.907  94.146  1.00  0.00           O
ATOM   1058  N   TYR A  62      64.432  66.847  95.907  1.00  0.00           N
ATOM   1060  CA  TYR A  62      64.382  65.397  96.005  1.00  0.00           C
ATOM   1062  CB  TYR A  62      65.512  64.687  95.196  1.00  0.00           C
ATOM   1065  CG  TYR A  62      66.892  64.917  95.766  1.00  0.00           C
ATOM   1066  CD1 TYR A  62      67.622  66.048  95.376  1.00  0.00           C
ATOM   1068  CE1 TYR A  62      68.902  66.277  95.875  1.00  0.00           C
ATOM   1070  CZ  TYR A  62      69.512  65.357  96.726  1.00  0.00           C
ATOM   1071  OH  TYR A  62      70.822  65.607  97.176  1.00  0.00           O
ATOM   1073  CD2 TYR A  62      67.502  63.997  96.656  1.00  0.00           C
ATOM   1075  CE2 TYR A  62      68.802  64.217  97.136  1.00  0.00           C
ATOM   1077  C   TYR A  62      64.412  64.877  97.445  1.00  0.00           C
ATOM   1078  O   TYR A  62      64.902  65.507  98.386  1.00  0.00           O
ATOM   1079  N   VAL A  63      63.882  63.648  97.607  1.00  0.00           N
ATOM   1081  CA  VAL A  63      63.872  62.847  98.816  1.00  0.00           C
ATOM   1083  CB  VAL A  63      62.482  62.327  99.195  1.00  0.00           C
ATOM   1085  CG1 VAL A  63      62.462  61.937 100.686  1.00  0.00           C
ATOM   1089  CG2 VAL A  63      61.462  63.417  98.876  1.00  0.00           C
ATOM   1093  C   VAL A  63      64.652  61.607  98.536  1.00  0.00           C
ATOM   1094  O   VAL A  63      64.492  61.027  97.456  1.00  0.00           O
ATOM   1095  N   VAL A  64      65.452  61.098  99.487  1.00  0.00           N
ATOM   1097  CA  VAL A  64      65.832  59.697  99.447  1.00  0.00           C
ATOM   1099  CB  VAL A  64      67.302  59.466  99.736  1.00  0.00           C
ATOM   1101  CG1 VAL A  64      67.661  57.977  99.566  1.00  0.00           C
ATOM   1105  CG2 VAL A  64      68.092  60.297  98.706  1.00  0.00           C
ATOM   1109  C   VAL A  64      64.932  58.868 100.347  1.00  0.00           C
ATOM   1110  O   VAL A  64      64.852  59.037 101.567  1.00  0.00           O
ATOM   1111  N   VAL A  65      64.162  57.947  99.716  1.00  0.00           N
ATOM   1113  CA  VAL A  65      63.252  57.047 100.417  1.00  0.00           C
ATOM   1115  CB  VAL A  65      62.442  56.238  99.417  1.00  0.00           C
ATOM   1117  CG1 VAL A  65      61.432  55.308 100.126  1.00  0.00           C
ATOM   1121  CG2 VAL A  65      61.692  57.227  98.515  1.00  0.00           C
ATOM   1125  C   VAL A  65      63.972  56.087 101.346  1.00  0.00           C
ATOM   1126  O   VAL A  65      63.622  55.927 102.516  1.00  0.00           O
ATOM   1127  N   MET A  66      65.032  55.467 100.796  1.00  0.00           N
ATOM   1129  CA  MET A  66      65.622  54.247 101.316  1.00  0.00           C
ATOM   1131  CB  MET A  66      64.602  53.107 101.617  1.00  0.00           C
ATOM   1134  CG  MET A  66      65.252  51.797 102.146  1.00  0.00           C
ATOM   1137  SD  MET A  66      64.112  50.457 102.596  1.00  0.00           S
ATOM   1138  CE  MET A  66      63.612  50.017 100.907  1.00  0.00           C
ATOM   1142  C   MET A  66      66.602  53.767 100.257  1.00  0.00           C
ATOM   1143  O   MET A  66      66.411  53.997  99.055  1.00  0.00           O
ATOM   1144  N   VAL A  67      67.692  53.127 100.697  1.00  0.00           N
ATOM   1146  CA  VAL A  67      68.632  52.397  99.876  1.00  0.00           C
ATOM   1148  CB  VAL A  67      70.032  52.997  99.956  1.00  0.00           C
ATOM   1150  CG1 VAL A  67      70.052  54.337  99.207  1.00  0.00           C
ATOM   1154  CG2 VAL A  67      70.452  53.227 101.416  1.00  0.00           C
ATOM   1158  C   VAL A  67      68.632  50.947 100.326  1.00  0.00           C
ATOM   1159  O   VAL A  67      68.412  50.677 101.516  1.00  0.00           O
ATOM   1160  N   ASP A  68      68.782  50.007  99.377  1.00  0.00           N
ATOM   1162  CA  ASP A  68      68.582  48.587  99.576  1.00  0.00           C
ATOM   1164  CB  ASP A  68      67.062  48.267  99.596  1.00  0.00           C
ATOM   1167  CG  ASP A  68      66.692  46.857 100.016  1.00  0.00           C
ATOM   1168  OD1 ASP A  68      67.452  46.207 100.786  1.00  0.00           O
ATOM   1169  OD2 ASP A  68      65.562  46.457  99.646  1.00  0.00           O
ATOM   1170  C   ASP A  68      69.342  47.877  98.447  1.00  0.00           C
ATOM   1171  O   ASP A  68      69.792  48.507  97.496  1.00  0.00           O
ATOM   1172  N   GLU A  69      69.582  46.547  98.526  1.00  0.00           N
ATOM   1174  CA  GLU A  69      70.772  45.947  97.917  1.00  0.00           C
ATOM   1176  CB  GLU A  69      71.452  44.918  98.886  1.00  0.00           C
ATOM   1179  CG  GLU A  69      72.402  45.557  99.956  1.00  0.00           C
ATOM   1182  CD  GLU A  69      73.902  45.367  99.716  1.00  0.00           C
ATOM   1183  OE1 GLU A  69      74.482  45.856  98.717  1.00  0.00           O
ATOM   1184  OE2 GLU A  69      74.552  44.716 100.597  1.00  0.00           O
ATOM   1185  C   GLU A  69      70.582  45.347  96.507  1.00  0.00           C
ATOM   1186  O   GLU A  69      71.332  44.457  96.136  1.00  0.00           O
ATOM   1187  N   THR A  70      69.622  45.807  95.676  1.00  0.00           N
ATOM   1189  CA  THR A  70      69.322  45.347  94.286  1.00  0.00           C
ATOM   1191  CB  THR A  70      70.012  46.047  93.085  1.00  0.00           C
ATOM   1193  OG1 THR A  70      70.132  47.447  93.237  1.00  0.00           O
ATOM   1195  CG2 THR A  70      69.222  45.867  91.786  1.00  0.00           C
ATOM   1199  C   THR A  70      69.452  43.837  94.055  1.00  0.00           C
ATOM   1200  O   THR A  70      70.132  43.367  93.146  1.00  0.00           O
ATOM   1201  N   ILE A  71      68.842  43.008  94.916  1.00  0.00           N
ATOM   1203  CA  ILE A  71      68.982  41.547  94.906  1.00  0.00           C
ATOM   1205  CB  ILE A  71      68.712  40.786  93.587  1.00  0.00           C
ATOM   1207  CG2 ILE A  71      67.572  41.446  92.766  1.00  0.00           C
ATOM   1211  CG1 ILE A  71      68.322  39.307  93.876  1.00  0.00           C
ATOM   1214  CD  ILE A  71      69.452  38.297  93.676  1.00  0.00           C
ATOM   1218  C   ILE A  71      70.312  41.067  95.507  1.00  0.00           C
ATOM   1219  O   ILE A  71      70.342  40.308  96.467  1.00  0.00           O
ATOM   1220  N   VAL A  72      71.442  41.487  94.906  1.00  0.00           N
ATOM   1222  CA  VAL A  72      72.762  40.937  95.136  1.00  0.00           C
ATOM   1224  CB  VAL A  72      73.462  40.627  93.816  1.00  0.00           C
ATOM   1226  CG1 VAL A  72      74.972  40.387  94.016  1.00  0.00           C
ATOM   1230  CG2 VAL A  72      72.801  39.396  93.176  1.00  0.00           C
ATOM   1234  C   VAL A  72      73.592  41.907  95.936  1.00  0.00           C
ATOM   1235  O   VAL A  72      73.792  43.047  95.516  1.00  0.00           O
ATOM   1236  N   THR A  73      74.152  41.477  97.087  1.00  0.00           N
ATOM   1238  CA  THR A  73      74.912  42.367  97.957  1.00  0.00           C
ATOM   1240  CB  THR A  73      75.392  41.758  99.266  1.00  0.00           C
ATOM   1242  OG1 THR A  73      76.212  40.617  99.076  1.00  0.00           O
ATOM   1244  CG2 THR A  73      74.172  41.337 100.086  1.00  0.00           C
ATOM   1248  C   THR A  73      76.112  42.967  97.255  1.00  0.00           C
ATOM   1249  O   THR A  73      76.882  42.286  96.596  1.00  0.00           O
ATOM   1250  N   GLY A  74      76.292  44.287  97.386  1.00  0.00           N
ATOM   1252  CA  GLY A  74      77.412  44.967  96.736  1.00  0.00           C
ATOM   1255  C   GLY A  74      77.012  45.547  95.426  1.00  0.00           C
ATOM   1256  O   GLY A  74      77.842  46.077  94.697  1.00  0.00           O
ATOM   1257  N   GLN A  75      75.722  45.467  95.085  1.00  0.00           N
ATOM   1259  CA  GLN A  75      75.152  46.287  94.055  1.00  0.00           C
ATOM   1261  CB  GLN A  75      74.972  45.487  92.757  1.00  0.00           C
ATOM   1264  CG  GLN A  75      74.362  46.347  91.637  1.00  0.00           C
ATOM   1267  CD  GLN A  75      75.282  47.527  91.335  1.00  0.00           C
ATOM   1268  OE1 GLN A  75      76.492  47.377  91.145  1.00  0.00           O
ATOM   1269  NE2 GLN A  75      74.712  48.757  91.335  1.00  0.00           N
ATOM   1272  C   GLN A  75      73.812  46.817  94.506  1.00  0.00           C
ATOM   1273  O   GLN A  75      72.792  46.147  94.396  1.00  0.00           O
ATOM   1274  N   TRP A  76      73.742  48.078  94.966  1.00  0.00           N
ATOM   1276  CA  TRP A  76      72.602  48.637  95.646  1.00  0.00           C
ATOM   1278  CB  TRP A  76      72.912  49.077  97.115  1.00  0.00           C
ATOM   1281  CG  TRP A  76      74.012  50.058  97.367  1.00  0.00           C
ATOM   1282  CD1 TRP A  76      75.282  49.707  97.726  1.00  0.00           C
ATOM   1284  NE1 TRP A  76      76.082  50.817  97.805  1.00  0.00           N
ATOM   1286  CE2 TRP A  76      75.312  51.927  97.646  1.00  0.00           C
ATOM   1287  CD2 TRP A  76      73.982  51.497  97.386  1.00  0.00           C
ATOM   1288  CE3 TRP A  76      72.972  52.437  97.255  1.00  0.00           C
ATOM   1290  CZ3 TRP A  76      73.292  53.787  97.367  1.00  0.00           C
ATOM   1292  CZ2 TRP A  76      75.632  53.267  97.736  1.00  0.00           C
ATOM   1294  CH2 TRP A  76      74.602  54.197  97.607  1.00  0.00           C
ATOM   1296  C   TRP A  76      72.022  49.747  94.805  1.00  0.00           C
ATOM   1297  O   TRP A  76      72.602  50.207  93.816  1.00  0.00           O
ATOM   1298  N   TYR A  77      70.802  50.147  95.166  1.00  0.00           N
ATOM   1300  CA  TYR A  77      70.042  51.157  94.466  1.00  0.00           C
ATOM   1302  CB  TYR A  77      68.752  50.627  93.746  1.00  0.00           C
ATOM   1305  CG  TYR A  77      67.682  50.017  94.636  1.00  0.00           C
ATOM   1306  CD1 TYR A  77      66.422  50.627  94.816  1.00  0.00           C
ATOM   1308  CE1 TYR A  77      65.402  49.957  95.507  1.00  0.00           C
ATOM   1310  CZ  TYR A  77      65.612  48.668  96.026  1.00  0.00           C
ATOM   1311  OH  TYR A  77      64.582  47.947  96.666  1.00  0.00           O
ATOM   1313  CD2 TYR A  77      67.872  48.738  95.176  1.00  0.00           C
ATOM   1315  CE2 TYR A  77      66.862  48.078  95.875  1.00  0.00           C
ATOM   1317  C   TYR A  77      69.682  52.227  95.457  1.00  0.00           C
ATOM   1318  O   TYR A  77      69.612  51.987  96.666  1.00  0.00           O
ATOM   1319  N   SER A  78      69.402  53.437  94.956  1.00  0.00           N
ATOM   1321  CA  SER A  78      68.662  54.417  95.737  1.00  0.00           C
ATOM   1323  CB  SER A  78      69.432  55.727  96.106  1.00  0.00           C
ATOM   1326  OG  SER A  78      69.882  56.517  95.007  1.00  0.00           O
ATOM   1328  C   SER A  78      67.352  54.687  95.046  1.00  0.00           C
ATOM   1329  O   SER A  78      67.292  54.967  93.856  1.00  0.00           O
ATOM   1330  N   GLN A  79      66.242  54.576  95.807  1.00  0.00           N
ATOM   1332  CA  GLN A  79      64.962  55.097  95.367  1.00  0.00           C
ATOM   1334  CB  GLN A  79      63.742  54.207  95.706  1.00  0.00           C
ATOM   1337  CG  GLN A  79      62.382  54.757  95.206  1.00  0.00           C
ATOM   1340  CD  GLN A  79      61.222  53.837  95.597  1.00  0.00           C
ATOM   1341  OE1 GLN A  79      61.402  52.837  96.296  1.00  0.00           O
ATOM   1342  NE2 GLN A  79      59.992  54.167  95.126  1.00  0.00           N
ATOM   1345  C   GLN A  79      64.762  56.427  96.026  1.00  0.00           C
ATOM   1346  O   GLN A  79      64.992  56.627  97.227  1.00  0.00           O
ATOM   1347  N   ALA A  80      64.292  57.387  95.226  1.00  0.00           N
ATOM   1349  CA  ALA A  80      64.102  58.738  95.637  1.00  0.00           C
ATOM   1351  CB  ALA A  80      65.182  59.597  94.937  1.00  0.00           C
ATOM   1355  C   ALA A  80      62.682  59.107  95.266  1.00  0.00           C
ATOM   1356  O   ALA A  80      62.022  58.398  94.506  1.00  0.00           O
ATOM   1357  N   ILE A  81      62.172  60.227  95.796  1.00  0.00           N
ATOM   1359  CA  ILE A  81      60.962  60.877  95.317  1.00  0.00           C
ATOM   1361  CB  ILE A  81      59.822  60.957  96.356  1.00  0.00           C
ATOM   1363  CG2 ILE A  81      59.062  62.307  96.306  1.00  0.00           C
ATOM   1367  CG1 ILE A  81      58.812  59.817  96.125  1.00  0.00           C
ATOM   1370  CD  ILE A  81      59.322  58.457  96.586  1.00  0.00           C
ATOM   1374  C   ILE A  81      61.372  62.257  94.826  1.00  0.00           C
ATOM   1375  O   ILE A  81      62.252  62.877  95.426  1.00  0.00           O
ATOM   1376  N   LEU A  82      60.782  62.757  93.716  1.00  0.00           N
ATOM   1378  CA  LEU A  82      61.052  64.107  93.256  1.00  0.00           C
ATOM   1380  CB  LEU A  82      61.462  64.127  91.766  1.00  0.00           C
ATOM   1383  CG  LEU A  82      62.622  63.207  91.376  1.00  0.00           C
ATOM   1385  CD1 LEU A  82      63.072  63.466  89.937  1.00  0.00           C
ATOM   1389  CD2 LEU A  82      63.822  63.377  92.326  1.00  0.00           C
ATOM   1393  C   LEU A  82      59.842  65.027  93.417  1.00  0.00           C
ATOM   1394  O   LEU A  82      58.702  64.588  93.337  1.00  0.00           O
ATOM   1395  N   TYR A  83      60.092  66.347  93.617  1.00  0.00           N
ATOM   1397  CA  TYR A  83      59.032  67.347  93.716  1.00  0.00           C
ATOM   1399  CB  TYR A  83      58.912  67.987  95.126  1.00  0.00           C
ATOM   1402  CG  TYR A  83      58.582  66.956  96.145  1.00  0.00           C
ATOM   1403  CD1 TYR A  83      59.522  66.597  97.106  1.00  0.00           C
ATOM   1405  CE1 TYR A  83      59.192  65.667  98.097  1.00  0.00           C
ATOM   1407  CZ  TYR A  83      57.942  65.066  98.137  1.00  0.00           C
ATOM   1408  OH  TYR A  83      57.652  64.127  99.146  1.00  0.00           O
ATOM   1410  CD2 TYR A  83      57.302  66.368  96.187  1.00  0.00           C
ATOM   1412  CE2 TYR A  83      56.982  65.426  97.176  1.00  0.00           C
ATOM   1414  C   TYR A  83      59.232  68.497  92.757  1.00  0.00           C
ATOM   1415  O   TYR A  83      60.342  68.967  92.556  1.00  0.00           O
ATOM   1416  N   ARG A  84      58.122  68.977  92.176  1.00  0.00           N
ATOM   1418  CA  ARG A  84      57.972  70.286  91.586  1.00  0.00           C
ATOM   1420  CB  ARG A  84      57.342  70.106  90.176  1.00  0.00           C
ATOM   1423  CG  ARG A  84      57.172  71.417  89.376  1.00  0.00           C
ATOM   1426  CD  ARG A  84      55.852  71.536  88.606  1.00  0.00           C
ATOM   1429  NE  ARG A  84      55.972  72.767  87.757  1.00  0.00           N
ATOM   1431  CZ  ARG A  84      55.302  73.017  86.646  1.00  0.00           C
ATOM   1432  NH1 ARG A  84      54.632  72.127  85.956  1.00  0.00           N
ATOM   1435  NH2 ARG A  84      55.452  74.198  86.087  1.00  0.00           N
ATOM   1438  C   ARG A  84      56.982  70.997  92.556  1.00  0.00           C
ATOM   1439  OT1 ARG A  84      55.962  70.327  92.896  1.00  0.00           O
ATOM   1440  OT2 ARG A  84      57.222  72.137  93.036  1.00  0.00           O
ATOM   1441  NH3 POPEB  85     123.242  15.417  83.636  1.00  0.00           N
ATOM   1445  C12 POPEB  85     121.912  14.787  83.946  1.00  0.00           C
ATOM   1448  C11 POPEB  85     121.662  14.517  85.445  1.00  0.00           C
ATOM   1451  P   POPEB  85     119.092  13.767  85.257  1.00  0.00           P
ATOM   1452  O13 POPEB  85     117.852  14.517  85.566  1.00  0.00           O
ATOM   1453  O14 POPEB  85     119.252  12.407  85.786  1.00  0.00           O
ATOM   1454  O11 POPEB  85     119.372  13.797  83.695  1.00  0.00           O
ATOM   1455  O12 POPEB  85     120.292  14.647  85.816  1.00  0.00           O
ATOM   1456  C1  POPEB  85     118.572  13.117  82.736  1.00  0.00           C
ATOM   1459  C2  POPEB  85     119.152  13.367  81.316  1.00  0.00           C
ATOM   1461  O21 POPEB  85     118.132  13.127  80.326  1.00  0.00           O
ATOM   1462  C21 POPEB  85     118.562  12.907  79.087  1.00  0.00           C
ATOM   1463  O22 POPEB  85     118.992  11.847  78.667  1.00  0.00           O
ATOM   1464  C22 POPEB  85     118.341  14.147  78.225  1.00  0.00           C
ATOM   1467  C3  POPEB  85     120.502  12.607  81.106  1.00  0.00           C
ATOM   1470  O31 POPEB  85     121.222  13.027  79.926  1.00  0.00           O
ATOM   1471  C31 POPEB  85     122.132  13.967  80.036  1.00  0.00           C
ATOM   1472  O32 POPEB  85     122.392  14.617  81.036  1.00  0.00           O
ATOM   1473  C32 POPEB  85     122.962  14.027  78.757  1.00  0.00           C
ATOM   1476  C23 POPEB  85     119.632  14.647  77.515  1.00  0.00           C
ATOM   1479  C24 POPEB  85     119.372  15.627  76.356  1.00  0.00           C
ATOM   1482  C25 POPEB  85     118.662  14.967  75.166  1.00  0.00           C
ATOM   1485  C26 POPEB  85     118.362  15.937  74.017  1.00  0.00           C
ATOM   1488  C27 POPEB  85     117.552  15.237  72.916  1.00  0.00           C
ATOM   1491  C28 POPEB  85     117.312  16.087  71.657  1.00  0.00           C
ATOM   1494  C29 POPEB  85     116.691  17.427  71.975  1.00  0.00           C
ATOM   1496 0C21 POPEB  85     116.872  18.547  71.257  1.00  0.00           C
ATOM   1498 1C21 POPEB  85     117.692  18.657  69.996  1.00  0.00           C
ATOM   1501 2C21 POPEB  85     116.831  18.677  68.716  1.00  0.00           C
ATOM   1504 3C21 POPEB  85     115.972  17.417  68.536  1.00  0.00           C
ATOM   1507 4C21 POPEB  85     115.201  17.357  67.196  1.00  0.00           C
ATOM   1510 5C21 POPEB  85     116.072  17.397  65.937  1.00  0.00           C
ATOM   1513 6C21 POPEB  85     117.112  16.267  65.867  1.00  0.00           C
ATOM   1516 7C21 POPEB  85     117.941  16.307  64.587  1.00  0.00           C
ATOM   1519 8C21 POPEB  85     119.002  15.197  64.535  1.00  0.00           C
ATOM   1523  C33 POPEB  85     123.352  12.607  78.286  1.00  0.00           C
ATOM   1526  C34 POPEB  85     124.331  12.647  77.115  1.00  0.00           C
ATOM   1529  C35 POPEB  85     123.722  13.227  75.826  1.00  0.00           C
ATOM   1532  C36 POPEB  85     124.672  13.147  74.626  1.00  0.00           C
ATOM   1535  C37 POPEB  85     124.082  13.817  73.385  1.00  0.00           C
ATOM   1538  C38 POPEB  85     124.932  13.627  72.115  1.00  0.00           C
ATOM   1541  C39 POPEB  85     124.922  12.177  71.596  1.00  0.00           C
ATOM   1544 0C31 POPEB  85     124.812  12.117  70.076  1.00  0.00           C
ATOM   1547 1C31 POPEB  85     124.652  10.677  69.535  1.00  0.00           C
ATOM   1550 2C31 POPEB  85     125.712  10.307  68.496  1.00  0.00           C
ATOM   1553 3C31 POPEB  85     127.122  10.177  69.087  1.00  0.00           C
ATOM   1556 4C31 POPEB  85     128.192   9.957  68.007  1.00  0.00           C
ATOM   1559 5C31 POPEB  85     129.612   9.867  68.557  1.00  0.00           C
ATOM   1562 6C31 POPEB  85     130.655   9.627  67.476  1.00  0.00           C
ATOM   1566  NH3 POPEC  86      10.462  38.058  37.616  1.00  0.00           N
ATOM   1570  C12 POPEC  86      11.452  36.957  37.326  1.00  0.00           C
ATOM   1573  C11 POPEC  86      12.932  37.387  37.536  1.00  0.00           C
ATOM   1576  P   POPEC  86      14.162  35.137  38.186  1.00  0.00           P
ATOM   1577  O13 POPEC  86      15.612  34.887  38.266  1.00  0.00           O
ATOM   1578  O14 POPEC  86      13.312  33.987  37.786  1.00  0.00           O
ATOM   1579  O11 POPEC  86      13.622  35.687  39.556  1.00  0.00           O
ATOM   1580  O12 POPEC  86      13.862  36.337  37.196  1.00  0.00           O
ATOM   1581  C1  POPEC  86      14.302  35.576  40.816  1.00  0.00           C
ATOM   1584  C2  POPEC  86      14.042  36.847  41.677  1.00  0.00           C
ATOM   1586  O21 POPEC  86      14.492  36.667  43.036  1.00  0.00           O
ATOM   1587  C21 POPEC  86      15.792  36.897  43.246  1.00  0.00           C
ATOM   1588  O22 POPEC  86      16.522  37.497  42.477  1.00  0.00           O
ATOM   1589  C22 POPEC  86      16.252  36.227  44.535  1.00  0.00           C
ATOM   1592  C3  POPEC  86      12.532  37.267  41.677  1.00  0.00           C
ATOM   1595  O31 POPEC  86      12.342  38.657  41.347  1.00  0.00           O
ATOM   1596  C31 POPEC  86      12.972  39.606  42.047  1.00  0.00           C
ATOM   1597  O32 POPEC  86      13.662  40.467  41.526  1.00  0.00           O
ATOM   1598  C32 POPEC  86      12.542  39.617  43.517  1.00  0.00           C
ATOM   1601  C23 POPEC  86      16.932  37.157  45.567  1.00  0.00           C
ATOM   1604  C24 POPEC  86      17.202  36.337  46.847  1.00  0.00           C
ATOM   1607  C25 POPEC  86      17.952  37.017  47.997  1.00  0.00           C
ATOM   1610  C26 POPEC  86      17.882  36.237  49.326  1.00  0.00           C
ATOM   1613  C27 POPEC  86      18.542  36.907  50.546  1.00  0.00           C
ATOM   1616  C28 POPEC  86      18.622  35.957  51.777  1.00  0.00           C
ATOM   1619  C29 POPEC  86      17.262  35.558  52.316  1.00  0.00           C
ATOM   1621 0C21 POPEC  86      16.942  35.157  53.556  1.00  0.00           C
ATOM   1623 1C21 POPEC  86      17.822  34.937  54.767  1.00  0.00           C
ATOM   1626 2C21 POPEC  86      17.702  33.477  55.266  1.00  0.00           C
ATOM   1629 3C21 POPEC  86      18.172  33.236  56.716  1.00  0.00           C
ATOM   1632 4C21 POPEC  86      18.372  31.747  57.016  1.00  0.00           C
ATOM   1635 5C21 POPEC  86      18.732  31.447  58.486  1.00  0.00           C
ATOM   1638 6C21 POPEC  86      19.012  29.957  58.716  1.00  0.00           C
ATOM   1641 7C21 POPEC  86      19.192  29.587  60.196  1.00  0.00           C
ATOM   1644 8C21 POPEC  86      19.482  28.097  60.406  1.00  0.00           C
ATOM   1648  C33 POPEC  86      13.702  40.017  44.465  1.00  0.00           C
ATOM   1651  C34 POPEC  86      13.242  40.217  45.917  1.00  0.00           C
ATOM   1654  C35 POPEC  86      12.672  38.946  46.557  1.00  0.00           C
ATOM   1657  C36 POPEC  86      13.112  38.767  48.017  1.00  0.00           C
ATOM   1660  C37 POPEC  86      12.902  37.328  48.517  1.00  0.00           C
ATOM   1663  C38 POPEC  86      13.712  36.997  49.776  1.00  0.00           C
ATOM   1666  C39 POPEC  86      13.202  37.697  51.036  1.00  0.00           C
ATOM   1669 0C31 POPEC  86      14.132  37.467  52.236  1.00  0.00           C
ATOM   1672 1C31 POPEC  86      13.592  38.037  53.556  1.00  0.00           C
ATOM   1675 2C31 POPEC  86      14.512  37.697  54.736  1.00  0.00           C
ATOM   1678 3C31 POPEC  86      14.022  38.297  56.066  1.00  0.00           C
ATOM   1681 4C31 POPEC  86      14.922  37.897  57.246  1.00  0.00           C
ATOM   1684 5C31 POPEC  86      14.472  38.517  58.576  1.00  0.00           C
ATOM   1687 6C31 POPEC  86      15.332  38.067  59.766  1.00  0.00           C
ATOM   1691  NH3 POPED  87      94.212  69.447  46.646  1.00  0.00           N
ATOM   1695  C12 POPED  87      93.132  68.856  45.777  1.00  0.00           C
ATOM   1698  C11 POPED  87      91.792  69.618  45.966  1.00  0.00           C
ATOM   1701  P   POPED  87      90.252  68.197  47.576  1.00  0.00           P
ATOM   1702  O13 POPED  87      88.832  68.606  47.516  1.00  0.00           O
ATOM   1703  O14 POPED  87      90.632  67.067  46.697  1.00  0.00           O
ATOM   1704  O11 POPED  87      90.592  67.816  49.066  1.00  0.00           O
ATOM   1705  O12 POPED  87      91.212  69.437  47.267  1.00  0.00           O
ATOM   1706  C1  POPED  87      90.342  68.657  50.196  1.00  0.00           C
ATOM   1709  C2  POPED  87      89.362  68.026  51.246  1.00  0.00           C
ATOM   1711  O21 POPED  87      89.801  66.698  51.566  1.00  0.00           O
ATOM   1712  C21 POPED  87      89.642  66.298  52.816  1.00  0.00           C
ATOM   1713  O22 POPED  87      89.252  66.987  53.746  1.00  0.00           O
ATOM   1714  C22 POPED  87      89.992  64.807  52.927  1.00  0.00           C
ATOM   1717  C3  POPED  87      87.902  67.967  50.696  1.00  0.00           C
ATOM   1720  O31 POPED  87      86.912  67.746  51.726  1.00  0.00           O
ATOM   1721  C31 POPED  87      86.602  66.487  51.996  1.00  0.00           C
ATOM   1722  O32 POPED  87      87.082  65.497  51.476  1.00  0.00           O
ATOM   1723  C32 POPED  87      85.562  66.407  53.097  1.00  0.00           C
ATOM   1726  C23 POPED  87      89.992  64.276  54.376  1.00  0.00           C
ATOM   1729  C24 POPED  87      90.161  62.747  54.436  1.00  0.00           C
ATOM   1732  C25 POPED  87      90.042  62.236  55.876  1.00  0.00           C
ATOM   1735  C26 POPED  87      88.672  61.627  56.196  1.00  0.00           C
ATOM   1738  C27 POPED  87      88.481  61.427  57.706  1.00  0.00           C
ATOM   1741  C28 POPED  87      87.062  60.977  58.085  1.00  0.00           C
ATOM   1744  C29 POPED  87      86.691  61.477  59.457  1.00  0.00           C
ATOM   1746 0C21 POPED  87      86.252  60.777  60.515  1.00  0.00           C
ATOM   1748 1C21 POPED  87      86.012  59.297  60.597  1.00  0.00           C
ATOM   1751 2C21 POPED  87      86.362  58.687  61.977  1.00  0.00           C
ATOM   1754 3C21 POPED  87      85.572  59.297  63.146  1.00  0.00           C
ATOM   1757 4C21 POPED  87      85.482  58.427  64.406  1.00  0.00           C
ATOM   1760 5C21 POPED  87      86.822  57.837  64.856  1.00  0.00           C
ATOM   1763 6C21 POPED  87      86.752  57.187  66.246  1.00  0.00           C
ATOM   1766 7C21 POPED  87      88.052  56.477  66.626  1.00  0.00           C
ATOM   1769 8C21 POPED  87      88.052  55.887  68.047  1.00  0.00           C
ATOM   1773  C33 POPED  87      85.352  64.917  53.446  1.00  0.00           C
ATOM   1776  C34 POPED  87      84.471  64.648  54.656  1.00  0.00           C
ATOM   1779  C35 POPED  87      85.272  64.447  55.946  1.00  0.00           C
ATOM   1782  C36 POPED  87      86.252  65.588  56.236  1.00  0.00           C
ATOM   1785  C37 POPED  87      86.951  65.386  57.576  1.00  0.00           C
ATOM   1788  C38 POPED  87      88.112  66.356  57.786  1.00  0.00           C
ATOM   1791  C39 POPED  87      88.672  66.246  59.207  1.00  0.00           C
ATOM   1794 0C31 POPED  87      89.252  64.868  59.516  1.00  0.00           C
ATOM   1797 1C31 POPED  87      89.882  64.798  60.907  1.00  0.00           C
ATOM   1800 2C31 POPED  87      89.772  63.408  61.536  1.00  0.00           C
ATOM   1803 3C31 POPED  87      90.362  63.377  62.945  1.00  0.00           C
ATOM   1806 4C31 POPED  87      91.892  63.347  62.957  1.00  0.00           C
ATOM   1809 5C31 POPED  87      92.432  63.486  64.376  1.00  0.00           C
ATOM   1812 6C31 POPED  87      93.911  63.137  64.527  1.00  0.00           C
ATOM   1816  NH3 POPEE  88     108.722  55.898  43.285  1.00  0.00           N
ATOM   1820  C12 POPEE  88     109.212  55.277  42.007  1.00  0.00           C
ATOM   1823  C11 POPEE  88     108.582  53.897  41.817  1.00  0.00           C
ATOM   1826  P   POPEE  88     106.372  52.626  41.806  1.00  0.00           P
ATOM   1827  O13 POPEE  88     107.132  51.647  41.017  1.00  0.00           O
ATOM   1828  O14 POPEE  88     104.972  52.917  41.417  1.00  0.00           O
ATOM   1829  O11 POPEE  88     106.402  52.286  43.347  1.00  0.00           O
ATOM   1830  O12 POPEE  88     107.152  53.997  41.786  1.00  0.00           O
ATOM   1831  C1  POPEE  88     107.222  51.246  43.886  1.00  0.00           C
ATOM   1834  C2  POPEE  88     106.762  50.986  45.346  1.00  0.00           C
ATOM   1836  O21 POPEE  88     107.801  50.308  46.066  1.00  0.00           O
ATOM   1837  C21 POPEE  88     107.672  50.107  47.386  1.00  0.00           C
ATOM   1838  O22 POPEE  88     107.912  49.058  47.947  1.00  0.00           O
ATOM   1839  C22 POPEE  88     107.422  51.417  48.176  1.00  0.00           C
ATOM   1842  C3  POPEE  88     105.422  50.207  45.366  1.00  0.00           C
ATOM   1845  O31 POPEE  88     104.661  50.438  46.566  1.00  0.00           O
ATOM   1846  C31 POPEE  88     103.692  51.337  46.487  1.00  0.00           C
ATOM   1847  O32 POPEE  88     103.542  52.187  45.606  1.00  0.00           O
ATOM   1848  C32 POPEE  88     102.752  51.147  47.667  1.00  0.00           C
ATOM   1851  C23 POPEE  88     106.672  51.217  49.516  1.00  0.00           C
ATOM   1854  C24 POPEE  88     106.522  52.537  50.296  1.00  0.00           C
ATOM   1857  C25 POPEE  88     105.581  52.407  51.516  1.00  0.00           C
ATOM   1860  C26 POPEE  88     105.872  53.427  52.625  1.00  0.00           C
ATOM   1863  C27 POPEE  88     104.782  53.407  53.716  1.00  0.00           C
ATOM   1866  C28 POPEE  88     105.082  54.367  54.886  1.00  0.00           C
ATOM   1869  C29 POPEE  88     104.032  54.227  55.956  1.00  0.00           C
ATOM   1871 0C21 POPEE  88     104.242  53.967  57.257  1.00  0.00           C
ATOM   1873 1C21 POPEE  88     105.581  53.816  57.916  1.00  0.00           C
ATOM   1876 2C21 POPEE  88     105.612  54.197  59.417  1.00  0.00           C
ATOM   1879 3C21 POPEE  88     105.182  53.078  60.375  1.00  0.00           C
ATOM   1882 4C21 POPEE  88     103.662  52.938  60.585  1.00  0.00           C
ATOM   1885 5C21 POPEE  88     103.352  51.987  61.746  1.00  0.00           C
ATOM   1888 6C21 POPEE  88     101.852  51.747  61.965  1.00  0.00           C
ATOM   1891 7C21 POPEE  88     101.582  50.737  63.097  1.00  0.00           C
ATOM   1894 8C21 POPEE  88     100.102  50.447  63.316  1.00  0.00           C
ATOM   1898  C33 POPEE  88     102.941  52.197  48.776  1.00  0.00           C
ATOM   1901  C34 POPEE  88     101.802  52.197  49.796  1.00  0.00           C
ATOM   1904  C35 POPEE  88     101.292  50.826  50.286  1.00  0.00           C
ATOM   1907  C36 POPEE  88     102.242  50.048  51.216  1.00  0.00           C
ATOM   1910  C37 POPEE  88     101.542  48.746  51.656  1.00  0.00           C
ATOM   1913  C38 POPEE  88     102.242  47.927  52.746  1.00  0.00           C
ATOM   1916  C39 POPEE  88     101.382  46.787  53.326  1.00  0.00           C
ATOM   1919 0C31 POPEE  88     100.932  45.707  52.326  1.00  0.00           C
ATOM   1922 1C31 POPEE  88      99.542  45.917  51.707  1.00  0.00           C
ATOM   1925 2C31 POPEE  88      99.182  44.918  50.585  1.00  0.00           C
ATOM   1928 3C31 POPEE  88      99.232  43.437  50.986  1.00  0.00           C
ATOM   1931 4C31 POPEE  88      98.392  43.107  52.226  1.00  0.00           C
ATOM   1934 5C31 POPEE  88      98.302  41.617  52.536  1.00  0.00           C
ATOM   1937 6C31 POPEE  88      97.862  41.308  53.966  1.00  0.00           C
ATOM   1941  NH3 POPEF  89      30.852  69.707  42.896  1.00  0.00           N
ATOM   1945  C12 POPEF  89      31.652  68.517  42.426  1.00  0.00           C
ATOM   1948  C11 POPEF  89      33.162  68.707  42.656  1.00  0.00           C
ATOM   1951  P   POPEF  89      34.012  66.228  42.646  1.00  0.00           P
ATOM   1952  O13 POPEF  89      33.612  65.237  41.636  1.00  0.00           O
ATOM   1953  O14 POPEF  89      35.392  66.027  43.157  1.00  0.00           O
ATOM   1954  O11 POPEF  89      33.012  66.197  43.867  1.00  0.00           O
ATOM   1955  O12 POPEF  89      33.922  67.688  42.027  1.00  0.00           O
ATOM   1956  C1  POPEF  89      32.342  64.966  44.197  1.00  0.00           C
ATOM   1959  C2  POPEF  89      31.332  65.087  45.396  1.00  0.00           C
ATOM   1961  O21 POPEF  89      32.012  65.637  46.557  1.00  0.00           O
ATOM   1962  C21 POPEF  89      31.762  66.917  46.817  1.00  0.00           C
ATOM   1963  O22 POPEF  89      30.992  67.637  46.206  1.00  0.00           O
ATOM   1964  C22 POPEF  89      32.612  67.337  48.017  1.00  0.00           C
ATOM   1967  C3  POPEF  89      30.722  63.697  45.777  1.00  0.00           C
ATOM   1970  O31 POPEF  89      29.502  63.806  46.536  1.00  0.00           O
ATOM   1971  C31 POPEF  89      29.292  63.356  47.786  1.00  0.00           C
ATOM   1972  O32 POPEF  89      28.202  63.377  48.336  1.00  0.00           O
ATOM   1973  C32 POPEF  89      30.562  62.897  48.507  1.00  0.00           C
ATOM   1976  C23 POPEF  89      31.792  67.827  49.226  1.00  0.00           C
ATOM   1979  C24 POPEF  89      31.072  66.698  49.986  1.00  0.00           C
ATOM   1982  C25 POPEF  89      30.212  67.207  51.157  1.00  0.00           C
ATOM   1985  C26 POPEF  89      31.002  67.877  52.296  1.00  0.00           C
ATOM   1988  C27 POPEF  89      30.092  68.346  53.446  1.00  0.00           C
ATOM   1991  C28 POPEF  89      30.862  68.926  54.656  1.00  0.00           C
ATOM   1994  C29 POPEF  89      31.342  67.867  55.616  1.00  0.00           C
ATOM   1996 0C21 POPEF  89      31.432  67.967  56.957  1.00  0.00           C
ATOM   1998 1C21 POPEF  89      31.122  69.198  57.776  1.00  0.00           C
ATOM   2001 2C21 POPEF  89      29.652  69.267  58.236  1.00  0.00           C
ATOM   2004 3C21 POPEF  89      29.272  68.277  59.347  1.00  0.00           C
ATOM   2007 4C21 POPEF  89      27.752  68.277  59.576  1.00  0.00           C
ATOM   2010 5C21 POPEF  89      27.272  67.487  60.816  1.00  0.00           C
ATOM   2013 6C21 POPEF  89      27.752  66.036  60.896  1.00  0.00           C
ATOM   2016 7C21 POPEF  89      26.702  65.137  61.546  1.00  0.00           C
ATOM   2019 8C21 POPEF  89      27.152  63.688  61.746  1.00  0.00           C
ATOM   2023  C33 POPEF  89      30.292  62.356  49.937  1.00  0.00           C
ATOM   2026  C34 POPEF  89      31.522  62.496  50.847  1.00  0.00           C
ATOM   2029  C35 POPEF  89      31.402  61.747  52.187  1.00  0.00           C
ATOM   2032  C36 POPEF  89      31.902  62.587  53.356  1.00  0.00           C
ATOM   2035  C37 POPEF  89      31.822  61.907  54.726  1.00  0.00           C
ATOM   2038  C38 POPEF  89      32.202  62.867  55.867  1.00  0.00           C
ATOM   2041  C39 POPEF  89      31.702  62.367  57.226  1.00  0.00           C
ATOM   2044 0C31 POPEF  89      32.132  63.228  58.417  1.00  0.00           C
ATOM   2047 1C31 POPEF  89      31.262  62.938  59.657  1.00  0.00           C
ATOM   2050 2C31 POPEF  89      31.922  63.326  60.986  1.00  0.00           C
ATOM   2053 3C31 POPEF  89      30.922  63.228  62.146  1.00  0.00           C
ATOM   2056 4C31 POPEF  89      31.572  63.427  63.526  1.00  0.00           C
ATOM   2059 5C31 POPEF  89      30.512  63.497  64.636  1.00  0.00           C
ATOM   2062 6C31 POPEF  89      31.112  63.637  66.047  1.00  0.00           C
ATOM   2066  NH3 POPEG  90     132.255  17.337  37.417  1.00  0.00           N
ATOM   2070  C12 POPEG  90     131.314  18.057  36.476  1.00  0.00           C
ATOM   2073  C11 POPEG  90     129.822  17.857  36.786  1.00  0.00           C
ATOM   2076  P   POPEG  90     128.632  20.157  37.146  1.00  0.00           P
ATOM   2077  O13 POPEG  90     128.092  21.197  36.257  1.00  0.00           O
ATOM   2078  O14 POPEG  90     127.742  19.737  38.266  1.00  0.00           O
ATOM   2079  O11 POPEG  90     130.021  20.697  37.656  1.00  0.00           O
ATOM   2080  O12 POPEG  90     129.051  18.927  36.246  1.00  0.00           O
ATOM   2081  C1  POPEG  90     130.704  20.337  38.856  1.00  0.00           C
ATOM   2084  C2  POPEG  90     130.072  20.997  40.117  1.00  0.00           C
ATOM   2086  O21 POPEG  90     130.975  21.847  40.856  1.00  0.00           O
ATOM   2087  C21 POPEG  90     131.895  21.207  41.566  1.00  0.00           C
ATOM   2088  O22 POPEG  90     132.375  20.127  41.297  1.00  0.00           O
ATOM   2089  C22 POPEG  90     132.125  21.977  42.877  1.00  0.00           C
ATOM   2092  C3  POPEG  90     129.331  19.987  41.036  1.00  0.00           C
ATOM   2095  O31 POPEG  90     128.442  20.737  41.887  1.00  0.00           O
ATOM   2096  C31 POPEG  90     127.262  20.197  42.106  1.00  0.00           C
ATOM   2097  O32 POPEG  90     126.932  19.057  41.837  1.00  0.00           O
ATOM   2098  C32 POPEG  90     126.322  21.237  42.676  1.00  0.00           C
ATOM   2101  C23 POPEG  90     132.125  23.527  42.776  1.00  0.00           C
ATOM   2104  C24 POPEG  90     132.125  24.207  44.146  1.00  0.00           C
ATOM   2107  C25 POPEG  90     130.795  24.077  44.907  1.00  0.00           C
ATOM   2110  C26 POPEG  90     130.825  24.677  46.316  1.00  0.00           C
ATOM   2113  C27 POPEG  90     129.482  24.487  47.047  1.00  0.00           C
ATOM   2116  C28 POPEG  90     129.411  25.157  48.437  1.00  0.00           C
ATOM   2119  C29 POPEG  90     130.282  24.457  49.446  1.00  0.00           C
ATOM   2121 0C21 POPEG  90     131.195  25.007  50.266  1.00  0.00           C
ATOM   2123 1C21 POPEG  90     131.564  26.467  50.386  1.00  0.00           C
ATOM   2126 2C21 POPEG  90     131.005  27.117  51.677  1.00  0.00           C
ATOM   2129 3C21 POPEG  90     131.485  26.467  52.976  1.00  0.00           C
ATOM   2132 4C21 POPEG  90     130.904  27.137  54.236  1.00  0.00           C
ATOM   2135 5C21 POPEG  90     131.325  26.407  55.515  1.00  0.00           C
ATOM   2138 6C21 POPEG  90     130.632  26.937  56.786  1.00  0.00           C
ATOM   2141 7C21 POPEG  90     131.085  26.197  58.066  1.00  0.00           C
ATOM   2144 8C21 POPEG  90     131.865  27.027  59.086  1.00  0.00           C
ATOM   2148  C33 POPEG  90     126.102  21.037  44.186  1.00  0.00           C
ATOM   2151  C34 POPEG  90     127.252  21.597  45.026  1.00  0.00           C
ATOM   2154  C35 POPEG  90     126.872  21.667  46.507  1.00  0.00           C
ATOM   2157  C36 POPEG  90     127.422  20.537  47.386  1.00  0.00           C
ATOM   2160  C37 POPEG  90     127.002  20.747  48.847  1.00  0.00           C
ATOM   2163  C38 POPEG  90     127.521  19.687  49.826  1.00  0.00           C
ATOM   2166  C39 POPEG  90     126.992  18.277  49.547  1.00  0.00           C
ATOM   2169 0C31 POPEG  90     127.122  17.357  50.757  1.00  0.00           C
ATOM   2172 1C31 POPEG  90     126.722  15.907  50.427  1.00  0.00           C
ATOM   2175 2C31 POPEG  90     126.792  14.937  51.616  1.00  0.00           C
ATOM   2178 3C31 POPEG  90     125.742  15.217  52.706  1.00  0.00           C
ATOM   2181 4C31 POPEG  90     125.672  14.087  53.736  1.00  0.00           C
ATOM   2184 5C31 POPEG  90     124.622  14.337  54.826  1.00  0.00           C
ATOM   2187 6C31 POPEG  90     124.442  13.147  55.785  1.00  0.00           C
ATOM   2191  NH3 POPEH  91      12.862  94.657  41.526  1.00  0.00           N
ATOM   2195  C12 POPEH  91      14.212  94.036  41.747  1.00  0.00           C
ATOM   2198  C11 POPEH  91      14.442  92.817  40.806  1.00  0.00           C
ATOM   2201  P   POPEH  91      15.922  90.627  40.707  1.00  0.00           P
ATOM   2202  O13 POPEH  91      14.732  89.767  40.466  1.00  0.00           O
ATOM   2203  O14 POPEH  91      16.862  90.797  39.586  1.00  0.00           O
ATOM   2204  O11 POPEH  91      16.672  89.977  41.926  1.00  0.00           O
ATOM   2205  O12 POPEH  91      15.512  92.036  41.326  1.00  0.00           O
ATOM   2206  C1  POPEH  91      17.872  90.576  42.437  1.00  0.00           C
ATOM   2209  C2  POPEH  91      17.862  90.507  43.956  1.00  0.00           C
ATOM   2211  O21 POPEH  91      16.952  91.527  44.396  1.00  0.00           O
ATOM   2212  C21 POPEH  91      16.362  91.367  45.546  1.00  0.00           C
ATOM   2213  O22 POPEH  91      16.242  90.317  46.157  1.00  0.00           O
ATOM   2214  C22 POPEH  91      15.842  92.758  46.007  1.00  0.00           C
ATOM   2217  C3  POPEH  91      19.282  90.758  44.527  1.00  0.00           C
ATOM   2220  O31 POPEH  91      19.432  90.067  45.777  1.00  0.00           O
ATOM   2221  C31 POPEH  91      19.312  90.797  46.876  1.00  0.00           C
ATOM   2222  O32 POPEH  91      18.992  91.978  46.926  1.00  0.00           O
ATOM   2223  C32 POPEH  91      19.482  89.888  48.087  1.00  0.00           C
ATOM   2226  C23 POPEH  91      14.582  92.766  46.917  1.00  0.00           C
ATOM   2229  C24 POPEH  91      14.812  92.397  48.446  1.00  0.00           C
ATOM   2232  C25 POPEH  91      16.172  92.066  49.197  1.00  0.00           C
ATOM   2235  C26 POPEH  91      16.092  92.437  50.686  1.00  0.00           C
ATOM   2238  C27 POPEH  91      17.322  91.947  51.446  1.00  0.00           C
ATOM   2241  C28 POPEH  91      17.112  91.617  52.936  1.00  0.00           C
ATOM   2244  C29 POPEH  91      16.702  92.717  53.886  1.00  0.00           C
ATOM   2246 0C21 POPEH  91      17.032  92.786  55.187  1.00  0.00           C
ATOM   2248 1C21 POPEH  91      17.842  91.767  55.956  1.00  0.00           C
ATOM   2251 2C21 POPEH  91      17.172  91.357  57.286  1.00  0.00           C
ATOM   2254 3C21 POPEH  91      17.832  90.137  57.945  1.00  0.00           C
ATOM   2257 4C21 POPEH  91      16.932  89.517  59.026  1.00  0.00           C
ATOM   2260 5C21 POPEH  91      17.602  88.356  59.797  1.00  0.00           C
ATOM   2263 6C21 POPEH  91      16.722  87.867  60.956  1.00  0.00           C
ATOM   2266 7C21 POPEH  91      17.302  86.627  61.646  1.00  0.00           C
ATOM   2269 8C21 POPEH  91      16.432  86.107  62.796  1.00  0.00           C
ATOM   2273  C33 POPEH  91      20.362  90.507  49.197  1.00  0.00           C
ATOM   2276  C34 POPEH  91      21.072  89.426  50.026  1.00  0.00           C
ATOM   2279  C35 POPEH  91      20.132  88.386  50.637  1.00  0.00           C
ATOM   2282  C36 POPEH  91      19.542  88.797  51.986  1.00  0.00           C
ATOM   2285  C37 POPEH  91      18.312  87.966  52.337  1.00  0.00           C
ATOM   2288  C38 POPEH  91      17.882  88.127  53.797  1.00  0.00           C
ATOM   2291  C39 POPEH  91      16.482  87.587  54.076  1.00  0.00           C
ATOM   2294 0C31 POPEH  91      16.062  87.828  55.527  1.00  0.00           C
ATOM   2297 1C31 POPEH  91      14.862  86.947  55.917  1.00  0.00           C
ATOM   2300 2C31 POPEH  91      14.512  87.047  57.416  1.00  0.00           C
ATOM   2303 3C31 POPEH  91      14.002  85.728  58.015  1.00  0.00           C
ATOM   2306 4C31 POPEH  91      12.912  85.028  57.196  1.00  0.00           C
ATOM   2309 5C31 POPEH  91      12.572  83.647  57.757  1.00  0.00           C
ATOM   2312 6C31 POPEH  91      11.822  82.766  56.756  1.00  0.00           C
ATOM   2316  NH3 POPEI  92       1.692  38.147  39.976  1.00  0.00           N
ATOM   2320  C12 POPEI  92       1.772  38.107  38.466  1.00  0.00           C
ATOM   2323  C11 POPEI  92       2.462  39.368  37.886  1.00  0.00           C
ATOM   2326  P   POPEI  92       4.572  40.797  38.617  1.00  0.00           P
ATOM   2327  O13 POPEI  92       5.562  41.007  37.526  1.00  0.00           O
ATOM   2328  O14 POPEI  92       3.592  41.877  38.866  1.00  0.00           O
ATOM   2329  O11 POPEI  92       5.342  40.417  39.956  1.00  0.00           O
ATOM   2330  O12 POPEI  92       3.812  39.447  38.336  1.00  0.00           O
ATOM   2331  C1  POPEI  92       4.682  39.576  40.926  1.00  0.00           C
ATOM   2334  C2  POPEI  92       5.022  40.007  42.396  1.00  0.00           C
ATOM   2336  O21 POPEI  92       4.412  39.267  43.486  1.00  0.00           O
ATOM   2337  C21 POPEI  92       3.222  38.687  43.437  1.00  0.00           C
ATOM   2338  O22 POPEI  92       2.512  38.557  42.466  1.00  0.00           O
ATOM   2339  C22 POPEI  92       2.822  38.287  44.856  1.00  0.00           C
ATOM   2342  C3  POPEI  92       4.732  41.527  42.547  1.00  0.00           C
ATOM   2345  O31 POPEI  92       5.082  42.036  43.847  1.00  0.00           O
ATOM   2346  C31 POPEI  92       4.102  41.957  44.736  1.00  0.00           C
ATOM   2347  O32 POPEI  92       2.952  41.597  44.516  1.00  0.00           O
ATOM   2348  C32 POPEI  92       4.622  42.397  46.096  1.00  0.00           C
ATOM   2351  C23 POPEI  92       1.299  37.988  44.977  1.00  0.00           C
ATOM   2354  C24 POPEI  92       0.699  38.396  46.326  1.00  0.00           C
ATOM   2357  C25 POPEI  92       1.129  37.507  47.496  1.00  0.00           C
ATOM   2360  C26 POPEI  92       0.929  38.187  48.856  1.00  0.00           C
ATOM   2363  C27 POPEI  92       0.719  37.197  50.007  1.00  0.00           C
ATOM   2366  C28 POPEI  92      -0.761  37.127  50.436  1.00  0.00           C
ATOM   2369  C29 POPEI  92      -1.191  35.887  51.187  1.00  0.00           C
ATOM   2371 0C21 POPEI  92      -0.841  35.517  52.426  1.00  0.00           C
ATOM   2373 1C21 POPEI  92       0.099  36.217  53.376  1.00  0.00           C
ATOM   2376 2C21 POPEI  92      -0.611  37.076  54.436  1.00  0.00           C
ATOM   2379 3C21 POPEI  92      -1.621  36.317  55.316  1.00  0.00           C
ATOM   2382 4C21 POPEI  92      -2.281  37.227  56.356  1.00  0.00           C
ATOM   2385 5C21 POPEI  92      -3.421  36.527  57.106  1.00  0.00           C
ATOM   2388 6C21 POPEI  92      -4.121  37.407  58.155  1.00  0.00           C
ATOM   2391 7C21 POPEI  92      -4.691  38.717  57.576  1.00  0.00           C
ATOM   2394 8C21 POPEI  92      -5.851  39.297  58.396  1.00  0.00           C
ATOM   2398  C33 POPEI  92       3.922  41.617  47.216  1.00  0.00           C
ATOM   2401  C34 POPEI  92       4.432  42.027  48.596  1.00  0.00           C
ATOM   2404  C35 POPEI  92       3.552  41.446  49.716  1.00  0.00           C
ATOM   2407  C36 POPEI  92       4.182  41.607  51.096  1.00  0.00           C
ATOM   2410  C37 POPEI  92       3.222  41.168  52.206  1.00  0.00           C
ATOM   2413  C38 POPEI  92       3.882  41.157  53.596  1.00  0.00           C
ATOM   2416  C39 POPEI  92       3.992  39.736  54.186  1.00  0.00           C
ATOM   2419 0C31 POPEI  92       4.622  39.757  55.585  1.00  0.00           C
ATOM   2422 1C31 POPEI  92       4.642  38.387  56.257  1.00  0.00           C
ATOM   2425 2C31 POPEI  92       5.012  38.466  57.747  1.00  0.00           C
ATOM   2428 3C31 POPEI  92       6.432  38.988  58.007  1.00  0.00           C
ATOM   2431 4C31 POPEI  92       6.732  39.187  59.496  1.00  0.00           C
ATOM   2434 5C31 POPEI  92       8.132  39.747  59.746  1.00  0.00           C
ATOM   2437 6C31 POPEI  92       8.372  40.177  61.196  1.00  0.00           C
ATOM   2441  NH3 POPEJ  93      21.652  85.286  86.117  1.00  0.00           N
ATOM   2445  C12 POPEJ  93      21.692  86.236  84.937  1.00  0.00           C
ATOM   2448  C11 POPEJ  93      21.582  87.707  85.406  1.00  0.00           C
ATOM   2451  P   POPEJ  93      21.782  90.188  84.676  1.00  0.00           P
ATOM   2452  O13 POPEJ  93      20.432  90.606  85.077  1.00  0.00           O
ATOM   2453  O14 POPEJ  93      22.882  90.408  85.626  1.00  0.00           O
ATOM   2454  O11 POPEJ  93      22.142  90.837  83.286  1.00  0.00           O
ATOM   2455  O12 POPEJ  93      21.762  88.638  84.326  1.00  0.00           O
ATOM   2456  C1  POPEJ  93      23.112  90.328  82.386  1.00  0.00           C
ATOM   2459  C2  POPEJ  93      24.062  91.487  81.946  1.00  0.00           C
ATOM   2461  O21 POPEJ  93      24.522  91.406  80.585  1.00  0.00           O
ATOM   2462  C21 POPEJ  93      25.052  90.286  80.106  1.00  0.00           C
ATOM   2463  O22 POPEJ  93      25.072  89.198  80.656  1.00  0.00           O
ATOM   2464  C22 POPEJ  93      25.662  90.588  78.737  1.00  0.00           C
ATOM   2467  C3  POPEJ  93      25.212  91.716  82.965  1.00  0.00           C
ATOM   2470  O31 POPEJ  93      25.562  93.106  83.097  1.00  0.00           O
ATOM   2471  C31 POPEJ  93      26.402  93.587  82.176  1.00  0.00           C
ATOM   2472  O32 POPEJ  93      26.972  92.926  81.327  1.00  0.00           O
ATOM   2473  C32 POPEJ  93      26.512  95.096  82.395  1.00  0.00           C
ATOM   2476  C23 POPEJ  93      25.122  89.667  77.617  1.00  0.00           C
ATOM   2479  C24 POPEJ  93      23.772  90.126  77.016  1.00  0.00           C
ATOM   2482  C25 POPEJ  93      23.872  90.977  75.736  1.00  0.00           C
ATOM   2485  C26 POPEJ  93      24.582  90.266  74.576  1.00  0.00           C
ATOM   2488  C27 POPEJ  93      24.352  90.856  73.166  1.00  0.00           C
ATOM   2491  C28 POPEJ  93      24.622  92.376  73.026  1.00  0.00           C
ATOM   2494  C29 POPEJ  93      23.352  93.197  72.936  1.00  0.00           C
ATOM   2496 0C21 POPEJ  93      23.102  94.237  72.126  1.00  0.00           C
ATOM   2498 1C21 POPEJ  93      24.022  94.867  71.096  1.00  0.00           C
ATOM   2501 2C21 POPEJ  93      23.482  94.776  69.657  1.00  0.00           C
ATOM   2504 3C21 POPEJ  93      22.202  95.597  69.406  1.00  0.00           C
ATOM   2507 4C21 POPEJ  93      21.692  95.507  67.956  1.00  0.00           C
ATOM   2510 5C21 POPEJ  93      22.552  96.287  66.956  1.00  0.00           C
ATOM   2513 6C21 POPEJ  93      22.272  95.907  65.496  1.00  0.00           C
ATOM   2516 7C21 POPEJ  93      23.212  96.637  64.527  1.00  0.00           C
ATOM   2519 8C21 POPEJ  93      23.132  96.126  63.085  1.00  0.00           C
ATOM   2523  C33 POPEJ  93      27.412  95.837  81.367  1.00  0.00           C
ATOM   2526  C34 POPEJ  93      26.672  96.346  80.117  1.00  0.00           C
ATOM   2529  C35 POPEJ  93      26.372  95.247  79.087  1.00  0.00           C
ATOM   2532  C36 POPEJ  93      25.712  95.786  77.805  1.00  0.00           C
ATOM   2535  C37 POPEJ  93      25.102  94.657  76.956  1.00  0.00           C
ATOM   2538  C38 POPEJ  93      24.202  95.117  75.796  1.00  0.00           C
ATOM   2541  C39 POPEJ  93      23.062  96.066  76.187  1.00  0.00           C
ATOM   2544 0C31 POPEJ  93      22.062  96.337  75.057  1.00  0.00           C
ATOM   2547 1C31 POPEJ  93      21.092  97.486  75.396  1.00  0.00           C
ATOM   2550 2C31 POPEJ  93      19.832  97.547  74.516  1.00  0.00           C
ATOM   2553 3C31 POPEJ  93      20.112  97.497  73.007  1.00  0.00           C
ATOM   2556 4C31 POPEJ  93      18.822  97.637  72.176  1.00  0.00           C
ATOM   2559 5C31 POPEJ  93      19.062  97.437  70.676  1.00  0.00           C
ATOM   2562 6C31 POPEJ  93      17.782  97.528  69.836  1.00  0.00           C
ATOM   2566  NH3 POPEK  94       1.139  96.658  42.426  1.00  0.00           N
ATOM   2570  C12 POPEK  94       1.522  98.097  42.617  1.00  0.00           C
ATOM   2573  C11 POPEK  94       1.822  98.766  41.286  1.00  0.00           C
ATOM   2576  P   POPEK  94       3.192 100.947  41.866  1.00  0.00           P
ATOM   2577  O13 POPEK  94       4.352 100.047  42.016  1.00  0.00           O
ATOM   2578  O14 POPEK  94       3.262 102.106  40.946  1.00  0.00           O
ATOM   2579  O11 POPEK  94       2.792 101.438  43.306  1.00  0.00           O
ATOM   2580  O12 POPEK  94       1.872 100.168  41.526  1.00  0.00           O
ATOM   2581  C1  POPEK  94       3.472 102.577  43.826  1.00  0.00           C
ATOM   2584  C2  POPEK  94       3.262 102.677  45.356  1.00  0.00           C
ATOM   2586  O21 POPEK  94       4.272 101.887  46.036  1.00  0.00           O
ATOM   2587  C21 POPEK  94       4.622 102.447  47.206  1.00  0.00           C
ATOM   2588  O22 POPEK  94       4.392 103.577  47.547  1.00  0.00           O
ATOM   2589  C22 POPEK  94       5.052 101.346  48.176  1.00  0.00           C
ATOM   2592  C3  POPEK  94       1.832 102.206  45.785  1.00  0.00           C
ATOM   2595  O31 POPEK  94       1.652 102.236  47.216  1.00  0.00           O
ATOM   2596  C31 POPEK  94       1.139 103.356  47.696  1.00  0.00           C
ATOM   2597  O32 POPEK  94       0.789 104.316  47.047  1.00  0.00           O
ATOM   2598  C32 POPEK  94       1.029 103.237  49.216  1.00  0.00           C
ATOM   2601  C23 POPEK  94       5.742 101.816  49.477  1.00  0.00           C
ATOM   2604  C24 POPEK  94       5.062 101.187  50.707  1.00  0.00           C
ATOM   2607  C25 POPEK  94       5.862 101.376  51.996  1.00  0.00           C
ATOM   2610  C26 POPEK  94       5.252 100.667  53.215  1.00  0.00           C
ATOM   2613  C27 POPEK  94       6.212 100.657  54.417  1.00  0.00           C
ATOM   2616  C28 POPEK  94       5.642  99.867  55.606  1.00  0.00           C
ATOM   2619  C29 POPEK  94       6.662  99.687  56.707  1.00  0.00           C
ATOM   2621 0C21 POPEK  94       6.412  99.717  58.027  1.00  0.00           C
ATOM   2623 1C21 POPEK  94       5.082  99.977  58.676  1.00  0.00           C
ATOM   2626 2C21 POPEK  94       4.222  98.706  58.846  1.00  0.00           C
ATOM   2629 3C21 POPEK  94       2.852  99.046  59.457  1.00  0.00           C
ATOM   2632 4C21 POPEK  94       1.932  97.828  59.597  1.00  0.00           C
ATOM   2635 5C21 POPEK  94       0.519  98.197  60.056  1.00  0.00           C
ATOM   2638 6C21 POPEK  94      -0.341  98.787  58.926  1.00  0.00           C
ATOM   2641 7C21 POPEK  94      -1.711  99.277  59.417  1.00  0.00           C
ATOM   2644 8C21 POPEK  94      -2.521  99.977  58.316  1.00  0.00           C
ATOM   2648  C33 POPEK  94       1.762 104.387  49.946  1.00  0.00           C
ATOM   2651  C34 POPEK  94       1.622 104.267  51.466  1.00  0.00           C
ATOM   2654  C35 POPEK  94       0.199 104.587  51.957  1.00  0.00           C
ATOM   2657  C36 POPEK  94       0.009 106.037  52.407  1.00  0.00           C
ATOM   2660  C37 POPEK  94       0.599 106.297  53.806  1.00  0.00           C
ATOM   2663  C38 POPEK  94       0.439 107.758  54.256  1.00  0.00           C
ATOM   2666  C39 POPEK  94      -1.021 108.188  54.465  1.00  0.00           C
ATOM   2669 0C31 POPEK  94      -1.761 107.477  55.616  1.00  0.00           C
ATOM   2672 1C31 POPEK  94      -1.041 107.577  56.965  1.00  0.00           C
ATOM   2675 2C31 POPEK  94      -1.931 107.148  58.146  1.00  0.00           C
ATOM   2678 3C31 POPEK  94      -2.281 108.316  59.076  1.00  0.00           C
ATOM   2681 4C31 POPEK  94      -1.111 108.727  59.976  1.00  0.00           C
ATOM   2684 5C31 POPEK  94      -1.491 109.776  61.016  1.00  0.00           C
ATOM   2687 6C31 POPEK  94      -0.581 109.776  62.246  1.00  0.00           C
ATOM   2691  NH3 POPEL  95     118.762  55.347  40.326  1.00  0.00           N
ATOM   2695  C12 POPEL  95     119.792  54.747  39.426  1.00  0.00           C
ATOM   2698  C11 POPEL  95     119.492  53.257  39.146  1.00  0.00           C
ATOM   2701  P   POPEL  95     118.562  52.137  41.347  1.00  0.00           P
ATOM   2702  O13 POPEL  95     117.242  52.527  40.785  1.00  0.00           O
ATOM   2703  O14 POPEL  95     118.702  50.817  41.986  1.00  0.00           O
ATOM   2704  O11 POPEL  95     118.992  53.307  42.316  1.00  0.00           O
ATOM   2705  O12 POPEL  95     119.692  52.407  40.276  1.00  0.00           O
ATOM   2706  C1  POPEL  95     118.132  53.767  43.347  1.00  0.00           C
ATOM   2709  C2  POPEL  95     118.982  54.527  44.387  1.00  0.00           C
ATOM   2711  O21 POPEL  95     118.142  55.147  45.386  1.00  0.00           O
ATOM   2712  C21 POPEL  95     117.242  54.337  45.937  1.00  0.00           C
ATOM   2713  O22 POPEL  95     116.042  54.466  45.856  1.00  0.00           O
ATOM   2714  C22 POPEL  95     117.962  53.197  46.697  1.00  0.00           C
ATOM   2717  C3  POPEL  95     119.922  55.578  43.716  1.00  0.00           C
ATOM   2720  O31 POPEL  95     119.282  56.547  42.866  1.00  0.00           O
ATOM   2721  C31 POPEL  95     119.122  57.717  43.466  1.00  0.00           C
ATOM   2722  O32 POPEL  95     119.062  57.897  44.676  1.00  0.00           O
ATOM   2723  C32 POPEL  95     119.172  58.816  42.407  1.00  0.00           C
ATOM   2726  C23 POPEL  95     117.212  52.707  47.966  1.00  0.00           C
ATOM   2729  C24 POPEL  95     117.962  52.938  49.296  1.00  0.00           C
ATOM   2732  C25 POPEL  95     118.252  54.417  49.597  1.00  0.00           C
ATOM   2735  C26 POPEL  95     118.722  54.687  51.046  1.00  0.00           C
ATOM   2738  C27 POPEL  95     119.152  56.147  51.236  1.00  0.00           C
ATOM   2741  C28 POPEL  95     119.602  56.497  52.667  1.00  0.00           C
ATOM   2744  C29 POPEL  95     119.812  57.987  52.786  1.00  0.00           C
ATOM   2746 0C21 POPEL  95     120.441  58.657  53.766  1.00  0.00           C
ATOM   2748 1C21 POPEL  95     121.112  58.097  54.996  1.00  0.00           C
ATOM   2751 2C21 POPEL  95     122.562  58.598  55.136  1.00  0.00           C
ATOM   2754 3C21 POPEL  95     122.712  60.087  55.486  1.00  0.00           C
ATOM   2757 4C21 POPEL  95     124.172  60.487  55.736  1.00  0.00           C
ATOM   2760 5C21 POPEL  95     124.942  60.917  54.477  1.00  0.00           C
ATOM   2763 6C21 POPEL  95     126.442  61.137  54.767  1.00  0.00           C
ATOM   2766 7C21 POPEL  95     127.312  61.246  53.507  1.00  0.00           C
ATOM   2769 8C21 POPEL  95     127.352  62.647  52.886  1.00  0.00           C
ATOM   2773  C33 POPEL  95     118.942  60.207  43.036  1.00  0.00           C
ATOM   2776  C34 POPEL  95     119.312  61.368  42.117  1.00  0.00           C
ATOM   2779  C35 POPEL  95     119.471  62.688  42.886  1.00  0.00           C
ATOM   2782  C36 POPEL  95     118.201  63.127  43.626  1.00  0.00           C
ATOM   2785  C37 POPEL  95     118.442  64.188  44.716  1.00  0.00           C
ATOM   2788  C38 POPEL  95     119.382  63.688  45.816  1.00  0.00           C
ATOM   2791  C39 POPEL  95     119.292  64.487  47.117  1.00  0.00           C
ATOM   2794 0C31 POPEL  95     119.852  65.908  47.047  1.00  0.00           C
ATOM   2797 1C31 POPEL  95     119.672  66.667  48.376  1.00  0.00           C
ATOM   2800 2C31 POPEL  95     118.221  67.096  48.617  1.00  0.00           C
ATOM   2803 3C31 POPEL  95     118.012  67.786  49.966  1.00  0.00           C
ATOM   2806 4C31 POPEL  95     116.632  68.437  50.066  1.00  0.00           C
ATOM   2809 5C31 POPEL  95     116.342  69.077  51.426  1.00  0.00           C
ATOM   2812 6C31 POPEL  95     115.052  69.907  51.406  1.00  0.00           C
ATOM   2816  NH3 POPEM  96      59.322 105.998  41.957  1.00  0.00           N
ATOM   2820  C12 POPEM  96      60.752 106.077  42.437  1.00  0.00           C
ATOM   2823  C11 POPEM  96      61.272 107.537  42.396  1.00  0.00           C
ATOM   2826  P   POPEM  96      63.802 106.887  42.896  1.00  0.00           P
ATOM   2827  O13 POPEM  96      65.032 107.696  42.737  1.00  0.00           O
ATOM   2828  O14 POPEM  96      63.622 105.827  41.887  1.00  0.00           O
ATOM   2829  O11 POPEM  96      63.752 106.257  44.356  1.00  0.00           O
ATOM   2830  O12 POPEM  96      62.522 107.786  43.017  1.00  0.00           O
ATOM   2831  C1  POPEM  96      63.952 107.148  45.476  1.00  0.00           C
ATOM   2834  C2  POPEM  96      62.782 107.167  46.516  1.00  0.00           C
ATOM   2836  O21 POPEM  96      62.852 105.956  47.296  1.00  0.00           O
ATOM   2837  C21 POPEM  96      62.382 106.057  48.517  1.00  0.00           C
ATOM   2838  O22 POPEM  96      61.892 107.047  49.026  1.00  0.00           O
ATOM   2839  C22 POPEM  96      62.602 104.717  49.216  1.00  0.00           C
ATOM   2842  C3  POPEM  96      61.362 107.337  45.876  1.00  0.00           C
ATOM   2845  O31 POPEM  96      60.292 107.668  46.806  1.00  0.00           O
ATOM   2846  C31 POPEM  96      60.262 108.967  47.136  1.00  0.00           C
ATOM   2847  O32 POPEM  96      61.102 109.776  46.796  1.00  0.00           O
ATOM   2848  C32 POPEM  96      58.952 109.286  47.846  1.00  0.00           C
ATOM   2851  C23 POPEM  96      62.132 104.736  50.676  1.00  0.00           C
ATOM   2854  C24 POPEM  96      62.212 103.356  51.336  1.00  0.00           C
ATOM   2857  C25 POPEM  96      62.132 103.486  52.866  1.00  0.00           C
ATOM   2860  C26 POPEM  96      61.982 102.148  53.587  1.00  0.00           C
ATOM   2863  C27 POPEM  96      61.832 102.367  55.106  1.00  0.00           C
ATOM   2866  C28 POPEM  96      62.042 101.107  55.956  1.00  0.00           C
ATOM   2869  C29 POPEM  96      63.392 100.457  55.777  1.00  0.00           C
ATOM   2871 0C21 POPEM  96      64.582 100.947  56.157  1.00  0.00           C
ATOM   2873 1C21 POPEM  96      64.852 102.267  56.856  1.00  0.00           C
ATOM   2876 2C21 POPEM  96      65.632 102.057  58.167  1.00  0.00           C
ATOM   2879 3C21 POPEM  96      66.242 103.356  58.706  1.00  0.00           C
ATOM   2882 4C21 POPEM  96      66.922 103.137  60.066  1.00  0.00           C
ATOM   2885 5C21 POPEM  96      67.682 104.368  60.576  1.00  0.00           C
ATOM   2888 6C21 POPEM  96      68.242 104.148  61.986  1.00  0.00           C
ATOM   2891 7C21 POPEM  96      69.032 105.367  62.496  1.00  0.00           C
ATOM   2894 8C21 POPEM  96      69.572 105.207  63.916  1.00  0.00           C
ATOM   2898  C33 POPEM  96      59.042 110.606  48.657  1.00  0.00           C
ATOM   2901  C34 POPEM  96      57.662 111.166  49.046  1.00  0.00           C
ATOM   2904  C35 POPEM  96      57.732 112.407  49.946  1.00  0.00           C
ATOM   2907  C36 POPEM  96      57.862 112.036  51.426  1.00  0.00           C
ATOM   2910  C37 POPEM  96      58.432 113.146  52.316  1.00  0.00           C
ATOM   2913  C38 POPEM  96      58.712 112.656  53.746  1.00  0.00           C
ATOM   2916  C39 POPEM  96      59.632 113.596  54.535  1.00  0.00           C
ATOM   2919 0C31 POPEM  96      60.182 112.926  55.806  1.00  0.00           C
ATOM   2922 1C31 POPEM  96      61.142 113.817  56.606  1.00  0.00           C
ATOM   2925 2C31 POPEM  96      61.852 113.036  57.726  1.00  0.00           C
ATOM   2928 3C31 POPEM  96      63.052 112.217  57.226  1.00  0.00           C
ATOM   2931 4C31 POPEM  96      63.862 111.627  58.386  1.00  0.00           C
ATOM   2934 5C31 POPEM  96      65.252 111.126  57.957  1.00  0.00           C
ATOM   2937 6C31 POPEM  96      66.182 110.827  59.137  1.00  0.00           C
ATOM   2941  NH3 POPEN  97      22.122  13.867  79.846  1.00  0.00           N
ATOM   2945  C12 POPEN  97      23.112  14.597  80.686  1.00  0.00           C
ATOM   2948  C11 POPEN  97      23.772  15.717  79.906  1.00  0.00           C
ATOM   2951  P   POPEN  97      25.602  17.517  80.247  1.00  0.00           P
ATOM   2952  O13 POPEN  97      24.652  18.507  79.706  1.00  0.00           O
ATOM   2953  O14 POPEN  97      26.452  17.947  81.376  1.00  0.00           O
ATOM   2954  O11 POPEN  97      26.512  16.987  79.055  1.00  0.00           O
ATOM   2955  O12 POPEN  97      24.822  16.227  80.716  1.00  0.00           O
ATOM   2956  C1  POPEN  97      25.992  16.857  77.716  1.00  0.00           C
ATOM   2959  C2  POPEN  97      26.582  17.917  76.746  1.00  0.00           C
ATOM   2961  O21 POPEN  97      27.162  17.247  75.617  1.00  0.00           O
ATOM   2962  C21 POPEN  97      26.332  16.927  74.657  1.00  0.00           C
ATOM   2963  O22 POPEN  97      25.162  17.247  74.565  1.00  0.00           O
ATOM   2964  C22 POPEN  97      27.092  16.087  73.636  1.00  0.00           C
ATOM   2967  C3  POPEN  97      27.682  18.767  77.396  1.00  0.00           C
ATOM   2970  O31 POPEN  97      28.232  19.717  76.447  1.00  0.00           O
ATOM   2971  C31 POPEN  97      29.492  20.047  76.646  1.00  0.00           C
ATOM   2972  O32 POPEN  97      30.212  19.637  77.536  1.00  0.00           O
ATOM   2973  C32 POPEN  97      29.922  21.127  75.636  1.00  0.00           C
ATOM   2976  C23 POPEN  97      26.192  15.217  72.736  1.00  0.00           C
ATOM   2979  C24 POPEN  97      27.032  14.197  71.956  1.00  0.00           C
ATOM   2982  C25 POPEN  97      28.282  14.777  71.266  1.00  0.00           C
ATOM   2985  C26 POPEN  97      27.982  15.917  70.286  1.00  0.00           C
ATOM   2988  C27 POPEN  97      29.252  16.637  69.816  1.00  0.00           C
ATOM   2991  C28 POPEN  97      28.932  17.927  69.046  1.00  0.00           C
ATOM   2994  C29 POPEN  97      30.212  18.687  68.786  1.00  0.00           C
ATOM   2996 0C21 POPEN  97      30.782  18.877  67.587  1.00  0.00           C
ATOM   2998 1C21 POPEN  97      30.242  18.387  66.276  1.00  0.00           C
ATOM   3001 2C21 POPEN  97      30.722  19.257  65.106  1.00  0.00           C
ATOM   3004 3C21 POPEN  97      30.272  18.657  63.766  1.00  0.00           C
ATOM   3007 4C21 POPEN  97      31.032  19.247  62.576  1.00  0.00           C
ATOM   3010 5C21 POPEN  97      31.052  18.327  61.346  1.00  0.00           C
ATOM   3013 6C21 POPEN  97      31.772  16.997  61.616  1.00  0.00           C
ATOM   3016 7C21 POPEN  97      32.062  16.177  60.346  1.00  0.00           C
ATOM   3019 8C21 POPEN  97      33.152  16.777  59.457  1.00  0.00           C
ATOM   3023  C33 POPEN  97      30.342  20.587  74.246  1.00  0.00           C
ATOM   3026  C34 POPEN  97      29.302  20.857  73.146  1.00  0.00           C
ATOM   3029  C35 POPEN  97      28.162  19.837  73.085  1.00  0.00           C
ATOM   3032  C36 POPEN  97      27.102  20.227  72.046  1.00  0.00           C
ATOM   3035  C37 POPEN  97      25.832  19.367  72.186  1.00  0.00           C
ATOM   3038  C38 POPEN  97      24.722  19.667  71.167  1.00  0.00           C
ATOM   3041  C39 POPEN  97      24.362  21.147  71.036  1.00  0.00           C
ATOM   3044 0C31 POPEN  97      23.022  21.337  70.316  1.00  0.00           C
ATOM   3047 1C31 POPEN  97      22.782  22.737  69.746  1.00  0.00           C
ATOM   3050 2C31 POPEN  97      23.752  23.137  68.626  1.00  0.00           C
ATOM   3053 3C31 POPEN  97      23.812  22.157  67.437  1.00  0.00           C
ATOM   3056 4C31 POPEN  97      24.722  22.677  66.326  1.00  0.00           C
ATOM   3059 5C31 POPEN  97      24.922  21.687  65.176  1.00  0.00           C
ATOM   3062 6C31 POPEN  97      26.042  22.117  64.216  1.00  0.00           C
ATOM   3066  NH3 POPEO  98     112.452  48.987  85.106  1.00  0.00           N
ATOM   3070  C12 POPEO  98     113.682  49.417  84.316  1.00  0.00           C
ATOM   3073  C11 POPEO  98     114.922  48.507  84.536  1.00  0.00           C
ATOM   3076  P   POPEO  98     117.332  49.427  85.166  1.00  0.00           P
ATOM   3077  O13 POPEO  98     117.922  50.066  86.346  1.00  0.00           O
ATOM   3078  O14 POPEO  98     118.102  48.307  84.566  1.00  0.00           O
ATOM   3079  O11 POPEO  98     117.062  50.517  84.076  1.00  0.00           O
ATOM   3080  O12 POPEO  98     115.841  48.997  85.516  1.00  0.00           O
ATOM   3081  C1  POPEO  98     117.172  50.287  82.666  1.00  0.00           C
ATOM   3084  C2  POPEO  98     118.221  51.246  82.066  1.00  0.00           C
ATOM   3086  O21 POPEO  98     117.952  51.387  80.667  1.00  0.00           O
ATOM   3087  C21 POPEO  98     117.572  52.558  80.217  1.00  0.00           C
ATOM   3088  O22 POPEO  98     117.112  53.486  80.877  1.00  0.00           O
ATOM   3089  C22 POPEO  98     117.862  52.577  78.716  1.00  0.00           C
ATOM   3092  C3  POPEO  98     119.672  50.727  82.286  1.00  0.00           C
ATOM   3095  O31 POPEO  98     120.102  49.837  81.236  1.00  0.00           O
ATOM   3096  C31 POPEO  98     120.692  50.447  80.196  1.00  0.00           C
ATOM   3097  O32 POPEO  98     120.892  51.637  80.096  1.00  0.00           O
ATOM   3098  C32 POPEO  98     120.841  49.437  79.046  1.00  0.00           C
ATOM   3101  C23 POPEO  98     116.612  52.317  77.856  1.00  0.00           C
ATOM   3104  C24 POPEO  98     116.852  51.376  76.666  1.00  0.00           C
ATOM   3107  C25 POPEO  98     118.072  51.717  75.786  1.00  0.00           C
ATOM   3110  C26 POPEO  98     117.852  51.246  74.335  1.00  0.00           C
ATOM   3113  C27 POPEO  98     119.051  51.507  73.417  1.00  0.00           C
ATOM   3116  C28 POPEO  98     118.712  51.246  71.925  1.00  0.00           C
ATOM   3119  C29 POPEO  98     119.252  52.327  71.016  1.00  0.00           C
ATOM   3121 0C21 POPEO  98     119.932  52.197  69.856  1.00  0.00           C
ATOM   3123 1C21 POPEO  98     120.372  50.927  69.176  1.00  0.00           C
ATOM   3126 2C21 POPEO  98     121.902  50.856  69.017  1.00  0.00           C
ATOM   3129 3C21 POPEO  98     122.482  51.438  67.706  1.00  0.00           C
ATOM   3132 4C21 POPEO  98     122.082  52.867  67.336  1.00  0.00           C
ATOM   3135 5C21 POPEO  98     122.972  53.427  66.206  1.00  0.00           C
ATOM   3138 6C21 POPEO  98     122.382  54.606  65.426  1.00  0.00           C
ATOM   3141 7C21 POPEO  98     123.341  55.097  64.326  1.00  0.00           C
ATOM   3144 8C21 POPEO  98     122.712  56.047  63.297  1.00  0.00           C
ATOM   3148  C33 POPEO  98     122.282  49.247  78.486  1.00  0.00           C
ATOM   3151  C34 POPEO  98     122.842  50.457  77.716  1.00  0.00           C
ATOM   3154  C35 POPEO  98     123.892  50.058  76.657  1.00  0.00           C
ATOM   3157  C36 POPEO  98     125.142  50.957  76.666  1.00  0.00           C
ATOM   3160  C37 POPEO  98     126.182  50.578  75.605  1.00  0.00           C
ATOM   3163  C38 POPEO  98     125.852  51.087  74.195  1.00  0.00           C
ATOM   3166  C39 POPEO  98     126.962  50.747  73.175  1.00  0.00           C
ATOM   3169 0C31 POPEO  98     126.652  51.257  71.757  1.00  0.00           C
ATOM   3172 1C31 POPEO  98     127.792  50.957  70.766  1.00  0.00           C
ATOM   3175 2C31 POPEO  98     127.472  51.337  69.316  1.00  0.00           C
ATOM   3178 3C31 POPEO  98     126.612  50.287  68.586  1.00  0.00           C
ATOM   3181 4C31 POPEO  98     126.292  50.657  67.136  1.00  0.00           C
ATOM   3184 5C31 POPEO  98     125.532  49.547  66.396  1.00  0.00           C
ATOM   3187 6C31 POPEO  98     125.042  49.978  65.016  1.00  0.00           C
ATOM   3191  NH3 POPEP  99      27.272  87.416  42.106  1.00  0.00           N
ATOM   3195  C12 POPEP  99      26.322  88.176  41.206  1.00  0.00           C
ATOM   3198  C11 POPEP  99      26.122  89.676  41.566  1.00  0.00           C
ATOM   3201  P   POPEP  99      28.342  90.758  42.426  1.00  0.00           P
ATOM   3202  O13 POPEP  99      28.622  89.487  43.116  1.00  0.00           O
ATOM   3203  O14 POPEP  99      29.522  91.487  41.887  1.00  0.00           O
ATOM   3204  O11 POPEP  99      27.592  91.716  43.426  1.00  0.00           O
ATOM   3205  O12 POPEP  99      27.262  90.507  41.306  1.00  0.00           O
ATOM   3206  C1  POPEP  99      28.072  91.907  44.767  1.00  0.00           C
ATOM   3209  C2  POPEP  99      27.132  91.278  45.836  1.00  0.00           C
ATOM   3211  O21 POPEP  99      27.772  91.346  47.126  1.00  0.00           O
ATOM   3212  C21 POPEP  99      27.172  92.167  47.957  1.00  0.00           C
ATOM   3213  O22 POPEP  99      26.442  93.097  47.636  1.00  0.00           O
ATOM   3214  C22 POPEP  99      27.392  91.667  49.376  1.00  0.00           C
ATOM   3217  C3  POPEP  99      26.832  89.787  45.536  1.00  0.00           C
ATOM   3220  O31 POPEP  99      26.112  89.186  46.627  1.00  0.00           O
ATOM   3221  C31 POPEP  99      26.022  87.877  46.507  1.00  0.00           C
ATOM   3222  O32 POPEP  99      26.492  87.206  45.587  1.00  0.00           O
ATOM   3223  C32 POPEP  99      25.262  87.316  47.706  1.00  0.00           C
ATOM   3226  C23 POPEP  99      26.052  91.737  50.136  1.00  0.00           C
ATOM   3229  C24 POPEP  99      26.072  91.066  51.516  1.00  0.00           C
ATOM   3232  C25 POPEP  99      24.692  91.126  52.167  1.00  0.00           C
ATOM   3235  C26 POPEP  99      24.652  90.507  53.576  1.00  0.00           C
ATOM   3238  C27 POPEP  99      23.212  90.398  54.116  1.00  0.00           C
ATOM   3241  C28 POPEP  99      23.162  90.028  55.616  1.00  0.00           C
ATOM   3244  C29 POPEP  99      22.682  88.638  55.896  1.00  0.00           C
ATOM   3246 0C21 POPEP  99      22.302  88.146  57.097  1.00  0.00           C
ATOM   3248 1C21 POPEP  99      22.262  88.897  58.407  1.00  0.00           C
ATOM   3251 2C21 POPEP  99      23.582  88.837  59.207  1.00  0.00           C
ATOM   3254 3C21 POPEP  99      24.602  89.897  58.776  1.00  0.00           C
ATOM   3257 4C21 POPEP  99      25.722  90.156  59.797  1.00  0.00           C
ATOM   3260 5C21 POPEP  99      26.702  88.987  59.906  1.00  0.00           C
ATOM   3263 6C21 POPEP  99      27.932  89.338  60.766  1.00  0.00           C
ATOM   3266 7C21 POPEP  99      28.892  88.146  60.876  1.00  0.00           C
ATOM   3269 8C21 POPEP  99      30.212  88.507  61.567  1.00  0.00           C
ATOM   3273  C33 POPEP  99      25.932  86.057  48.297  1.00  0.00           C
ATOM   3276  C34 POPEP  99      26.582  86.287  49.656  1.00  0.00           C
ATOM   3279  C35 POPEP  99      27.692  87.346  49.656  1.00  0.00           C
ATOM   3282  C36 POPEP  99      28.342  87.456  51.036  1.00  0.00           C
ATOM   3285  C37 POPEP  99      29.212  88.697  51.206  1.00  0.00           C
ATOM   3288  C38 POPEP  99      29.942  88.717  52.556  1.00  0.00           C
ATOM   3291  C39 POPEP  99      31.022  89.797  52.667  1.00  0.00           C
ATOM   3294 0C31 POPEP  99      32.352  89.396  51.996  1.00  0.00           C
ATOM   3297 1C31 POPEP  99      33.562  90.177  52.516  1.00  0.00           C
ATOM   3300 2C31 POPEP  99      33.972  89.748  53.926  1.00  0.00           C
ATOM   3303 3C31 POPEP  99      35.022  88.617  53.946  1.00  0.00           C
ATOM   3306 4C31 POPEP  99      36.452  89.148  53.875  1.00  0.00           C
ATOM   3309 5C31 POPEP  99      37.502  88.057  54.156  1.00  0.00           C
ATOM   3312 6C31 POPEP  99      38.922  88.596  54.256  1.00  0.00           C
ATOM   3316  NH3 POPEQ 100     104.492  89.058  85.646  1.00  0.00           N
ATOM   3320  C12 POPEQ 100     104.591  88.237  86.887  1.00  0.00           C
ATOM   3323  C11 POPEQ 100     104.372  89.137  88.105  1.00  0.00           C
ATOM   3326  P   POPEQ 100     104.922  91.686  87.906  1.00  0.00           P
ATOM   3327  O13 POPEQ 100     103.682  91.987  88.645  1.00  0.00           O
ATOM   3328  O14 POPEQ 100     106.102  92.577  88.105  1.00  0.00           O
ATOM   3329  O11 POPEQ 100     104.532  91.698  86.367  1.00  0.00           O
ATOM   3330  O12 POPEQ 100     105.342  90.188  88.137  1.00  0.00           O
ATOM   3331  C1  POPEQ 100     105.122  92.668  85.486  1.00  0.00           C
ATOM   3334  C2  POPEQ 100     104.542  92.507  84.055  1.00  0.00           C
ATOM   3336  O21 POPEQ 100     105.422  93.127  83.097  1.00  0.00           O
ATOM   3337  C21 POPEQ 100     105.292  92.656  81.855  1.00  0.00           C
ATOM   3338  O22 POPEQ 100     104.642  91.667  81.546  1.00  0.00           O
ATOM   3339  C22 POPEQ 100     106.152  93.447  80.896  1.00  0.00           C
ATOM   3342  C3  POPEQ 100     103.081  93.017  83.926  1.00  0.00           C
ATOM   3345  O31 POPEQ 100     102.332  92.036  83.186  1.00  0.00           O
ATOM   3346  C31 POPEQ 100     101.782  92.376  82.027  1.00  0.00           C
ATOM   3347  O32 POPEQ 100     101.772  93.486  81.536  1.00  0.00           O
ATOM   3348  C32 POPEQ 100     101.292  91.096  81.327  1.00  0.00           C
ATOM   3351  C23 POPEQ 100     105.532  93.486  79.486  1.00  0.00           C
ATOM   3354  C24 POPEQ 100     106.582  93.778  78.407  1.00  0.00           C
ATOM   3357  C25 POPEQ 100     105.952  94.117  77.056  1.00  0.00           C
ATOM   3360  C26 POPEQ 100     107.012  94.237  75.956  1.00  0.00           C
ATOM   3363  C27 POPEQ 100     106.462  94.787  74.626  1.00  0.00           C
ATOM   3366  C28 POPEQ 100     107.352  94.466  73.407  1.00  0.00           C
ATOM   3369  C29 POPEQ 100     108.812  94.797  73.625  1.00  0.00           C
ATOM   3371 0C21 POPEQ 100     109.622  95.497  72.805  1.00  0.00           C
ATOM   3373 1C21 POPEQ 100     109.272  96.066  71.466  1.00  0.00           C
ATOM   3376 2C21 POPEQ 100     110.502  96.077  70.547  1.00  0.00           C
ATOM   3379 3C21 POPEQ 100     110.172  96.508  69.117  1.00  0.00           C
ATOM   3382 4C21 POPEQ 100     111.392  96.487  68.187  1.00  0.00           C
ATOM   3385 5C21 POPEQ 100     111.042  96.376  66.695  1.00  0.00           C
ATOM   3388 6C21 POPEQ 100     110.412  95.028  66.326  1.00  0.00           C
ATOM   3391 7C21 POPEQ 100     110.342  94.797  64.807  1.00  0.00           C
ATOM   3394 8C21 POPEQ 100     109.712  93.447  64.437  1.00  0.00           C
ATOM   3398  C33 POPEQ 100     101.572  91.096  79.805  1.00  0.00           C
ATOM   3401  C34 POPEQ 100     101.632  89.676  79.215  1.00  0.00           C
ATOM   3404  C35 POPEQ 100     101.892  89.676  77.706  1.00  0.00           C
ATOM   3407  C36 POPEQ 100     101.971  88.267  77.106  1.00  0.00           C
ATOM   3410  C37 POPEQ 100     102.392  88.297  75.626  1.00  0.00           C
ATOM   3413  C38 POPEQ 100     102.532  86.896  74.996  1.00  0.00           C
ATOM   3416  C39 POPEQ 100     101.512  86.617  73.877  1.00  0.00           C
ATOM   3419 0C31 POPEQ 100     100.092  86.387  74.396  1.00  0.00           C
ATOM   3422 1C31 POPEQ 100      99.072  86.197  73.257  1.00  0.00           C
ATOM   3425 2C31 POPEQ 100      97.701  85.716  73.757  1.00  0.00           C
ATOM   3428 3C31 POPEQ 100      96.612  85.746  72.666  1.00  0.00           C
ATOM   3431 4C31 POPEQ 100      96.882  84.787  71.496  1.00  0.00           C
ATOM   3434 5C31 POPEQ 100      95.782  84.857  70.436  1.00  0.00           C
ATOM   3437 6C31 POPEQ 100      96.002  83.897  69.257  1.00  0.00           C
ATOM   3441  NH3 POPER 101      10.152  51.517  82.016  1.00  0.00           N
ATOM   3445  C12 POPER 101      10.112  50.487  83.105  1.00  0.00           C
ATOM   3448  C11 POPER 101      11.502  49.967  83.536  1.00  0.00           C
ATOM   3451  P   POPER 101      13.562  51.047  82.386  1.00  0.00           P
ATOM   3452  O13 POPER 101      12.812  52.317  82.346  1.00  0.00           O
ATOM   3453  O14 POPER 101      14.532  50.917  83.486  1.00  0.00           O
ATOM   3454  O11 POPER 101      14.222  50.707  80.977  1.00  0.00           O
ATOM   3455  O12 POPER 101      12.472  49.897  82.466  1.00  0.00           O
ATOM   3456  C1  POPER 101      15.492  50.027  80.956  1.00  0.00           C
ATOM   3459  C2  POPER 101      15.592  49.047  79.755  1.00  0.00           C
ATOM   3461  O21 POPER 101      15.442  49.757  78.516  1.00  0.00           O
ATOM   3462  C21 POPER 101      16.552  50.308  78.056  1.00  0.00           C
ATOM   3463  O22 POPER 101      17.672  50.126  78.477  1.00  0.00           O
ATOM   3464  C22 POPER 101      16.172  51.207  76.876  1.00  0.00           C
ATOM   3467  C3  POPER 101      14.472  47.967  79.826  1.00  0.00           C
ATOM   3470  O31 POPER 101      14.842  46.777  79.096  1.00  0.00           O
ATOM   3471  C31 POPER 101      14.462  46.507  77.837  1.00  0.00           C
ATOM   3472  O32 POPER 101      14.892  45.537  77.216  1.00  0.00           O
ATOM   3473  C32 POPER 101      13.452  47.507  77.246  1.00  0.00           C
ATOM   3476  C23 POPER 101      16.882  50.807  75.566  1.00  0.00           C
ATOM   3479  C24 POPER 101      16.102  51.217  74.306  1.00  0.00           C
ATOM   3482  C25 POPER 101      14.822  50.407  74.076  1.00  0.00           C
ATOM   3485  C26 POPER 101      14.152  50.757  72.736  1.00  0.00           C
ATOM   3488  C27 POPER 101      12.932  49.877  72.437  1.00  0.00           C
ATOM   3491  C28 POPER 101      12.232  50.237  71.117  1.00  0.00           C
ATOM   3494  C29 POPER 101      13.062  49.907  69.886  1.00  0.00           C
ATOM   3496 0C21 POPER 101      12.562  49.587  68.676  1.00  0.00           C
ATOM   3498 1C21 POPER 101      11.102  49.497  68.346  1.00  0.00           C
ATOM   3501 2C21 POPER 101      10.772  48.598  67.146  1.00  0.00           C
ATOM   3504 3C21 POPER 101       9.272  48.277  67.136  1.00  0.00           C
ATOM   3507 4C21 POPER 101       8.832  47.257  66.086  1.00  0.00           C
ATOM   3510 5C21 POPER 101       7.432  46.707  66.447  1.00  0.00           C
ATOM   3513 6C21 POPER 101       6.892  45.648  65.477  1.00  0.00           C
ATOM   3516 7C21 POPER 101       5.612  45.007  66.036  1.00  0.00           C
ATOM   3519 8C21 POPER 101       4.942  44.007  65.087  1.00  0.00           C
ATOM   3523  C33 POPER 101      13.152  47.267  75.757  1.00  0.00           C
ATOM   3526  C34 POPER 101      12.172  46.106  75.526  1.00  0.00           C
ATOM   3529  C35 POPER 101      12.002  45.767  74.046  1.00  0.00           C
ATOM   3532  C36 POPER 101      13.232  45.037  73.477  1.00  0.00           C
ATOM   3535  C37 POPER 101      13.072  44.627  72.007  1.00  0.00           C
ATOM   3538  C38 POPER 101      14.302  43.868  71.496  1.00  0.00           C
ATOM   3541  C39 POPER 101      14.232  43.447  70.036  1.00  0.00           C
ATOM   3544 0C31 POPER 101      14.172  44.637  69.076  1.00  0.00           C
ATOM   3547 1C31 POPER 101      14.392  44.207  67.625  1.00  0.00           C
ATOM   3550 2C31 POPER 101      13.872  45.277  66.646  1.00  0.00           C
ATOM   3553 3C31 POPER 101      14.572  45.237  65.286  1.00  0.00           C
ATOM   3556 4C31 POPER 101      16.052  45.607  65.396  1.00  0.00           C
ATOM   3559 5C31 POPER 101      16.622  45.997  64.036  1.00  0.00           C
ATOM   3562 6C31 POPER 101      18.102  46.397  64.026  1.00  0.00           C
ATOM   3566  NH3 POPES 102       0.019 118.787  42.257  1.00  0.00           N
ATOM   3570  C12 POPES 102      -1.101 117.838  42.625  1.00  0.00           C
ATOM   3573  C11 POPES 102      -1.031 116.536  41.786  1.00  0.00           C
ATOM   3576  P   POPES 102      -2.191 114.307  41.196  1.00  0.00           P
ATOM   3577  O13 POPES 102      -3.241 113.386  41.686  1.00  0.00           O
ATOM   3578  O14 POPES 102      -2.201 114.627  39.757  1.00  0.00           O
ATOM   3579  O11 POPES 102      -0.771 113.727  41.516  1.00  0.00           O
ATOM   3580  O12 POPES 102      -2.151 115.667  42.047  1.00  0.00           O
ATOM   3581  C1  POPES 102      -0.501 112.397  41.946  1.00  0.00           C
ATOM   3584  C2  POPES 102       0.579 112.388  43.067  1.00  0.00           C
ATOM   3586  O21 POPES 102       0.299 113.356  44.086  1.00  0.00           O
ATOM   3587  C21 POPES 102      -0.891 113.327  44.656  1.00  0.00           C
ATOM   3588  O22 POPES 102      -1.701 112.427  44.636  1.00  0.00           O
ATOM   3589  C22 POPES 102      -1.021 114.657  45.406  1.00  0.00           C
ATOM   3592  C3  POPES 102       1.982 112.707  42.456  1.00  0.00           C
ATOM   3595  O31 POPES 102       2.972 113.137  43.417  1.00  0.00           O
ATOM   3596  C31 POPES 102       3.292 112.236  44.326  1.00  0.00           C
ATOM   3597  O32 POPES 102       2.912 111.077  44.337  1.00  0.00           O
ATOM   3598  C32 POPES 102       4.212 112.877  45.366  1.00  0.00           C
ATOM   3601  C23 POPES 102      -2.331 114.837  46.196  1.00  0.00           C
ATOM   3604  C24 POPES 102      -2.411 116.236  46.817  1.00  0.00           C
ATOM   3607  C25 POPES 102      -1.251 116.607  47.766  1.00  0.00           C
ATOM   3610  C26 POPES 102      -1.101 115.646  48.956  1.00  0.00           C
ATOM   3613  C27 POPES 102      -0.761 116.367  50.276  1.00  0.00           C
ATOM   3616  C28 POPES 102      -1.101 115.527  51.526  1.00  0.00           C
ATOM   3619  C29 POPES 102      -1.441 116.376  52.716  1.00  0.00           C
ATOM   3621 0C21 POPES 102      -0.771 116.457  53.886  1.00  0.00           C
ATOM   3623 1C21 POPES 102       0.489 115.716  54.226  1.00  0.00           C
ATOM   3626 2C21 POPES 102       1.412 116.527  55.176  1.00  0.00           C
ATOM   3629 3C21 POPES 102       1.862 117.887  54.606  1.00  0.00           C
ATOM   3632 4C21 POPES 102       3.082 118.447  55.356  1.00  0.00           C
ATOM   3635 5C21 POPES 102       3.642 119.727  54.736  1.00  0.00           C
ATOM   3638 6C21 POPES 102       5.112 120.016  55.106  1.00  0.00           C
ATOM   3641 7C21 POPES 102       5.372 120.047  56.606  1.00  0.00           C
ATOM   3644 8C21 POPES 102       6.832 120.328  56.946  1.00  0.00           C
ATOM   3648  C33 POPES 102       4.892 111.838  46.286  1.00  0.00           C
ATOM   3651  C34 POPES 102       5.442 112.486  47.566  1.00  0.00           C
ATOM   3654  C35 POPES 102       6.612 113.447  47.316  1.00  0.00           C
ATOM   3657  C36 POPES 102       6.952 114.257  48.587  1.00  0.00           C
ATOM   3660  C37 POPES 102       8.432 114.596  48.706  1.00  0.00           C
ATOM   3663  C38 POPES 102       8.782 115.168  50.097  1.00  0.00           C
ATOM   3666  C39 POPES 102       8.652 116.686  50.226  1.00  0.00           C
ATOM   3669 0C31 POPES 102       9.892 117.407  49.676  1.00  0.00           C
ATOM   3672 1C31 POPES 102       9.842 118.927  49.837  1.00  0.00           C
ATOM   3675 2C31 POPES 102      10.422 119.438  51.166  1.00  0.00           C
ATOM   3678 3C31 POPES 102      11.952 119.587  51.157  1.00  0.00           C
ATOM   3681 4C31 POPES 102      12.472 120.807  50.366  1.00  0.00           C
ATOM   3684 5C31 POPES 102      13.982 121.017  50.585  1.00  0.00           C
ATOM   3687 6C31 POPES 102      14.562 122.248  49.896  1.00  0.00           C
ATOM   3691  NH3 POPET 103      61.352 121.157  81.446  1.00  0.00           N
ATOM   3695  C12 POPET 103      59.922 120.917  81.017  1.00  0.00           C
ATOM   3698  C11 POPET 103      59.142 120.067  82.016  1.00  0.00           C
ATOM   3701  P   POPET 103      58.562 117.677  81.017  1.00  0.00           P
ATOM   3702  O13 POPET 103      59.462 116.887  80.166  1.00  0.00           O
ATOM   3703  O14 POPET 103      57.722 116.926  81.987  1.00  0.00           O
ATOM   3704  O11 POPET 103      57.682 118.657  80.126  1.00  0.00           O
ATOM   3705  O12 POPET 103      59.452 118.666  81.876  1.00  0.00           O
ATOM   3706  C1  POPET 103      57.142 118.246  78.856  1.00  0.00           C
ATOM   3709  C2  POPET 103      57.932 118.837  77.636  1.00  0.00           C
ATOM   3711  O21 POPET 103      57.762 120.266  77.666  1.00  0.00           O
ATOM   3712  C21 POPET 103      58.852 120.977  77.476  1.00  0.00           C
ATOM   3713  O22 POPET 103      59.972 120.527  77.297  1.00  0.00           O
ATOM   3714  C22 POPET 103      58.522 122.467  77.585  1.00  0.00           C
ATOM   3717  C3  POPET 103      57.412 118.286  76.265  1.00  0.00           C
ATOM   3720  O31 POPET 103      58.452 118.267  75.257  1.00  0.00           O
ATOM   3721  C31 POPET 103      58.482 119.277  74.376  1.00  0.00           C
ATOM   3722  O32 POPET 103      57.702 120.207  74.355  1.00  0.00           O
ATOM   3723  C32 POPET 103      59.702 119.107  73.456  1.00  0.00           C
ATOM   3726  C23 POPET 103      57.112 122.877  77.087  1.00  0.00           C
ATOM   3729  C24 POPET 103      57.072 124.377  76.766  1.00  0.00           C
ATOM   3732  C25 POPET 103      55.662 124.897  76.456  1.00  0.00           C
ATOM   3735  C26 POPET 103      55.702 126.367  76.026  1.00  0.00           C
ATOM   3738  C27 POPET 103      54.312 127.008  75.917  1.00  0.00           C
ATOM   3741  C28 POPET 103      54.362 128.537  75.757  1.00  0.00           C
ATOM   3744  C29 POPET 103      54.982 129.009  74.475  1.00  0.00           C
ATOM   3746 0C21 POPET 103      55.612 130.189  74.316  1.00  0.00           C
ATOM   3748 1C21 POPET 103      55.742 131.271  75.356  1.00  0.00           C
ATOM   3751 2C21 POPET 103      55.902 132.661  74.706  1.00  0.00           C
ATOM   3754 3C21 POPET 103      54.662 133.139  73.937  1.00  0.00           C
ATOM   3757 4C21 POPET 103      54.852 134.529  73.296  1.00  0.00           C
ATOM   3760 5C21 POPET 103      55.722 134.510  72.027  1.00  0.00           C
ATOM   3763 6C21 POPET 103      54.962 134.090  70.766  1.00  0.00           C
ATOM   3766 7C21 POPET 103      55.892 133.990  69.547  1.00  0.00           C
ATOM   3769 8C21 POPET 103      55.132 133.920  68.215  1.00  0.00           C
ATOM   3773  C33 POPET 103      59.472 118.237  72.196  1.00  0.00           C
ATOM   3776  C34 POPET 103      59.102 119.036  70.937  1.00  0.00           C
ATOM   3779  C35 POPET 103      59.382 118.237  69.657  1.00  0.00           C
ATOM   3782  C36 POPET 103      59.492 119.117  68.386  1.00  0.00           C
ATOM   3785  C37 POPET 103      60.202 118.377  67.246  1.00  0.00           C
ATOM   3788  C38 POPET 103      60.232 119.137  65.907  1.00  0.00           C
ATOM   3791  C39 POPET 103      60.992 120.478  65.926  1.00  0.00           C
ATOM   3794 0C31 POPET 103      62.522 120.367  66.036  1.00  0.00           C
ATOM   3797 1C31 POPET 103      63.142 121.767  65.946  1.00  0.00           C
ATOM   3800 2C31 POPET 103      64.672 121.807  65.966  1.00  0.00           C
ATOM   3803 3C31 POPET 103      65.161 123.267  65.917  1.00  0.00           C
ATOM   3806 4C31 POPET 103      66.672 123.417  65.746  1.00  0.00           C
ATOM   3809 5C31 POPET 103      67.102 124.888  65.806  1.00  0.00           C
ATOM   3812 6C31 POPET 103      68.602 125.087  65.576  1.00  0.00           C
ATOM   3816  NH3 POPEU 104      58.342  77.027  44.566  1.00  0.00           N
ATOM   3820  C12 POPEU 104      58.352  77.548  43.167  1.00  0.00           C
ATOM   3823  C11 POPEU 104      57.172  78.497  42.916  1.00  0.00           C
ATOM   3826  P   POPEU 104      54.762  77.637  43.636  1.00  0.00           P
ATOM   3827  O13 POPEU 104      53.972  78.887  43.446  1.00  0.00           O
ATOM   3828  O14 POPEU 104      54.122  76.327  43.417  1.00  0.00           O
ATOM   3829  O11 POPEU 104      55.392  77.647  45.076  1.00  0.00           O
ATOM   3830  O12 POPEU 104      55.992  77.757  42.687  1.00  0.00           O
ATOM   3831  C1  POPEU 104      54.522  77.356  46.187  1.00  0.00           C
ATOM   3834  C2  POPEU 104      54.522  78.517  47.216  1.00  0.00           C
ATOM   3836  O21 POPEU 104      53.442  78.368  48.146  1.00  0.00           O
ATOM   3837  C21 POPEU 104      53.602  77.398  49.036  1.00  0.00           C
ATOM   3838  O22 POPEU 104      54.582  76.698  49.177  1.00  0.00           O
ATOM   3839  C22 POPEU 104      52.322  77.267  49.837  1.00  0.00           C
ATOM   3842  C3  POPEU 104      54.372  79.898  46.536  1.00  0.00           C
ATOM   3845  O31 POPEU 104      54.772  80.926  47.456  1.00  0.00           O
ATOM   3846  C31 POPEU 104      54.082  82.057  47.416  1.00  0.00           C
ATOM   3847  O32 POPEU 104      53.152  82.287  46.646  1.00  0.00           O
ATOM   3848  C32 POPEU 104      54.672  83.048  48.417  1.00  0.00           C
ATOM   3851  C23 POPEU 104      52.332  78.177  51.076  1.00  0.00           C
ATOM   3854  C24 POPEU 104      51.042  77.917  51.847  1.00  0.00           C
ATOM   3857  C25 POPEU 104      50.992  78.557  53.227  1.00  0.00           C
ATOM   3860  C26 POPEU 104      50.722  80.067  53.207  1.00  0.00           C
ATOM   3863  C27 POPEU 104      50.472  80.576  54.626  1.00  0.00           C
ATOM   3866  C28 POPEU 104      50.182  82.096  54.687  1.00  0.00           C
ATOM   3869  C29 POPEU 104      48.912  82.437  55.416  1.00  0.00           C
ATOM   3871 0C21 POPEU 104      48.662  82.176  56.716  1.00  0.00           C
ATOM   3873 1C21 POPEU 104      49.642  81.536  57.676  1.00  0.00           C
ATOM   3876 2C21 POPEU 104      49.172  81.607  59.137  1.00  0.00           C
ATOM   3879 3C21 POPEU 104      49.012  83.036  59.667  1.00  0.00           C
ATOM   3882 4C21 POPEU 104      48.472  83.076  61.106  1.00  0.00           C
ATOM   3885 5C21 POPEU 104      47.962  84.466  61.486  1.00  0.00           C
ATOM   3888 6C21 POPEU 104      47.402  84.508  62.916  1.00  0.00           C
ATOM   3891 7C21 POPEU 104      46.632  85.786  63.227  1.00  0.00           C
ATOM   3894 8C21 POPEU 104      46.022  85.786  64.626  1.00  0.00           C
ATOM   3898  C33 POPEU 104      53.612  83.787  49.256  1.00  0.00           C
ATOM   3901  C34 POPEU 104      53.052  82.936  50.416  1.00  0.00           C
ATOM   3904  C35 POPEU 104      52.232  83.766  51.417  1.00  0.00           C
ATOM   3907  C36 POPEU 104      50.812  84.078  50.937  1.00  0.00           C
ATOM   3910  C37 POPEU 104      50.152  85.196  51.756  1.00  0.00           C
ATOM   3913  C38 POPEU 104      48.712  85.497  51.336  1.00  0.00           C
ATOM   3916  C39 POPEU 104      48.142  86.786  51.936  1.00  0.00           C
ATOM   3919 0C31 POPEU 104      48.192  86.868  53.466  1.00  0.00           C
ATOM   3922 1C31 POPEU 104      47.732  88.246  53.966  1.00  0.00           C
ATOM   3925 2C31 POPEU 104      47.862  88.467  55.476  1.00  0.00           C
ATOM   3928 3C31 POPEU 104      47.052  87.467  56.316  1.00  0.00           C
ATOM   3931 4C31 POPEU 104      46.722  88.007  57.716  1.00  0.00           C
ATOM   3934 5C31 POPEU 104      45.932  86.996  58.556  1.00  0.00           C
ATOM   3937 6C31 POPEU 104      45.402  87.587  59.867  1.00  0.00           C
ATOM   3941  NH3 POPEV 105      21.982 114.407  83.326  1.00  0.00           N
ATOM   3945  C12 POPEV 105      22.862 115.417  82.626  1.00  0.00           C
ATOM   3948  C11 POPEV 105      23.932 116.037  83.555  1.00  0.00           C
ATOM   3951  P   POPEV 105      24.522 118.647  83.896  1.00  0.00           P
ATOM   3952  O13 POPEV 105      23.822 118.596  85.206  1.00  0.00           O
ATOM   3953  O14 POPEV 105      25.952 119.016  83.876  1.00  0.00           O
ATOM   3954  O11 POPEV 105      23.772 119.706  83.016  1.00  0.00           O
ATOM   3955  O12 POPEV 105      24.342 117.307  83.076  1.00  0.00           O
ATOM   3956  C1  POPEV 105      22.932 119.417  81.887  1.00  0.00           C
ATOM   3959  C2  POPEV 105      23.622 119.807  80.535  1.00  0.00           C
ATOM   3961  O21 POPEV 105      22.772 119.517  79.406  1.00  0.00           O
ATOM   3962  C21 POPEV 105      22.502 118.267  79.076  1.00  0.00           C
ATOM   3963  O22 POPEV 105      22.892 117.257  79.657  1.00  0.00           O
ATOM   3964  C22 POPEV 105      21.552 118.277  77.867  1.00  0.00           C
ATOM   3967  C3  POPEV 105      25.042 119.176  80.426  1.00  0.00           C
ATOM   3970  O31 POPEV 105      25.412 118.876  79.076  1.00  0.00           O
ATOM   3971  C31 POPEV 105      26.692 118.547  78.937  1.00  0.00           C
ATOM   3972  O32 POPEV 105      27.622 119.148  79.437  1.00  0.00           O
ATOM   3973  C32 POPEV 105      26.822 117.217  78.196  1.00  0.00           C
ATOM   3976  C23 POPEV 105      22.292 118.337  76.507  1.00  0.00           C
ATOM   3979  C24 POPEV 105      21.342 118.417  75.286  1.00  0.00           C
ATOM   3982  C25 POPEV 105      22.112 118.537  73.966  1.00  0.00           C
ATOM   3985  C26 POPEV 105      21.212 118.596  72.716  1.00  0.00           C
ATOM   3988  C27 POPEV 105      22.002 118.927  71.437  1.00  0.00           C
ATOM   3991  C28 POPEV 105      21.152 118.946  70.146  1.00  0.00           C
ATOM   3994  C29 POPEV 105      20.112 120.037  70.125  1.00  0.00           C
ATOM   3996 0C21 POPEV 105      19.122 120.168  69.216  1.00  0.00           C
ATOM   3998 1C21 POPEV 105      18.892 119.237  68.056  1.00  0.00           C
ATOM   4001 2C21 POPEV 105      19.862 119.508  66.886  1.00  0.00           C
ATOM   4004 3C21 POPEV 105      19.642 120.837  66.156  1.00  0.00           C
ATOM   4007 4C21 POPEV 105      18.342 120.837  65.337  1.00  0.00           C
ATOM   4010 5C21 POPEV 105      18.372 121.798  64.136  1.00  0.00           C
ATOM   4013 6C21 POPEV 105      17.012 121.856  63.417  1.00  0.00           C
ATOM   4016 7C21 POPEV 105      16.632 120.548  62.716  1.00  0.00           C
ATOM   4019 8C21 POPEV 105      15.262 120.576  62.027  1.00  0.00           C
ATOM   4023  C33 POPEV 105      25.612 116.786  77.326  1.00  0.00           C
ATOM   4026  C34 POPEV 105      25.572 115.266  77.176  1.00  0.00           C
ATOM   4029  C35 POPEV 105      24.312 114.757  76.496  1.00  0.00           C
ATOM   4032  C36 POPEV 105      24.232 115.028  74.996  1.00  0.00           C
ATOM   4035  C37 POPEV 105      23.032 114.298  74.376  1.00  0.00           C
ATOM   4038  C38 POPEV 105      22.892 114.536  72.876  1.00  0.00           C
ATOM   4041  C39 POPEV 105      21.762 113.697  72.255  1.00  0.00           C
ATOM   4044 0C31 POPEV 105      21.602 113.957  70.757  1.00  0.00           C
ATOM   4047 1C31 POPEV 105      20.612 112.987  70.096  1.00  0.00           C
ATOM   4050 2C31 POPEV 105      20.602 113.088  68.557  1.00  0.00           C
ATOM   4053 3C31 POPEV 105      20.062 114.407  68.026  1.00  0.00           C
ATOM   4056 4C31 POPEV 105      20.132 114.478  66.486  1.00  0.00           C
ATOM   4059 5C31 POPEV 105      19.542 115.786  65.937  1.00  0.00           C
ATOM   4062 6C31 POPEV 105      19.682 115.926  64.426  1.00  0.00           C
ATOM   4066  NH3 POPEW 106      44.572  36.117  83.007  1.00  0.00           N
ATOM   4070  C12 POPEW 106      44.712  34.627  83.137  1.00  0.00           C
ATOM   4073  C11 POPEW 106      44.232  34.077  84.516  1.00  0.00           C
ATOM   4076  P   POPEW 106      41.702  33.967  83.905  1.00  0.00           P
ATOM   4077  O13 POPEW 106      40.412  33.737  84.596  1.00  0.00           O
ATOM   4078  O14 POPEW 106      41.702  35.058  82.926  1.00  0.00           O
ATOM   4079  O11 POPEW 106      42.202  32.637  83.225  1.00  0.00           O
ATOM   4080  O12 POPEW 106      42.872  34.387  84.895  1.00  0.00           O
ATOM   4081  C1  POPEW 106      41.322  31.987  82.286  1.00  0.00           C
ATOM   4084  C2  POPEW 106      42.172  31.187  81.276  1.00  0.00           C
ATOM   4086  O21 POPEW 106      41.362  30.447  80.346  1.00  0.00           O
ATOM   4087  C21 POPEW 106      41.062  29.187  80.616  1.00  0.00           C
ATOM   4088  O22 POPEW 106      40.962  28.687  81.726  1.00  0.00           O
ATOM   4089  C22 POPEW 106      40.892  28.417  79.297  1.00  0.00           C
ATOM   4092  C3  POPEW 106      43.352  30.407  81.936  1.00  0.00           C
ATOM   4095  O31 POPEW 106      44.042  29.517  81.036  1.00  0.00           O
ATOM   4096  C31 POPEW 106      44.522  30.017  79.906  1.00  0.00           C
ATOM   4097  O32 POPEW 106      44.532  31.197  79.565  1.00  0.00           O
ATOM   4098  C32 POPEW 106      44.942  28.837  79.046  1.00  0.00           C
ATOM   4101  C23 POPEW 106      39.832  28.937  78.296  1.00  0.00           C
ATOM   4104  C24 POPEW 106      40.212  28.557  76.846  1.00  0.00           C
ATOM   4107  C25 POPEW 106      39.352  29.197  75.745  1.00  0.00           C
ATOM   4110  C26 POPEW 106      39.992  29.117  74.346  1.00  0.00           C
ATOM   4113  C27 POPEW 106      39.812  27.767  73.646  1.00  0.00           C
ATOM   4116  C28 POPEW 106      40.452  27.717  72.246  1.00  0.00           C
ATOM   4119  C29 POPEW 106      40.482  26.308  71.706  1.00  0.00           C
ATOM   4121 0C21 POPEW 106      40.232  25.907  70.445  1.00  0.00           C
ATOM   4123 1C21 POPEW 106      39.872  26.767  69.257  1.00  0.00           C
ATOM   4126 2C21 POPEW 106      39.022  25.997  68.215  1.00  0.00           C
ATOM   4129 3C21 POPEW 106      39.782  24.857  67.507  1.00  0.00           C
ATOM   4132 4C21 POPEW 106      38.892  23.647  67.176  1.00  0.00           C
ATOM   4135 5C21 POPEW 106      38.012  23.847  65.937  1.00  0.00           C
ATOM   4138 6C21 POPEW 106      38.762  23.667  64.606  1.00  0.00           C
ATOM   4141 7C21 POPEW 106      37.812  23.407  63.437  1.00  0.00           C
ATOM   4144 8C21 POPEW 106      38.522  23.027  62.136  1.00  0.00           C
ATOM   4148  C33 POPEW 106      45.542  29.247  77.687  1.00  0.00           C
ATOM   4151  C34 POPEW 106      47.062  29.237  77.757  1.00  0.00           C
ATOM   4154  C35 POPEW 106      47.662  27.887  77.326  1.00  0.00           C
ATOM   4157  C36 POPEW 106      47.702  27.727  75.806  1.00  0.00           C
ATOM   4160  C37 POPEW 106      48.932  26.977  75.276  1.00  0.00           C
ATOM   4163  C38 POPEW 106      48.892  26.847  73.746  1.00  0.00           C
ATOM   4166  C39 POPEW 106      50.132  26.167  73.146  1.00  0.00           C
ATOM   4169 0C31 POPEW 106      49.972  24.647  72.945  1.00  0.00           C
ATOM   4172 1C31 POPEW 106      51.252  23.997  72.406  1.00  0.00           C
ATOM   4175 2C31 POPEW 106      51.072  22.627  71.736  1.00  0.00           C
ATOM   4178 3C31 POPEW 106      50.702  21.507  72.726  1.00  0.00           C
ATOM   4181 4C31 POPEW 106      50.892  20.097  72.135  1.00  0.00           C
ATOM   4184 5C31 POPEW 106      50.562  19.007  73.156  1.00  0.00           C
ATOM   4187 6C31 POPEW 106      50.812  17.587  72.646  1.00  0.00           C
ATOM   4191  NH3 POPEX 107     106.112 127.227  81.757  1.00  0.00           N
ATOM   4195  C12 POPEX 107     104.642 127.287  81.416  1.00  0.00           C
ATOM   4198  C11 POPEX 107     103.802 126.546  82.477  1.00  0.00           C
ATOM   4201  P   POPEX 107     101.462 125.536  82.926  1.00  0.00           P
ATOM   4202  O13 POPEX 107     102.242 124.286  83.146  1.00  0.00           O
ATOM   4203  O14 POPEX 107     100.962 126.247  84.137  1.00  0.00           O
ATOM   4204  O11 POPEX 107     100.252 125.227  81.987  1.00  0.00           O
ATOM   4205  O12 POPEX 107     102.422 126.487  82.096  1.00  0.00           O
ATOM   4206  C1  POPEX 107     100.402 124.407  80.826  1.00  0.00           C
ATOM   4209  C2  POPEX 107      99.602 123.088  80.986  1.00  0.00           C
ATOM   4211  O21 POPEX 107      99.932 122.157  79.937  1.00  0.00           O
ATOM   4212  C21 POPEX 107      99.632 122.537  78.706  1.00  0.00           C
ATOM   4213  O22 POPEX 107      99.022 123.537  78.376  1.00  0.00           O
ATOM   4214  C22 POPEX 107     100.232 121.527  77.716  1.00  0.00           C
ATOM   4217  C3  POPEX 107      98.072 123.346  81.166  1.00  0.00           C
ATOM   4220  O31 POPEX 107      97.382 122.187  81.666  1.00  0.00           O
ATOM   4221  C31 POPEX 107      96.492 121.467  80.977  1.00  0.00           C
ATOM   4222  O32 POPEX 107      95.692 120.706  81.507  1.00  0.00           O
ATOM   4223  C32 POPEX 107      96.582 121.588  79.456  1.00  0.00           C
ATOM   4226  C23 POPEX 107      99.122 120.728  76.995  1.00  0.00           C
ATOM   4229  C24 POPEX 107      99.632 119.787  75.896  1.00  0.00           C
ATOM   4232  C25 POPEX 107     100.352 120.497  74.746  1.00  0.00           C
ATOM   4235  C26 POPEX 107     101.872 120.377  74.856  1.00  0.00           C
ATOM   4238  C27 POPEX 107     102.612 121.197  73.786  1.00  0.00           C
ATOM   4241  C28 POPEX 107     104.122 120.898  73.716  1.00  0.00           C
ATOM   4244  C29 POPEX 107     104.852 121.177  75.007  1.00  0.00           C
ATOM   4246 0C21 POPEX 107     105.981 121.887  75.146  1.00  0.00           C
ATOM   4248 1C21 POPEX 107     106.732 122.577  74.046  1.00  0.00           C
ATOM   4251 2C21 POPEX 107     107.492 123.797  74.606  1.00  0.00           C
ATOM   4254 3C21 POPEX 107     106.562 124.867  75.166  1.00  0.00           C
ATOM   4257 4C21 POPEX 107     107.122 126.297  75.127  1.00  0.00           C
ATOM   4260 5C21 POPEX 107     107.552 126.807  73.737  1.00  0.00           C
ATOM   4263 6C21 POPEX 107     106.451 126.667  72.676  1.00  0.00           C
ATOM   4266 7C21 POPEX 107     106.872 127.257  71.337  1.00  0.00           C
ATOM   4269 8C21 POPEX 107     105.762 127.187  70.296  1.00  0.00           C
ATOM   4273  C33 POPEX 107      95.492 120.777  78.706  1.00  0.00           C
ATOM   4276  C34 POPEX 107      95.712 120.697  77.186  1.00  0.00           C
ATOM   4279  C35 POPEX 107      94.412 120.497  76.386  1.00  0.00           C
ATOM   4282  C36 POPEX 107      94.591 120.487  74.856  1.00  0.00           C
ATOM   4285  C37 POPEX 107      93.262 120.566  74.087  1.00  0.00           C
ATOM   4288  C38 POPEX 107      93.492 120.606  72.566  1.00  0.00           C
ATOM   4291  C39 POPEX 107      92.222 120.597  71.695  1.00  0.00           C
ATOM   4294 0C31 POPEX 107      91.411 121.907  71.686  1.00  0.00           C
ATOM   4297 1C31 POPEX 107      90.762 122.127  70.305  1.00  0.00           C
ATOM   4300 2C31 POPEX 107      89.862 123.368  70.166  1.00  0.00           C
ATOM   4303 3C31 POPEX 107      88.522 123.277  70.907  1.00  0.00           C
ATOM   4306 4C31 POPEX 107      87.672 124.547  70.766  1.00  0.00           C
ATOM   4309 5C31 POPEX 107      86.662 124.706  71.916  1.00  0.00           C
ATOM   4312 6C31 POPEX 107      85.841 125.998  71.855  1.00  0.00           C
ATOM   4316  NH3 POPEY 108      92.322 100.746  39.637  1.00  0.00           N
ATOM   4320  C12 POPEY 108      91.882 100.507  38.215  1.00  0.00           C
ATOM   4323  C11 POPEY 108      90.422 100.986  37.957  1.00  0.00           C
ATOM   4326  P   POPEY 108      90.922 103.537  38.466  1.00  0.00           P
ATOM   4327  O13 POPEY 108      92.382 103.566  38.227  1.00  0.00           O
ATOM   4328  O14 POPEY 108      90.152 104.776  38.316  1.00  0.00           O
ATOM   4329  O11 POPEY 108      90.771 102.987  39.956  1.00  0.00           O
ATOM   4330  O12 POPEY 108      90.301 102.367  37.616  1.00  0.00           O
ATOM   4331  C1  POPEY 108      89.542 103.118  40.686  1.00  0.00           C
ATOM   4334  C2  POPEY 108      89.782 102.838  42.196  1.00  0.00           C
ATOM   4336  O21 POPEY 108      88.512 102.656  42.856  1.00  0.00           O
ATOM   4337  C21 POPEY 108      88.522 101.856  43.937  1.00  0.00           C
ATOM   4338  O22 POPEY 108      89.502 101.247  44.347  1.00  0.00           O
ATOM   4339  C22 POPEY 108      87.102 101.807  44.516  1.00  0.00           C
ATOM   4342  C3  POPEY 108      90.562 104.016  42.816  1.00  0.00           C
ATOM   4345  O31 POPEY 108      91.042 103.687  44.136  1.00  0.00           O
ATOM   4346  C31 POPEY 108      91.992 104.517  44.566  1.00  0.00           C
ATOM   4347  O32 POPEY 108      92.332 105.517  43.966  1.00  0.00           O
ATOM   4348  C32 POPEY 108      92.622 103.977  45.847  1.00  0.00           C
ATOM   4351  C23 POPEY 108      86.882 100.797  45.667  1.00  0.00           C
ATOM   4354  C24 POPEY 108      87.122 101.397  47.056  1.00  0.00           C
ATOM   4357  C25 POPEY 108      85.962 102.257  47.586  1.00  0.00           C
ATOM   4360  C26 POPEY 108      84.782 101.418  48.116  1.00  0.00           C
ATOM   4363  C27 POPEY 108      83.742 102.276  48.856  1.00  0.00           C
ATOM   4366  C28 POPEY 108      82.852 101.508  49.846  1.00  0.00           C
ATOM   4369  C29 POPEY 108      82.032 100.398  49.247  1.00  0.00           C
ATOM   4371 0C21 POPEY 108      81.092  99.717  49.916  1.00  0.00           C
ATOM   4373 1C21 POPEY 108      80.672 100.016  51.347  1.00  0.00           C
ATOM   4376 2C21 POPEY 108      81.262  99.088  52.396  1.00  0.00           C
ATOM   4379 3C21 POPEY 108      80.512  97.747  52.446  1.00  0.00           C
ATOM   4382 4C21 POPEY 108      80.982  96.877  53.606  1.00  0.00           C
ATOM   4385 5C21 POPEY 108      80.152  95.597  53.766  1.00  0.00           C
ATOM   4388 6C21 POPEY 108      80.432  94.587  52.656  1.00  0.00           C
ATOM   4391 7C21 POPEY 108      79.472  93.398  52.696  1.00  0.00           C
ATOM   4394 8C21 POPEY 108      79.742  92.367  51.586  1.00  0.00           C
ATOM   4398  C33 POPEY 108      91.882 102.766  46.456  1.00  0.00           C
ATOM   4401  C34 POPEY 108      92.562 102.167  47.676  1.00  0.00           C
ATOM   4404  C35 POPEY 108      93.542 101.017  47.376  1.00  0.00           C
ATOM   4407  C36 POPEY 108      94.152 100.466  48.676  1.00  0.00           C
ATOM   4410  C37 POPEY 108      95.072  99.257  48.507  1.00  0.00           C
ATOM   4413  C38 POPEY 108      95.612  98.757  49.856  1.00  0.00           C
ATOM   4416  C39 POPEY 108      96.662  99.687  50.497  1.00  0.00           C
ATOM   4419 0C31 POPEY 108      96.912  99.356  51.977  1.00  0.00           C
ATOM   4422 1C31 POPEY 108      98.201 100.007  52.526  1.00  0.00           C
ATOM   4425 2C31 POPEY 108      98.302  99.937  54.056  1.00  0.00           C
ATOM   4428 3C31 POPEY 108      99.731 100.237  54.547  1.00  0.00           C
ATOM   4431 4C31 POPEY 108      99.871 100.247  56.076  1.00  0.00           C
ATOM   4434 5C31 POPEY 108     101.332 100.096  56.516  1.00  0.00           C
ATOM   4437 6C31 POPEY 108     101.532 100.217  58.027  1.00  0.00           C
ATOM   4441  NH3 POPEZ 109       6.972 120.328  43.466  1.00  0.00           N
ATOM   4445  C12 POPEZ 109       6.022 121.147  42.606  1.00  0.00           C
ATOM   4448  C11 POPEZ 109       4.612 121.317  43.215  1.00  0.00           C
ATOM   4451  P   POPEZ 109       2.232 122.227  42.676  1.00  0.00           P
ATOM   4452  O13 POPEZ 109       1.552 123.106  41.697  1.00  0.00           O
ATOM   4453  O14 POPEZ 109       1.652 120.868  42.807  1.00  0.00           O
ATOM   4454  O11 POPEZ 109       2.242 122.867  44.116  1.00  0.00           O
ATOM   4455  O12 POPEZ 109       3.782 122.106  42.346  1.00  0.00           O
ATOM   4456  C1  POPEZ 109       2.392 124.257  44.337  1.00  0.00           C
ATOM   4459  C2  POPEZ 109       2.492 124.466  45.856  1.00  0.00           C
ATOM   4461  O21 POPEZ 109       2.232 125.846  46.187  1.00  0.00           O
ATOM   4462  C21 POPEZ 109       1.019 126.077  46.677  1.00  0.00           C
ATOM   4463  O22 POPEZ 109       0.169 125.217  46.856  1.00  0.00           O
ATOM   4464  C22 POPEZ 109       0.869 127.528  47.106  1.00  0.00           C
ATOM   4467  C3  POPEZ 109       3.882 124.067  46.417  1.00  0.00           C
ATOM   4470  O31 POPEZ 109       3.962 124.478  47.796  1.00  0.00           O
ATOM   4471  C31 POPEZ 109       4.552 123.647  48.646  1.00  0.00           C
ATOM   4472  O32 POPEZ 109       5.132 122.626  48.326  1.00  0.00           O
ATOM   4473  C32 POPEZ 109       4.402 124.186  50.076  1.00  0.00           C
ATOM   4476  C23 POPEZ 109       0.579 127.596  48.626  1.00  0.00           C
ATOM   4479  C24 POPEZ 109       0.229 128.990  49.156  1.00  0.00           C
ATOM   4482  C25 POPEZ 109       0.159 128.969  50.696  1.00  0.00           C
ATOM   4485  C26 POPEZ 109      -0.331 130.271  51.326  1.00  0.00           C
ATOM   4488  C27 POPEZ 109      -0.691 130.161  52.826  1.00  0.00           C
ATOM   4491  C28 POPEZ 109       0.469 130.370  53.806  1.00  0.00           C
ATOM   4494  C29 POPEZ 109       1.462 129.240  53.836  1.00  0.00           C
ATOM   4496 0C21 POPEZ 109       1.872 128.537  54.907  1.00  0.00           C
ATOM   4498 1C21 POPEZ 109       1.442 128.766  56.336  1.00  0.00           C
ATOM   4501 2C21 POPEZ 109       2.232 129.939  56.936  1.00  0.00           C
ATOM   4504 3C21 POPEZ 109       1.892 130.200  58.417  1.00  0.00           C
ATOM   4507 4C21 POPEZ 109       1.982 131.690  58.746  1.00  0.00           C
ATOM   4510 5C21 POPEZ 109       1.762 132.010  60.236  1.00  0.00           C
ATOM   4513 6C21 POPEZ 109       2.832 131.411  61.146  1.00  0.00           C
ATOM   4516 7C21 POPEZ 109       2.832 132.050  62.547  1.00  0.00           C
ATOM   4519 8C21 POPEZ 109       3.932 131.509  63.446  1.00  0.00           C
ATOM   4523  C33 POPEZ 109       4.052 123.066  51.076  1.00  0.00           C
ATOM   4526  C34 POPEZ 109       3.382 123.547  52.367  1.00  0.00           C
ATOM   4529  C35 POPEZ 109       4.182 124.577  53.176  1.00  0.00           C
ATOM   4532  C36 POPEZ 109       3.452 124.997  54.465  1.00  0.00           C
ATOM   4535  C37 POPEZ 109       3.582 123.997  55.626  1.00  0.00           C
ATOM   4538  C38 POPEZ 109       4.922 124.067  56.375  1.00  0.00           C
ATOM   4541  C39 POPEZ 109       5.062 125.308  57.267  1.00  0.00           C
ATOM   4544 0C31 POPEZ 109       4.502 125.126  58.687  1.00  0.00           C
ATOM   4547 1C31 POPEZ 109       4.832 126.337  59.576  1.00  0.00           C
ATOM   4550 2C31 POPEZ 109       4.572 126.096  61.066  1.00  0.00           C
ATOM   4553 3C31 POPEZ 109       5.262 127.148  61.957  1.00  0.00           C
ATOM   4556 4C31 POPEZ 109       5.162 126.816  63.446  1.00  0.00           C
ATOM   4559 5C31 POPEZ 109       5.932 127.808  64.335  1.00  0.00           C
ATOM   4562 6C31 POPEZ 109       5.972 127.388  65.806  1.00  0.00           C
ATOM   4566  NH3 POPEa 110      53.452 111.117  85.257  1.00  0.00           N
ATOM   4570  C12 POPEa 110      54.402 111.777  86.227  1.00  0.00           C
ATOM   4573  C11 POPEa 110      55.882 111.658  85.777  1.00  0.00           C
ATOM   4576  P   POPEa 110      57.652 113.566  85.656  1.00  0.00           P
ATOM   4577  O13 POPEa 110      57.632 114.977  85.166  1.00  0.00           O
ATOM   4578  O14 POPEa 110      57.822 113.337  87.096  1.00  0.00           O
ATOM   4579  O11 POPEa 110      58.722 112.717  84.846  1.00  0.00           O
ATOM   4580  O12 POPEa 110      56.312 112.887  85.176  1.00  0.00           O
ATOM   4581  C1  POPEa 110      59.182 113.118  83.547  1.00  0.00           C
ATOM   4584  C2  POPEa 110      58.382 112.497  82.356  1.00  0.00           C
ATOM   4586  O21 POPEa 110      59.312 112.388  81.257  1.00  0.00           O
ATOM   4587  C21 POPEa 110      59.062 111.446  80.346  1.00  0.00           C
ATOM   4588  O22 POPEa 110      58.182 110.606  80.416  1.00  0.00           O
ATOM   4589  C22 POPEa 110      60.032 111.578  79.166  1.00  0.00           C
ATOM   4592  C3  POPEa 110      57.162 113.386  81.956  1.00  0.00           C
ATOM   4595  O31 POPEa 110      56.122 112.637  81.306  1.00  0.00           O
ATOM   4596  C31 POPEa 110      56.072 112.737  79.987  1.00  0.00           C
ATOM   4597  O32 POPEa 110      56.762 113.467  79.297  1.00  0.00           O
ATOM   4598  C32 POPEa 110      55.022 111.786  79.456  1.00  0.00           C
ATOM   4601  C23 POPEa 110      59.402 112.357  77.996  1.00  0.00           C
ATOM   4604  C24 POPEa 110      60.332 112.596  76.797  1.00  0.00           C
ATOM   4607  C25 POPEa 110      60.342 111.467  75.757  1.00  0.00           C
ATOM   4610  C26 POPEa 110      61.002 111.917  74.437  1.00  0.00           C
ATOM   4613  C27 POPEa 110      60.922 110.846  73.326  1.00  0.00           C
ATOM   4616  C28 POPEa 110      61.672 111.206  72.027  1.00  0.00           C
ATOM   4619  C29 POPEa 110      63.172 111.057  72.135  1.00  0.00           C
ATOM   4621 0C21 POPEa 110      63.922 110.067  71.626  1.00  0.00           C
ATOM   4623 1C21 POPEa 110      63.422 108.887  70.837  1.00  0.00           C
ATOM   4626 2C21 POPEa 110      63.622 109.078  69.316  1.00  0.00           C
ATOM   4629 3C21 POPEa 110      65.102 109.097  68.886  1.00  0.00           C
ATOM   4632 4C21 POPEa 110      65.282 109.186  67.356  1.00  0.00           C
ATOM   4635 5C21 POPEa 110      64.732 110.478  66.736  1.00  0.00           C
ATOM   4638 6C21 POPEa 110      65.072 110.588  65.236  1.00  0.00           C
ATOM   4641 7C21 POPEa 110      64.642 111.917  64.617  1.00  0.00           C
ATOM   4644 8C21 POPEa 110      64.992 112.036  63.136  1.00  0.00           C
ATOM   4648  C33 POPEa 110      55.412 111.317  78.035  1.00  0.00           C
ATOM   4651  C34 POPEa 110      54.352 110.408  77.406  1.00  0.00           C
ATOM   4654  C35 POPEa 110      54.532 110.286  75.885  1.00  0.00           C
ATOM   4657  C36 POPEa 110      55.922 109.776  75.486  1.00  0.00           C
ATOM   4660  C37 POPEa 110      55.982 109.396  74.007  1.00  0.00           C
ATOM   4663  C38 POPEa 110      57.402 109.008  73.576  1.00  0.00           C
ATOM   4666  C39 POPEa 110      57.422 108.307  72.216  1.00  0.00           C
ATOM   4669 0C31 POPEa 110      56.922 109.158  71.036  1.00  0.00           C
ATOM   4672 1C31 POPEa 110      56.692 108.286  69.797  1.00  0.00           C
ATOM   4675 2C31 POPEa 110      56.852 109.067  68.477  1.00  0.00           C
ATOM   4678 3C31 POPEa 110      56.632 108.157  67.257  1.00  0.00           C
ATOM   4681 4C31 POPEa 110      56.782 108.906  65.926  1.00  0.00           C
ATOM   4684 5C31 POPEa 110      56.522 107.997  64.727  1.00  0.00           C
ATOM   4687 6C31 POPEa 110      56.752 108.666  63.376  1.00  0.00           C
ATOM   4691  NH3 POPEb 111      53.642  77.466  83.526  1.00  0.00           N
ATOM   4695  C12 POPEb 111      54.632  77.247  84.636  1.00  0.00           C
ATOM   4698  C11 POPEb 111      56.062  77.027  84.076  1.00  0.00           C
ATOM   4701  P   POPEb 111      55.842  74.777  82.686  1.00  0.00           P
ATOM   4702  O13 POPEb 111      55.062  73.757  83.417  1.00  0.00           O
ATOM   4703  O14 POPEb 111      55.092  75.627  81.736  1.00  0.00           O
ATOM   4704  O11 POPEb 111      57.172  74.117  82.157  1.00  0.00           O
ATOM   4705  O12 POPEb 111      56.392  75.667  83.835  1.00  0.00           O
ATOM   4706  C1  POPEb 111      57.512  73.767  80.816  1.00  0.00           C
ATOM   4709  C2  POPEb 111      58.112  72.326  80.737  1.00  0.00           C
ATOM   4711  O21 POPEb 111      58.482  72.036  79.376  1.00  0.00           O
ATOM   4712  C21 POPEb 111      59.732  72.307  79.087  1.00  0.00           C
ATOM   4713  O22 POPEb 111      60.572  72.737  79.856  1.00  0.00           O
ATOM   4714  C22 POPEb 111      59.992  71.947  77.636  1.00  0.00           C
ATOM   4717  C3  POPEb 111      57.172  71.188  81.227  1.00  0.00           C
ATOM   4720  O31 POPEb 111      57.822  69.917  80.977  1.00  0.00           O
ATOM   4721  C31 POPEb 111      57.122  68.967  80.346  1.00  0.00           C
ATOM   4722  O32 POPEb 111      55.942  68.996  80.077  1.00  0.00           O
ATOM   4723  C32 POPEb 111      58.062  67.777  80.085  1.00  0.00           C
ATOM   4726  C23 POPEb 111      61.362  72.478  77.157  1.00  0.00           C
ATOM   4729  C24 POPEb 111      61.742  71.927  75.786  1.00  0.00           C
ATOM   4732  C25 POPEb 111      60.652  72.076  74.716  1.00  0.00           C
ATOM   4735  C26 POPEb 111      61.172  71.597  73.356  1.00  0.00           C
ATOM   4738  C27 POPEb 111      60.082  71.517  72.286  1.00  0.00           C
ATOM   4741  C28 POPEb 111      60.612  70.838  71.007  1.00  0.00           C
ATOM   4744  C29 POPEb 111      59.532  70.087  70.276  1.00  0.00           C
ATOM   4746 0C21 POPEb 111      59.112  70.267  69.017  1.00  0.00           C
ATOM   4748 1C21 POPEb 111      59.612  71.277  68.016  1.00  0.00           C
ATOM   4751 2C21 POPEb 111      58.442  72.096  67.447  1.00  0.00           C
ATOM   4754 3C21 POPEb 111      57.752  72.997  68.477  1.00  0.00           C
ATOM   4757 4C21 POPEb 111      56.232  73.066  68.285  1.00  0.00           C
ATOM   4760 5C21 POPEb 111      55.812  73.676  66.946  1.00  0.00           C
ATOM   4763 6C21 POPEb 111      54.292  73.667  66.757  1.00  0.00           C
ATOM   4766 7C21 POPEb 111      53.862  74.367  65.466  1.00  0.00           C
ATOM   4769 8C21 POPEb 111      52.362  74.276  65.206  1.00  0.00           C
ATOM   4773  C33 POPEb 111      58.852  67.886  78.757  1.00  0.00           C
ATOM   4776  C34 POPEb 111      60.252  67.247  78.765  1.00  0.00           C
ATOM   4779  C35 POPEb 111      60.822  67.036  77.356  1.00  0.00           C
ATOM   4782  C36 POPEb 111      62.312  66.667  77.326  1.00  0.00           C
ATOM   4785  C37 POPEb 111      62.752  66.176  75.936  1.00  0.00           C
ATOM   4788  C38 POPEb 111      64.152  65.517  75.885  1.00  0.00           C
ATOM   4791  C39 POPEb 111      65.352  66.477  75.826  1.00  0.00           C
ATOM   4794 0C31 POPEb 111      65.392  67.368  74.565  1.00  0.00           C
ATOM   4797 1C31 POPEb 111      66.712  68.137  74.386  1.00  0.00           C
ATOM   4800 2C31 POPEb 111      66.702  68.987  73.105  1.00  0.00           C
ATOM   4803 3C31 POPEb 111      68.032  69.058  72.336  1.00  0.00           C
ATOM   4806 4C31 POPEb 111      69.172  69.757  73.076  1.00  0.00           C
ATOM   4809 5C31 POPEb 111      70.062  70.577  72.126  1.00  0.00           C
ATOM   4812 6C31 POPEb 111      71.242  71.246  72.826  1.00  0.00           C
ATOM   4816  NH3 POPEc 112      17.562 105.907  42.536  1.00  0.00           N
ATOM   4820  C12 POPEc 112      18.252 107.236  42.376  1.00  0.00           C
ATOM   4823  C11 POPEc 112      18.332 107.668  40.906  1.00  0.00           C
ATOM   4826  P   POPEc 112      18.602 110.188  41.476  1.00  0.00           P
ATOM   4827  O13 POPEc 112      19.142 111.397  40.836  1.00  0.00           O
ATOM   4828  O14 POPEc 112      17.122 110.156  41.466  1.00  0.00           O
ATOM   4829  O11 POPEc 112      19.212 110.067  42.947  1.00  0.00           O
ATOM   4830  O12 POPEc 112      19.072 108.876  40.736  1.00  0.00           O
ATOM   4831  C1  POPEc 112      20.502 110.706  43.126  1.00  0.00           C
ATOM   4834  C2  POPEc 112      21.262 110.277  44.426  1.00  0.00           C
ATOM   4836  O21 POPEc 112      20.452 110.347  45.616  1.00  0.00           O
ATOM   4837  C21 POPEc 112      20.022 111.527  46.026  1.00  0.00           C
ATOM   4838  O22 POPEc 112      20.032 112.577  45.386  1.00  0.00           O
ATOM   4839  C22 POPEc 112      19.452 111.367  47.437  1.00  0.00           C
ATOM   4842  C3  POPEc 112      22.642 111.007  44.636  1.00  0.00           C
ATOM   4845  O31 POPEc 112      23.622 110.217  45.356  1.00  0.00           O
ATOM   4846  C31 POPEc 112      23.502 110.237  46.697  1.00  0.00           C
ATOM   4847  O32 POPEc 112      22.642 110.837  47.306  1.00  0.00           O
ATOM   4848  C32 POPEc 112      24.512 109.267  47.346  1.00  0.00           C
ATOM   4851  C23 POPEc 112      19.642 112.647  48.297  1.00  0.00           C
ATOM   4854  C24 POPEc 112      19.072 112.528  49.716  1.00  0.00           C
ATOM   4857  C25 POPEc 112      20.042 111.966  50.777  1.00  0.00           C
ATOM   4860  C26 POPEc 112      19.382 111.938  52.167  1.00  0.00           C
ATOM   4863  C27 POPEc 112      20.342 111.667  53.336  1.00  0.00           C
ATOM   4866  C28 POPEc 112      19.612 111.747  54.696  1.00  0.00           C
ATOM   4869  C29 POPEc 112      20.532 111.996  55.876  1.00  0.00           C
ATOM   4871 0C21 POPEc 112      20.532 111.367  57.076  1.00  0.00           C
ATOM   4873 1C21 POPEc 112      19.622 110.258  57.547  1.00  0.00           C
ATOM   4876 2C21 POPEc 112      18.652 110.728  58.646  1.00  0.00           C
ATOM   4879 3C21 POPEc 112      19.342 111.117  59.976  1.00  0.00           C
ATOM   4882 4C21 POPEc 112      18.962 112.528  60.457  1.00  0.00           C
ATOM   4885 5C21 POPEc 112      17.482 112.668  60.826  1.00  0.00           C
ATOM   4888 6C21 POPEc 112      17.052 114.127  61.007  1.00  0.00           C
ATOM   4891 7C21 POPEc 112      15.532 114.257  61.156  1.00  0.00           C
ATOM   4894 8C21 POPEc 112      15.062 115.706  61.286  1.00  0.00           C
ATOM   4898  C33 POPEc 112      25.282 109.807  48.576  1.00  0.00           C
ATOM   4901  C34 POPEc 112      24.352 110.077  49.767  1.00  0.00           C
ATOM   4904  C35 POPEc 112      25.062 110.028  51.117  1.00  0.00           C
ATOM   4907  C36 POPEc 112      24.052 109.977  52.276  1.00  0.00           C
ATOM   4910  C37 POPEc 112      24.722 110.137  53.646  1.00  0.00           C
ATOM   4913  C38 POPEc 112      23.702 109.916  54.776  1.00  0.00           C
ATOM   4916  C39 POPEc 112      24.012 110.676  56.066  1.00  0.00           C
ATOM   4919 0C31 POPEc 112      25.152 110.087  56.905  1.00  0.00           C
ATOM   4922 1C31 POPEc 112      25.562 111.057  58.027  1.00  0.00           C
ATOM   4925 2C31 POPEc 112      26.412 110.398  59.106  1.00  0.00           C
ATOM   4928 3C31 POPEc 112      25.552 109.827  60.247  1.00  0.00           C
ATOM   4931 4C31 POPEc 112      26.362 108.927  61.187  1.00  0.00           C
ATOM   4934 5C31 POPEc 112      25.542 108.417  62.376  1.00  0.00           C
ATOM   4937 6C31 POPEc 112      26.312 107.447  63.266  1.00  0.00           C
ATOM   4941  NH3 POPEd 113       9.022  47.987  41.297  1.00  0.00           N
ATOM   4945  C12 POPEd 113       9.462  49.347  40.836  1.00  0.00           C
ATOM   4948  C11 POPEd 113      10.892  49.648  41.297  1.00  0.00           C
ATOM   4951  P   POPEd 113      11.162  52.177  41.926  1.00  0.00           P
ATOM   4952  O13 POPEd 113      12.332  52.027  42.816  1.00  0.00           O
ATOM   4953  O14 POPEd 113      11.072  53.417  41.136  1.00  0.00           O
ATOM   4954  O11 POPEd 113       9.832  51.907  42.737  1.00  0.00           O
ATOM   4955  O12 POPEd 113      11.272  50.966  40.917  1.00  0.00           O
ATOM   4956  C1  POPEd 113       9.642  52.727  43.906  1.00  0.00           C
ATOM   4959  C2  POPEd 113       8.202  52.566  44.457  1.00  0.00           C
ATOM   4961  O21 POPEd 113       7.952  53.017  45.797  1.00  0.00           O
ATOM   4962  C21 POPEd 113       8.722  53.777  46.546  1.00  0.00           C
ATOM   4963  O22 POPEd 113       9.882  54.087  46.356  1.00  0.00           O
ATOM   4964  C22 POPEd 113       7.842  54.287  47.706  1.00  0.00           C
ATOM   4967  C3  POPEd 113       7.682  51.098  44.326  1.00  0.00           C
ATOM   4970  O31 POPEd 113       6.252  51.027  44.106  1.00  0.00           O
ATOM   4971  C31 POPEd 113       5.372  51.057  45.125  1.00  0.00           C
ATOM   4972  O32 POPEd 113       4.192  51.337  44.977  1.00  0.00           O
ATOM   4973  C32 POPEd 113       5.942  50.657  46.466  1.00  0.00           C
ATOM   4976  C23 POPEd 113       8.352  54.058  49.146  1.00  0.00           C
ATOM   4979  C24 POPEd 113       7.292  54.517  50.167  1.00  0.00           C
ATOM   4982  C25 POPEd 113       7.822  54.707  51.596  1.00  0.00           C
ATOM   4985  C26 POPEd 113       8.162  53.387  52.316  1.00  0.00           C
ATOM   4988  C27 POPEd 113       8.932  53.617  53.626  1.00  0.00           C
ATOM   4991  C28 POPEd 113       9.372  52.307  54.296  1.00  0.00           C
ATOM   4994  C29 POPEd 113       8.392  51.707  55.276  1.00  0.00           C
ATOM   4996 0C21 POPEd 113       8.652  51.457  56.576  1.00  0.00           C
ATOM   4998 1C21 POPEd 113       9.922  51.797  57.306  1.00  0.00           C
ATOM   5001 2C21 POPEd 113       9.752  51.817  58.836  1.00  0.00           C
ATOM   5004 3C21 POPEd 113       8.652  52.777  59.306  1.00  0.00           C
ATOM   5007 4C21 POPEd 113       8.662  53.008  60.826  1.00  0.00           C
ATOM   5010 5C21 POPEd 113       7.582  54.017  61.257  1.00  0.00           C
ATOM   5013 6C21 POPEd 113       6.202  53.377  61.476  1.00  0.00           C
ATOM   5016 7C21 POPEd 113       5.062  54.407  61.466  1.00  0.00           C
ATOM   5019 8C21 POPEd 113       3.702  53.808  61.835  1.00  0.00           C
ATOM   5023  C33 POPEd 113       4.822  50.477  47.507  1.00  0.00           C
ATOM   5026  C34 POPEd 113       5.452  50.066  48.836  1.00  0.00           C
ATOM   5029  C35 POPEd 113       4.442  49.907  49.966  1.00  0.00           C
ATOM   5032  C36 POPEd 113       5.232  49.557  51.227  1.00  0.00           C
ATOM   5035  C37 POPEd 113       4.442  49.527  52.526  1.00  0.00           C
ATOM   5038  C38 POPEd 113       5.422  49.157  53.646  1.00  0.00           C
ATOM   5041  C39 POPEd 113       4.812  49.037  55.036  1.00  0.00           C
ATOM   5044 0C31 POPEd 113       5.852  48.427  55.976  1.00  0.00           C
ATOM   5047 1C31 POPEd 113       5.322  48.127  57.386  1.00  0.00           C
ATOM   5050 2C31 POPEd 113       5.812  49.127  58.437  1.00  0.00           C
ATOM   5053 3C31 POPEd 113       5.322  50.567  58.227  1.00  0.00           C
ATOM   5056 4C31 POPEd 113       3.832  50.757  58.536  1.00  0.00           C
ATOM   5059 5C31 POPEd 113       3.352  52.177  58.227  1.00  0.00           C
ATOM   5062 6C31 POPEd 113       1.872  52.426  58.536  1.00  0.00           C
ATOM   5066  NH3 POPEe 114      -0.261  56.697  40.746  1.00  0.00           N
ATOM   5070  C12 POPEe 114       1.039  57.297  40.307  1.00  0.00           C
ATOM   5073  C11 POPEe 114       1.009  58.837  40.336  1.00  0.00           C
ATOM   5076  P   POPEe 114       2.882  60.648  40.686  1.00  0.00           P
ATOM   5077  O13 POPEe 114       3.872  61.287  39.806  1.00  0.00           O
ATOM   5078  O14 POPEe 114       1.792  61.547  41.126  1.00  0.00           O
ATOM   5079  O11 POPEe 114       3.642  60.066  41.936  1.00  0.00           O
ATOM   5080  O12 POPEe 114       2.302  59.357  39.956  1.00  0.00           O
ATOM   5081  C1  POPEe 114       3.212  59.027  42.807  1.00  0.00           C
ATOM   5084  C2  POPEe 114       4.152  58.847  44.036  1.00  0.00           C
ATOM   5086  O21 POPEe 114       3.532  59.447  45.187  1.00  0.00           O
ATOM   5087  C21 POPEe 114       3.612  58.767  46.326  1.00  0.00           C
ATOM   5088  O22 POPEe 114       4.092  57.657  46.466  1.00  0.00           O
ATOM   5089  C22 POPEe 114       2.782  59.507  47.376  1.00  0.00           C
ATOM   5092  C3  POPEe 114       5.542  59.507  43.786  1.00  0.00           C
ATOM   5095  O31 POPEe 114       6.482  59.307  44.876  1.00  0.00           O
ATOM   5096  C31 POPEe 114       7.662  58.746  44.535  1.00  0.00           C
ATOM   5097  O32 POPEe 114       7.892  58.227  43.456  1.00  0.00           O
ATOM   5098  C32 POPEe 114       8.712  59.107  45.606  1.00  0.00           C
ATOM   5101  C23 POPEe 114       2.972  59.117  48.856  1.00  0.00           C
ATOM   5104  C24 POPEe 114       1.632  59.177  49.606  1.00  0.00           C
ATOM   5107  C25 POPEe 114       1.752  58.977  51.126  1.00  0.00           C
ATOM   5110  C26 POPEe 114       2.042  60.287  51.876  1.00  0.00           C
ATOM   5113  C27 POPEe 114       2.172  60.058  53.386  1.00  0.00           C
ATOM   5116  C28 POPEe 114       2.462  61.337  54.186  1.00  0.00           C
ATOM   5119  C29 POPEe 114       2.862  60.986  55.597  1.00  0.00           C
ATOM   5121 0C21 POPEe 114       2.172  61.207  56.726  1.00  0.00           C
ATOM   5123 1C21 POPEe 114       0.829  61.877  56.847  1.00  0.00           C
ATOM   5126 2C21 POPEe 114       0.269  61.837  58.285  1.00  0.00           C
ATOM   5129 3C21 POPEe 114       1.139  62.587  59.296  1.00  0.00           C
ATOM   5132 4C21 POPEe 114       0.599  62.507  60.736  1.00  0.00           C
ATOM   5135 5C21 POPEe 114       1.642  62.948  61.786  1.00  0.00           C
ATOM   5138 6C21 POPEe 114       2.702  61.867  62.047  1.00  0.00           C
ATOM   5141 7C21 POPEe 114       3.882  62.377  62.887  1.00  0.00           C
ATOM   5144 8C21 POPEe 114       5.032  61.368  62.945  1.00  0.00           C
ATOM   5148  C33 POPEe 114       9.192  57.967  46.557  1.00  0.00           C
ATOM   5151  C34 POPEe 114       9.222  58.417  48.036  1.00  0.00           C
ATOM   5154  C35 POPEe 114       7.822  58.497  48.657  1.00  0.00           C
ATOM   5157  C36 POPEe 114       7.792  59.107  50.066  1.00  0.00           C
ATOM   5160  C37 POPEe 114       6.352  59.307  50.556  1.00  0.00           C
ATOM   5163  C38 POPEe 114       6.232  60.167  51.826  1.00  0.00           C
ATOM   5166  C39 POPEe 114       6.472  59.407  53.146  1.00  0.00           C
ATOM   5169 0C31 POPEe 114       6.472  60.387  54.326  1.00  0.00           C
ATOM   5172 1C31 POPEe 114       6.582  59.736  55.715  1.00  0.00           C
ATOM   5175 2C31 POPEe 114       6.812  60.807  56.796  1.00  0.00           C
ATOM   5178 3C31 POPEe 114       7.102  60.217  58.186  1.00  0.00           C
ATOM   5181 4C31 POPEe 114       5.882  59.567  58.856  1.00  0.00           C
ATOM   5184 5C31 POPEe 114       6.272  58.827  60.146  1.00  0.00           C
ATOM   5187 6C31 POPEe 114       5.072  58.197  60.856  1.00  0.00           C
ATOM   5191  NH3 POPEf 115      72.752  38.187  43.236  1.00  0.00           N
ATOM   5195  C12 POPEf 115      72.932  37.157  42.167  1.00  0.00           C
ATOM   5198  C11 POPEf 115      71.862  36.067  42.226  1.00  0.00           C
ATOM   5201  P   POPEf 115      70.992  34.167  40.707  1.00  0.00           P
ATOM   5202  O13 POPEf 115      69.672  34.817  40.816  1.00  0.00           O
ATOM   5203  O14 POPEf 115      71.342  33.607  39.376  1.00  0.00           O
ATOM   5204  O11 POPEf 115      71.152  33.027  41.777  1.00  0.00           O
ATOM   5205  O12 POPEf 115      72.112  35.187  41.126  1.00  0.00           O
ATOM   5206  C1  POPEf 115      70.092  32.547  42.606  1.00  0.00           C
ATOM   5209  C2  POPEf 115      70.312  32.947  44.106  1.00  0.00           C
ATOM   5211  O21 POPEf 115      69.952  31.897  45.026  1.00  0.00           O
ATOM   5212  C21 POPEf 115      68.672  31.517  45.086  1.00  0.00           C
ATOM   5213  O22 POPEf 115      67.782  31.877  44.326  1.00  0.00           O
ATOM   5214  C22 POPEf 115      68.521  30.547  46.266  1.00  0.00           C
ATOM   5217  C3  POPEf 115      69.682  34.326  44.496  1.00  0.00           C
ATOM   5220  O31 POPEf 115      70.352  34.907  45.637  1.00  0.00           O
ATOM   5221  C31 POPEf 115      69.852  34.587  46.817  1.00  0.00           C
ATOM   5222  O32 POPEf 115      68.812  33.977  47.007  1.00  0.00           O
ATOM   5223  C32 POPEf 115      70.742  35.076  47.966  1.00  0.00           C
ATOM   5226  C23 POPEf 115      67.282  30.797  47.187  1.00  0.00           C
ATOM   5229  C24 POPEf 115      67.572  30.587  48.687  1.00  0.00           C
ATOM   5232  C25 POPEf 115      66.402  29.907  49.426  1.00  0.00           C
ATOM   5235  C26 POPEf 115      66.522  29.897  50.966  1.00  0.00           C
ATOM   5238  C27 POPEf 115      65.562  28.867  51.596  1.00  0.00           C
ATOM   5241  C28 POPEf 115      65.542  28.847  53.146  1.00  0.00           C
ATOM   5244  C29 POPEf 115      64.562  29.807  53.776  1.00  0.00           C
ATOM   5246 0C21 POPEf 115      63.552  29.507  54.626  1.00  0.00           C
ATOM   5248 1C21 POPEf 115      63.212  28.137  55.176  1.00  0.00           C
ATOM   5251 2C21 POPEf 115      62.832  28.117  56.677  1.00  0.00           C
ATOM   5254 3C21 POPEf 115      63.942  28.637  57.606  1.00  0.00           C
ATOM   5257 4C21 POPEf 115      63.572  28.457  59.086  1.00  0.00           C
ATOM   5260 5C21 POPEf 115      64.552  29.117  60.066  1.00  0.00           C
ATOM   5263 6C21 POPEf 115      64.492  30.647  60.036  1.00  0.00           C
ATOM   5266 7C21 POPEf 115      65.342  31.297  61.136  1.00  0.00           C
ATOM   5269 8C21 POPEf 115      65.372  32.817  61.056  1.00  0.00           C
ATOM   5273  C33 POPEf 115      69.942  35.947  48.976  1.00  0.00           C
ATOM   5276  C34 POPEf 115      70.532  35.977  50.396  1.00  0.00           C
ATOM   5279  C35 POPEf 115      70.192  34.727  51.236  1.00  0.00           C
ATOM   5282  C36 POPEf 115      70.512  34.877  52.737  1.00  0.00           C
ATOM   5285  C37 POPEf 115      70.112  33.648  53.556  1.00  0.00           C
ATOM   5288  C38 POPEf 115      69.962  33.937  55.066  1.00  0.00           C
ATOM   5291  C39 POPEf 115      69.722  32.687  55.926  1.00  0.00           C
ATOM   5294 0C31 POPEf 115      68.451  31.897  55.556  1.00  0.00           C
ATOM   5297 1C31 POPEf 115      68.272  30.576  56.326  1.00  0.00           C
ATOM   5300 2C31 POPEf 115      68.052  30.727  57.836  1.00  0.00           C
ATOM   5303 3C31 POPEf 115      69.322  30.537  58.687  1.00  0.00           C
ATOM   5306 4C31 POPEf 115      69.022  30.617  60.187  1.00  0.00           C
ATOM   5309 5C31 POPEf 115      70.242  30.277  61.066  1.00  0.00           C
ATOM   5312 6C31 POPEf 115      69.952  30.347  62.566  1.00  0.00           C
ATOM   5316  NH3 POPEg 116      21.202  65.517  79.606  1.00  0.00           N
ATOM   5320  C12 POPEg 116      20.992  66.106  80.977  1.00  0.00           C
ATOM   5323  C11 POPEg 116      22.182  66.966  81.456  1.00  0.00           C
ATOM   5326  P   POPEg 116      23.782  64.978  82.176  1.00  0.00           P
ATOM   5327  O13 POPEg 116      22.602  64.547  82.926  1.00  0.00           O
ATOM   5328  O14 POPEg 116      25.062  65.097  82.906  1.00  0.00           O
ATOM   5329  O11 POPEg 116      23.972  63.997  80.936  1.00  0.00           O
ATOM   5330  O12 POPEg 116      23.462  66.327  81.446  1.00  0.00           O
ATOM   5331  C1  POPEg 116      24.932  64.247  79.906  1.00  0.00           C
ATOM   5334  C2  POPEg 116      24.312  65.007  78.687  1.00  0.00           C
ATOM   5336  O21 POPEg 116      23.332  64.206  77.986  1.00  0.00           O
ATOM   5337  C21 POPEg 116      23.742  63.347  77.056  1.00  0.00           C
ATOM   5338  O22 POPEg 116      24.912  63.057  76.797  1.00  0.00           O
ATOM   5339  C22 POPEg 116      22.562  62.626  76.437  1.00  0.00           C
ATOM   5342  C3  POPEg 116      25.412  65.697  77.805  1.00  0.00           C
ATOM   5345  O31 POPEg 116      24.912  66.347  76.617  1.00  0.00           O
ATOM   5346  C31 POPEg 116      24.222  67.466  76.846  1.00  0.00           C
ATOM   5347  O32 POPEg 116      23.992  67.917  77.945  1.00  0.00           O
ATOM   5348  C32 POPEg 116      23.942  68.177  75.507  1.00  0.00           C
ATOM   5351  C23 POPEg 116      22.512  62.667  74.886  1.00  0.00           C
ATOM   5354  C24 POPEg 116      21.632  61.507  74.367  1.00  0.00           C
ATOM   5357  C25 POPEg 116      21.392  61.537  72.856  1.00  0.00           C
ATOM   5360  C26 POPEg 116      20.272  60.567  72.426  1.00  0.00           C
ATOM   5363  C27 POPEg 116      19.592  60.997  71.126  1.00  0.00           C
ATOM   5366  C28 POPEg 116      18.402  60.107  70.746  1.00  0.00           C
ATOM   5369  C29 POPEg 116      17.622  60.627  69.566  1.00  0.00           C
ATOM   5371 0C21 POPEg 116      17.862  60.317  68.277  1.00  0.00           C
ATOM   5373 1C21 POPEg 116      18.992  59.427  67.796  1.00  0.00           C
ATOM   5376 2C21 POPEg 116      19.652  59.937  66.507  1.00  0.00           C
ATOM   5379 3C21 POPEg 116      18.832  59.677  65.236  1.00  0.00           C
ATOM   5382 4C21 POPEg 116      19.592  60.097  63.966  1.00  0.00           C
ATOM   5385 5C21 POPEg 116      18.802  59.827  62.687  1.00  0.00           C
ATOM   5388 6C21 POPEg 116      19.592  60.207  61.426  1.00  0.00           C
ATOM   5391 7C21 POPEg 116      18.752  60.077  60.146  1.00  0.00           C
ATOM   5394 8C21 POPEg 116      19.502  60.407  58.867  1.00  0.00           C
ATOM   5398  C33 POPEg 116      23.132  67.368  74.475  1.00  0.00           C
ATOM   5401  C34 POPEg 116      23.172  67.956  73.056  1.00  0.00           C
ATOM   5404  C35 POPEg 116      22.702  69.427  72.916  1.00  0.00           C
ATOM   5407  C36 POPEg 116      22.862  69.898  71.456  1.00  0.00           C
ATOM   5410  C37 POPEg 116      22.222  71.246  71.096  1.00  0.00           C
ATOM   5413  C38 POPEg 116      22.712  71.717  69.706  1.00  0.00           C
ATOM   5416  C39 POPEg 116      21.852  72.777  69.007  1.00  0.00           C
ATOM   5419 0C31 POPEg 116      20.542  72.207  68.437  1.00  0.00           C
ATOM   5422 1C31 POPEg 116      19.812  73.187  67.496  1.00  0.00           C
ATOM   5425 2C31 POPEg 116      18.472  72.618  66.996  1.00  0.00           C
ATOM   5428 3C31 POPEg 116      18.392  72.457  65.466  1.00  0.00           C
ATOM   5431 4C31 POPEg 116      19.472  71.517  64.896  1.00  0.00           C
ATOM   5434 5C31 POPEg 116      19.292  71.267  63.396  1.00  0.00           C
ATOM   5437 6C31 POPEg 116      20.402  70.438  62.757  1.00  0.00           C
ATOM   5441  NH3 POPEh 117      79.312  14.477  86.887  1.00  0.00           N
ATOM   5445  C12 POPEh 117      79.312  13.487  88.007  1.00  0.00           C
ATOM   5448  C11 POPEh 117      78.002  12.677  87.997  1.00  0.00           C
ATOM   5451  P   POPEh 117      77.812  11.447  85.686  1.00  0.00           P
ATOM   5452  O13 POPEh 117      77.752  12.847  85.196  1.00  0.00           O
ATOM   5453  O14 POPEh 117      78.742  10.537  84.977  1.00  0.00           O
ATOM   5454  O11 POPEh 117      76.342  10.877  85.656  1.00  0.00           O
ATOM   5455  O12 POPEh 117      78.162  11.477  87.227  1.00  0.00           O
ATOM   5456  C1  POPEh 117      76.012   9.557  85.186  1.00  0.00           C
ATOM   5459  C2  POPEh 117      75.142   9.617  83.896  1.00  0.00           C
ATOM   5461  O21 POPEh 117      75.462   8.617  82.926  1.00  0.00           O
ATOM   5462  C21 POPEh 117      75.412   7.337  83.216  1.00  0.00           C
ATOM   5463  O22 POPEh 117      75.242   6.837  84.316  1.00  0.00           O
ATOM   5464  C22 POPEh 117      75.662   6.587  81.896  1.00  0.00           C
ATOM   5467  C3  POPEh 117      75.292  10.997  83.186  1.00  0.00           C
ATOM   5470  O31 POPEh 117      74.652  11.047  81.887  1.00  0.00           O
ATOM   5471  C31 POPEh 117      75.482  11.037  80.837  1.00  0.00           C
ATOM   5472  O32 POPEh 117      76.702  10.967  80.886  1.00  0.00           O
ATOM   5473  C32 POPEh 117      74.692  11.177  79.536  1.00  0.00           C
ATOM   5476  C23 POPEh 117      75.622   5.047  82.006  1.00  0.00           C
ATOM   5479  C24 POPEh 117      74.362   4.407  81.396  1.00  0.00           C
ATOM   5482  C25 POPEh 117      74.362   2.897  81.656  1.00  0.00           C
ATOM   5485  C26 POPEh 117      73.192   2.127  81.047  1.00  0.00           C
ATOM   5488  C27 POPEh 117      73.012   0.767  81.747  1.00  0.00           C
ATOM   5491  C28 POPEh 117      71.802  -0.033  81.236  1.00  0.00           C
ATOM   5494  C29 POPEh 117      72.042  -0.566  79.856  1.00  0.00           C
ATOM   5496 0C21 POPEh 117      71.402  -0.243  78.726  1.00  0.00           C
ATOM   5498 1C21 POPEh 117      70.282   0.757  78.547  1.00  0.00           C
ATOM   5501 2C21 POPEh 117      70.682   1.907  77.606  1.00  0.00           C
ATOM   5504 3C21 POPEh 117      71.021   1.447  76.176  1.00  0.00           C
ATOM   5507 4C21 POPEh 117      71.502   2.567  75.236  1.00  0.00           C
ATOM   5510 5C21 POPEh 117      70.552   3.757  75.085  1.00  0.00           C
ATOM   5513 6C21 POPEh 117      70.912   4.947  75.986  1.00  0.00           C
ATOM   5516 7C21 POPEh 117      70.052   6.177  75.666  1.00  0.00           C
ATOM   5519 8C21 POPEh 117      70.182   7.297  76.695  1.00  0.00           C
ATOM   5523  C33 POPEh 117      75.572  10.807  78.315  1.00  0.00           C
ATOM   5526  C34 POPEh 117      74.882  10.897  76.946  1.00  0.00           C
ATOM   5529  C35 POPEh 117      75.792  10.287  75.865  1.00  0.00           C
ATOM   5532  C36 POPEh 117      75.242  10.317  74.425  1.00  0.00           C
ATOM   5535  C37 POPEh 117      76.182   9.577  73.466  1.00  0.00           C
ATOM   5538  C38 POPEh 117      75.532   9.207  72.115  1.00  0.00           C
ATOM   5541  C39 POPEh 117      75.842  10.177  70.966  1.00  0.00           C
ATOM   5544 0C31 POPEh 117      77.122   9.827  70.187  1.00  0.00           C
ATOM   5547 1C31 POPEh 117      77.172  10.487  68.797  1.00  0.00           C
ATOM   5550 2C31 POPEh 117      78.212   9.847  67.846  1.00  0.00           C
ATOM   5553 3C31 POPEh 117      79.662  10.297  68.085  1.00  0.00           C
ATOM   5556 4C31 POPEh 117      79.942  11.717  67.566  1.00  0.00           C
ATOM   5559 5C31 POPEh 117      81.432  12.067  67.576  1.00  0.00           C
ATOM   5562 6C31 POPEh 117      81.732  13.497  67.106  1.00  0.00           C
ATOM   5566  NH3 POPEi 118      64.232  43.107  39.646  1.00  0.00           N
ATOM   5570  C12 POPEi 118      64.172  41.777  40.336  1.00  0.00           C
ATOM   5573  C11 POPEi 118      63.182  41.837  41.487  1.00  0.00           C
ATOM   5576  P   POPEi 118      63.042  39.466  42.486  1.00  0.00           P
ATOM   5577  O13 POPEi 118      61.562  39.477  42.486  1.00  0.00           O
ATOM   5578  O14 POPEi 118      63.702  38.707  41.396  1.00  0.00           O
ATOM   5579  O11 POPEi 118      63.532  38.918  43.886  1.00  0.00           O
ATOM   5580  O12 POPEi 118      63.572  40.947  42.516  1.00  0.00           O
ATOM   5581  C1  POPEi 118      63.102  37.646  44.366  1.00  0.00           C
ATOM   5584  C2  POPEi 118      62.222  37.797  45.637  1.00  0.00           C
ATOM   5586  O21 POPEi 118      61.942  36.467  46.087  1.00  0.00           O
ATOM   5587  C21 POPEi 118      61.792  36.078  47.356  1.00  0.00           C
ATOM   5588  O22 POPEi 118      61.462  34.937  47.646  1.00  0.00           O
ATOM   5589  C22 POPEi 118      62.112  37.117  48.417  1.00  0.00           C
ATOM   5592  C3  POPEi 118      60.902  38.578  45.307  1.00  0.00           C
ATOM   5595  O31 POPEi 118      59.972  38.597  46.417  1.00  0.00           O
ATOM   5596  C31 POPEi 118      58.942  39.427  46.187  1.00  0.00           C
ATOM   5597  O32 POPEi 118      58.712  39.988  45.125  1.00  0.00           O
ATOM   5598  C32 POPEi 118      58.102  39.557  47.456  1.00  0.00           C
ATOM   5601  C23 POPEi 118      62.142  36.457  49.816  1.00  0.00           C
ATOM   5604  C24 POPEi 118      62.022  37.457  50.976  1.00  0.00           C
ATOM   5607  C25 POPEi 118      60.632  38.117  51.007  1.00  0.00           C
ATOM   5610  C26 POPEi 118      60.342  38.827  52.337  1.00  0.00           C
ATOM   5613  C27 POPEi 118      58.862  39.207  52.446  1.00  0.00           C
ATOM   5616  C28 POPEi 118      58.502  39.907  53.766  1.00  0.00           C
ATOM   5619  C29 POPEi 118      58.772  39.047  54.966  1.00  0.00           C
ATOM   5621 0C21 POPEi 118      58.952  39.508  56.216  1.00  0.00           C
ATOM   5623 1C21 POPEi 118      58.862  40.957  56.636  1.00  0.00           C
ATOM   5626 2C21 POPEi 118      57.862  41.176  57.776  1.00  0.00           C
ATOM   5629 3C21 POPEi 118      58.362  40.637  59.116  1.00  0.00           C
ATOM   5632 4C21 POPEi 118      57.432  41.017  60.276  1.00  0.00           C
ATOM   5635 5C21 POPEi 118      57.952  40.517  61.637  1.00  0.00           C
ATOM   5638 6C21 POPEi 118      57.862  38.997  61.786  1.00  0.00           C
ATOM   5641 7C21 POPEi 118      58.292  38.517  63.176  1.00  0.00           C
ATOM   5644 8C21 POPEi 118      57.942  37.056  63.407  1.00  0.00           C
ATOM   5648  C33 POPEi 118      57.562  40.997  47.676  1.00  0.00           C
ATOM   5651  C34 POPEi 118      56.242  41.047  48.476  1.00  0.00           C
ATOM   5654  C35 POPEi 118      56.392  40.807  49.986  1.00  0.00           C
ATOM   5657  C36 POPEi 118      55.052  40.997  50.727  1.00  0.00           C
ATOM   5660  C37 POPEi 118      55.192  40.927  52.257  1.00  0.00           C
ATOM   5663  C38 POPEi 118      53.872  41.087  53.015  1.00  0.00           C
ATOM   5666  C39 POPEi 118      53.992  40.757  54.516  1.00  0.00           C
ATOM   5669 0C31 POPEi 118      53.562  39.317  54.826  1.00  0.00           C
ATOM   5672 1C31 POPEi 118      53.982  38.848  56.227  1.00  0.00           C
ATOM   5675 2C31 POPEi 118      53.672  37.357  56.446  1.00  0.00           C
ATOM   5678 3C31 POPEi 118      54.202  36.797  57.776  1.00  0.00           C
ATOM   5681 4C31 POPEi 118      55.732  36.897  57.896  1.00  0.00           C
ATOM   5684 5C31 POPEi 118      56.302  36.107  59.086  1.00  0.00           C
ATOM   5687 6C31 POPEi 118      57.822  36.157  59.146  1.00  0.00           C
ATOM   5691  NH3 POPEj 119      97.282  32.517  43.517  1.00  0.00           N
ATOM   5695  C12 POPEj 119      98.592  32.056  44.146  1.00  0.00           C
ATOM   5698  C11 POPEj 119      99.272  30.837  43.446  1.00  0.00           C
ATOM   5701  P   POPEj 119     101.672  29.637  43.636  1.00  0.00           P
ATOM   5702  O13 POPEj 119     101.971  28.317  44.256  1.00  0.00           O
ATOM   5703  O14 POPEj 119     101.742  29.717  42.167  1.00  0.00           O
ATOM   5704  O11 POPEj 119     102.792  30.597  44.177  1.00  0.00           O
ATOM   5705  O12 POPEj 119     100.362  30.317  44.236  1.00  0.00           O
ATOM   5706  C1  POPEj 119     103.271  30.387  45.506  1.00  0.00           C
ATOM   5709  C2  POPEj 119     104.062  31.617  45.996  1.00  0.00           C
ATOM   5711  O21 POPEj 119     103.192  32.337  46.866  1.00  0.00           O
ATOM   5712  C21 POPEj 119     103.502  32.387  48.137  1.00  0.00           C
ATOM   5713  O22 POPEj 119     104.572  32.097  48.626  1.00  0.00           O
ATOM   5714  C22 POPEj 119     102.262  32.817  48.906  1.00  0.00           C
ATOM   5717  C3  POPEj 119     104.492  32.576  44.867  1.00  0.00           C
ATOM   5720  O31 POPEj 119     105.282  33.607  45.486  1.00  0.00           O
ATOM   5721  C31 POPEj 119     106.582  33.427  45.517  1.00  0.00           C
ATOM   5722  O32 POPEj 119     107.252  32.787  44.716  1.00  0.00           O
ATOM   5723  C32 POPEj 119     107.072  33.997  46.847  1.00  0.00           C
ATOM   5726  C23 POPEj 119     102.512  32.797  50.427  1.00  0.00           C
ATOM   5729  C24 POPEj 119     101.212  32.697  51.236  1.00  0.00           C
ATOM   5732  C25 POPEj 119     101.432  32.907  52.737  1.00  0.00           C
ATOM   5735  C26 POPEj 119     102.492  31.987  53.347  1.00  0.00           C
ATOM   5738  C27 POPEj 119     102.752  32.307  54.826  1.00  0.00           C
ATOM   5741  C28 POPEj 119     103.842  31.397  55.416  1.00  0.00           C
ATOM   5744  C29 POPEj 119     104.272  31.907  56.765  1.00  0.00           C
ATOM   5746 0C21 POPEj 119     103.742  31.567  57.957  1.00  0.00           C
ATOM   5748 1C21 POPEj 119     102.602  30.617  58.207  1.00  0.00           C
ATOM   5751 2C21 POPEj 119     101.322  31.367  58.626  1.00  0.00           C
ATOM   5754 3C21 POPEj 119     101.492  32.167  59.926  1.00  0.00           C
ATOM   5757 4C21 POPEj 119     100.201  32.847  60.416  1.00  0.00           C
ATOM   5760 5C21 POPEj 119     100.472  33.578  61.736  1.00  0.00           C
ATOM   5763 6C21 POPEj 119      99.302  34.447  62.216  1.00  0.00           C
ATOM   5766 7C21 POPEj 119      99.752  35.377  63.356  1.00  0.00           C
ATOM   5769 8C21 POPEj 119      98.672  36.347  63.836  1.00  0.00           C
ATOM   5773  C33 POPEj 119     108.492  33.557  47.246  1.00  0.00           C
ATOM   5776  C34 POPEj 119     108.592  33.076  48.696  1.00  0.00           C
ATOM   5779  C35 POPEj 119     108.132  34.127  49.696  1.00  0.00           C
ATOM   5782  C36 POPEj 119     108.362  33.677  51.146  1.00  0.00           C
ATOM   5785  C37 POPEj 119     107.442  34.377  52.156  1.00  0.00           C
ATOM   5788  C38 POPEj 119     107.632  33.808  53.566  1.00  0.00           C
ATOM   5791  C39 POPEj 119     106.551  34.267  54.566  1.00  0.00           C
ATOM   5794 0C31 POPEj 119     106.612  35.757  54.916  1.00  0.00           C
ATOM   5797 1C31 POPEj 119     105.642  36.097  56.056  1.00  0.00           C
ATOM   5800 2C31 POPEj 119     105.592  37.587  56.437  1.00  0.00           C
ATOM   5803 3C31 POPEj 119     106.672  37.997  57.446  1.00  0.00           C
ATOM   5806 4C31 POPEj 119     106.472  39.417  58.007  1.00  0.00           C
ATOM   5809 5C31 POPEj 119     107.312  39.677  59.257  1.00  0.00           C
ATOM   5812 6C31 POPEj 119     107.142  41.087  59.826  1.00  0.00           C
ATOM   5816  NH3 POPEk 120     120.282  38.076  83.617  1.00  0.00           N
ATOM   5820  C12 POPEk 120     118.822  38.177  83.967  1.00  0.00           C
ATOM   5823  C11 POPEk 120     117.932  37.467  82.936  1.00  0.00           C
ATOM   5826  P   POPEk 120     116.971  35.097  83.477  1.00  0.00           P
ATOM   5827  O13 POPEk 120     118.102  34.607  84.296  1.00  0.00           O
ATOM   5828  O14 POPEk 120     115.622  34.547  83.695  1.00  0.00           O
ATOM   5829  O11 POPEk 120     117.432  34.847  81.987  1.00  0.00           O
ATOM   5830  O12 POPEk 120     116.962  36.667  83.596  1.00  0.00           O
ATOM   5831  C1  POPEk 120     116.522  34.997  80.886  1.00  0.00           C
ATOM   5834  C2  POPEk 120     117.021  34.157  79.696  1.00  0.00           C
ATOM   5836  O21 POPEk 120     116.672  34.828  78.466  1.00  0.00           O
ATOM   5837  C21 POPEk 120     116.012  34.277  77.466  1.00  0.00           C
ATOM   5838  O22 POPEk 120     115.382  33.236  77.476  1.00  0.00           O
ATOM   5839  C22 POPEk 120     116.212  35.167  76.226  1.00  0.00           C
ATOM   5842  C3  POPEk 120     116.702  32.646  79.856  1.00  0.00           C
ATOM   5845  O31 POPEk 120     117.452  31.917  78.877  1.00  0.00           O
ATOM   5846  C31 POPEk 120     116.822  30.837  78.436  1.00  0.00           C
ATOM   5847  O32 POPEk 120     115.872  30.287  78.966  1.00  0.00           O
ATOM   5848  C32 POPEk 120     117.552  30.337  77.176  1.00  0.00           C
ATOM   5851  C23 POPEk 120     116.142  34.377  74.896  1.00  0.00           C
ATOM   5854  C24 POPEk 120     114.772  34.437  74.227  1.00  0.00           C
ATOM   5857  C25 POPEk 120     114.591  35.687  73.376  1.00  0.00           C
ATOM   5860  C26 POPEk 120     113.172  35.826  72.805  1.00  0.00           C
ATOM   5863  C27 POPEk 120     112.982  37.117  72.007  1.00  0.00           C
ATOM   5866  C28 POPEk 120     111.602  37.207  71.326  1.00  0.00           C
ATOM   5869  C29 POPEk 120     110.452  37.137  72.297  1.00  0.00           C
ATOM   5871 0C21 POPEk 120     109.642  38.147  72.646  1.00  0.00           C
ATOM   5873 1C21 POPEk 120     109.722  39.576  72.157  1.00  0.00           C
ATOM   5876 2C21 POPEk 120     108.752  39.877  70.996  1.00  0.00           C
ATOM   5879 3C21 POPEk 120     108.062  41.246  71.146  1.00  0.00           C
ATOM   5882 4C21 POPEk 120     107.002  41.517  70.066  1.00  0.00           C
ATOM   5885 5C21 POPEk 120     107.592  41.797  68.676  1.00  0.00           C
ATOM   5888 6C21 POPEk 120     106.502  41.977  67.606  1.00  0.00           C
ATOM   5891 7C21 POPEk 120     107.082  42.047  66.187  1.00  0.00           C
ATOM   5894 8C21 POPEk 120     106.002  42.127  65.106  1.00  0.00           C
ATOM   5898  C33 POPEk 120     116.682  30.347  75.896  1.00  0.00           C
ATOM   5901  C34 POPEk 120     117.562  30.647  74.667  1.00  0.00           C
ATOM   5904  C35 POPEk 120     116.872  30.487  73.306  1.00  0.00           C
ATOM   5907  C36 POPEk 120     117.692  31.137  72.186  1.00  0.00           C
ATOM   5910  C37 POPEk 120     117.161  30.837  70.777  1.00  0.00           C
ATOM   5913  C38 POPEk 120     118.062  31.417  69.676  1.00  0.00           C
ATOM   5916  C39 POPEk 120     117.562  31.087  68.266  1.00  0.00           C
ATOM   5919 0C31 POPEk 120     118.582  31.497  67.187  1.00  0.00           C
ATOM   5922 1C31 POPEk 120     118.152  31.057  65.777  1.00  0.00           C
ATOM   5925 2C31 POPEk 120     119.222  31.277  64.696  1.00  0.00           C
ATOM   5928 3C31 POPEk 120     120.532  30.507  64.956  1.00  0.00           C
ATOM   5931 4C31 POPEk 120     121.672  31.437  65.386  1.00  0.00           C
ATOM   5934 5C31 POPEk 120     123.032  30.737  65.445  1.00  0.00           C
ATOM   5937 6C31 POPEk 120     124.152  31.697  65.837  1.00  0.00           C
ATOM   5941  NH3 POPEl 121      84.392  47.767  40.806  1.00  0.00           N
ATOM   5945  C12 POPEl 121      83.112  47.837  41.586  1.00  0.00           C
ATOM   5948  C11 POPEl 121      82.661  49.297  41.646  1.00  0.00           C
ATOM   5951  P   POPEl 121      80.952  50.957  42.536  1.00  0.00           P
ATOM   5952  O13 POPEl 121      81.602  51.787  41.496  1.00  0.00           O
ATOM   5953  O14 POPEl 121      79.502  51.157  42.776  1.00  0.00           O
ATOM   5954  O11 POPEl 121      81.722  51.287  43.875  1.00  0.00           O
ATOM   5955  O12 POPEl 121      81.372  49.427  42.276  1.00  0.00           O
ATOM   5956  C1  POPEl 121      81.902  50.427  44.996  1.00  0.00           C
ATOM   5959  C2  POPEl 121      81.182  51.047  46.227  1.00  0.00           C
ATOM   5961  O21 POPEl 121      81.691  50.627  47.516  1.00  0.00           O
ATOM   5962  C21 POPEl 121      82.912  51.017  47.866  1.00  0.00           C
ATOM   5963  O22 POPEl 121      83.782  51.427  47.126  1.00  0.00           O
ATOM   5964  C22 POPEl 121      83.042  50.898  49.387  1.00  0.00           C
ATOM   5967  C3  POPEl 121      79.652  50.786  46.117  1.00  0.00           C
ATOM   5970  O31 POPEl 121      78.932  50.997  47.346  1.00  0.00           O
ATOM   5971  C31 POPEl 121      78.682  52.227  47.706  1.00  0.00           C
ATOM   5972  O32 POPEl 121      79.072  53.247  47.156  1.00  0.00           O
ATOM   5973  C32 POPEl 121      77.812  52.187  48.966  1.00  0.00           C
ATOM   5976  C23 POPEl 121      84.492  50.648  49.856  1.00  0.00           C
ATOM   5979  C24 POPEl 121      85.312  51.947  50.047  1.00  0.00           C
ATOM   5982  C25 POPEl 121      84.922  52.797  51.257  1.00  0.00           C
ATOM   5985  C26 POPEl 121      85.042  52.067  52.606  1.00  0.00           C
ATOM   5988  C27 POPEl 121      84.932  53.027  53.806  1.00  0.00           C
ATOM   5991  C28 POPEl 121      85.122  52.307  55.156  1.00  0.00           C
ATOM   5994  C29 POPEl 121      85.212  53.297  56.286  1.00  0.00           C
ATOM   5996 0C21 POPEl 121      85.512  53.017  57.566  1.00  0.00           C
ATOM   5998 1C21 POPEl 121      85.812  51.657  58.146  1.00  0.00           C
ATOM   6001 2C21 POPEl 121      84.692  51.238  59.116  1.00  0.00           C
ATOM   6004 3C21 POPEl 121      84.952  49.918  59.856  1.00  0.00           C
ATOM   6007 4C21 POPEl 121      83.782  49.487  60.756  1.00  0.00           C
ATOM   6010 5C21 POPEl 121      83.502  50.487  61.886  1.00  0.00           C
ATOM   6013 6C21 POPEl 121      82.272  50.157  62.736  1.00  0.00           C
ATOM   6016 7C21 POPEl 121      81.971  51.277  63.746  1.00  0.00           C
ATOM   6019 8C21 POPEl 121      80.642  51.127  64.477  1.00  0.00           C
ATOM   6023  C33 POPEl 121      78.662  52.236  50.246  1.00  0.00           C
ATOM   6026  C34 POPEl 121      77.912  51.828  51.516  1.00  0.00           C
ATOM   6029  C35 POPEl 121      76.762  52.767  51.866  1.00  0.00           C
ATOM   6032  C36 POPEl 121      76.522  52.887  53.386  1.00  0.00           C
ATOM   6035  C37 POPEl 121      75.422  53.907  53.676  1.00  0.00           C
ATOM   6038  C38 POPEl 121      75.362  54.417  55.136  1.00  0.00           C
ATOM   6041  C39 POPEl 121      74.922  53.367  56.166  1.00  0.00           C
ATOM   6044 0C31 POPEl 121      74.382  54.017  57.446  1.00  0.00           C
ATOM   6047 1C31 POPEl 121      73.792  53.017  58.456  1.00  0.00           C
ATOM   6050 2C31 POPEl 121      72.852  53.668  59.486  1.00  0.00           C
ATOM   6053 3C31 POPEl 121      73.562  54.487  60.576  1.00  0.00           C
ATOM   6056 4C31 POPEl 121      72.532  55.196  61.476  1.00  0.00           C
ATOM   6059 5C31 POPEl 121      73.152  55.986  62.636  1.00  0.00           C
ATOM   6062 6C31 POPEl 121      72.092  56.657  63.526  1.00  0.00           C
ATOM   6066  NH3 POPEm 122      94.942  66.927  85.766  1.00  0.00           N
ATOM   6070  C12 POPEm 122      96.092  67.717  85.257  1.00  0.00           C
ATOM   6073  C11 POPEm 122      97.292  67.517  86.176  1.00  0.00           C
ATOM   6076  P   POPEm 122      99.862  67.697  86.136  1.00  0.00           P
ATOM   6077  O13 POPEm 122     100.832  68.637  85.527  1.00  0.00           O
ATOM   6078  O14 POPEm 122      99.702  67.757  87.606  1.00  0.00           O
ATOM   6079  O11 POPEm 122     100.212  66.257  85.605  1.00  0.00           O
ATOM   6080  O12 POPEm 122      98.452  68.017  85.527  1.00  0.00           O
ATOM   6081  C1  POPEm 122      99.542  65.566  84.546  1.00  0.00           C
ATOM   6084  C2  POPEm 122      99.772  66.137  83.105  1.00  0.00           C
ATOM   6086  O21 POPEm 122      99.272  65.207  82.115  1.00  0.00           O
ATOM   6087  C21 POPEm 122      97.962  65.137  81.975  1.00  0.00           C
ATOM   6088  O22 POPEm 122      97.142  65.737  82.646  1.00  0.00           O
ATOM   6089  C22 POPEm 122      97.632  64.227  80.796  1.00  0.00           C
ATOM   6092  C3  POPEm 122     101.262  66.397  82.757  1.00  0.00           C
ATOM   6095  O31 POPEm 122     101.392  66.816  81.367  1.00  0.00           O
ATOM   6096  C31 POPEm 122     102.572  67.257  80.956  1.00  0.00           C
ATOM   6097  O32 POPEm 122     103.542  67.507  81.656  1.00  0.00           O
ATOM   6098  C32 POPEm 122     102.572  67.267  79.425  1.00  0.00           C
ATOM   6101  C23 POPEm 122      98.271  64.697  79.466  1.00  0.00           C
ATOM   6104  C24 POPEm 122      97.742  63.907  78.257  1.00  0.00           C
ATOM   6107  C25 POPEm 122      98.102  64.557  76.916  1.00  0.00           C
ATOM   6110  C26 POPEm 122      97.382  63.927  75.716  1.00  0.00           C
ATOM   6113  C27 POPEm 122      97.382  64.868  74.495  1.00  0.00           C
ATOM   6116  C28 POPEm 122      96.502  64.377  73.326  1.00  0.00           C
ATOM   6119  C29 POPEm 122      97.202  63.427  72.367  1.00  0.00           C
ATOM   6121 0C21 POPEm 122      96.922  63.307  71.057  1.00  0.00           C
ATOM   6123 1C21 POPEm 122      95.841  64.077  70.337  1.00  0.00           C
ATOM   6126 2C21 POPEm 122      95.822  63.938  68.797  1.00  0.00           C
ATOM   6129 3C21 POPEm 122      97.002  64.606  68.076  1.00  0.00           C
ATOM   6132 4C21 POPEm 122      96.742  64.798  66.576  1.00  0.00           C
ATOM   6135 5C21 POPEm 122      97.941  65.407  65.837  1.00  0.00           C
ATOM   6138 6C21 POPEm 122      98.802  64.367  65.096  1.00  0.00           C
ATOM   6141 7C21 POPEm 122     100.292  64.728  65.066  1.00  0.00           C
ATOM   6144 8C21 POPEm 122     101.192  63.648  64.446  1.00  0.00           C
ATOM   6148  C33 POPEm 122     102.252  65.877  78.835  1.00  0.00           C
ATOM   6151  C34 POPEm 122     103.122  65.537  77.617  1.00  0.00           C
ATOM   6154  C35 POPEm 122     102.602  66.157  76.316  1.00  0.00           C
ATOM   6157  C36 POPEm 122     103.411  65.697  75.096  1.00  0.00           C
ATOM   6160  C37 POPEm 122     103.042  66.438  73.807  1.00  0.00           C
ATOM   6163  C38 POPEm 122     103.951  66.057  72.636  1.00  0.00           C
ATOM   6166  C39 POPEm 122     103.462  64.807  71.896  1.00  0.00           C
ATOM   6169 0C31 POPEm 122     102.382  65.118  70.856  1.00  0.00           C
ATOM   6172 1C31 POPEm 122     101.782  63.837  70.257  1.00  0.00           C
ATOM   6175 2C31 POPEm 122     101.002  64.087  68.966  1.00  0.00           C
ATOM   6178 3C31 POPEm 122     100.441  62.787  68.346  1.00  0.00           C
ATOM   6181 4C31 POPEm 122     101.532  61.797  67.926  1.00  0.00           C
ATOM   6184 5C31 POPEm 122     100.981  60.587  67.167  1.00  0.00           C
ATOM   6187 6C31 POPEm 122     102.062  59.576  66.797  1.00  0.00           C
ATOM   6191  NH3 POPEn 123      48.332  73.957  42.126  1.00  0.00           N
ATOM   6195  C12 POPEn 123      49.372  72.867  42.156  1.00  0.00           C
ATOM   6198  C11 POPEn 123      50.632  73.297  42.927  1.00  0.00           C
ATOM   6201  P   POPEn 123      52.022  71.067  42.927  1.00  0.00           P
ATOM   6202  O13 POPEn 123      51.182  70.386  41.907  1.00  0.00           O
ATOM   6203  O14 POPEn 123      53.272  71.698  42.456  1.00  0.00           O
ATOM   6204  O11 POPEn 123      52.372  70.106  44.156  1.00  0.00           O
ATOM   6205  O12 POPEn 123      51.222  72.207  43.626  1.00  0.00           O
ATOM   6206  C1  POPEn 123      52.362  70.706  45.466  1.00  0.00           C
ATOM   6209  C2  POPEn 123      53.062  69.807  46.536  1.00  0.00           C
ATOM   6211  O21 POPEn 123      53.182  70.526  47.776  1.00  0.00           O
ATOM   6212  C21 POPEn 123      52.252  70.257  48.666  1.00  0.00           C
ATOM   6213  O22 POPEn 123      51.132  69.847  48.437  1.00  0.00           O
ATOM   6214  C22 POPEn 123      52.872  70.467  50.047  1.00  0.00           C
ATOM   6217  C3  POPEn 123      54.492  69.387  46.087  1.00  0.00           C
ATOM   6220  O31 POPEn 123      55.502  69.557  47.126  1.00  0.00           O
ATOM   6221  C31 POPEn 123      55.522  68.587  48.036  1.00  0.00           C
ATOM   6222  O32 POPEn 123      54.882  67.557  47.986  1.00  0.00           O
ATOM   6223  C32 POPEn 123      56.532  68.907  49.146  1.00  0.00           C
ATOM   6226  C23 POPEn 123      51.852  70.267  51.187  1.00  0.00           C
ATOM   6229  C24 POPEn 123      52.542  70.327  52.556  1.00  0.00           C
ATOM   6232  C25 POPEn 123      51.542  70.397  53.716  1.00  0.00           C
ATOM   6235  C26 POPEn 123      50.762  69.097  53.966  1.00  0.00           C
ATOM   6238  C27 POPEn 123      49.732  69.287  55.086  1.00  0.00           C
ATOM   6241  C28 POPEn 123      48.922  68.017  55.375  1.00  0.00           C
ATOM   6244  C29 POPEn 123      47.922  68.297  56.466  1.00  0.00           C
ATOM   6246 0C21 POPEn 123      48.072  68.057  57.786  1.00  0.00           C
ATOM   6248 1C21 POPEn 123      49.292  67.466  58.456  1.00  0.00           C
ATOM   6251 2C21 POPEn 123      48.952  66.176  59.226  1.00  0.00           C
ATOM   6254 3C21 POPEn 123      50.172  65.637  59.996  1.00  0.00           C
ATOM   6257 4C21 POPEn 123      49.802  64.557  61.016  1.00  0.00           C
ATOM   6260 5C21 POPEn 123      50.892  64.338  62.066  1.00  0.00           C
ATOM   6263 6C21 POPEn 123      50.482  63.307  63.116  1.00  0.00           C
ATOM   6266 7C21 POPEn 123      51.492  63.197  64.276  1.00  0.00           C
ATOM   6269 8C21 POPEn 123      51.192  62.057  65.257  1.00  0.00           C
ATOM   6273  C33 POPEn 123      56.312  68.107  50.457  1.00  0.00           C
ATOM   6276  C34 POPEn 123      57.402  68.356  51.516  1.00  0.00           C
ATOM   6279  C35 POPEn 123      57.062  67.757  52.886  1.00  0.00           C
ATOM   6282  C36 POPEn 123      58.182  67.948  53.937  1.00  0.00           C
ATOM   6285  C37 POPEn 123      57.782  67.417  55.326  1.00  0.00           C
ATOM   6288  C38 POPEn 123      58.922  67.457  56.367  1.00  0.00           C
ATOM   6291  C39 POPEn 123      58.482  66.877  57.726  1.00  0.00           C
ATOM   6294 0C31 POPEn 123      59.572  66.907  58.806  1.00  0.00           C
ATOM   6297 1C31 POPEn 123      59.192  66.036  60.016  1.00  0.00           C
ATOM   6300 2C31 POPEn 123      60.252  65.966  61.136  1.00  0.00           C
ATOM   6303 3C31 POPEn 123      59.982  66.937  62.297  1.00  0.00           C
ATOM   6306 4C31 POPEn 123      60.772  66.597  63.576  1.00  0.00           C
ATOM   6309 5C31 POPEn 123      60.362  67.466  64.766  1.00  0.00           C
ATOM   6312 6C31 POPEn 123      61.042  67.067  66.076  1.00  0.00           C
ATOM   6316  NH3 POPEo 124     120.882  79.898  38.996  1.00  0.00           N
ATOM   6320  C12 POPEo 124     121.642  79.587  37.727  1.00  0.00           C
ATOM   6323  C11 POPEo 124     122.992  80.328  37.556  1.00  0.00           C
ATOM   6326  P   POPEo 124     125.142  79.997  39.096  1.00  0.00           P
ATOM   6327  O13 POPEo 124     125.422  78.786  38.285  1.00  0.00           O
ATOM   6328  O14 POPEo 124     126.162  81.047  38.936  1.00  0.00           O
ATOM   6329  O11 POPEo 124     125.072  79.567  40.606  1.00  0.00           O
ATOM   6330  O12 POPEo 124     123.682  80.548  38.786  1.00  0.00           O
ATOM   6331  C1  POPEo 124     123.862  79.036  41.157  1.00  0.00           C
ATOM   6334  C2  POPEo 124     124.042  78.786  42.667  1.00  0.00           C
ATOM   6336  O21 POPEo 124     122.742  78.597  43.236  1.00  0.00           O
ATOM   6337  C21 POPEo 124     122.722  77.938  44.396  1.00  0.00           C
ATOM   6338  O22 POPEo 124     123.692  77.417  44.916  1.00  0.00           O
ATOM   6339  C22 POPEo 124     121.302  77.917  44.966  1.00  0.00           C
ATOM   6342  C3  POPEo 124     124.762  80.028  43.297  1.00  0.00           C
ATOM   6345  O31 POPEo 124     125.052  79.947  44.706  1.00  0.00           O
ATOM   6346  C31 POPEo 124     126.271  79.558  45.125  1.00  0.00           C
ATOM   6347  O32 POPEo 124     126.782  79.987  46.146  1.00  0.00           O
ATOM   6348  C32 POPEo 124     126.902  78.457  44.267  1.00  0.00           C
ATOM   6351  C23 POPEo 124     121.242  77.527  46.456  1.00  0.00           C
ATOM   6354  C24 POPEo 124     119.801  77.496  46.996  1.00  0.00           C
ATOM   6357  C25 POPEo 124     119.692  77.057  48.466  1.00  0.00           C
ATOM   6360  C26 POPEo 124     120.102  78.127  49.496  1.00  0.00           C
ATOM   6363  C27 POPEo 124     119.602  77.786  50.906  1.00  0.00           C
ATOM   6366  C28 POPEo 124     119.642  78.957  51.917  1.00  0.00           C
ATOM   6369  C29 POPEo 124     121.002  79.188  52.536  1.00  0.00           C
ATOM   6371 0C21 POPEo 124     121.282  79.307  53.847  1.00  0.00           C
ATOM   6373 1C21 POPEo 124     120.272  79.267  54.966  1.00  0.00           C
ATOM   6376 2C21 POPEo 124     120.042  77.837  55.497  1.00  0.00           C
ATOM   6379 3C21 POPEo 124     118.872  77.746  56.496  1.00  0.00           C
ATOM   6382 4C21 POPEo 124     118.022  76.487  56.266  1.00  0.00           C
ATOM   6385 5C21 POPEo 124     116.802  76.377  57.196  1.00  0.00           C
ATOM   6388 6C21 POPEo 124     117.152  76.017  58.636  1.00  0.00           C
ATOM   6391 7C21 POPEo 124     115.932  75.467  59.405  1.00  0.00           C
ATOM   6394 8C21 POPEo 124     116.271  74.978  60.816  1.00  0.00           C
ATOM   6398  C33 POPEo 124     128.172  77.808  44.886  1.00  0.00           C
ATOM   6401  C34 POPEo 124     128.602  76.536  44.127  1.00  0.00           C
ATOM   6404  C35 POPEo 124     129.521  75.627  44.956  1.00  0.00           C
ATOM   6407  C36 POPEo 124     129.691  74.198  44.387  1.00  0.00           C
ATOM   6410  C37 POPEo 124     130.612  74.066  43.167  1.00  0.00           C
ATOM   6413  C38 POPEo 124     130.452  72.737  42.396  1.00  0.00           C
ATOM   6416  C39 POPEo 124     130.915  71.457  43.126  1.00  0.00           C
ATOM   6419 0C31 POPEo 124     130.012  70.986  44.277  1.00  0.00           C
ATOM   6422 1C31 POPEo 124     129.702  69.487  44.277  1.00  0.00           C
ATOM   6425 2C31 POPEo 124     128.632  69.127  45.316  1.00  0.00           C
ATOM   6428 3C31 POPEo 124     127.982  67.746  45.125  1.00  0.00           C
ATOM   6431 4C31 POPEo 124     128.941  66.577  45.316  1.00  0.00           C
ATOM   6434 5C31 POPEo 124     128.192  65.237  45.356  1.00  0.00           C
ATOM   6437 6C31 POPEo 124     129.112  64.027  45.416  1.00  0.00           C
ATOM   6441  NH3 POPEp 125      33.522 134.160  41.286  1.00  0.00           N
ATOM   6445  C12 POPEp 125      34.272 133.301  40.316  1.00  0.00           C
ATOM   6448  C11 POPEp 125      33.532 131.969  40.176  1.00  0.00           C
ATOM   6451  P   POPEp 125      31.232 130.979  39.637  1.00  0.00           P
ATOM   6452  O13 POPEp 125      29.872 131.490  39.386  1.00  0.00           O
ATOM   6453  O14 POPEp 125      31.842 130.100  38.626  1.00  0.00           O
ATOM   6454  O11 POPEp 125      31.272 130.320  41.096  1.00  0.00           O
ATOM   6455  O12 POPEp 125      32.162 132.229  39.867  1.00  0.00           O
ATOM   6456  C1  POPEp 125      31.972 129.070  41.227  1.00  0.00           C
ATOM   6459  C2  POPEp 125      32.022 128.557  42.696  1.00  0.00           C
ATOM   6461  O21 POPEp 125      33.352 128.777  43.207  1.00  0.00           O
ATOM   6462  C21 POPEp 125      33.692 128.646  44.486  1.00  0.00           C
ATOM   6463  O22 POPEp 125      34.802 128.357  44.867  1.00  0.00           O
ATOM   6464  C22 POPEp 125      32.602 129.060  45.497  1.00  0.00           C
ATOM   6467  C3  POPEp 125      31.602 127.066  42.737  1.00  0.00           C
ATOM   6470  O31 POPEp 125      31.482 126.526  44.066  1.00  0.00           O
ATOM   6471  C31 POPEp 125      32.352 125.568  44.356  1.00  0.00           C
ATOM   6472  O32 POPEp 125      33.332 125.247  43.716  1.00  0.00           O
ATOM   6473  C32 POPEp 125      31.882 124.908  45.646  1.00  0.00           C
ATOM   6476  C23 POPEp 125      32.992 128.837  46.986  1.00  0.00           C
ATOM   6479  C24 POPEp 125      31.962 129.449  47.947  1.00  0.00           C
ATOM   6482  C25 POPEp 125      32.422 129.480  49.417  1.00  0.00           C
ATOM   6485  C26 POPEp 125      31.582 130.439  50.266  1.00  0.00           C
ATOM   6488  C27 POPEp 125      31.952 130.410  51.756  1.00  0.00           C
ATOM   6491  C28 POPEp 125      31.132 131.370  52.636  1.00  0.00           C
ATOM   6494  C29 POPEp 125      31.512 132.820  52.456  1.00  0.00           C
ATOM   6496 0C21 POPEp 125      31.602 133.759  53.426  1.00  0.00           C
ATOM   6498 1C21 POPEp 125      31.322 133.581  54.896  1.00  0.00           C
ATOM   6501 2C21 POPEp 125      32.612 133.680  55.727  1.00  0.00           C
ATOM   6504 3C21 POPEp 125      32.382 133.441  57.226  1.00  0.00           C
ATOM   6507 4C21 POPEp 125      33.682 133.470  58.036  1.00  0.00           C
ATOM   6510 5C21 POPEp 125      33.472 133.420  59.547  1.00  0.00           C
ATOM   6513 6C21 POPEp 125      32.762 132.150  60.026  1.00  0.00           C
ATOM   6516 7C21 POPEp 125      32.542 132.130  61.536  1.00  0.00           C
ATOM   6519 8C21 POPEp 125      31.932 130.820  62.035  1.00  0.00           C
ATOM   6523  C33 POPEp 125      32.782 123.697  45.976  1.00  0.00           C
ATOM   6526  C34 POPEp 125      34.082 124.076  46.697  1.00  0.00           C
ATOM   6529  C35 POPEp 125      33.992 124.298  48.215  1.00  0.00           C
ATOM   6532  C36 POPEp 125      33.252 123.168  48.937  1.00  0.00           C
ATOM   6535  C37 POPEp 125      33.472 123.007  50.436  1.00  0.00           C
ATOM   6538  C38 POPEp 125      32.572 121.897  51.017  1.00  0.00           C
ATOM   6541  C39 POPEp 125      31.802 122.307  52.286  1.00  0.00           C
ATOM   6544 0C31 POPEp 125      32.752 122.687  53.426  1.00  0.00           C
ATOM   6547 1C31 POPEp 125      32.052 123.137  54.716  1.00  0.00           C
ATOM   6550 2C31 POPEp 125      32.972 123.947  55.655  1.00  0.00           C
ATOM   6553 3C31 POPEp 125      34.072 123.147  56.386  1.00  0.00           C
ATOM   6556 4C31 POPEp 125      35.222 122.648  55.506  1.00  0.00           C
ATOM   6559 5C31 POPEp 125      36.442 122.167  56.297  1.00  0.00           C
ATOM   6562 6C31 POPEp 125      37.532 121.557  55.416  1.00  0.00           C
ATOM   6566  NH3 POPEq 126      67.622 121.877  42.196  1.00  0.00           N
ATOM   6570  C12 POPEq 126      69.102 122.106  42.226  1.00  0.00           C
ATOM   6573  C11 POPEq 126      69.842 120.998  42.976  1.00  0.00           C
ATOM   6576  P   POPEq 126      70.452 118.486  42.676  1.00  0.00           P
ATOM   6577  O13 POPEq 126      69.642 117.257  42.486  1.00  0.00           O
ATOM   6578  O14 POPEq 126      71.712 118.647  41.917  1.00  0.00           O
ATOM   6579  O11 POPEq 126      70.772 118.647  44.226  1.00  0.00           O
ATOM   6580  O12 POPEq 126      69.482 119.717  42.446  1.00  0.00           O
ATOM   6581  C1  POPEq 126      70.252 117.808  45.257  1.00  0.00           C
ATOM   6584  C2  POPEq 126      70.562 118.447  46.646  1.00  0.00           C
ATOM   6586  O21 POPEq 126      70.192 117.668  47.807  1.00  0.00           O
ATOM   6587  C21 POPEq 126      70.812 116.527  48.097  1.00  0.00           C
ATOM   6588  O22 POPEq 126      71.271 115.746  47.296  1.00  0.00           O
ATOM   6589  C22 POPEq 126      70.862 116.387  49.636  1.00  0.00           C
ATOM   6592  C3  POPEq 126      69.882 119.846  46.777  1.00  0.00           C
ATOM   6595  O31 POPEq 126      70.062 120.417  48.097  1.00  0.00           O
ATOM   6596  C31 POPEq 126      68.962 120.557  48.836  1.00  0.00           C
ATOM   6597  O32 POPEq 126      67.822 120.497  48.437  1.00  0.00           O
ATOM   6598  C32 POPEq 126      69.342 120.758  50.296  1.00  0.00           C
ATOM   6601  C23 POPEq 126      72.002 115.487  50.176  1.00  0.00           C
ATOM   6604  C24 POPEq 126      72.312 115.716  51.677  1.00  0.00           C
ATOM   6607  C25 POPEq 126      73.562 114.956  52.146  1.00  0.00           C
ATOM   6610  C26 POPEq 126      74.032 115.317  53.576  1.00  0.00           C
ATOM   6613  C27 POPEq 126      75.362 114.636  53.937  1.00  0.00           C
ATOM   6616  C28 POPEq 126      75.972 115.077  55.286  1.00  0.00           C
ATOM   6619  C29 POPEq 126      75.232 114.566  56.496  1.00  0.00           C
ATOM   6621 0C21 POPEq 126      75.672 114.606  57.766  1.00  0.00           C
ATOM   6623 1C21 POPEq 126      77.002 115.156  58.236  1.00  0.00           C
ATOM   6626 2C21 POPEq 126      77.642 114.298  59.347  1.00  0.00           C
ATOM   6629 3C21 POPEq 126      76.972 114.417  60.727  1.00  0.00           C
ATOM   6632 4C21 POPEq 126      77.712 113.626  61.816  1.00  0.00           C
ATOM   6635 5C21 POPEq 126      77.092 113.757  63.215  1.00  0.00           C
ATOM   6638 6C21 POPEq 126      77.452 115.077  63.926  1.00  0.00           C
ATOM   6641 7C21 POPEq 126      76.842 115.156  65.337  1.00  0.00           C
ATOM   6644 8C21 POPEq 126      77.262 116.397  66.117  1.00  0.00           C
ATOM   6648  C33 POPEq 126      68.702 119.627  51.117  1.00  0.00           C
ATOM   6651  C34 POPEq 126      69.162 119.606  52.576  1.00  0.00           C
ATOM   6654  C35 POPEq 126      68.802 118.277  53.246  1.00  0.00           C
ATOM   6657  C36 POPEq 126      69.192 118.246  54.726  1.00  0.00           C
ATOM   6660  C37 POPEq 126      68.922 116.877  55.356  1.00  0.00           C
ATOM   6663  C38 POPEq 126      69.152 116.838  56.866  1.00  0.00           C
ATOM   6666  C39 POPEq 126      70.622 116.637  57.286  1.00  0.00           C
ATOM   6669 0C31 POPEq 126      71.472 117.908  57.326  1.00  0.00           C
ATOM   6672 1C31 POPEq 126      72.812 117.668  58.036  1.00  0.00           C
ATOM   6675 2C31 POPEq 126      73.612 118.957  58.277  1.00  0.00           C
ATOM   6678 3C31 POPEq 126      74.712 118.797  59.326  1.00  0.00           C
ATOM   6681 4C31 POPEq 126      74.132 118.666  60.746  1.00  0.00           C
ATOM   6684 5C31 POPEq 126      75.212 118.426  61.796  1.00  0.00           C
ATOM   6687 6C31 POPEq 126      74.602 118.066  63.155  1.00  0.00           C
ATOM   6691  NH3 POPEr 127      76.752  27.287  41.656  1.00  0.00           N
ATOM   6695  C12 POPEr 127      77.012  25.837  41.957  1.00  0.00           C
ATOM   6698  C11 POPEr 127      77.772  25.637  43.277  1.00  0.00           C
ATOM   6701  P   POPEr 127      77.102  23.257  44.076  1.00  0.00           P
ATOM   6702  O13 POPEr 127      75.892  23.297  43.227  1.00  0.00           O
ATOM   6703  O14 POPEr 127      77.742  21.937  44.277  1.00  0.00           O
ATOM   6704  O11 POPEr 127      76.822  23.937  45.486  1.00  0.00           O
ATOM   6705  O12 POPEr 127      78.142  24.267  43.426  1.00  0.00           O
ATOM   6706  C1  POPEr 127      77.642  23.687  46.636  1.00  0.00           C
ATOM   6709  C2  POPEr 127      77.362  24.697  47.786  1.00  0.00           C
ATOM   6711  O21 POPEr 127      77.782  24.087  49.016  1.00  0.00           O
ATOM   6712  C21 POPEr 127      78.072  24.877  50.036  1.00  0.00           C
ATOM   6713  O22 POPEr 127      78.192  26.087  49.996  1.00  0.00           O
ATOM   6714  C22 POPEr 127      78.262  24.017  51.297  1.00  0.00           C
ATOM   6717  C3  POPEr 127      75.842  25.058  47.856  1.00  0.00           C
ATOM   6720  O31 POPEr 127      75.622  26.357  48.456  1.00  0.00           O
ATOM   6721  C31 POPEr 127      74.952  26.597  49.586  1.00  0.00           C
ATOM   6722  O32 POPEr 127      74.862  27.707  50.076  1.00  0.00           O
ATOM   6723  C32 POPEr 127      74.262  25.377  50.187  1.00  0.00           C
ATOM   6726  C23 POPEr 127      77.952  24.747  52.625  1.00  0.00           C
ATOM   6729  C24 POPEr 127      78.652  24.077  53.826  1.00  0.00           C
ATOM   6732  C25 POPEr 127      78.002  22.777  54.326  1.00  0.00           C
ATOM   6735  C26 POPEr 127      78.782  22.177  55.497  1.00  0.00           C
ATOM   6738  C27 POPEr 127      78.082  20.987  56.166  1.00  0.00           C
ATOM   6741  C28 POPEr 127      78.902  20.387  57.326  1.00  0.00           C
ATOM   6744  C29 POPEr 127      78.112  19.307  58.007  1.00  0.00           C
ATOM   6746 0C21 POPEr 127      78.382  17.987  58.046  1.00  0.00           C
ATOM   6748 1C21 POPEr 127      79.542  17.257  57.426  1.00  0.00           C
ATOM   6751 2C21 POPEr 127      80.252  16.417  58.496  1.00  0.00           C
ATOM   6754 3C21 POPEr 127      81.342  15.487  57.926  1.00  0.00           C
ATOM   6757 4C21 POPEr 127      81.942  14.607  59.026  1.00  0.00           C
ATOM   6760 5C21 POPEr 127      83.002  13.617  58.507  1.00  0.00           C
ATOM   6763 6C21 POPEr 127      83.402  12.617  59.597  1.00  0.00           C
ATOM   6766 7C21 POPEr 127      84.521  11.657  59.156  1.00  0.00           C
ATOM   6769 8C21 POPEr 127      84.772  10.567  60.187  1.00  0.00           C
ATOM   6773  C33 POPEr 127      73.372  25.767  51.396  1.00  0.00           C
ATOM   6776  C34 POPEr 127      72.562  24.577  51.946  1.00  0.00           C
ATOM   6779  C35 POPEr 127      73.352  23.637  52.856  1.00  0.00           C
ATOM   6782  C36 POPEr 127      73.592  24.207  54.265  1.00  0.00           C
ATOM   6785  C37 POPEr 127      73.312  23.177  55.375  1.00  0.00           C
ATOM   6788  C38 POPEr 127      73.322  23.808  56.777  1.00  0.00           C
ATOM   6791  C39 POPEr 127      74.732  23.877  57.396  1.00  0.00           C
ATOM   6794 0C31 POPEr 127      75.092  22.667  58.285  1.00  0.00           C
ATOM   6797 1C31 POPEr 127      74.172  22.517  59.506  1.00  0.00           C
ATOM   6800 2C31 POPEr 127      74.792  21.687  60.636  1.00  0.00           C
ATOM   6803 3C31 POPEr 127      75.752  22.477  61.546  1.00  0.00           C
ATOM   6806 4C31 POPEr 127      75.042  23.367  62.566  1.00  0.00           C
ATOM   6809 5C31 POPEr 127      76.032  24.247  63.356  1.00  0.00           C
ATOM   6812 6C31 POPEr 127      75.342  25.137  64.396  1.00  0.00           C
ATOM   6816  NH3 POPEs 128      75.172  90.047  85.865  1.00  0.00           N
ATOM   6820  C12 POPEs 128      74.072  89.016  85.956  1.00  0.00           C
ATOM   6823  C11 POPEs 128      73.372  88.857  84.596  1.00  0.00           C
ATOM   6826  P   POPEs 128      71.092  87.817  85.196  1.00  0.00           P
ATOM   6827  O13 POPEs 128      70.301  88.827  84.466  1.00  0.00           O
ATOM   6828  O14 POPEs 128      71.262  88.048  86.646  1.00  0.00           O
ATOM   6829  O11 POPEs 128      70.472  86.376  84.937  1.00  0.00           O
ATOM   6830  O12 POPEs 128      72.532  87.707  84.566  1.00  0.00           O
ATOM   6831  C1  POPEs 128      69.602  86.138  83.827  1.00  0.00           C
ATOM   6834  C2  POPEs 128      70.372  85.926  82.496  1.00  0.00           C
ATOM   6836  O21 POPEs 128      69.562  85.328  81.476  1.00  0.00           O
ATOM   6837  C21 POPEs 128      68.802  86.157  80.816  1.00  0.00           C
ATOM   6838  O22 POPEs 128      68.392  87.236  81.227  1.00  0.00           O
ATOM   6839  C22 POPEs 128      68.672  85.667  79.367  1.00  0.00           C
ATOM   6842  C3  POPEs 128      71.542  84.956  82.686  1.00  0.00           C
ATOM   6845  O31 POPEs 128      72.362  84.897  81.507  1.00  0.00           O
ATOM   6846  C31 POPEs 128      72.402  83.817  80.766  1.00  0.00           C
ATOM   6847  O32 POPEs 128      71.612  82.887  80.777  1.00  0.00           O
ATOM   6848  C32 POPEs 128      73.762  83.806  80.066  1.00  0.00           C
ATOM   6851  C23 POPEs 128      68.602  84.127  79.166  1.00  0.00           C
ATOM   6854  C24 POPEs 128      69.082  83.697  77.776  1.00  0.00           C
ATOM   6857  C25 POPEs 128      68.292  84.326  76.626  1.00  0.00           C
ATOM   6860  C26 POPEs 128      68.692  83.778  75.246  1.00  0.00           C
ATOM   6863  C27 POPEs 128      67.682  84.127  74.146  1.00  0.00           C
ATOM   6866  C28 POPEs 128      68.102  83.607  72.757  1.00  0.00           C
ATOM   6869  C29 POPEs 128      66.902  83.337  71.886  1.00  0.00           C
ATOM   6871 0C21 POPEs 128      66.551  83.927  70.736  1.00  0.00           C
ATOM   6873 1C21 POPEs 128      67.262  85.028  69.996  1.00  0.00           C
ATOM   6876 2C21 POPEs 128      66.372  86.266  69.797  1.00  0.00           C
ATOM   6879 3C21 POPEs 128      65.182  86.047  68.837  1.00  0.00           C
ATOM   6882 4C21 POPEs 128      64.232  87.257  68.797  1.00  0.00           C
ATOM   6885 5C21 POPEs 128      63.112  87.157  67.757  1.00  0.00           C
ATOM   6888 6C21 POPEs 128      62.292  85.856  67.826  1.00  0.00           C
ATOM   6891 7C21 POPEs 128      61.122  85.837  66.826  1.00  0.00           C
ATOM   6894 8C21 POPEs 128      60.462  84.456  66.686  1.00  0.00           C
ATOM   6898  C33 POPEs 128      73.872  82.828  78.877  1.00  0.00           C
ATOM   6901  C34 POPEs 128      75.222  82.997  78.166  1.00  0.00           C
ATOM   6904  C35 POPEs 128      76.411  82.427  78.966  1.00  0.00           C
ATOM   6907  C36 POPEs 128      76.632  80.917  78.786  1.00  0.00           C
ATOM   6910  C37 POPEs 128      77.082  80.548  77.367  1.00  0.00           C
ATOM   6913  C38 POPEs 128      77.452  79.078  77.176  1.00  0.00           C
ATOM   6916  C39 POPEs 128      78.732  78.667  77.916  1.00  0.00           C
ATOM   6919 0C31 POPEs 128      79.302  77.347  77.396  1.00  0.00           C
ATOM   6922 1C31 POPEs 128      80.542  76.917  78.196  1.00  0.00           C
ATOM   6925 2C31 POPEs 128      81.242  75.687  77.606  1.00  0.00           C
ATOM   6928 3C31 POPEs 128      82.462  75.316  78.456  1.00  0.00           C
ATOM   6931 4C31 POPEs 128      83.411  74.307  77.805  1.00  0.00           C
ATOM   6934 5C31 POPEs 128      84.692  74.097  78.617  1.00  0.00           C
ATOM   6937 6C31 POPEs 128      85.622  73.057  78.007  1.00  0.00           C
ATOM   6941  NH3 POPEt 129      92.432   3.147  41.606  1.00  0.00           N
ATOM   6945  C12 POPEt 129      93.692   3.177  40.797  1.00  0.00           C
ATOM   6948  C11 POPEt 129      94.232   4.597  40.646  1.00  0.00           C
ATOM   6951  P   POPEt 129      96.882   4.577  40.707  1.00  0.00           P
ATOM   6952  O13 POPEt 129      97.521   3.247  40.657  1.00  0.00           O
ATOM   6953  O14 POPEt 129      97.632   5.717  40.146  1.00  0.00           O
ATOM   6954  O11 POPEt 129      96.482   4.927  42.196  1.00  0.00           O
ATOM   6955  O12 POPEt 129      95.492   4.517  39.986  1.00  0.00           O
ATOM   6956  C1  POPEt 129      96.702   4.007  43.266  1.00  0.00           C
ATOM   6959  C2  POPEt 129      97.941   4.457  44.106  1.00  0.00           C
ATOM   6961  O21 POPEt 129      98.142   3.597  45.237  1.00  0.00           O
ATOM   6962  C21 POPEt 129      97.242   3.577  46.187  1.00  0.00           C
ATOM   6963  O22 POPEt 129      96.192   4.207  46.236  1.00  0.00           O
ATOM   6964  C22 POPEt 129      97.692   2.587  47.267  1.00  0.00           C
ATOM   6967  C3  POPEt 129      97.832   5.967  44.465  1.00  0.00           C
ATOM   6970  O31 POPEt 129      98.942   6.437  45.266  1.00  0.00           O
ATOM   6971  C31 POPEt 129      98.911   7.757  45.457  1.00  0.00           C
ATOM   6972  O32 POPEt 129      98.042   8.497  45.016  1.00  0.00           O
ATOM   6973  C32 POPEt 129     100.092   8.197  46.326  1.00  0.00           C
ATOM   6976  C23 POPEt 129      97.422   3.067  48.706  1.00  0.00           C
ATOM   6979  C24 POPEt 129      97.941   2.037  49.706  1.00  0.00           C
ATOM   6982  C25 POPEt 129      98.142   2.537  51.136  1.00  0.00           C
ATOM   6985  C26 POPEt 129      96.831   2.657  51.926  1.00  0.00           C
ATOM   6988  C27 POPEt 129      97.032   2.457  53.437  1.00  0.00           C
ATOM   6991  C28 POPEt 129      96.712   1.027  53.937  1.00  0.00           C
ATOM   6994  C29 POPEt 129      97.412  -0.053  53.155  1.00  0.00           C
ATOM   6996 0C21 POPEt 129      98.411  -0.856  53.587  1.00  0.00           C
ATOM   6998 1C21 POPEt 129      99.022  -0.906  54.966  1.00  0.00           C
ATOM   7001 2C21 POPEt 129      99.832  -2.206  55.097  1.00  0.00           C
ATOM   7004 3C21 POPEt 129     100.332  -2.546  56.496  1.00  0.00           C
ATOM   7007 4C21 POPEt 129     100.852  -3.996  56.536  1.00  0.00           C
ATOM   7010 5C21 POPEt 129     101.432  -4.426  57.887  1.00  0.00           C
ATOM   7013 6C21 POPEt 129     102.932  -4.116  57.986  1.00  0.00           C
ATOM   7016 7C21 POPEt 129     103.512  -4.396  59.376  1.00  0.00           C
ATOM   7019 8C21 POPEt 129     105.021  -4.166  59.465  1.00  0.00           C
ATOM   7023  C33 POPEt 129      99.672   9.097  47.516  1.00  0.00           C
ATOM   7026  C34 POPEt 129     100.882   9.667  48.257  1.00  0.00           C
ATOM   7029  C35 POPEt 129     100.552  10.587  49.446  1.00  0.00           C
ATOM   7032  C36 POPEt 129      99.871   9.867  50.626  1.00  0.00           C
ATOM   7035  C37 POPEt 129     100.161  10.527  51.996  1.00  0.00           C
ATOM   7038  C38 POPEt 129      99.661   9.677  53.176  1.00  0.00           C
ATOM   7041  C39 POPEt 129     100.372   9.947  54.516  1.00  0.00           C
ATOM   7044 0C31 POPEt 129     100.622   8.637  55.286  1.00  0.00           C
ATOM   7047 1C31 POPEt 129     101.602   8.757  56.476  1.00  0.00           C
ATOM   7050 2C31 POPEt 129     100.972   8.567  57.856  1.00  0.00           C
ATOM   7053 3C31 POPEt 129     100.242   9.817  58.367  1.00  0.00           C
ATOM   7056 4C31 POPEt 129      99.542   9.597  59.706  1.00  0.00           C
ATOM   7059 5C31 POPEt 129      99.032  10.917  60.326  1.00  0.00           C
ATOM   7062 6C31 POPEt 129      98.271  10.767  61.646  1.00  0.00           C
ATOM   7066  NH3 POPEu 130      25.992   9.527  39.886  1.00  0.00           N
ATOM   7070  C12 POPEu 130      26.722  10.047  38.687  1.00  0.00           C
ATOM   7073  C11 POPEu 130      26.622   8.987  37.586  1.00  0.00           C
ATOM   7076  P   POPEu 130      26.632   6.387  37.347  1.00  0.00           P
ATOM   7077  O13 POPEu 130      25.292   6.477  36.736  1.00  0.00           O
ATOM   7078  O14 POPEu 130      27.782   5.997  36.516  1.00  0.00           O
ATOM   7079  O11 POPEu 130      26.442   5.387  38.536  1.00  0.00           O
ATOM   7080  O12 POPEu 130      27.022   7.717  38.126  1.00  0.00           O
ATOM   7081  C1  POPEu 130      27.402   5.167  39.547  1.00  0.00           C
ATOM   7084  C2  POPEu 130      27.152   3.797  40.216  1.00  0.00           C
ATOM   7086  O21 POPEu 130      25.842   3.777  40.826  1.00  0.00           O
ATOM   7087  C21 POPEu 130      25.532   2.587  41.316  1.00  0.00           C
ATOM   7088  O22 POPEu 130      25.932   1.527  40.867  1.00  0.00           O
ATOM   7089  C22 POPEu 130      24.642   2.747  42.536  1.00  0.00           C
ATOM   7092  C3  POPEu 130      28.252   3.487  41.266  1.00  0.00           C
ATOM   7095  O31 POPEu 130      27.922   4.037  42.556  1.00  0.00           O
ATOM   7096  C31 POPEu 130      28.962   4.297  43.306  1.00  0.00           C
ATOM   7097  O32 POPEu 130      30.132   4.227  42.966  1.00  0.00           O
ATOM   7098  C32 POPEu 130      28.522   4.737  44.696  1.00  0.00           C
ATOM   7101  C23 POPEu 130      25.292   2.097  43.766  1.00  0.00           C
ATOM   7104  C24 POPEu 130      24.312   1.977  44.937  1.00  0.00           C
ATOM   7107  C25 POPEu 130      24.942   1.327  46.176  1.00  0.00           C
ATOM   7110  C26 POPEu 130      23.882   0.827  47.167  1.00  0.00           C
ATOM   7113  C27 POPEu 130      24.492   0.137  48.386  1.00  0.00           C
ATOM   7116  C28 POPEu 130      23.422  -0.496  49.296  1.00  0.00           C
ATOM   7119  C29 POPEu 130      24.012  -1.026  50.576  1.00  0.00           C
ATOM   7121 0C21 POPEu 130      23.322  -1.316  51.695  1.00  0.00           C
ATOM   7123 1C21 POPEu 130      21.822  -1.216  51.856  1.00  0.00           C
ATOM   7126 2C21 POPEu 130      21.182  -2.566  52.236  1.00  0.00           C
ATOM   7129 3C21 POPEu 130      21.632  -3.106  53.606  1.00  0.00           C
ATOM   7132 4C21 POPEu 130      20.832  -4.336  54.036  1.00  0.00           C
ATOM   7135 5C21 POPEu 130      21.482  -5.106  55.187  1.00  0.00           C
ATOM   7138 6C21 POPEu 130      21.192  -4.556  56.586  1.00  0.00           C
ATOM   7141 7C21 POPEu 130      21.812  -5.476  57.656  1.00  0.00           C
ATOM   7144 8C21 POPEu 130      21.562  -4.996  59.076  1.00  0.00           C
ATOM   7148  C33 POPEu 130      29.402   4.037  45.757  1.00  0.00           C
ATOM   7151  C34 POPEu 130      29.092   4.447  47.196  1.00  0.00           C
ATOM   7154  C35 POPEu 130      27.692   4.027  47.667  1.00  0.00           C
ATOM   7157  C36 POPEu 130      27.572   4.117  49.186  1.00  0.00           C
ATOM   7160  C37 POPEu 130      26.132   3.957  49.706  1.00  0.00           C
ATOM   7163  C38 POPEu 130      26.022   4.207  51.216  1.00  0.00           C
ATOM   7166  C39 POPEu 130      26.712   3.147  52.097  1.00  0.00           C
ATOM   7169 0C31 POPEu 130      26.732   3.567  53.566  1.00  0.00           C
ATOM   7172 1C31 POPEu 130      27.482   2.587  54.477  1.00  0.00           C
ATOM   7175 2C31 POPEu 130      27.522   3.077  55.926  1.00  0.00           C
ATOM   7178 3C31 POPEu 130      28.222   2.107  56.896  1.00  0.00           C
ATOM   7181 4C31 POPEu 130      28.002   2.507  58.356  1.00  0.00           C
ATOM   7184 5C31 POPEu 130      28.552   1.487  59.366  1.00  0.00           C
ATOM   7187 6C31 POPEu 130      28.102   1.737  60.806  1.00  0.00           C
ATOM   7191  NH3 POPEv 131      24.632  90.816  87.655  1.00  0.00           N
ATOM   7195  C12 POPEv 131      23.922  89.867  88.576  1.00  0.00           C
ATOM   7198  C11 POPEv 131      24.922  89.148  89.495  1.00  0.00           C
ATOM   7201  P   POPEv 131      24.842  86.516  89.076  1.00  0.00           P
ATOM   7202  O13 POPEv 131      24.892  85.436  90.066  1.00  0.00           O
ATOM   7203  O14 POPEv 131      23.972  86.397  87.887  1.00  0.00           O
ATOM   7204  O11 POPEv 131      26.302  86.847  88.587  1.00  0.00           O
ATOM   7205  O12 POPEv 131      24.442  87.847  89.867  1.00  0.00           O
ATOM   7206  C1  POPEv 131      27.322  85.877  88.286  1.00  0.00           C
ATOM   7209  C2  POPEv 131      27.372  85.436  86.777  1.00  0.00           C
ATOM   7211  O21 POPEv 131      28.742  85.317  86.335  1.00  0.00           O
ATOM   7212  C21 POPEv 131      28.912  84.438  85.346  1.00  0.00           C
ATOM   7213  O22 POPEv 131      28.032  83.747  84.867  1.00  0.00           O
ATOM   7214  C22 POPEv 131      30.372  84.508  84.895  1.00  0.00           C
ATOM   7217  C3  POPEv 131      26.642  86.457  85.846  1.00  0.00           C
ATOM   7220  O31 POPEv 131      27.092  86.457  84.475  1.00  0.00           O
ATOM   7221  C31 POPEv 131      26.282  85.937  83.555  1.00  0.00           C
ATOM   7222  O32 POPEv 131      25.142  85.527  83.757  1.00  0.00           O
ATOM   7223  C32 POPEv 131      27.002  85.937  82.206  1.00  0.00           C
ATOM   7226  C23 POPEv 131      30.552  85.258  83.555  1.00  0.00           C
ATOM   7229  C24 POPEv 131      32.022  85.286  83.085  1.00  0.00           C
ATOM   7232  C25 POPEv 131      32.242  85.657  81.617  1.00  0.00           C
ATOM   7235  C26 POPEv 131      31.692  84.606  80.637  1.00  0.00           C
ATOM   7238  C27 POPEv 131      31.722  85.037  79.157  1.00  0.00           C
ATOM   7241  C28 POPEv 131      32.912  84.466  78.346  1.00  0.00           C
ATOM   7244  C29 POPEv 131      34.262  85.016  78.716  1.00  0.00           C
ATOM   7246 0C21 POPEv 131      35.432  84.618  78.175  1.00  0.00           C
ATOM   7248 1C21 POPEv 131      35.602  83.517  77.167  1.00  0.00           C
ATOM   7251 2C21 POPEv 131      35.552  83.967  75.687  1.00  0.00           C
ATOM   7254 3C21 POPEv 131      35.882  82.808  74.736  1.00  0.00           C
ATOM   7257 4C21 POPEv 131      35.312  82.997  73.326  1.00  0.00           C
ATOM   7260 5C21 POPEv 131      35.532  81.767  72.437  1.00  0.00           C
ATOM   7263 6C21 POPEv 131      34.692  81.826  71.146  1.00  0.00           C
ATOM   7266 7C21 POPEv 131      34.762  80.527  70.337  1.00  0.00           C
ATOM   7269 8C21 POPEv 131      33.912  80.566  69.066  1.00  0.00           C
ATOM   7273  C33 POPEv 131      27.772  87.257  81.917  1.00  0.00           C
ATOM   7276  C34 POPEv 131      28.632  87.248  80.637  1.00  0.00           C
ATOM   7279  C35 POPEv 131      27.852  87.036  79.326  1.00  0.00           C
ATOM   7282  C36 POPEv 131      28.552  87.677  78.117  1.00  0.00           C
ATOM   7285  C37 POPEv 131      27.962  87.227  76.776  1.00  0.00           C
ATOM   7288  C38 POPEv 131      28.432  88.057  75.576  1.00  0.00           C
ATOM   7291  C39 POPEv 131      28.412  87.248  74.276  1.00  0.00           C
ATOM   7294 0C31 POPEv 131      28.072  88.048  73.016  1.00  0.00           C
ATOM   7297 1C31 POPEv 131      27.932  87.118  71.806  1.00  0.00           C
ATOM   7300 2C31 POPEv 131      27.342  87.796  70.556  1.00  0.00           C
ATOM   7303 3C31 POPEv 131      28.352  88.666  69.807  1.00  0.00           C
ATOM   7306 4C31 POPEv 131      27.722  89.247  68.536  1.00  0.00           C
ATOM   7309 5C31 POPEv 131      28.702  90.087  67.706  1.00  0.00           C
ATOM   7312 6C31 POPEv 131      28.062  90.667  66.447  1.00  0.00           C
ATOM   7316  NH3 POPEw 132     124.702  -1.556  82.606  1.00  0.00           N
ATOM   7320  C12 POPEw 132     124.072  -1.786  83.956  1.00  0.00           C
ATOM   7323  C11 POPEw 132     124.812  -1.036  85.077  1.00  0.00           C
ATOM   7326  P   POPEw 132     125.192   1.347  86.005  1.00  0.00           P
ATOM   7327  O13 POPEw 132     126.232   0.677  86.816  1.00  0.00           O
ATOM   7328  O14 POPEw 132     124.042   1.947  86.726  1.00  0.00           O
ATOM   7329  O11 POPEw 132     125.892   2.457  85.117  1.00  0.00           O
ATOM   7330  O12 POPEw 132     124.612   0.367  84.916  1.00  0.00           O
ATOM   7331  C1  POPEw 132     126.691   2.127  83.986  1.00  0.00           C
ATOM   7334  C2  POPEw 132     126.322   3.057  82.817  1.00  0.00           C
ATOM   7336  O21 POPEw 132     127.052   2.677  81.637  1.00  0.00           O
ATOM   7337  C21 POPEw 132     126.532   1.637  81.017  1.00  0.00           C
ATOM   7338  O22 POPEw 132     125.602   0.947  81.426  1.00  0.00           O
ATOM   7339  C22 POPEw 132     127.122   1.537  79.626  1.00  0.00           C
ATOM   7342  C3  POPEw 132     126.612   4.557  83.167  1.00  0.00           C
ATOM   7345  O31 POPEw 132     126.962   5.417  82.057  1.00  0.00           O
ATOM   7346  C31 POPEw 132     126.212   5.317  80.977  1.00  0.00           C
ATOM   7347  O32 POPEw 132     125.072   4.887  80.926  1.00  0.00           O
ATOM   7348  C32 POPEw 132     127.112   5.687  79.797  1.00  0.00           C
ATOM   7351  C23 POPEw 132     126.162   0.767  78.706  1.00  0.00           C
ATOM   7354  C24 POPEw 132     126.422   1.057  77.236  1.00  0.00           C
ATOM   7357  C25 POPEw 132     125.581   0.147  76.326  1.00  0.00           C
ATOM   7360  C26 POPEw 132     126.022  -1.316  76.356  1.00  0.00           C
ATOM   7363  C27 POPEw 132     125.192  -2.156  75.376  1.00  0.00           C
ATOM   7366  C28 POPEw 132     125.882  -2.266  74.007  1.00  0.00           C
ATOM   7369  C29 POPEw 132     124.922  -2.766  72.965  1.00  0.00           C
ATOM   7371 0C21 POPEw 132     124.862  -4.016  72.487  1.00  0.00           C
ATOM   7373 1C21 POPEw 132     125.762  -5.166  72.846  1.00  0.00           C
ATOM   7376 2C21 POPEw 132     125.762  -6.206  71.706  1.00  0.00           C
ATOM   7379 3C21 POPEw 132     126.411  -5.696  70.407  1.00  0.00           C
ATOM   7382 4C21 POPEw 132     126.062  -6.566  69.195  1.00  0.00           C
ATOM   7385 5C21 POPEw 132     126.802  -7.906  69.176  1.00  0.00           C
ATOM   7388 6C21 POPEw 132     128.242  -7.776  68.687  1.00  0.00           C
ATOM   7391 7C21 POPEw 132     129.022  -9.086  68.805  1.00  0.00           C
ATOM   7394 8C21 POPEw 132     130.422  -9.026  68.176  1.00  0.00           C
ATOM   7398  C33 POPEw 132     126.532   5.387  78.396  1.00  0.00           C
ATOM   7401  C34 POPEw 132     125.872   6.597  77.726  1.00  0.00           C
ATOM   7404  C35 POPEw 132     126.802   7.777  77.386  1.00  0.00           C
ATOM   7407  C36 POPEw 132     128.032   7.417  76.526  1.00  0.00           C
ATOM   7410  C37 POPEw 132     129.302   7.197  77.356  1.00  0.00           C
ATOM   7413  C38 POPEw 132     130.521   6.787  76.526  1.00  0.00           C
ATOM   7416  C39 POPEw 132     131.495   7.937  76.206  1.00  0.00           C
ATOM   7419 0C31 POPEw 132     131.044   8.907  75.106  1.00  0.00           C
ATOM   7422 1C31 POPEw 132     132.255   9.647  74.507  1.00  0.00           C
ATOM   7425 2C31 POPEw 132     131.865  10.827  73.617  1.00  0.00           C
ATOM   7428 3C31 POPEw 132     133.085  11.667  73.187  1.00  0.00           C
ATOM   7431 4C31 POPEw 132     133.945  11.027  72.087  1.00  0.00           C
ATOM   7434 5C31 POPEw 132     133.245  10.947  70.727  1.00  0.00           C
ATOM   7437 6C31 POPEw 132     134.174  10.437  69.626  1.00  0.00           C
ATOM   7441  NH3 POPEx 133       7.422  41.587  80.656  1.00  0.00           N
ATOM   7445  C12 POPEx 133       6.712  40.257  80.675  1.00  0.00           C
ATOM   7448  C11 POPEx 133       6.822  39.587  82.057  1.00  0.00           C
ATOM   7451  P   POPEx 133       6.842  36.957  81.887  1.00  0.00           P
ATOM   7452  O13 POPEx 133       7.182  36.407  83.216  1.00  0.00           O
ATOM   7453  O14 POPEx 133       8.042  37.237  81.047  1.00  0.00           O
ATOM   7454  O11 POPEx 133       5.872  36.027  81.066  1.00  0.00           O
ATOM   7455  O12 POPEx 133       6.102  38.347  82.087  1.00  0.00           O
ATOM   7456  C1  POPEx 133       5.062  36.537  80.007  1.00  0.00           C
ATOM   7459  C2  POPEx 133       5.872  37.017  78.765  1.00  0.00           C
ATOM   7461  O21 POPEx 133       4.962  37.307  77.687  1.00  0.00           O
ATOM   7462  C21 POPEx 133       4.652  38.587  77.547  1.00  0.00           C
ATOM   7463  O22 POPEx 133       5.002  39.497  78.266  1.00  0.00           O
ATOM   7464  C22 POPEx 133       3.772  38.737  76.297  1.00  0.00           C
ATOM   7467  C3  POPEx 133       6.922  35.997  78.257  1.00  0.00           C
ATOM   7470  O31 POPEx 133       8.092  36.627  77.697  1.00  0.00           O
ATOM   7471  C31 POPEx 133       7.912  37.398  76.636  1.00  0.00           C
ATOM   7472  O32 POPEx 133       7.712  38.607  76.657  1.00  0.00           O
ATOM   7473  C32 POPEx 133       8.112  36.577  75.367  1.00  0.00           C
ATOM   7476  C23 POPEx 133       4.252  39.897  75.396  1.00  0.00           C
ATOM   7479  C24 POPEx 133       3.342  40.147  74.176  1.00  0.00           C
ATOM   7482  C25 POPEx 133       3.292  38.977  73.175  1.00  0.00           C
ATOM   7485  C26 POPEx 133       2.402  39.307  71.966  1.00  0.00           C
ATOM   7488  C27 POPEx 133       2.262  38.127  70.986  1.00  0.00           C
ATOM   7491  C28 POPEx 133       0.959  38.177  70.156  1.00  0.00           C
ATOM   7494  C29 POPEx 133       0.839  39.427  69.326  1.00  0.00           C
ATOM   7496 0C21 POPEx 133       0.979  39.547  67.986  1.00  0.00           C
ATOM   7498 1C21 POPEx 133       1.299  38.447  67.016  1.00  0.00           C
ATOM   7501 2C21 POPEx 133       0.449  38.487  65.727  1.00  0.00           C
ATOM   7504 3C21 POPEx 133      -1.051  38.227  65.956  1.00  0.00           C
ATOM   7507 4C21 POPEx 133      -1.801  37.867  64.667  1.00  0.00           C
ATOM   7510 5C21 POPEx 133      -1.491  36.437  64.176  1.00  0.00           C
ATOM   7513 6C21 POPEx 133      -2.071  36.117  62.796  1.00  0.00           C
ATOM   7516 7C21 POPEx 133      -1.451  34.847  62.187  1.00  0.00           C
ATOM   7519 8C21 POPEx 133      -1.941  34.547  60.766  1.00  0.00           C
ATOM   7523  C33 POPEx 133       9.562  36.657  74.846  1.00  0.00           C
ATOM   7526  C34 POPEx 133       9.762  35.847  73.547  1.00  0.00           C
ATOM   7529  C35 POPEx 133       9.882  36.717  72.276  1.00  0.00           C
ATOM   7532  C36 POPEx 133       8.642  37.567  71.966  1.00  0.00           C
ATOM   7535  C37 POPEx 133       8.802  38.357  70.656  1.00  0.00           C
ATOM   7538  C38 POPEx 133       8.882  39.867  70.896  1.00  0.00           C
ATOM   7541  C39 POPEx 133       9.222  40.677  69.636  1.00  0.00           C
ATOM   7544 0C31 POPEx 133       9.382  42.167  69.976  1.00  0.00           C
ATOM   7547 1C31 POPEx 133       9.672  43.067  68.776  1.00  0.00           C
ATOM   7550 2C31 POPEx 133      10.462  44.347  69.126  1.00  0.00           C
ATOM   7553 3C31 POPEx 133       9.702  45.477  69.846  1.00  0.00           C
ATOM   7556 4C31 POPEx 133       9.122  45.097  71.216  1.00  0.00           C
ATOM   7559 5C31 POPEx 133       8.702  46.308  72.065  1.00  0.00           C
ATOM   7562 6C31 POPEx 133       7.982  45.887  73.346  1.00  0.00           C
ATOM   7566  NH3 POPEy 134      32.472  37.007  78.856  1.00  0.00           N
ATOM   7570  C12 POPEy 134      31.842  37.817  79.956  1.00  0.00           C
ATOM   7573  C11 POPEy 134      30.312  37.587  80.036  1.00  0.00           C
ATOM   7576  P   POPEy 134      28.142  38.267  78.716  1.00  0.00           P
ATOM   7577  O13 POPEy 134      27.442  37.747  79.906  1.00  0.00           O
ATOM   7578  O14 POPEy 134      28.012  39.716  78.496  1.00  0.00           O
ATOM   7579  O11 POPEy 134      27.562  37.447  77.496  1.00  0.00           O
ATOM   7580  O12 POPEy 134      29.682  37.827  78.776  1.00  0.00           O
ATOM   7581  C1  POPEy 134      27.762  36.027  77.426  1.00  0.00           C
ATOM   7584  C2  POPEy 134      29.032  35.667  76.606  1.00  0.00           C
ATOM   7586  O21 POPEy 134      28.662  35.257  75.276  1.00  0.00           O
ATOM   7587  C21 POPEy 134      28.512  36.277  74.425  1.00  0.00           C
ATOM   7588  O22 POPEy 134      28.602  37.457  74.706  1.00  0.00           O
ATOM   7589  C22 POPEy 134      28.282  35.717  73.016  1.00  0.00           C
ATOM   7592  C3  POPEy 134      29.842  34.507  77.246  1.00  0.00           C
ATOM   7595  O31 POPEy 134      31.222  34.486  76.826  1.00  0.00           O
ATOM   7596  C31 POPEy 134      31.452  34.567  75.516  1.00  0.00           C
ATOM   7597  O32 POPEy 134      31.722  35.597  74.926  1.00  0.00           O
ATOM   7598  C32 POPEy 134      31.452  33.157  74.906  1.00  0.00           C
ATOM   7601  C23 POPEy 134      28.052  36.847  71.995  1.00  0.00           C
ATOM   7604  C24 POPEy 134      27.292  36.457  70.727  1.00  0.00           C
ATOM   7607  C25 POPEy 134      28.082  35.687  69.667  1.00  0.00           C
ATOM   7610  C26 POPEy 134      27.362  35.757  68.316  1.00  0.00           C
ATOM   7613  C27 POPEy 134      27.782  34.677  67.326  1.00  0.00           C
ATOM   7616  C28 POPEy 134      27.242  34.927  65.896  1.00  0.00           C
ATOM   7619  C29 POPEy 134      28.042  36.007  65.206  1.00  0.00           C
ATOM   7621 0C21 POPEy 134      27.602  37.127  64.587  1.00  0.00           C
ATOM   7623 1C21 POPEy 134      26.172  37.607  64.416  1.00  0.00           C
ATOM   7626 2C21 POPEy 134      26.002  39.137  64.566  1.00  0.00           C
ATOM   7629 3C21 POPEy 134      26.922  39.947  63.636  1.00  0.00           C
ATOM   7632 4C21 POPEy 134      26.482  41.397  63.396  1.00  0.00           C
ATOM   7635 5C21 POPEy 134      27.502  42.137  62.516  1.00  0.00           C
ATOM   7638 6C21 POPEy 134      26.982  43.447  61.896  1.00  0.00           C
ATOM   7641 7C21 POPEy 134      28.042  44.147  61.036  1.00  0.00           C
ATOM   7644 8C21 POPEy 134      27.452  45.217  60.106  1.00  0.00           C
ATOM   7648  C33 POPEy 134      31.832  33.117  73.407  1.00  0.00           C
ATOM   7651  C34 POPEy 134      32.252  31.707  72.945  1.00  0.00           C
ATOM   7654  C35 POPEy 134      32.182  31.508  71.426  1.00  0.00           C
ATOM   7657  C36 POPEy 134      30.812  31.087  70.886  1.00  0.00           C
ATOM   7660  C37 POPEy 134      30.652  31.517  69.426  1.00  0.00           C
ATOM   7663  C38 POPEy 134      29.422  30.917  68.726  1.00  0.00           C
ATOM   7666  C39 POPEy 134      29.412  31.237  67.227  1.00  0.00           C
ATOM   7669 0C31 POPEy 134      28.192  30.727  66.447  1.00  0.00           C
ATOM   7672 1C31 POPEy 134      28.372  31.027  64.956  1.00  0.00           C
ATOM   7675 2C31 POPEy 134      27.112  30.837  64.106  1.00  0.00           C
ATOM   7678 3C31 POPEy 134      27.402  30.927  62.596  1.00  0.00           C
ATOM   7681 4C31 POPEy 134      28.112  32.227  62.167  1.00  0.00           C
ATOM   7684 5C31 POPEy 134      28.472  32.257  60.676  1.00  0.00           C
ATOM   7687 6C31 POPEy 134      29.352  33.457  60.306  1.00  0.00           C
ATOM   7691  NH3 POPEz 135      98.822  47.187  84.906  1.00  0.00           N
ATOM   7695  C12 POPEz 135     100.201  46.717  84.536  1.00  0.00           C
ATOM   7698  C11 POPEz 135     100.422  46.797  83.016  1.00  0.00           C
ATOM   7701  P   POPEz 135     101.712  44.677  82.297  1.00  0.00           P
ATOM   7702  O13 POPEz 135     103.132  44.287  82.176  1.00  0.00           O
ATOM   7703  O14 POPEz 135     100.962  43.967  83.346  1.00  0.00           O
ATOM   7704  O11 POPEz 135     100.962  44.597  80.907  1.00  0.00           O
ATOM   7705  O12 POPEz 135     101.682  46.217  82.666  1.00  0.00           O
ATOM   7706  C1  POPEz 135     100.552  43.317  80.406  1.00  0.00           C
ATOM   7709  C2  POPEz 135     101.722  42.496  79.786  1.00  0.00           C
ATOM   7711  O21 POPEz 135     102.032  42.897  78.436  1.00  0.00           O
ATOM   7712  C21 POPEz 135     101.162  42.597  77.487  1.00  0.00           C
ATOM   7713  O22 POPEz 135     100.072  42.076  77.636  1.00  0.00           O
ATOM   7714  C22 POPEz 135     101.712  43.037  76.136  1.00  0.00           C
ATOM   7717  C3  POPEz 135     101.542  40.957  79.937  1.00  0.00           C
ATOM   7720  O31 POPEz 135     102.692  40.247  79.416  1.00  0.00           O
ATOM   7721  C31 POPEz 135     103.702  40.147  80.257  1.00  0.00           C
ATOM   7722  O32 POPEz 135     103.752  40.607  81.386  1.00  0.00           O
ATOM   7723  C32 POPEz 135     104.871  39.377  79.615  1.00  0.00           C
ATOM   7726  C23 POPEz 135     102.452  41.907  75.396  1.00  0.00           C
ATOM   7729  C24 POPEz 135     101.622  41.397  74.215  1.00  0.00           C
ATOM   7732  C25 POPEz 135     102.252  40.177  73.536  1.00  0.00           C
ATOM   7735  C26 POPEz 135     101.292  39.536  72.515  1.00  0.00           C
ATOM   7738  C27 POPEz 135     101.762  38.147  72.076  1.00  0.00           C
ATOM   7741  C28 POPEz 135     100.792  37.417  71.126  1.00  0.00           C
ATOM   7744  C29 POPEz 135      99.542  36.967  71.826  1.00  0.00           C
ATOM   7746 0C21 POPEz 135      98.922  35.777  71.706  1.00  0.00           C
ATOM   7748 1C21 POPEz 135      99.272  34.597  70.837  1.00  0.00           C
ATOM   7751 2C21 POPEz 135      99.451  33.326  71.686  1.00  0.00           C
ATOM   7754 3C21 POPEz 135      99.402  32.037  70.856  1.00  0.00           C
ATOM   7757 4C21 POPEz 135      99.652  30.777  71.706  1.00  0.00           C
ATOM   7760 5C21 POPEz 135      99.342  29.477  70.956  1.00  0.00           C
ATOM   7763 6C21 POPEz 135     100.372  29.117  69.876  1.00  0.00           C
ATOM   7766 7C21 POPEz 135      99.952  27.897  69.055  1.00  0.00           C
ATOM   7769 8C21 POPEz 135     101.002  27.457  68.026  1.00  0.00           C
ATOM   7773  C33 POPEz 135     105.072  39.567  78.085  1.00  0.00           C
ATOM   7776  C34 POPEz 135     106.382  38.918  77.606  1.00  0.00           C
ATOM   7779  C35 POPEz 135     106.472  38.648  76.086  1.00  0.00           C
ATOM   7782  C36 POPEz 135     105.622  37.457  75.626  1.00  0.00           C
ATOM   7785  C37 POPEz 135     105.832  36.997  74.176  1.00  0.00           C
ATOM   7788  C38 POPEz 135     104.622  36.207  73.656  1.00  0.00           C
ATOM   7791  C39 POPEz 135     104.982  35.058  72.716  1.00  0.00           C
ATOM   7794 0C31 POPEz 135     103.771  34.447  71.986  1.00  0.00           C
ATOM   7797 1C31 POPEz 135     104.202  33.477  70.876  1.00  0.00           C
ATOM   7800 2C31 POPEz 135     103.022  32.917  70.076  1.00  0.00           C
ATOM   7803 3C31 POPEz 135     103.472  32.127  68.837  1.00  0.00           C
ATOM   7806 4C31 POPEz 135     103.942  33.027  67.687  1.00  0.00           C
ATOM   7809 5C31 POPEz 135     104.521  32.237  66.507  1.00  0.00           C
ATOM   7812 6C31 POPEz 135     104.801  33.087  65.267  1.00  0.00           C
ATOM   7816  NH3 POPE0 136     118.252 119.956  42.625  1.00  0.00           N
ATOM   7820  C12 POPE0 136     119.652 120.237  43.106  1.00  0.00           C
ATOM   7823  C11 POPE0 136     120.072 121.676  42.746  1.00  0.00           C
ATOM   7826  P   POPE0 136     122.102 123.307  42.646  1.00  0.00           P
ATOM   7827  O13 POPE0 136     123.392 123.106  41.965  1.00  0.00           O
ATOM   7828  O14 POPE0 136     121.082 124.137  41.946  1.00  0.00           O
ATOM   7829  O11 POPE0 136     122.322 123.938  44.076  1.00  0.00           O
ATOM   7830  O12 POPE0 136     121.472 121.856  42.957  1.00  0.00           O
ATOM   7831  C1  POPE0 136     122.992 123.277  45.146  1.00  0.00           C
ATOM   7834  C2  POPE0 136     123.642 124.307  46.126  1.00  0.00           C
ATOM   7836  O21 POPE0 136     122.661 125.067  46.847  1.00  0.00           O
ATOM   7837  C21 POPE0 136     121.882 124.426  47.716  1.00  0.00           C
ATOM   7838  O22 POPE0 136     120.672 124.377  47.636  1.00  0.00           O
ATOM   7839  C22 POPE0 136     122.682 123.997  48.956  1.00  0.00           C
ATOM   7842  C3  POPE0 136     124.602 125.277  45.366  1.00  0.00           C
ATOM   7845  O31 POPE0 136     125.021 126.418  46.157  1.00  0.00           O
ATOM   7846  C31 POPE0 136     125.812 126.126  47.187  1.00  0.00           C
ATOM   7847  O32 POPE0 136     126.392 125.067  47.356  1.00  0.00           O
ATOM   7848  C32 POPE0 136     125.812 127.346  48.126  1.00  0.00           C
ATOM   7851  C23 POPE0 136     121.842 123.176  49.966  1.00  0.00           C
ATOM   7854  C24 POPE0 136     122.612 123.007  51.286  1.00  0.00           C
ATOM   7857  C25 POPE0 136     121.951 122.127  52.346  1.00  0.00           C
ATOM   7860  C26 POPE0 136     122.652 122.236  53.716  1.00  0.00           C
ATOM   7863  C27 POPE0 136     122.002 121.337  54.776  1.00  0.00           C
ATOM   7866  C28 POPE0 136     122.842 121.206  56.066  1.00  0.00           C
ATOM   7869  C29 POPE0 136     122.132 120.357  57.097  1.00  0.00           C
ATOM   7871 0C21 POPE0 136     122.231 120.466  58.426  1.00  0.00           C
ATOM   7873 1C21 POPE0 136     123.102 121.427  59.195  1.00  0.00           C
ATOM   7876 2C21 POPE0 136     124.302 120.728  59.856  1.00  0.00           C
ATOM   7879 3C21 POPE0 136     123.922 119.676  60.907  1.00  0.00           C
ATOM   7882 4C21 POPE0 136     125.152 119.067  61.596  1.00  0.00           C
ATOM   7885 5C21 POPE0 136     124.812 117.948  62.596  1.00  0.00           C
ATOM   7888 6C21 POPE0 136     123.962 116.816  61.996  1.00  0.00           C
ATOM   7891 7C21 POPE0 136     124.132 115.487  62.736  1.00  0.00           C
ATOM   7894 8C21 POPE0 136     123.392 114.326  62.066  1.00  0.00           C
ATOM   7898  C33 POPE0 136     126.132 126.996  49.597  1.00  0.00           C
ATOM   7901  C34 POPE0 136     125.102 127.547  50.606  1.00  0.00           C
ATOM   7904  C35 POPE0 136     125.282 129.021  50.996  1.00  0.00           C
ATOM   7907  C36 POPE0 136     124.331 129.410  52.146  1.00  0.00           C
ATOM   7910  C37 POPE0 136     124.722 130.720  52.846  1.00  0.00           C
ATOM   7913  C38 POPE0 136     123.702 131.189  53.906  1.00  0.00           C
ATOM   7916  C39 POPE0 136     123.572 130.280  55.125  1.00  0.00           C
ATOM   7919 0C31 POPE0 136     124.582 130.630  56.227  1.00  0.00           C
ATOM   7922 1C31 POPE0 136     124.502 129.699  57.446  1.00  0.00           C
ATOM   7925 2C31 POPE0 136     125.432 130.119  58.596  1.00  0.00           C
ATOM   7928 3C31 POPE0 136     125.152 131.521  59.176  1.00  0.00           C
ATOM   7931 4C31 POPE0 136     123.802 131.639  59.896  1.00  0.00           C
ATOM   7934 5C31 POPE0 136     123.432 133.090  60.216  1.00  0.00           C
ATOM   7937 6C31 POPE0 136     122.112 133.220  60.996  1.00  0.00           C
ATOM   7941  NH3 POPE1 137      85.132  16.677  43.786  1.00  0.00           N
ATOM   7945  C12 POPE1 137      86.451  17.337  43.476  1.00  0.00           C
ATOM   7948  C11 POPE1 137      86.562  18.747  44.046  1.00  0.00           C
ATOM   7951  P   POPE1 137      88.182  20.757  43.896  1.00  0.00           P
ATOM   7952  O13 POPE1 137      89.232  21.177  42.936  1.00  0.00           O
ATOM   7953  O14 POPE1 137      86.942  21.557  43.856  1.00  0.00           O
ATOM   7954  O11 POPE1 137      88.802  20.737  45.366  1.00  0.00           O
ATOM   7955  O12 POPE1 137      87.842  19.227  43.646  1.00  0.00           O
ATOM   7956  C1  POPE1 137      90.222  20.807  45.597  1.00  0.00           C
ATOM   7959  C2  POPE1 137      90.592  20.576  47.106  1.00  0.00           C
ATOM   7961  O21 POPE1 137      92.021  20.727  47.276  1.00  0.00           O
ATOM   7962  C21 POPE1 137      92.442  21.357  48.386  1.00  0.00           C
ATOM   7963  O22 POPE1 137      91.712  21.787  49.256  1.00  0.00           O
ATOM   7964  C22 POPE1 137      93.972  21.457  48.437  1.00  0.00           C
ATOM   7967  C3  POPE1 137      90.182  19.167  47.597  1.00  0.00           C
ATOM   7970  O31 POPE1 137      90.252  19.137  49.026  1.00  0.00           O
ATOM   7971  C31 POPE1 137      90.182  17.937  49.586  1.00  0.00           C
ATOM   7972  O32 POPE1 137      90.172  16.877  48.996  1.00  0.00           O
ATOM   7973  C32 POPE1 137      90.152  18.077  51.117  1.00  0.00           C
ATOM   7976  C23 POPE1 137      94.432  22.707  49.247  1.00  0.00           C
ATOM   7979  C24 POPE1 137      95.942  22.817  49.507  1.00  0.00           C
ATOM   7982  C25 POPE1 137      96.482  21.957  50.667  1.00  0.00           C
ATOM   7985  C26 POPE1 137      95.862  22.297  52.027  1.00  0.00           C
ATOM   7988  C27 POPE1 137      96.522  21.637  53.246  1.00  0.00           C
ATOM   7991  C28 POPE1 137      95.822  22.047  54.566  1.00  0.00           C
ATOM   7994  C29 POPE1 137      96.312  21.287  55.766  1.00  0.00           C
ATOM   7996 0C21 POPE1 137      95.581  20.437  56.526  1.00  0.00           C
ATOM   7998 1C21 POPE1 137      94.132  20.127  56.286  1.00  0.00           C
ATOM   8001 2C21 POPE1 137      93.462  19.217  57.337  1.00  0.00           C
ATOM   8004 3C21 POPE1 137      91.932  19.357  57.276  1.00  0.00           C
ATOM   8007 4C21 POPE1 137      91.132  18.377  58.146  1.00  0.00           C
ATOM   8010 5C21 POPE1 137      90.782  17.047  57.446  1.00  0.00           C
ATOM   8013 6C21 POPE1 137      89.852  17.217  56.236  1.00  0.00           C
ATOM   8016 7C21 POPE1 137      89.331  15.887  55.667  1.00  0.00           C
ATOM   8019 8C21 POPE1 137      88.422  16.057  54.446  1.00  0.00           C
ATOM   8023  C33 POPE1 137      90.052  19.547  51.616  1.00  0.00           C
ATOM   8026  C34 POPE1 137      90.102  19.687  53.146  1.00  0.00           C
ATOM   8029  C35 POPE1 137      89.852  21.137  53.626  1.00  0.00           C
ATOM   8032  C36 POPE1 137      90.592  21.477  54.926  1.00  0.00           C
ATOM   8035  C37 POPE1 137      90.721  22.987  55.196  1.00  0.00           C
ATOM   8038  C38 POPE1 137      91.121  23.327  56.646  1.00  0.00           C
ATOM   8041  C39 POPE1 137      92.602  23.737  56.786  1.00  0.00           C
ATOM   8044 0C31 POPE1 137      93.182  23.347  58.155  1.00  0.00           C
ATOM   8047 1C31 POPE1 137      94.562  23.947  58.426  1.00  0.00           C
ATOM   8050 2C31 POPE1 137      95.182  23.447  59.736  1.00  0.00           C
ATOM   8053 3C31 POPE1 137      96.282  24.387  60.266  1.00  0.00           C
ATOM   8056 4C31 POPE1 137      96.782  23.977  61.666  1.00  0.00           C
ATOM   8059 5C31 POPE1 137      97.582  25.107  62.326  1.00  0.00           C
ATOM   8062 6C31 POPE1 137      98.052  24.797  63.746  1.00  0.00           C
ATOM   8066  NH3 POPE2 138     129.672  81.956  82.176  1.00  0.00           N
ATOM   8070  C12 POPE2 138     129.512  83.036  83.216  1.00  0.00           C
ATOM   8073  C11 POPE2 138     128.911  82.516  84.546  1.00  0.00           C
ATOM   8076  P   POPE2 138     126.932  80.856  84.176  1.00  0.00           P
ATOM   8077  O13 POPE2 138     126.672  79.407  84.286  1.00  0.00           O
ATOM   8078  O14 POPE2 138     126.051  81.767  84.956  1.00  0.00           O
ATOM   8079  O11 POPE2 138     126.932  81.266  82.646  1.00  0.00           O
ATOM   8080  O12 POPE2 138     128.462  81.147  84.527  1.00  0.00           O
ATOM   8081  C1  POPE2 138     125.862  80.797  81.816  1.00  0.00           C
ATOM   8084  C2  POPE2 138     126.322  80.758  80.336  1.00  0.00           C
ATOM   8086  O21 POPE2 138     127.002  81.956  79.937  1.00  0.00           O
ATOM   8087  C21 POPE2 138     126.302  83.066  79.886  1.00  0.00           C
ATOM   8088  O22 POPE2 138     125.212  83.286  80.387  1.00  0.00           O
ATOM   8089  C22 POPE2 138     127.021  84.036  78.966  1.00  0.00           C
ATOM   8092  C3  POPE2 138     125.201  80.377  79.316  1.00  0.00           C
ATOM   8095  O31 POPE2 138     125.841  80.168  78.035  1.00  0.00           O
ATOM   8096  C31 POPE2 138     125.441  79.117  77.346  1.00  0.00           C
ATOM   8097  O32 POPE2 138     124.412  78.497  77.487  1.00  0.00           O
ATOM   8098  C32 POPE2 138     126.542  78.728  76.356  1.00  0.00           C
ATOM   8101  C23 POPE2 138     126.532  83.787  77.526  1.00  0.00           C
ATOM   8104  C24 POPE2 138     127.102  84.776  76.507  1.00  0.00           C
ATOM   8107  C25 POPE2 138     126.642  84.456  75.085  1.00  0.00           C
ATOM   8110  C26 POPE2 138     127.072  85.517  74.076  1.00  0.00           C
ATOM   8113  C27 POPE2 138     126.712  85.147  72.627  1.00  0.00           C
ATOM   8116  C28 POPE2 138     127.242  86.138  71.576  1.00  0.00           C
ATOM   8119  C29 POPE2 138     126.612  87.507  71.686  1.00  0.00           C
ATOM   8121 0C21 POPE2 138     127.242  88.677  71.447  1.00  0.00           C
ATOM   8123 1C21 POPE2 138     128.652  88.837  70.937  1.00  0.00           C
ATOM   8126 2C21 POPE2 138     128.872  90.147  70.156  1.00  0.00           C
ATOM   8129 3C21 POPE2 138     128.911  91.397  71.047  1.00  0.00           C
ATOM   8132 4C21 POPE2 138     129.452  92.637  70.326  1.00  0.00           C
ATOM   8135 5C21 POPE2 138     128.492  93.176  69.246  1.00  0.00           C
ATOM   8138 6C21 POPE2 138     129.082  94.377  68.486  1.00  0.00           C
ATOM   8141 7C21 POPE2 138     128.182  94.846  67.346  1.00  0.00           C
ATOM   8144 8C21 POPE2 138     128.802  95.998  66.555  1.00  0.00           C
ATOM   8148  C33 POPE2 138     126.662  79.707  75.176  1.00  0.00           C
ATOM   8151  C34 POPE2 138     127.792  79.307  74.215  1.00  0.00           C
ATOM   8154  C35 POPE2 138     127.521  78.017  73.426  1.00  0.00           C
ATOM   8157  C36 POPE2 138     126.372  78.147  72.426  1.00  0.00           C
ATOM   8160  C37 POPE2 138     126.172  76.907  71.555  1.00  0.00           C
ATOM   8163  C38 POPE2 138     124.972  77.067  70.606  1.00  0.00           C
ATOM   8166  C39 POPE2 138     124.712  75.846  69.716  1.00  0.00           C
ATOM   8169 0C31 POPE2 138     123.452  76.027  68.867  1.00  0.00           C
ATOM   8172 1C31 POPE2 138     123.062  74.777  68.066  1.00  0.00           C
ATOM   8175 2C31 POPE2 138     121.642  74.898  67.487  1.00  0.00           C
ATOM   8178 3C31 POPE2 138     121.262  73.757  66.536  1.00  0.00           C
ATOM   8181 4C31 POPE2 138     121.882  73.907  65.136  1.00  0.00           C
ATOM   8184 5C31 POPE2 138     121.612  72.697  64.246  1.00  0.00           C
ATOM   8187 6C31 POPE2 138     122.371  72.757  62.916  1.00  0.00           C
ATOM   8191  NH3 POPE3 139      10.952  99.687  83.806  1.00  0.00           N
ATOM   8195  C12 POPE3 139      11.882 100.797  84.195  1.00  0.00           C
ATOM   8198  C11 POPE3 139      11.222 102.187  84.195  1.00  0.00           C
ATOM   8201  P   POPE3 139      13.072 103.867  83.407  1.00  0.00           P
ATOM   8202  O13 POPE3 139      12.392 105.126  83.055  1.00  0.00           O
ATOM   8203  O14 POPE3 139      14.482 103.987  83.816  1.00  0.00           O
ATOM   8204  O11 POPE3 139      12.952 102.877  82.186  1.00  0.00           O
ATOM   8205  O12 POPE3 139      12.212 103.167  84.527  1.00  0.00           O
ATOM   8206  C1  POPE3 139      13.082 103.437  80.865  1.00  0.00           C
ATOM   8209  C2  POPE3 139      12.692 102.416  79.766  1.00  0.00           C
ATOM   8211  O21 POPE3 139      12.312 103.097  78.555  1.00  0.00           O
ATOM   8212  C21 POPE3 139      13.302 103.747  77.965  1.00  0.00           C
ATOM   8213  O22 POPE3 139      14.492 103.626  78.236  1.00  0.00           O
ATOM   8214  C22 POPE3 139      12.752 104.697  76.896  1.00  0.00           C
ATOM   8217  C3  POPE3 139      11.472 101.597  80.236  1.00  0.00           C
ATOM   8220  O31 POPE3 139      11.192 100.517  79.316  1.00  0.00           O
ATOM   8221  C31 POPE3 139      10.962  99.338  79.886  1.00  0.00           C
ATOM   8222  O32 POPE3 139      10.772  99.158  81.076  1.00  0.00           O
ATOM   8223  C32 POPE3 139      11.012  98.267  78.807  1.00  0.00           C
ATOM   8226  C23 POPE3 139      13.372 104.447  75.516  1.00  0.00           C
ATOM   8229  C24 POPE3 139      12.692 103.307  74.746  1.00  0.00           C
ATOM   8232  C25 POPE3 139      11.502 103.747  73.877  1.00  0.00           C
ATOM   8235  C26 POPE3 139      11.942 104.536  72.636  1.00  0.00           C
ATOM   8238  C27 POPE3 139      11.092 104.216  71.386  1.00  0.00           C
ATOM   8241  C28 POPE3 139      11.612 104.937  70.125  1.00  0.00           C
ATOM   8244  C29 POPE3 139      10.732 104.727  68.926  1.00  0.00           C
ATOM   8246 0C21 POPE3 139      10.282 105.667  68.076  1.00  0.00           C
ATOM   8248 1C21 POPE3 139      10.572 107.157  68.117  1.00  0.00           C
ATOM   8251 2C21 POPE3 139      11.952 107.497  67.526  1.00  0.00           C
ATOM   8254 3C21 POPE3 139      12.032 108.867  66.835  1.00  0.00           C
ATOM   8257 4C21 POPE3 139      11.202 108.918  65.536  1.00  0.00           C
ATOM   8260 5C21 POPE3 139      11.642 110.016  64.556  1.00  0.00           C
ATOM   8263 6C21 POPE3 139      12.872 109.618  63.726  1.00  0.00           C
ATOM   8266 7C21 POPE3 139      13.252 110.676  62.687  1.00  0.00           C
ATOM   8269 8C21 POPE3 139      14.362 110.227  61.736  1.00  0.00           C
ATOM   8273  C33 POPE3 139      11.222  96.838  79.346  1.00  0.00           C
ATOM   8276  C34 POPE3 139      11.572  95.856  78.225  1.00  0.00           C
ATOM   8279  C35 POPE3 139      12.232  94.557  78.716  1.00  0.00           C
ATOM   8282  C36 POPE3 139      12.852  93.778  77.547  1.00  0.00           C
ATOM   8285  C37 POPE3 139      13.492  92.447  77.965  1.00  0.00           C
ATOM   8288  C38 POPE3 139      12.482  91.297  77.996  1.00  0.00           C
ATOM   8291  C39 POPE3 139      13.142  89.986  78.417  1.00  0.00           C
ATOM   8294 0C31 POPE3 139      12.252  88.747  78.216  1.00  0.00           C
ATOM   8297 1C31 POPE3 139      13.122  87.537  77.896  1.00  0.00           C
ATOM   8300 2C31 POPE3 139      12.352  86.236  77.655  1.00  0.00           C
ATOM   8303 3C31 POPE3 139      13.252  85.156  77.027  1.00  0.00           C
ATOM   8306 4C31 POPE3 139      12.482  84.097  76.226  1.00  0.00           C
ATOM   8309 5C31 POPE3 139      13.382  83.097  75.477  1.00  0.00           C
ATOM   8312 6C31 POPE3 139      12.622  82.157  74.536  1.00  0.00           C
ATOM   8316  NH3 POPE4 140      93.852   2.047  84.137  1.00  0.00           N
ATOM   8320  C12 POPE4 140      93.392   3.087  85.106  1.00  0.00           C
ATOM   8323  C11 POPE4 140      92.062   3.757  84.646  1.00  0.00           C
ATOM   8326  P   POPE4 140      93.002   5.457  82.926  1.00  0.00           P
ATOM   8327  O13 POPE4 140      93.411   6.097  84.195  1.00  0.00           O
ATOM   8328  O14 POPE4 140      94.112   4.997  82.066  1.00  0.00           O
ATOM   8329  O11 POPE4 140      92.021   6.347  82.046  1.00  0.00           O
ATOM   8330  O12 POPE4 140      92.091   4.197  83.286  1.00  0.00           O
ATOM   8331  C1  POPE4 140      91.322   5.727  80.936  1.00  0.00           C
ATOM   8334  C2  POPE4 140      91.592   6.427  79.565  1.00  0.00           C
ATOM   8336  O21 POPE4 140      91.492   5.447  78.496  1.00  0.00           O
ATOM   8337  C21 POPE4 140      90.622   5.737  77.526  1.00  0.00           C
ATOM   8338  O22 POPE4 140      89.782   6.617  77.596  1.00  0.00           O
ATOM   8339  C22 POPE4 140      90.862   4.797  76.335  1.00  0.00           C
ATOM   8342  C3  POPE4 140      93.022   7.057  79.507  1.00  0.00           C
ATOM   8345  O31 POPE4 140      93.242   7.757  78.266  1.00  0.00           O
ATOM   8346  C31 POPE4 140      92.762   8.997  78.206  1.00  0.00           C
ATOM   8347  O32 POPE4 140      92.262   9.597  79.157  1.00  0.00           O
ATOM   8348  C32 POPE4 140      92.922   9.517  76.766  1.00  0.00           C
ATOM   8351  C23 POPE4 140      89.932   5.027  75.106  1.00  0.00           C
ATOM   8354  C24 POPE4 140      90.332   4.137  73.905  1.00  0.00           C
ATOM   8357  C25 POPE4 140      89.502   4.367  72.627  1.00  0.00           C
ATOM   8360  C26 POPE4 140      88.132   3.667  72.627  1.00  0.00           C
ATOM   8363  C27 POPE4 140      87.322   3.907  71.337  1.00  0.00           C
ATOM   8366  C28 POPE4 140      85.972   3.157  71.305  1.00  0.00           C
ATOM   8369  C29 POPE4 140      86.132   1.667  71.167  1.00  0.00           C
ATOM   8371 0C21 POPE4 140      85.152   0.807  70.826  1.00  0.00           C
ATOM   8373 1C21 POPE4 140      83.712   1.177  70.576  1.00  0.00           C
ATOM   8376 2C21 POPE4 140      83.402   1.367  69.076  1.00  0.00           C
ATOM   8379 3C21 POPE4 140      81.951   1.817  68.846  1.00  0.00           C
ATOM   8382 4C21 POPE4 140      81.612   2.097  67.376  1.00  0.00           C
ATOM   8385 5C21 POPE4 140      81.612   0.847  66.477  1.00  0.00           C
ATOM   8388 6C21 POPE4 140      80.352  -0.023  66.587  1.00  0.00           C
ATOM   8391 7C21 POPE4 140      80.512  -1.336  65.806  1.00  0.00           C
ATOM   8394 8C21 POPE4 140      79.232  -2.156  65.666  1.00  0.00           C
ATOM   8398  C33 POPE4 140      92.132  10.807  76.456  1.00  0.00           C
ATOM   8401  C34 POPE4 140      92.012  11.147  74.956  1.00  0.00           C
ATOM   8404  C35 POPE4 140      93.332  11.487  74.246  1.00  0.00           C
ATOM   8407  C36 POPE4 140      93.192  11.637  72.726  1.00  0.00           C
ATOM   8410  C37 POPE4 140      94.462  11.207  71.966  1.00  0.00           C
ATOM   8413  C38 POPE4 140      94.282  11.187  70.436  1.00  0.00           C
ATOM   8416  C39 POPE4 140      95.502  10.627  69.676  1.00  0.00           C
ATOM   8419 0C31 POPE4 140      95.732   9.117  69.896  1.00  0.00           C
ATOM   8422 1C31 POPE4 140      96.772   8.497  68.956  1.00  0.00           C
ATOM   8425 2C31 POPE4 140      96.942   6.997  69.216  1.00  0.00           C
ATOM   8428 3C31 POPE4 140      97.952   6.277  68.316  1.00  0.00           C
ATOM   8431 4C31 POPE4 140      97.492   6.117  66.856  1.00  0.00           C
ATOM   8434 5C31 POPE4 140      98.392   5.137  66.086  1.00  0.00           C
ATOM   8437 6C31 POPE4 140      97.862   4.767  64.706  1.00  0.00           C
ATOM   8441  NH3 POPE5 141      92.342  22.007  86.987  1.00  0.00           N
ATOM   8445  C12 POPE5 141      90.841  22.077  86.855  1.00  0.00           C
ATOM   8448  C11 POPE5 141      90.372  21.537  85.476  1.00  0.00           C
ATOM   8451  P   POPE5 141      87.782  21.017  85.766  1.00  0.00           P
ATOM   8452  O13 POPE5 141      88.302  20.167  86.855  1.00  0.00           O
ATOM   8453  O14 POPE5 141      86.652  21.907  86.087  1.00  0.00           O
ATOM   8454  O11 POPE5 141      87.371  20.137  84.516  1.00  0.00           O
ATOM   8455  O12 POPE5 141      89.002  21.877  85.196  1.00  0.00           O
ATOM   8456  C1  POPE5 141      85.962  19.987  84.215  1.00  0.00           C
ATOM   8459  C2  POPE5 141      85.682  19.677  82.717  1.00  0.00           C
ATOM   8461  O21 POPE5 141      85.662  18.277  82.426  1.00  0.00           O
ATOM   8462  C21 POPE5 141      84.731  17.527  82.957  1.00  0.00           C
ATOM   8463  O22 POPE5 141      83.762  17.917  83.596  1.00  0.00           O
ATOM   8464  C22 POPE5 141      85.052  16.057  82.606  1.00  0.00           C
ATOM   8467  C3  POPE5 141      86.712  20.367  81.777  1.00  0.00           C
ATOM   8470  O31 POPE5 141      86.411  20.067  80.387  1.00  0.00           O
ATOM   8471  C31 POPE5 141      87.352  19.437  79.686  1.00  0.00           C
ATOM   8472  O32 POPE5 141      88.432  19.057  80.117  1.00  0.00           O
ATOM   8473  C32 POPE5 141      86.802  19.217  78.266  1.00  0.00           C
ATOM   8476  C23 POPE5 141      83.832  15.217  82.146  1.00  0.00           C
ATOM   8479  C24 POPE5 141      83.182  15.667  80.816  1.00  0.00           C
ATOM   8482  C25 POPE5 141      84.132  15.797  79.606  1.00  0.00           C
ATOM   8485  C26 POPE5 141      83.352  15.907  78.277  1.00  0.00           C
ATOM   8488  C27 POPE5 141      84.242  16.167  77.046  1.00  0.00           C
ATOM   8491  C28 POPE5 141      83.572  15.827  75.696  1.00  0.00           C
ATOM   8494  C29 POPE5 141      82.332  16.657  75.426  1.00  0.00           C
ATOM   8496 0C21 POPE5 141      81.862  17.007  74.215  1.00  0.00           C
ATOM   8498 1C21 POPE5 141      82.412  16.567  72.886  1.00  0.00           C
ATOM   8501 2C21 POPE5 141      81.322  16.357  71.816  1.00  0.00           C
ATOM   8504 3C21 POPE5 141      80.252  15.327  72.206  1.00  0.00           C
ATOM   8507 4C21 POPE5 141      79.182  15.127  71.126  1.00  0.00           C
ATOM   8510 5C21 POPE5 141      77.872  14.597  71.706  1.00  0.00           C
ATOM   8513 6C21 POPE5 141      76.802  14.307  70.636  1.00  0.00           C
ATOM   8516 7C21 POPE5 141      75.432  14.057  71.276  1.00  0.00           C
ATOM   8519 8C21 POPE5 141      74.362  13.597  70.286  1.00  0.00           C
ATOM   8523  C33 POPE5 141      87.772  18.607  77.236  1.00  0.00           C
ATOM   8526  C34 POPE5 141      88.072  17.117  77.456  1.00  0.00           C
ATOM   8529  C35 POPE5 141      88.411  16.357  76.156  1.00  0.00           C
ATOM   8532  C36 POPE5 141      89.521  17.017  75.326  1.00  0.00           C
ATOM   8535  C37 POPE5 141      89.852  16.227  74.046  1.00  0.00           C
ATOM   8538  C38 POPE5 141      90.812  16.987  73.117  1.00  0.00           C
ATOM   8541  C39 POPE5 141      91.192  16.227  71.835  1.00  0.00           C
ATOM   8544 0C31 POPE5 141      89.992  15.867  70.946  1.00  0.00           C
ATOM   8547 1C31 POPE5 141      90.402  15.177  69.636  1.00  0.00           C
ATOM   8550 2C31 POPE5 141      89.182  14.807  68.786  1.00  0.00           C
ATOM   8553 3C31 POPE5 141      89.492  13.937  67.566  1.00  0.00           C
ATOM   8556 4C31 POPE5 141      89.862  12.487  67.926  1.00  0.00           C
ATOM   8559 5C31 POPE5 141      89.752  11.537  66.727  1.00  0.00           C
ATOM   8562 6C31 POPE5 141      89.982  10.067  67.087  1.00  0.00           C
ATOM   8566  NH3 POPE6 142      36.082  47.307  38.776  1.00  0.00           N
ATOM   8570  C12 POPE6 142      35.502  48.668  39.056  1.00  0.00           C
ATOM   8573  C11 POPE6 142      36.462  49.786  38.606  1.00  0.00           C
ATOM   8576  P   POPE6 142      35.402  51.737  39.956  1.00  0.00           P
ATOM   8577  O13 POPE6 142      35.392  53.207  39.826  1.00  0.00           O
ATOM   8578  O14 POPE6 142      34.122  51.137  40.396  1.00  0.00           O
ATOM   8579  O11 POPE6 142      36.582  51.316  40.926  1.00  0.00           O
ATOM   8580  O12 POPE6 142      35.832  51.067  38.586  1.00  0.00           O
ATOM   8581  C1  POPE6 142      36.402  50.937  42.286  1.00  0.00           C
ATOM   8584  C2  POPE6 142      36.732  52.106  43.257  1.00  0.00           C
ATOM   8586  O21 POPE6 142      37.002  51.607  44.576  1.00  0.00           O
ATOM   8587  C21 POPE6 142      35.992  51.117  45.276  1.00  0.00           C
ATOM   8588  O22 POPE6 142      34.882  50.867  44.846  1.00  0.00           O
ATOM   8589  C22 POPE6 142      36.452  50.847  46.697  1.00  0.00           C
ATOM   8592  C3  POPE6 142      35.652  53.237  43.215  1.00  0.00           C
ATOM   8595  O31 POPE6 142      35.622  54.067  44.387  1.00  0.00           O
ATOM   8596  C31 POPE6 142      36.612  54.957  44.436  1.00  0.00           C
ATOM   8597  O32 POPE6 142      37.512  55.066  43.626  1.00  0.00           O
ATOM   8598  C32 POPE6 142      36.392  55.877  45.657  1.00  0.00           C
ATOM   8601  C23 POPE6 142      35.782  49.557  47.226  1.00  0.00           C
ATOM   8604  C24 POPE6 142      36.372  49.067  48.546  1.00  0.00           C
ATOM   8607  C25 POPE6 142      36.172  50.066  49.687  1.00  0.00           C
ATOM   8610  C26 POPE6 142      36.442  49.427  51.046  1.00  0.00           C
ATOM   8613  C27 POPE6 142      36.502  50.487  52.146  1.00  0.00           C
ATOM   8616  C28 POPE6 142      36.492  49.947  53.587  1.00  0.00           C
ATOM   8619  C29 POPE6 142      37.642  49.007  53.826  1.00  0.00           C
ATOM   8621 0C21 POPE6 142      37.832  48.277  54.937  1.00  0.00           C
ATOM   8623 1C21 POPE6 142      36.962  48.307  56.166  1.00  0.00           C
ATOM   8626 2C21 POPE6 142      36.392  46.917  56.456  1.00  0.00           C
ATOM   8629 3C21 POPE6 142      35.572  46.917  57.757  1.00  0.00           C
ATOM   8632 4C21 POPE6 142      35.132  45.508  58.176  1.00  0.00           C
ATOM   8635 5C21 POPE6 142      34.222  44.817  57.156  1.00  0.00           C
ATOM   8638 6C21 POPE6 142      33.762  43.437  57.636  1.00  0.00           C
ATOM   8641 7C21 POPE6 142      32.882  42.727  56.606  1.00  0.00           C
ATOM   8644 8C21 POPE6 142      32.462  41.327  57.047  1.00  0.00           C
ATOM   8648  C33 POPE6 142      37.622  56.047  46.576  1.00  0.00           C
ATOM   8651  C34 POPE6 142      37.862  54.867  47.536  1.00  0.00           C
ATOM   8654  C35 POPE6 142      38.922  55.157  48.617  1.00  0.00           C
ATOM   8657  C36 POPE6 142      38.422  56.057  49.757  1.00  0.00           C
ATOM   8660  C37 POPE6 142      39.522  56.417  50.766  1.00  0.00           C
ATOM   8663  C38 POPE6 142      39.032  57.148  52.027  1.00  0.00           C
ATOM   8666  C39 POPE6 142      38.232  56.217  52.945  1.00  0.00           C
ATOM   8669 0C31 POPE6 142      38.272  56.517  54.457  1.00  0.00           C
ATOM   8672 1C31 POPE6 142      37.772  55.297  55.257  1.00  0.00           C
ATOM   8675 2C31 POPE6 142      38.022  55.397  56.765  1.00  0.00           C
ATOM   8678 3C31 POPE6 142      37.322  56.587  57.437  1.00  0.00           C
ATOM   8681 4C31 POPE6 142      37.432  56.517  58.966  1.00  0.00           C
ATOM   8684 5C31 POPE6 142      37.002  57.817  59.646  1.00  0.00           C
ATOM   8687 6C31 POPE6 142      37.042  57.747  61.176  1.00  0.00           C
ATOM   8691  NH3 POPE7 143     101.182  91.676  87.766  1.00  0.00           N
ATOM   8695  C12 POPE7 143     100.441  92.867  88.296  1.00  0.00           C
ATOM   8698  C11 POPE7 143      99.521  93.486  87.246  1.00  0.00           C
ATOM   8701  P   POPE7 143      97.752  95.387  87.087  1.00  0.00           P
ATOM   8702  O13 POPE7 143      96.712  94.377  86.777  1.00  0.00           O
ATOM   8703  O14 POPE7 143      97.342  96.567  87.887  1.00  0.00           O
ATOM   8704  O11 POPE7 143      98.362  95.967  85.745  1.00  0.00           O
ATOM   8705  O12 POPE7 143      98.962  94.676  87.796  1.00  0.00           O
ATOM   8706  C1  POPE7 143      98.152  95.286  84.506  1.00  0.00           C
ATOM   8709  C2  POPE7 143      99.032  95.886  83.386  1.00  0.00           C
ATOM   8711  O21 POPE7 143      99.102  94.916  82.337  1.00  0.00           O
ATOM   8712  C21 POPE7 143      98.221  95.056  81.356  1.00  0.00           C
ATOM   8713  O22 POPE7 143      97.462  95.998  81.206  1.00  0.00           O
ATOM   8714  C22 POPE7 143      98.392  93.867  80.416  1.00  0.00           C
ATOM   8717  C3  POPE7 143     100.472  96.236  83.905  1.00  0.00           C
ATOM   8720  O31 POPE7 143     101.422  96.588  82.857  1.00  0.00           O
ATOM   8721  C31 POPE7 143     101.132  97.707  82.216  1.00  0.00           C
ATOM   8722  O32 POPE7 143     100.292  98.526  82.556  1.00  0.00           O
ATOM   8723  C32 POPE7 143     101.892  97.758  80.896  1.00  0.00           C
ATOM   8726  C23 POPE7 143      97.442  93.927  79.195  1.00  0.00           C
ATOM   8729  C24 POPE7 143      97.532  92.656  78.326  1.00  0.00           C
ATOM   8732  C25 POPE7 143      96.732  92.758  77.027  1.00  0.00           C
ATOM   8735  C26 POPE7 143      96.712  91.477  76.187  1.00  0.00           C
ATOM   8738  C27 POPE7 143      95.771  91.588  74.966  1.00  0.00           C
ATOM   8741  C28 POPE7 143      95.542  90.247  74.215  1.00  0.00           C
ATOM   8744  C29 POPE7 143      96.782  89.577  73.687  1.00  0.00           C
ATOM   8746 0C21 POPE7 143      97.592  89.977  72.697  1.00  0.00           C
ATOM   8748 1C21 POPE7 143      97.452  91.217  71.846  1.00  0.00           C
ATOM   8751 2C21 POPE7 143      97.012  90.827  70.426  1.00  0.00           C
ATOM   8754 3C21 POPE7 143      95.552  90.328  70.376  1.00  0.00           C
ATOM   8757 4C21 POPE7 143      95.062  90.087  68.947  1.00  0.00           C
ATOM   8760 5C21 POPE7 143      93.532  90.126  68.826  1.00  0.00           C
ATOM   8763 6C21 POPE7 143      92.792  89.067  69.657  1.00  0.00           C
ATOM   8766 7C21 POPE7 143      91.271  89.186  69.477  1.00  0.00           C
ATOM   8769 8C21 POPE7 143      90.472  88.237  70.367  1.00  0.00           C
ATOM   8773  C33 POPE7 143     101.302  96.698  79.956  1.00  0.00           C
ATOM   8776  C34 POPE7 143     101.712  96.847  78.486  1.00  0.00           C
ATOM   8779  C35 POPE7 143     100.972  95.846  77.585  1.00  0.00           C
ATOM   8782  C36 POPE7 143     101.502  94.407  77.706  1.00  0.00           C
ATOM   8785  C37 POPE7 143     102.352  93.987  76.507  1.00  0.00           C
ATOM   8788  C38 POPE7 143     101.512  93.647  75.257  1.00  0.00           C
ATOM   8791  C39 POPE7 143     102.332  93.727  73.966  1.00  0.00           C
ATOM   8794 0C31 POPE7 143     101.592  93.127  72.757  1.00  0.00           C
ATOM   8797 1C31 POPE7 143     102.192  93.587  71.416  1.00  0.00           C
ATOM   8800 2C31 POPE7 143     101.702  92.766  70.206  1.00  0.00           C
ATOM   8803 3C31 POPE7 143     102.512  91.477  69.966  1.00  0.00           C
ATOM   8806 4C31 POPE7 143     103.842  91.728  69.236  1.00  0.00           C
ATOM   8809 5C31 POPE7 143     104.692  90.457  69.106  1.00  0.00           C
ATOM   8812 6C31 POPE7 143     105.972  90.667  68.285  1.00  0.00           C
ATOM   8816  NH3 POPE8 144      70.412  -0.926  42.507  1.00  0.00           N
ATOM   8820  C12 POPE8 144      70.752  -1.166  41.056  1.00  0.00           C
ATOM   8823  C11 POPE8 144      70.992  -2.656  40.715  1.00  0.00           C
ATOM   8826  P   POPE8 144      68.521  -3.586  40.876  1.00  0.00           P
ATOM   8827  O13 POPE8 144      68.312  -2.616  39.777  1.00  0.00           O
ATOM   8828  O14 POPE8 144      68.032  -4.966  40.707  1.00  0.00           O
ATOM   8829  O11 POPE8 144      67.952  -3.016  42.226  1.00  0.00           O
ATOM   8830  O12 POPE8 144      70.042  -3.556  41.297  1.00  0.00           O
ATOM   8831  C1  POPE8 144      66.642  -2.486  42.407  1.00  0.00           C
ATOM   8834  C2  POPE8 144      66.732  -1.336  43.446  1.00  0.00           C
ATOM   8836  O21 POPE8 144      66.812  -1.956  44.746  1.00  0.00           O
ATOM   8837  C21 POPE8 144      67.702  -1.436  45.567  1.00  0.00           C
ATOM   8838  O22 POPE8 144      68.502  -0.566  45.286  1.00  0.00           O
ATOM   8839  C22 POPE8 144      67.502  -2.056  46.957  1.00  0.00           C
ATOM   8842  C3  POPE8 144      65.542  -0.323  43.396  1.00  0.00           C
ATOM   8845  O31 POPE8 144      65.922   0.977  43.886  1.00  0.00           O
ATOM   8846  C31 POPE8 144      65.752   1.177  45.196  1.00  0.00           C
ATOM   8847  O32 POPE8 144      65.222   0.387  45.956  1.00  0.00           O
ATOM   8848  C32 POPE8 144      66.352   2.517  45.646  1.00  0.00           C
ATOM   8851  C23 POPE8 144      68.212  -1.256  48.087  1.00  0.00           C
ATOM   8854  C24 POPE8 144      67.782  -1.716  49.486  1.00  0.00           C
ATOM   8857  C25 POPE8 144      68.952  -2.166  50.366  1.00  0.00           C
ATOM   8860  C26 POPE8 144      69.672  -1.006  51.066  1.00  0.00           C
ATOM   8863  C27 POPE8 144      70.902  -1.516  51.835  1.00  0.00           C
ATOM   8866  C28 POPE8 144      71.632  -0.403  52.606  1.00  0.00           C
ATOM   8869  C29 POPE8 144      72.892  -0.956  53.236  1.00  0.00           C
ATOM   8871 0C21 POPE8 144      74.142  -0.486  53.067  1.00  0.00           C
ATOM   8873 1C21 POPE8 144      74.542   0.747  52.286  1.00  0.00           C
ATOM   8876 2C21 POPE8 144      75.782   1.427  52.906  1.00  0.00           C
ATOM   8879 3C21 POPE8 144      75.562   2.027  54.306  1.00  0.00           C
ATOM   8882 4C21 POPE8 144      76.872   2.117  55.097  1.00  0.00           C
ATOM   8885 5C21 POPE8 144      76.752   2.987  56.347  1.00  0.00           C
ATOM   8888 6C21 POPE8 144      78.042   3.067  57.156  1.00  0.00           C
ATOM   8891 7C21 POPE8 144      77.952   4.097  58.285  1.00  0.00           C
ATOM   8894 8C21 POPE8 144      79.272   4.277  59.036  1.00  0.00           C
ATOM   8898  C33 POPE8 144      67.072   2.377  47.016  1.00  0.00           C
ATOM   8901  C34 POPE8 144      67.212   3.697  47.807  1.00  0.00           C
ATOM   8904  C35 POPE8 144      67.542   3.427  49.277  1.00  0.00           C
ATOM   8907  C36 POPE8 144      67.472   4.667  50.187  1.00  0.00           C
ATOM   8910  C37 POPE8 144      66.932   4.287  51.576  1.00  0.00           C
ATOM   8913  C38 POPE8 144      66.912   5.427  52.597  1.00  0.00           C
ATOM   8916  C39 POPE8 144      66.271   5.037  53.937  1.00  0.00           C
ATOM   8919 0C31 POPE8 144      64.771   4.767  53.786  1.00  0.00           C
ATOM   8922 1C31 POPE8 144      64.042   4.267  55.047  1.00  0.00           C
ATOM   8925 2C31 POPE8 144      62.552   4.067  54.706  1.00  0.00           C
ATOM   8928 3C31 POPE8 144      61.622   3.657  55.847  1.00  0.00           C
ATOM   8931 4C31 POPE8 144      60.152   3.897  55.436  1.00  0.00           C
ATOM   8934 5C31 POPE8 144      59.122   3.447  56.476  1.00  0.00           C
ATOM   8937 6C31 POPE8 144      57.692   3.817  56.076  1.00  0.00           C
ATOM   8941  NH3 POPE9 145      78.932 122.717  83.905  1.00  0.00           N
ATOM   8945  C12 POPE9 145      79.162 124.107  84.396  1.00  0.00           C
ATOM   8948  C11 POPE9 145      80.052 124.117  85.656  1.00  0.00           C
ATOM   8951  P   POPE9 145      81.042 125.898  87.367  1.00  0.00           P
ATOM   8952  O13 POPE9 145      80.492 127.257  87.556  1.00  0.00           O
ATOM   8953  O14 POPE9 145      80.682 124.916  88.417  1.00  0.00           O
ATOM   8954  O11 POPE9 145      82.602 125.937  87.115  1.00  0.00           O
ATOM   8955  O12 POPE9 145      80.382 125.457  85.977  1.00  0.00           O
ATOM   8956  C1  POPE9 145      83.332 125.367  86.026  1.00  0.00           C
ATOM   8959  C2  POPE9 145      83.662 126.427  84.937  1.00  0.00           C
ATOM   8961  O21 POPE9 145      84.972 126.227  84.347  1.00  0.00           O
ATOM   8962  C21 POPE9 145      84.962 125.426  83.277  1.00  0.00           C
ATOM   8963  O22 POPE9 145      83.972 124.876  82.826  1.00  0.00           O
ATOM   8964  C22 POPE9 145      86.362 125.357  82.636  1.00  0.00           C
ATOM   8967  C3  POPE9 145      83.652 127.847  85.566  1.00  0.00           C
ATOM   8970  O31 POPE9 145      84.122 128.838  84.636  1.00  0.00           O
ATOM   8971  C31 POPE9 145      83.252 129.130  83.666  1.00  0.00           C
ATOM   8972  O32 POPE9 145      82.062 128.867  83.676  1.00  0.00           O
ATOM   8973  C32 POPE9 145      83.992 129.839  82.526  1.00  0.00           C
ATOM   8976  C23 POPE9 145      86.232 125.417  81.096  1.00  0.00           C
ATOM   8979  C24 POPE9 145      87.542 125.507  80.296  1.00  0.00           C
ATOM   8982  C25 POPE9 145      87.222 125.618  78.797  1.00  0.00           C
ATOM   8985  C26 POPE9 145      88.442 125.487  77.876  1.00  0.00           C
ATOM   8988  C27 POPE9 145      88.042 125.548  76.386  1.00  0.00           C
ATOM   8991  C28 POPE9 145      89.172 125.207  75.396  1.00  0.00           C
ATOM   8994  C29 POPE9 145      90.342 126.147  75.477  1.00  0.00           C
ATOM   8996 0C21 POPE9 145      91.392 126.177  74.646  1.00  0.00           C
ATOM   8998 1C21 POPE9 145      91.602 125.266  73.456  1.00  0.00           C
ATOM   9001 2C21 POPE9 145      91.842 126.066  72.167  1.00  0.00           C
ATOM   9004 3C21 POPE9 145      93.212 126.747  72.096  1.00  0.00           C
ATOM   9007 4C21 POPE9 145      93.411 127.577  70.816  1.00  0.00           C
ATOM   9010 5C21 POPE9 145      94.652 127.157  70.036  1.00  0.00           C
ATOM   9013 6C21 POPE9 145      95.952 127.397  70.806  1.00  0.00           C
ATOM   9016 7C21 POPE9 145      97.152 126.698  70.166  1.00  0.00           C
ATOM   9019 8C21 POPE9 145      98.322 126.558  71.136  1.00  0.00           C
ATOM   9023  C33 POPE9 145      83.642 129.200  81.166  1.00  0.00           C
ATOM   9026  C34 POPE9 145      84.722 129.480  80.117  1.00  0.00           C
ATOM   9029  C35 POPE9 145      84.302 129.071  78.687  1.00  0.00           C
ATOM   9032  C36 POPE9 145      83.722 127.647  78.576  1.00  0.00           C
ATOM   9035  C37 POPE9 145      83.292 127.297  77.146  1.00  0.00           C
ATOM   9038  C38 POPE9 145      82.552 125.956  77.076  1.00  0.00           C
ATOM   9041  C39 POPE9 145      83.492 124.748  77.157  1.00  0.00           C
ATOM   9044 0C31 POPE9 145      84.191 124.447  75.837  1.00  0.00           C
ATOM   9047 1C31 POPE9 145      84.801 123.048  75.786  1.00  0.00           C
ATOM   9050 2C31 POPE9 145      85.362 122.766  74.386  1.00  0.00           C
ATOM   9053 3C31 POPE9 145      85.232 121.306  73.947  1.00  0.00           C
ATOM   9056 4C31 POPE9 145      85.161 121.157  72.417  1.00  0.00           C
ATOM   9059 5C31 POPE9 145      84.532 119.827  71.975  1.00  0.00           C
ATOM   9062 6C31 POPE9 145      84.442 119.657  70.466  1.00  0.00           C
ATOM   9066  NH3 POPE  146      67.682  38.747  82.957  1.00  0.00           N
ATOM   9070  C12 POPE  146      67.222  40.037  83.606  1.00  0.00           C
ATOM   9073  C11 POPE  146      67.852  40.267  85.015  1.00  0.00           C
ATOM   9076  P   POPE  146      66.482  42.478  85.507  1.00  0.00           P
ATOM   9077  O13 POPE  146      66.662  43.657  86.376  1.00  0.00           O
ATOM   9078  O14 POPE  146      65.342  41.577  85.826  1.00  0.00           O
ATOM   9079  O11 POPE  146      66.382  42.977  84.016  1.00  0.00           O
ATOM   9080  O12 POPE  146      67.812  41.627  85.445  1.00  0.00           O
ATOM   9081  C1  POPE  146      67.342  43.957  83.566  1.00  0.00           C
ATOM   9084  C2  POPE  146      67.882  43.606  82.167  1.00  0.00           C
ATOM   9086  O21 POPE  146      68.962  44.536  81.917  1.00  0.00           O
ATOM   9087  C21 POPE  146      69.962  43.997  81.216  1.00  0.00           C
ATOM   9088  O22 POPE  146      69.902  42.938  80.616  1.00  0.00           O
ATOM   9089  C22 POPE  146      71.212  44.867  81.265  1.00  0.00           C
ATOM   9092  C3  POPE  146      66.722  43.606  81.117  1.00  0.00           C
ATOM   9095  O31 POPE  146      67.172  43.417  79.746  1.00  0.00           O
ATOM   9096  C31 POPE  146      67.521  44.567  79.146  1.00  0.00           C
ATOM   9097  O32 POPE  146      67.342  45.677  79.596  1.00  0.00           O
ATOM   9098  C32 POPE  146      68.312  44.297  77.876  1.00  0.00           C
ATOM   9101  C23 POPE  146      72.392  44.137  80.576  1.00  0.00           C
ATOM   9104  C24 POPE  146      73.632  45.027  80.367  1.00  0.00           C
ATOM   9107  C25 POPE  146      73.372  46.197  79.406  1.00  0.00           C
ATOM   9110  C26 POPE  146      74.522  46.397  78.426  1.00  0.00           C
ATOM   9113  C27 POPE  146      74.202  47.457  77.356  1.00  0.00           C
ATOM   9116  C28 POPE  146      75.192  47.447  76.176  1.00  0.00           C
ATOM   9119  C29 POPE  146      76.592  47.877  76.576  1.00  0.00           C
ATOM   9121 0C21 POPE  146      77.201  49.027  76.226  1.00  0.00           C
ATOM   9123 1C21 POPE  146      76.592  50.126  75.396  1.00  0.00           C
ATOM   9126 2C21 POPE  146      76.942  50.017  73.896  1.00  0.00           C
ATOM   9129 3C21 POPE  146      78.282  50.657  73.516  1.00  0.00           C
ATOM   9132 4C21 POPE  146      78.492  50.648  71.995  1.00  0.00           C
ATOM   9135 5C21 POPE  146      79.792  51.316  71.546  1.00  0.00           C
ATOM   9138 6C21 POPE  146      79.992  51.257  70.026  1.00  0.00           C
ATOM   9141 7C21 POPE  146      81.082  52.236  69.547  1.00  0.00           C
ATOM   9144 8C21 POPE  146      81.252  52.236  68.026  1.00  0.00           C
ATOM   9148  C33 POPE  146      69.472  45.317  77.726  1.00  0.00           C
ATOM   9151  C34 POPE  146      70.472  44.907  76.646  1.00  0.00           C
ATOM   9154  C35 POPE  146      70.172  45.527  75.276  1.00  0.00           C
ATOM   9157  C36 POPE  146      70.942  44.856  74.126  1.00  0.00           C
ATOM   9160  C37 POPE  146      70.262  43.557  73.667  1.00  0.00           C
ATOM   9163  C38 POPE  146      71.102  42.757  72.666  1.00  0.00           C
ATOM   9166  C39 POPE  146      70.382  41.487  72.206  1.00  0.00           C
ATOM   9169 0C31 POPE  146      71.262  40.508  71.416  1.00  0.00           C
ATOM   9172 1C31 POPE  146      70.592  39.137  71.276  1.00  0.00           C
ATOM   9175 2C31 POPE  146      71.522  38.007  70.816  1.00  0.00           C
ATOM   9178 3C31 POPE  146      71.832  38.047  69.316  1.00  0.00           C
ATOM   9181 4C31 POPE  146      72.482  36.738  68.846  1.00  0.00           C
ATOM   9184 5C31 POPE  146      72.572  36.637  67.316  1.00  0.00           C
ATOM   9187 6C31 POPE  146      73.102  35.287  66.826  1.00  0.00           C
ATOM   9191  NH3 POPE  147       7.302  92.817  42.396  1.00  0.00           N
ATOM   9195  C12 POPE  147       6.152  93.757  42.117  1.00  0.00           C
ATOM   9198  C11 POPE  147       5.672  94.407  43.437  1.00  0.00           C
ATOM   9201  P   POPE  147       3.772  95.746  44.556  1.00  0.00           P
ATOM   9202  O13 POPE  147       4.342  97.118  44.446  1.00  0.00           O
ATOM   9203  O14 POPE  147       2.292  95.667  44.556  1.00  0.00           O
ATOM   9204  O11 POPE  147       4.362  95.056  45.856  1.00  0.00           O
ATOM   9205  O12 POPE  147       4.312  94.876  43.347  1.00  0.00           O
ATOM   9206  C1  POPE  147       3.472  94.667  46.907  1.00  0.00           C
ATOM   9209  C2  POPE  147       3.002  95.846  47.786  1.00  0.00           C
ATOM   9211  O21 POPE  147       3.432  95.697  49.146  1.00  0.00           O
ATOM   9212  C21 POPE  147       4.702  95.967  49.426  1.00  0.00           C
ATOM   9213  O22 POPE  147       5.582  96.187  48.626  1.00  0.00           O
ATOM   9214  C22 POPE  147       4.822  96.047  50.956  1.00  0.00           C
ATOM   9217  C3  POPE  147       1.452  95.937  47.776  1.00  0.00           C
ATOM   9220  O31 POPE  147       0.899  96.637  48.917  1.00  0.00           O
ATOM   9221  C31 POPE  147       0.699  97.936  48.766  1.00  0.00           C
ATOM   9222  O32 POPE  147       0.729  98.537  47.716  1.00  0.00           O
ATOM   9223  C32 POPE  147       0.399  98.566  50.125  1.00  0.00           C
ATOM   9226  C23 POPE  147       6.252  96.317  51.496  1.00  0.00           C
ATOM   9229  C24 POPE  147       6.272  96.357  53.036  1.00  0.00           C
ATOM   9232  C25 POPE  147       7.652  96.236  53.696  1.00  0.00           C
ATOM   9235  C26 POPE  147       7.492  96.327  55.226  1.00  0.00           C
ATOM   9238  C27 POPE  147       8.772  96.126  56.056  1.00  0.00           C
ATOM   9241  C28 POPE  147       8.482  96.337  57.556  1.00  0.00           C
ATOM   9244  C29 POPE  147       9.612  95.917  58.456  1.00  0.00           C
ATOM   9246 0C21 POPE  147       9.492  95.328  59.667  1.00  0.00           C
ATOM   9248 1C21 POPE  147       8.212  94.986  60.375  1.00  0.00           C
ATOM   9251 2C21 POPE  147       7.612  96.187  61.136  1.00  0.00           C
ATOM   9254 3C21 POPE  147       6.572  95.767  62.196  1.00  0.00           C
ATOM   9257 4C21 POPE  147       5.922  96.956  62.916  1.00  0.00           C
ATOM   9260 5C21 POPE  147       5.362  96.558  64.297  1.00  0.00           C
ATOM   9263 6C21 POPE  147       4.492  97.668  64.926  1.00  0.00           C
ATOM   9266 7C21 POPE  147       3.732  97.187  66.167  1.00  0.00           C
ATOM   9269 8C21 POPE  147       3.042  98.307  66.946  1.00  0.00           C
ATOM   9273  C33 POPE  147       1.412  98.157  51.216  1.00  0.00           C
ATOM   9276  C34 POPE  147       0.969  98.557  52.636  1.00  0.00           C
ATOM   9279  C35 POPE  147       0.969 100.077  52.866  1.00  0.00           C
ATOM   9282  C36 POPE  147       0.739 100.417  54.347  1.00  0.00           C
ATOM   9285  C37 POPE  147       0.589 101.926  54.556  1.00  0.00           C
ATOM   9288  C38 POPE  147       0.379 102.316  56.026  1.00  0.00           C
ATOM   9291  C39 POPE  147       1.602 102.096  56.917  1.00  0.00           C
ATOM   9294 0C31 POPE  147       2.672 103.197  56.835  1.00  0.00           C
ATOM   9297 1C31 POPE  147       3.232 103.557  58.227  1.00  0.00           C
ATOM   9300 2C31 POPE  147       2.272 104.426  59.056  1.00  0.00           C
ATOM   9303 3C31 POPE  147       2.782 104.748  60.466  1.00  0.00           C
ATOM   9306 4C31 POPE  147       1.672 105.377  61.336  1.00  0.00           C
ATOM   9309 5C31 POPE  147       2.142 105.797  62.736  1.00  0.00           C
ATOM   9312 6C31 POPE  147       3.122 106.966  62.736  1.00  0.00           C
ATOM   9316  NH3 POPE  148      85.832 115.868  44.116  1.00  0.00           N
ATOM   9320  C12 POPE  148      84.661 115.077  43.566  1.00  0.00           C
ATOM   9323  C11 POPE  148      83.551 115.967  42.957  1.00  0.00           C
ATOM   9326  P   POPE  148      81.842 114.107  42.167  1.00  0.00           P
ATOM   9327  O13 POPE  148      81.132 114.487  40.926  1.00  0.00           O
ATOM   9328  O14 POPE  148      83.002 113.206  42.016  1.00  0.00           O
ATOM   9329  O11 POPE  148      80.832 113.368  43.157  1.00  0.00           O
ATOM   9330  O12 POPE  148      82.252 115.367  43.046  1.00  0.00           O
ATOM   9331  C1  POPE  148      81.352 112.717  44.326  1.00  0.00           C
ATOM   9334  C2  POPE  148      81.432 113.677  45.556  1.00  0.00           C
ATOM   9336  O21 POPE  148      81.642 112.917  46.756  1.00  0.00           O
ATOM   9337  C21 POPE  148      82.392 113.517  47.687  1.00  0.00           C
ATOM   9338  O22 POPE  148      83.052 114.517  47.507  1.00  0.00           O
ATOM   9339  C22 POPE  148      82.312 112.747  49.007  1.00  0.00           C
ATOM   9342  C3  POPE  148      80.112 114.478  45.646  1.00  0.00           C
ATOM   9345  O31 POPE  148      79.962 115.137  46.926  1.00  0.00           O
ATOM   9346  C31 POPE  148      79.232 116.247  46.866  1.00  0.00           C
ATOM   9347  O32 POPE  148      78.852 116.767  45.826  1.00  0.00           O
ATOM   9348  C32 POPE  148      78.972 116.757  48.285  1.00  0.00           C
ATOM   9351  C23 POPE  148      83.582 112.948  49.876  1.00  0.00           C
ATOM   9354  C24 POPE  148      83.632 112.047  51.126  1.00  0.00           C
ATOM   9357  C25 POPE  148      83.602 112.808  52.466  1.00  0.00           C
ATOM   9360  C26 POPE  148      84.782 113.766  52.667  1.00  0.00           C
ATOM   9363  C27 POPE  148      84.822 114.438  54.056  1.00  0.00           C
ATOM   9366  C28 POPE  148      85.462 113.547  55.136  1.00  0.00           C
ATOM   9369  C29 POPE  148      85.632 114.277  56.446  1.00  0.00           C
ATOM   9371 0C21 POPE  148      85.732 113.687  57.646  1.00  0.00           C
ATOM   9373 1C21 POPE  148      85.752 112.197  57.887  1.00  0.00           C
ATOM   9376 2C21 POPE  148      86.392 111.807  59.236  1.00  0.00           C
ATOM   9379 3C21 POPE  148      85.482 112.066  60.445  1.00  0.00           C
ATOM   9382 4C21 POPE  148      86.132 111.707  61.806  1.00  0.00           C
ATOM   9385 5C21 POPE  148      86.732 110.296  61.886  1.00  0.00           C
ATOM   9388 6C21 POPE  148      85.712 109.158  61.796  1.00  0.00           C
ATOM   9391 7C21 POPE  148      86.342 107.828  61.356  1.00  0.00           C
ATOM   9394 8C21 POPE  148      85.352 106.658  61.306  1.00  0.00           C
ATOM   9398  C33 POPE  148      78.492 115.657  49.256  1.00  0.00           C
ATOM   9401  C34 POPE  148      77.972 116.206  50.597  1.00  0.00           C
ATOM   9404  C35 POPE  148      79.042 116.838  51.507  1.00  0.00           C
ATOM   9407  C36 POPE  148      79.512 115.926  52.656  1.00  0.00           C
ATOM   9410  C37 POPE  148      80.562 116.627  53.536  1.00  0.00           C
ATOM   9413  C38 POPE  148      80.872 115.907  54.856  1.00  0.00           C
ATOM   9416  C39 POPE  148      81.812 116.728  55.757  1.00  0.00           C
ATOM   9419 0C31 POPE  148      82.122 116.057  57.106  1.00  0.00           C
ATOM   9422 1C31 POPE  148      83.022 116.917  58.015  1.00  0.00           C
ATOM   9425 2C31 POPE  148      83.621 116.157  59.207  1.00  0.00           C
ATOM   9428 3C31 POPE  148      83.062 116.546  60.585  1.00  0.00           C
ATOM   9431 4C31 POPE  148      83.782 115.797  61.716  1.00  0.00           C
ATOM   9434 5C31 POPE  148      83.232 116.096  63.116  1.00  0.00           C
ATOM   9437 6C31 POPE  148      83.892 115.277  64.227  1.00  0.00           C
ATOM   9441  NH3 POPE  149      87.082  41.627  86.346  1.00  0.00           N
ATOM   9445  C12 POPE  149      86.812  40.237  86.816  1.00  0.00           C
ATOM   9448  C11 POPE  149      85.981  40.317  88.085  1.00  0.00           C
ATOM   9451  P   POPE  149      84.582  38.737  89.576  1.00  0.00           P
ATOM   9452  O13 POPE  149      85.092  37.697  90.497  1.00  0.00           O
ATOM   9453  O14 POPE  149      84.092  40.017  90.146  1.00  0.00           O
ATOM   9454  O11 POPE  149      83.402  38.127  88.687  1.00  0.00           O
ATOM   9455  O12 POPE  149      85.701  38.997  88.496  1.00  0.00           O
ATOM   9456  C1  POPE  149      83.722  37.127  87.696  1.00  0.00           C
ATOM   9459  C2  POPE  149      83.402  37.567  86.246  1.00  0.00           C
ATOM   9461  O21 POPE  149      82.091  37.067  85.936  1.00  0.00           O
ATOM   9462  C21 POPE  149      81.392  37.807  85.106  1.00  0.00           C
ATOM   9463  O22 POPE  149      81.691  38.938  84.746  1.00  0.00           O
ATOM   9464  C22 POPE  149      80.142  37.047  84.676  1.00  0.00           C
ATOM   9467  C3  POPE  149      84.422  36.977  85.217  1.00  0.00           C
ATOM   9470  O31 POPE  149      84.051  37.187  83.827  1.00  0.00           O
ATOM   9471  C31 POPE  149      84.312  38.407  83.375  1.00  0.00           C
ATOM   9472  O32 POPE  149      84.772  39.317  84.055  1.00  0.00           O
ATOM   9473  C32 POPE  149      84.022  38.507  81.866  1.00  0.00           C
ATOM   9476  C23 POPE  149      79.962  37.056  83.137  1.00  0.00           C
ATOM   9479  C24 POPE  149      78.532  36.707  82.717  1.00  0.00           C
ATOM   9482  C25 POPE  149      78.252  36.847  81.216  1.00  0.00           C
ATOM   9485  C26 POPE  149      78.662  35.657  80.357  1.00  0.00           C
ATOM   9488  C27 POPE  149      77.902  35.627  79.026  1.00  0.00           C
ATOM   9491  C28 POPE  149      78.342  34.467  78.136  1.00  0.00           C
ATOM   9494  C29 POPE  149      77.372  34.227  77.007  1.00  0.00           C
ATOM   9496 0C21 POPE  149      77.282  33.107  76.286  1.00  0.00           C
ATOM   9498 1C21 POPE  149      78.232  31.937  76.405  1.00  0.00           C
ATOM   9501 2C21 POPE  149      78.852  31.627  75.036  1.00  0.00           C
ATOM   9504 3C21 POPE  149      80.232  30.967  75.127  1.00  0.00           C
ATOM   9507 4C21 POPE  149      80.842  30.657  73.757  1.00  0.00           C
ATOM   9510 5C21 POPE  149      80.912  31.867  72.816  1.00  0.00           C
ATOM   9513 6C21 POPE  149      81.542  31.527  71.456  1.00  0.00           C
ATOM   9516 7C21 POPE  149      81.451  32.687  70.466  1.00  0.00           C
ATOM   9519 8C21 POPE  149      81.962  32.337  69.076  1.00  0.00           C
ATOM   9523  C33 POPE  149      84.902  37.587  80.977  1.00  0.00           C
ATOM   9526  C34 POPE  149      84.532  37.597  79.475  1.00  0.00           C
ATOM   9529  C35 POPE  149      84.972  36.308  78.737  1.00  0.00           C
ATOM   9532  C36 POPE  149      84.422  36.177  77.297  1.00  0.00           C
ATOM   9535  C37 POPE  149      84.862  34.877  76.587  1.00  0.00           C
ATOM   9538  C38 POPE  149      84.302  34.707  75.166  1.00  0.00           C
ATOM   9541  C39 POPE  149      84.882  33.487  74.425  1.00  0.00           C
ATOM   9544 0C31 POPE  149      85.902  33.867  73.337  1.00  0.00           C
ATOM   9547 1C31 POPE  149      86.542  32.667  72.627  1.00  0.00           C
ATOM   9550 2C31 POPE  149      87.452  33.058  71.447  1.00  0.00           C
ATOM   9553 3C31 POPE  149      86.682  33.457  70.176  1.00  0.00           C
ATOM   9556 4C31 POPE  149      87.612  33.997  69.076  1.00  0.00           C
ATOM   9559 5C31 POPE  149      86.862  34.437  67.816  1.00  0.00           C
ATOM   9562 6C31 POPE  149      87.742  35.207  66.826  1.00  0.00           C
ATOM   9566  NH3 POPE  150      13.532 107.467  83.356  1.00  0.00           N
ATOM   9570  C12 POPE  150      12.292 108.316  83.407  1.00  0.00           C
ATOM   9573  C11 POPE  150      12.662 109.797  83.436  1.00  0.00           C
ATOM   9576  P   POPE  150      11.322 112.008  83.936  1.00  0.00           P
ATOM   9577  O13 POPE  150      11.572 113.097  82.957  1.00  0.00           O
ATOM   9578  O14 POPE  150      12.182 112.047  85.136  1.00  0.00           O
ATOM   9579  O11 POPE  150       9.812 111.996  84.355  1.00  0.00           O
ATOM   9580  O12 POPE  150      11.502 110.606  83.216  1.00  0.00           O
ATOM   9581  C1  POPE  150       8.802 112.656  83.587  1.00  0.00           C
ATOM   9584  C2  POPE  150       8.702 112.176  82.106  1.00  0.00           C
ATOM   9586  O21 POPE  150       7.812 113.036  81.376  1.00  0.00           O
ATOM   9587  C21 POPE  150       6.532 112.808  81.555  1.00  0.00           C
ATOM   9588  O22 POPE  150       6.002 112.307  82.526  1.00  0.00           O
ATOM   9589  C22 POPE  150       5.802 113.267  80.296  1.00  0.00           C
ATOM   9592  C3  POPE  150       8.372 110.657  81.936  1.00  0.00           C
ATOM   9595  O31 POPE  150       7.842 110.286  80.646  1.00  0.00           O
ATOM   9596  C31 POPE  150       8.472 110.646  79.546  1.00  0.00           C
ATOM   9597  O32 POPE  150       9.532 111.247  79.466  1.00  0.00           O
ATOM   9598  C32 POPE  150       7.622 110.196  78.346  1.00  0.00           C
ATOM   9601  C23 POPE  150       4.652 112.316  79.917  1.00  0.00           C
ATOM   9604  C24 POPE  150       3.932 112.707  78.636  1.00  0.00           C
ATOM   9607  C25 POPE  150       2.732 111.786  78.346  1.00  0.00           C
ATOM   9610  C26 POPE  150       2.062 112.127  77.016  1.00  0.00           C
ATOM   9613  C27 POPE  150       0.739 111.387  76.806  1.00  0.00           C
ATOM   9616  C28 POPE  150       0.089 111.728  75.445  1.00  0.00           C
ATOM   9619  C29 POPE  150       0.719 110.977  74.297  1.00  0.00           C
ATOM   9621 0C21 POPE  150       0.269 110.998  73.035  1.00  0.00           C
ATOM   9623 1C21 POPE  150      -0.891 111.807  72.507  1.00  0.00           C
ATOM   9626 2C21 POPE  150      -0.561 112.477  71.156  1.00  0.00           C
ATOM   9629 3C21 POPE  150      -0.461 111.477  69.987  1.00  0.00           C
ATOM   9632 4C21 POPE  150       0.209 112.066  68.746  1.00  0.00           C
ATOM   9635 5C21 POPE  150      -0.641 113.066  67.956  1.00  0.00           C
ATOM   9638 6C21 POPE  150       0.229 114.016  67.136  1.00  0.00           C
ATOM   9641 7C21 POPE  150      -0.581 114.907  66.176  1.00  0.00           C
ATOM   9644 8C21 POPE  150       0.159 116.187  65.777  1.00  0.00           C
ATOM   9648  C33 POPE  150       7.622 111.236  77.196  1.00  0.00           C
ATOM   9651  C34 POPE  150       6.612 110.886  76.096  1.00  0.00           C
ATOM   9654  C35 POPE  150       6.332 112.036  75.117  1.00  0.00           C
ATOM   9657  C36 POPE  150       7.102 111.978  73.786  1.00  0.00           C
ATOM   9660  C37 POPE  150       8.592 112.346  73.877  1.00  0.00           C
ATOM   9663  C38 POPE  150       9.262 112.297  72.496  1.00  0.00           C
ATOM   9666  C39 POPE  150      10.602 113.036  72.406  1.00  0.00           C
ATOM   9669 0C31 POPE  150      11.722 112.427  73.266  1.00  0.00           C
ATOM   9672 1C31 POPE  150      13.102 112.936  72.837  1.00  0.00           C
ATOM   9675 2C31 POPE  150      14.272 112.307  73.625  1.00  0.00           C
ATOM   9678 3C31 POPE  150      15.572 112.248  72.816  1.00  0.00           C
ATOM   9681 4C31 POPE  150      15.562 111.157  71.736  1.00  0.00           C
ATOM   9684 5C31 POPE  150      16.812 111.166  70.837  1.00  0.00           C
ATOM   9687 6C31 POPE  150      16.812 110.028  69.807  1.00  0.00           C
ATOM   9691  NH3 POPE  151      83.352  60.957  45.657  1.00  0.00           N
ATOM   9695  C12 POPE  151      83.932  62.247  46.157  1.00  0.00           C
ATOM   9698  C11 POPE  151      85.392  61.997  46.516  1.00  0.00           C
ATOM   9701  P   POPE  151      87.082  63.876  45.777  1.00  0.00           P
ATOM   9702  O13 POPE  151      86.762  63.417  44.407  1.00  0.00           O
ATOM   9703  O14 POPE  151      87.042  65.337  46.026  1.00  0.00           O
ATOM   9704  O11 POPE  151      88.512  63.307  46.286  1.00  0.00           O
ATOM   9705  O12 POPE  151      86.051  63.228  46.786  1.00  0.00           O
ATOM   9706  C1  POPE  151      88.562  62.286  47.306  1.00  0.00           C
ATOM   9709  C2  POPE  151      90.012  61.797  47.746  1.00  0.00           C
ATOM   9711  O21 POPE  151      89.942  60.467  48.297  1.00  0.00           O
ATOM   9712  C21 POPE  151      89.451  60.327  49.535  1.00  0.00           C
ATOM   9713  O22 POPE  151      88.992  61.228  50.226  1.00  0.00           O
ATOM   9714  C22 POPE  151      89.422  58.857  49.946  1.00  0.00           C
ATOM   9717  C3  POPE  151      90.862  62.777  48.626  1.00  0.00           C
ATOM   9720  O31 POPE  151      92.262  62.467  48.786  1.00  0.00           O
ATOM   9721  C31 POPE  151      92.602  61.887  49.946  1.00  0.00           C
ATOM   9722  O32 POPE  151      92.161  60.817  50.336  1.00  0.00           O
ATOM   9723  C32 POPE  151      93.502  62.808  50.797  1.00  0.00           C
ATOM   9726  C23 POPE  151      89.942  58.587  51.396  1.00  0.00           C
ATOM   9729  C24 POPE  151      89.782  57.117  51.806  1.00  0.00           C
ATOM   9732  C25 POPE  151      90.742  56.647  52.906  1.00  0.00           C
ATOM   9735  C26 POPE  151      90.482  57.247  54.296  1.00  0.00           C
ATOM   9738  C27 POPE  151      89.382  56.547  55.106  1.00  0.00           C
ATOM   9741  C28 POPE  151      89.382  56.987  56.586  1.00  0.00           C
ATOM   9744  C29 POPE  151      88.452  56.168  57.446  1.00  0.00           C
ATOM   9746 0C21 POPE  151      88.682  54.907  57.856  1.00  0.00           C
ATOM   9748 1C21 POPE  151      89.922  54.087  57.556  1.00  0.00           C
ATOM   9751 2C21 POPE  151      90.522  53.437  58.816  1.00  0.00           C
ATOM   9754 3C21 POPE  151      89.782  52.167  59.246  1.00  0.00           C
ATOM   9757 4C21 POPE  151      90.292  51.597  60.576  1.00  0.00           C
ATOM   9760 5C21 POPE  151      89.672  52.317  61.777  1.00  0.00           C
ATOM   9763 6C21 POPE  151      90.322  51.957  63.116  1.00  0.00           C
ATOM   9766 7C21 POPE  151      89.712  52.747  64.276  1.00  0.00           C
ATOM   9769 8C21 POPE  151      90.402  52.488  65.606  1.00  0.00           C
ATOM   9773  C33 POPE  151      93.742  62.257  52.236  1.00  0.00           C
ATOM   9776  C34 POPE  151      93.982  63.326  53.306  1.00  0.00           C
ATOM   9779  C35 POPE  151      94.072  62.747  54.736  1.00  0.00           C
ATOM   9782  C36 POPE  151      93.982  63.798  55.856  1.00  0.00           C
ATOM   9785  C37 POPE  151      94.062  63.207  57.276  1.00  0.00           C
ATOM   9788  C38 POPE  151      93.951  64.297  58.367  1.00  0.00           C
ATOM   9791  C39 POPE  151      94.212  63.837  59.816  1.00  0.00           C
ATOM   9794 0C31 POPE  151      95.572  63.148  60.007  1.00  0.00           C
ATOM   9797 1C31 POPE  151      95.911  62.797  61.456  1.00  0.00           C
ATOM   9800 2C31 POPE  151      97.231  62.027  61.536  1.00  0.00           C
ATOM   9803 3C31 POPE  151      97.642  61.527  62.926  1.00  0.00           C
ATOM   9806 4C31 POPE  151      96.691  60.467  63.516  1.00  0.00           C
ATOM   9809 5C31 POPE  151      97.301  59.716  64.706  1.00  0.00           C
ATOM   9812 6C31 POPE  151      96.342  58.728  65.337  1.00  0.00           C
ATOM   9816  NH3 POPE  152      72.782  18.397  85.977  1.00  0.00           N
ATOM   9820  C12 POPE  152      72.792  18.467  87.466  1.00  0.00           C
ATOM   9823  C11 POPE  152      73.771  17.427  88.007  1.00  0.00           C
ATOM   9826  P   POPE  152      76.271  16.797  88.076  1.00  0.00           P
ATOM   9827  O13 POPE  152      76.772  15.657  87.255  1.00  0.00           O
ATOM   9828  O14 POPE  152      75.912  16.517  89.487  1.00  0.00           O
ATOM   9829  O11 POPE  152      77.392  17.907  88.055  1.00  0.00           O
ATOM   9830  O12 POPE  152      75.052  17.507  87.356  1.00  0.00           O
ATOM   9831  C1  POPE  152      78.182  18.207  86.906  1.00  0.00           C
ATOM   9834  C2  POPE  152      77.432  19.197  85.977  1.00  0.00           C
ATOM   9836  O21 POPE  152      78.062  19.297  84.676  1.00  0.00           O
ATOM   9837  C21 POPE  152      77.932  18.207  83.926  1.00  0.00           C
ATOM   9838  O22 POPE  152      77.412  17.167  84.296  1.00  0.00           O
ATOM   9839  C22 POPE  152      78.502  18.427  82.526  1.00  0.00           C
ATOM   9842  C3  POPE  152      77.362  20.587  86.676  1.00  0.00           C
ATOM   9845  O31 POPE  152      76.662  21.597  85.936  1.00  0.00           O
ATOM   9846  C31 POPE  152      75.342  21.537  85.956  1.00  0.00           C
ATOM   9847  O32 POPE  152      74.672  20.587  86.335  1.00  0.00           O
ATOM   9848  C32 POPE  152      74.792  22.877  85.476  1.00  0.00           C
ATOM   9851  C23 POPE  152      78.242  17.237  81.586  1.00  0.00           C
ATOM   9854  C24 POPE  152      77.782  17.657  80.187  1.00  0.00           C
ATOM   9857  C25 POPE  152      77.232  16.487  79.355  1.00  0.00           C
ATOM   9860  C26 POPE  152      78.222  15.347  79.106  1.00  0.00           C
ATOM   9863  C27 POPE  152      77.642  14.287  78.146  1.00  0.00           C
ATOM   9866  C28 POPE  152      78.692  13.287  77.606  1.00  0.00           C
ATOM   9869  C29 POPE  152      79.672  13.997  76.706  1.00  0.00           C
ATOM   9871 0C21 POPE  152      80.682  13.427  76.047  1.00  0.00           C
ATOM   9873 1C21 POPE  152      81.022  11.957  76.047  1.00  0.00           C
ATOM   9876 2C21 POPE  152      81.281  11.437  74.615  1.00  0.00           C
ATOM   9879 3C21 POPE  152      82.502  12.097  73.966  1.00  0.00           C
ATOM   9882 4C21 POPE  152      83.032  11.327  72.757  1.00  0.00           C
ATOM   9885 5C21 POPE  152      84.312  11.927  72.167  1.00  0.00           C
ATOM   9888 6C21 POPE  152      84.092  12.997  71.096  1.00  0.00           C
ATOM   9891 7C21 POPE  152      85.392  13.307  70.326  1.00  0.00           C
ATOM   9894 8C21 POPE  152      85.262  14.467  69.335  1.00  0.00           C
ATOM   9898  C33 POPE  152      74.232  22.837  84.036  1.00  0.00           C
ATOM   9901  C34 POPE  152      73.852  24.247  83.555  1.00  0.00           C
ATOM   9904  C35 POPE  152      72.842  24.277  82.406  1.00  0.00           C
ATOM   9907  C36 POPE  152      72.271  25.687  82.216  1.00  0.00           C
ATOM   9910  C37 POPE  152      70.951  25.727  81.446  1.00  0.00           C
ATOM   9913  C38 POPE  152      71.112  25.497  79.937  1.00  0.00           C
ATOM   9916  C39 POPE  152      70.362  26.547  79.096  1.00  0.00           C
ATOM   9919 0C31 POPE  152      70.432  26.267  77.596  1.00  0.00           C
ATOM   9922 1C31 POPE  152      69.862  27.417  76.757  1.00  0.00           C
ATOM   9925 2C31 POPE  152      69.852  27.107  75.257  1.00  0.00           C
ATOM   9928 3C31 POPE  152      69.532  28.317  74.376  1.00  0.00           C
ATOM   9931 4C31 POPE  152      69.532  27.957  72.886  1.00  0.00           C
ATOM   9934 5C31 POPE  152      69.672  29.167  71.956  1.00  0.00           C
ATOM   9937 6C31 POPE  152      69.562  28.777  70.477  1.00  0.00           C
ATOM   9941  NH3 POPE  153      47.352  47.367  82.596  1.00  0.00           N
ATOM   9945  C12 POPE  153      48.302  46.527  81.786  1.00  0.00           C
ATOM   9948  C11 POPE  153      47.502  45.587  80.865  1.00  0.00           C
ATOM   9951  P   POPE  153      48.492  43.197  81.145  1.00  0.00           P
ATOM   9952  O13 POPE  153      49.672  43.337  82.027  1.00  0.00           O
ATOM   9953  O14 POPE  153      47.212  42.827  81.786  1.00  0.00           O
ATOM   9954  O11 POPE  153      48.852  42.187  80.007  1.00  0.00           O
ATOM   9955  O12 POPE  153      48.342  44.557  80.336  1.00  0.00           O
ATOM   9956  C1  POPE  153      47.972  41.957  78.905  1.00  0.00           C
ATOM   9959  C2  POPE  153      48.792  42.017  77.606  1.00  0.00           C
ATOM   9961  O21 POPE  153      47.882  41.787  76.517  1.00  0.00           O
ATOM   9962  C21 POPE  153      48.062  42.537  75.445  1.00  0.00           C
ATOM   9963  O22 POPE  153      48.752  43.527  75.367  1.00  0.00           O
ATOM   9964  C22 POPE  153      47.202  42.017  74.306  1.00  0.00           C
ATOM   9967  C3  POPE  153      49.902  40.917  77.646  1.00  0.00           C
ATOM   9970  O31 POPE  153      50.802  41.007  76.517  1.00  0.00           O
ATOM   9971  C31 POPE  153      50.462  40.308  75.465  1.00  0.00           C
ATOM   9972  O32 POPE  153      49.492  39.567  75.356  1.00  0.00           O
ATOM   9973  C32 POPE  153      51.402  40.657  74.316  1.00  0.00           C
ATOM   9976  C23 POPE  153      47.792  42.257  72.896  1.00  0.00           C
ATOM   9979  C24 POPE  153      46.832  41.717  71.835  1.00  0.00           C
ATOM   9982  C25 POPE  153      47.312  41.857  70.386  1.00  0.00           C
ATOM   9985  C26 POPE  153      46.282  41.217  69.437  1.00  0.00           C
ATOM   9988  C27 POPE  153      46.582  41.438  67.945  1.00  0.00           C
ATOM   9991  C28 POPE  153      45.382  41.027  67.066  1.00  0.00           C
ATOM   9994  C29 POPE  153      45.602  41.316  65.606  1.00  0.00           C
ATOM   9996 0C21 POPE  153      45.442  42.507  65.007  1.00  0.00           C
ATOM   9998 1C21 POPE  153      45.052  43.808  65.666  1.00  0.00           C
ATOM  10001 2C21 POPE  153      43.832  44.517  65.026  1.00  0.00           C
ATOM  10004 3C21 POPE  153      42.462  44.077  65.585  1.00  0.00           C
ATOM  10007 4C21 POPE  153      42.052  42.626  65.286  1.00  0.00           C
ATOM  10010 5C21 POPE  153      41.932  42.267  63.786  1.00  0.00           C
ATOM  10013 6C21 POPE  153      40.962  43.177  63.036  1.00  0.00           C
ATOM  10016 7C21 POPE  153      40.722  42.747  61.586  1.00  0.00           C
ATOM  10019 8C21 POPE  153      39.932  43.816  60.816  1.00  0.00           C
ATOM  10023  C33 POPE  153      51.562  39.517  73.277  1.00  0.00           C
ATOM  10026  C34 POPE  153      51.522  40.037  71.835  1.00  0.00           C
ATOM  10029  C35 POPE  153      52.692  40.966  71.477  1.00  0.00           C
ATOM  10032  C36 POPE  153      52.502  41.577  70.087  1.00  0.00           C
ATOM  10035  C37 POPE  153      53.472  42.737  69.776  1.00  0.00           C
ATOM  10038  C38 POPE  153      54.832  42.317  69.206  1.00  0.00           C
ATOM  10041  C39 POPE  153      55.592  43.557  68.706  1.00  0.00           C
ATOM  10044 0C31 POPE  153      56.842  43.307  67.846  1.00  0.00           C
ATOM  10047 1C31 POPE  153      57.392  44.657  67.356  1.00  0.00           C
ATOM  10050 2C31 POPE  153      58.622  44.587  66.437  1.00  0.00           C
ATOM  10053 3C31 POPE  153      58.352  43.876  65.096  1.00  0.00           C
ATOM  10056 4C31 POPE  153      59.072  44.557  63.916  1.00  0.00           C
ATOM  10059 5C31 POPE  153      58.932  43.777  62.606  1.00  0.00           C
ATOM  10062 6C31 POPE  153      59.522  44.497  61.386  1.00  0.00           C
ATOM  10066  NH3 POPE  154     127.432  51.667  41.806  1.00  0.00           N
ATOM  10070  C12 POPE  154     127.952  51.817  40.406  1.00  0.00           C
ATOM  10073  C11 POPE  154     127.091  51.077  39.376  1.00  0.00           C
ATOM  10076  P   POPE  154     124.712  50.048  39.026  1.00  0.00           P
ATOM  10077  O13 POPE  154     123.732  50.867  38.276  1.00  0.00           O
ATOM  10078  O14 POPE  154     125.542  49.087  38.257  1.00  0.00           O
ATOM  10079  O11 POPE  154     124.072  49.307  40.286  1.00  0.00           O
ATOM  10080  O12 POPE  154     125.701  51.067  39.726  1.00  0.00           O
ATOM  10081  C1  POPE  154     123.551  50.087  41.375  1.00  0.00           C
ATOM  10084  C2  POPE  154     122.792  49.157  42.367  1.00  0.00           C
ATOM  10086  O21 POPE  154     121.922  49.837  43.277  1.00  0.00           O
ATOM  10087  C21 POPE  154     122.482  50.627  44.186  1.00  0.00           C
ATOM  10088  O22 POPE  154     123.621  51.057  44.156  1.00  0.00           O
ATOM  10089  C22 POPE  154     121.482  50.817  45.336  1.00  0.00           C
ATOM  10092  C3  POPE  154     123.722  48.157  43.116  1.00  0.00           C
ATOM  10095  O31 POPE  154     122.992  47.187  43.917  1.00  0.00           O
ATOM  10096  C31 POPE  154     123.052  47.356  45.237  1.00  0.00           C
ATOM  10097  O32 POPE  154     123.522  48.326  45.806  1.00  0.00           O
ATOM  10098  C32 POPE  154     122.462  46.157  45.966  1.00  0.00           C
ATOM  10101  C23 POPE  154     121.882  51.957  46.306  1.00  0.00           C
ATOM  10104  C24 POPE  154     121.292  51.817  47.716  1.00  0.00           C
ATOM  10107  C25 POPE  154     122.122  50.898  48.626  1.00  0.00           C
ATOM  10110  C26 POPE  154     121.872  51.087  50.136  1.00  0.00           C
ATOM  10113  C27 POPE  154     122.202  52.517  50.616  1.00  0.00           C
ATOM  10116  C28 POPE  154     122.312  52.667  52.146  1.00  0.00           C
ATOM  10119  C29 POPE  154     123.592  52.087  52.696  1.00  0.00           C
ATOM  10121 0C21 POPE  154     124.062  52.286  53.937  1.00  0.00           C
ATOM  10123 1C21 POPE  154     123.402  53.107  55.016  1.00  0.00           C
ATOM  10126 2C21 POPE  154     122.842  52.216  56.146  1.00  0.00           C
ATOM  10129 3C21 POPE  154     123.942  51.446  56.905  1.00  0.00           C
ATOM  10132 4C21 POPE  154     123.481  50.786  58.215  1.00  0.00           C
ATOM  10135 5C21 POPE  154     122.982  51.797  59.257  1.00  0.00           C
ATOM  10138 6C21 POPE  154     122.712  51.168  60.626  1.00  0.00           C
ATOM  10141 7C21 POPE  154     122.231  52.207  61.656  1.00  0.00           C
ATOM  10144 8C21 POPE  154     121.842  51.597  62.996  1.00  0.00           C
ATOM  10148  C33 POPE  154     122.462  46.376  47.486  1.00  0.00           C
ATOM  10151  C34 POPE  154     121.962  45.167  48.257  1.00  0.00           C
ATOM  10154  C35 POPE  154     121.971  45.397  49.776  1.00  0.00           C
ATOM  10157  C36 POPE  154     121.382  44.217  50.556  1.00  0.00           C
ATOM  10160  C37 POPE  154     120.422  44.657  51.666  1.00  0.00           C
ATOM  10163  C38 POPE  154     119.492  43.527  52.136  1.00  0.00           C
ATOM  10166  C39 POPE  154     120.212  42.317  52.766  1.00  0.00           C
ATOM  10169 0C31 POPE  154     120.812  42.587  54.156  1.00  0.00           C
ATOM  10172 1C31 POPE  154     119.742  42.737  55.246  1.00  0.00           C
ATOM  10175 2C31 POPE  154     120.342  42.927  56.646  1.00  0.00           C
ATOM  10178 3C31 POPE  154     119.312  42.837  57.776  1.00  0.00           C
ATOM  10181 4C31 POPE  154     119.492  41.617  58.687  1.00  0.00           C
ATOM  10184 5C31 POPE  154     119.232  40.277  57.976  1.00  0.00           C
ATOM  10187 6C31 POPE  154     119.232  39.077  58.926  1.00  0.00           C
ATOM  10191  NH3 POPE  155      60.742 118.547  44.086  1.00  0.00           N
ATOM  10195  C12 POPE  155      61.682 119.627  43.606  1.00  0.00           C
ATOM  10198  C11 POPE  155      60.932 120.886  43.157  1.00  0.00           C
ATOM  10201  P   POPE  155      62.042 123.176  43.816  1.00  0.00           P
ATOM  10202  O13 POPE  155      60.852 124.036  43.666  1.00  0.00           O
ATOM  10203  O14 POPE  155      63.402 123.757  43.646  1.00  0.00           O
ATOM  10204  O11 POPE  155      61.902 122.477  45.226  1.00  0.00           O
ATOM  10205  O12 POPE  155      61.852 121.938  42.856  1.00  0.00           O
ATOM  10206  C1  POPE  155      62.502 122.997  46.406  1.00  0.00           C
ATOM  10209  C2  POPE  155      61.492 123.197  47.576  1.00  0.00           C
ATOM  10211  O21 POPE  155      61.642 122.176  48.556  1.00  0.00           O
ATOM  10212  C21 POPE  155      62.632 122.148  49.446  1.00  0.00           C
ATOM  10213  O22 POPE  155      62.832 121.206  50.206  1.00  0.00           O
ATOM  10214  C22 POPE  155      63.502 123.407  49.496  1.00  0.00           C
ATOM  10217  C3  POPE  155      59.992 123.258  47.156  1.00  0.00           C
ATOM  10220  O31 POPE  155      59.232 123.887  48.207  1.00  0.00           O
ATOM  10221  C31 POPE  155      58.752 123.076  49.146  1.00  0.00           C
ATOM  10222  O32 POPE  155      58.632 121.868  49.076  1.00  0.00           O
ATOM  10223  C32 POPE  155      58.432 123.906  50.396  1.00  0.00           C
ATOM  10226  C23 POPE  155      64.842 123.188  50.246  1.00  0.00           C
ATOM  10229  C24 POPE  155      65.622 124.496  50.366  1.00  0.00           C
ATOM  10232  C25 POPE  155      65.362 125.266  51.677  1.00  0.00           C
ATOM  10235  C26 POPE  155      66.072 124.618  52.886  1.00  0.00           C
ATOM  10238  C27 POPE  155      65.142 123.867  53.856  1.00  0.00           C
ATOM  10241  C28 POPE  155      65.892 122.898  54.786  1.00  0.00           C
ATOM  10244  C29 POPE  155      67.042 123.566  55.515  1.00  0.00           C
ATOM  10246 0C21 POPE  155      66.932 124.338  56.606  1.00  0.00           C
ATOM  10248 1C21 POPE  155      65.682 124.687  57.367  1.00  0.00           C
ATOM  10251 2C21 POPE  155      65.802 124.186  58.806  1.00  0.00           C
ATOM  10254 3C21 POPE  155      64.692 124.687  59.746  1.00  0.00           C
ATOM  10257 4C21 POPE  155      64.992 124.316  61.206  1.00  0.00           C
ATOM  10260 5C21 POPE  155      64.112 125.056  62.227  1.00  0.00           C
ATOM  10263 6C21 POPE  155      62.722 124.426  62.417  1.00  0.00           C
ATOM  10266 7C21 POPE  155      61.942 125.107  63.547  1.00  0.00           C
ATOM  10269 8C21 POPE  155      60.602 124.426  63.856  1.00  0.00           C
ATOM  10273  C33 POPE  155      59.492 123.778  51.526  1.00  0.00           C
ATOM  10276  C34 POPE  155      59.572 125.028  52.396  1.00  0.00           C
ATOM  10279  C35 POPE  155      60.482 124.897  53.646  1.00  0.00           C
ATOM  10282  C36 POPE  155      61.222 126.206  53.956  1.00  0.00           C
ATOM  10285  C37 POPE  155      61.662 126.367  55.416  1.00  0.00           C
ATOM  10288  C38 POPE  155      62.642 127.537  55.606  1.00  0.00           C
ATOM  10291  C39 POPE  155      62.572 128.197  56.996  1.00  0.00           C
ATOM  10294 0C31 POPE  155      63.402 129.491  57.056  1.00  0.00           C
ATOM  10297 1C31 POPE  155      63.152 130.329  58.316  1.00  0.00           C
ATOM  10300 2C31 POPE  155      63.702 129.729  59.626  1.00  0.00           C
ATOM  10303 3C31 POPE  155      65.232 129.620  59.646  1.00  0.00           C
ATOM  10306 4C31 POPE  155      65.792 129.460  61.066  1.00  0.00           C
ATOM  10309 5C31 POPE  155      67.322 129.359  61.106  1.00  0.00           C
ATOM  10312 6C31 POPE  155      67.892 129.410  62.526  1.00  0.00           C
ATOM  10316  NH3 POPE  156      63.172  87.877  40.336  1.00  0.00           N
ATOM  10320  C12 POPE  156      62.902  89.338  40.047  1.00  0.00           C
ATOM  10323  C11 POPE  156      61.712  89.536  39.086  1.00  0.00           C
ATOM  10326  P   POPE  156      60.572  91.917  39.187  1.00  0.00           P
ATOM  10327  O13 POPE  156      60.962  93.316  38.866  1.00  0.00           O
ATOM  10328  O14 POPE  156      59.242  91.487  38.696  1.00  0.00           O
ATOM  10329  O11 POPE  156      60.662  91.648  40.736  1.00  0.00           O
ATOM  10330  O12 POPE  156      61.652  90.898  38.636  1.00  0.00           O
ATOM  10331  C1  POPE  156      60.872  92.747  41.627  1.00  0.00           C
ATOM  10334  C2  POPE  156      60.622  92.267  43.056  1.00  0.00           C
ATOM  10336  O21 POPE  156      60.902  93.346  43.956  1.00  0.00           O
ATOM  10337  C21 POPE  156      60.252  93.267  45.106  1.00  0.00           C
ATOM  10338  O22 POPE  156      59.292  92.556  45.346  1.00  0.00           O
ATOM  10339  C22 POPE  156      60.952  94.167  46.136  1.00  0.00           C
ATOM  10342  C3  POPE  156      61.552  91.077  43.386  1.00  0.00           C
ATOM  10345  O31 POPE  156      61.202  90.536  44.667  1.00  0.00           O
ATOM  10346  C31 POPE  156      60.462  89.447  44.656  1.00  0.00           C
ATOM  10347  O32 POPE  156      60.292  88.697  43.706  1.00  0.00           O
ATOM  10348  C32 POPE  156      59.662  89.417  45.946  1.00  0.00           C
ATOM  10351  C23 POPE  156      60.032  95.286  46.677  1.00  0.00           C
ATOM  10354  C24 POPE  156      60.492  95.907  47.997  1.00  0.00           C
ATOM  10357  C25 POPE  156      60.632  94.927  49.186  1.00  0.00           C
ATOM  10360  C26 POPE  156      59.452  93.967  49.376  1.00  0.00           C
ATOM  10363  C27 POPE  156      59.772  92.838  50.375  1.00  0.00           C
ATOM  10366  C28 POPE  156      60.182  93.307  51.786  1.00  0.00           C
ATOM  10369  C29 POPE  156      59.062  94.058  52.456  1.00  0.00           C
ATOM  10371 0C21 POPE  156      58.432  93.677  53.576  1.00  0.00           C
ATOM  10373 1C21 POPE  156      58.752  92.437  54.366  1.00  0.00           C
ATOM  10376 2C21 POPE  156      57.872  92.267  55.626  1.00  0.00           C
ATOM  10379 3C21 POPE  156      58.052  93.417  56.636  1.00  0.00           C
ATOM  10382 4C21 POPE  156      57.052  93.307  57.786  1.00  0.00           C
ATOM  10385 5C21 POPE  156      57.102  94.508  58.726  1.00  0.00           C
ATOM  10388 6C21 POPE  156      55.852  94.618  59.606  1.00  0.00           C
ATOM  10391 7C21 POPE  156      55.982  95.746  60.636  1.00  0.00           C
ATOM  10394 8C21 POPE  156      54.642  96.387  60.966  1.00  0.00           C
ATOM  10398  C33 POPE  156      60.402  89.927  47.226  1.00  0.00           C
ATOM  10401  C34 POPE  156      61.802  89.347  47.496  1.00  0.00           C
ATOM  10404  C35 POPE  156      62.512  89.977  48.716  1.00  0.00           C
ATOM  10407  C36 POPE  156      61.992  89.447  50.056  1.00  0.00           C
ATOM  10410  C37 POPE  156      62.622  90.077  51.297  1.00  0.00           C
ATOM  10413  C38 POPE  156      62.052  89.487  52.597  1.00  0.00           C
ATOM  10416  C39 POPE  156      62.572  90.237  53.826  1.00  0.00           C
ATOM  10419 0C31 POPE  156      62.312  89.517  55.156  1.00  0.00           C
ATOM  10422 1C31 POPE  156      62.912  90.308  56.336  1.00  0.00           C
ATOM  10425 2C31 POPE  156      61.872  91.117  57.126  1.00  0.00           C
ATOM  10428 3C31 POPE  156      61.182  90.308  58.236  1.00  0.00           C
ATOM  10431 4C31 POPE  156      62.122  89.997  59.405  1.00  0.00           C
ATOM  10434 5C31 POPE  156      61.402  89.347  60.597  1.00  0.00           C
ATOM  10437 6C31 POPE  156      62.342  89.158  61.786  1.00  0.00           C
ATOM  10441  NH3 POPE  157      44.702 107.036  44.186  1.00  0.00           N
ATOM  10445  C12 POPE  157      43.882 105.797  44.446  1.00  0.00           C
ATOM  10448  C11 POPE  157      44.602 104.508  44.016  1.00  0.00           C
ATOM  10451  P   POPE  157      42.612 102.936  44.986  1.00  0.00           P
ATOM  10452  O13 POPE  157      42.292 101.497  44.856  1.00  0.00           O
ATOM  10453  O14 POPE  157      41.472 103.887  44.896  1.00  0.00           O
ATOM  10454  O11 POPE  157      43.292 103.188  46.417  1.00  0.00           O
ATOM  10455  O12 POPE  157      43.752 103.368  43.976  1.00  0.00           O
ATOM  10456  C1  POPE  157      42.422 103.167  47.566  1.00  0.00           C
ATOM  10459  C2  POPE  157      43.132 103.766  48.826  1.00  0.00           C
ATOM  10461  O21 POPE  157      42.482 103.486  50.086  1.00  0.00           O
ATOM  10462  C21 POPE  157      41.192 103.706  50.276  1.00  0.00           C
ATOM  10463  O22 POPE  157      40.362 104.027  49.446  1.00  0.00           O
ATOM  10464  C22 POPE  157      40.882 103.498  51.756  1.00  0.00           C
ATOM  10467  C3  POPE  157      43.412 105.296  48.676  1.00  0.00           C
ATOM  10470  O31 POPE  157      44.042 105.877  49.826  1.00  0.00           O
ATOM  10471  C31 POPE  157      45.362 105.737  49.926  1.00  0.00           C
ATOM  10472  O32 POPE  157      46.052 105.037  49.216  1.00  0.00           O
ATOM  10473  C32 POPE  157      45.852 106.617  51.076  1.00  0.00           C
ATOM  10476  C23 POPE  157      41.772 104.377  52.667  1.00  0.00           C
ATOM  10479  C24 POPE  157      41.602 104.088  54.156  1.00  0.00           C
ATOM  10482  C25 POPE  157      40.382 104.757  54.806  1.00  0.00           C
ATOM  10485  C26 POPE  157      40.482 104.706  56.336  1.00  0.00           C
ATOM  10488  C27 POPE  157      39.262 105.296  57.056  1.00  0.00           C
ATOM  10491  C28 POPE  157      39.452 105.436  58.576  1.00  0.00           C
ATOM  10494  C29 POPE  157      40.482 106.497  58.896  1.00  0.00           C
ATOM  10496 0C21 POPE  157      41.422 106.446  59.856  1.00  0.00           C
ATOM  10498 1C21 POPE  157      41.602 105.347  60.876  1.00  0.00           C
ATOM  10501 2C21 POPE  157      40.532 105.338  61.986  1.00  0.00           C
ATOM  10504 3C21 POPE  157      40.362 106.698  62.676  1.00  0.00           C
ATOM  10507 4C21 POPE  157      39.472 106.667  63.926  1.00  0.00           C
ATOM  10510 5C21 POPE  157      40.072 105.947  65.146  1.00  0.00           C
ATOM  10513 6C21 POPE  157      41.452 106.477  65.547  1.00  0.00           C
ATOM  10516 7C21 POPE  157      41.872 106.047  66.956  1.00  0.00           C
ATOM  10519 8C21 POPE  157      43.272 106.477  67.356  1.00  0.00           C
ATOM  10523  C33 POPE  157      46.902 105.926  51.946  1.00  0.00           C
ATOM  10526  C34 POPE  157      47.392 106.826  53.097  1.00  0.00           C
ATOM  10529  C35 POPE  157      46.272 107.127  54.096  1.00  0.00           C
ATOM  10532  C36 POPE  157      46.652 108.146  55.176  1.00  0.00           C
ATOM  10535  C37 POPE  157      45.382 108.867  55.655  1.00  0.00           C
ATOM  10538  C38 POPE  157      45.602 109.787  56.866  1.00  0.00           C
ATOM  10541  C39 POPE  157      45.772 108.997  58.155  1.00  0.00           C
ATOM  10544 0C31 POPE  157      45.572 109.867  59.405  1.00  0.00           C
ATOM  10547 1C31 POPE  157      45.632 109.036  60.686  1.00  0.00           C
ATOM  10550 2C31 POPE  157      45.262 109.837  61.936  1.00  0.00           C
ATOM  10553 3C31 POPE  157      45.092 108.946  63.176  1.00  0.00           C
ATOM  10556 4C31 POPE  157      46.402 108.267  63.606  1.00  0.00           C
ATOM  10559 5C31 POPE  157      46.172 107.157  64.626  1.00  0.00           C
ATOM  10562 6C31 POPE  157      47.462 106.446  65.047  1.00  0.00           C
ATOM  10566  NH3 POPE  158      41.402  42.867  42.877  1.00  0.00           N
ATOM  10570  C12 POPE  158      41.202  43.477  41.526  1.00  0.00           C
ATOM  10573  C11 POPE  158      41.172  45.007  41.666  1.00  0.00           C
ATOM  10576  P   POPE  158      39.072  45.567  40.206  1.00  0.00           P
ATOM  10577  O13 POPE  158      38.502  46.927  40.076  1.00  0.00           O
ATOM  10578  O14 POPE  158      38.812  44.657  39.076  1.00  0.00           O
ATOM  10579  O11 POPE  158      38.472  44.918  41.496  1.00  0.00           O
ATOM  10580  O12 POPE  158      40.622  45.627  40.506  1.00  0.00           O
ATOM  10581  C1  POPE  158      37.092  44.557  41.546  1.00  0.00           C
ATOM  10584  C2  POPE  158      36.342  45.327  42.676  1.00  0.00           C
ATOM  10586  O21 POPE  158      37.112  45.547  43.867  1.00  0.00           O
ATOM  10587  C21 POPE  158      37.902  44.617  44.376  1.00  0.00           C
ATOM  10588  O22 POPE  158      38.132  43.507  43.937  1.00  0.00           O
ATOM  10589  C22 POPE  158      38.562  45.167  45.637  1.00  0.00           C
ATOM  10592  C3  POPE  158      34.982  44.637  43.006  1.00  0.00           C
ATOM  10595  O31 POPE  158      34.362  45.137  44.207  1.00  0.00           O
ATOM  10596  C31 POPE  158      33.722  46.298  44.086  1.00  0.00           C
ATOM  10597  O32 POPE  158      33.492  46.867  43.036  1.00  0.00           O
ATOM  10598  C32 POPE  158      33.422  46.857  45.476  1.00  0.00           C
ATOM  10601  C23 POPE  158      38.472  44.157  46.817  1.00  0.00           C
ATOM  10604  C24 POPE  158      37.312  44.417  47.796  1.00  0.00           C
ATOM  10607  C25 POPE  158      37.112  43.257  48.806  1.00  0.00           C
ATOM  10610  C26 POPE  158      38.442  42.688  49.326  1.00  0.00           C
ATOM  10613  C27 POPE  158      38.302  41.577  50.386  1.00  0.00           C
ATOM  10616  C28 POPE  158      39.672  40.917  50.616  1.00  0.00           C
ATOM  10619  C29 POPE  158      39.762  39.926  51.756  1.00  0.00           C
ATOM  10621 0C21 POPE  158      40.812  39.837  52.586  1.00  0.00           C
ATOM  10623 1C21 POPE  158      42.022  40.747  52.536  1.00  0.00           C
ATOM  10626 2C21 POPE  158      43.082  40.438  53.606  1.00  0.00           C
ATOM  10629 3C21 POPE  158      43.822  39.117  53.376  1.00  0.00           C
ATOM  10632 4C21 POPE  158      45.102  38.988  54.226  1.00  0.00           C
ATOM  10635 5C21 POPE  158      44.862  38.957  55.736  1.00  0.00           C
ATOM  10638 6C21 POPE  158      44.242  37.646  56.236  1.00  0.00           C
ATOM  10641 7C21 POPE  158      44.162  37.576  57.766  1.00  0.00           C
ATOM  10644 8C21 POPE  158      43.832  36.187  58.297  1.00  0.00           C
ATOM  10648  C33 POPE  158      33.182  45.797  46.586  1.00  0.00           C
ATOM  10651  C34 POPE  158      33.102  46.407  47.997  1.00  0.00           C
ATOM  10654  C35 POPE  158      32.092  47.548  48.116  1.00  0.00           C
ATOM  10657  C36 POPE  158      32.012  48.127  49.535  1.00  0.00           C
ATOM  10660  C37 POPE  158      30.572  48.187  50.056  1.00  0.00           C
ATOM  10663  C38 POPE  158      30.412  49.017  51.336  1.00  0.00           C
ATOM  10666  C39 POPE  158      31.222  48.497  52.536  1.00  0.00           C
ATOM  10669 0C31 POPE  158      30.552  48.897  53.856  1.00  0.00           C
ATOM  10672 1C31 POPE  158      31.352  48.527  55.106  1.00  0.00           C
ATOM  10675 2C31 POPE  158      30.502  48.657  56.367  1.00  0.00           C
ATOM  10678 3C31 POPE  158      31.292  48.457  57.666  1.00  0.00           C
ATOM  10681 4C31 POPE  158      30.362  48.297  58.875  1.00  0.00           C
ATOM  10684 5C31 POPE  158      31.122  48.307  60.206  1.00  0.00           C
ATOM  10687 6C31 POPE  158      30.222  47.967  61.406  1.00  0.00           C
ATOM  10691  NH3 POPE  159      77.801 126.596  86.956  1.00  0.00           N
ATOM  10695  C12 POPE  159      76.662 127.457  86.476  1.00  0.00           C
ATOM  10698  C11 POPE  159      75.312 126.926  86.975  1.00  0.00           C
ATOM  10701  P   POPE  159      73.472 128.206  85.626  1.00  0.00           P
ATOM  10702  O13 POPE  159      72.232 128.880  86.087  1.00  0.00           O
ATOM  10703  O14 POPE  159      74.262 128.867  84.566  1.00  0.00           O
ATOM  10704  O11 POPE  159      73.112 126.727  85.206  1.00  0.00           O
ATOM  10705  O12 POPE  159      74.372 127.986  86.896  1.00  0.00           O
ATOM  10706  C1  POPE  159      72.422 126.417  83.986  1.00  0.00           C
ATOM  10709  C2  POPE  159      73.402 126.097  82.826  1.00  0.00           C
ATOM  10711  O21 POPE  159      72.682 125.377  81.796  1.00  0.00           O
ATOM  10712  C21 POPE  159      73.342 125.247  80.646  1.00  0.00           C
ATOM  10713  O22 POPE  159      74.452 125.697  80.406  1.00  0.00           O
ATOM  10714  C22 POPE  159      72.472 124.507  79.635  1.00  0.00           C
ATOM  10717  C3  POPE  159      74.692 125.346  83.316  1.00  0.00           C
ATOM  10720  O31 POPE  159      75.842 126.207  83.097  1.00  0.00           O
ATOM  10721  C31 POPE  159      76.772 125.737  82.286  1.00  0.00           C
ATOM  10722  O32 POPE  159      76.942 124.566  82.006  1.00  0.00           O
ATOM  10723  C32 POPE  159      77.592 126.887  81.736  1.00  0.00           C
ATOM  10726  C23 POPE  159      73.022 124.496  78.175  1.00  0.00           C
ATOM  10729  C24 POPE  159      73.112 125.886  77.515  1.00  0.00           C
ATOM  10732  C25 POPE  159      72.661 125.877  76.047  1.00  0.00           C
ATOM  10735  C26 POPE  159      73.012 127.136  75.236  1.00  0.00           C
ATOM  10738  C27 POPE  159      72.332 127.107  73.856  1.00  0.00           C
ATOM  10741  C28 POPE  159      72.782 128.206  72.876  1.00  0.00           C
ATOM  10744  C29 POPE  159      72.102 127.957  71.546  1.00  0.00           C
ATOM  10746 0C21 POPE  159      72.012 128.786  70.486  1.00  0.00           C
ATOM  10748 1C21 POPE  159      72.582 130.180  70.337  1.00  0.00           C
ATOM  10751 2C21 POPE  159      72.192 130.730  68.947  1.00  0.00           C
ATOM  10754 3C21 POPE  159      72.962 131.980  68.496  1.00  0.00           C
ATOM  10757 4C21 POPE  159      72.572 132.380  67.066  1.00  0.00           C
ATOM  10760 5C21 POPE  159      73.472 133.439  66.406  1.00  0.00           C
ATOM  10763 6C21 POPE  159      73.502 134.799  67.117  1.00  0.00           C
ATOM  10766 7C21 POPE  159      74.682 134.969  68.085  1.00  0.00           C
ATOM  10769 8C21 POPE  159      74.722 136.329  68.776  1.00  0.00           C
ATOM  10773  C33 POPE  159      78.302 126.497  80.416  1.00  0.00           C
ATOM  10776  C34 POPE  159      79.092 127.656  79.797  1.00  0.00           C
ATOM  10779  C35 POPE  159      78.222 128.807  79.285  1.00  0.00           C
ATOM  10782  C36 POPE  159      77.292 128.457  78.105  1.00  0.00           C
ATOM  10785  C37 POPE  159      76.702 129.729  77.476  1.00  0.00           C
ATOM  10788  C38 POPE  159      75.962 129.499  76.146  1.00  0.00           C
ATOM  10791  C39 POPE  159      76.162 130.660  75.146  1.00  0.00           C
ATOM  10794 0C31 POPE  159      75.612 131.999  75.646  1.00  0.00           C
ATOM  10797 1C31 POPE  159      76.152 133.230  74.886  1.00  0.00           C
ATOM  10800 2C31 POPE  159      75.652 133.389  73.436  1.00  0.00           C
ATOM  10803 3C31 POPE  159      74.132 133.540  73.356  1.00  0.00           C
ATOM  10806 4C31 POPE  159      73.662 134.310  72.106  1.00  0.00           C
ATOM  10809 5C31 POPE  159      72.132 134.490  72.096  1.00  0.00           C
ATOM  10812 6C31 POPE  159      71.602 135.329  70.937  1.00  0.00           C
ATOM  10816  NH3 POPE  160      90.942  34.967  83.046  1.00  0.00           N
ATOM  10820  C12 POPE  160      91.132  35.947  84.186  1.00  0.00           C
ATOM  10823  C11 POPE  160      89.822  36.537  84.776  1.00  0.00           C
ATOM  10826  P   POPE  160      90.142  39.147  84.776  1.00  0.00           P
ATOM  10827  O13 POPE  160      88.762  39.677  84.686  1.00  0.00           O
ATOM  10828  O14 POPE  160      91.092  40.147  85.317  1.00  0.00           O
ATOM  10829  O11 POPE  160      90.662  38.837  83.337  1.00  0.00           O
ATOM  10830  O12 POPE  160      90.102  37.737  85.516  1.00  0.00           O
ATOM  10831  C1  POPE  160      89.952  38.477  82.167  1.00  0.00           C
ATOM  10834  C2  POPE  160      90.642  39.117  80.936  1.00  0.00           C
ATOM  10836  O21 POPE  160      90.092  38.607  79.706  1.00  0.00           O
ATOM  10837  C21 POPE  160      90.262  37.317  79.446  1.00  0.00           C
ATOM  10838  O22 POPE  160      90.922  36.537  80.106  1.00  0.00           O
ATOM  10839  C22 POPE  160      89.451  36.986  78.196  1.00  0.00           C
ATOM  10842  C3  POPE  160      92.202  39.077  80.977  1.00  0.00           C
ATOM  10845  O31 POPE  160      92.732  40.058  80.056  1.00  0.00           O
ATOM  10846  C31 POPE  160      92.992  41.238  80.605  1.00  0.00           C
ATOM  10847  O32 POPE  160      93.022  41.487  81.796  1.00  0.00           O
ATOM  10848  C32 POPE  160      93.322  42.257  79.516  1.00  0.00           C
ATOM  10851  C23 POPE  160      89.932  35.717  77.466  1.00  0.00           C
ATOM  10854  C24 POPE  160      88.872  35.197  76.496  1.00  0.00           C
ATOM  10857  C25 POPE  160      89.302  33.917  75.757  1.00  0.00           C
ATOM  10860  C26 POPE  160      90.382  34.147  74.706  1.00  0.00           C
ATOM  10863  C27 POPE  160      90.602  32.897  73.835  1.00  0.00           C
ATOM  10866  C28 POPE  160      91.652  33.137  72.736  1.00  0.00           C
ATOM  10869  C29 POPE  160      91.562  32.328  71.466  1.00  0.00           C
ATOM  10871 0C21 POPE  160      91.162  31.057  71.266  1.00  0.00           C
ATOM  10873 1C21 POPE  160      90.762  29.997  72.266  1.00  0.00           C
ATOM  10876 2C21 POPE  160      89.322  29.527  72.027  1.00  0.00           C
ATOM  10879 3C21 POPE  160      89.002  28.227  72.776  1.00  0.00           C
ATOM  10882 4C21 POPE  160      87.622  27.657  72.406  1.00  0.00           C
ATOM  10885 5C21 POPE  160      86.472  28.457  73.026  1.00  0.00           C
ATOM  10888 6C21 POPE  160      85.112  27.797  72.826  1.00  0.00           C
ATOM  10891 7C21 POPE  160      84.082  28.257  73.867  1.00  0.00           C
ATOM  10894 8C21 POPE  160      82.722  27.587  73.687  1.00  0.00           C
ATOM  10898  C33 POPE  160      92.102  42.867  78.786  1.00  0.00           C
ATOM  10901  C34 POPE  160      92.422  44.237  78.166  1.00  0.00           C
ATOM  10904  C35 POPE  160      91.352  44.786  77.206  1.00  0.00           C
ATOM  10907  C36 POPE  160      91.392  46.308  77.027  1.00  0.00           C
ATOM  10910  C37 POPE  160      90.262  46.787  76.086  1.00  0.00           C
ATOM  10913  C38 POPE  160      90.752  47.688  74.937  1.00  0.00           C
ATOM  10916  C39 POPE  160      91.282  49.047  75.396  1.00  0.00           C
ATOM  10919 0C31 POPE  160      91.442  50.048  74.236  1.00  0.00           C
ATOM  10922 1C31 POPE  160      91.732  51.477  74.716  1.00  0.00           C
ATOM  10925 2C31 POPE  160      91.762  52.507  73.576  1.00  0.00           C
ATOM  10928 3C31 POPE  160      93.142  52.618  72.926  1.00  0.00           C
ATOM  10931 4C31 POPE  160      93.201  53.687  71.835  1.00  0.00           C
ATOM  10934 5C31 POPE  160      94.602  53.847  71.237  1.00  0.00           C
ATOM  10937 6C31 POPE  160      94.702  54.947  70.187  1.00  0.00           C
ATOM  10941  NH3 POPE  161      62.732  40.308  84.495  1.00  0.00           N
ATOM  10945  C12 POPE  161      62.322  38.887  84.797  1.00  0.00           C
ATOM  10948  C11 POPE  161      61.072  38.427  84.026  1.00  0.00           C
ATOM  10951  P   POPE  161      59.842  36.047  84.146  1.00  0.00           P
ATOM  10952  O13 POPE  161      60.812  34.937  84.335  1.00  0.00           O
ATOM  10953  O14 POPE  161      58.492  35.857  84.736  1.00  0.00           O
ATOM  10954  O11 POPE  161      59.762  36.396  82.596  1.00  0.00           O
ATOM  10955  O12 POPE  161      60.482  37.367  84.755  1.00  0.00           O
ATOM  10956  C1  POPE  161      58.632  37.097  82.057  1.00  0.00           C
ATOM  10959  C2  POPE  161      59.092  38.177  81.026  1.00  0.00           C
ATOM  10961  O21 POPE  161      57.962  38.747  80.326  1.00  0.00           O
ATOM  10962  C21 POPE  161      57.302  37.967  79.486  1.00  0.00           C
ATOM  10963  O22 POPE  161      57.602  36.817  79.195  1.00  0.00           O
ATOM  10964  C22 POPE  161      56.122  38.707  78.867  1.00  0.00           C
ATOM  10967  C3  POPE  161      60.232  37.667  80.077  1.00  0.00           C
ATOM  10970  O31 POPE  161      60.542  38.597  79.007  1.00  0.00           O
ATOM  10971  C31 POPE  161      61.572  39.417  79.236  1.00  0.00           C
ATOM  10972  O32 POPE  161      62.272  39.396  80.236  1.00  0.00           O
ATOM  10973  C32 POPE  161      61.822  40.347  78.047  1.00  0.00           C
ATOM  10976  C23 POPE  161      56.422  40.126  78.385  1.00  0.00           C
ATOM  10979  C24 POPE  161      55.202  40.937  77.907  1.00  0.00           C
ATOM  10982  C25 POPE  161      54.712  40.567  76.496  1.00  0.00           C
ATOM  10985  C26 POPE  161      55.652  41.007  75.356  1.00  0.00           C
ATOM  10988  C27 POPE  161      55.322  40.357  74.007  1.00  0.00           C
ATOM  10991  C28 POPE  161      56.222  40.807  72.826  1.00  0.00           C
ATOM  10994  C29 POPE  161      57.682  40.547  73.076  1.00  0.00           C
ATOM  10996 0C21 POPE  161      58.462  39.657  72.437  1.00  0.00           C
ATOM  10998 1C21 POPE  161      58.032  38.717  71.326  1.00  0.00           C
ATOM  11001 2C21 POPE  161      59.222  37.997  70.666  1.00  0.00           C
ATOM  11004 3C21 POPE  161      60.112  38.927  69.816  1.00  0.00           C
ATOM  11007 4C21 POPE  161      61.362  38.236  69.236  1.00  0.00           C
ATOM  11010 5C21 POPE  161      61.072  37.286  68.056  1.00  0.00           C
ATOM  11013 6C21 POPE  161      62.322  37.027  67.206  1.00  0.00           C
ATOM  11016 7C21 POPE  161      62.092  35.937  66.156  1.00  0.00           C
ATOM  11019 8C21 POPE  161      62.652  34.556  66.526  1.00  0.00           C
ATOM  11023  C33 POPE  161      62.142  39.617  76.715  1.00  0.00           C
ATOM  11026  C34 POPE  161      61.662  40.347  75.445  1.00  0.00           C
ATOM  11029  C35 POPE  161      62.742  41.147  74.706  1.00  0.00           C
ATOM  11032  C36 POPE  161      63.032  42.527  75.316  1.00  0.00           C
ATOM  11035  C37 POPE  161      62.642  43.676  74.386  1.00  0.00           C
ATOM  11038  C38 POPE  161      63.142  45.037  74.906  1.00  0.00           C
ATOM  11041  C39 POPE  161      63.202  46.137  73.846  1.00  0.00           C
ATOM  11044 0C31 POPE  161      61.862  46.446  73.166  1.00  0.00           C
ATOM  11047 1C31 POPE  161      61.822  47.867  72.576  1.00  0.00           C
ATOM  11050 2C31 POPE  161      61.562  48.946  73.646  1.00  0.00           C
ATOM  11053 3C31 POPE  161      60.092  49.058  74.046  1.00  0.00           C
ATOM  11056 4C31 POPE  161      59.932  49.677  75.436  1.00  0.00           C
ATOM  11059 5C31 POPE  161      58.472  49.727  75.896  1.00  0.00           C
ATOM  11062 6C31 POPE  161      58.332  50.237  77.336  1.00  0.00           C
ATOM  11066  NH3 POPE  162      56.612  89.927  41.507  1.00  0.00           N
ATOM  11070  C12 POPE  162      57.972  89.456  41.046  1.00  0.00           C
ATOM  11073  C11 POPE  162      58.222  87.978  41.426  1.00  0.00           C
ATOM  11076  P   POPE  162      59.892  86.037  40.917  1.00  0.00           P
ATOM  11077  O13 POPE  162      59.252  85.487  39.707  1.00  0.00           O
ATOM  11078  O14 POPE  162      61.372  85.907  41.036  1.00  0.00           O
ATOM  11079  O11 POPE  162      59.122  85.507  42.196  1.00  0.00           O
ATOM  11080  O12 POPE  162      59.502  87.567  40.926  1.00  0.00           O
ATOM  11081  C1  POPE  162      58.902  84.137  42.526  1.00  0.00           C
ATOM  11084  C2  POPE  162      59.722  83.757  43.797  1.00  0.00           C
ATOM  11086  O21 POPE  162      59.302  82.587  44.527  1.00  0.00           O
ATOM  11087  C21 POPE  162      58.382  81.747  44.146  1.00  0.00           C
ATOM  11088  O22 POPE  162      57.922  81.578  43.027  1.00  0.00           O
ATOM  11089  C22 POPE  162      57.752  81.096  45.406  1.00  0.00           C
ATOM  11092  C3  POPE  162      59.712  84.927  44.837  1.00  0.00           C
ATOM  11095  O31 POPE  162      60.172  84.496  46.146  1.00  0.00           O
ATOM  11096  C31 POPE  162      61.472  84.466  46.297  1.00  0.00           C
ATOM  11097  O32 POPE  162      62.312  84.727  45.447  1.00  0.00           O
ATOM  11098  C32 POPE  162      61.812  83.897  47.687  1.00  0.00           C
ATOM  11101  C23 POPE  162      58.062  81.698  46.806  1.00  0.00           C
ATOM  11104  C24 POPE  162      59.202  80.977  47.536  1.00  0.00           C
ATOM  11107  C25 POPE  162      59.292  81.327  49.036  1.00  0.00           C
ATOM  11110  C26 POPE  162      58.222  80.657  49.916  1.00  0.00           C
ATOM  11113  C27 POPE  162      58.252  81.096  51.386  1.00  0.00           C
ATOM  11116  C28 POPE  162      57.372  80.207  52.296  1.00  0.00           C
ATOM  11119  C29 POPE  162      55.892  80.357  52.056  1.00  0.00           C
ATOM  11121 0C21 POPE  162      54.932  80.576  52.976  1.00  0.00           C
ATOM  11123 1C21 POPE  162      55.112  80.746  54.465  1.00  0.00           C
ATOM  11126 2C21 POPE  162      54.282  81.896  55.047  1.00  0.00           C
ATOM  11129 3C21 POPE  162      54.712  83.297  54.576  1.00  0.00           C
ATOM  11132 4C21 POPE  162      53.682  84.377  54.937  1.00  0.00           C
ATOM  11135 5C21 POPE  162      53.452  84.547  56.446  1.00  0.00           C
ATOM  11138 6C21 POPE  162      52.312  85.527  56.736  1.00  0.00           C
ATOM  11141 7C21 POPE  162      51.952  85.597  58.215  1.00  0.00           C
ATOM  11144 8C21 POPE  162      50.782  86.546  58.486  1.00  0.00           C
ATOM  11148  C33 POPE  162      61.122  84.627  48.856  1.00  0.00           C
ATOM  11151  C34 POPE  162      61.372  84.008  50.226  1.00  0.00           C
ATOM  11154  C35 POPE  162      61.062  84.967  51.375  1.00  0.00           C
ATOM  11157  C36 POPE  162      61.512  84.396  52.716  1.00  0.00           C
ATOM  11160  C37 POPE  162      60.492  83.486  53.396  1.00  0.00           C
ATOM  11163  C38 POPE  162      61.152  82.696  54.516  1.00  0.00           C
ATOM  11166  C39 POPE  162      60.192  81.747  55.257  1.00  0.00           C
ATOM  11169 0C31 POPE  162      59.432  82.456  56.386  1.00  0.00           C
ATOM  11172 1C31 POPE  162      58.772  81.457  57.346  1.00  0.00           C
ATOM  11175 2C31 POPE  162      58.362  82.077  58.687  1.00  0.00           C
ATOM  11178 3C31 POPE  162      57.002  82.796  58.596  1.00  0.00           C
ATOM  11181 4C31 POPE  162      56.712  83.587  59.867  1.00  0.00           C
ATOM  11184 5C31 POPE  162      55.462  84.456  59.736  1.00  0.00           C
ATOM  11187 6C31 POPE  162      55.182  85.286  60.986  1.00  0.00           C
ATOM  11191  NH3 POPE  163      10.002  64.466  79.355  1.00  0.00           N
ATOM  11195  C12 POPE  163      10.772  63.938  80.535  1.00  0.00           C
ATOM  11198  C11 POPE  163      11.442  62.587  80.217  1.00  0.00           C
ATOM  11201  P   POPE  163      11.832  60.867  82.176  1.00  0.00           P
ATOM  11202  O13 POPE  163      12.942  59.907  81.936  1.00  0.00           O
ATOM  11203  O14 POPE  163      11.522  61.228  83.576  1.00  0.00           O
ATOM  11204  O11 POPE  163      10.502  60.347  81.497  1.00  0.00           O
ATOM  11205  O12 POPE  163      12.192  62.167  81.356  1.00  0.00           O
ATOM  11206  C1  POPE  163      10.452  59.107  80.816  1.00  0.00           C
ATOM  11209  C2  POPE  163       9.172  58.946  79.956  1.00  0.00           C
ATOM  11211  O21 POPE  163       9.362  59.497  78.625  1.00  0.00           O
ATOM  11212  C21 POPE  163       9.902  58.647  77.757  1.00  0.00           C
ATOM  11213  O22 POPE  163      10.232  57.496  77.977  1.00  0.00           O
ATOM  11214  C22 POPE  163      10.072  59.347  76.396  1.00  0.00           C
ATOM  11217  C3  POPE  163       7.942  59.547  80.667  1.00  0.00           C
ATOM  11220  O31 POPE  163       6.782  59.227  79.886  1.00  0.00           O
ATOM  11221  C31 POPE  163       6.002  60.207  79.495  1.00  0.00           C
ATOM  11222  O32 POPE  163       5.952  61.337  79.966  1.00  0.00           O
ATOM  11223  C32 POPE  163       5.322  59.767  78.196  1.00  0.00           C
ATOM  11226  C23 POPE  163      10.722  58.437  75.316  1.00  0.00           C
ATOM  11229  C24 POPE  163       9.732  57.688  74.406  1.00  0.00           C
ATOM  11232  C25 POPE  163       9.432  58.466  73.126  1.00  0.00           C
ATOM  11235  C26 POPE  163       8.422  57.777  72.186  1.00  0.00           C
ATOM  11238  C27 POPE  163       7.982  58.687  71.026  1.00  0.00           C
ATOM  11241  C28 POPE  163       6.822  58.117  70.187  1.00  0.00           C
ATOM  11244  C29 POPE  163       7.272  56.957  69.326  1.00  0.00           C
ATOM  11246 0C21 POPE  163       7.332  56.937  67.977  1.00  0.00           C
ATOM  11248 1C21 POPE  163       6.942  58.057  67.047  1.00  0.00           C
ATOM  11251 2C21 POPE  163       8.122  58.977  66.686  1.00  0.00           C
ATOM  11254 3C21 POPE  163       9.302  58.257  65.996  1.00  0.00           C
ATOM  11257 4C21 POPE  163      10.282  59.258  65.376  1.00  0.00           C
ATOM  11260 5C21 POPE  163      11.492  58.627  64.676  1.00  0.00           C
ATOM  11263 6C21 POPE  163      12.462  57.907  65.636  1.00  0.00           C
ATOM  11266 7C21 POPE  163      13.872  57.777  65.066  1.00  0.00           C
ATOM  11269 8C21 POPE  163      14.832  56.997  65.977  1.00  0.00           C
ATOM  11273  C33 POPE  163       6.182  60.097  76.966  1.00  0.00           C
ATOM  11276  C34 POPE  163       5.442  59.757  75.666  1.00  0.00           C
ATOM  11279  C35 POPE  163       6.262  60.037  74.406  1.00  0.00           C
ATOM  11282  C36 POPE  163       6.842  61.457  74.396  1.00  0.00           C
ATOM  11285  C37 POPE  163       7.342  61.927  73.026  1.00  0.00           C
ATOM  11288  C38 POPE  163       8.062  63.268  73.146  1.00  0.00           C
ATOM  11291  C39 POPE  163       8.122  64.077  71.846  1.00  0.00           C
ATOM  11294 0C31 POPE  163       9.142  63.577  70.826  1.00  0.00           C
ATOM  11297 1C31 POPE  163       9.072  64.427  69.556  1.00  0.00           C
ATOM  11300 2C31 POPE  163      10.262  64.247  68.606  1.00  0.00           C
ATOM  11303 3C31 POPE  163      10.252  62.907  67.886  1.00  0.00           C
ATOM  11306 4C31 POPE  163      11.292  62.847  66.746  1.00  0.00           C
ATOM  11309 5C31 POPE  163      12.552  62.076  67.117  1.00  0.00           C
ATOM  11312 6C31 POPE  163      13.512  61.907  65.946  1.00  0.00           C
ATOM  11316  NH3 POPE  164      83.062   3.807  46.066  1.00  0.00           N
ATOM  11320  C12 POPE  164      82.692   3.977  44.606  1.00  0.00           C
ATOM  11323  C11 POPE  164      83.892   4.407  43.727  1.00  0.00           C
ATOM  11326  P   POPE  164      85.352   6.477  43.036  1.00  0.00           P
ATOM  11327  O13 POPE  164      86.072   5.457  42.276  1.00  0.00           O
ATOM  11328  O14 POPE  164      84.862   7.607  42.206  1.00  0.00           O
ATOM  11329  O11 POPE  164      86.352   7.077  44.116  1.00  0.00           O
ATOM  11330  O12 POPE  164      84.202   5.787  43.875  1.00  0.00           O
ATOM  11331  C1  POPE  164      85.882   7.847  45.226  1.00  0.00           C
ATOM  11334  C2  POPE  164      85.282   6.937  46.316  1.00  0.00           C
ATOM  11336  O21 POPE  164      85.002   7.717  47.486  1.00  0.00           O
ATOM  11337  C21 POPE  164      84.082   7.157  48.266  1.00  0.00           C
ATOM  11338  O22 POPE  164      83.392   6.197  47.957  1.00  0.00           O
ATOM  11339  C22 POPE  164      84.122   7.837  49.636  1.00  0.00           C
ATOM  11342  C3  POPE  164      86.212   5.727  46.666  1.00  0.00           C
ATOM  11345  O31 POPE  164      87.382   6.177  47.356  1.00  0.00           O
ATOM  11346  C31 POPE  164      88.572   6.037  46.796  1.00  0.00           C
ATOM  11347  O32 POPE  164      88.812   5.407  45.777  1.00  0.00           O
ATOM  11348  C32 POPE  164      89.612   6.777  47.646  1.00  0.00           C
ATOM  11351  C23 POPE  164      83.411   6.997  50.727  1.00  0.00           C
ATOM  11354  C24 POPE  164      83.852   7.337  52.156  1.00  0.00           C
ATOM  11357  C25 POPE  164      85.342   7.117  52.446  1.00  0.00           C
ATOM  11360  C26 POPE  164      85.632   6.977  53.946  1.00  0.00           C
ATOM  11363  C27 POPE  164      87.122   6.947  54.296  1.00  0.00           C
ATOM  11366  C28 POPE  164      87.412   6.677  55.785  1.00  0.00           C
ATOM  11369  C29 POPE  164      86.942   7.787  56.695  1.00  0.00           C
ATOM  11371 0C21 POPE  164      87.122   7.817  58.027  1.00  0.00           C
ATOM  11373 1C21 POPE  164      87.801   6.767  58.856  1.00  0.00           C
ATOM  11376 2C21 POPE  164      86.831   6.027  59.786  1.00  0.00           C
ATOM  11379 3C21 POPE  164      87.521   4.847  60.486  1.00  0.00           C
ATOM  11382 4C21 POPE  164      86.582   3.977  61.336  1.00  0.00           C
ATOM  11385 5C21 POPE  164      86.352   4.457  62.766  1.00  0.00           C
ATOM  11388 6C21 POPE  164      87.572   4.357  63.687  1.00  0.00           C
ATOM  11391 7C21 POPE  164      87.192   4.477  65.166  1.00  0.00           C
ATOM  11394 8C21 POPE  164      88.402   4.457  66.106  1.00  0.00           C
ATOM  11398  C33 POPE  164      89.292   6.907  49.166  1.00  0.00           C
ATOM  11401  C34 POPE  164      90.152   5.977  50.026  1.00  0.00           C
ATOM  11404  C35 POPE  164      89.882   6.117  51.526  1.00  0.00           C
ATOM  11407  C36 POPE  164      90.212   7.517  52.076  1.00  0.00           C
ATOM  11410  C37 POPE  164      91.172   7.507  53.277  1.00  0.00           C
ATOM  11413  C38 POPE  164      91.642   8.927  53.626  1.00  0.00           C
ATOM  11416  C39 POPE  164      92.682   8.967  54.757  1.00  0.00           C
ATOM  11419 0C31 POPE  164      92.072   8.817  56.157  1.00  0.00           C
ATOM  11422 1C31 POPE  164      93.052   9.197  57.276  1.00  0.00           C
ATOM  11425 2C31 POPE  164      92.332   9.647  58.556  1.00  0.00           C
ATOM  11428 3C31 POPE  164      93.081  10.717  59.386  1.00  0.00           C
ATOM  11431 4C31 POPE  164      93.271  12.067  58.667  1.00  0.00           C
ATOM  11434 5C31 POPE  164      93.992  13.107  59.527  1.00  0.00           C
ATOM  11437 6C31 POPE  164      94.022  14.497  58.886  1.00  0.00           C
ATOM  11441  NH3 POPE  165      75.102 103.407  82.577  1.00  0.00           N
ATOM  11445  C12 POPE  165      75.382 104.496  83.566  1.00  0.00           C
ATOM  11448  C11 POPE  165      74.212 105.487  83.695  1.00  0.00           C
ATOM  11451  P   POPE  165      71.962 105.706  84.986  1.00  0.00           P
ATOM  11452  O13 POPE  165      70.662 104.986  85.015  1.00  0.00           O
ATOM  11453  O14 POPE  165      72.592 106.166  86.246  1.00  0.00           O
ATOM  11454  O11 POPE  165      71.802 106.978  84.055  1.00  0.00           O
ATOM  11455  O12 POPE  165      73.012 104.846  84.156  1.00  0.00           O
ATOM  11456  C1  POPE  165      70.702 107.217  83.176  1.00  0.00           C
ATOM  11459  C2  POPE  165      70.962 106.757  81.707  1.00  0.00           C
ATOM  11461  O21 POPE  165      70.012 107.388  80.837  1.00  0.00           O
ATOM  11462  C21 POPE  165      70.372 108.566  80.336  1.00  0.00           C
ATOM  11463  O22 POPE  165      71.422 109.148  80.566  1.00  0.00           O
ATOM  11464  C22 POPE  165      69.282 108.987  79.326  1.00  0.00           C
ATOM  11467  C3  POPE  165      70.822 105.217  81.546  1.00  0.00           C
ATOM  11470  O31 POPE  165      71.052 104.807  80.176  1.00  0.00           O
ATOM  11471  C31 POPE  165      72.271 104.338  79.917  1.00  0.00           C
ATOM  11472  O32 POPE  165      73.122 104.036  80.725  1.00  0.00           O
ATOM  11473  C32 POPE  165      72.472 104.207  78.396  1.00  0.00           C
ATOM  11476  C23 POPE  165      69.812 109.536  77.977  1.00  0.00           C
ATOM  11479  C24 POPE  165      68.732 109.577  76.867  1.00  0.00           C
ATOM  11482  C25 POPE  165      68.662 108.337  75.956  1.00  0.00           C
ATOM  11485  C26 POPE  165      68.002 108.596  74.587  1.00  0.00           C
ATOM  11488  C27 POPE  165      67.982 107.357  73.667  1.00  0.00           C
ATOM  11491  C28 POPE  165      67.472 107.637  72.227  1.00  0.00           C
ATOM  11494  C29 POPE  165      68.362 108.596  71.466  1.00  0.00           C
ATOM  11496 0C21 POPE  165      69.002 108.386  70.296  1.00  0.00           C
ATOM  11498 1C21 POPE  165      68.942 107.167  69.416  1.00  0.00           C
ATOM  11501 2C21 POPE  165      70.262 106.357  69.376  1.00  0.00           C
ATOM  11504 3C21 POPE  165      71.512 107.206  69.106  1.00  0.00           C
ATOM  11507 4C21 POPE  165      72.752 106.367  68.726  1.00  0.00           C
ATOM  11510 5C21 POPE  165      74.022 107.227  68.617  1.00  0.00           C
ATOM  11513 6C21 POPE  165      75.172 106.516  67.876  1.00  0.00           C
ATOM  11516 7C21 POPE  165      76.462 107.346  67.856  1.00  0.00           C
ATOM  11519 8C21 POPE  165      77.542 106.786  66.926  1.00  0.00           C
ATOM  11523  C33 POPE  165      73.632 105.096  77.876  1.00  0.00           C
ATOM  11526  C34 POPE  165      73.752 105.188  76.346  1.00  0.00           C
ATOM  11529  C35 POPE  165      72.682 106.066  75.675  1.00  0.00           C
ATOM  11532  C36 POPE  165      72.972 106.317  74.186  1.00  0.00           C
ATOM  11535  C37 POPE  165      72.132 107.467  73.586  1.00  0.00           C
ATOM  11538  C38 POPE  165      72.612 108.857  74.036  1.00  0.00           C
ATOM  11541  C39 POPE  165      73.732 109.456  73.166  1.00  0.00           C
ATOM  11544 0C31 POPE  165      73.192 110.137  71.906  1.00  0.00           C
ATOM  11547 1C31 POPE  165      74.292 110.706  70.996  1.00  0.00           C
ATOM  11550 2C31 POPE  165      73.712 111.427  69.776  1.00  0.00           C
ATOM  11553 3C31 POPE  165      74.762 112.118  68.896  1.00  0.00           C
ATOM  11556 4C31 POPE  165      75.712 111.126  68.196  1.00  0.00           C
ATOM  11559 5C31 POPE  165      76.652 111.838  67.206  1.00  0.00           C
ATOM  11562 6C31 POPE  165      77.652 110.898  66.526  1.00  0.00           C
ATOM  11566  NH3 POPE  166      90.841  94.997  84.086  1.00  0.00           N
ATOM  11570  C12 POPE  166      89.752  94.986  85.106  1.00  0.00           C
ATOM  11573  C11 POPE  166      89.552  93.596  85.725  1.00  0.00           C
ATOM  11576  P   POPE  166      87.192  94.058  86.766  1.00  0.00           P
ATOM  11577  O13 POPE  166      86.402  93.027  87.466  1.00  0.00           O
ATOM  11578  O14 POPE  166      86.992  95.466  87.157  1.00  0.00           O
ATOM  11579  O11 POPE  166      86.802  93.927  85.247  1.00  0.00           O
ATOM  11580  O12 POPE  166      88.722  93.677  86.876  1.00  0.00           O
ATOM  11581  C1  POPE  166      85.472  94.298  84.846  1.00  0.00           C
ATOM  11584  C2  POPE  166      85.182  93.717  83.447  1.00  0.00           C
ATOM  11586  O21 POPE  166      85.782  94.636  82.526  1.00  0.00           O
ATOM  11587  C21 POPE  166      86.202  94.097  81.416  1.00  0.00           C
ATOM  11588  O22 POPE  166      86.032  92.948  81.055  1.00  0.00           O
ATOM  11589  C22 POPE  166      87.052  95.156  80.706  1.00  0.00           C
ATOM  11592  C3  POPE  166      83.672  93.557  83.116  1.00  0.00           C
ATOM  11595  O31 POPE  166      83.481  92.416  82.255  1.00  0.00           O
ATOM  11596  C31 POPE  166      82.672  91.467  82.696  1.00  0.00           C
ATOM  11597  O32 POPE  166      82.002  91.516  83.706  1.00  0.00           O
ATOM  11598  C32 POPE  166      82.822  90.227  81.816  1.00  0.00           C
ATOM  11601  C23 POPE  166      87.602  94.687  79.346  1.00  0.00           C
ATOM  11604  C24 POPE  166      86.522  94.667  78.266  1.00  0.00           C
ATOM  11607  C25 POPE  166      87.021  94.008  76.975  1.00  0.00           C
ATOM  11610  C26 POPE  166      85.992  94.107  75.846  1.00  0.00           C
ATOM  11613  C27 POPE  166      86.132  95.408  75.036  1.00  0.00           C
ATOM  11616  C28 POPE  166      85.042  95.536  73.956  1.00  0.00           C
ATOM  11619  C29 POPE  166      85.472  96.438  72.816  1.00  0.00           C
ATOM  11621 0C21 POPE  166      84.982  97.637  72.476  1.00  0.00           C
ATOM  11623 1C21 POPE  166      83.872  98.377  73.187  1.00  0.00           C
ATOM  11626 2C21 POPE  166      84.202  99.816  73.617  1.00  0.00           C
ATOM  11629 3C21 POPE  166      84.462 100.786  72.456  1.00  0.00           C
ATOM  11632 4C21 POPE  166      84.642 102.227  72.956  1.00  0.00           C
ATOM  11635 5C21 POPE  166      85.021 103.197  71.826  1.00  0.00           C
ATOM  11638 6C21 POPE  166      85.182 104.636  72.305  1.00  0.00           C
ATOM  11641 7C21 POPE  166      85.552 105.588  71.156  1.00  0.00           C
ATOM  11644 8C21 POPE  166      85.682 107.057  71.587  1.00  0.00           C
ATOM  11648  C33 POPE  166      81.902  90.207  80.576  1.00  0.00           C
ATOM  11651  C34 POPE  166      82.312  91.278  79.556  1.00  0.00           C
ATOM  11654  C35 POPE  166      81.682  91.157  78.156  1.00  0.00           C
ATOM  11657  C36 POPE  166      81.992  89.888  77.356  1.00  0.00           C
ATOM  11660  C37 POPE  166      81.622  90.096  75.876  1.00  0.00           C
ATOM  11663  C38 POPE  166      81.752  88.837  74.996  1.00  0.00           C
ATOM  11666  C39 POPE  166      80.662  87.766  75.226  1.00  0.00           C
ATOM  11669 0C31 POPE  166      79.232  88.267  74.956  1.00  0.00           C
ATOM  11672 1C31 POPE  166      78.152  87.217  75.246  1.00  0.00           C
ATOM  11675 2C31 POPE  166      78.102  86.066  74.236  1.00  0.00           C
ATOM  11678 3C31 POPE  166      76.932  85.087  74.446  1.00  0.00           C
ATOM  11681 4C31 POPE  166      75.572  85.797  74.596  1.00  0.00           C
ATOM  11684 5C31 POPE  166      74.382  84.846  74.416  1.00  0.00           C
ATOM  11687 6C31 POPE  166      73.032  85.536  74.626  1.00  0.00           C
ATOM  11691  NH3 POPE  167      44.792  98.377  43.297  1.00  0.00           N
ATOM  11695  C12 POPE  167      46.082  98.007  42.617  1.00  0.00           C
ATOM  11698  C11 POPE  167      46.292  98.736  41.266  1.00  0.00           C
ATOM  11701  P   POPE  167      48.082 100.697  41.476  1.00  0.00           P
ATOM  11702  O13 POPE  167      48.002 102.157  41.646  1.00  0.00           O
ATOM  11703  O14 POPE  167      48.882 100.188  40.346  1.00  0.00           O
ATOM  11704  O11 POPE  167      48.532 100.016  42.846  1.00  0.00           O
ATOM  11705  O12 POPE  167      46.592 100.126  41.426  1.00  0.00           O
ATOM  11706  C1  POPE  167      49.232 100.767  43.847  1.00  0.00           C
ATOM  11709  C2  POPE  167      48.282 101.317  44.956  1.00  0.00           C
ATOM  11711  O21 POPE  167      49.052 101.578  46.136  1.00  0.00           O
ATOM  11712  C21 POPE  167      49.092 102.828  46.516  1.00  0.00           C
ATOM  11713  O22 POPE  167      48.732 103.797  45.876  1.00  0.00           O
ATOM  11714  C22 POPE  167      49.812 102.867  47.866  1.00  0.00           C
ATOM  11717  C3  POPE  167      47.212 100.266  45.326  1.00  0.00           C
ATOM  11720  O31 POPE  167      46.522 100.566  46.566  1.00  0.00           O
ATOM  11721  C31 POPE  167      45.402  99.876  46.707  1.00  0.00           C
ATOM  11722  O32 POPE  167      44.942  99.127  45.847  1.00  0.00           O
ATOM  11723  C32 POPE  167      44.822 100.016  48.116  1.00  0.00           C
ATOM  11726  C23 POPE  167      48.902 102.497  49.046  1.00  0.00           C
ATOM  11729  C24 POPE  167      49.552 102.817  50.406  1.00  0.00           C
ATOM  11732  C25 POPE  167      48.642 102.486  51.586  1.00  0.00           C
ATOM  11735  C26 POPE  167      48.912 103.346  52.836  1.00  0.00           C
ATOM  11738  C27 POPE  167      50.282 103.188  53.496  1.00  0.00           C
ATOM  11741  C28 POPE  167      50.512 101.777  54.066  1.00  0.00           C
ATOM  11744  C29 POPE  167      51.622 101.816  55.076  1.00  0.00           C
ATOM  11746 0C21 POPE  167      52.002 100.797  55.856  1.00  0.00           C
ATOM  11748 1C21 POPE  167      51.382  99.417  55.896  1.00  0.00           C
ATOM  11751 2C21 POPE  167      51.262  98.946  57.356  1.00  0.00           C
ATOM  11754 3C21 POPE  167      50.332  99.827  58.196  1.00  0.00           C
ATOM  11757 4C21 POPE  167      50.292  99.447  59.687  1.00  0.00           C
ATOM  11760 5C21 POPE  167      50.402 100.676  60.597  1.00  0.00           C
ATOM  11763 6C21 POPE  167      49.932 100.398  62.027  1.00  0.00           C
ATOM  11766 7C21 POPE  167      50.412 101.477  63.007  1.00  0.00           C
ATOM  11769 8C21 POPE  167      50.072 101.138  64.456  1.00  0.00           C
ATOM  11773  C33 POPE  167      45.162  98.766  48.966  1.00  0.00           C
ATOM  11776  C34 POPE  167      44.202  98.498  50.125  1.00  0.00           C
ATOM  11779  C35 POPE  167      44.382  97.057  50.646  1.00  0.00           C
ATOM  11782  C36 POPE  167      43.512  96.667  51.847  1.00  0.00           C
ATOM  11785  C37 POPE  167      43.662  95.168  52.176  1.00  0.00           C
ATOM  11788  C38 POPE  167      42.822  94.706  53.386  1.00  0.00           C
ATOM  11791  C39 POPE  167      43.422  95.096  54.736  1.00  0.00           C
ATOM  11794 0C31 POPE  167      42.392  95.716  55.696  1.00  0.00           C
ATOM  11797 1C31 POPE  167      42.952  96.007  57.097  1.00  0.00           C
ATOM  11800 2C31 POPE  167      43.082  94.757  57.976  1.00  0.00           C
ATOM  11803 3C31 POPE  167      43.532  95.087  59.405  1.00  0.00           C
ATOM  11806 4C31 POPE  167      43.412  93.887  60.356  1.00  0.00           C
ATOM  11809 5C31 POPE  167      43.742  94.267  61.806  1.00  0.00           C
ATOM  11812 6C31 POPE  167      43.692  93.076  62.776  1.00  0.00           C
ATOM  11816  NH3 POPE  168      58.662   2.587  43.556  1.00  0.00           N
ATOM  11820  C12 POPE  168      59.172   3.827  42.856  1.00  0.00           C
ATOM  11823  C11 POPE  168      60.702   3.957  42.927  1.00  0.00           C
ATOM  11826  P   POPE  168      62.182   1.927  43.617  1.00  0.00           P
ATOM  11827  O13 POPE  168      62.532   0.607  43.036  1.00  0.00           O
ATOM  11828  O14 POPE  168      63.272   2.747  44.146  1.00  0.00           O
ATOM  11829  O11 POPE  168      61.072   1.777  44.736  1.00  0.00           O
ATOM  11830  O12 POPE  168      61.372   2.747  42.526  1.00  0.00           O
ATOM  11831  C1  POPE  168      61.412   1.087  45.946  1.00  0.00           C
ATOM  11834  C2  POPE  168      60.982  -0.413  45.876  1.00  0.00           C
ATOM  11836  O21 POPE  168      59.932  -0.686  46.806  1.00  0.00           O
ATOM  11837  C21 POPE  168      58.752  -0.153  46.516  1.00  0.00           C
ATOM  11838  O22 POPE  168      58.532   0.587  45.567  1.00  0.00           O
ATOM  11839  C22 POPE  168      57.722  -0.556  47.576  1.00  0.00           C
ATOM  11842  C3  POPE  168      62.192  -1.396  46.096  1.00  0.00           C
ATOM  11845  O31 POPE  168      62.052  -2.306  47.196  1.00  0.00           O
ATOM  11846  C31 POPE  168      62.442  -2.046  48.446  1.00  0.00           C
ATOM  11847  O32 POPE  168      62.272  -2.826  49.376  1.00  0.00           O
ATOM  11848  C32 POPE  168      63.162  -0.706  48.636  1.00  0.00           C
ATOM  11851  C23 POPE  168      58.302  -1.276  48.816  1.00  0.00           C
ATOM  11854  C24 POPE  168      59.242  -0.413  49.667  1.00  0.00           C
ATOM  11857  C25 POPE  168      58.902  -0.403  51.166  1.00  0.00           C
ATOM  11860  C26 POPE  168      57.642   0.407  51.496  1.00  0.00           C
ATOM  11863  C27 POPE  168      57.352   0.437  53.006  1.00  0.00           C
ATOM  11866  C28 POPE  168      56.082   1.227  53.376  1.00  0.00           C
ATOM  11869  C29 POPE  168      54.802   0.517  53.027  1.00  0.00           C
ATOM  11871 0C21 POPE  168      53.732   0.377  53.816  1.00  0.00           C
ATOM  11873 1C21 POPE  168      53.582   0.967  55.196  1.00  0.00           C
ATOM  11876 2C21 POPE  168      53.382   2.497  55.146  1.00  0.00           C
ATOM  11879 3C21 POPE  168      53.202   3.117  56.536  1.00  0.00           C
ATOM  11882 4C21 POPE  168      53.062   4.647  56.456  1.00  0.00           C
ATOM  11885 5C21 POPE  168      52.972   5.327  57.836  1.00  0.00           C
ATOM  11888 6C21 POPE  168      51.672   5.047  58.596  1.00  0.00           C
ATOM  11891 7C21 POPE  168      51.622   5.797  59.926  1.00  0.00           C
ATOM  11894 8C21 POPE  168      50.362   5.537  60.746  1.00  0.00           C
ATOM  11898  C33 POPE  168      63.642  -0.546  50.097  1.00  0.00           C
ATOM  11901  C34 POPE  168      64.042   0.897  50.427  1.00  0.00           C
ATOM  11904  C35 POPE  168      64.312   1.117  51.926  1.00  0.00           C
ATOM  11907  C36 POPE  168      65.592   0.437  52.446  1.00  0.00           C
ATOM  11910  C37 POPE  168      65.862   0.807  53.917  1.00  0.00           C
ATOM  11913  C38 POPE  168      67.192   0.257  54.477  1.00  0.00           C
ATOM  11916  C39 POPE  168      67.222  -1.266  54.576  1.00  0.00           C
ATOM  11919 0C31 POPE  168      68.521  -1.826  55.167  1.00  0.00           C
ATOM  11922 1C31 POPE  168      68.782  -1.416  56.625  1.00  0.00           C
ATOM  11925 2C31 POPE  168      69.932  -2.226  57.257  1.00  0.00           C
ATOM  11928 3C31 POPE  168      70.272  -1.786  58.687  1.00  0.00           C
ATOM  11931 4C31 POPE  168      71.232  -2.776  59.376  1.00  0.00           C
ATOM  11934 5C31 POPE  168      71.752  -2.276  60.727  1.00  0.00           C
ATOM  11937 6C31 POPE  168      72.592  -3.316  61.476  1.00  0.00           C
ATOM  11941  NH3 POPE  169      14.442  50.347  43.306  1.00  0.00           N
ATOM  11945  C12 POPE  169      14.382  48.977  42.676  1.00  0.00           C
ATOM  11948  C11 POPE  169      15.292  48.717  41.456  1.00  0.00           C
ATOM  11951  P   POPE  169      16.562  46.547  40.597  1.00  0.00           P
ATOM  11952  O13 POPE  169      16.202  45.118  40.436  1.00  0.00           O
ATOM  11953  O14 POPE  169      16.992  47.267  39.376  1.00  0.00           O
ATOM  11954  O11 POPE  169      17.682  46.647  41.707  1.00  0.00           O
ATOM  11955  O12 POPE  169      15.352  47.307  41.257  1.00  0.00           O
ATOM  11956  C1  POPE  169      17.472  46.966  43.087  1.00  0.00           C
ATOM  11959  C2  POPE  169      16.482  46.017  43.806  1.00  0.00           C
ATOM  11961  O21 POPE  169      15.802  46.707  44.876  1.00  0.00           O
ATOM  11962  C21 POPE  169      16.152  46.527  46.126  1.00  0.00           C
ATOM  11963  O22 POPE  169      17.212  46.047  46.516  1.00  0.00           O
ATOM  11964  C22 POPE  169      15.042  47.017  47.056  1.00  0.00           C
ATOM  11967  C3  POPE  169      17.132  44.627  44.136  1.00  0.00           C
ATOM  11970  O31 POPE  169      16.192  43.787  44.826  1.00  0.00           O
ATOM  11971  C31 POPE  169      16.602  42.757  45.587  1.00  0.00           C
ATOM  11972  O32 POPE  169      15.902  42.247  46.437  1.00  0.00           O
ATOM  11973  C32 POPE  169      17.992  42.267  45.196  1.00  0.00           C
ATOM  11976  C23 POPE  169      15.242  46.558  48.517  1.00  0.00           C
ATOM  11979  C24 POPE  169      14.042  46.877  49.436  1.00  0.00           C
ATOM  11982  C25 POPE  169      13.772  48.377  49.656  1.00  0.00           C
ATOM  11985  C26 POPE  169      14.892  49.147  50.366  1.00  0.00           C
ATOM  11988  C27 POPE  169      15.132  48.687  51.806  1.00  0.00           C
ATOM  11991  C28 POPE  169      16.132  49.576  52.576  1.00  0.00           C
ATOM  11994  C29 POPE  169      15.632  50.977  52.816  1.00  0.00           C
ATOM  11996 0C21 POPE  169      14.952  51.397  53.896  1.00  0.00           C
ATOM  11998 1C21 POPE  169      14.532  50.527  55.056  1.00  0.00           C
ATOM  12001 2C21 POPE  169      15.462  50.716  56.266  1.00  0.00           C
ATOM  12004 3C21 POPE  169      15.002  49.877  57.466  1.00  0.00           C
ATOM  12007 4C21 POPE  169      15.912  50.077  58.676  1.00  0.00           C
ATOM  12010 5C21 POPE  169      15.482  49.247  59.896  1.00  0.00           C
ATOM  12013 6C21 POPE  169      14.152  49.687  60.515  1.00  0.00           C
ATOM  12016 7C21 POPE  169      13.842  48.957  61.835  1.00  0.00           C
ATOM  12019 8C21 POPE  169      12.612  49.517  62.547  1.00  0.00           C
ATOM  12023  C33 POPE  169      18.222  40.786  45.556  1.00  0.00           C
ATOM  12026  C34 POPE  169      18.522  40.508  47.035  1.00  0.00           C
ATOM  12029  C35 POPE  169      19.942  40.867  47.507  1.00  0.00           C
ATOM  12032  C36 POPE  169      20.372  40.007  48.716  1.00  0.00           C
ATOM  12035  C37 POPE  169      21.572  40.567  49.496  1.00  0.00           C
ATOM  12038  C38 POPE  169      22.052  39.597  50.585  1.00  0.00           C
ATOM  12041  C39 POPE  169      22.842  40.267  51.716  1.00  0.00           C
ATOM  12044 0C31 POPE  169      24.302  40.627  51.367  1.00  0.00           C
ATOM  12047 1C31 POPE  169      24.982  41.376  52.526  1.00  0.00           C
ATOM  12050 2C31 POPE  169      26.512  41.427  52.456  1.00  0.00           C
ATOM  12053 3C31 POPE  169      27.172  40.058  52.676  1.00  0.00           C
ATOM  12056 4C31 POPE  169      28.652  40.167  53.067  1.00  0.00           C
ATOM  12059 5C31 POPE  169      29.342  38.808  53.227  1.00  0.00           C
ATOM  12062 6C31 POPE  169      30.732  38.907  53.867  1.00  0.00           C
ATOM  12066  NH3 POPE  170      46.322  51.627  40.785  1.00  0.00           N
ATOM  12070  C12 POPE  170      46.742  51.758  39.356  1.00  0.00           C
ATOM  12073  C11 POPE  170      45.742  52.647  38.626  1.00  0.00           C
ATOM  12076  P   POPE  170      44.542  54.417  40.167  1.00  0.00           P
ATOM  12077  O13 POPE  170      44.262  55.856  39.937  1.00  0.00           O
ATOM  12078  O14 POPE  170      43.422  53.457  40.176  1.00  0.00           O
ATOM  12079  O11 POPE  170      45.262  54.217  41.557  1.00  0.00           O
ATOM  12080  O12 POPE  170      45.712  53.938  39.226  1.00  0.00           O
ATOM  12081  C1  POPE  170      44.522  54.398  42.776  1.00  0.00           C
ATOM  12084  C2  POPE  170      44.912  53.317  43.816  1.00  0.00           C
ATOM  12086  O21 POPE  170      44.032  53.466  44.937  1.00  0.00           O
ATOM  12087  C21 POPE  170      43.902  52.457  45.777  1.00  0.00           C
ATOM  12088  O22 POPE  170      44.502  51.397  45.746  1.00  0.00           O
ATOM  12089  C22 POPE  170      42.842  52.837  46.817  1.00  0.00           C
ATOM  12092  C3  POPE  170      46.412  53.477  44.177  1.00  0.00           C
ATOM  12095  O31 POPE  170      46.792  52.688  45.316  1.00  0.00           O
ATOM  12096  C31 POPE  170      48.052  52.777  45.676  1.00  0.00           C
ATOM  12097  O32 POPE  170      48.912  53.427  45.106  1.00  0.00           O
ATOM  12098  C32 POPE  170      48.272  51.877  46.876  1.00  0.00           C
ATOM  12101  C23 POPE  170      42.382  51.667  47.716  1.00  0.00           C
ATOM  12104  C24 POPE  170      41.112  52.036  48.476  1.00  0.00           C
ATOM  12107  C25 POPE  170      40.602  50.957  49.436  1.00  0.00           C
ATOM  12110  C26 POPE  170      41.362  50.917  50.766  1.00  0.00           C
ATOM  12113  C27 POPE  170      40.672  49.996  51.796  1.00  0.00           C
ATOM  12116  C28 POPE  170      41.392  49.926  53.167  1.00  0.00           C
ATOM  12119  C29 POPE  170      41.402  51.267  53.847  1.00  0.00           C
ATOM  12121 0C21 POPE  170      41.012  51.558  55.097  1.00  0.00           C
ATOM  12123 1C21 POPE  170      40.462  50.627  56.146  1.00  0.00           C
ATOM  12126 2C21 POPE  170      39.742  51.368  57.296  1.00  0.00           C
ATOM  12129 3C21 POPE  170      40.692  52.227  58.146  1.00  0.00           C
ATOM  12132 4C21 POPE  170      40.012  52.837  59.376  1.00  0.00           C
ATOM  12135 5C21 POPE  170      40.962  53.787  60.136  1.00  0.00           C
ATOM  12138 6C21 POPE  170      40.292  54.427  61.367  1.00  0.00           C
ATOM  12141 7C21 POPE  170      41.182  55.467  62.047  1.00  0.00           C
ATOM  12144 8C21 POPE  170      40.502  56.147  63.236  1.00  0.00           C
ATOM  12148  C33 POPE  170      48.262  52.647  48.215  1.00  0.00           C
ATOM  12151  C34 POPE  170      47.902  51.707  49.376  1.00  0.00           C
ATOM  12154  C35 POPE  170      48.192  52.227  50.797  1.00  0.00           C
ATOM  12157  C36 POPE  170      47.482  53.536  51.187  1.00  0.00           C
ATOM  12160  C37 POPE  170      47.892  54.017  52.586  1.00  0.00           C
ATOM  12163  C38 POPE  170      47.262  55.367  52.986  1.00  0.00           C
ATOM  12166  C39 POPE  170      47.502  55.677  54.477  1.00  0.00           C
ATOM  12169 0C31 POPE  170      46.862  56.977  54.966  1.00  0.00           C
ATOM  12172 1C31 POPE  170      46.502  56.917  56.466  1.00  0.00           C
ATOM  12175 2C31 POPE  170      46.002  58.257  57.035  1.00  0.00           C
ATOM  12178 3C31 POPE  170      44.512  58.536  56.806  1.00  0.00           C
ATOM  12181 4C31 POPE  170      43.572  57.947  57.866  1.00  0.00           C
ATOM  12184 5C31 POPE  170      42.102  58.286  57.556  1.00  0.00           C
ATOM  12187 6C31 POPE  170      41.092  57.566  58.446  1.00  0.00           C
ATOM  12191  NH3 POPE  171      25.512  36.187  80.756  1.00  0.00           N
ATOM  12195  C12 POPE  171      25.032  36.057  82.167  1.00  0.00           C
ATOM  12198  C11 POPE  171      24.052  34.867  82.297  1.00  0.00           C
ATOM  12201  P   POPE  171      22.302  34.677  80.336  1.00  0.00           P
ATOM  12202  O13 POPE  171      22.662  33.247  80.196  1.00  0.00           O
ATOM  12203  O14 POPE  171      20.862  35.037  80.247  1.00  0.00           O
ATOM  12204  O11 POPE  171      23.202  35.617  79.425  1.00  0.00           O
ATOM  12205  O12 POPE  171      22.772  35.207  81.747  1.00  0.00           O
ATOM  12206  C1  POPE  171      23.622  35.187  78.126  1.00  0.00           C
ATOM  12209  C2  POPE  171      23.382  36.287  77.056  1.00  0.00           C
ATOM  12211  O21 POPE  171      23.742  35.707  75.777  1.00  0.00           O
ATOM  12212  C21 POPE  171      22.782  35.757  74.867  1.00  0.00           C
ATOM  12213  O22 POPE  171      21.642  36.127  75.057  1.00  0.00           O
ATOM  12214  C22 POPE  171      23.342  35.397  73.486  1.00  0.00           C
ATOM  12217  C3  POPE  171      24.232  37.576  77.266  1.00  0.00           C
ATOM  12220  O31 POPE  171      24.302  38.317  76.026  1.00  0.00           O
ATOM  12221  C31 POPE  171      25.202  39.297  75.977  1.00  0.00           C
ATOM  12222  O32 POPE  171      25.602  39.947  76.925  1.00  0.00           O
ATOM  12223  C32 POPE  171      25.612  39.466  74.507  1.00  0.00           C
ATOM  12226  C23 POPE  171      22.532  36.137  72.406  1.00  0.00           C
ATOM  12229  C24 POPE  171      23.082  35.977  70.977  1.00  0.00           C
ATOM  12232  C25 POPE  171      22.362  34.917  70.125  1.00  0.00           C
ATOM  12235  C26 POPE  171      23.342  33.847  69.667  1.00  0.00           C
ATOM  12238  C27 POPE  171      22.922  33.058  68.426  1.00  0.00           C
ATOM  12241  C28 POPE  171      24.062  32.157  67.926  1.00  0.00           C
ATOM  12244  C29 POPE  171      23.682  31.578  66.587  1.00  0.00           C
ATOM  12246 0C21 POPE  171      23.602  30.287  66.216  1.00  0.00           C
ATOM  12248 1C21 POPE  171      23.912  29.087  67.066  1.00  0.00           C
ATOM  12251 2C21 POPE  171      24.902  28.127  66.386  1.00  0.00           C
ATOM  12254 3C21 POPE  171      25.332  27.007  67.336  1.00  0.00           C
ATOM  12257 4C21 POPE  171      26.492  26.157  66.806  1.00  0.00           C
ATOM  12260 5C21 POPE  171      27.052  25.257  67.916  1.00  0.00           C
ATOM  12263 6C21 POPE  171      28.132  24.287  67.437  1.00  0.00           C
ATOM  12266 7C21 POPE  171      28.222  23.047  68.326  1.00  0.00           C
ATOM  12269 8C21 POPE  171      29.262  22.037  67.856  1.00  0.00           C
ATOM  12273  C33 POPE  171      26.782  40.447  74.246  1.00  0.00           C
ATOM  12276  C34 POPE  171      27.512  40.126  72.926  1.00  0.00           C
ATOM  12279  C35 POPE  171      28.302  41.207  72.176  1.00  0.00           C
ATOM  12282  C36 POPE  171      28.692  40.677  70.777  1.00  0.00           C
ATOM  12285  C37 POPE  171      29.502  41.657  69.917  1.00  0.00           C
ATOM  12288  C38 POPE  171      29.482  41.298  68.407  1.00  0.00           C
ATOM  12291  C39 POPE  171      30.252  40.027  68.047  1.00  0.00           C
ATOM  12294 0C31 POPE  171      30.212  39.687  66.546  1.00  0.00           C
ATOM  12297 1C31 POPE  171      31.472  38.938  66.076  1.00  0.00           C
ATOM  12300 2C31 POPE  171      31.372  38.287  64.687  1.00  0.00           C
ATOM  12303 3C31 POPE  171      32.642  37.517  64.306  1.00  0.00           C
ATOM  12306 4C31 POPE  171      32.512  36.667  63.027  1.00  0.00           C
ATOM  12309 5C31 POPE  171      33.752  35.787  62.766  1.00  0.00           C
ATOM  12312 6C31 POPE  171      33.632  34.857  61.556  1.00  0.00           C
ATOM  12316  NH3 POPE  172     101.862 122.987  41.856  1.00  0.00           N
ATOM  12320  C12 POPE  172     100.802 122.276  41.046  1.00  0.00           C
ATOM  12323  C11 POPE  172     101.362 120.967  40.476  1.00  0.00           C
ATOM  12326  P   POPE  172     101.312 118.806  42.016  1.00  0.00           P
ATOM  12327  O13 POPE  172      99.852 118.927  42.216  1.00  0.00           O
ATOM  12328  O14 POPE  172     101.842 117.656  41.257  1.00  0.00           O
ATOM  12329  O11 POPE  172     101.971 118.787  43.456  1.00  0.00           O
ATOM  12330  O12 POPE  172     101.942 120.177  41.507  1.00  0.00           O
ATOM  12331  C1  POPE  172     101.942 119.956  44.296  1.00  0.00           C
ATOM  12334  C2  POPE  172     102.152 119.557  45.785  1.00  0.00           C
ATOM  12336  O21 POPE  172     101.842 120.697  46.616  1.00  0.00           O
ATOM  12337  C21 POPE  172     101.462 120.377  47.856  1.00  0.00           C
ATOM  12338  O22 POPE  172     101.402 119.247  48.306  1.00  0.00           O
ATOM  12339  C22 POPE  172     100.902 121.617  48.576  1.00  0.00           C
ATOM  12342  C3  POPE  172     103.612 119.046  45.996  1.00  0.00           C
ATOM  12345  O31 POPE  172     103.742 118.076  47.056  1.00  0.00           O
ATOM  12346  C31 POPE  172     103.692 116.807  46.666  1.00  0.00           C
ATOM  12347  O32 POPE  172     103.542 116.438  45.517  1.00  0.00           O
ATOM  12348  C32 POPE  172     103.992 115.856  47.826  1.00  0.00           C
ATOM  12351  C23 POPE  172     101.422 121.896  50.016  1.00  0.00           C
ATOM  12354  C24 POPE  172     100.301 122.447  50.926  1.00  0.00           C
ATOM  12357  C25 POPE  172     100.682 123.587  51.876  1.00  0.00           C
ATOM  12360  C26 POPE  172      99.462 124.307  52.496  1.00  0.00           C
ATOM  12363  C27 POPE  172      98.642 123.407  53.437  1.00  0.00           C
ATOM  12366  C28 POPE  172      97.342 124.027  53.996  1.00  0.00           C
ATOM  12369  C29 POPE  172      96.642 123.048  54.916  1.00  0.00           C
ATOM  12371 0C21 POPE  172      96.182 123.267  56.157  1.00  0.00           C
ATOM  12373 1C21 POPE  172      96.192 124.566  56.917  1.00  0.00           C
ATOM  12376 2C21 POPE  172      97.292 124.657  57.996  1.00  0.00           C
ATOM  12379 3C21 POPE  172      97.012 123.857  59.277  1.00  0.00           C
ATOM  12382 4C21 POPE  172      98.081 124.137  60.346  1.00  0.00           C
ATOM  12385 5C21 POPE  172      97.832 123.456  61.707  1.00  0.00           C
ATOM  12388 6C21 POPE  172      98.842 123.946  62.757  1.00  0.00           C
ATOM  12391 7C21 POPE  172      98.672 123.307  64.136  1.00  0.00           C
ATOM  12394 8C21 POPE  172      99.672 123.827  65.166  1.00  0.00           C
ATOM  12398  C33 POPE  172     102.912 115.786  48.926  1.00  0.00           C
ATOM  12401  C34 POPE  172     103.472 115.266  50.257  1.00  0.00           C
ATOM  12404  C35 POPE  172     103.062 116.177  51.417  1.00  0.00           C
ATOM  12407  C36 POPE  172     103.822 115.947  52.726  1.00  0.00           C
ATOM  12410  C37 POPE  172     103.372 114.706  53.507  1.00  0.00           C
ATOM  12413  C38 POPE  172     104.042 114.566  54.896  1.00  0.00           C
ATOM  12416  C39 POPE  172     103.862 115.816  55.777  1.00  0.00           C
ATOM  12419 0C31 POPE  172     104.382 115.646  57.206  1.00  0.00           C
ATOM  12422 1C31 POPE  172     104.282 116.966  57.986  1.00  0.00           C
ATOM  12425 2C31 POPE  172     104.792 116.917  59.436  1.00  0.00           C
ATOM  12428 3C31 POPE  172     106.282 116.536  59.527  1.00  0.00           C
ATOM  12431 4C31 POPE  172     106.912 116.926  60.876  1.00  0.00           C
ATOM  12434 5C31 POPE  172     108.402 116.597  60.926  1.00  0.00           C
ATOM  12437 6C31 POPE  172     109.182 117.437  61.936  1.00  0.00           C
ATOM  12441  NH3 POPE  173      98.472  79.577  87.206  1.00  0.00           N
ATOM  12445  C12 POPE  173      98.621  80.367  88.477  1.00  0.00           C
ATOM  12448  C11 POPE  173      98.762  81.868  88.196  1.00  0.00           C
ATOM  12451  P   POPE  173      96.831  82.817  86.666  1.00  0.00           P
ATOM  12452  O13 POPE  173      95.402  83.106  86.876  1.00  0.00           O
ATOM  12453  O14 POPE  173      97.661  83.918  86.145  1.00  0.00           O
ATOM  12454  O11 POPE  173      97.002  81.497  85.777  1.00  0.00           O
ATOM  12455  O12 POPE  173      97.462  82.416  88.055  1.00  0.00           O
ATOM  12456  C1  POPE  173      95.962  81.327  84.786  1.00  0.00           C
ATOM  12459  C2  POPE  173      96.282  80.156  83.816  1.00  0.00           C
ATOM  12461  O21 POPE  173      95.362  80.107  82.717  1.00  0.00           O
ATOM  12462  C21 POPE  173      95.701  80.746  81.617  1.00  0.00           C
ATOM  12463  O22 POPE  173      96.642  81.508  81.497  1.00  0.00           O
ATOM  12464  C22 POPE  173      94.792  80.286  80.465  1.00  0.00           C
ATOM  12467  C3  POPE  173      96.212  78.808  84.557  1.00  0.00           C
ATOM  12470  O31 POPE  173      97.502  78.177  84.596  1.00  0.00           O
ATOM  12471  C31 POPE  173      97.862  77.557  83.486  1.00  0.00           C
ATOM  12472  O32 POPE  173      97.252  77.536  82.426  1.00  0.00           O
ATOM  12473  C32 POPE  173      99.202  76.887  83.776  1.00  0.00           C
ATOM  12476  C23 POPE  173      95.301  78.966  79.836  1.00  0.00           C
ATOM  12479  C24 POPE  173      94.521  78.486  78.596  1.00  0.00           C
ATOM  12482  C25 POPE  173      93.052  78.127  78.856  1.00  0.00           C
ATOM  12485  C26 POPE  173      92.371  77.487  77.627  1.00  0.00           C
ATOM  12488  C27 POPE  173      90.841  77.326  77.796  1.00  0.00           C
ATOM  12491  C28 POPE  173      90.132  76.737  76.566  1.00  0.00           C
ATOM  12494  C29 POPE  173      90.382  75.267  76.377  1.00  0.00           C
ATOM  12496 0C21 POPE  173      89.521  74.377  75.815  1.00  0.00           C
ATOM  12498 1C21 POPE  173      88.162  74.697  75.257  1.00  0.00           C
ATOM  12501 2C21 POPE  173      88.201  75.417  73.896  1.00  0.00           C
ATOM  12504 3C21 POPE  173      86.792  75.647  73.315  1.00  0.00           C
ATOM  12507 4C21 POPE  173      86.812  76.257  71.906  1.00  0.00           C
ATOM  12510 5C21 POPE  173      85.412  76.316  71.276  1.00  0.00           C
ATOM  12513 6C21 POPE  173      85.412  76.807  69.816  1.00  0.00           C
ATOM  12516 7C21 POPE  173      84.032  76.698  69.157  1.00  0.00           C
ATOM  12519 8C21 POPE  173      84.051  76.978  67.646  1.00  0.00           C
ATOM  12523  C33 POPE  173      99.731  76.057  82.596  1.00  0.00           C
ATOM  12526  C34 POPE  173     101.022  75.337  83.007  1.00  0.00           C
ATOM  12529  C35 POPE  173     101.462  74.247  82.027  1.00  0.00           C
ATOM  12532  C36 POPE  173     102.142  74.728  80.745  1.00  0.00           C
ATOM  12535  C37 POPE  173     102.792  73.536  80.015  1.00  0.00           C
ATOM  12538  C38 POPE  173     103.502  73.907  78.716  1.00  0.00           C
ATOM  12541  C39 POPE  173     104.822  74.677  78.926  1.00  0.00           C
ATOM  12544 0C31 POPE  173     106.062  73.897  78.446  1.00  0.00           C
ATOM  12547 1C31 POPE  173     107.332  74.767  78.407  1.00  0.00           C
ATOM  12550 2C31 POPE  173     108.452  74.176  77.526  1.00  0.00           C
ATOM  12553 3C31 POPE  173     109.272  73.037  78.166  1.00  0.00           C
ATOM  12556 4C31 POPE  173     110.201  73.527  79.297  1.00  0.00           C
ATOM  12559 5C31 POPE  173     111.462  72.667  79.486  1.00  0.00           C
[truncated: 1,693,298 more chars]
