# Supplementary material for: Characterizing Membrane Association and Periplasmic Transfer of Bacterial Lipoproteins through Molecular Dynamics Simulations
Source: Structure. 2020 Apr 7;28(4):475–487.e3. doi: 10.1016/j.str.2020.01.012 (PMC7139219; doi:10.1016/j.str.2020.01.012)
Supplement: Data S2. Final Coordinates from Simulations (A–L), Related to Figure 3 [file mmc4.zip › A-L/BSMA-3-atomistic.pdb]

TITLE     Protein
REMARK    THIS IS A SIMULATION BOX
CRYST1  129.082  129.082  144.576  90.00  90.00  90.00 P 1           1
MODEL        1
ATOM      1  N   CYSTA   1      58.101  73.376  84.893  1.00  0.00           N
ATOM      3  CA  CYSTA   1      58.811  74.646  84.843  1.00  0.00           C
ATOM      5  C   CYSTA   1      59.931  74.726  85.853  1.00  0.00           C
ATOM      6  O   CYSTA   1      61.061  75.146  85.603  1.00  0.00           O
ATOM      7  CB  CYSTA   1      59.191  75.136  83.423  1.00  0.00           C
ATOM     10  SG  CYSTA   1      57.961  74.616  82.183  1.00  0.00           S
ATOM     11  C1  CYSTA   1      56.461  75.496  82.713  1.00  0.00           C
ATOM     14  CA1 CYSTA   1      58.491  72.176  84.443  1.00  0.00           C
ATOM     15  OA1 CYSTA   1      57.611  71.326  84.393  1.00  0.00           O
ATOM     16  CA2 CYSTA   1      59.881  71.856  83.993  1.00  0.00           C
ATOM     19  C11 CYSTA   1      56.081  76.716  81.853  1.00  0.00           C
ATOM     21  O11 CYSTA   1      55.791  76.276  80.513  1.00  0.00           O
ATOM     22  CX1 CYSTA   1      56.711  76.176  79.563  1.00  0.00           C
ATOM     23  OX1 CYSTA   1      57.891  76.436  79.643  1.00  0.00           O
ATOM     24  CX2 CYSTA   1      56.021  75.606  78.323  1.00  0.00           C
ATOM     27  C12 CYSTA   1      57.081  77.916  82.023  1.00  0.00           C
ATOM     30  O12 CYSTA   1      57.171  78.866  80.953  1.00  0.00           O
ATOM     31  CD1 CYSTA   1      56.131  79.336  80.273  1.00  0.00           C
ATOM     32  OD1 CYSTA   1      56.161  79.596  79.093  1.00  0.00           O
ATOM     33  CD2 CYSTA   1      54.921  79.666  81.153  1.00  0.00           C
ATOM     36  CA3 CYSTA   1      60.781  71.366  85.143  1.00  0.00           C
ATOM     39  CA4 CYSTA   1      62.241  71.736  84.883  1.00  0.00           C
ATOM     42  CA5 CYSTA   1      63.121  70.546  84.523  1.00  0.00           C
ATOM     45  CA6 CYSTA   1      62.951  69.986  83.103  1.00  0.00           C
ATOM     48  CA7 CYSTA   1      63.201  68.466  83.033  1.00  0.00           C
ATOM     51  CA8 CYSTA   1      63.331  67.886  81.623  1.00  0.00           C
ATOM     54  CA9 CYSTA   1      63.461  66.356  81.593  1.00  0.00           C
ATOM     57 0CA1 CYSTA   1      64.391  65.706  82.633  1.00  0.00           C
ATOM     60 1CA1 CYSTA   1      65.901  65.936  82.443  1.00  0.00           C
ATOM     63 2CA1 CYSTA   1      66.741  64.996  83.333  1.00  0.00           C
ATOM     66 3CA1 CYSTA   1      68.261  65.196  83.233  1.00  0.00           C
ATOM     69 4CA1 CYSTA   1      69.071  64.156  84.043  1.00  0.00           C
ATOM     72 5CA1 CYSTA   1      69.751  64.736  85.293  1.00  0.00           C
ATOM     75 6CA1 CYSTA   1      70.611  63.746  86.083  1.00  0.00           C
ATOM     79  CD3 CYSTA   1      53.671  78.836  80.763  1.00  0.00           C
ATOM     82  CD4 CYSTA   1      53.031  79.296  79.453  1.00  0.00           C
ATOM     85  CD5 CYSTA   1      51.611  78.726  79.313  1.00  0.00           C
ATOM     88  CD6 CYSTA   1      50.761  79.526  78.323  1.00  0.00           C
ATOM     91  CD7 CYSTA   1      50.501  78.756  77.023  1.00  0.00           C
ATOM     94  CD8 CYSTA   1      50.031  79.686  75.903  1.00  0.00           C
ATOM     97  CD9 CYSTA   1      50.151  79.046  74.513  1.00  0.00           C
ATOM    100 0CD1 CYSTA   1      48.831  78.816  73.783  1.00  0.00           C
ATOM    103 1CD1 CYSTA   1      47.801  77.976  74.553  1.00  0.00           C
ATOM    106 2CD1 CYSTA   1      46.651  77.556  73.643  1.00  0.00           C
ATOM    109 3CD1 CYSTA   1      45.421  77.006  74.373  1.00  0.00           C
ATOM    112 4CD1 CYSTA   1      45.521  75.566  74.893  1.00  0.00           C
ATOM    115 5CD1 CYSTA   1      45.921  74.536  73.823  1.00  0.00           C
ATOM    118 6CD1 CYSTA   1      45.621  73.086  74.223  1.00  0.00           C
ATOM    122  CX3 CYSTA   1      55.871  74.066  78.363  1.00  0.00           C
ATOM    125  CX4 CYSTA   1      54.981  73.476  77.243  1.00  0.00           C
ATOM    128  CX5 CYSTA   1      55.451  73.766  75.803  1.00  0.00           C
ATOM    131  CX6 CYSTA   1      56.811  73.166  75.423  1.00  0.00           C
ATOM    134  CX7 CYSTA   1      57.241  73.586  74.003  1.00  0.00           C
ATOM    137  CX8 CYSTA   1      58.731  73.296  73.683  1.00  0.00           C
ATOM    140  CX9 CYSTA   1      58.991  71.916  73.123  1.00  0.00           C
ATOM    142 0CX1 CYSTA   1      59.701  71.646  72.013  1.00  0.00           C
ATOM    144 1CX1 CYSTA   1      60.411  72.646  71.133  1.00  0.00           C
ATOM    147 2CX1 CYSTA   1      61.401  71.986  70.143  1.00  0.00           C
ATOM    150 3CX1 CYSTA   1      60.701  71.216  69.003  1.00  0.00           C
ATOM    153 4CX1 CYSTA   1      61.451  69.946  68.563  1.00  0.00           C
ATOM    156 5CX1 CYSTA   1      61.521  68.876  69.663  1.00  0.00           C
ATOM    159 6CX1 CYSTA   1      61.361  67.446  69.123  1.00  0.00           C
ATOM    162 7CX1 CYSTA   1      61.701  66.386  70.183  1.00  0.00           C
ATOM    165 8CX1 CYSTA   1      61.511  64.956  69.673  1.00  0.00           C
ATOM    169  N   SER A   2      59.551  74.326  87.063  1.00  0.00           N
ATOM    171  CA  SER A   2      60.181  74.676  88.313  1.00  0.00           C
ATOM    173  CB  SER A   2      59.241  75.516  89.223  1.00  0.00           C
ATOM    176  OG  SER A   2      58.751  76.656  88.513  1.00  0.00           O
ATOM    178  C   SER A   2      60.411  73.376  89.013  1.00  0.00           C
ATOM    179  O   SER A   2      59.501  72.566  89.163  1.00  0.00           O
ATOM    180  N   ALA A   3      61.651  73.106  89.423  1.00  0.00           N
ATOM    182  CA  ALA A   3      62.081  71.766  89.693  1.00  0.00           C
ATOM    184  CB  ALA A   3      63.241  71.386  88.763  1.00  0.00           C
ATOM    188  C   ALA A   3      62.511  71.636  91.143  1.00  0.00           C
ATOM    189  O   ALA A   3      63.051  72.566  91.723  1.00  0.00           O
ATOM    190  N   LEU A   4      62.301  70.496  91.813  1.00  0.00           N
ATOM    192  CA  LEU A   4      61.221  69.556  91.583  1.00  0.00           C
ATOM    194  CB  LEU A   4      61.701  68.116  91.803  1.00  0.00           C
ATOM    197  CG  LEU A   4      61.701  67.296  90.503  1.00  0.00           C
ATOM    199  CD1 LEU A   4      62.151  65.866  90.783  1.00  0.00           C
ATOM    203  CD2 LEU A   4      62.581  67.906  89.403  1.00  0.00           C
ATOM    207  C   LEU A   4      60.091  69.906  92.523  1.00  0.00           C
ATOM    208  O   LEU A   4      60.331  70.326  93.643  1.00  0.00           O
ATOM    209  N   GLN A   5      58.821  69.776  92.073  1.00  0.00           N
ATOM    211  CA  GLN A   5      57.731  70.216  92.933  1.00  0.00           C
ATOM    213  CB  GLN A   5      57.631  71.766  92.863  1.00  0.00           C
ATOM    216  CG  GLN A   5      56.251  72.456  93.043  1.00  0.00           C
ATOM    219  CD  GLN A   5      56.051  73.616  92.053  1.00  0.00           C
ATOM    220  OE1 GLN A   5      55.631  74.706  92.423  1.00  0.00           O
ATOM    221  NE2 GLN A   5      56.341  73.356  90.763  1.00  0.00           N
ATOM    224  C   GLN A   5      56.411  69.476  92.863  1.00  0.00           C
ATOM    225  O   GLN A   5      55.761  69.396  91.823  1.00  0.00           O
ATOM    226  N   GLY A   6      55.961  68.966  94.033  1.00  0.00           N
ATOM    228  CA  GLY A   6      54.661  68.346  94.183  1.00  0.00           C
ATOM    231  C   GLY A   6      54.221  68.396  95.623  1.00  0.00           C
ATOM    232  O   GLY A   6      54.691  67.616  96.463  1.00  0.00           O
ATOM    233  N   THR A   7      53.301  69.326  95.933  1.00  0.00           N
ATOM    235  CA  THR A   7      52.461  69.426  97.133  1.00  0.00           C
ATOM    237  CB  THR A   7      51.721  70.796  97.053  1.00  0.00           C
ATOM    239  OG1 THR A   7      51.331  71.456  98.263  1.00  0.00           O
ATOM    241  CG2 THR A   7      50.481  70.716  96.163  1.00  0.00           C
ATOM    245  C   THR A   7      51.551  68.176  97.113  1.00  0.00           C
ATOM    246  O   THR A   7      51.301  67.736  95.993  1.00  0.00           O
ATOM    247  N   PRO A   8      51.061  67.546  98.213  1.00  0.00           N
ATOM    248  CD  PRO A   8      50.191  68.376  99.043  1.00  0.00           C
ATOM    251  CA  PRO A   8      50.341  66.256  98.173  1.00  0.00           C
ATOM    253  CB  PRO A   8      49.011  66.766  97.623  1.00  0.00           C
ATOM    256  CG  PRO A   8      48.781  67.966  98.563  1.00  0.00           C
ATOM    259  C   PRO A   8      50.961  64.946  97.643  1.00  0.00           C
ATOM    260  O   PRO A   8      51.721  64.956  96.683  1.00  0.00           O
ATOM    261  N   GLN A   9      50.701  63.726  98.223  1.00  0.00           N
ATOM    263  CA  GLN A   9      49.731  63.346  99.253  1.00  0.00           C
ATOM    265  CB  GLN A   9      48.231  63.716  98.943  1.00  0.00           C
ATOM    268  CG  GLN A   9      47.601  63.336  97.553  1.00  0.00           C
ATOM    271  CD  GLN A   9      48.421  62.466  96.573  1.00  0.00           C
ATOM    272  OE1 GLN A   9      48.381  61.236  96.593  1.00  0.00           O
ATOM    273  NE2 GLN A   9      49.151  63.116  95.643  1.00  0.00           N
ATOM    276  C   GLN A   9      49.651  61.866  99.713  1.00  0.00           C
ATOM    277  O   GLN A   9      48.651  61.226  99.403  1.00  0.00           O
ATOM    278  N   PRO A  10      50.531  61.216 100.463  1.00  0.00           N
ATOM    279  CD  PRO A  10      49.921  60.296 101.453  1.00  0.00           C
ATOM    282  CA  PRO A  10      51.691  61.846 101.073  1.00  0.00           C
ATOM    284  CB  PRO A  10      51.221  62.036 102.533  1.00  0.00           C
ATOM    287  CG  PRO A  10      50.041  61.066 102.753  1.00  0.00           C
ATOM    290  C   PRO A  10      52.871  60.866 100.993  1.00  0.00           C
ATOM    291  O   PRO A  10      52.681  59.706 100.623  1.00  0.00           O
ATOM    292  N   ALA A  11      54.131  61.226 101.253  1.00  0.00           N
ATOM    294  CA  ALA A  11      54.711  62.536 101.333  1.00  0.00           C
ATOM    296  CB  ALA A  11      54.531  63.076 102.753  1.00  0.00           C
ATOM    300  C   ALA A  11      56.221  62.516 101.153  1.00  0.00           C
ATOM    301  O   ALA A  11      56.801  63.516 100.743  1.00  0.00           O
ATOM    302  N   PRO A  12      56.851  61.346 101.393  1.00  0.00           N
ATOM    303  CD  PRO A  12      56.991  60.506 100.213  1.00  0.00           C
ATOM    306  CA  PRO A  12      58.191  61.336 101.963  1.00  0.00           C
ATOM    308  CB  PRO A  12      59.091  61.576 100.743  1.00  0.00           C
ATOM    311  CG  PRO A  12      58.311  60.936  99.573  1.00  0.00           C
ATOM    314  C   PRO A  12      58.451  62.156 103.233  1.00  0.00           C
ATOM    315  O   PRO A  12      58.581  63.376 103.143  1.00  0.00           O
ATOM    316  N   PRO A  13      58.511  61.526 104.413  1.00  0.00           N
ATOM    317  CD  PRO A  13      59.811  60.926 104.743  1.00  0.00           C
ATOM    320  CA  PRO A  13      58.101  62.216 105.633  1.00  0.00           C
ATOM    322  CB  PRO A  13      59.371  62.956 106.043  1.00  0.00           C
ATOM    325  CG  PRO A  13      60.461  61.896 105.753  1.00  0.00           C
ATOM    328  C   PRO A  13      56.731  62.916 105.663  1.00  0.00           C
ATOM    329  O   PRO A  13      55.751  62.216 105.883  1.00  0.00           O
ATOM    330  N   VAL A  14      56.611  64.246 105.523  1.00  0.00           N
ATOM    332  CA  VAL A  14      55.311  64.916 105.613  1.00  0.00           C
ATOM    334  CB  VAL A  14      54.931  65.456 107.003  1.00  0.00           C
ATOM    336  CG1 VAL A  14      53.601  66.246 106.933  1.00  0.00           C
ATOM    340  CG2 VAL A  14      54.741  64.316 108.033  1.00  0.00           C
ATOM    344  C   VAL A  14      55.281  66.046 104.613  1.00  0.00           C
ATOM    345  O   VAL A  14      56.181  66.876 104.563  1.00  0.00           O
ATOM    346  N   THR A  15      54.221  66.106 103.773  1.00  0.00           N
ATOM    348  CA  THR A  15      54.011  67.046 102.693  1.00  0.00           C
ATOM    350  CB  THR A  15      52.731  66.716 101.913  1.00  0.00           C
ATOM    352  OG1 THR A  15      51.881  65.816 102.633  1.00  0.00           O
ATOM    354  CG2 THR A  15      53.151  65.976 100.643  1.00  0.00           C
ATOM    358  C   THR A  15      54.021  68.496 103.133  1.00  0.00           C
ATOM    359  O   THR A  15      53.401  68.876 104.123  1.00  0.00           O
ATOM    360  N   ASP A  16      54.731  69.396 102.423  1.00  0.00           N
ATOM    362  CA  ASP A  16      55.081  69.276 101.023  1.00  0.00           C
ATOM    364  CB  ASP A  16      54.721  70.616 100.343  1.00  0.00           C
ATOM    367  CG  ASP A  16      53.241  70.886 100.533  1.00  0.00           C
ATOM    368  OD1 ASP A  16      52.451  69.916 100.443  1.00  0.00           O
ATOM    369  OD2 ASP A  16      52.841  72.076 100.603  1.00  0.00           O
ATOM    370  C   ASP A  16      56.541  68.856 100.823  1.00  0.00           C
ATOM    371  O   ASP A  16      56.971  67.786 101.243  1.00  0.00           O
ATOM    372  N   HIS A  17      57.341  69.676 100.113  1.00  0.00           N
ATOM    374  CA  HIS A  17      58.651  69.296  99.653  1.00  0.00           C
ATOM    376  CB  HIS A  17      58.541  68.406  98.383  1.00  0.00           C
ATOM    379  ND1 HIS A  17      59.061  69.716  96.403  1.00  0.00           N
ATOM    380  CG  HIS A  17      58.071  69.216  97.213  1.00  0.00           C
ATOM    381  CE1 HIS A  17      58.571  70.826  95.913  1.00  0.00           C
ATOM    383  NE2 HIS A  17      57.291  71.036  96.293  1.00  0.00           N
ATOM    385  CD2 HIS A  17      56.951  69.976  97.123  1.00  0.00           C
ATOM    387  C   HIS A  17      59.451  70.586  99.353  1.00  0.00           C
ATOM    388  O   HIS A  17      58.861  71.656  99.153  1.00  0.00           O
ATOM    389  N   PRO A  18      60.781  70.536  99.333  1.00  0.00           N
ATOM    390  CD  PRO A  18      61.531  69.546 100.113  1.00  0.00           C
ATOM    393  CA  PRO A  18      61.641  71.626  98.883  1.00  0.00           C
ATOM    395  CB  PRO A  18      62.911  71.406  99.713  1.00  0.00           C
ATOM    398  CG  PRO A  18      62.981  69.896  99.903  1.00  0.00           C
ATOM    401  C   PRO A  18      62.021  71.556  97.403  1.00  0.00           C
ATOM    402  O   PRO A  18      62.051  70.476  96.813  1.00  0.00           O
ATOM    403  N   GLN A  19      62.351  72.696  96.783  1.00  0.00           N
ATOM    405  CA  GLN A  19      62.751  72.726  95.383  1.00  0.00           C
ATOM    407  CB  GLN A  19      62.631  74.136  94.753  1.00  0.00           C
ATOM    410  CG  GLN A  19      61.371  74.946  95.153  1.00  0.00           C
ATOM    413  CD  GLN A  19      60.081  74.266  94.703  1.00  0.00           C
ATOM    414  OE1 GLN A  19      59.881  74.016  93.513  1.00  0.00           O
ATOM    415  NE2 GLN A  19      59.141  73.996  95.633  1.00  0.00           N
ATOM    418  C   GLN A  19      64.201  72.286  95.173  1.00  0.00           C
ATOM    419  O   GLN A  19      65.071  72.466  96.033  1.00  0.00           O
ATOM    420  N   GLU A  20      64.501  71.766  93.973  1.00  0.00           N
ATOM    422  CA  GLU A  20      65.861  71.526  93.523  1.00  0.00           C
ATOM    424  CB  GLU A  20      65.931  70.386  92.483  1.00  0.00           C
ATOM    427  CG  GLU A  20      67.321  70.256  91.803  1.00  0.00           C
ATOM    430  CD  GLU A  20      67.651  68.836  91.393  1.00  0.00           C
ATOM    431  OE1 GLU A  20      66.741  67.986  91.283  1.00  0.00           O
ATOM    432  OE2 GLU A  20      68.861  68.606  91.153  1.00  0.00           O
ATOM    433  C   GLU A  20      66.421  72.766  92.873  1.00  0.00           C
ATOM    434  O   GLU A  20      65.961  73.236  91.833  1.00  0.00           O
ATOM    435  N   ILE A  21      67.471  73.356  93.473  1.00  0.00           N
ATOM    437  CA  ILE A  21      67.941  74.646  93.043  1.00  0.00           C
ATOM    439  CB  ILE A  21      67.841  75.766  94.073  1.00  0.00           C
ATOM    441  CG2 ILE A  21      66.471  76.456  93.873  1.00  0.00           C
ATOM    445  CG1 ILE A  21      67.911  75.266  95.523  1.00  0.00           C
ATOM    448  CD  ILE A  21      69.291  74.766  95.943  1.00  0.00           C
ATOM    452  C   ILE A  21      69.271  74.576  92.323  1.00  0.00           C
ATOM    453  O   ILE A  21      70.201  73.826  92.653  1.00  0.00           O
ATOM    454  N   ARG A  22      69.321  75.346  91.223  1.00  0.00           N
ATOM    456  CA  ARG A  22      70.361  75.316  90.253  1.00  0.00           C
ATOM    458  CB  ARG A  22      69.941  76.016  88.943  1.00  0.00           C
ATOM    461  CG  ARG A  22      68.641  75.466  88.293  1.00  0.00           C
ATOM    464  CD  ARG A  22      67.291  75.866  88.903  1.00  0.00           C
ATOM    467  NE  ARG A  22      67.241  77.366  88.953  1.00  0.00           N
ATOM    469  CZ  ARG A  22      66.281  78.076  89.543  1.00  0.00           C
ATOM    470  NH1 ARG A  22      65.401  77.576  90.373  1.00  0.00           N
ATOM    473  NH2 ARG A  22      66.211  79.356  89.243  1.00  0.00           N
ATOM    476  C   ARG A  22      71.641  75.926  90.773  1.00  0.00           C
ATOM    477  O   ARG A  22      71.651  76.786  91.653  1.00  0.00           O
ATOM    478  N   ARG A  23      72.781  75.496  90.223  1.00  0.00           N
ATOM    480  CA  ARG A  23      74.091  75.886  90.663  1.00  0.00           C
ATOM    482  CB  ARG A  23      75.111  75.136  89.773  1.00  0.00           C
ATOM    485  CG  ARG A  23      75.181  73.616  90.033  1.00  0.00           C
ATOM    488  CD  ARG A  23      75.511  73.306  91.493  1.00  0.00           C
ATOM    491  NE  ARG A  23      75.671  71.816  91.653  1.00  0.00           N
ATOM    493  CZ  ARG A  23      76.811  71.156  91.513  1.00  0.00           C
ATOM    494  NH1 ARG A  23      77.921  71.716  91.073  1.00  0.00           N
ATOM    497  NH2 ARG A  23      76.851  69.906  91.923  1.00  0.00           N
ATOM    500  C   ARG A  23      74.401  77.376  90.803  1.00  0.00           C
ATOM    501  O   ARG A  23      75.061  77.786  91.753  1.00  0.00           O
ATOM    502  N   ASP A  24      73.871  78.246  89.923  1.00  0.00           N
ATOM    504  CA  ASP A  24      73.891  79.686  90.153  1.00  0.00           C
ATOM    506  CB  ASP A  24      73.111  80.406  89.013  1.00  0.00           C
ATOM    509  CG  ASP A  24      74.021  80.806  87.873  1.00  0.00           C
ATOM    510  OD1 ASP A  24      75.141  80.266  87.743  1.00  0.00           O
ATOM    511  OD2 ASP A  24      73.591  81.726  87.123  1.00  0.00           O
ATOM    512  C   ASP A  24      73.271  80.156  91.473  1.00  0.00           C
ATOM    513  O   ASP A  24      73.851  80.956  92.213  1.00  0.00           O
ATOM    514  N   GLN A  25      72.071  79.636  91.813  1.00  0.00           N
ATOM    516  CA  GLN A  25      71.371  79.906  93.053  1.00  0.00           C
ATOM    518  CB  GLN A  25      69.991  79.186  93.143  1.00  0.00           C
ATOM    521  CG  GLN A  25      68.911  79.586  92.093  1.00  0.00           C
ATOM    524  CD  GLN A  25      68.461  81.036  92.253  1.00  0.00           C
ATOM    525  OE1 GLN A  25      68.901  81.766  93.143  1.00  0.00           O
ATOM    526  NE2 GLN A  25      67.501  81.456  91.393  1.00  0.00           N
ATOM    529  C   GLN A  25      72.191  79.456  94.253  1.00  0.00           C
ATOM    530  O   GLN A  25      72.321  80.176  95.243  1.00  0.00           O
ATOM    531  N   THR A  26      72.771  78.236  94.193  1.00  0.00           N
ATOM    533  CA  THR A  26      73.451  77.576  95.313  1.00  0.00           C
ATOM    535  CB  THR A  26      73.861  76.106  95.093  1.00  0.00           C
ATOM    537  OG1 THR A  26      74.901  75.876  94.143  1.00  0.00           O
ATOM    539  CG2 THR A  26      72.631  75.336  94.613  1.00  0.00           C
ATOM    543  C   THR A  26      74.631  78.356  95.793  1.00  0.00           C
ATOM    544  O   THR A  26      74.801  78.576  96.993  1.00  0.00           O
ATOM    545  N   GLN A  27      75.421  78.876  94.833  1.00  0.00           N
ATOM    547  CA  GLN A  27      76.611  79.676  95.063  1.00  0.00           C
ATOM    549  CB  GLN A  27      77.201  79.986  93.663  1.00  0.00           C
ATOM    552  CG  GLN A  27      78.621  80.616  93.683  1.00  0.00           C
ATOM    555  CD  GLN A  27      79.761  79.606  93.833  1.00  0.00           C
ATOM    556  OE1 GLN A  27      79.661  78.416  93.533  1.00  0.00           O
ATOM    557  NE2 GLN A  27      80.951  80.116  94.223  1.00  0.00           N
ATOM    560  C   GLN A  27      76.331  80.966  95.853  1.00  0.00           C
ATOM    561  O   GLN A  27      77.191  81.506  96.553  1.00  0.00           O
ATOM    562  N   GLY A  28      75.081  81.486  95.753  1.00  0.00           N
ATOM    564  CA  GLY A  28      74.651  82.686  96.443  1.00  0.00           C
ATOM    567  C   GLY A  28      74.281  82.466  97.883  1.00  0.00           C
ATOM    568  O   GLY A  28      74.281  83.426  98.653  1.00  0.00           O
ATOM    569  N   LEU A  29      73.931  81.236  98.293  1.00  0.00           N
ATOM    571  CA  LEU A  29      73.371  80.906  99.593  1.00  0.00           C
ATOM    573  CB  LEU A  29      71.981  80.196  99.533  1.00  0.00           C
ATOM    576  CG  LEU A  29      70.731  81.066  99.203  1.00  0.00           C
ATOM    578  CD1 LEU A  29      70.591  82.266 100.143  1.00  0.00           C
ATOM    582  CD2 LEU A  29      70.641  81.496  97.733  1.00  0.00           C
ATOM    586  C   LEU A  29      74.321  79.996 100.353  1.00  0.00           C
ATOM    587  O   LEU A  29      74.901  79.046  99.833  1.00  0.00           O
ATOM    588  N   GLN A  30      74.481  80.256 101.673  1.00  0.00           N
ATOM    590  CA  GLN A  30      75.181  79.386 102.583  1.00  0.00           C
ATOM    592  CB  GLN A  30      76.161  80.146 103.523  1.00  0.00           C
ATOM    595  CG  GLN A  30      76.931  79.266 104.543  1.00  0.00           C
ATOM    598  CD  GLN A  30      77.991  80.056 105.313  1.00  0.00           C
ATOM    599  OE1 GLN A  30      78.171  81.256 105.113  1.00  0.00           O
ATOM    600  NE2 GLN A  30      78.761  79.356 106.193  1.00  0.00           N
ATOM    603  C   GLN A  30      74.211  78.566 103.393  1.00  0.00           C
ATOM    604  O   GLN A  30      73.201  79.046 103.913  1.00  0.00           O
ATOM    605  N   ARG A  31      74.491  77.256 103.463  1.00  0.00           N
ATOM    607  CA  ARG A  31      73.641  76.256 104.053  1.00  0.00           C
ATOM    609  CB  ARG A  31      73.941  74.916 103.353  1.00  0.00           C
ATOM    612  CG  ARG A  31      75.421  74.486 103.343  1.00  0.00           C
ATOM    615  CD  ARG A  31      75.761  73.466 104.423  1.00  0.00           C
ATOM    618  NE  ARG A  31      77.161  73.046 104.173  1.00  0.00           N
ATOM    620  CZ  ARG A  31      77.681  71.966 104.743  1.00  0.00           C
ATOM    621  NH1 ARG A  31      77.151  71.456 105.833  1.00  0.00           N
ATOM    624  NH2 ARG A  31      78.711  71.356 104.203  1.00  0.00           N
ATOM    627  C   ARG A  31      73.771  76.046 105.533  1.00  0.00           C
ATOM    628  O   ARG A  31      74.851  76.156 106.123  1.00  0.00           O
ATOM    629  N   ILE A  32      72.641  75.676 106.153  1.00  0.00           N
ATOM    631  CA  ILE A  32      72.531  75.276 107.533  1.00  0.00           C
ATOM    633  CB  ILE A  32      71.121  75.456 108.093  1.00  0.00           C
ATOM    635  CG2 ILE A  32      70.711  76.926 107.903  1.00  0.00           C
ATOM    639  CG1 ILE A  32      70.031  74.466 107.573  1.00  0.00           C
ATOM    642  CD  ILE A  32      69.671  74.536 106.093  1.00  0.00           C
ATOM    646  C   ILE A  32      72.981  73.846 107.763  1.00  0.00           C
ATOM    647  O   ILE A  32      73.341  73.486 108.883  1.00  0.00           O
ATOM    648  N   GLY A  33      72.941  72.956 106.753  1.00  0.00           N
ATOM    650  CA  GLY A  33      73.431  71.606 106.923  1.00  0.00           C
ATOM    653  C   GLY A  33      73.511  70.896 105.613  1.00  0.00           C
ATOM    654  O   GLY A  33      73.001  71.346 104.593  1.00  0.00           O
ATOM    655  N   SER A  34      74.201  69.746 105.603  1.00  0.00           N
ATOM    657  CA  SER A  34      74.251  68.846 104.463  1.00  0.00           C
ATOM    659  CB  SER A  34      75.631  68.726 103.753  1.00  0.00           C
ATOM    662  OG  SER A  34      76.721  68.396 104.623  1.00  0.00           O
ATOM    664  C   SER A  34      73.761  67.496 104.933  1.00  0.00           C
ATOM    665  O   SER A  34      73.981  67.106 106.083  1.00  0.00           O
ATOM    666  N   VAL A  35      73.041  66.796 104.063  1.00  0.00           N
ATOM    668  CA  VAL A  35      72.351  65.566 104.363  1.00  0.00           C
ATOM    670  CB  VAL A  35      70.841  65.776 104.323  1.00  0.00           C
ATOM    672  CG1 VAL A  35      70.061  64.456 104.363  1.00  0.00           C
ATOM    676  CG2 VAL A  35      70.401  66.616 105.543  1.00  0.00           C
ATOM    680  C   VAL A  35      72.851  64.536 103.363  1.00  0.00           C
ATOM    681  O   VAL A  35      73.171  64.876 102.223  1.00  0.00           O
ATOM    682  N   SER A  36      72.971  63.266 103.773  1.00  0.00           N
ATOM    684  CA  SER A  36      73.421  62.176 102.903  1.00  0.00           C
ATOM    686  CB  SER A  36      74.831  61.656 103.273  1.00  0.00           C
ATOM    689  OG  SER A  36      75.811  62.696 103.153  1.00  0.00           O
ATOM    691  C   SER A  36      72.401  61.036 102.903  1.00  0.00           C
ATOM    692  O   SER A  36      71.661  60.826 103.863  1.00  0.00           O
ATOM    693  N   THR A  37      72.281  60.266 101.803  1.00  0.00           N
ATOM    695  CA  THR A  37      71.321  59.156 101.683  1.00  0.00           C
ATOM    697  CB  THR A  37      69.921  59.496 101.113  1.00  0.00           C
ATOM    699  OG1 THR A  37      68.961  58.526 101.563  1.00  0.00           O
ATOM    701  CG2 THR A  37      69.851  59.566  99.583  1.00  0.00           C
ATOM    705  C   THR A  37      71.951  58.086 100.833  1.00  0.00           C
ATOM    706  O   THR A  37      72.781  58.376  99.973  1.00  0.00           O
ATOM    707  N   MET A  38      71.591  56.806 101.083  1.00  0.00           N
ATOM    709  CA  MET A  38      72.161  55.656 100.413  1.00  0.00           C
ATOM    711  CB  MET A  38      72.841  54.656 101.373  1.00  0.00           C
ATOM    714  CG  MET A  38      74.091  55.186 102.093  1.00  0.00           C
ATOM    717  SD  MET A  38      74.941  53.876 103.023  1.00  0.00           S
ATOM    718  CE  MET A  38      76.111  54.966 103.873  1.00  0.00           C
ATOM    722  C   MET A  38      71.071  54.896  99.693  1.00  0.00           C
ATOM    723  O   MET A  38      70.021  54.616 100.253  1.00  0.00           O
ATOM    724  N   VAL A  39      71.311  54.556  98.413  1.00  0.00           N
ATOM    726  CA  VAL A  39      70.311  54.026  97.493  1.00  0.00           C
ATOM    728  CB  VAL A  39      69.471  55.096  96.773  1.00  0.00           C
ATOM    730  CG1 VAL A  39      68.521  55.816  97.733  1.00  0.00           C
ATOM    734  CG2 VAL A  39      70.421  56.086  96.093  1.00  0.00           C
ATOM    738  C   VAL A  39      71.021  53.206  96.433  1.00  0.00           C
ATOM    739  O   VAL A  39      72.241  53.136  96.353  1.00  0.00           O
ATOM    740  N   ARG A  40      70.231  52.556  95.563  1.00  0.00           N
ATOM    742  CA  ARG A  40      70.741  51.916  94.373  1.00  0.00           C
ATOM    744  CB  ARG A  40      70.931  50.426  94.693  1.00  0.00           C
ATOM    747  CG  ARG A  40      69.621  49.676  95.013  1.00  0.00           C
ATOM    750  CD  ARG A  40      69.831  48.296  95.643  1.00  0.00           C
ATOM    753  NE  ARG A  40      70.511  48.496  96.963  1.00  0.00           N
ATOM    755  CZ  ARG A  40      69.941  48.426  98.153  1.00  0.00           C
ATOM    756  NH1 ARG A  40      68.641  48.516  98.283  1.00  0.00           N
ATOM    759  NH2 ARG A  40      70.701  48.256  99.223  1.00  0.00           N
ATOM    762  C   ARG A  40      69.781  52.016  93.193  1.00  0.00           C
ATOM    763  O   ARG A  40      70.131  51.686  92.063  1.00  0.00           O
ATOM    764  N   GLY A  41      68.531  52.486  93.423  1.00  0.00           N
ATOM    766  CA  GLY A  41      67.451  52.296  92.463  1.00  0.00           C
ATOM    769  C   GLY A  41      67.631  53.006  91.153  1.00  0.00           C
ATOM    770  O   GLY A  41      67.451  52.416  90.093  1.00  0.00           O
ATOM    771  N   SER A  42      68.001  54.286  91.223  1.00  0.00           N
ATOM    773  CA  SER A  42      67.661  55.246  90.193  1.00  0.00           C
ATOM    775  CB  SER A  42      66.121  55.336  89.953  1.00  0.00           C
ATOM    778  OG  SER A  42      65.781  56.316  88.963  1.00  0.00           O
ATOM    780  C   SER A  42      68.091  56.586  90.733  1.00  0.00           C
ATOM    781  O   SER A  42      68.051  56.746  91.953  1.00  0.00           O
ATOM    782  N   PRO A  43      68.481  57.566  89.933  1.00  0.00           N
ATOM    783  CD  PRO A  43      68.961  57.366  88.563  1.00  0.00           C
ATOM    786  CA  PRO A  43      68.771  58.916  90.403  1.00  0.00           C
ATOM    788  CB  PRO A  43      69.501  59.596  89.233  1.00  0.00           C
ATOM    791  CG  PRO A  43      69.081  58.776  88.013  1.00  0.00           C
ATOM    794  C   PRO A  43      67.511  59.646  90.823  1.00  0.00           C
ATOM    795  O   PRO A  43      67.581  60.346  91.833  1.00  0.00           O
ATOM    796  N   ASP A  44      66.351  59.516  90.143  1.00  0.00           N
ATOM    798  CA  ASP A  44      65.121  60.176  90.553  1.00  0.00           C
ATOM    800  CB  ASP A  44      63.981  59.836  89.543  1.00  0.00           C
ATOM    803  CG  ASP A  44      63.731  60.966  88.563  1.00  0.00           C
ATOM    804  OD1 ASP A  44      63.571  62.116  89.043  1.00  0.00           O
ATOM    805  OD2 ASP A  44      63.561  60.666  87.353  1.00  0.00           O
ATOM    806  C   ASP A  44      64.671  59.816  91.973  1.00  0.00           C
ATOM    807  O   ASP A  44      64.291  60.686  92.763  1.00  0.00           O
ATOM    808  N   ASP A  45      64.741  58.526  92.353  1.00  0.00           N
ATOM    810  CA  ASP A  45      64.421  58.026  93.683  1.00  0.00           C
ATOM    812  CB  ASP A  45      64.601  56.486  93.663  1.00  0.00           C
ATOM    815  CG  ASP A  45      64.241  55.826  94.983  1.00  0.00           C
ATOM    816  OD1 ASP A  45      63.421  56.366  95.763  1.00  0.00           O
ATOM    817  OD2 ASP A  45      64.711  54.686  95.243  1.00  0.00           O
ATOM    818  C   ASP A  45      65.291  58.676  94.773  1.00  0.00           C
ATOM    819  O   ASP A  45      64.831  59.156  95.803  1.00  0.00           O
ATOM    820  N   ALA A  46      66.611  58.786  94.493  1.00  0.00           N
ATOM    822  CA  ALA A  46      67.561  59.466  95.333  1.00  0.00           C
ATOM    824  CB  ALA A  46      68.941  59.376  94.663  1.00  0.00           C
ATOM    828  C   ALA A  46      67.231  60.936  95.563  1.00  0.00           C
ATOM    829  O   ALA A  46      67.251  61.416  96.693  1.00  0.00           O
ATOM    830  N   LEU A  47      66.861  61.676  94.483  1.00  0.00           N
ATOM    832  CA  LEU A  47      66.411  63.056  94.543  1.00  0.00           C
ATOM    834  CB  LEU A  47      66.171  63.666  93.133  1.00  0.00           C
ATOM    837  CG  LEU A  47      67.401  63.696  92.193  1.00  0.00           C
ATOM    839  CD1 LEU A  47      67.081  64.486  90.913  1.00  0.00           C
ATOM    843  CD2 LEU A  47      68.651  64.266  92.873  1.00  0.00           C
ATOM    847  C   LEU A  47      65.141  63.226  95.373  1.00  0.00           C
ATOM    848  O   LEU A  47      65.011  64.126  96.193  1.00  0.00           O
ATOM    849  N   ALA A  48      64.181  62.296  95.203  1.00  0.00           N
ATOM    851  CA  ALA A  48      62.961  62.236  95.983  1.00  0.00           C
ATOM    853  CB  ALA A  48      62.011  61.226  95.333  1.00  0.00           C
ATOM    857  C   ALA A  48      63.171  61.986  97.483  1.00  0.00           C
ATOM    858  O   ALA A  48      62.541  62.616  98.333  1.00  0.00           O
ATOM    859  N   GLU A  49      64.131  61.106  97.843  1.00  0.00           N
ATOM    861  CA  GLU A  49      64.691  61.046  99.173  1.00  0.00           C
ATOM    863  CB  GLU A  49      65.651  59.866  99.353  1.00  0.00           C
ATOM    866  CG  GLU A  49      64.921  58.516  99.303  1.00  0.00           C
ATOM    869  CD  GLU A  49      65.881  57.386  99.573  1.00  0.00           C
ATOM    870  OE1 GLU A  49      66.811  57.536 100.403  1.00  0.00           O
ATOM    871  OE2 GLU A  49      65.651  56.286  99.003  1.00  0.00           O
ATOM    872  C   GLU A  49      65.371  62.316  99.683  1.00  0.00           C
ATOM    873  O   GLU A  49      65.251  62.666 100.853  1.00  0.00           O
ATOM    874  N   ILE A  50      66.091  63.076  98.823  1.00  0.00           N
ATOM    876  CA  ILE A  50      66.591  64.386  99.223  1.00  0.00           C
ATOM    878  CB  ILE A  50      67.501  65.076  98.193  1.00  0.00           C
ATOM    880  CG2 ILE A  50      68.061  66.356  98.863  1.00  0.00           C
ATOM    884  CG1 ILE A  50      68.681  64.226  97.703  1.00  0.00           C
ATOM    887  CD  ILE A  50      69.511  63.656  98.843  1.00  0.00           C
ATOM    891  C   ILE A  50      65.461  65.336  99.613  1.00  0.00           C
ATOM    892  O   ILE A  50      65.511  65.986 100.653  1.00  0.00           O
ATOM    893  N   LYS A  51      64.371  65.386  98.823  1.00  0.00           N
ATOM    895  CA  LYS A  51      63.181  66.166  99.133  1.00  0.00           C
ATOM    897  CB  LYS A  51      62.101  65.996  98.033  1.00  0.00           C
ATOM    900  CG  LYS A  51      62.541  66.506  96.653  1.00  0.00           C
ATOM    903  CD  LYS A  51      61.711  65.926  95.493  1.00  0.00           C
ATOM    906  CE  LYS A  51      60.361  66.586  95.223  1.00  0.00           C
ATOM    909  NZ  LYS A  51      59.701  65.786  94.173  1.00  0.00           N
ATOM    913  C   LYS A  51      62.551  65.766 100.463  1.00  0.00           C
ATOM    914  O   LYS A  51      62.261  66.596 101.323  1.00  0.00           O
ATOM    915  N   ALA A  52      62.431  64.446 100.683  1.00  0.00           N
ATOM    917  CA  ALA A  52      61.901  63.826 101.863  1.00  0.00           C
ATOM    919  CB  ALA A  52      62.141  62.316 101.693  1.00  0.00           C
ATOM    923  C   ALA A  52      62.601  64.216 103.153  1.00  0.00           C
ATOM    924  O   ALA A  52      62.011  64.626 104.143  1.00  0.00           O
ATOM    925  N   LYS A  53      63.931  64.116 103.133  1.00  0.00           N
ATOM    927  CA  LYS A  53      64.771  64.466 104.233  1.00  0.00           C
ATOM    929  CB  LYS A  53      66.201  63.926 104.003  1.00  0.00           C
ATOM    932  CG  LYS A  53      66.291  62.396 103.953  1.00  0.00           C
ATOM    935  CD  LYS A  53      67.691  61.966 103.523  1.00  0.00           C
ATOM    938  CE  LYS A  53      68.131  60.536 103.843  1.00  0.00           C
ATOM    941  NZ  LYS A  53      67.991  60.246 105.273  1.00  0.00           N
ATOM    945  C   LYS A  53      64.821  65.956 104.473  1.00  0.00           C
ATOM    946  O   LYS A  53      64.881  66.436 105.603  1.00  0.00           O
ATOM    947  N   ALA A  54      64.811  66.746 103.383  1.00  0.00           N
ATOM    949  CA  ALA A  54      65.011  68.166 103.473  1.00  0.00           C
ATOM    951  CB  ALA A  54      65.581  68.626 102.133  1.00  0.00           C
ATOM    955  C   ALA A  54      63.771  68.936 103.893  1.00  0.00           C
ATOM    956  O   ALA A  54      63.881  69.916 104.623  1.00  0.00           O
ATOM    957  N   VAL A  55      62.551  68.456 103.553  1.00  0.00           N
ATOM    959  CA  VAL A  55      61.331  68.976 104.173  1.00  0.00           C
ATOM    961  CB  VAL A  55      60.051  68.566 103.433  1.00  0.00           C
ATOM    963  CG1 VAL A  55      59.401  67.256 103.903  1.00  0.00           C
ATOM    967  CG2 VAL A  55      59.071  69.746 103.553  1.00  0.00           C
ATOM    971  C   VAL A  55      61.251  68.646 105.663  1.00  0.00           C
ATOM    972  O   VAL A  55      60.831  69.446 106.493  1.00  0.00           O
ATOM    973  N   ALA A  56      61.701  67.436 106.053  1.00  0.00           N
ATOM    975  CA  ALA A  56      61.811  67.016 107.433  1.00  0.00           C
ATOM    977  CB  ALA A  56      62.191  65.526 107.453  1.00  0.00           C
ATOM    981  C   ALA A  56      62.781  67.826 108.283  1.00  0.00           C
ATOM    982  O   ALA A  56      62.541  68.066 109.463  1.00  0.00           O
ATOM    983  N   ALA A  57      63.881  68.316 107.683  1.00  0.00           N
ATOM    985  CA  ALA A  57      64.831  69.226 108.293  1.00  0.00           C
ATOM    987  CB  ALA A  57      66.091  69.216 107.403  1.00  0.00           C
ATOM    991  C   ALA A  57      64.251  70.636 108.403  1.00  0.00           C
ATOM    992  O   ALA A  57      64.611  71.436 109.263  1.00  0.00           O
ATOM    993  N   LYS A  58      63.291  70.946 107.513  1.00  0.00           N
ATOM    995  CA  LYS A  58      62.551  72.166 107.343  1.00  0.00           C
ATOM    997  CB  LYS A  58      62.071  72.856 108.653  1.00  0.00           C
ATOM   1000  CG  LYS A  58      61.061  71.996 109.413  1.00  0.00           C
ATOM   1003  CD  LYS A  58      60.791  72.536 110.833  1.00  0.00           C
ATOM   1006  CE  LYS A  58      61.961  72.406 111.813  1.00  0.00           C
ATOM   1009  NZ  LYS A  58      62.251  70.986 112.083  1.00  0.00           N
ATOM   1013  C   LYS A  58      63.251  73.136 106.443  1.00  0.00           C
ATOM   1014  O   LYS A  58      62.941  74.326 106.423  1.00  0.00           O
ATOM   1015  N   ALA A  59      64.211  72.636 105.633  1.00  0.00           N
ATOM   1017  CA  ALA A  59      64.761  73.346 104.493  1.00  0.00           C
ATOM   1019  CB  ALA A  59      65.921  72.526 103.893  1.00  0.00           C
ATOM   1023  C   ALA A  59      63.711  73.596 103.423  1.00  0.00           C
ATOM   1024  O   ALA A  59      62.821  72.776 103.203  1.00  0.00           O
ATOM   1025  N   ASP A  60      63.811  74.736 102.723  1.00  0.00           N
ATOM   1027  CA  ASP A  60      62.911  75.096 101.633  1.00  0.00           C
ATOM   1029  CB  ASP A  60      62.731  76.646 101.533  1.00  0.00           C
ATOM   1032  CG  ASP A  60      61.831  77.276 102.593  1.00  0.00           C
ATOM   1033  OD1 ASP A  60      61.501  76.626 103.613  1.00  0.00           O
ATOM   1034  OD2 ASP A  60      61.451  78.456 102.373  1.00  0.00           O
ATOM   1035  C   ASP A  60      63.501  74.586 100.313  1.00  0.00           C
ATOM   1036  O   ASP A  60      62.821  74.586  99.283  1.00  0.00           O
ATOM   1037  N   TYR A  61      64.791  74.156 100.313  1.00  0.00           N
ATOM   1039  CA  TYR A  61      65.571  73.886  99.113  1.00  0.00           C
ATOM   1041  CB  TYR A  61      66.321  75.166  98.673  1.00  0.00           C
ATOM   1044  CG  TYR A  61      65.371  76.266  98.293  1.00  0.00           C
ATOM   1045  CD1 TYR A  61      64.721  76.226  97.053  1.00  0.00           C
ATOM   1047  CE1 TYR A  61      63.771  77.196  96.723  1.00  0.00           C
ATOM   1049  CZ  TYR A  61      63.491  78.236  97.623  1.00  0.00           C
ATOM   1050  OH  TYR A  61      62.521  79.196  97.313  1.00  0.00           O
ATOM   1052  CD2 TYR A  61      65.121  77.326  99.173  1.00  0.00           C
ATOM   1054  CE2 TYR A  61      64.171  78.316  98.833  1.00  0.00           C
ATOM   1056  C   TYR A  61      66.681  72.836  99.283  1.00  0.00           C
ATOM   1057  O   TYR A  61      67.221  72.656 100.373  1.00  0.00           O
ATOM   1058  N   TYR A  62      67.091  72.166  98.173  1.00  0.00           N
ATOM   1060  CA  TYR A  62      68.221  71.246  98.213  1.00  0.00           C
ATOM   1062  CB  TYR A  62      67.761  69.776  98.463  1.00  0.00           C
ATOM   1065  CG  TYR A  62      67.011  69.176  97.303  1.00  0.00           C
ATOM   1066  CD1 TYR A  62      65.641  69.406  97.133  1.00  0.00           C
ATOM   1068  CE1 TYR A  62      64.941  68.816  96.073  1.00  0.00           C
ATOM   1070  CZ  TYR A  62      65.601  67.966  95.183  1.00  0.00           C
ATOM   1071  OH  TYR A  62      64.921  67.396  94.083  1.00  0.00           O
ATOM   1073  CD2 TYR A  62      67.661  68.336  96.383  1.00  0.00           C
ATOM   1075  CE2 TYR A  62      66.971  67.726  95.333  1.00  0.00           C
ATOM   1077  C   TYR A  62      69.091  71.286  96.953  1.00  0.00           C
ATOM   1078  O   TYR A  62      68.651  71.636  95.853  1.00  0.00           O
ATOM   1079  N   VAL A  63      70.361  70.876  97.123  1.00  0.00           N
ATOM   1081  CA  VAL A  63      71.381  70.746  96.093  1.00  0.00           C
ATOM   1083  CB  VAL A  63      72.651  71.546  96.383  1.00  0.00           C
ATOM   1085  CG1 VAL A  63      73.481  71.696  95.093  1.00  0.00           C
ATOM   1089  CG2 VAL A  63      72.241  72.916  96.913  1.00  0.00           C
ATOM   1093  C   VAL A  63      71.841  69.306  96.083  1.00  0.00           C
ATOM   1094  O   VAL A  63      72.031  68.736  97.153  1.00  0.00           O
ATOM   1095  N   VAL A  64      72.141  68.696  94.913  1.00  0.00           N
ATOM   1097  CA  VAL A  64      73.001  67.526  94.883  1.00  0.00           C
ATOM   1099  CB  VAL A  64      72.481  66.416  93.993  1.00  0.00           C
ATOM   1101  CG1 VAL A  64      73.391  65.186  94.063  1.00  0.00           C
ATOM   1105  CG2 VAL A  64      71.081  66.056  94.523  1.00  0.00           C
ATOM   1109  C   VAL A  64      74.441  67.936  94.613  1.00  0.00           C
ATOM   1110  O   VAL A  64      74.821  68.566  93.613  1.00  0.00           O
ATOM   1111  N   VAL A  65      75.301  67.616  95.603  1.00  0.00           N
ATOM   1113  CA  VAL A  65      76.731  67.816  95.543  1.00  0.00           C
ATOM   1115  CB  VAL A  65      77.321  67.546  96.923  1.00  0.00           C
ATOM   1117  CG1 VAL A  65      78.851  67.676  96.943  1.00  0.00           C
ATOM   1121  CG2 VAL A  65      76.721  68.566  97.903  1.00  0.00           C
ATOM   1125  C   VAL A  65      77.361  66.966  94.473  1.00  0.00           C
ATOM   1126  O   VAL A  65      78.101  67.476  93.633  1.00  0.00           O
ATOM   1127  N   MET A  66      76.991  65.666  94.463  1.00  0.00           N
ATOM   1129  CA  MET A  66      77.731  64.596  93.823  1.00  0.00           C
ATOM   1131  CB  MET A  66      79.271  64.636  94.093  1.00  0.00           C
ATOM   1134  CG  MET A  66      80.111  63.506  93.443  1.00  0.00           C
ATOM   1137  SD  MET A  66      81.911  63.766  93.503  1.00  0.00           S
ATOM   1138  CE  MET A  66      82.111  63.336  95.253  1.00  0.00           C
ATOM   1142  C   MET A  66      77.161  63.286  94.343  1.00  0.00           C
ATOM   1143  O   MET A  66      76.541  63.236  95.413  1.00  0.00           O
ATOM   1144  N   VAL A  67      77.301  62.226  93.533  1.00  0.00           N
ATOM   1146  CA  VAL A  67      77.021  60.846  93.843  1.00  0.00           C
ATOM   1148  CB  VAL A  67      75.921  60.276  92.953  1.00  0.00           C
ATOM   1150  CG1 VAL A  67      74.581  60.896  93.373  1.00  0.00           C
ATOM   1154  CG2 VAL A  67      76.231  60.546  91.463  1.00  0.00           C
ATOM   1158  C   VAL A  67      78.301  60.056  93.683  1.00  0.00           C
ATOM   1159  O   VAL A  67      79.101  60.336  92.793  1.00  0.00           O
ATOM   1160  N   ASP A  68      78.541  59.066  94.563  1.00  0.00           N
ATOM   1162  CA  ASP A  68      79.771  58.306  94.623  1.00  0.00           C
ATOM   1164  CB  ASP A  68      80.911  59.106  95.333  1.00  0.00           C
ATOM   1167  CG  ASP A  68      82.231  58.376  95.523  1.00  0.00           C
ATOM   1168  OD1 ASP A  68      82.551  57.446  94.733  1.00  0.00           O
ATOM   1169  OD2 ASP A  68      82.961  58.796  96.463  1.00  0.00           O
ATOM   1170  C   ASP A  68      79.411  56.996  95.313  1.00  0.00           C
ATOM   1171  O   ASP A  68      78.321  56.846  95.883  1.00  0.00           O
ATOM   1172  N   GLU A  69      80.271  55.976  95.223  1.00  0.00           N
ATOM   1174  CA  GLU A  69      79.911  54.576  95.263  1.00  0.00           C
ATOM   1176  CB  GLU A  69      80.761  53.796  94.213  1.00  0.00           C
ATOM   1179  CG  GLU A  69      80.231  53.936  92.763  1.00  0.00           C
ATOM   1182  CD  GLU A  69      79.021  53.056  92.433  1.00  0.00           C
ATOM   1183  OE1 GLU A  69      78.531  52.296  93.313  1.00  0.00           O
ATOM   1184  OE2 GLU A  69      78.601  53.066  91.243  1.00  0.00           O
ATOM   1185  C   GLU A  69      80.001  53.906  96.623  1.00  0.00           C
ATOM   1186  O   GLU A  69      80.211  52.706  96.703  1.00  0.00           O
ATOM   1187  N   THR A  70      79.871  54.626  97.763  1.00  0.00           N
ATOM   1189  CA  THR A  70      79.791  54.036  99.123  1.00  0.00           C
ATOM   1191  CB  THR A  70      78.391  53.636  99.593  1.00  0.00           C
ATOM   1193  OG1 THR A  70      77.411  54.576  99.193  1.00  0.00           O
ATOM   1195  CG2 THR A  70      78.301  53.666 101.123  1.00  0.00           C
ATOM   1199  C   THR A  70      80.731  52.856  99.433  1.00  0.00           C
ATOM   1200  O   THR A  70      80.341  51.826  99.973  1.00  0.00           O
ATOM   1201  N   ILE A  71      82.021  52.966  99.053  1.00  0.00           N
ATOM   1203  CA  ILE A  71      83.061  51.946  99.203  1.00  0.00           C
ATOM   1205  CB  ILE A  71      83.291  51.386 100.623  1.00  0.00           C
ATOM   1207  CG2 ILE A  71      83.111  52.496 101.673  1.00  0.00           C
ATOM   1211  CG1 ILE A  71      84.731  50.816 100.753  1.00  0.00           C
ATOM   1214  CD  ILE A  71      84.861  49.316 100.503  1.00  0.00           C
ATOM   1218  C   ILE A  71      82.981  50.806  98.183  1.00  0.00           C
ATOM   1219  O   ILE A  71      83.981  50.366  97.613  1.00  0.00           O
ATOM   1220  N   VAL A  72      81.771  50.266  97.943  1.00  0.00           N
ATOM   1222  CA  VAL A  72      81.501  49.056  97.193  1.00  0.00           C
ATOM   1224  CB  VAL A  72      80.861  47.986  98.083  1.00  0.00           C
ATOM   1226  CG1 VAL A  72      80.201  46.836  97.283  1.00  0.00           C
ATOM   1230  CG2 VAL A  72      81.951  47.436  99.013  1.00  0.00           C
ATOM   1234  C   VAL A  72      80.571  49.396  96.063  1.00  0.00           C
ATOM   1235  O   VAL A  72      79.531  49.996  96.253  1.00  0.00           O
ATOM   1236  N   THR A  73      80.901  49.006  94.813  1.00  0.00           N
ATOM   1238  CA  THR A  73      80.091  49.366  93.653  1.00  0.00           C
ATOM   1240  CB  THR A  73      80.731  48.986  92.313  1.00  0.00           C
ATOM   1242  OG1 THR A  73      80.761  47.576  92.103  1.00  0.00           O
ATOM   1244  CG2 THR A  73      82.181  49.446  92.303  1.00  0.00           C
ATOM   1248  C   THR A  73      78.671  48.826  93.703  1.00  0.00           C
ATOM   1249  O   THR A  73      78.391  47.726  94.203  1.00  0.00           O
ATOM   1250  N   GLY A  74      77.701  49.626  93.223  1.00  0.00           N
ATOM   1252  CA  GLY A  74      76.301  49.246  93.123  1.00  0.00           C
ATOM   1255  C   GLY A  74      75.511  49.646  94.333  1.00  0.00           C
ATOM   1256  O   GLY A  74      74.291  49.506  94.383  1.00  0.00           O
ATOM   1257  N   GLN A  75      76.191  50.196  95.343  1.00  0.00           N
ATOM   1259  CA  GLN A  75      75.561  50.786  96.503  1.00  0.00           C
ATOM   1261  CB  GLN A  75      75.961  50.046  97.813  1.00  0.00           C
ATOM   1264  CG  GLN A  75      75.331  50.616  99.113  1.00  0.00           C
ATOM   1267  CD  GLN A  75      73.801  50.576  99.143  1.00  0.00           C
ATOM   1268  OE1 GLN A  75      73.201  49.516  99.323  1.00  0.00           O
ATOM   1269  NE2 GLN A  75      73.151  51.746  98.953  1.00  0.00           N
ATOM   1272  C   GLN A  75      76.121  52.176  96.573  1.00  0.00           C
ATOM   1273  O   GLN A  75      77.291  52.366  96.833  1.00  0.00           O
ATOM   1274  N   TRP A  76      75.301  53.216  96.373  1.00  0.00           N
ATOM   1276  CA  TRP A  76      75.881  54.526  96.173  1.00  0.00           C
ATOM   1278  CB  TRP A  76      75.941  54.936  94.673  1.00  0.00           C
ATOM   1281  CG  TRP A  76      74.681  54.786  93.883  1.00  0.00           C
ATOM   1282  CD1 TRP A  76      74.331  53.696  93.123  1.00  0.00           C
ATOM   1284  NE1 TRP A  76      73.141  53.966  92.473  1.00  0.00           N
ATOM   1286  CE2 TRP A  76      72.731  55.216  92.783  1.00  0.00           C
ATOM   1287  CD2 TRP A  76      73.671  55.776  93.673  1.00  0.00           C
ATOM   1288  CE3 TRP A  76      73.501  57.076  94.133  1.00  0.00           C
ATOM   1290  CZ3 TRP A  76      72.391  57.796  93.713  1.00  0.00           C
ATOM   1292  CZ2 TRP A  76      71.621  55.936  92.353  1.00  0.00           C
ATOM   1294  CH2 TRP A  76      71.451  57.236  92.843  1.00  0.00           C
ATOM   1296  C   TRP A  76      75.141  55.496  97.043  1.00  0.00           C
ATOM   1297  O   TRP A  76      74.041  55.236  97.533  1.00  0.00           O
ATOM   1298  N   TYR A  77      75.781  56.646  97.313  1.00  0.00           N
ATOM   1300  CA  TYR A  77      75.221  57.656  98.163  1.00  0.00           C
ATOM   1302  CB  TYR A  77      76.051  57.866  99.473  1.00  0.00           C
ATOM   1305  CG  TYR A  77      77.391  58.536  99.263  1.00  0.00           C
ATOM   1306  CD1 TYR A  77      77.561  59.916  99.473  1.00  0.00           C
ATOM   1308  CE1 TYR A  77      78.821  60.506  99.343  1.00  0.00           C
ATOM   1310  CZ  TYR A  77      79.931  59.716  99.013  1.00  0.00           C
ATOM   1311  OH  TYR A  77      81.211  60.276  98.953  1.00  0.00           O
ATOM   1313  CD2 TYR A  77      78.511  57.766  98.923  1.00  0.00           C
ATOM   1315  CE2 TYR A  77      79.781  58.346  98.793  1.00  0.00           C
ATOM   1317  C   TYR A  77      75.051  58.916  97.353  1.00  0.00           C
ATOM   1318  O   TYR A  77      75.701  59.136  96.333  1.00  0.00           O
ATOM   1319  N   SER A  78      74.151  59.796  97.823  1.00  0.00           N
ATOM   1321  CA  SER A  78      74.091  61.166  97.363  1.00  0.00           C
ATOM   1323  CB  SER A  78      72.811  61.596  96.583  1.00  0.00           C
ATOM   1326  OG  SER A  78      71.621  61.426  97.353  1.00  0.00           O
ATOM   1328  C   SER A  78      74.281  62.016  98.583  1.00  0.00           C
ATOM   1329  O   SER A  78      73.661  61.806  99.633  1.00  0.00           O
ATOM   1330  N   GLN A  79      75.191  62.986  98.483  1.00  0.00           N
ATOM   1332  CA  GLN A  79      75.361  64.026  99.463  1.00  0.00           C
ATOM   1334  CB  GLN A  79      76.841  64.286  99.773  1.00  0.00           C
ATOM   1337  CG  GLN A  79      77.071  65.486 100.733  1.00  0.00           C
ATOM   1340  CD  GLN A  79      78.551  65.716 100.923  1.00  0.00           C
ATOM   1341  OE1 GLN A  79      79.391  65.066 100.303  1.00  0.00           O
ATOM   1342  NE2 GLN A  79      78.941  66.666 101.803  1.00  0.00           N
ATOM   1345  C   GLN A  79      74.711  65.276  98.933  1.00  0.00           C
ATOM   1346  O   GLN A  79      74.861  65.666  97.773  1.00  0.00           O
ATOM   1347  N   ALA A  80      73.951  65.966  99.793  1.00  0.00           N
ATOM   1349  CA  ALA A  80      73.121  67.046  99.373  1.00  0.00           C
ATOM   1351  CB  ALA A  80      71.651  66.596  99.323  1.00  0.00           C
ATOM   1355  C   ALA A  80      73.261  68.176 100.363  1.00  0.00           C
ATOM   1356  O   ALA A  80      73.241  67.986 101.573  1.00  0.00           O
ATOM   1357  N   ILE A  81      73.431  69.416  99.873  1.00  0.00           N
ATOM   1359  CA  ILE A  81      73.371  70.616 100.693  1.00  0.00           C
ATOM   1361  CB  ILE A  81      74.291  71.726 100.183  1.00  0.00           C
ATOM   1363  CG2 ILE A  81      73.681  73.136 100.333  1.00  0.00           C
ATOM   1367  CG1 ILE A  81      75.651  71.716 100.923  1.00  0.00           C
ATOM   1370  CD  ILE A  81      76.561  70.566 100.533  1.00  0.00           C
ATOM   1374  C   ILE A  81      71.921  71.056 100.773  1.00  0.00           C
ATOM   1375  O   ILE A  81      71.191  70.966  99.793  1.00  0.00           O
ATOM   1376  N   LEU A  82      71.461  71.536 101.943  1.00  0.00           N
ATOM   1378  CA  LEU A  82      70.091  71.996 102.103  1.00  0.00           C
ATOM   1380  CB  LEU A  82      69.371  71.216 103.233  1.00  0.00           C
ATOM   1383  CG  LEU A  82      69.431  69.676 103.143  1.00  0.00           C
ATOM   1385  CD1 LEU A  82      68.481  69.106 104.203  1.00  0.00           C
ATOM   1389  CD2 LEU A  82      69.041  69.136 101.763  1.00  0.00           C
ATOM   1393  C   LEU A  82      70.081  73.466 102.473  1.00  0.00           C
ATOM   1394  O   LEU A  82      71.011  73.946 103.123  1.00  0.00           O
ATOM   1395  N   TYR A  83      69.051  74.236 102.083  1.00  0.00           N
ATOM   1397  CA  TYR A  83      68.951  75.646 102.433  1.00  0.00           C
ATOM   1399  CB  TYR A  83      69.121  76.636 101.263  1.00  0.00           C
ATOM   1402  CG  TYR A  83      70.431  76.436 100.583  1.00  0.00           C
ATOM   1403  CD1 TYR A  83      70.501  75.836  99.313  1.00  0.00           C
ATOM   1405  CE1 TYR A  83      71.721  75.786  98.633  1.00  0.00           C
ATOM   1407  CZ  TYR A  83      72.871  76.316  99.213  1.00  0.00           C
ATOM   1408  OH  TYR A  83      74.101  76.336  98.533  1.00  0.00           O
ATOM   1410  CD2 TYR A  83      71.581  76.966 101.163  1.00  0.00           C
ATOM   1412  CE2 TYR A  83      72.801  76.886 100.483  1.00  0.00           C
ATOM   1414  C   TYR A  83      67.631  75.996 103.043  1.00  0.00           C
ATOM   1415  O   TYR A  83      66.581  75.536 102.583  1.00  0.00           O
ATOM   1416  N   ARG A  84      67.681  76.876 104.053  1.00  0.00           N
ATOM   1418  CA  ARG A  84      66.591  77.716 104.493  1.00  0.00           C
ATOM   1420  CB  ARG A  84      66.671  77.776 106.043  1.00  0.00           C
ATOM   1423  CG  ARG A  84      65.551  78.586 106.723  1.00  0.00           C
ATOM   1426  CD  ARG A  84      65.921  79.076 108.123  1.00  0.00           C
ATOM   1429  NE  ARG A  84      64.651  79.646 108.643  1.00  0.00           N
ATOM   1431  CZ  ARG A  84      64.271  79.746 109.913  1.00  0.00           C
ATOM   1432  NH1 ARG A  84      65.031  79.586 110.963  1.00  0.00           N
ATOM   1435  NH2 ARG A  84      63.001  80.066 110.093  1.00  0.00           N
ATOM   1438  C   ARG A  84      66.771  79.126 103.873  1.00  0.00           C
ATOM   1439  OT1 ARG A  84      67.741  79.836 104.273  1.00  0.00           O
ATOM   1440  OT2 ARG A  84      65.981  79.536 102.973  1.00  0.00           O
ATOM   1441  NH3 POPEB  85      50.921  97.556  83.163  1.00  0.00           N
ATOM   1445  C12 POPEB  85      52.001  97.296  84.173  1.00  0.00           C
ATOM   1448  C11 POPEB  85      51.591  96.246  85.233  1.00  0.00           C
ATOM   1451  P   POPEB  85      49.841  94.326  84.873  1.00  0.00           P
ATOM   1452  O13 POPEB  85      49.731  93.796  86.253  1.00  0.00           O
ATOM   1453  O14 POPEB  85      48.801  95.226  84.353  1.00  0.00           O
ATOM   1454  O11 POPEB  85      49.851  93.006  83.983  1.00  0.00           O
ATOM   1455  O12 POPEB  85      51.261  94.986  84.633  1.00  0.00           O
ATOM   1456  C1  POPEB  85      50.461  92.956  82.693  1.00  0.00           C
ATOM   1459  C2  POPEB  85      49.431  92.526  81.633  1.00  0.00           C
ATOM   1461  O21 POPEB  85      50.171  92.076  80.493  1.00  0.00           O
ATOM   1462  C21 POPEB  85      49.711  90.976  79.913  1.00  0.00           C
ATOM   1463  O22 POPEB  85      48.751  90.316  80.273  1.00  0.00           O
ATOM   1464  C22 POPEB  85      50.741  90.606  78.833  1.00  0.00           C
ATOM   1467  C3  POPEB  85      48.441  93.666  81.283  1.00  0.00           C
ATOM   1470  O31 POPEB  85      47.581  93.286  80.203  1.00  0.00           O
ATOM   1471  C31 POPEB  85      47.951  93.706  79.003  1.00  0.00           C
ATOM   1472  O32 POPEB  85      49.011  94.266  78.743  1.00  0.00           O
ATOM   1473  C32 POPEB  85      46.801  93.486  78.043  1.00  0.00           C
ATOM   1476  C23 POPEB  85      50.481  89.346  77.963  1.00  0.00           C
ATOM   1479  C24 POPEB  85      51.691  89.096  77.053  1.00  0.00           C
ATOM   1482  C25 POPEB  85      51.451  88.136  75.873  1.00  0.00           C
ATOM   1485  C26 POPEB  85      52.791  87.666  75.293  1.00  0.00           C
ATOM   1488  C27 POPEB  85      52.681  86.766  74.053  1.00  0.00           C
ATOM   1491  C28 POPEB  85      54.041  86.176  73.613  1.00  0.00           C
ATOM   1494  C29 POPEB  85      55.101  87.226  73.413  1.00  0.00           C
ATOM   1496 0C21 POPEB  85      55.641  87.616  72.253  1.00  0.00           C
ATOM   1498 1C21 POPEB  85      55.351  87.036  70.893  1.00  0.00           C
ATOM   1501 2C21 POPEB  85      56.591  87.076  69.973  1.00  0.00           C
ATOM   1504 3C21 POPEB  85      56.921  88.496  69.483  1.00  0.00           C
ATOM   1507 4C21 POPEB  85      58.121  88.526  68.533  1.00  0.00           C
ATOM   1510 5C21 POPEB  85      58.251  89.866  67.813  1.00  0.00           C
ATOM   1513 6C21 POPEB  85      59.341  89.846  66.743  1.00  0.00           C
ATOM   1516 7C21 POPEB  85      59.251  91.026  65.773  1.00  0.00           C
ATOM   1519 8C21 POPEB  85      60.231  90.946  64.613  1.00  0.00           C
ATOM   1523  C33 POPEB  85      46.971  94.406  76.823  1.00  0.00           C
ATOM   1526  C34 POPEB  85      45.991  94.146  75.683  1.00  0.00           C
ATOM   1529  C35 POPEB  85      46.481  94.856  74.403  1.00  0.00           C
ATOM   1532  C36 POPEB  85      47.531  94.036  73.633  1.00  0.00           C
ATOM   1535  C37 POPEB  85      48.291  94.826  72.563  1.00  0.00           C
ATOM   1538  C38 POPEB  85      49.321  93.966  71.813  1.00  0.00           C
ATOM   1541  C39 POPEB  85      50.241  94.776  70.893  1.00  0.00           C
ATOM   1544 0C31 POPEB  85      49.501  95.866  70.113  1.00  0.00           C
ATOM   1547 1C31 POPEB  85      50.271  96.416  68.913  1.00  0.00           C
ATOM   1550 2C31 POPEB  85      49.651  97.726  68.413  1.00  0.00           C
ATOM   1553 3C31 POPEB  85      49.981  98.096  66.963  1.00  0.00           C
ATOM   1556 4C31 POPEB  85      49.721  96.946  65.973  1.00  0.00           C
ATOM   1559 5C31 POPEB  85      49.671  97.416  64.523  1.00  0.00           C
ATOM   1562 6C31 POPEB  85      49.651  96.276  63.503  1.00  0.00           C
ATOM   1566  NH3 POPEC  86      82.331 123.706  47.783  1.00  0.00           N
ATOM   1570  C12 POPEC  86      82.131 122.496  46.923  1.00  0.00           C
ATOM   1573  C11 POPEC  86      83.421 121.656  46.923  1.00  0.00           C
ATOM   1576  P   POPEC  86      85.141 120.386  48.373  1.00  0.00           P
ATOM   1577  O13 POPEC  86      84.811 119.456  49.473  1.00  0.00           O
ATOM   1578  O14 POPEC  86      85.461 119.816  47.043  1.00  0.00           O
ATOM   1579  O11 POPEC  86      86.341 121.306  48.823  1.00  0.00           O
ATOM   1580  O12 POPEC  86      83.951 121.446  48.243  1.00  0.00           O
ATOM   1581  C1  POPEC  86      87.571 120.756  49.313  1.00  0.00           C
ATOM   1584  C2  POPEC  86      87.471 120.206  50.783  1.00  0.00           C
ATOM   1586  O21 POPEC  86      86.521 120.926  51.563  1.00  0.00           O
ATOM   1587  C21 POPEC  86      86.731 122.206  51.733  1.00  0.00           C
ATOM   1588  O22 POPEC  86      87.691 122.866  51.373  1.00  0.00           O
ATOM   1589  C22 POPEC  86      85.551 122.756  52.553  1.00  0.00           C
ATOM   1592  C3  POPEC  86      88.831 120.096  51.533  1.00  0.00           C
ATOM   1595  O31 POPEC  86      88.661 119.526  52.853  1.00  0.00           O
ATOM   1596  C31 POPEC  86      88.801 120.316  53.913  1.00  0.00           C
ATOM   1597  O32 POPEC  86      89.031 121.516  53.883  1.00  0.00           O
ATOM   1598  C32 POPEC  86      88.771 119.476  55.193  1.00  0.00           C
ATOM   1601  C23 POPEC  86      86.021 123.576  53.783  1.00  0.00           C
ATOM   1604  C24 POPEC  86      84.961 123.686  54.883  1.00  0.00           C
ATOM   1607  C25 POPEC  86      85.491 124.286  56.193  1.00  0.00           C
ATOM   1610  C26 POPEC  86      84.491 124.096  57.333  1.00  0.00           C
ATOM   1613  C27 POPEC  86      84.961 124.666  58.693  1.00  0.00           C
ATOM   1616  C28 POPEC  86      84.151 124.136  59.893  1.00  0.00           C
ATOM   1619  C29 POPEC  86      82.681 124.426  59.763  1.00  0.00           C
ATOM   1621 0C21 POPEC  86      81.811 124.726  60.743  1.00  0.00           C
ATOM   1623 1C21 POPEC  86      82.041 124.786  62.233  1.00  0.00           C
ATOM   1626 2C21 POPEC  86      80.651 124.786  62.893  1.00  0.00           C
ATOM   1629 3C21 POPEC  86      80.621 124.746  64.433  1.00  0.00           C
ATOM   1632 4C21 POPEC  86      79.161 124.916  64.883  1.00  0.00           C
ATOM   1635 5C21 POPEC  86      78.871 124.716  66.373  1.00  0.00           C
ATOM   1638 6C21 POPEC  86      77.381 124.956  66.623  1.00  0.00           C
ATOM   1641 7C21 POPEC  86      76.931 124.946  68.073  1.00  0.00           C
ATOM   1644 8C21 POPEC  86      75.451 125.326  68.233  1.00  0.00           C
ATOM   1648  C33 POPEC  86      88.551 120.336  56.463  1.00  0.00           C
ATOM   1651  C34 POPEC  86      88.871 119.616  57.783  1.00  0.00           C
ATOM   1654  C35 POPEC  86      90.361 119.666  58.173  1.00  0.00           C
ATOM   1657  C36 POPEC  86      90.621 119.426  59.663  1.00  0.00           C
ATOM   1660  C37 POPEC  86      92.111 119.556  60.033  1.00  0.00           C
ATOM   1663  C38 POPEC  86      92.361 119.756  61.543  1.00  0.00           C
ATOM   1666  C39 POPEC  86      93.851 119.966  61.843  1.00  0.00           C
ATOM   1669 0C31 POPEC  86      94.141 120.376  63.303  1.00  0.00           C
ATOM   1672 1C31 POPEC  86      95.581 120.866  63.473  1.00  0.00           C
ATOM   1675 2C31 POPEC  86      95.851 121.516  64.833  1.00  0.00           C
ATOM   1678 3C31 POPEC  86      97.221 122.236  64.913  1.00  0.00           C
ATOM   1681 4C31 POPEC  86      97.311 123.476  64.003  1.00  0.00           C
ATOM   1684 5C31 POPEC  86      98.661 124.206  64.123  1.00  0.00           C
ATOM   1687 6C31 POPEC  86      98.701 125.506  63.313  1.00  0.00           C
ATOM   1691  NH3 POPED  87      46.881  49.096  43.023  1.00  0.00           N
ATOM   1695  C12 POPED  87      48.291  48.986  43.543  1.00  0.00           C
ATOM   1698  C11 POPED  87      48.331  48.406  44.963  1.00  0.00           C
ATOM   1701  P   POPED  87      48.941  45.846  45.193  1.00  0.00           P
ATOM   1702  O13 POPED  87      48.191  44.766  45.853  1.00  0.00           O
ATOM   1703  O14 POPED  87      49.561  45.566  43.873  1.00  0.00           O
ATOM   1704  O11 POPED  87      50.071  46.436  46.173  1.00  0.00           O
ATOM   1705  O12 POPED  87      47.931  47.046  44.983  1.00  0.00           O
ATOM   1706  C1  POPED  87      50.731  45.496  47.043  1.00  0.00           C
ATOM   1709  C2  POPED  87      51.821  46.106  47.983  1.00  0.00           C
ATOM   1711  O21 POPED  87      51.631  45.676  49.343  1.00  0.00           O
ATOM   1712  C21 POPED  87      52.101  44.476  49.653  1.00  0.00           C
ATOM   1713  O22 POPED  87      52.601  43.686  48.873  1.00  0.00           O
ATOM   1714  C22 POPED  87      51.921  44.216  51.143  1.00  0.00           C
ATOM   1717  C3  POPED  87      51.891  47.656  47.943  1.00  0.00           C
ATOM   1720  O31 POPED  87      53.161  48.156  48.433  1.00  0.00           O
ATOM   1721  C31 POPED  87      53.221  48.346  49.753  1.00  0.00           C
ATOM   1722  O32 POPED  87      52.311  48.176  50.543  1.00  0.00           O
ATOM   1723  C32 POPED  87      54.601  48.906  50.093  1.00  0.00           C
ATOM   1726  C23 POPED  87      52.951  44.956  52.043  1.00  0.00           C
ATOM   1729  C24 POPED  87      54.161  44.126  52.513  1.00  0.00           C
ATOM   1732  C25 POPED  87      53.841  42.796  53.233  1.00  0.00           C
ATOM   1735  C26 POPED  87      52.821  42.926  54.383  1.00  0.00           C
ATOM   1738  C27 POPED  87      52.281  41.556  54.843  1.00  0.00           C
ATOM   1741  C28 POPED  87      51.111  41.686  55.833  1.00  0.00           C
ATOM   1744  C29 POPED  87      50.401  40.376  56.053  1.00  0.00           C
ATOM   1746 0C21 POPED  87      49.181  40.216  56.603  1.00  0.00           C
ATOM   1748 1C21 POPED  87      48.301  41.316  57.143  1.00  0.00           C
ATOM   1751 2C21 POPED  87      48.351  41.396  58.673  1.00  0.00           C
ATOM   1754 3C21 POPED  87      47.581  40.286  59.413  1.00  0.00           C
ATOM   1757 4C21 POPED  87      47.521  40.586  60.913  1.00  0.00           C
ATOM   1760 5C21 POPED  87      46.241  40.116  61.603  1.00  0.00           C
ATOM   1763 6C21 POPED  87      46.061  40.816  62.953  1.00  0.00           C
ATOM   1766 7C21 POPED  87      44.701  40.536  63.613  1.00  0.00           C
ATOM   1769 8C21 POPED  87      44.521  41.346  64.893  1.00  0.00           C
ATOM   1773  C33 POPED  87      54.941  48.866  51.603  1.00  0.00           C
ATOM   1776  C34 POPED  87      56.321  49.496  51.863  1.00  0.00           C
ATOM   1779  C35 POPED  87      56.391  50.296  53.173  1.00  0.00           C
ATOM   1782  C36 POPED  87      56.891  49.496  54.383  1.00  0.00           C
ATOM   1785  C37 POPED  87      56.731  50.296  55.683  1.00  0.00           C
ATOM   1788  C38 POPED  87      57.251  49.566  56.923  1.00  0.00           C
ATOM   1791  C39 POPED  87      56.591  50.056  58.213  1.00  0.00           C
ATOM   1794 0C31 POPED  87      57.031  49.266  59.443  1.00  0.00           C
ATOM   1797 1C31 POPED  87      56.181  49.606  60.673  1.00  0.00           C
ATOM   1800 2C31 POPED  87      56.541  48.726  61.883  1.00  0.00           C
ATOM   1803 3C31 POPED  87      55.561  48.886  63.043  1.00  0.00           C
ATOM   1806 4C31 POPED  87      55.871  47.906  64.183  1.00  0.00           C
ATOM   1809 5C31 POPED  87      54.841  47.956  65.313  1.00  0.00           C
ATOM   1812 6C31 POPED  87      55.131  46.916  66.393  1.00  0.00           C
ATOM   1816  NH3 POPEE  88     116.231  55.066  44.123  1.00  0.00           N
ATOM   1820  C12 POPEE  88     116.651  55.036  42.683  1.00  0.00           C
ATOM   1823  C11 POPEE  88     117.951  55.846  42.443  1.00  0.00           C
ATOM   1826  P   POPEE  88     120.291  56.456  43.343  1.00  0.00           P
ATOM   1827  O13 POPEE  88     121.351  55.426  43.423  1.00  0.00           O
ATOM   1828  O14 POPEE  88     120.251  57.336  42.153  1.00  0.00           O
ATOM   1829  O11 POPEE  88     120.461  57.386  44.603  1.00  0.00           O
ATOM   1830  O12 POPEE  88     118.861  55.776  43.553  1.00  0.00           O
ATOM   1831  C1  POPEE  88     119.681  58.566  44.743  1.00  0.00           C
ATOM   1834  C2  POPEE  88     118.681  58.416  45.913  1.00  0.00           C
ATOM   1836  O21 POPEE  88     117.941  59.636  45.983  1.00  0.00           O
ATOM   1837  C21 POPEE  88     116.681  59.606  45.663  1.00  0.00           C
ATOM   1838  O22 POPEE  88     116.091  58.666  45.153  1.00  0.00           O
ATOM   1839  C22 POPEE  88     116.131  60.996  45.993  1.00  0.00           C
ATOM   1842  C3  POPEE  88     119.411  58.206  47.263  1.00  0.00           C
ATOM   1845  O31 POPEE  88     118.541  57.626  48.273  1.00  0.00           O
ATOM   1846  C31 POPEE  88     117.771  58.456  48.933  1.00  0.00           C
ATOM   1847  O32 POPEE  88     117.661  59.656  48.753  1.00  0.00           O
ATOM   1848  C32 POPEE  88     116.951  57.686  49.963  1.00  0.00           C
ATOM   1851  C23 POPEE  88     114.691  61.316  45.543  1.00  0.00           C
ATOM   1854  C24 POPEE  88     114.351  62.796  45.823  1.00  0.00           C
ATOM   1857  C25 POPEE  88     114.201  63.116  47.323  1.00  0.00           C
ATOM   1860  C26 POPEE  88     114.291  64.616  47.633  1.00  0.00           C
ATOM   1863  C27 POPEE  88     115.201  64.966  48.823  1.00  0.00           C
ATOM   1866  C28 POPEE  88     114.621  64.636  50.223  1.00  0.00           C
ATOM   1869  C29 POPEE  88     114.861  63.226  50.733  1.00  0.00           C
ATOM   1871 0C21 POPEE  88     114.721  62.816  52.003  1.00  0.00           C
ATOM   1873 1C21 POPEE  88     114.261  63.656  53.173  1.00  0.00           C
ATOM   1876 2C21 POPEE  88     113.111  63.026  53.993  1.00  0.00           C
ATOM   1879 3C21 POPEE  88     112.701  63.876  55.203  1.00  0.00           C
ATOM   1882 4C21 POPEE  88     111.451  63.316  55.903  1.00  0.00           C
ATOM   1885 5C21 POPEE  88     110.981  64.176  57.083  1.00  0.00           C
ATOM   1888 6C21 POPEE  88     111.821  63.966  58.353  1.00  0.00           C
ATOM   1891 7C21 POPEE  88     111.331  64.836  59.523  1.00  0.00           C
ATOM   1894 8C21 POPEE  88     112.061  64.556  60.833  1.00  0.00           C
ATOM   1898  C33 POPEE  88     117.801  57.106  51.103  1.00  0.00           C
ATOM   1901  C34 POPEE  88     116.971  56.426  52.203  1.00  0.00           C
ATOM   1904  C35 POPEE  88     115.971  57.356  52.923  1.00  0.00           C
ATOM   1907  C36 POPEE  88     116.621  58.486  53.723  1.00  0.00           C
ATOM   1910  C37 POPEE  88     115.581  59.466  54.263  1.00  0.00           C
ATOM   1913  C38 POPEE  88     116.161  60.526  55.213  1.00  0.00           C
ATOM   1916  C39 POPEE  88     116.251  60.086  56.683  1.00  0.00           C
ATOM   1919 0C31 POPEE  88     114.881  59.886  57.353  1.00  0.00           C
ATOM   1922 1C31 POPEE  88     115.011  59.716  58.873  1.00  0.00           C
ATOM   1925 2C31 POPEE  88     113.681  59.476  59.583  1.00  0.00           C
ATOM   1928 3C31 POPEE  88     113.861  59.316  61.103  1.00  0.00           C
ATOM   1931 4C31 POPEE  88     114.031  60.666  61.813  1.00  0.00           C
ATOM   1934 5C31 POPEE  88     114.771  60.526  63.153  1.00  0.00           C
ATOM   1937 6C31 POPEE  88     114.891  61.856  63.893  1.00  0.00           C
ATOM   1941  NH3 POPEF  89      64.991  46.436  45.893  1.00  0.00           N
ATOM   1945  C12 POPEF  89      65.191  44.956  45.773  1.00  0.00           C
ATOM   1948  C11 POPEF  89      63.931  44.206  46.213  1.00  0.00           C
ATOM   1951  P   POPEF  89      61.841  45.256  44.903  1.00  0.00           P
ATOM   1952  O13 POPEF  89      62.091  45.906  43.593  1.00  0.00           O
ATOM   1953  O14 POPEF  89      60.501  44.686  45.123  1.00  0.00           O
ATOM   1954  O11 POPEF  89      62.111  46.376  45.983  1.00  0.00           O
ATOM   1955  O12 POPEF  89      62.961  44.206  45.173  1.00  0.00           O
ATOM   1956  C1  POPEF  89      60.971  46.986  46.613  1.00  0.00           C
ATOM   1959  C2  POPEF  89      60.741  46.416  48.033  1.00  0.00           C
ATOM   1961  O21 POPEF  89      59.561  45.596  48.083  1.00  0.00           O
ATOM   1962  C21 POPEF  89      58.381  46.016  48.503  1.00  0.00           C
ATOM   1963  O22 POPEF  89      58.021  47.156  48.743  1.00  0.00           O
ATOM   1964  C22 POPEF  89      57.451  44.806  48.643  1.00  0.00           C
ATOM   1967  C3  POPEF  89      60.841  47.566  49.073  1.00  0.00           C
ATOM   1970  O31 POPEF  89      60.711  47.116  50.433  1.00  0.00           O
ATOM   1971  C31 POPEF  89      61.811  46.556  50.913  1.00  0.00           C
ATOM   1972  O32 POPEF  89      62.861  46.426  50.323  1.00  0.00           O
ATOM   1973  C32 POPEF  89      61.431  45.936  52.263  1.00  0.00           C
ATOM   1976  C23 POPEF  89      57.441  44.236  50.073  1.00  0.00           C
ATOM   1979  C24 POPEF  89      58.831  43.806  50.583  1.00  0.00           C
ATOM   1982  C25 POPEF  89      58.821  43.386  52.053  1.00  0.00           C
ATOM   1985  C26 POPEF  89      58.331  41.956  52.323  1.00  0.00           C
ATOM   1988  C27 POPEF  89      58.321  41.646  53.833  1.00  0.00           C
ATOM   1991  C28 POPEF  89      58.171  40.166  54.193  1.00  0.00           C
ATOM   1994  C29 POPEF  89      56.821  39.586  53.823  1.00  0.00           C
ATOM   1996 0C21 POPEF  89      56.611  38.516  53.043  1.00  0.00           C
ATOM   1998 1C21 POPEF  89      57.681  37.716  52.343  1.00  0.00           C
ATOM   2001 2C21 POPEF  89      58.521  36.786  53.243  1.00  0.00           C
ATOM   2004 3C21 POPEF  89      59.161  35.616  52.473  1.00  0.00           C
ATOM   2007 4C21 POPEF  89      60.051  34.716  53.343  1.00  0.00           C
ATOM   2010 5C21 POPEF  89      60.841  33.666  52.533  1.00  0.00           C
ATOM   2013 6C21 POPEF  89      59.981  32.766  51.653  1.00  0.00           C
ATOM   2016 7C21 POPEF  89      60.781  31.716  50.873  1.00  0.00           C
ATOM   2019 8C21 POPEF  89      59.911  30.756  50.063  1.00  0.00           C
ATOM   2023  C33 POPEF  89      62.441  46.196  53.383  1.00  0.00           C
ATOM   2026  C34 POPEF  89      61.991  45.546  54.693  1.00  0.00           C
ATOM   2029  C35 POPEF  89      63.001  45.816  55.813  1.00  0.00           C
ATOM   2032  C36 POPEF  89      62.631  45.236  57.173  1.00  0.00           C
ATOM   2035  C37 POPEF  89      62.011  46.276  58.123  1.00  0.00           C
ATOM   2038  C38 POPEF  89      60.481  46.366  58.043  1.00  0.00           C
ATOM   2041  C39 POPEF  89      59.801  46.716  59.373  1.00  0.00           C
ATOM   2044 0C31 POPEF  89      60.031  45.636  60.443  1.00  0.00           C
ATOM   2047 1C31 POPEF  89      59.321  45.866  61.783  1.00  0.00           C
ATOM   2050 2C31 POPEF  89      60.021  44.996  62.843  1.00  0.00           C
ATOM   2053 3C31 POPEF  89      59.301  44.896  64.183  1.00  0.00           C
ATOM   2056 4C31 POPEF  89      60.041  43.906  65.093  1.00  0.00           C
ATOM   2059 5C31 POPEF  89      59.281  43.586  66.383  1.00  0.00           C
ATOM   2062 6C31 POPEF  89      59.891  42.396  67.133  1.00  0.00           C
ATOM   2066  NH3 POPEG  90      12.061  88.046  39.753  1.00  0.00           N
ATOM   2070  C12 POPEG  90      12.981  88.766  38.813  1.00  0.00           C
ATOM   2073  C11 POPEG  90      12.981  90.276  39.113  1.00  0.00           C
ATOM   2076  P   POPEG  90      14.641  92.286  39.373  1.00  0.00           P
ATOM   2077  O13 POPEG  90      16.101  92.366  39.543  1.00  0.00           O
ATOM   2078  O14 POPEG  90      14.031  93.276  38.453  1.00  0.00           O
ATOM   2079  O11 POPEG  90      13.931  92.326  40.783  1.00  0.00           O
ATOM   2080  O12 POPEG  90      14.281  90.826  38.893  1.00  0.00           O
ATOM   2081  C1  POPEG  90      14.491  91.596  41.893  1.00  0.00           C
ATOM   2084  C2  POPEG  90      13.931  92.216  43.203  1.00  0.00           C
ATOM   2086  O21 POPEG  90      14.851  92.186  44.313  1.00  0.00           O
ATOM   2087  C21 POPEG  90      15.861  93.046  44.233  1.00  0.00           C
ATOM   2088  O22 POPEG  90      16.241  93.606  43.213  1.00  0.00           O
ATOM   2089  C22 POPEG  90      16.401  93.266  45.653  1.00  0.00           C
ATOM   2092  C3  POPEG  90      12.591  91.586  43.643  1.00  0.00           C
ATOM   2095  O31 POPEG  90      12.031  92.336  44.743  1.00  0.00           O
ATOM   2096  C31 POPEG  90      11.791  91.696  45.893  1.00  0.00           C
ATOM   2097  O32 POPEG  90      11.881  90.496  46.073  1.00  0.00           O
ATOM   2098  C32 POPEG  90      11.331  92.726  46.923  1.00  0.00           C
ATOM   2101  C23 POPEG  90      17.481  94.366  45.763  1.00  0.00           C
ATOM   2104  C24 POPEG  90      17.271  95.326  46.953  1.00  0.00           C
ATOM   2107  C25 POPEG  90      17.401  94.706  48.353  1.00  0.00           C
ATOM   2110  C26 POPEG  90      18.781  94.076  48.663  1.00  0.00           C
ATOM   2113  C27 POPEG  90      19.081  94.006  50.173  1.00  0.00           C
ATOM   2116  C28 POPEG  90      20.141  95.036  50.603  1.00  0.00           C
ATOM   2119  C29 POPEG  90      20.251  95.176  52.103  1.00  0.00           C
ATOM   2121 0C21 POPEG  90      21.031  94.456  52.923  1.00  0.00           C
ATOM   2123 1C21 POPEG  90      21.971  93.336  52.563  1.00  0.00           C
ATOM   2126 2C21 POPEG  90      21.591  91.976  53.213  1.00  0.00           C
ATOM   2129 3C21 POPEG  90      21.561  91.956  54.753  1.00  0.00           C
ATOM   2132 4C21 POPEG  90      22.871  91.546  55.433  1.00  0.00           C
ATOM   2135 5C21 POPEG  90      24.021  92.516  55.213  1.00  0.00           C
ATOM   2138 6C21 POPEG  90      25.231  92.216  56.113  1.00  0.00           C
ATOM   2141 7C21 POPEG  90      26.381  93.186  55.833  1.00  0.00           C
ATOM   2144 8C21 POPEG  90      27.581  92.996  56.763  1.00  0.00           C
ATOM   2148  C33 POPEG  90      12.341  93.006  48.073  1.00  0.00           C
ATOM   2151  C34 POPEG  90      12.211  94.476  48.513  1.00  0.00           C
ATOM   2154  C35 POPEG  90      12.181  94.796  50.013  1.00  0.00           C
ATOM   2157  C36 POPEG  90      11.451  96.106  50.343  1.00  0.00           C
ATOM   2160  C37 POPEG  90      11.341  96.396  51.843  1.00  0.00           C
ATOM   2163  C38 POPEG  90      10.541  97.696  52.053  1.00  0.00           C
ATOM   2166  C39 POPEG  90      10.661  98.326  53.443  1.00  0.00           C
ATOM   2169 0C31 POPEG  90       9.961  97.596  54.593  1.00  0.00           C
ATOM   2172 1C31 POPEG  90       9.811  98.546  55.793  1.00  0.00           C
ATOM   2175 2C31 POPEG  90       9.361  97.856  57.083  1.00  0.00           C
ATOM   2178 3C31 POPEG  90       9.071  98.836  58.233  1.00  0.00           C
ATOM   2181 4C31 POPEG  90      10.231  99.816  58.523  1.00  0.00           C
ATOM   2184 5C31 POPEG  90      10.031 100.576  59.843  1.00  0.00           C
ATOM   2187 6C31 POPEG  90      11.051 101.706  60.043  1.00  0.00           C
ATOM   2191  NH3 POPEH  91     103.261  45.716  45.673  1.00  0.00           N
ATOM   2195  C12 POPEH  91     102.011  45.236  46.383  1.00  0.00           C
ATOM   2198  C11 POPEH  91     100.861  46.256  46.263  1.00  0.00           C
ATOM   2201  P   POPEH  91      98.241  46.246  46.263  1.00  0.00           P
ATOM   2202  O13 POPEH  91      98.231  47.726  46.333  1.00  0.00           O
ATOM   2203  O14 POPEH  91      97.951  45.646  44.933  1.00  0.00           O
ATOM   2204  O11 POPEH  91      97.171  45.726  47.293  1.00  0.00           O
ATOM   2205  O12 POPEH  91      99.641  45.716  46.803  1.00  0.00           O
ATOM   2206  C1  POPEH  91      95.811  46.106  47.073  1.00  0.00           C
ATOM   2209  C2  POPEH  91      94.981  45.706  48.303  1.00  0.00           C
ATOM   2211  O21 POPEH  91      95.411  46.526  49.393  1.00  0.00           O
ATOM   2212  C21 POPEH  91      94.601  47.526  49.663  1.00  0.00           C
ATOM   2213  O22 POPEH  91      93.561  47.796  49.103  1.00  0.00           O
ATOM   2214  C22 POPEH  91      95.211  48.326  50.813  1.00  0.00           C
ATOM   2217  C3  POPEH  91      95.321  44.236  48.593  1.00  0.00           C
ATOM   2220  O31 POPEH  91      94.331  43.476  49.323  1.00  0.00           O
ATOM   2221  C31 POPEH  91      94.381  43.616  50.633  1.00  0.00           C
ATOM   2222  O32 POPEH  91      94.571  44.666  51.243  1.00  0.00           O
ATOM   2223  C32 POPEH  91      94.301  42.216  51.223  1.00  0.00           C
ATOM   2226  C23 POPEH  91      94.181  49.236  51.523  1.00  0.00           C
ATOM   2229  C24 POPEH  91      94.841  50.086  52.613  1.00  0.00           C
ATOM   2232  C25 POPEH  91      95.521  49.236  53.693  1.00  0.00           C
ATOM   2235  C26 POPEH  91      96.371  50.046  54.673  1.00  0.00           C
ATOM   2238  C27 POPEH  91      97.031  49.096  55.663  1.00  0.00           C
ATOM   2241  C28 POPEH  91      98.021  49.736  56.633  1.00  0.00           C
ATOM   2244  C29 POPEH  91      98.761  48.676  57.413  1.00  0.00           C
ATOM   2246 0C21 POPEH  91      98.291  48.026  58.493  1.00  0.00           C
ATOM   2248 1C21 POPEH  91      96.961  48.256  59.173  1.00  0.00           C
ATOM   2251 2C21 POPEH  91      97.161  48.766  60.603  1.00  0.00           C
ATOM   2254 3C21 POPEH  91      95.871  48.756  61.433  1.00  0.00           C
ATOM   2257 4C21 POPEH  91      96.131  49.256  62.863  1.00  0.00           C
ATOM   2260 5C21 POPEH  91      95.031  48.856  63.843  1.00  0.00           C
ATOM   2263 6C21 POPEH  91      95.381  49.336  65.253  1.00  0.00           C
ATOM   2266 7C21 POPEH  91      94.431  48.806  66.333  1.00  0.00           C
ATOM   2269 8C21 POPEH  91      94.771  49.386  67.703  1.00  0.00           C
ATOM   2273  C33 POPEH  91      94.031  42.186  52.743  1.00  0.00           C
ATOM   2276  C34 POPEH  91      95.211  42.666  53.593  1.00  0.00           C
ATOM   2279  C35 POPEH  91      95.091  42.186  55.043  1.00  0.00           C
ATOM   2282  C36 POPEH  91      95.931  42.976  56.043  1.00  0.00           C
ATOM   2285  C37 POPEH  91      95.421  42.826  57.483  1.00  0.00           C
ATOM   2288  C38 POPEH  91      96.231  43.636  58.493  1.00  0.00           C
ATOM   2291  C39 POPEH  91      95.631  43.596  59.903  1.00  0.00           C
ATOM   2294 0C31 POPEH  91      96.471  44.366  60.933  1.00  0.00           C
ATOM   2297 1C31 POPEH  91      95.871  44.256  62.333  1.00  0.00           C
ATOM   2300 2C31 POPEH  91      96.721  44.976  63.393  1.00  0.00           C
ATOM   2303 3C31 POPEH  91      96.111  44.936  64.803  1.00  0.00           C
ATOM   2306 4C31 POPEH  91      95.961  43.506  65.343  1.00  0.00           C
ATOM   2309 5C31 POPEH  91      95.531  43.456  66.813  1.00  0.00           C
ATOM   2312 6C31 POPEH  91      95.301  42.026  67.313  1.00  0.00           C
ATOM   2316  NH3 POPEI  92      98.201  26.996  44.273  1.00  0.00           N
ATOM   2320  C12 POPEI  92      99.211  25.956  44.643  1.00  0.00           C
ATOM   2323  C11 POPEI  92     100.471  26.036  43.753  1.00  0.00           C
ATOM   2326  P   POPEI  92     101.861  23.996  44.733  1.00  0.00           P
ATOM   2327  O13 POPEI  92     103.191  23.906  45.383  1.00  0.00           O
ATOM   2328  O14 POPEI  92     101.641  23.206  43.493  1.00  0.00           O
ATOM   2329  O11 POPEI  92     100.711  23.676  45.773  1.00  0.00           O
ATOM   2330  O12 POPEI  92     101.591  25.516  44.443  1.00  0.00           O
ATOM   2331  C1  POPEI  92     100.881  22.856  46.923  1.00  0.00           C
ATOM   2334  C2  POPEI  92     101.101  23.676  48.223  1.00  0.00           C
ATOM   2336  O21 POPEI  92     100.181  23.326  49.273  1.00  0.00           O
ATOM   2337  C21 POPEI  92     100.121  22.106  49.753  1.00  0.00           C
ATOM   2338  O22 POPEI  92     100.651  21.116  49.283  1.00  0.00           O
ATOM   2339  C22 POPEI  92      99.121  22.156  50.923  1.00  0.00           C
ATOM   2342  C3  POPEI  92     100.921  25.196  47.983  1.00  0.00           C
ATOM   2345  O31 POPEI  92     101.331  25.936  49.123  1.00  0.00           O
ATOM   2346  C31 POPEI  92     102.611  26.306  49.333  1.00  0.00           C
ATOM   2347  O32 POPEI  92     102.971  26.806  50.383  1.00  0.00           O
ATOM   2348  C32 POPEI  92     103.581  26.026  48.173  1.00  0.00           C
ATOM   2351  C23 POPEI  92      99.511  21.346  52.183  1.00  0.00           C
ATOM   2354  C24 POPEI  92      98.741  21.866  53.413  1.00  0.00           C
ATOM   2357  C25 POPEI  92      98.841  20.936  54.633  1.00  0.00           C
ATOM   2360  C26 POPEI  92      98.231  21.556  55.903  1.00  0.00           C
ATOM   2363  C27 POPEI  92      98.241  20.586  57.093  1.00  0.00           C
ATOM   2366  C28 POPEI  92      97.841  21.206  58.453  1.00  0.00           C
ATOM   2369  C29 POPEI  92      96.391  21.586  58.523  1.00  0.00           C
ATOM   2371 0C21 POPEI  92      95.511  21.326  59.513  1.00  0.00           C
ATOM   2373 1C21 POPEI  92      95.771  20.616  60.813  1.00  0.00           C
ATOM   2376 2C21 POPEI  92      95.121  19.216  60.863  1.00  0.00           C
ATOM   2379 3C21 POPEI  92      95.231  18.566  62.243  1.00  0.00           C
ATOM   2382 4C21 POPEI  92      94.851  17.076  62.293  1.00  0.00           C
ATOM   2385 5C21 POPEI  92      93.391  16.766  61.913  1.00  0.00           C
ATOM   2388 6C21 POPEI  92      93.201  16.436  60.433  1.00  0.00           C
ATOM   2391 7C21 POPEI  92      91.731  16.166  60.093  1.00  0.00           C
ATOM   2394 8C21 POPEI  92      91.531  15.816  58.633  1.00  0.00           C
ATOM   2398  C33 POPEI  92     105.081  26.276  48.523  1.00  0.00           C
ATOM   2401  C34 POPEI  92     105.791  25.136  49.283  1.00  0.00           C
ATOM   2404  C35 POPEI  92     105.391  25.066  50.763  1.00  0.00           C
ATOM   2407  C36 POPEI  92     106.131  24.026  51.623  1.00  0.00           C
ATOM   2410  C37 POPEI  92     105.451  23.906  52.993  1.00  0.00           C
ATOM   2413  C38 POPEI  92     106.071  22.826  53.893  1.00  0.00           C
ATOM   2416  C39 POPEI  92     105.451  22.756  55.293  1.00  0.00           C
ATOM   2419 0C31 POPEI  92     103.991  22.276  55.333  1.00  0.00           C
ATOM   2422 1C31 POPEI  92     103.571  21.856  56.753  1.00  0.00           C
ATOM   2425 2C31 POPEI  92     102.191  21.176  56.833  1.00  0.00           C
ATOM   2428 3C31 POPEI  92     102.071  20.196  58.013  1.00  0.00           C
ATOM   2431 4C31 POPEI  92     102.041  20.856  59.393  1.00  0.00           C
ATOM   2434 5C31 POPEI  92     101.821  19.836  60.523  1.00  0.00           C
ATOM   2437 6C31 POPEI  92     101.841  20.456  61.923  1.00  0.00           C
ATOM   2441  NH3 POPEJ  93      91.371  14.746  88.413  1.00  0.00           N
ATOM   2445  C12 POPEJ  93      92.091  13.486  88.783  1.00  0.00           C
ATOM   2448  C11 POPEJ  93      91.331  12.276  88.223  1.00  0.00           C
ATOM   2451  P   POPEJ  93      91.391   9.646  88.193  1.00  0.00           P
ATOM   2452  O13 POPEJ  93      92.571   8.756  88.133  1.00  0.00           O
ATOM   2453  O14 POPEJ  93      90.241   9.246  89.033  1.00  0.00           O
ATOM   2454  O11 POPEJ  93      90.911   9.976  86.713  1.00  0.00           O
ATOM   2455  O12 POPEJ  93      91.911  11.066  88.703  1.00  0.00           O
ATOM   2456  C1  POPEJ  93      90.281   8.906  85.983  1.00  0.00           C
ATOM   2459  C2  POPEJ  93      89.681   9.416  84.653  1.00  0.00           C
ATOM   2461  O21 POPEJ  93      88.671   8.496  84.233  1.00  0.00           O
ATOM   2462  C21 POPEJ  93      87.611   8.966  83.603  1.00  0.00           C
ATOM   2463  O22 POPEJ  93      87.311  10.136  83.463  1.00  0.00           O
ATOM   2464  C22 POPEJ  93      86.891   7.746  83.013  1.00  0.00           C
ATOM   2467  C3  POPEJ  93      90.771   9.506  83.563  1.00  0.00           C
ATOM   2470  O31 POPEJ  93      90.321  10.336  82.483  1.00  0.00           O
ATOM   2471  C31 POPEJ  93      89.961   9.756  81.353  1.00  0.00           C
ATOM   2472  O32 POPEJ  93      89.991   8.566  81.093  1.00  0.00           O
ATOM   2473  C32 POPEJ  93      89.441  10.846  80.423  1.00  0.00           C
ATOM   2476  C23 POPEJ  93      86.111   8.026  81.713  1.00  0.00           C
ATOM   2479  C24 POPEJ  93      85.301   6.796  81.323  1.00  0.00           C
ATOM   2482  C25 POPEJ  93      84.521   6.956  80.013  1.00  0.00           C
ATOM   2485  C26 POPEJ  93      83.531   5.806  79.813  1.00  0.00           C
ATOM   2488  C27 POPEJ  93      82.791   5.866  78.473  1.00  0.00           C
ATOM   2491  C28 POPEJ  93      81.851   4.656  78.303  1.00  0.00           C
ATOM   2494  C29 POPEJ  93      81.231   4.556  76.933  1.00  0.00           C
ATOM   2496 0C21 POPEJ  93      79.921   4.396  76.653  1.00  0.00           C
ATOM   2498 1C21 POPEJ  93      78.771   4.256  77.623  1.00  0.00           C
ATOM   2501 2C21 POPEJ  93      77.941   2.976  77.413  1.00  0.00           C
ATOM   2504 3C21 POPEJ  93      77.361   2.826  75.993  1.00  0.00           C
ATOM   2507 4C21 POPEJ  93      78.121   1.806  75.143  1.00  0.00           C
ATOM   2510 5C21 POPEJ  93      77.711   1.796  73.663  1.00  0.00           C
ATOM   2513 6C21 POPEJ  93      78.011   0.434  73.023  1.00  0.00           C
ATOM   2516 7C21 POPEJ  93      78.111   0.444  71.503  1.00  0.00           C
ATOM   2519 8C21 POPEJ  93      78.401  -0.936  70.903  1.00  0.00           C
ATOM   2523  C33 POPEJ  93      89.051  10.266  79.043  1.00  0.00           C
ATOM   2526  C34 POPEJ  93      88.501  11.346  78.113  1.00  0.00           C
ATOM   2529  C35 POPEJ  93      88.021  10.786  76.763  1.00  0.00           C
ATOM   2532  C36 POPEJ  93      89.141  10.256  75.843  1.00  0.00           C
ATOM   2535  C37 POPEJ  93      90.061  11.336  75.273  1.00  0.00           C
ATOM   2538  C38 POPEJ  93      89.351  12.406  74.423  1.00  0.00           C
ATOM   2541  C39 POPEJ  93      88.701  11.856  73.133  1.00  0.00           C
ATOM   2544 0C31 POPEJ  93      87.851  12.926  72.433  1.00  0.00           C
ATOM   2547 1C31 POPEJ  93      87.251  12.446  71.103  1.00  0.00           C
ATOM   2550 2C31 POPEJ  93      86.151  13.386  70.603  1.00  0.00           C
ATOM   2553 3C31 POPEJ  93      85.851  13.296  69.093  1.00  0.00           C
ATOM   2556 4C31 POPEJ  93      85.161  11.996  68.623  1.00  0.00           C
ATOM   2559 5C31 POPEJ  93      86.121  10.846  68.303  1.00  0.00           C
ATOM   2562 6C31 POPEJ  93      85.441   9.626  67.673  1.00  0.00           C
ATOM   2566  NH3 POPEK  94      97.111   8.386  45.163  1.00  0.00           N
ATOM   2570  C12 POPEK  94      97.341   7.076  44.433  1.00  0.00           C
ATOM   2573  C11 POPEK  94      96.051   6.296  44.083  1.00  0.00           C
ATOM   2576  P   POPEK  94      97.061   3.846  43.703  1.00  0.00           P
ATOM   2577  O13 POPEK  94      97.081   2.876  42.593  1.00  0.00           O
ATOM   2578  O14 POPEK  94      98.351   4.216  44.303  1.00  0.00           O
ATOM   2579  O11 POPEK  94      96.081   3.306  44.833  1.00  0.00           O
ATOM   2580  O12 POPEK  94      96.311   5.166  43.253  1.00  0.00           O
ATOM   2581  C1  POPEK  94      96.521   3.446  46.193  1.00  0.00           C
ATOM   2584  C2  POPEK  94      95.411   3.196  47.263  1.00  0.00           C
ATOM   2586  O21 POPEK  94      95.051   1.796  47.253  1.00  0.00           O
ATOM   2587  C21 POPEK  94      94.891   1.236  48.463  1.00  0.00           C
ATOM   2588  O22 POPEK  94      95.021   1.796  49.533  1.00  0.00           O
ATOM   2589  C22 POPEK  94      94.661  -0.246  48.273  1.00  0.00           C
ATOM   2592  C3  POPEK  94      94.181   4.126  47.053  1.00  0.00           C
ATOM   2595  O31 POPEK  94      93.291   4.106  48.183  1.00  0.00           O
ATOM   2596  C31 POPEK  94      93.571   4.946  49.173  1.00  0.00           C
ATOM   2597  O32 POPEK  94      94.361   5.876  49.103  1.00  0.00           O
ATOM   2598  C32 POPEK  94      92.881   4.406  50.433  1.00  0.00           C
ATOM   2601  C23 POPEK  94      96.011  -0.966  48.173  1.00  0.00           C
ATOM   2604  C24 POPEK  94      95.831  -2.486  48.073  1.00  0.00           C
ATOM   2607  C25 POPEK  94      97.031  -3.246  48.643  1.00  0.00           C
ATOM   2610  C26 POPEK  94      97.041  -3.296  50.173  1.00  0.00           C
ATOM   2613  C27 POPEK  94      98.161  -4.196  50.713  1.00  0.00           C
ATOM   2616  C28 POPEK  94      98.361  -4.056  52.233  1.00  0.00           C
ATOM   2619  C29 POPEK  94      99.291  -5.046  52.883  1.00  0.00           C
ATOM   2621 0C21 POPEK  94     100.531  -5.426  52.503  1.00  0.00           C
ATOM   2623 1C21 POPEK  94     101.331  -4.936  51.313  1.00  0.00           C
ATOM   2626 2C21 POPEK  94     101.851  -3.496  51.453  1.00  0.00           C
ATOM   2629 3C21 POPEK  94     103.101  -3.386  52.353  1.00  0.00           C
ATOM   2632 4C21 POPEK  94     103.801  -2.016  52.233  1.00  0.00           C
ATOM   2635 5C21 POPEK  94     103.091  -0.886  53.003  1.00  0.00           C
ATOM   2638 6C21 POPEK  94     103.431  -0.846  54.503  1.00  0.00           C
ATOM   2641 7C21 POPEK  94     102.691   0.274  55.243  1.00  0.00           C
ATOM   2644 8C21 POPEK  94     103.141   0.454  56.703  1.00  0.00           C
ATOM   2648  C33 POPEK  94      93.301   5.116  51.743  1.00  0.00           C
ATOM   2651  C34 POPEK  94      93.411   4.166  52.953  1.00  0.00           C
ATOM   2654  C35 POPEK  94      92.071   3.626  53.473  1.00  0.00           C
ATOM   2657  C36 POPEK  94      92.251   2.726  54.703  1.00  0.00           C
ATOM   2660  C37 POPEK  94      92.041   1.226  54.413  1.00  0.00           C
ATOM   2663  C38 POPEK  94      92.461   0.304  55.563  1.00  0.00           C
ATOM   2666  C39 POPEK  94      91.791   0.634  56.903  1.00  0.00           C
ATOM   2669 0C31 POPEK  94      92.191  -0.336  58.023  1.00  0.00           C
ATOM   2672 1C31 POPEK  94      91.631   0.104  59.373  1.00  0.00           C
ATOM   2675 2C31 POPEK  94      92.081  -0.806  60.523  1.00  0.00           C
ATOM   2678 3C31 POPEK  94      91.511  -0.386  61.893  1.00  0.00           C
ATOM   2681 4C31 POPEK  94      91.921   1.026  62.303  1.00  0.00           C
ATOM   2684 5C31 POPEK  94      91.481   1.386  63.723  1.00  0.00           C
ATOM   2687 6C31 POPEK  94      92.051   2.736  64.173  1.00  0.00           C
ATOM   2691  NH3 POPEL  95      41.891 102.676  38.823  1.00  0.00           N
ATOM   2695  C12 POPEL  95      43.391 102.476  38.863  1.00  0.00           C
ATOM   2698  C11 POPEL  95      43.921 101.756  37.603  1.00  0.00           C
ATOM   2701  P   POPEL  95      46.571 102.036  37.603  1.00  0.00           P
ATOM   2702  O13 POPEL  95      47.531 101.246  36.813  1.00  0.00           O
ATOM   2703  O14 POPEL  95      46.211 103.376  37.073  1.00  0.00           O
ATOM   2704  O11 POPEL  95      47.141 102.166  39.073  1.00  0.00           O
ATOM   2705  O12 POPEL  95      45.231 101.216  37.803  1.00  0.00           O
ATOM   2706  C1  POPEL  95      46.371 101.866  40.243  1.00  0.00           C
ATOM   2709  C2  POPEL  95      47.261 101.446  41.453  1.00  0.00           C
ATOM   2711  O21 POPEL  95      47.861 102.566  42.113  1.00  0.00           O
ATOM   2712  C21 POPEL  95      47.041 103.256  42.903  1.00  0.00           C
ATOM   2713  O22 POPEL  95      45.861 103.006  43.083  1.00  0.00           O
ATOM   2714  C22 POPEL  95      47.871 104.296  43.673  1.00  0.00           C
ATOM   2717  C3  POPEL  95      48.391 100.456  41.063  1.00  0.00           C
ATOM   2720  O31 POPEL  95      49.081  99.966  42.243  1.00  0.00           O
ATOM   2721  C31 POPEL  95      48.401  99.046  42.913  1.00  0.00           C
ATOM   2722  O32 POPEL  95      47.521  98.336  42.443  1.00  0.00           O
ATOM   2723  C32 POPEL  95      48.771  99.106  44.383  1.00  0.00           C
ATOM   2726  C23 POPEL  95      47.131 104.946  44.873  1.00  0.00           C
ATOM   2729  C24 POPEL  95      48.031 105.086  46.113  1.00  0.00           C
ATOM   2732  C25 POPEL  95      48.181 103.776  46.903  1.00  0.00           C
ATOM   2735  C26 POPEL  95      48.731 103.976  48.323  1.00  0.00           C
ATOM   2738  C27 POPEL  95      48.921 102.656  49.093  1.00  0.00           C
ATOM   2741  C28 POPEL  95      49.491 102.846  50.513  1.00  0.00           C
ATOM   2744  C29 POPEL  95      49.791 101.526  51.163  1.00  0.00           C
ATOM   2746 0C21 POPEL  95      49.881 101.266  52.483  1.00  0.00           C
ATOM   2748 1C21 POPEL  95      49.701 102.256  53.603  1.00  0.00           C
ATOM   2751 2C21 POPEL  95      48.861 101.696  54.763  1.00  0.00           C
ATOM   2754 3C21 POPEL  95      48.731 102.726  55.893  1.00  0.00           C
ATOM   2757 4C21 POPEL  95      47.941 102.236  57.103  1.00  0.00           C
ATOM   2760 5C21 POPEL  95      48.661 101.136  57.913  1.00  0.00           C
ATOM   2763 6C21 POPEL  95      48.001 100.956  59.283  1.00  0.00           C
ATOM   2766 7C21 POPEL  95      48.671  99.886  60.153  1.00  0.00           C
ATOM   2769 8C21 POPEL  95      47.941  99.736  61.483  1.00  0.00           C
ATOM   2773  C33 POPEL  95      47.671  99.836  45.173  1.00  0.00           C
ATOM   2776  C34 POPEL  95      48.011 100.016  46.663  1.00  0.00           C
ATOM   2779  C35 POPEL  95      48.201  98.686  47.383  1.00  0.00           C
ATOM   2782  C36 POPEL  95      47.941  98.786  48.883  1.00  0.00           C
ATOM   2785  C37 POPEL  95      48.331  97.526  49.673  1.00  0.00           C
ATOM   2788  C38 POPEL  95      48.221  97.716  51.193  1.00  0.00           C
ATOM   2791  C39 POPEL  95      46.781  97.856  51.663  1.00  0.00           C
ATOM   2794 0C31 POPEL  95      46.651  97.946  53.193  1.00  0.00           C
ATOM   2797 1C31 POPEL  95      45.181  97.876  53.633  1.00  0.00           C
ATOM   2800 2C31 POPEL  95      44.981  97.726  55.143  1.00  0.00           C
ATOM   2803 3C31 POPEL  95      43.651  97.026  55.473  1.00  0.00           C
ATOM   2806 4C31 POPEL  95      42.391  97.816  55.093  1.00  0.00           C
ATOM   2809 5C31 POPEL  95      41.121  96.956  55.163  1.00  0.00           C
ATOM   2812 6C31 POPEL  95      39.831  97.746  54.913  1.00  0.00           C
ATOM   2816  NH3 POPEM  96     112.131  25.316  41.793  1.00  0.00           N
ATOM   2820  C12 POPEM  96     111.731  24.276  42.793  1.00  0.00           C
ATOM   2823  C11 POPEM  96     112.901  24.036  43.783  1.00  0.00           C
ATOM   2826  P   POPEM  96     115.231  22.866  43.803  1.00  0.00           P
ATOM   2827  O13 POPEM  96     116.351  22.536  42.883  1.00  0.00           O
ATOM   2828  O14 POPEM  96     115.631  23.496  45.063  1.00  0.00           O
ATOM   2829  O11 POPEM  96     114.371  21.576  44.133  1.00  0.00           O
ATOM   2830  O12 POPEM  96     114.131  23.766  43.083  1.00  0.00           O
ATOM   2831  C1  POPEM  96     114.821  20.566  45.053  1.00  0.00           C
ATOM   2834  C2  POPEM  96     114.001  20.536  46.393  1.00  0.00           C
ATOM   2836  O21 POPEM  96     114.681  19.676  47.343  1.00  0.00           O
ATOM   2837  C21 POPEM  96     115.831  20.136  47.783  1.00  0.00           C
ATOM   2838  O22 POPEM  96     116.171  21.306  47.813  1.00  0.00           O
ATOM   2839  C22 POPEM  96     116.761  18.946  48.043  1.00  0.00           C
ATOM   2842  C3  POPEM  96     112.561  19.986  46.173  1.00  0.00           C
ATOM   2845  O31 POPEM  96     111.601  20.336  47.213  1.00  0.00           O
ATOM   2846  C31 POPEM  96     111.191  19.366  48.023  1.00  0.00           C
ATOM   2847  O32 POPEM  96     111.701  18.266  48.133  1.00  0.00           O
ATOM   2848  C32 POPEM  96     109.961  19.826  48.793  1.00  0.00           C
ATOM   2851  C23 POPEM  96     116.371  18.006  49.203  1.00  0.00           C
ATOM   2854  C24 POPEM  96     117.331  16.816  49.253  1.00  0.00           C
ATOM   2857  C25 POPEM  96     117.011  15.786  50.343  1.00  0.00           C
ATOM   2860  C26 POPEM  96     117.171  16.316  51.773  1.00  0.00           C
ATOM   2863  C27 POPEM  96     117.131  15.166  52.783  1.00  0.00           C
ATOM   2866  C28 POPEM  96     117.061  15.656  54.243  1.00  0.00           C
ATOM   2869  C29 POPEM  96     116.961  14.486  55.193  1.00  0.00           C
ATOM   2871 0C21 POPEM  96     115.841  13.796  55.453  1.00  0.00           C
ATOM   2873 1C21 POPEM  96     114.491  14.136  54.883  1.00  0.00           C
ATOM   2876 2C21 POPEM  96     113.341  13.296  55.453  1.00  0.00           C
ATOM   2879 3C21 POPEM  96     113.101  11.966  54.733  1.00  0.00           C
ATOM   2882 4C21 POPEM  96     111.911  11.206  55.343  1.00  0.00           C
ATOM   2885 5C21 POPEM  96     111.581   9.886  54.643  1.00  0.00           C
ATOM   2888 6C21 POPEM  96     111.001  10.066  53.223  1.00  0.00           C
ATOM   2891 7C21 POPEM  96     110.201   8.836  52.773  1.00  0.00           C
ATOM   2894 8C21 POPEM  96     109.841   8.856  51.293  1.00  0.00           C
ATOM   2898  C33 POPEM  96     109.731  18.926  50.033  1.00  0.00           C
ATOM   2901  C34 POPEM  96     108.451  19.246  50.803  1.00  0.00           C
ATOM   2904  C35 POPEM  96     108.491  18.716  52.253  1.00  0.00           C
ATOM   2907  C36 POPEM  96     107.181  18.956  53.013  1.00  0.00           C
ATOM   2910  C37 POPEM  96     107.281  18.736  54.533  1.00  0.00           C
ATOM   2913  C38 POPEM  96     108.181  19.766  55.223  1.00  0.00           C
ATOM   2916  C39 POPEM  96     108.011  19.826  56.743  1.00  0.00           C
ATOM   2919 0C31 POPEM  96     108.331  18.526  57.483  1.00  0.00           C
ATOM   2922 1C31 POPEM  96     108.321  18.756  59.003  1.00  0.00           C
ATOM   2925 2C31 POPEM  96     108.721  17.536  59.843  1.00  0.00           C
ATOM   2928 3C31 POPEM  96     108.901  17.896  61.333  1.00  0.00           C
ATOM   2931 4C31 POPEM  96     107.591  18.296  62.023  1.00  0.00           C
ATOM   2934 5C31 POPEM  96     107.811  18.896  63.423  1.00  0.00           C
ATOM   2937 6C31 POPEM  96     106.501  19.326  64.103  1.00  0.00           C
ATOM   2941  NH3 POPEN  97       4.691  51.486  85.133  1.00  0.00           N
ATOM   2945  C12 POPEN  97       4.421  52.946  84.823  1.00  0.00           C
ATOM   2948  C11 POPEN  97       5.481  53.876  85.463  1.00  0.00           C
ATOM   2951  P   POPEN  97       7.871  53.006  85.953  1.00  0.00           P
ATOM   2952  O13 POPEN  97       7.421  51.596  86.073  1.00  0.00           O
ATOM   2953  O14 POPEN  97       7.951  53.806  87.213  1.00  0.00           O
ATOM   2954  O11 POPEN  97       9.291  53.046  85.203  1.00  0.00           O
ATOM   2955  O12 POPEN  97       6.821  53.676  84.963  1.00  0.00           O
ATOM   2956  C1  POPEN  97       9.371  53.026  83.763  1.00  0.00           C
ATOM   2959  C2  POPEN  97       9.631  54.446  83.173  1.00  0.00           C
ATOM   2961  O21 POPEN  97       9.321  54.436  81.763  1.00  0.00           O
ATOM   2962  C21 POPEN  97       9.351  55.616  81.163  1.00  0.00           C
ATOM   2963  O22 POPEN  97       9.501  56.696  81.713  1.00  0.00           O
ATOM   2964  C22 POPEN  97       9.131  55.466  79.663  1.00  0.00           C
ATOM   2967  C3  POPEN  97      11.081  54.946  83.483  1.00  0.00           C
ATOM   2970  O31 POPEN  97      11.971  54.786  82.353  1.00  0.00           O
ATOM   2971  C31 POPEN  97      12.761  53.716  82.333  1.00  0.00           C
ATOM   2972  O32 POPEN  97      12.971  52.966  83.263  1.00  0.00           O
ATOM   2973  C32 POPEN  97      13.301  53.586  80.883  1.00  0.00           C
ATOM   2976  C23 POPEN  97      10.251  56.166  78.853  1.00  0.00           C
ATOM   2979  C24 POPEN  97      10.161  55.846  77.353  1.00  0.00           C
ATOM   2982  C25 POPEN  97      11.491  56.046  76.603  1.00  0.00           C
ATOM   2985  C26 POPEN  97      11.981  57.496  76.513  1.00  0.00           C
ATOM   2988  C27 POPEN  97      13.111  57.636  75.463  1.00  0.00           C
ATOM   2991  C28 POPEN  97      13.801  59.006  75.423  1.00  0.00           C
ATOM   2994  C29 POPEN  97      12.841  60.156  75.203  1.00  0.00           C
ATOM   2996 0C21 POPEN  97      12.611  60.826  74.053  1.00  0.00           C
ATOM   2998 1C21 POPEN  97      13.221  60.556  72.693  1.00  0.00           C
ATOM   3001 2C21 POPEN  97      12.191  60.666  71.543  1.00  0.00           C
ATOM   3004 3C21 POPEN  97      11.631  62.086  71.353  1.00  0.00           C
ATOM   3007 4C21 POPEN  97      10.861  62.306  70.043  1.00  0.00           C
ATOM   3010 5C21 POPEN  97       9.571  61.486  69.933  1.00  0.00           C
ATOM   3013 6C21 POPEN  97       8.821  61.776  68.623  1.00  0.00           C
ATOM   3016 7C21 POPEN  97       7.531  60.956  68.473  1.00  0.00           C
ATOM   3019 8C21 POPEN  97       6.861  61.056  67.103  1.00  0.00           C
ATOM   3023  C33 POPEN  97      13.701  52.156  80.423  1.00  0.00           C
ATOM   3026  C34 POPEN  97      13.871  51.956  78.893  1.00  0.00           C
ATOM   3029  C35 POPEN  97      14.441  53.146  78.083  1.00  0.00           C
ATOM   3032  C36 POPEN  97      14.561  52.896  76.563  1.00  0.00           C
ATOM   3035  C37 POPEN  97      13.231  52.526  75.863  1.00  0.00           C
ATOM   3038  C38 POPEN  97      13.301  52.486  74.323  1.00  0.00           C
ATOM   3041  C39 POPEN  97      13.391  53.876  73.643  1.00  0.00           C
ATOM   3044 0C31 POPEN  97      13.371  53.766  72.113  1.00  0.00           C
ATOM   3047 1C31 POPEN  97      13.771  55.056  71.373  1.00  0.00           C
ATOM   3050 2C31 POPEN  97      14.201  54.776  69.923  1.00  0.00           C
ATOM   3053 3C31 POPEN  97      15.271  55.746  69.413  1.00  0.00           C
ATOM   3056 4C31 POPEN  97      14.721  57.096  68.953  1.00  0.00           C
ATOM   3059 5C31 POPEN  97      15.851  58.076  68.613  1.00  0.00           C
ATOM   3062 6C31 POPEN  97      15.351  59.426  68.103  1.00  0.00           C
ATOM   3066  NH3 POPEO  98     121.691 109.496  85.833  1.00  0.00           N
ATOM   3070  C12 POPEO  98     122.691 110.146  86.763  1.00  0.00           C
ATOM   3073  C11 POPEO  98     124.101 109.606  86.493  1.00  0.00           C
ATOM   3076  P   POPEO  98     126.371 110.896  86.523  1.00  0.00           P
ATOM   3077  O13 POPEO  98     125.921 112.156  85.903  1.00  0.00           O
ATOM   3078  O14 POPEO  98     127.531 111.026  87.443  1.00  0.00           O
ATOM   3079  O11 POPEO  98     126.741 109.826  85.453  1.00  0.00           O
ATOM   3080  O12 POPEO  98     125.111 110.256  87.273  1.00  0.00           O
ATOM   3081  C1  POPEO  98     127.291 110.136  84.173  1.00  0.00           C
ATOM   3084  C2  POPEO  98     126.211 109.906  83.093  1.00  0.00           C
ATOM   3086  O21 POPEO  98     126.741 109.326  81.883  1.00  0.00           O
ATOM   3087  C21 POPEO  98     127.321 110.166  81.043  1.00  0.00           C
ATOM   3088  O22 POPEO  98     127.811 111.246  81.333  1.00  0.00           O
ATOM   3089  C22 POPEO  98     127.181 109.606  79.633  1.00  0.00           C
ATOM   3092  C3  POPEO  98     125.291 111.126  82.843  1.00  0.00           C
ATOM   3095  O31 POPEO  98     124.351 110.796  81.813  1.00  0.00           O
ATOM   3096  C31 POPEO  98     123.271 110.156  82.233  1.00  0.00           C
ATOM   3097  O32 POPEO  98     122.891 110.056  83.393  1.00  0.00           O
ATOM   3098  C32 POPEO  98     122.571 109.546  81.033  1.00  0.00           C
ATOM   3101  C23 POPEO  98     127.191 110.706  78.543  1.00  0.00           C
ATOM   3104  C24 POPEO  98     127.441 110.136  77.143  1.00  0.00           C
ATOM   3107  C25 POPEO  98     127.131 111.136  76.033  1.00  0.00           C
ATOM   3110  C26 POPEO  98     127.921 110.876  74.743  1.00  0.00           C
ATOM   3113  C27 POPEO  98     127.211 111.416  73.493  1.00  0.00           C
ATOM   3116  C28 POPEO  98     128.081 111.316  72.223  1.00  0.00           C
ATOM   3119  C29 POPEO  98     128.811 112.596  71.893  1.00  0.00           C
ATOM   3121 0C21 POPEO  98     128.581 113.366  70.813  1.00  0.00           C
ATOM   3123 1C21 POPEO  98     127.541 113.066  69.753  1.00  0.00           C
ATOM   3126 2C21 POPEO  98     127.311 114.186  68.723  1.00  0.00           C
ATOM   3129 3C21 POPEO  98     126.531 115.396  69.253  1.00  0.00           C
ATOM   3132 4C21 POPEO  98     125.971 116.306  68.153  1.00  0.00           C
ATOM   3135 5C21 POPEO  98     125.081 115.536  67.173  1.00  0.00           C
ATOM   3138 6C21 POPEO  98     124.131 116.446  66.383  1.00  0.00           C
ATOM   3141 7C21 POPEO  98     123.091 115.636  65.603  1.00  0.00           C
ATOM   3144 8C21 POPEO  98     122.061 116.556  64.953  1.00  0.00           C
ATOM   3148  C33 POPEO  98     122.131 108.096  81.313  1.00  0.00           C
ATOM   3151  C34 POPEO  98     121.111 107.616  80.273  1.00  0.00           C
ATOM   3154  C35 POPEO  98     120.661 106.166  80.523  1.00  0.00           C
ATOM   3157  C36 POPEO  98     121.771 105.146  80.253  1.00  0.00           C
ATOM   3160  C37 POPEO  98     121.211 103.776  79.863  1.00  0.00           C
ATOM   3163  C38 POPEO  98     122.301 102.696  79.763  1.00  0.00           C
ATOM   3166  C39 POPEO  98     121.741 101.326  79.363  1.00  0.00           C
ATOM   3169 0C31 POPEO  98     121.361 101.216  77.873  1.00  0.00           C
ATOM   3172 1C31 POPEO  98     120.911  99.806  77.453  1.00  0.00           C
ATOM   3175 2C31 POPEO  98     119.411  99.526  77.593  1.00  0.00           C
ATOM   3178 3C31 POPEO  98     118.861  99.436  79.033  1.00  0.00           C
ATOM   3181 4C31 POPEO  98     119.561  98.376  79.903  1.00  0.00           C
ATOM   3184 5C31 POPEO  98     118.781  98.086  81.193  1.00  0.00           C
ATOM   3187 6C31 POPEO  98     119.431  96.996  82.053  1.00  0.00           C
ATOM   3191  NH3 POPEP  99     118.821  23.306  44.283  1.00  0.00           N
ATOM   3195  C12 POPEP  99     119.731  24.026  43.333  1.00  0.00           C
ATOM   3198  C11 POPEP  99     119.271  25.476  43.103  1.00  0.00           C
ATOM   3201  P   POPEP  99     120.731  26.986  44.723  1.00  0.00           P
ATOM   3202  O13 POPEP  99     121.831  26.006  44.643  1.00  0.00           O
ATOM   3203  O14 POPEP  99     120.921  28.246  43.983  1.00  0.00           O
ATOM   3204  O11 POPEP  99     120.411  27.316  46.223  1.00  0.00           O
ATOM   3205  O12 POPEP  99     119.351  26.296  44.273  1.00  0.00           O
ATOM   3206  C1  POPEP  99     120.001  26.256  47.083  1.00  0.00           C
ATOM   3209  C2  POPEP  99     119.481  26.876  48.383  1.00  0.00           C
ATOM   3211  O21 POPEP  99     119.511  25.866  49.403  1.00  0.00           O
ATOM   3212  C21 POPEP  99     120.011  26.196  50.583  1.00  0.00           C
ATOM   3213  O22 POPEP  99     120.401  27.316  50.903  1.00  0.00           O
ATOM   3214  C22 POPEP  99     119.861  24.996  51.523  1.00  0.00           C
ATOM   3217  C3  POPEP  99     118.051  27.466  48.153  1.00  0.00           C
ATOM   3220  O31 POPEP  99     117.491  28.036  49.343  1.00  0.00           O
ATOM   3221  C31 POPEP  99     116.861  27.296  50.273  1.00  0.00           C
ATOM   3222  O32 POPEP  99     116.701  27.706  51.413  1.00  0.00           O
ATOM   3223  C32 POPEP  99     116.341  25.956  49.793  1.00  0.00           C
ATOM   3226  C23 POPEP  99     120.811  24.936  52.743  1.00  0.00           C
ATOM   3229  C24 POPEP  99     120.041  24.806  54.063  1.00  0.00           C
ATOM   3232  C25 POPEP  99     120.871  24.176  55.183  1.00  0.00           C
ATOM   3235  C26 POPEP  99     120.161  24.156  56.543  1.00  0.00           C
ATOM   3238  C27 POPEP  99     119.411  22.836  56.833  1.00  0.00           C
ATOM   3241  C28 POPEP  99     118.771  22.776  58.233  1.00  0.00           C
ATOM   3244  C29 POPEP  99     119.801  22.766  59.333  1.00  0.00           C
ATOM   3246 0C21 POPEP  99     119.731  22.166  60.533  1.00  0.00           C
ATOM   3248 1C21 POPEP  99     118.591  21.356  61.103  1.00  0.00           C
ATOM   3251 2C21 POPEP  99     119.041  20.116  61.913  1.00  0.00           C
ATOM   3254 3C21 POPEP  99     119.381  20.396  63.403  1.00  0.00           C
ATOM   3257 4C21 POPEP  99     120.581  21.326  63.623  1.00  0.00           C
ATOM   3260 5C21 POPEP  99     121.091  21.396  65.063  1.00  0.00           C
ATOM   3263 6C21 POPEP  99     121.651  20.056  65.583  1.00  0.00           C
ATOM   3266 7C21 POPEP  99     123.021  20.196  66.263  1.00  0.00           C
ATOM   3269 8C21 POPEP  99     123.631  18.866  66.693  1.00  0.00           C
ATOM   3273  C33 POPEP  99     115.891  24.976  50.893  1.00  0.00           C
ATOM   3276  C34 POPEP  99     115.581  23.616  50.243  1.00  0.00           C
ATOM   3279  C35 POPEP  99     115.171  22.536  51.243  1.00  0.00           C
ATOM   3282  C36 POPEP  99     116.371  21.836  51.883  1.00  0.00           C
ATOM   3285  C37 POPEP  99     115.981  20.936  53.053  1.00  0.00           C
ATOM   3288  C38 POPEP  99     117.191  20.226  53.663  1.00  0.00           C
ATOM   3291  C39 POPEP  99     116.891  19.566  55.013  1.00  0.00           C
ATOM   3294 0C31 POPEP  99     118.171  19.156  55.743  1.00  0.00           C
ATOM   3297 1C31 POPEP  99     117.911  18.626  57.153  1.00  0.00           C
ATOM   3300 2C31 POPEP  99     119.141  18.716  58.073  1.00  0.00           C
ATOM   3303 3C31 POPEP  99     120.281  17.786  57.653  1.00  0.00           C
ATOM   3306 4C31 POPEP  99     121.521  17.966  58.523  1.00  0.00           C
ATOM   3309 5C31 POPEP  99     122.631  16.976  58.183  1.00  0.00           C
ATOM   3312 6C31 POPEP  99     123.921  17.226  58.963  1.00  0.00           C
ATOM   3316  NH3 POPEQ 100      74.001  34.626  90.293  1.00  0.00           N
ATOM   3320  C12 POPEQ 100      74.361  33.326  90.963  1.00  0.00           C
ATOM   3323  C11 POPEQ 100      73.101  32.486  91.253  1.00  0.00           C
ATOM   3326  P   POPEQ 100      73.141  29.836  91.033  1.00  0.00           P
ATOM   3327  O13 POPEQ 100      73.571  28.706  91.883  1.00  0.00           O
ATOM   3328  O14 POPEQ 100      71.691  29.746  90.703  1.00  0.00           O
ATOM   3329  O11 POPEQ 100      73.971  29.796  89.703  1.00  0.00           O
ATOM   3330  O12 POPEQ 100      73.451  31.206  91.763  1.00  0.00           O
ATOM   3331  C1  POPEQ 100      73.981  30.706  88.613  1.00  0.00           C
ATOM   3334  C2  POPEQ 100      74.121  29.936  87.273  1.00  0.00           C
ATOM   3336  O21 POPEQ 100      74.051  30.826  86.153  1.00  0.00           O
ATOM   3337  C21 POPEQ 100      75.161  31.086  85.473  1.00  0.00           C
ATOM   3338  O22 POPEQ 100      76.291  31.096  85.923  1.00  0.00           O
ATOM   3339  C22 POPEQ 100      74.731  31.356  84.013  1.00  0.00           C
ATOM   3342  C3  POPEQ 100      72.931  28.936  87.133  1.00  0.00           C
ATOM   3345  O31 POPEQ 100      72.801  28.426  85.793  1.00  0.00           O
ATOM   3346  C31 POPEQ 100      73.591  27.396  85.503  1.00  0.00           C
ATOM   3347  O32 POPEQ 100      74.241  26.776  86.323  1.00  0.00           O
ATOM   3348  C32 POPEQ 100      73.641  27.206  83.993  1.00  0.00           C
ATOM   3351  C23 POPEQ 100      75.901  31.466  83.003  1.00  0.00           C
ATOM   3354  C24 POPEQ 100      75.451  31.526  81.533  1.00  0.00           C
ATOM   3357  C25 POPEQ 100      74.971  30.166  80.973  1.00  0.00           C
ATOM   3360  C26 POPEQ 100      74.881  30.116  79.443  1.00  0.00           C
ATOM   3363  C27 POPEQ 100      74.471  28.726  78.903  1.00  0.00           C
ATOM   3366  C28 POPEQ 100      74.941  28.426  77.463  1.00  0.00           C
ATOM   3369  C29 POPEQ 100      74.461  29.416  76.423  1.00  0.00           C
ATOM   3371 0C21 POPEQ 100      75.181  29.936  75.403  1.00  0.00           C
ATOM   3373 1C21 POPEQ 100      76.621  29.626  75.063  1.00  0.00           C
ATOM   3376 2C21 POPEQ 100      77.541  30.846  75.303  1.00  0.00           C
ATOM   3379 3C21 POPEQ 100      79.031  30.516  75.133  1.00  0.00           C
ATOM   3382 4C21 POPEQ 100      79.911  31.766  75.253  1.00  0.00           C
ATOM   3385 5C21 POPEQ 100      81.421  31.496  75.153  1.00  0.00           C
ATOM   3388 6C21 POPEQ 100      82.241  32.756  75.493  1.00  0.00           C
ATOM   3391 7C21 POPEQ 100      83.751  32.606  75.293  1.00  0.00           C
ATOM   3394 8C21 POPEQ 100      84.531  33.866  75.683  1.00  0.00           C
ATOM   3398  C33 POPEQ 100      73.781  25.746  83.503  1.00  0.00           C
ATOM   3401  C34 POPEQ 100      73.921  25.706  81.973  1.00  0.00           C
ATOM   3404  C35 POPEQ 100      74.001  24.306  81.363  1.00  0.00           C
ATOM   3407  C36 POPEQ 100      74.141  24.346  79.833  1.00  0.00           C
ATOM   3410  C37 POPEQ 100      73.781  23.006  79.183  1.00  0.00           C
ATOM   3413  C38 POPEQ 100      73.511  23.126  77.683  1.00  0.00           C
ATOM   3416  C39 POPEQ 100      74.771  23.446  76.863  1.00  0.00           C
ATOM   3419 0C31 POPEQ 100      74.461  23.686  75.383  1.00  0.00           C
ATOM   3422 1C31 POPEQ 100      75.711  23.926  74.533  1.00  0.00           C
ATOM   3425 2C31 POPEQ 100      76.651  22.706  74.473  1.00  0.00           C
ATOM   3428 3C31 POPEQ 100      77.951  22.866  75.273  1.00  0.00           C
ATOM   3431 4C31 POPEQ 100      78.781  21.576  75.273  1.00  0.00           C
ATOM   3434 5C31 POPEQ 100      80.111  21.726  76.013  1.00  0.00           C
ATOM   3437 6C31 POPEQ 100      80.941  20.446  76.033  1.00  0.00           C
ATOM   3441  NH3 POPER 101      46.931  37.126  85.443  1.00  0.00           N
ATOM   3445  C12 POPER 101      47.841  37.266  84.263  1.00  0.00           C
ATOM   3448  C11 POPER 101      48.291  35.896  83.693  1.00  0.00           C
ATOM   3451  P   POPER 101      50.171  35.156  85.423  1.00  0.00           P
ATOM   3452  O13 POPER 101      49.941  36.126  86.503  1.00  0.00           O
ATOM   3453  O14 POPER 101      50.651  33.786  85.773  1.00  0.00           O
ATOM   3454  O11 POPER 101      51.101  35.856  84.363  1.00  0.00           O
ATOM   3455  O12 POPER 101      48.801  34.986  84.673  1.00  0.00           O
ATOM   3456  C1  POPER 101      51.701  35.096  83.333  1.00  0.00           C
ATOM   3459  C2  POPER 101      52.391  36.066  82.363  1.00  0.00           C
ATOM   3461  O21 POPER 101      53.241  35.346  81.463  1.00  0.00           O
ATOM   3462  C21 POPER 101      54.341  34.826  81.963  1.00  0.00           C
ATOM   3463  O22 POPER 101      54.711  34.836  83.123  1.00  0.00           O
ATOM   3464  C22 POPER 101      55.061  34.166  80.783  1.00  0.00           C
ATOM   3467  C3  POPER 101      53.131  37.236  83.093  1.00  0.00           C
ATOM   3470  O31 POPER 101      54.041  37.846  82.173  1.00  0.00           O
ATOM   3471  C31 POPER 101      54.701  38.886  82.613  1.00  0.00           C
ATOM   3472  O32 POPER 101      54.731  39.286  83.763  1.00  0.00           O
ATOM   3473  C32 POPER 101      55.471  39.486  81.443  1.00  0.00           C
ATOM   3476  C23 POPER 101      55.471  35.186  79.693  1.00  0.00           C
ATOM   3479  C24 POPER 101      56.031  34.486  78.453  1.00  0.00           C
ATOM   3482  C25 POPER 101      56.321  35.446  77.283  1.00  0.00           C
ATOM   3485  C26 POPER 101      56.701  34.676  76.023  1.00  0.00           C
ATOM   3488  C27 POPER 101      56.731  35.506  74.723  1.00  0.00           C
ATOM   3491  C28 POPER 101      56.141  34.696  73.553  1.00  0.00           C
ATOM   3494  C29 POPER 101      56.451  35.226  72.173  1.00  0.00           C
ATOM   3496 0C21 POPER 101      56.221  34.556  71.033  1.00  0.00           C
ATOM   3498 1C21 POPER 101      55.631  33.176  70.923  1.00  0.00           C
ATOM   3501 2C21 POPER 101      56.341  32.306  69.873  1.00  0.00           C
ATOM   3504 3C21 POPER 101      55.661  30.936  69.653  1.00  0.00           C
ATOM   3507 4C21 POPER 101      56.131  30.236  68.373  1.00  0.00           C
ATOM   3510 5C21 POPER 101      57.551  29.636  68.473  1.00  0.00           C
ATOM   3513 6C21 POPER 101      58.131  29.256  67.103  1.00  0.00           C
ATOM   3516 7C21 POPER 101      58.621  30.476  66.313  1.00  0.00           C
ATOM   3519 8C21 POPER 101      59.311  30.116  64.993  1.00  0.00           C
ATOM   3523  C33 POPER 101      54.611  39.416  80.163  1.00  0.00           C
ATOM   3526  C34 POPER 101      55.291  40.036  78.943  1.00  0.00           C
ATOM   3529  C35 POPER 101      54.301  40.176  77.793  1.00  0.00           C
ATOM   3532  C36 POPER 101      54.941  40.736  76.523  1.00  0.00           C
ATOM   3535  C37 POPER 101      53.901  41.416  75.633  1.00  0.00           C
ATOM   3538  C38 POPER 101      54.491  41.866  74.303  1.00  0.00           C
ATOM   3541  C39 POPER 101      53.491  42.656  73.463  1.00  0.00           C
ATOM   3544 0C31 POPER 101      53.901  42.666  71.993  1.00  0.00           C
ATOM   3547 1C31 POPER 101      53.091  43.646  71.143  1.00  0.00           C
ATOM   3550 2C31 POPER 101      53.541  43.626  69.683  1.00  0.00           C
ATOM   3553 3C31 POPER 101      52.901  42.476  68.883  1.00  0.00           C
ATOM   3556 4C31 POPER 101      51.471  42.826  68.443  1.00  0.00           C
ATOM   3559 5C31 POPER 101      50.801  41.756  67.573  1.00  0.00           C
ATOM   3562 6C31 POPER 101      49.431  42.216  67.063  1.00  0.00           C
ATOM   3566  NH3 POPES 102      10.471  38.036  41.903  1.00  0.00           N
ATOM   3570  C12 POPES 102       9.711  37.076  41.053  1.00  0.00           C
ATOM   3573  C11 POPES 102      10.141  35.666  41.473  1.00  0.00           C
ATOM   3576  P   POPES 102       8.651  35.116  43.523  1.00  0.00           P
ATOM   3577  O13 POPES 102       7.771  36.296  43.553  1.00  0.00           O
ATOM   3578  O14 POPES 102       8.101  33.896  42.913  1.00  0.00           O
ATOM   3579  O11 POPES 102       8.981  34.856  45.033  1.00  0.00           O
ATOM   3580  O12 POPES 102      10.031  35.496  42.883  1.00  0.00           O
ATOM   3581  C1  POPES 102       9.901  35.696  45.763  1.00  0.00           C
ATOM   3584  C2  POPES 102      11.091  34.876  46.303  1.00  0.00           C
ATOM   3586  O21 POPES 102      12.181  35.736  46.613  1.00  0.00           O
ATOM   3587  C21 POPES 102      12.211  36.716  47.513  1.00  0.00           C
ATOM   3588  O22 POPES 102      12.961  37.686  47.433  1.00  0.00           O
ATOM   3589  C22 POPES 102      11.351  36.476  48.763  1.00  0.00           C
ATOM   3592  C3  POPES 102      11.581  33.826  45.253  1.00  0.00           C
ATOM   3595  O31 POPES 102      12.811  33.176  45.593  1.00  0.00           O
ATOM   3596  C31 POPES 102      12.951  32.276  46.573  1.00  0.00           C
ATOM   3597  O32 POPES 102      14.051  31.936  46.993  1.00  0.00           O
ATOM   3598  C32 POPES 102      11.671  31.686  47.183  1.00  0.00           C
ATOM   3601  C23 POPES 102      10.721  37.796  49.273  1.00  0.00           C
ATOM   3604  C24 POPES 102      10.271  37.716  50.733  1.00  0.00           C
ATOM   3607  C25 POPES 102      11.241  38.326  51.753  1.00  0.00           C
ATOM   3610  C26 POPES 102      12.411  37.436  52.203  1.00  0.00           C
ATOM   3613  C27 POPES 102      12.711  37.606  53.703  1.00  0.00           C
ATOM   3616  C28 POPES 102      14.121  37.156  54.143  1.00  0.00           C
ATOM   3619  C29 POPES 102      15.161  38.216  53.863  1.00  0.00           C
ATOM   3621 0C21 POPES 102      16.091  38.676  54.723  1.00  0.00           C
ATOM   3623 1C21 POPES 102      16.311  38.176  56.133  1.00  0.00           C
ATOM   3626 2C21 POPES 102      15.251  38.666  57.143  1.00  0.00           C
ATOM   3629 3C21 POPES 102      15.381  37.956  58.503  1.00  0.00           C
ATOM   3632 4C21 POPES 102      14.071  37.966  59.303  1.00  0.00           C
ATOM   3635 5C21 POPES 102      14.201  37.226  60.643  1.00  0.00           C
ATOM   3638 6C21 POPES 102      12.851  37.056  61.373  1.00  0.00           C
ATOM   3641 7C21 POPES 102      13.021  36.616  62.833  1.00  0.00           C
ATOM   3644 8C21 POPES 102      11.691  36.496  63.583  1.00  0.00           C
ATOM   3648  C33 POPES 102      11.761  31.666  48.733  1.00  0.00           C
ATOM   3651  C34 POPES 102      10.431  32.026  49.413  1.00  0.00           C
ATOM   3654  C35 POPES 102      10.491  31.986  50.953  1.00  0.00           C
ATOM   3657  C36 POPES 102      11.431  33.036  51.573  1.00  0.00           C
ATOM   3660  C37 POPES 102      11.431  33.006  53.113  1.00  0.00           C
ATOM   3663  C38 POPES 102      10.251  33.776  53.743  1.00  0.00           C
ATOM   3666  C39 POPES 102      10.001  33.406  55.213  1.00  0.00           C
ATOM   3669 0C31 POPES 102      11.141  33.786  56.163  1.00  0.00           C
ATOM   3672 1C31 POPES 102      10.901  33.286  57.593  1.00  0.00           C
ATOM   3675 2C31 POPES 102      11.941  33.796  58.603  1.00  0.00           C
ATOM   3678 3C31 POPES 102      11.911  33.066  59.963  1.00  0.00           C
ATOM   3681 4C31 POPES 102      10.511  32.906  60.573  1.00  0.00           C
ATOM   3684 5C31 POPES 102      10.551  32.366  62.013  1.00  0.00           C
ATOM   3687 6C31 POPES 102       9.201  31.856  62.513  1.00  0.00           C
ATOM   3691  NH3 POPET 103      43.751  80.096  83.763  1.00  0.00           N
ATOM   3695  C12 POPET 103      44.411  79.496  84.973  1.00  0.00           C
ATOM   3698  C11 POPET 103      45.391  80.476  85.633  1.00  0.00           C
ATOM   3701  P   POPET 103      47.231  78.976  86.843  1.00  0.00           P
ATOM   3702  O13 POPET 103      48.151  79.566  87.843  1.00  0.00           O
ATOM   3703  O14 POPET 103      46.751  77.586  87.123  1.00  0.00           O
ATOM   3704  O11 POPET 103      47.801  79.026  85.353  1.00  0.00           O
ATOM   3705  O12 POPET 103      45.951  79.876  86.793  1.00  0.00           O
ATOM   3706  C1  POPET 103      48.721  79.976  84.833  1.00  0.00           C
ATOM   3709  C2  POPET 103      48.681  80.016  83.263  1.00  0.00           C
ATOM   3711  O21 POPET 103      47.901  81.116  82.753  1.00  0.00           O
ATOM   3712  C21 POPET 103      48.501  82.306  82.723  1.00  0.00           C
ATOM   3713  O22 POPET 103      49.541  82.606  83.273  1.00  0.00           O
ATOM   3714  C22 POPET 103      47.761  83.206  81.743  1.00  0.00           C
ATOM   3717  C3  POPET 103      48.101  78.696  82.663  1.00  0.00           C
ATOM   3720  O31 POPET 103      47.821  78.786  81.243  1.00  0.00           O
ATOM   3721  C31 POPET 103      46.541  79.076  80.923  1.00  0.00           C
ATOM   3722  O32 POPET 103      45.611  79.126  81.723  1.00  0.00           O
ATOM   3723  C32 POPET 103      46.381  79.256  79.413  1.00  0.00           C
ATOM   3726  C23 POPET 103      48.131  82.896  80.273  1.00  0.00           C
ATOM   3729  C24 POPET 103      47.521  83.906  79.293  1.00  0.00           C
ATOM   3732  C25 POPET 103      47.791  83.576  77.813  1.00  0.00           C
ATOM   3735  C26 POPET 103      47.031  84.526  76.873  1.00  0.00           C
ATOM   3738  C27 POPET 103      47.821  85.796  76.553  1.00  0.00           C
ATOM   3741  C28 POPET 103      46.991  86.796  75.733  1.00  0.00           C
ATOM   3744  C29 POPET 103      47.881  87.776  75.033  1.00  0.00           C
ATOM   3746 0C21 POPET 103      47.971  87.996  73.703  1.00  0.00           C
ATOM   3748 1C21 POPET 103      47.161  87.326  72.623  1.00  0.00           C
ATOM   3751 2C21 POPET 103      48.041  86.796  71.473  1.00  0.00           C
ATOM   3754 3C21 POPET 103      47.191  86.396  70.263  1.00  0.00           C
ATOM   3757 4C21 POPET 103      48.011  85.676  69.193  1.00  0.00           C
ATOM   3760 5C21 POPET 103      47.441  85.866  67.783  1.00  0.00           C
ATOM   3763 6C21 POPET 103      45.981  85.426  67.633  1.00  0.00           C
ATOM   3766 7C21 POPET 103      45.491  85.456  66.183  1.00  0.00           C
ATOM   3769 8C21 POPET 103      44.061  84.926  66.003  1.00  0.00           C
ATOM   3773  C33 POPET 103      45.541  80.506  79.033  1.00  0.00           C
ATOM   3776  C34 POPET 103      44.241  80.176  78.293  1.00  0.00           C
ATOM   3779  C35 POPET 103      44.421  79.836  76.813  1.00  0.00           C
ATOM   3782  C36 POPET 103      44.471  81.066  75.893  1.00  0.00           C
ATOM   3785  C37 POPET 103      44.561  80.656  74.413  1.00  0.00           C
ATOM   3788  C38 POPET 103      44.411  81.806  73.403  1.00  0.00           C
ATOM   3791  C39 POPET 103      45.511  82.876  73.453  1.00  0.00           C
ATOM   3794 0C31 POPET 103      46.941  82.306  73.433  1.00  0.00           C
ATOM   3797 1C31 POPET 103      48.001  83.346  73.073  1.00  0.00           C
ATOM   3800 2C31 POPET 103      49.431  82.866  73.343  1.00  0.00           C
ATOM   3803 3C31 POPET 103      50.511  83.766  72.733  1.00  0.00           C
ATOM   3806 4C31 POPET 103      50.721  83.516  71.233  1.00  0.00           C
ATOM   3809 5C31 POPET 103      51.701  84.496  70.573  1.00  0.00           C
ATOM   3812 6C31 POPET 103      51.871  84.226  69.083  1.00  0.00           C
ATOM   3816  NH3 POPEU 104      29.241  72.256  41.733  1.00  0.00           N
ATOM   3820  C12 POPEU 104      29.021  73.506  40.923  1.00  0.00           C
ATOM   3823  C11 POPEU 104      29.141  74.776  41.773  1.00  0.00           C
ATOM   3826  P   POPEU 104      27.841  76.586  40.353  1.00  0.00           P
ATOM   3827  O13 POPEU 104      28.261  77.596  39.353  1.00  0.00           O
ATOM   3828  O14 POPEU 104      26.921  75.496  39.953  1.00  0.00           O
ATOM   3829  O11 POPEU 104      27.301  77.296  41.643  1.00  0.00           O
ATOM   3830  O12 POPEU 104      29.181  75.916  40.913  1.00  0.00           O
ATOM   3831  C1  POPEU 104      28.001  78.346  42.303  1.00  0.00           C
ATOM   3834  C2  POPEU 104      27.461  78.436  43.753  1.00  0.00           C
ATOM   3836  O21 POPEU 104      28.061  79.466  44.563  1.00  0.00           O
ATOM   3837  C21 POPEU 104      27.841  80.716  44.193  1.00  0.00           C
ATOM   3838  O22 POPEU 104      28.451  81.296  43.313  1.00  0.00           O
ATOM   3839  C22 POPEU 104      26.761  81.356  45.063  1.00  0.00           C
ATOM   3842  C3  POPEU 104      27.641  77.066  44.463  1.00  0.00           C
ATOM   3845  O31 POPEU 104      27.531  77.206  45.893  1.00  0.00           O
ATOM   3846  C31 POPEU 104      26.751  76.376  46.563  1.00  0.00           C
ATOM   3847  O32 POPEU 104      26.111  75.446  46.073  1.00  0.00           O
ATOM   3848  C32 POPEU 104      26.731  76.776  48.033  1.00  0.00           C
ATOM   3851  C23 POPEU 104      27.211  81.616  46.523  1.00  0.00           C
ATOM   3854  C24 POPEU 104      26.081  82.096  47.453  1.00  0.00           C
ATOM   3857  C25 POPEU 104      25.051  80.996  47.753  1.00  0.00           C
ATOM   3860  C26 POPEU 104      24.071  81.326  48.893  1.00  0.00           C
ATOM   3863  C27 POPEU 104      23.091  80.156  49.093  1.00  0.00           C
ATOM   3866  C28 POPEU 104      22.011  80.356  50.153  1.00  0.00           C
ATOM   3869  C29 POPEU 104      21.121  79.136  50.253  1.00  0.00           C
ATOM   3871 0C21 POPEU 104      21.121  78.236  51.253  1.00  0.00           C
ATOM   3873 1C21 POPEU 104      22.061  78.266  52.433  1.00  0.00           C
ATOM   3876 2C21 POPEU 104      21.931  77.036  53.353  1.00  0.00           C
ATOM   3879 3C21 POPEU 104      20.781  77.146  54.373  1.00  0.00           C
ATOM   3882 4C21 POPEU 104      20.271  75.776  54.843  1.00  0.00           C
ATOM   3885 5C21 POPEU 104      19.331  75.136  53.803  1.00  0.00           C
ATOM   3888 6C21 POPEU 104      19.451  73.616  53.703  1.00  0.00           C
ATOM   3891 7C21 POPEU 104      18.591  73.066  52.563  1.00  0.00           C
ATOM   3894 8C21 POPEU 104      18.801  71.566  52.333  1.00  0.00           C
ATOM   3898  C33 POPEU 104      27.221  75.646  48.973  1.00  0.00           C
ATOM   3901  C34 POPEU 104      27.681  76.166  50.343  1.00  0.00           C
ATOM   3904  C35 POPEU 104      26.591  76.816  51.203  1.00  0.00           C
ATOM   3907  C36 POPEU 104      27.181  77.556  52.413  1.00  0.00           C
ATOM   3910  C37 POPEU 104      26.121  78.176  53.333  1.00  0.00           C
ATOM   3913  C38 POPEU 104      25.851  77.326  54.593  1.00  0.00           C
ATOM   3916  C39 POPEU 104      26.921  77.476  55.683  1.00  0.00           C
ATOM   3919 0C31 POPEU 104      26.821  78.786  56.483  1.00  0.00           C
ATOM   3922 1C31 POPEU 104      27.941  78.926  57.523  1.00  0.00           C
ATOM   3925 2C31 POPEU 104      27.911  80.266  58.283  1.00  0.00           C
ATOM   3928 3C31 POPEU 104      26.701  80.436  59.203  1.00  0.00           C
ATOM   3931 4C31 POPEU 104      26.711  81.776  59.963  1.00  0.00           C
ATOM   3934 5C31 POPEU 104      25.501  81.926  60.883  1.00  0.00           C
ATOM   3937 6C31 POPEU 104      25.411  83.266  61.633  1.00  0.00           C
ATOM   3941  NH3 POPEV 105      46.551  74.676  87.293  1.00  0.00           N
ATOM   3945  C12 POPEV 105      48.021  74.506  87.593  1.00  0.00           C
ATOM   3948  C11 POPEV 105      48.401  73.116  88.183  1.00  0.00           C
ATOM   3951  P   POPEV 105      48.001  71.836  85.843  1.00  0.00           P
ATOM   3952  O13 POPEV 105      46.571  71.866  85.473  1.00  0.00           O
ATOM   3953  O14 POPEV 105      48.851  72.846  85.203  1.00  0.00           O
ATOM   3954  O11 POPEV 105      48.581  70.386  85.543  1.00  0.00           O
ATOM   3955  O12 POPEV 105      48.111  71.976  87.403  1.00  0.00           O
ATOM   3956  C1  POPEV 105      49.471  70.196  84.433  1.00  0.00           C
ATOM   3959  C2  POPEV 105      48.711  69.646  83.183  1.00  0.00           C
ATOM   3961  O21 POPEV 105      49.541  68.756  82.413  1.00  0.00           O
ATOM   3962  C21 POPEV 105      50.611  69.286  81.793  1.00  0.00           C
ATOM   3963  O22 POPEV 105      51.101  70.376  82.013  1.00  0.00           O
ATOM   3964  C22 POPEV 105      51.161  68.316  80.743  1.00  0.00           C
ATOM   3967  C3  POPEV 105      47.951  70.706  82.323  1.00  0.00           C
ATOM   3970  O31 POPEV 105      46.771  70.136  81.693  1.00  0.00           O
ATOM   3971  C31 POPEV 105      47.051  69.556  80.513  1.00  0.00           C
ATOM   3972  O32 POPEV 105      48.171  69.486  80.033  1.00  0.00           O
ATOM   3973  C32 POPEV 105      45.791  68.976  79.863  1.00  0.00           C
ATOM   3976  C23 POPEV 105      51.621  69.086  79.483  1.00  0.00           C
ATOM   3979  C24 POPEV 105      52.321  68.206  78.443  1.00  0.00           C
ATOM   3982  C25 POPEV 105      52.861  69.046  77.273  1.00  0.00           C
ATOM   3985  C26 POPEV 105      53.761  68.246  76.313  1.00  0.00           C
ATOM   3988  C27 POPEV 105      54.521  69.176  75.343  1.00  0.00           C
ATOM   3991  C28 POPEV 105      55.661  68.486  74.573  1.00  0.00           C
ATOM   3994  C29 POPEV 105      55.171  67.636  73.413  1.00  0.00           C
ATOM   3996 0C21 POPEV 105      55.761  67.546  72.203  1.00  0.00           C
ATOM   3998 1C21 POPEV 105      57.031  68.246  71.783  1.00  0.00           C
ATOM   4001 2C21 POPEV 105      56.761  69.546  71.003  1.00  0.00           C
ATOM   4004 3C21 POPEV 105      56.261  69.336  69.563  1.00  0.00           C
ATOM   4007 4C21 POPEV 105      55.901  70.676  68.903  1.00  0.00           C
ATOM   4010 5C21 POPEV 105      55.401  70.526  67.463  1.00  0.00           C
ATOM   4013 6C21 POPEV 105      56.471  70.826  66.403  1.00  0.00           C
ATOM   4016 7C21 POPEV 105      56.731  72.326  66.203  1.00  0.00           C
ATOM   4019 8C21 POPEV 105      57.761  72.616  65.103  1.00  0.00           C
ATOM   4023  C33 POPEV 105      46.191  68.216  78.593  1.00  0.00           C
ATOM   4026  C34 POPEV 105      45.081  68.086  77.543  1.00  0.00           C
ATOM   4029  C35 POPEV 105      45.711  67.676  76.213  1.00  0.00           C
ATOM   4032  C36 POPEV 105      44.791  67.846  75.013  1.00  0.00           C
ATOM   4035  C37 POPEV 105      45.551  68.406  73.803  1.00  0.00           C
ATOM   4038  C38 POPEV 105      44.651  68.496  72.583  1.00  0.00           C
ATOM   4041  C39 POPEV 105      45.131  69.506  71.533  1.00  0.00           C
ATOM   4044 0C31 POPEV 105      46.401  69.086  70.793  1.00  0.00           C
ATOM   4047 1C31 POPEV 105      46.791  70.176  69.793  1.00  0.00           C
ATOM   4050 2C31 POPEV 105      47.971  69.796  68.893  1.00  0.00           C
ATOM   4053 3C31 POPEV 105      48.251  70.866  67.833  1.00  0.00           C
ATOM   4056 4C31 POPEV 105      49.001  72.076  68.403  1.00  0.00           C
ATOM   4059 5C31 POPEV 105      49.351  73.116  67.323  1.00  0.00           C
ATOM   4062 6C31 POPEV 105      50.241  74.246  67.843  1.00  0.00           C
ATOM   4066  NH3 POPEW 106     109.011 119.836  85.083  1.00  0.00           N
ATOM   4070  C12 POPEW 106     109.911 120.866  84.463  1.00  0.00           C
ATOM   4073  C11 POPEW 106     109.101 122.016  83.833  1.00  0.00           C
ATOM   4076  P   POPEW 106     107.191 122.856  85.413  1.00  0.00           P
ATOM   4077  O13 POPEW 106     107.031 121.506  86.013  1.00  0.00           O
ATOM   4078  O14 POPEW 106     106.851 124.036  86.253  1.00  0.00           O
ATOM   4079  O11 POPEW 106     106.351 123.016  84.053  1.00  0.00           O
ATOM   4080  O12 POPEW 106     108.661 122.946  84.833  1.00  0.00           O
ATOM   4081  C1  POPEW 106     106.581 124.236  83.313  1.00  0.00           C
ATOM   4084  C2  POPEW 106     105.781 124.326  81.983  1.00  0.00           C
ATOM   4086  O21 POPEW 106     106.411 125.356  81.193  1.00  0.00           O
ATOM   4087  C21 POPEW 106     106.721 125.046  79.943  1.00  0.00           C
ATOM   4088  O22 POPEW 106     106.641 123.936  79.443  1.00  0.00           O
ATOM   4089  C22 POPEW 106     107.201 126.286  79.193  1.00  0.00           C
ATOM   4092  C3  POPEW 106     104.301 124.766  82.183  1.00  0.00           C
ATOM   4095  O31 POPEW 106     103.611 124.836  80.903  1.00  0.00           O
ATOM   4096  C31 POPEW 106     103.041 123.666  80.563  1.00  0.00           C
ATOM   4097  O32 POPEW 106     102.891 122.726  81.293  1.00  0.00           O
ATOM   4098  C32 POPEW 106     102.641 123.706  79.083  1.00  0.00           C
ATOM   4101  C23 POPEW 106     106.551 126.376  77.793  1.00  0.00           C
ATOM   4104  C24 POPEW 106     107.011 127.596  76.983  1.00  0.00           C
ATOM   4107  C25 POPEW 106     106.251 127.706  75.653  1.00  0.00           C
ATOM   4110  C26 POPEW 106     106.811 128.796  74.733  1.00  0.00           C
ATOM   4113  C27 POPEW 106     106.401 128.626  73.263  1.00  0.00           C
ATOM   4116  C28 POPEW 106     107.001 129.696  72.323  1.00  0.00           C
ATOM   4119  C29 POPEW 106     108.511 129.636  72.253  1.00  0.00           C
ATOM   4121 0C21 POPEW 106     109.281 129.606  71.143  1.00  0.00           C
ATOM   4123 1C21 POPEW 106     108.791 129.656  69.713  1.00  0.00           C
ATOM   4126 2C21 POPEW 106     108.901 131.058  69.093  1.00  0.00           C
ATOM   4129 3C21 POPEW 106     109.981 131.178  68.013  1.00  0.00           C
ATOM   4132 4C21 POPEW 106     109.651 130.428  66.703  1.00  0.00           C
ATOM   4135 5C21 POPEW 106     108.451 130.998  65.923  1.00  0.00           C
ATOM   4138 6C21 POPEW 106     108.641 132.428  65.403  1.00  0.00           C
ATOM   4141 7C21 POPEW 106     107.761 133.478  66.093  1.00  0.00           C
ATOM   4144 8C21 POPEW 106     107.951 134.868  65.483  1.00  0.00           C
ATOM   4148  C33 POPEW 106     103.631 122.906  78.203  1.00  0.00           C
ATOM   4151  C34 POPEW 106     103.881 123.586  76.853  1.00  0.00           C
ATOM   4154  C35 POPEW 106     102.751 123.396  75.833  1.00  0.00           C
ATOM   4157  C36 POPEW 106     102.961 122.106  75.033  1.00  0.00           C
ATOM   4160  C37 POPEW 106     101.841 121.816  74.023  1.00  0.00           C
ATOM   4163  C38 POPEW 106     102.141 120.536  73.233  1.00  0.00           C
ATOM   4166  C39 POPEW 106     100.981 120.026  72.363  1.00  0.00           C
ATOM   4169 0C31 POPEW 106     100.891 120.676  70.983  1.00  0.00           C
ATOM   4172 1C31 POPEW 106      99.891 119.936  70.083  1.00  0.00           C
ATOM   4175 2C31 POPEW 106      99.221 120.786  68.983  1.00  0.00           C
ATOM   4178 3C31 POPEW 106     100.111 121.126  67.773  1.00  0.00           C
ATOM   4181 4C31 POPEW 106     101.081 122.296  68.023  1.00  0.00           C
ATOM   4184 5C31 POPEW 106     101.741 122.806  66.733  1.00  0.00           C
ATOM   4187 6C31 POPEW 106     102.731 123.936  66.993  1.00  0.00           C
ATOM   4191  NH3 POPEX 107      35.031   7.466  85.073  1.00  0.00           N
ATOM   4195  C12 POPEX 107      34.231   7.536  86.333  1.00  0.00           C
ATOM   4198  C11 POPEX 107      32.841   8.116  86.033  1.00  0.00           C
ATOM   4201  P   POPEX 107      31.221   6.116  85.403  1.00  0.00           P
ATOM   4202  O13 POPEX 107      32.001   4.926  85.783  1.00  0.00           O
ATOM   4203  O14 POPEX 107      30.041   6.496  86.213  1.00  0.00           O
ATOM   4204  O11 POPEX 107      30.711   5.876  83.913  1.00  0.00           O
ATOM   4205  O12 POPEX 107      32.191   7.326  85.053  1.00  0.00           O
ATOM   4206  C1  POPEX 107      31.731   5.586  82.943  1.00  0.00           C
ATOM   4209  C2  POPEX 107      31.101   5.066  81.633  1.00  0.00           C
ATOM   4211  O21 POPEX 107      32.171   4.646  80.763  1.00  0.00           O
ATOM   4212  C21 POPEX 107      32.021   3.486  80.153  1.00  0.00           C
ATOM   4213  O22 POPEX 107      31.081   2.706  80.253  1.00  0.00           O
ATOM   4214  C22 POPEX 107      33.281   3.176  79.343  1.00  0.00           C
ATOM   4217  C3  POPEX 107      30.261   6.186  80.963  1.00  0.00           C
ATOM   4220  O31 POPEX 107      29.611   5.656  79.793  1.00  0.00           O
ATOM   4221  C31 POPEX 107      28.361   6.066  79.583  1.00  0.00           C
ATOM   4222  O32 POPEX 107      27.751   6.866  80.263  1.00  0.00           O
ATOM   4223  C32 POPEX 107      27.851   5.356  78.343  1.00  0.00           C
ATOM   4226  C23 POPEX 107      33.941   1.856  79.823  1.00  0.00           C
ATOM   4229  C24 POPEX 107      35.361   1.666  79.273  1.00  0.00           C
ATOM   4232  C25 POPEX 107      35.451   1.586  77.733  1.00  0.00           C
ATOM   4235  C26 POPEX 107      34.941   0.254  77.163  1.00  0.00           C
ATOM   4238  C27 POPEX 107      34.831   0.204  75.633  1.00  0.00           C
ATOM   4241  C28 POPEX 107      36.171   0.284  74.863  1.00  0.00           C
ATOM   4244  C29 POPEX 107      36.581   1.696  74.503  1.00  0.00           C
ATOM   4246 0C21 POPEX 107      36.601   2.236  73.273  1.00  0.00           C
ATOM   4248 1C21 POPEX 107      36.171   1.566  71.993  1.00  0.00           C
ATOM   4251 2C21 POPEX 107      35.551   2.556  70.983  1.00  0.00           C
ATOM   4254 3C21 POPEX 107      34.231   3.186  71.463  1.00  0.00           C
ATOM   4257 4C21 POPEX 107      33.471   3.916  70.343  1.00  0.00           C
ATOM   4260 5C21 POPEX 107      32.101   4.416  70.803  1.00  0.00           C
ATOM   4263 6C21 POPEX 107      31.341   5.186  69.723  1.00  0.00           C
ATOM   4266 7C21 POPEX 107      29.921   5.576  70.163  1.00  0.00           C
ATOM   4269 8C21 POPEX 107      29.181   6.466  69.163  1.00  0.00           C
ATOM   4273  C33 POPEX 107      27.581   3.856  78.643  1.00  0.00           C
ATOM   4276  C34 POPEX 107      27.501   2.996  77.363  1.00  0.00           C
ATOM   4279  C35 POPEX 107      26.301   3.356  76.493  1.00  0.00           C
ATOM   4282  C36 POPEX 107      26.121   2.526  75.213  1.00  0.00           C
ATOM   4285  C37 POPEX 107      24.771   2.836  74.543  1.00  0.00           C
ATOM   4288  C38 POPEX 107      24.681   2.266  73.123  1.00  0.00           C
ATOM   4291  C39 POPEX 107      23.261   1.836  72.743  1.00  0.00           C
ATOM   4294 0C31 POPEX 107      23.231   1.196  71.353  1.00  0.00           C
ATOM   4297 1C31 POPEX 107      21.901   0.504  71.013  1.00  0.00           C
ATOM   4300 2C31 POPEX 107      22.021  -1.016  70.833  1.00  0.00           C
ATOM   4303 3C31 POPEX 107      22.321  -1.776  72.133  1.00  0.00           C
ATOM   4306 4C31 POPEX 107      22.411  -3.296  71.903  1.00  0.00           C
ATOM   4309 5C31 POPEX 107      22.711  -4.106  73.173  1.00  0.00           C
ATOM   4312 6C31 POPEX 107      22.771  -5.616  72.923  1.00  0.00           C
ATOM   4316  NH3 POPEY 108      30.221  50.926  41.803  1.00  0.00           N
ATOM   4320  C12 POPEY 108      30.821  49.616  42.263  1.00  0.00           C
ATOM   4323  C11 POPEY 108      32.361  49.716  42.253  1.00  0.00           C
ATOM   4326  P   POPEY 108      32.731  47.156  43.143  1.00  0.00           P
ATOM   4327  O13 POPEY 108      32.931  46.166  42.063  1.00  0.00           O
ATOM   4328  O14 POPEY 108      31.381  47.226  43.723  1.00  0.00           O
ATOM   4329  O11 POPEY 108      33.741  46.896  44.323  1.00  0.00           O
ATOM   4330  O12 POPEY 108      33.121  48.556  42.563  1.00  0.00           O
ATOM   4331  C1  POPEY 108      34.751  47.816  44.763  1.00  0.00           C
ATOM   4334  C2  POPEY 108      34.171  49.136  45.373  1.00  0.00           C
ATOM   4336  O21 POPEY 108      35.191  49.976  45.943  1.00  0.00           O
ATOM   4337  C21 POPEY 108      35.731  49.646  47.103  1.00  0.00           C
ATOM   4338  O22 POPEY 108      35.581  48.596  47.713  1.00  0.00           O
ATOM   4339  C22 POPEY 108      36.621  50.816  47.563  1.00  0.00           C
ATOM   4342  C3  POPEY 108      32.931  48.956  46.303  1.00  0.00           C
ATOM   4345  O31 POPEY 108      32.041  50.076  46.123  1.00  0.00           O
ATOM   4346  C31 POPEY 108      30.771  49.976  46.543  1.00  0.00           C
ATOM   4347  O32 POPEY 108      29.871  50.706  46.133  1.00  0.00           O
ATOM   4348  C32 POPEY 108      30.531  48.946  47.663  1.00  0.00           C
ATOM   4351  C23 POPEY 108      36.501  51.146  49.073  1.00  0.00           C
ATOM   4354  C24 POPEY 108      37.531  50.406  49.943  1.00  0.00           C
ATOM   4357  C25 POPEY 108      37.421  50.766  51.443  1.00  0.00           C
ATOM   4360  C26 POPEY 108      38.621  50.266  52.263  1.00  0.00           C
ATOM   4363  C27 POPEY 108      38.391  50.356  53.773  1.00  0.00           C
ATOM   4366  C28 POPEY 108      39.681  50.116  54.583  1.00  0.00           C
ATOM   4369  C29 POPEY 108      39.411  50.066  56.073  1.00  0.00           C
ATOM   4371 0C21 POPEY 108      39.971  49.236  56.963  1.00  0.00           C
ATOM   4373 1C21 POPEY 108      41.061  48.226  56.693  1.00  0.00           C
ATOM   4376 2C21 POPEY 108      42.021  48.106  57.883  1.00  0.00           C
ATOM   4379 3C21 POPEY 108      42.891  49.346  58.123  1.00  0.00           C
ATOM   4382 4C21 POPEY 108      43.621  49.286  59.463  1.00  0.00           C
ATOM   4385 5C21 POPEY 108      44.651  50.406  59.643  1.00  0.00           C
ATOM   4388 6C21 POPEY 108      45.381  50.296  60.993  1.00  0.00           C
ATOM   4391 7C21 POPEY 108      46.481  51.346  61.163  1.00  0.00           C
ATOM   4394 8C21 POPEY 108      47.241  51.136  62.473  1.00  0.00           C
ATOM   4398  C33 POPEY 108      30.801  49.536  49.083  1.00  0.00           C
ATOM   4401  C34 POPEY 108      31.291  48.496  50.093  1.00  0.00           C
ATOM   4404  C35 POPEY 108      31.301  49.026  51.543  1.00  0.00           C
ATOM   4407  C36 POPEY 108      31.841  47.986  52.533  1.00  0.00           C
ATOM   4410  C37 POPEY 108      31.471  48.236  54.013  1.00  0.00           C
ATOM   4413  C38 POPEY 108      32.361  49.256  54.733  1.00  0.00           C
ATOM   4416  C39 POPEY 108      33.801  48.786  55.013  1.00  0.00           C
ATOM   4419 0C31 POPEY 108      34.171  48.746  56.513  1.00  0.00           C
ATOM   4422 1C31 POPEY 108      35.661  48.446  56.753  1.00  0.00           C
ATOM   4425 2C31 POPEY 108      36.041  48.216  58.233  1.00  0.00           C
ATOM   4428 3C31 POPEY 108      36.441  49.486  59.003  1.00  0.00           C
ATOM   4431 4C31 POPEY 108      36.931  49.206  60.433  1.00  0.00           C
ATOM   4434 5C31 POPEY 108      38.451  49.276  60.583  1.00  0.00           C
ATOM   4437 6C31 POPEY 108      38.961  49.026  62.003  1.00  0.00           C
ATOM   4441  NH3 POPEZ 109      40.781 111.416  40.483  1.00  0.00           N
ATOM   4445  C12 POPEZ 109      41.981 112.186  39.993  1.00  0.00           C
ATOM   4448  C11 POPEZ 109      43.021 112.486  41.083  1.00  0.00           C
ATOM   4451  P   POPEZ 109      45.311 113.726  41.293  1.00  0.00           P
ATOM   4452  O13 POPEZ 109      46.131 112.516  41.123  1.00  0.00           O
ATOM   4453  O14 POPEZ 109      45.921 115.016  40.903  1.00  0.00           O
ATOM   4454  O11 POPEZ 109      44.871 113.866  42.813  1.00  0.00           O
ATOM   4455  O12 POPEZ 109      43.901 113.506  40.583  1.00  0.00           O
ATOM   4456  C1  POPEZ 109      45.941 113.776  43.753  1.00  0.00           C
ATOM   4459  C2  POPEZ 109      45.491 113.976  45.223  1.00  0.00           C
ATOM   4461  O21 POPEZ 109      44.511 113.016  45.673  1.00  0.00           O
ATOM   4462  C21 POPEZ 109      45.011 111.796  45.823  1.00  0.00           C
ATOM   4463  O22 POPEZ 109      46.151 111.456  45.563  1.00  0.00           O
ATOM   4464  C22 POPEZ 109      44.021 110.896  46.563  1.00  0.00           C
ATOM   4467  C3  POPEZ 109      44.941 115.396  45.463  1.00  0.00           C
ATOM   4470  O31 POPEZ 109      45.151 115.736  46.843  1.00  0.00           O
ATOM   4471  C31 POPEZ 109      44.341 116.586  47.413  1.00  0.00           C
ATOM   4472  O32 POPEZ 109      43.381 117.136  46.913  1.00  0.00           O
ATOM   4473  C32 POPEZ 109      44.901 116.866  48.793  1.00  0.00           C
ATOM   4476  C23 POPEZ 109      44.731 110.106  47.703  1.00  0.00           C
ATOM   4479  C24 POPEZ 109      43.831 109.086  48.403  1.00  0.00           C
ATOM   4482  C25 POPEZ 109      44.581 108.246  49.463  1.00  0.00           C
ATOM   4485  C26 POPEZ 109      43.721 107.086  49.983  1.00  0.00           C
ATOM   4488  C27 POPEZ 109      44.461 106.086  50.883  1.00  0.00           C
ATOM   4491  C28 POPEZ 109      43.641 104.796  51.093  1.00  0.00           C
ATOM   4494  C29 POPEZ 109      44.351 103.766  51.933  1.00  0.00           C
ATOM   4496 0C21 POPEZ 109      44.351 103.716  53.273  1.00  0.00           C
ATOM   4498 1C21 POPEZ 109      43.671 104.706  54.193  1.00  0.00           C
ATOM   4501 2C21 POPEZ 109      42.451 104.106  54.913  1.00  0.00           C
ATOM   4504 3C21 POPEZ 109      42.841 103.026  55.923  1.00  0.00           C
ATOM   4507 4C21 POPEZ 109      41.651 102.476  56.713  1.00  0.00           C
ATOM   4510 5C21 POPEZ 109      42.071 101.246  57.523  1.00  0.00           C
ATOM   4513 6C21 POPEZ 109      40.921 100.626  58.303  1.00  0.00           C
ATOM   4516 7C21 POPEZ 109      41.331  99.316  58.983  1.00  0.00           C
ATOM   4519 8C21 POPEZ 109      40.291  98.816  59.993  1.00  0.00           C
ATOM   4523  C33 POPEZ 109      44.591 115.786  49.853  1.00  0.00           C
ATOM   4526  C34 POPEZ 109      45.661 115.786  50.963  1.00  0.00           C
ATOM   4529  C35 POPEZ 109      46.071 117.196  51.413  1.00  0.00           C
ATOM   4532  C36 POPEZ 109      47.121 117.226  52.533  1.00  0.00           C
ATOM   4535  C37 POPEZ 109      46.581 116.716  53.873  1.00  0.00           C
ATOM   4538  C38 POPEZ 109      47.391 117.216  55.083  1.00  0.00           C
ATOM   4541  C39 POPEZ 109      47.201 118.716  55.393  1.00  0.00           C
ATOM   4544 0C31 POPEZ 109      45.801 119.066  55.903  1.00  0.00           C
ATOM   4547 1C31 POPEZ 109      45.781 119.396  57.403  1.00  0.00           C
ATOM   4550 2C31 POPEZ 109      44.361 119.616  57.933  1.00  0.00           C
ATOM   4553 3C31 POPEZ 109      44.311 120.346  59.283  1.00  0.00           C
ATOM   4556 4C31 POPEZ 109      45.011 119.616  60.433  1.00  0.00           C
ATOM   4559 5C31 POPEZ 109      44.941 120.406  61.743  1.00  0.00           C
ATOM   4562 6C31 POPEZ 109      45.591 119.686  62.933  1.00  0.00           C
ATOM   4566  NH3 POPEa 110      91.291 102.356  86.333  1.00  0.00           N
ATOM   4570  C12 POPEa 110      92.621 101.676  86.443  1.00  0.00           C
ATOM   4573  C11 POPEa 110      92.861 100.656  85.303  1.00  0.00           C
ATOM   4576  P   POPEa 110      94.831  99.246  84.273  1.00  0.00           P
ATOM   4577  O13 POPEa 110      94.311  97.866  84.123  1.00  0.00           O
ATOM   4578  O14 POPEa 110      96.291  99.246  84.503  1.00  0.00           O
ATOM   4579  O11 POPEa 110      94.531 100.136  83.013  1.00  0.00           O
ATOM   4580  O12 POPEa 110      94.111  99.966  85.493  1.00  0.00           O
ATOM   4581  C1  POPEa 110      95.161 101.426  82.883  1.00  0.00           C
ATOM   4584  C2  POPEa 110      95.381 101.816  81.393  1.00  0.00           C
ATOM   4586  O21 POPEa 110      94.261 102.616  80.943  1.00  0.00           O
ATOM   4587  C21 POPEa 110      94.501 103.316  79.843  1.00  0.00           C
ATOM   4588  O22 POPEa 110      95.591 103.506  79.323  1.00  0.00           O
ATOM   4589  C22 POPEa 110      93.181 103.686  79.193  1.00  0.00           C
ATOM   4592  C3  POPEa 110      95.561 100.546  80.513  1.00  0.00           C
ATOM   4595  O31 POPEa 110      96.101 100.856  79.213  1.00  0.00           O
ATOM   4596  C31 POPEa 110      95.361 100.526  78.173  1.00  0.00           C
ATOM   4597  O32 POPEa 110      94.351  99.846  78.203  1.00  0.00           O
ATOM   4598  C32 POPEa 110      95.981 101.126  76.913  1.00  0.00           C
ATOM   4601  C23 POPEa 110      93.411 104.196  77.753  1.00  0.00           C
ATOM   4604  C24 POPEa 110      92.161 104.126  76.883  1.00  0.00           C
ATOM   4607  C25 POPEa 110      91.721 102.696  76.513  1.00  0.00           C
ATOM   4610  C26 POPEa 110      90.501 102.656  75.573  1.00  0.00           C
ATOM   4613  C27 POPEa 110      90.031 101.276  75.123  1.00  0.00           C
ATOM   4616  C28 POPEa 110      89.041 101.346  73.943  1.00  0.00           C
ATOM   4619  C29 POPEa 110      87.831 102.196  74.233  1.00  0.00           C
ATOM   4621 0C21 POPEa 110      86.541 101.826  74.143  1.00  0.00           C
ATOM   4623 1C21 POPEa 110      86.011 100.486  73.703  1.00  0.00           C
ATOM   4626 2C21 POPEa 110      84.531 100.606  73.313  1.00  0.00           C
ATOM   4629 3C21 POPEa 110      83.841  99.246  73.103  1.00  0.00           C
ATOM   4632 4C21 POPEa 110      82.311  99.326  73.253  1.00  0.00           C
ATOM   4635 5C21 POPEa 110      81.651 100.356  72.333  1.00  0.00           C
ATOM   4638 6C21 POPEa 110      80.121 100.396  72.483  1.00  0.00           C
ATOM   4641 7C21 POPEa 110      79.461 101.466  71.603  1.00  0.00           C
ATOM   4644 8C21 POPEa 110      77.951 101.586  71.813  1.00  0.00           C
ATOM   4648  C33 POPEa 110      95.111 100.876  75.663  1.00  0.00           C
ATOM   4651  C34 POPEa 110      95.231 101.996  74.613  1.00  0.00           C
ATOM   4654  C35 POPEa 110      94.201 101.786  73.493  1.00  0.00           C
ATOM   4657  C36 POPEa 110      94.361 102.766  72.323  1.00  0.00           C
ATOM   4660  C37 POPEa 110      93.321 102.486  71.233  1.00  0.00           C
ATOM   4663  C38 POPEa 110      93.551 103.276  69.943  1.00  0.00           C
ATOM   4666  C39 POPEa 110      92.451 102.996  68.913  1.00  0.00           C
ATOM   4669 0C31 POPEa 110      92.691 103.696  67.573  1.00  0.00           C
ATOM   4672 1C31 POPEa 110      91.451 103.586  66.673  1.00  0.00           C
ATOM   4675 2C31 POPEa 110      91.651 104.106  65.243  1.00  0.00           C
ATOM   4678 3C31 POPEa 110      92.031 105.586  65.103  1.00  0.00           C
ATOM   4681 4C31 POPEa 110      91.061 106.566  65.773  1.00  0.00           C
ATOM   4684 5C31 POPEa 110      91.291 108.006  65.293  1.00  0.00           C
ATOM   4687 6C31 POPEa 110      90.611 109.066  66.173  1.00  0.00           C
ATOM   4691  NH3 POPEb 111      57.631 125.836  84.203  1.00  0.00           N
ATOM   4695  C12 POPEb 111      56.761 124.896  83.403  1.00  0.00           C
ATOM   4698  C11 POPEb 111      55.291 124.916  83.863  1.00  0.00           C
ATOM   4701  P   POPEb 111      53.111 123.546  83.063  1.00  0.00           P
ATOM   4702  O13 POPEb 111      52.741 122.156  83.433  1.00  0.00           O
ATOM   4703  O14 POPEb 111      52.201 124.626  83.523  1.00  0.00           O
ATOM   4704  O11 POPEb 111      53.201 123.566  81.473  1.00  0.00           O
ATOM   4705  O12 POPEb 111      54.641 123.736  83.433  1.00  0.00           O
ATOM   4706  C1  POPEb 111      53.941 124.616  80.833  1.00  0.00           C
ATOM   4709  C2  POPEb 111      53.941 124.486  79.283  1.00  0.00           C
ATOM   4711  O21 POPEb 111      54.851 125.496  78.783  1.00  0.00           O
ATOM   4712  C21 POPEb 111      55.471 125.206  77.643  1.00  0.00           C
ATOM   4713  O22 POPEb 111      55.421 124.136  77.073  1.00  0.00           O
ATOM   4714  C22 POPEb 111      56.261 126.416  77.163  1.00  0.00           C
ATOM   4717  C3  POPEb 111      52.491 124.676  78.723  1.00  0.00           C
ATOM   4720  O31 POPEb 111      52.431 124.706  77.283  1.00  0.00           O
ATOM   4721  C31 POPEb 111      52.461 125.916  76.733  1.00  0.00           C
ATOM   4722  O32 POPEb 111      52.491 126.976  77.333  1.00  0.00           O
ATOM   4723  C32 POPEb 111      52.581 125.766  75.213  1.00  0.00           C
ATOM   4726  C23 POPEb 111      56.811 126.256  75.733  1.00  0.00           C
ATOM   4729  C24 POPEb 111      57.761 127.396  75.323  1.00  0.00           C
ATOM   4732  C25 POPEb 111      57.961 127.496  73.803  1.00  0.00           C
ATOM   4735  C26 POPEb 111      56.921 128.406  73.123  1.00  0.00           C
ATOM   4738  C27 POPEb 111      56.821 128.166  71.613  1.00  0.00           C
ATOM   4741  C28 POPEb 111      56.041 129.286  70.883  1.00  0.00           C
ATOM   4744  C29 POPEb 111      55.691 128.886  69.473  1.00  0.00           C
ATOM   4746 0C21 POPEb 111      56.481 128.986  68.393  1.00  0.00           C
ATOM   4748 1C21 POPEb 111      57.901 129.476  68.333  1.00  0.00           C
ATOM   4751 2C21 POPEb 111      58.791 128.536  67.483  1.00  0.00           C
ATOM   4754 3C21 POPEb 111      60.111 129.196  67.043  1.00  0.00           C
ATOM   4757 4C21 POPEb 111      60.901 128.346  66.033  1.00  0.00           C
ATOM   4760 5C21 POPEb 111      62.081 129.106  65.433  1.00  0.00           C
ATOM   4763 6C21 POPEb 111      62.851 128.306  64.373  1.00  0.00           C
ATOM   4766 7C21 POPEb 111      64.001 129.106  63.743  1.00  0.00           C
ATOM   4769 8C21 POPEb 111      64.721 128.376  62.613  1.00  0.00           C
ATOM   4773  C33 POPEb 111      53.001 127.096  74.543  1.00  0.00           C
ATOM   4776  C34 POPEb 111      53.411 126.956  73.073  1.00  0.00           C
ATOM   4779  C35 POPEb 111      52.301 126.446  72.153  1.00  0.00           C
ATOM   4782  C36 POPEb 111      52.621 126.666  70.663  1.00  0.00           C
ATOM   4785  C37 POPEb 111      51.441 126.346  69.733  1.00  0.00           C
ATOM   4788  C38 POPEb 111      51.761 126.586  68.253  1.00  0.00           C
ATOM   4791  C39 POPEb 111      52.531 125.426  67.593  1.00  0.00           C
ATOM   4794 0C31 POPEb 111      51.601 124.326  67.053  1.00  0.00           C
ATOM   4797 1C31 POPEb 111      52.331 122.996  66.813  1.00  0.00           C
ATOM   4800 2C31 POPEb 111      51.441 121.916  66.163  1.00  0.00           C
ATOM   4803 3C31 POPEb 111      51.361 122.066  64.643  1.00  0.00           C
ATOM   4806 4C31 POPEb 111      50.491 120.996  63.963  1.00  0.00           C
ATOM   4809 5C31 POPEb 111      50.521 121.096  62.433  1.00  0.00           C
ATOM   4812 6C31 POPEb 111      49.711 120.016  61.733  1.00  0.00           C
ATOM   4816  NH3 POPEc 112     120.761  51.626  43.793  1.00  0.00           N
ATOM   4820  C12 POPEc 112     119.871  50.746  42.943  1.00  0.00           C
ATOM   4823  C11 POPEc 112     118.851  49.876  43.723  1.00  0.00           C
ATOM   4826  P   POPEc 112     117.021  51.576  44.463  1.00  0.00           P
ATOM   4827  O13 POPEc 112     117.411  52.896  45.003  1.00  0.00           O
ATOM   4828  O14 POPEc 112     116.721  51.526  43.023  1.00  0.00           O
ATOM   4829  O11 POPEc 112     115.761  51.076  45.223  1.00  0.00           O
ATOM   4830  O12 POPEc 112     118.191  50.566  44.793  1.00  0.00           O
ATOM   4831  C1  POPEc 112     115.531  51.416  46.593  1.00  0.00           C
ATOM   4834  C2  POPEc 112     114.051  51.136  46.893  1.00  0.00           C
ATOM   4836  O21 POPEc 112     113.831  51.436  48.273  1.00  0.00           O
ATOM   4837  C21 POPEc 112     112.631  51.196  48.763  1.00  0.00           C
ATOM   4838  O22 POPEc 112     111.611  51.026  48.113  1.00  0.00           O
ATOM   4839  C22 POPEc 112     112.771  51.046  50.283  1.00  0.00           C
ATOM   4842  C3  POPEc 112     113.711  49.656  46.503  1.00  0.00           C
ATOM   4845  O31 POPEc 112     114.051  48.766  47.563  1.00  0.00           O
ATOM   4846  C31 POPEc 112     115.181  48.086  47.513  1.00  0.00           C
ATOM   4847  O32 POPEc 112     116.021  48.116  46.643  1.00  0.00           O
ATOM   4848  C32 POPEc 112     115.201  47.176  48.733  1.00  0.00           C
ATOM   4851  C23 POPEc 112     111.501  51.336  51.103  1.00  0.00           C
ATOM   4854  C24 POPEc 112     111.751  50.986  52.573  1.00  0.00           C
ATOM   4857  C25 POPEc 112     110.631  51.466  53.503  1.00  0.00           C
ATOM   4860  C26 POPEc 112     110.911  51.166  54.983  1.00  0.00           C
ATOM   4863  C27 POPEc 112     111.011  49.666  55.253  1.00  0.00           C
ATOM   4866  C28 POPEc 112     110.931  49.296  56.753  1.00  0.00           C
ATOM   4869  C29 POPEc 112     112.201  49.546  57.523  1.00  0.00           C
ATOM   4871 0C21 POPEc 112     112.371  49.196  58.813  1.00  0.00           C
ATOM   4873 1C21 POPEc 112     111.321  48.526  59.663  1.00  0.00           C
ATOM   4876 2C21 POPEc 112     111.831  47.326  60.493  1.00  0.00           C
ATOM   4879 3C21 POPEc 112     112.641  47.726  61.733  1.00  0.00           C
ATOM   4882 4C21 POPEc 112     112.701  46.586  62.763  1.00  0.00           C
ATOM   4885 5C21 POPEc 112     113.411  46.946  64.083  1.00  0.00           C
ATOM   4888 6C21 POPEc 112     112.891  48.236  64.743  1.00  0.00           C
ATOM   4891 7C21 POPEc 112     113.261  48.316  66.233  1.00  0.00           C
ATOM   4894 8C21 POPEc 112     113.021  49.706  66.843  1.00  0.00           C
ATOM   4898  C33 POPEc 112     116.601  46.666  49.073  1.00  0.00           C
ATOM   4901  C34 POPEc 112     116.521  45.546  50.123  1.00  0.00           C
ATOM   4904  C35 POPEc 112     117.881  45.146  50.683  1.00  0.00           C
ATOM   4907  C36 POPEc 112     118.451  46.176  51.673  1.00  0.00           C
ATOM   4910  C37 POPEc 112     119.711  45.646  52.373  1.00  0.00           C
ATOM   4913  C38 POPEc 112     120.141  46.466  53.593  1.00  0.00           C
ATOM   4916  C39 POPEc 112     119.161  46.386  54.773  1.00  0.00           C
ATOM   4919 0C31 POPEc 112     119.891  46.366  56.113  1.00  0.00           C
ATOM   4922 1C31 POPEc 112     118.961  46.496  57.333  1.00  0.00           C
ATOM   4925 2C31 POPEc 112     119.641  46.086  58.643  1.00  0.00           C
ATOM   4928 3C31 POPEc 112     120.961  46.826  58.923  1.00  0.00           C
ATOM   4931 4C31 POPEc 112     121.631  46.346  60.213  1.00  0.00           C
ATOM   4934 5C31 POPEc 112     122.891  47.136  60.573  1.00  0.00           C
ATOM   4937 6C31 POPEc 112     123.581  46.646  61.843  1.00  0.00           C
ATOM   4941  NH3 POPEd 113      17.301  32.536  44.413  1.00  0.00           N
ATOM   4945  C12 POPEd 113      15.851  32.126  44.193  1.00  0.00           C
ATOM   4948  C11 POPEd 113      15.631  31.316  42.893  1.00  0.00           C
ATOM   4951  P   POPEd 113      13.741  29.536  43.093  1.00  0.00           P
ATOM   4952  O13 POPEd 113      12.351  29.546  43.593  1.00  0.00           O
ATOM   4953  O14 POPEd 113      14.001  28.636  41.953  1.00  0.00           O
ATOM   4954  O11 POPEd 113      14.701  29.206  44.303  1.00  0.00           O
ATOM   4955  O12 POPEd 113      14.231  31.006  42.713  1.00  0.00           O
ATOM   4956  C1  POPEd 113      14.961  27.856  44.673  1.00  0.00           C
ATOM   4959  C2  POPEd 113      15.141  27.696  46.223  1.00  0.00           C
ATOM   4961  O21 POPEd 113      14.771  26.416  46.753  1.00  0.00           O
ATOM   4962  C21 POPEd 113      15.121  25.316  46.133  1.00  0.00           C
ATOM   4963  O22 POPEd 113      15.671  25.206  45.053  1.00  0.00           O
ATOM   4964  C22 POPEd 113      14.701  24.106  46.953  1.00  0.00           C
ATOM   4967  C3  POPEd 113      14.331  28.796  46.973  1.00  0.00           C
ATOM   4970  O31 POPEd 113      14.051  28.556  48.383  1.00  0.00           O
ATOM   4971  C31 POPEd 113      15.051  28.916  49.183  1.00  0.00           C
ATOM   4972  O32 POPEd 113      16.181  29.186  48.813  1.00  0.00           O
ATOM   4973  C32 POPEd 113      14.581  29.056  50.633  1.00  0.00           C
ATOM   4976  C23 POPEd 113      15.851  23.076  47.083  1.00  0.00           C
ATOM   4979  C24 POPEd 113      16.391  22.976  48.513  1.00  0.00           C
ATOM   4982  C25 POPEd 113      15.411  22.216  49.413  1.00  0.00           C
ATOM   4985  C26 POPEd 113      15.971  21.956  50.813  1.00  0.00           C
ATOM   4988  C27 POPEd 113      15.251  20.806  51.523  1.00  0.00           C
ATOM   4991  C28 POPEd 113      15.881  20.396  52.863  1.00  0.00           C
ATOM   4994  C29 POPEd 113      15.601  21.386  53.963  1.00  0.00           C
ATOM   4996 0C21 POPEd 113      15.351  21.066  55.243  1.00  0.00           C
ATOM   4998 1C21 POPEd 113      15.321  19.656  55.773  1.00  0.00           C
ATOM   5001 2C21 POPEd 113      14.861  19.596  57.233  1.00  0.00           C
ATOM   5004 3C21 POPEd 113      14.761  18.146  57.743  1.00  0.00           C
ATOM   5007 4C21 POPEd 113      14.141  18.036  59.143  1.00  0.00           C
ATOM   5010 5C21 POPEd 113      14.991  18.686  60.253  1.00  0.00           C
ATOM   5013 6C21 POPEd 113      14.271  18.746  61.593  1.00  0.00           C
ATOM   5016 7C21 POPEd 113      15.171  19.276  62.723  1.00  0.00           C
ATOM   5019 8C21 POPEd 113      14.431  19.556  64.023  1.00  0.00           C
ATOM   5023  C33 POPEd 113      14.831  30.506  51.113  1.00  0.00           C
ATOM   5026  C34 POPEd 113      14.541  30.756  52.603  1.00  0.00           C
ATOM   5029  C35 POPEd 113      15.501  30.026  53.543  1.00  0.00           C
ATOM   5032  C36 POPEd 113      15.401  30.516  54.993  1.00  0.00           C
ATOM   5035  C37 POPEd 113      16.251  29.656  55.943  1.00  0.00           C
ATOM   5038  C38 POPEd 113      16.151  30.076  57.423  1.00  0.00           C
ATOM   5041  C39 POPEd 113      16.881  31.386  57.713  1.00  0.00           C
ATOM   5044 0C31 POPEd 113      17.041  31.666  59.213  1.00  0.00           C
ATOM   5047 1C31 POPEd 113      18.011  32.816  59.493  1.00  0.00           C
ATOM   5050 2C31 POPEd 113      18.331  32.946  60.993  1.00  0.00           C
ATOM   5053 3C31 POPEd 113      19.431  33.976  61.293  1.00  0.00           C
ATOM   5056 4C31 POPEd 113      19.811  33.936  62.773  1.00  0.00           C
ATOM   5059 5C31 POPEd 113      21.011  34.806  63.163  1.00  0.00           C
ATOM   5062 6C31 POPEd 113      21.581  34.406  64.523  1.00  0.00           C
ATOM   5066  NH3 POPEe 114      51.391  89.306  40.533  1.00  0.00           N
ATOM   5070  C12 POPEe 114      50.141  89.826  39.883  1.00  0.00           C
ATOM   5073  C11 POPEe 114      50.171  89.706  38.353  1.00  0.00           C
ATOM   5076  P   POPEe 114      49.051  91.816  37.203  1.00  0.00           P
ATOM   5077  O13 POPEe 114      47.721  92.056  36.603  1.00  0.00           O
ATOM   5078  O14 POPEe 114      50.241  91.886  36.333  1.00  0.00           O
ATOM   5079  O11 POPEe 114      49.251  92.726  38.473  1.00  0.00           O
ATOM   5080  O12 POPEe 114      49.021  90.356  37.803  1.00  0.00           O
ATOM   5081  C1  POPEe 114      48.211  93.536  39.023  1.00  0.00           C
ATOM   5084  C2  POPEe 114      47.861  93.036  40.443  1.00  0.00           C
ATOM   5086  O21 POPEe 114      46.921  91.936  40.373  1.00  0.00           O
ATOM   5087  C21 POPEe 114      47.051  91.076  41.383  1.00  0.00           C
ATOM   5088  O22 POPEe 114      48.041  90.946  42.073  1.00  0.00           O
ATOM   5089  C22 POPEe 114      45.761  90.266  41.553  1.00  0.00           C
ATOM   5092  C3  POPEe 114      47.241  94.156  41.313  1.00  0.00           C
ATOM   5095  O31 POPEe 114      47.271  93.756  42.703  1.00  0.00           O
ATOM   5096  C31 POPEe 114      48.241  94.256  43.423  1.00  0.00           C
ATOM   5097  O32 POPEe 114      49.031  95.116  43.073  1.00  0.00           O
ATOM   5098  C32 POPEe 114      48.171  93.676  44.833  1.00  0.00           C
ATOM   5101  C23 POPEe 114      45.941  89.036  42.473  1.00  0.00           C
ATOM   5104  C24 POPEe 114      45.471  89.256  43.913  1.00  0.00           C
ATOM   5107  C25 POPEe 114      46.361  90.166  44.773  1.00  0.00           C
ATOM   5110  C26 POPEe 114      45.831  90.206  46.223  1.00  0.00           C
ATOM   5113  C27 POPEe 114      46.401  91.346  47.083  1.00  0.00           C
ATOM   5116  C28 POPEe 114      45.801  91.366  48.503  1.00  0.00           C
ATOM   5119  C29 POPEe 114      46.361  92.496  49.313  1.00  0.00           C
ATOM   5121 0C21 POPEe 114      45.691  93.326  50.143  1.00  0.00           C
ATOM   5123 1C21 POPEe 114      44.211  93.346  50.453  1.00  0.00           C
ATOM   5126 2C21 POPEe 114      43.701  94.776  50.733  1.00  0.00           C
ATOM   5129 3C21 POPEe 114      43.791  95.686  49.503  1.00  0.00           C
ATOM   5132 4C21 POPEe 114      43.461  97.166  49.763  1.00  0.00           C
ATOM   5135 5C21 POPEe 114      43.681  98.016  48.503  1.00  0.00           C
ATOM   5138 6C21 POPEe 114      43.851  99.516  48.773  1.00  0.00           C
ATOM   5141 7C21 POPEe 114      44.131 100.316  47.493  1.00  0.00           C
ATOM   5144 8C21 POPEe 114      44.461 101.786  47.733  1.00  0.00           C
ATOM   5148  C33 POPEe 114      49.211  94.386  45.713  1.00  0.00           C
ATOM   5151  C34 POPEe 114      49.201  93.936  47.173  1.00  0.00           C
ATOM   5154  C35 POPEe 114      50.291  94.676  47.953  1.00  0.00           C
ATOM   5157  C36 POPEe 114      50.251  94.386  49.453  1.00  0.00           C
ATOM   5160  C37 POPEe 114      50.501  92.916  49.813  1.00  0.00           C
ATOM   5163  C38 POPEe 114      50.321  92.646  51.313  1.00  0.00           C
ATOM   5166  C39 POPEe 114      48.841  92.656  51.723  1.00  0.00           C
ATOM   5169 0C31 POPEe 114      48.621  92.516  53.233  1.00  0.00           C
ATOM   5172 1C31 POPEe 114      47.541  91.486  53.553  1.00  0.00           C
ATOM   5175 2C31 POPEe 114      47.221  91.366  55.053  1.00  0.00           C
ATOM   5178 3C31 POPEe 114      46.741  92.666  55.703  1.00  0.00           C
ATOM   5181 4C31 POPEe 114      45.421  93.246  55.143  1.00  0.00           C
ATOM   5184 5C31 POPEe 114      44.161  92.536  55.673  1.00  0.00           C
ATOM   5187 6C31 POPEe 114      42.861  93.086  55.093  1.00  0.00           C
ATOM   5191  NH3 POPEf 115      64.411 118.216  44.463  1.00  0.00           N
ATOM   5195  C12 POPEf 115      64.581 118.806  43.083  1.00  0.00           C
ATOM   5198  C11 POPEf 115      64.911 120.316  43.113  1.00  0.00           C
ATOM   5201  P   POPEf 115      63.961 122.736  42.623  1.00  0.00           P
ATOM   5202  O13 POPEf 115      65.271 122.966  41.973  1.00  0.00           O
ATOM   5203  O14 POPEf 115      62.771 123.306  41.963  1.00  0.00           O
ATOM   5204  O11 POPEf 115      64.041 123.196  44.123  1.00  0.00           O
ATOM   5205  O12 POPEf 115      63.801 121.146  42.723  1.00  0.00           O
ATOM   5206  C1  POPEf 115      63.241 122.626  45.163  1.00  0.00           C
ATOM   5209  C2  POPEf 115      63.941 122.906  46.523  1.00  0.00           C
ATOM   5211  O21 POPEf 115      63.591 122.006  47.593  1.00  0.00           O
ATOM   5212  C21 POPEf 115      63.911 120.736  47.453  1.00  0.00           C
ATOM   5213  O22 POPEf 115      64.021 120.116  46.413  1.00  0.00           O
ATOM   5214  C22 POPEf 115      64.231 120.116  48.803  1.00  0.00           C
ATOM   5217  C3  POPEf 115      63.671 124.386  46.963  1.00  0.00           C
ATOM   5220  O31 POPEf 115      64.571 124.846  48.003  1.00  0.00           O
ATOM   5221  C31 POPEf 115      64.111 124.736  49.243  1.00  0.00           C
ATOM   5222  O32 POPEf 115      63.011 124.346  49.573  1.00  0.00           O
ATOM   5223  C32 POPEf 115      65.241 125.126  50.193  1.00  0.00           C
ATOM   5226  C23 POPEf 115      65.561 119.336  48.683  1.00  0.00           C
ATOM   5229  C24 POPEf 115      65.891 118.476  49.913  1.00  0.00           C
ATOM   5232  C25 POPEf 115      65.801 119.246  51.223  1.00  0.00           C
ATOM   5235  C26 POPEf 115      66.351 118.426  52.403  1.00  0.00           C
ATOM   5238  C27 POPEf 115      65.801 118.916  53.743  1.00  0.00           C
ATOM   5241  C28 POPEf 115      66.401 118.156  54.933  1.00  0.00           C
ATOM   5244  C29 POPEf 115      65.741 118.566  56.223  1.00  0.00           C
ATOM   5246 0C21 POPEf 115      65.571 117.796  57.313  1.00  0.00           C
ATOM   5248 1C21 POPEf 115      66.041 116.366  57.483  1.00  0.00           C
ATOM   5251 2C21 POPEf 115      64.911 115.366  57.803  1.00  0.00           C
ATOM   5254 3C21 POPEf 115      65.121 114.666  59.153  1.00  0.00           C
ATOM   5257 4C21 POPEf 115      63.911 113.856  59.633  1.00  0.00           C
ATOM   5260 5C21 POPEf 115      64.051 113.426  61.093  1.00  0.00           C
ATOM   5263 6C21 POPEf 115      62.771 112.766  61.653  1.00  0.00           C
ATOM   5266 7C21 POPEf 115      62.911 112.366  63.123  1.00  0.00           C
ATOM   5269 8C21 POPEf 115      61.701 111.596  63.653  1.00  0.00           C
ATOM   5273  C33 POPEf 115      64.811 124.886  51.653  1.00  0.00           C
ATOM   5276  C34 POPEf 115      64.861 123.396  52.003  1.00  0.00           C
ATOM   5279  C35 POPEf 115      64.441 123.106  53.453  1.00  0.00           C
ATOM   5282  C36 POPEf 115      63.011 123.536  53.763  1.00  0.00           C
ATOM   5285  C37 POPEf 115      62.531 123.016  55.123  1.00  0.00           C
ATOM   5288  C38 POPEf 115      61.211 123.656  55.563  1.00  0.00           C
ATOM   5291  C39 POPEf 115      60.651 122.986  56.813  1.00  0.00           C
ATOM   5294 0C31 POPEf 115      59.671 123.876  57.593  1.00  0.00           C
ATOM   5297 1C31 POPEf 115      59.171 123.206  58.873  1.00  0.00           C
ATOM   5300 2C31 POPEf 115      58.071 122.156  58.623  1.00  0.00           C
ATOM   5303 3C31 POPEf 115      56.701 122.786  58.383  1.00  0.00           C
ATOM   5306 4C31 POPEf 115      55.571 121.756  58.253  1.00  0.00           C
ATOM   5309 5C31 POPEf 115      54.181 122.356  58.503  1.00  0.00           C
ATOM   5312 6C31 POPEf 115      53.051 121.326  58.483  1.00  0.00           C
ATOM   5316  NH3 POPEg 116     118.051   3.816  81.583  1.00  0.00           N
ATOM   5320  C12 POPEg 116     118.141   4.066  83.063  1.00  0.00           C
ATOM   5323  C11 POPEg 116     119.471   3.596  83.673  1.00  0.00           C
ATOM   5326  P   POPEg 116     121.381   4.626  82.153  1.00  0.00           P
ATOM   5327  O13 POPEg 116     121.051   5.886  81.473  1.00  0.00           O
ATOM   5328  O14 POPEg 116     122.791   4.426  82.543  1.00  0.00           O
ATOM   5329  O11 POPEg 116     120.791   3.456  81.283  1.00  0.00           O
ATOM   5330  O12 POPEg 116     120.511   4.526  83.453  1.00  0.00           O
ATOM   5331  C1  POPEg 116     121.431   2.856  80.163  1.00  0.00           C
ATOM   5334  C2  POPEg 116     120.821   3.336  78.803  1.00  0.00           C
ATOM   5336  O21 POPEg 116     120.971   2.326  77.783  1.00  0.00           O
ATOM   5337  C21 POPEg 116     120.211   1.266  77.933  1.00  0.00           C
ATOM   5338  O22 POPEg 116     119.391   1.096  78.823  1.00  0.00           O
ATOM   5339  C22 POPEg 116     120.521   0.224  76.863  1.00  0.00           C
ATOM   5342  C3  POPEg 116     121.501   4.646  78.333  1.00  0.00           C
ATOM   5345  O31 POPEg 116     121.131   5.006  76.973  1.00  0.00           O
ATOM   5346  C31 POPEg 116     122.141   5.616  76.333  1.00  0.00           C
ATOM   5347  O32 POPEg 116     123.181   5.956  76.843  1.00  0.00           O
ATOM   5348  C32 POPEg 116     121.801   5.876  74.853  1.00  0.00           C
ATOM   5351  C23 POPEg 116     119.721   0.484  75.573  1.00  0.00           C
ATOM   5354  C24 POPEg 116     120.031  -0.526  74.463  1.00  0.00           C
ATOM   5357  C25 POPEg 116     119.201  -0.286  73.193  1.00  0.00           C
ATOM   5360  C26 POPEg 116     119.461  -1.356  72.133  1.00  0.00           C
ATOM   5363  C27 POPEg 116     118.731  -1.106  70.803  1.00  0.00           C
ATOM   5366  C28 POPEg 116     119.221  -2.066  69.713  1.00  0.00           C
ATOM   5369  C29 POPEg 116     118.431  -2.016  68.423  1.00  0.00           C
ATOM   5371 0C21 POPEg 116     118.411  -2.996  67.503  1.00  0.00           C
ATOM   5373 1C21 POPEg 116     119.151  -4.306  67.573  1.00  0.00           C
ATOM   5376 2C21 POPEg 116     120.451  -4.296  66.733  1.00  0.00           C
ATOM   5379 3C21 POPEg 116     120.241  -4.086  65.223  1.00  0.00           C
ATOM   5382 4C21 POPEg 116     121.551  -4.096  64.433  1.00  0.00           C
ATOM   5385 5C21 POPEg 116     121.331  -3.786  62.943  1.00  0.00           C
ATOM   5388 6C21 POPEg 116     122.631  -3.536  62.163  1.00  0.00           C
ATOM   5391 7C21 POPEg 116     122.391  -3.306  60.663  1.00  0.00           C
ATOM   5394 8C21 POPEg 116     123.621  -2.816  59.903  1.00  0.00           C
ATOM   5398  C33 POPEg 116     120.851   4.876  74.133  1.00  0.00           C
ATOM   5401  C34 POPEg 116     120.671   5.286  72.663  1.00  0.00           C
ATOM   5404  C35 POPEg 116     119.641   4.456  71.883  1.00  0.00           C
ATOM   5407  C36 POPEg 116     119.561   4.816  70.393  1.00  0.00           C
ATOM   5410  C37 POPEg 116     120.801   4.416  69.583  1.00  0.00           C
ATOM   5413  C38 POPEg 116     120.621   4.476  68.053  1.00  0.00           C
ATOM   5416  C39 POPEg 116     120.461   5.886  67.463  1.00  0.00           C
ATOM   5419 0C31 POPEg 116     119.001   6.346  67.293  1.00  0.00           C
ATOM   5422 1C31 POPEg 116     118.871   7.596  66.413  1.00  0.00           C
ATOM   5425 2C31 POPEg 116     117.401   8.046  66.253  1.00  0.00           C
ATOM   5428 3C31 POPEg 116     117.201   9.126  65.173  1.00  0.00           C
ATOM   5431 4C31 POPEg 116     117.831  10.486  65.513  1.00  0.00           C
ATOM   5434 5C31 POPEg 116     117.461  11.566  64.493  1.00  0.00           C
ATOM   5437 6C31 POPEg 116     118.081  12.936  64.803  1.00  0.00           C
ATOM   5441  NH3 POPEh 117      78.471  43.646  89.343  1.00  0.00           N
ATOM   5445  C12 POPEh 117      78.001  44.506  90.473  1.00  0.00           C
ATOM   5448  C11 POPEh 117      77.131  43.666  91.413  1.00  0.00           C
ATOM   5451  P   POPEh 117      75.021  45.116  92.063  1.00  0.00           P
ATOM   5452  O13 POPEh 117      74.141  44.116  91.423  1.00  0.00           O
ATOM   5453  O14 POPEh 117      74.611  45.676  93.373  1.00  0.00           O
ATOM   5454  O11 POPEh 117      75.431  46.256  91.063  1.00  0.00           O
ATOM   5455  O12 POPEh 117      76.441  44.476  92.343  1.00  0.00           O
ATOM   5456  C1  POPEh 117      74.561  47.276  90.613  1.00  0.00           C
ATOM   5459  C2  POPEh 117      75.311  48.116  89.533  1.00  0.00           C
ATOM   5461  O21 POPEh 117      74.671  49.366  89.173  1.00  0.00           O
ATOM   5462  C21 POPEh 117      73.411  49.356  88.803  1.00  0.00           C
ATOM   5463  O22 POPEh 117      72.601  48.456  88.943  1.00  0.00           O
ATOM   5464  C22 POPEh 117      73.091  50.656  88.083  1.00  0.00           C
ATOM   5467  C3  POPEh 117      75.631  47.266  88.263  1.00  0.00           C
ATOM   5470  O31 POPEh 117      76.031  48.066  87.133  1.00  0.00           O
ATOM   5471  C31 POPEh 117      77.331  48.406  87.083  1.00  0.00           C
ATOM   5472  O32 POPEh 117      78.181  48.016  87.863  1.00  0.00           O
ATOM   5473  C32 POPEh 117      77.531  49.246  85.823  1.00  0.00           C
ATOM   5476  C23 POPEh 117      73.321  50.536  86.553  1.00  0.00           C
ATOM   5479  C24 POPEh 117      72.981  51.836  85.823  1.00  0.00           C
ATOM   5482  C25 POPEh 117      73.001  51.686  84.293  1.00  0.00           C
ATOM   5485  C26 POPEh 117      74.431  51.616  83.723  1.00  0.00           C
ATOM   5488  C27 POPEh 117      74.471  51.236  82.243  1.00  0.00           C
ATOM   5491  C28 POPEh 117      73.891  52.306  81.293  1.00  0.00           C
ATOM   5494  C29 POPEh 117      73.781  51.796  79.883  1.00  0.00           C
ATOM   5496 0C21 POPEh 117      74.781  51.696  78.993  1.00  0.00           C
ATOM   5498 1C21 POPEh 117      76.221  52.096  79.223  1.00  0.00           C
ATOM   5501 2C21 POPEh 117      76.931  52.566  77.933  1.00  0.00           C
ATOM   5504 3C21 POPEh 117      77.231  51.436  76.943  1.00  0.00           C
ATOM   5507 4C21 POPEh 117      78.171  51.876  75.803  1.00  0.00           C
ATOM   5510 5C21 POPEh 117      78.841  50.686  75.103  1.00  0.00           C
ATOM   5513 6C21 POPEh 117      79.631  51.086  73.853  1.00  0.00           C
ATOM   5516 7C21 POPEh 117      80.501  49.936  73.313  1.00  0.00           C
ATOM   5519 8C21 POPEh 117      81.381  50.356  72.123  1.00  0.00           C
ATOM   5523  C33 POPEh 117      78.421  50.486  86.043  1.00  0.00           C
ATOM   5526  C34 POPEh 117      79.901  50.236  85.763  1.00  0.00           C
ATOM   5529  C35 POPEh 117      80.341  50.536  84.323  1.00  0.00           C
ATOM   5532  C36 POPEh 117      80.181  52.016  83.953  1.00  0.00           C
ATOM   5535  C37 POPEh 117      81.051  52.446  82.763  1.00  0.00           C
ATOM   5538  C38 POPEh 117      81.001  53.956  82.513  1.00  0.00           C
ATOM   5541  C39 POPEh 117      79.771  54.416  81.703  1.00  0.00           C
ATOM   5544 0C31 POPEh 117      79.881  54.186  80.183  1.00  0.00           C
ATOM   5547 1C31 POPEh 117      80.971  55.036  79.503  1.00  0.00           C
ATOM   5550 2C31 POPEh 117      81.121  54.776  77.993  1.00  0.00           C
ATOM   5553 3C31 POPEh 117      79.921  55.186  77.113  1.00  0.00           C
ATOM   5556 4C31 POPEh 117      79.571  56.676  77.183  1.00  0.00           C
ATOM   5559 5C31 POPEh 117      78.501  57.056  76.153  1.00  0.00           C
ATOM   5562 6C31 POPEh 117      78.131  58.546  76.183  1.00  0.00           C
ATOM   5566  NH3 POPEi 118      71.891  21.396  49.283  1.00  0.00           N
ATOM   5570  C12 POPEi 118      70.541  21.626  48.693  1.00  0.00           C
ATOM   5573  C11 POPEi 118      70.021  20.326  48.083  1.00  0.00           C
ATOM   5576  P   POPEi 118      69.311  21.226  45.753  1.00  0.00           P
ATOM   5577  O13 POPEi 118      70.781  21.256  45.593  1.00  0.00           O
ATOM   5578  O14 POPEi 118      68.511  20.426  44.803  1.00  0.00           O
ATOM   5579  O11 POPEi 118      68.671  22.676  45.943  1.00  0.00           O
ATOM   5580  O12 POPEi 118      68.981  20.586  47.163  1.00  0.00           O
ATOM   5581  C1  POPEi 118      67.241  22.836  46.113  1.00  0.00           C
ATOM   5584  C2  POPEi 118      66.741  22.586  47.573  1.00  0.00           C
ATOM   5586  O21 POPEi 118      65.331  22.776  47.733  1.00  0.00           O
ATOM   5587  C21 POPEi 118      64.491  21.936  47.173  1.00  0.00           C
ATOM   5588  O22 POPEi 118      64.741  21.026  46.403  1.00  0.00           O
ATOM   5589  C22 POPEi 118      63.071  22.316  47.623  1.00  0.00           C
ATOM   5592  C3  POPEi 118      67.451  23.546  48.583  1.00  0.00           C
ATOM   5595  O31 POPEi 118      67.441  22.946  49.893  1.00  0.00           O
ATOM   5596  C31 POPEi 118      67.081  23.676  50.943  1.00  0.00           C
ATOM   5597  O32 POPEi 118      66.901  24.876  50.963  1.00  0.00           O
ATOM   5598  C32 POPEi 118      66.981  22.706  52.113  1.00  0.00           C
ATOM   5601  C23 POPEi 118      62.701  21.856  49.053  1.00  0.00           C
ATOM   5604  C24 POPEi 118      61.311  22.376  49.463  1.00  0.00           C
ATOM   5607  C25 POPEi 118      60.831  21.906  50.853  1.00  0.00           C
ATOM   5610  C26 POPEi 118      61.691  22.396  52.033  1.00  0.00           C
ATOM   5613  C27 POPEi 118      61.411  21.746  53.403  1.00  0.00           C
ATOM   5616  C28 POPEi 118      62.521  22.016  54.433  1.00  0.00           C
ATOM   5619  C29 POPEi 118      62.641  23.466  54.813  1.00  0.00           C
ATOM   5621 0C21 POPEi 118      61.791  24.146  55.613  1.00  0.00           C
ATOM   5623 1C21 POPEi 118      60.561  23.596  56.293  1.00  0.00           C
ATOM   5626 2C21 POPEi 118      60.321  24.196  57.683  1.00  0.00           C
ATOM   5629 3C21 POPEi 118      58.991  23.706  58.273  1.00  0.00           C
ATOM   5632 4C21 POPEi 118      58.711  24.236  59.683  1.00  0.00           C
ATOM   5635 5C21 POPEi 118      57.331  23.826  60.223  1.00  0.00           C
ATOM   5638 6C21 POPEi 118      56.171  24.556  59.533  1.00  0.00           C
ATOM   5641 7C21 POPEi 118      54.791  24.166  60.073  1.00  0.00           C
ATOM   5644 8C21 POPEi 118      53.651  24.856  59.313  1.00  0.00           C
ATOM   5648  C33 POPEi 118      66.801  23.396  53.473  1.00  0.00           C
ATOM   5651  C34 POPEi 118      66.951  22.376  54.603  1.00  0.00           C
ATOM   5654  C35 POPEi 118      66.291  22.816  55.903  1.00  0.00           C
ATOM   5657  C36 POPEi 118      65.841  21.626  56.753  1.00  0.00           C
ATOM   5660  C37 POPEi 118      64.871  22.036  57.853  1.00  0.00           C
ATOM   5663  C38 POPEi 118      64.201  20.826  58.503  1.00  0.00           C
ATOM   5666  C39 POPEi 118      63.111  21.196  59.523  1.00  0.00           C
ATOM   5669 0C31 POPEi 118      63.631  22.056  60.693  1.00  0.00           C
ATOM   5672 1C31 POPEi 118      62.531  22.376  61.713  1.00  0.00           C
ATOM   5675 2C31 POPEi 118      62.981  23.416  62.743  1.00  0.00           C
ATOM   5678 3C31 POPEi 118      61.851  23.936  63.643  1.00  0.00           C
ATOM   5681 4C31 POPEi 118      60.731  24.636  62.863  1.00  0.00           C
ATOM   5684 5C31 POPEi 118      60.101  25.816  63.613  1.00  0.00           C
ATOM   5687 6C31 POPEi 118      58.961  26.476  62.823  1.00  0.00           C
ATOM   5691  NH3 POPEj 119     108.151 114.356  42.693  1.00  0.00           N
ATOM   5695  C12 POPEj 119     109.471 114.676  43.353  1.00  0.00           C
ATOM   5698  C11 POPEj 119     110.571 113.686  42.943  1.00  0.00           C
ATOM   5701  P   POPEj 119     112.911 114.606  43.683  1.00  0.00           P
ATOM   5702  O13 POPEj 119     113.631 114.086  42.503  1.00  0.00           O
ATOM   5703  O14 POPEj 119     112.571 116.046  43.633  1.00  0.00           O
ATOM   5704  O11 POPEj 119     113.901 114.276  44.873  1.00  0.00           O
ATOM   5705  O12 POPEj 119     111.631 113.706  43.913  1.00  0.00           O
ATOM   5706  C1  POPEj 119     113.621 114.566  46.243  1.00  0.00           C
ATOM   5709  C2  POPEj 119     114.671 113.936  47.203  1.00  0.00           C
ATOM   5711  O21 POPEj 119     114.831 114.746  48.383  1.00  0.00           O
ATOM   5712  C21 POPEj 119     113.921 114.676  49.333  1.00  0.00           C
ATOM   5713  O22 POPEj 119     112.851 114.076  49.283  1.00  0.00           O
ATOM   5714  C22 POPEj 119     114.471 115.466  50.543  1.00  0.00           C
ATOM   5717  C3  POPEj 119     116.081 113.806  46.513  1.00  0.00           C
ATOM   5720  O31 POPEj 119     117.211 114.126  47.363  1.00  0.00           O
ATOM   5721  C31 POPEj 119     117.441 113.316  48.373  1.00  0.00           C
ATOM   5722  O32 POPEj 119     116.891 112.256  48.593  1.00  0.00           O
ATOM   5723  C32 POPEj 119     118.461 114.006  49.293  1.00  0.00           C
ATOM   5726  C23 POPEj 119     114.541 114.666  51.863  1.00  0.00           C
ATOM   5729  C24 POPEj 119     115.411 115.326  52.953  1.00  0.00           C
ATOM   5732  C25 POPEj 119     115.141 114.766  54.363  1.00  0.00           C
ATOM   5735  C26 POPEj 119     116.351 114.126  55.073  1.00  0.00           C
ATOM   5738  C27 POPEj 119     116.041 113.856  56.563  1.00  0.00           C
ATOM   5741  C28 POPEj 119     117.161 113.136  57.333  1.00  0.00           C
ATOM   5744  C29 POPEj 119     116.791 112.976  58.793  1.00  0.00           C
ATOM   5746 0C21 POPEj 119     117.601 113.126  59.853  1.00  0.00           C
ATOM   5748 1C21 POPEj 119     119.081 113.416  59.813  1.00  0.00           C
ATOM   5751 2C21 POPEj 119     119.391 114.906  60.073  1.00  0.00           C
ATOM   5754 3C21 POPEj 119     120.901 115.176  59.993  1.00  0.00           C
ATOM   5757 4C21 POPEj 119     121.231 116.646  60.243  1.00  0.00           C
ATOM   5760 5C21 POPEj 119     122.731 116.966  60.073  1.00  0.00           C
ATOM   5763 6C21 POPEj 119     123.631 116.306  61.123  1.00  0.00           C
ATOM   5766 7C21 POPEj 119     125.091 116.756  60.973  1.00  0.00           C
ATOM   5769 8C21 POPEj 119     126.041 116.146  62.003  1.00  0.00           C
ATOM   5773  C33 POPEj 119     118.621 113.336  50.663  1.00  0.00           C
ATOM   5776  C34 POPEj 119     119.781 113.926  51.473  1.00  0.00           C
ATOM   5779  C35 POPEj 119     119.921 113.336  52.873  1.00  0.00           C
ATOM   5782  C36 POPEj 119     120.911 114.076  53.783  1.00  0.00           C
ATOM   5785  C37 POPEj 119     120.921 113.446  55.183  1.00  0.00           C
ATOM   5788  C38 POPEj 119     121.861 114.136  56.173  1.00  0.00           C
ATOM   5791  C39 POPEj 119     123.341 114.006  55.783  1.00  0.00           C
ATOM   5794 0C31 POPEj 119     124.301 114.586  56.833  1.00  0.00           C
ATOM   5797 1C31 POPEj 119     125.771 114.416  56.413  1.00  0.00           C
ATOM   5800 2C31 POPEj 119     126.731 115.266  57.273  1.00  0.00           C
ATOM   5803 3C31 POPEj 119     127.281 114.536  58.503  1.00  0.00           C
ATOM   5806 4C31 POPEj 119     128.461 113.606  58.153  1.00  0.00           C
ATOM   5809 5C31 POPEj 119     129.251 113.186  59.383  1.00  0.00           C
ATOM   5812 6C31 POPEj 119     130.551 112.456  59.023  1.00  0.00           C
ATOM   5816  NH3 POPEk 120      65.031 121.416  89.153  1.00  0.00           N
ATOM   5820  C12 POPEk 120      66.391 121.986  88.853  1.00  0.00           C
ATOM   5823  C11 POPEk 120      67.331 120.836  88.453  1.00  0.00           C
ATOM   5826  P   POPEk 120      67.431 118.716  86.923  1.00  0.00           P
ATOM   5827  O13 POPEk 120      68.671 118.506  87.703  1.00  0.00           O
ATOM   5828  O14 POPEk 120      66.341 117.696  86.923  1.00  0.00           O
ATOM   5829  O11 POPEk 120      67.841 119.076  85.433  1.00  0.00           O
ATOM   5830  O12 POPEk 120      66.761 120.076  87.383  1.00  0.00           O
ATOM   5831  C1  POPEk 120      69.161 119.556  85.103  1.00  0.00           C
ATOM   5834  C2  POPEk 120      69.161 120.876  84.273  1.00  0.00           C
ATOM   5836  O21 POPEk 120      70.391 121.076  83.553  1.00  0.00           O
ATOM   5837  C21 POPEk 120      71.511 121.256  84.243  1.00  0.00           C
ATOM   5838  O22 POPEk 120      71.611 121.236  85.453  1.00  0.00           O
ATOM   5839  C22 POPEk 120      72.671 121.496  83.263  1.00  0.00           C
ATOM   5842  C3  POPEk 120      68.741 122.126  85.103  1.00  0.00           C
ATOM   5845  O31 POPEk 120      68.691 123.316  84.263  1.00  0.00           O
ATOM   5846  C31 POPEk 120      67.941 124.276  84.813  1.00  0.00           C
ATOM   5847  O32 POPEk 120      67.381 124.176  85.883  1.00  0.00           O
ATOM   5848  C32 POPEk 120      67.921 125.526  83.933  1.00  0.00           C
ATOM   5851  C23 POPEk 120      73.861 122.256  83.903  1.00  0.00           C
ATOM   5854  C24 POPEk 120      74.751 122.976  82.873  1.00  0.00           C
ATOM   5857  C25 POPEk 120      75.871 122.116  82.283  1.00  0.00           C
ATOM   5860  C26 POPEk 120      76.601 122.836  81.133  1.00  0.00           C
ATOM   5863  C27 POPEk 120      77.651 121.966  80.423  1.00  0.00           C
ATOM   5866  C28 POPEk 120      78.321 122.656  79.223  1.00  0.00           C
ATOM   5869  C29 POPEk 120      79.331 121.706  78.643  1.00  0.00           C
ATOM   5871 0C21 POPEk 120      79.321 121.146  77.423  1.00  0.00           C
ATOM   5873 1C21 POPEk 120      78.331 121.326  76.303  1.00  0.00           C
ATOM   5876 2C21 POPEk 120      77.981 119.926  75.773  1.00  0.00           C
ATOM   5879 3C21 POPEk 120      77.191 119.946  74.463  1.00  0.00           C
ATOM   5882 4C21 POPEk 120      76.611 118.566  74.103  1.00  0.00           C
ATOM   5885 5C21 POPEk 120      77.641 117.426  73.943  1.00  0.00           C
ATOM   5888 6C21 POPEk 120      77.911 116.676  75.253  1.00  0.00           C
ATOM   5891 7C21 POPEk 120      78.471 115.256  75.043  1.00  0.00           C
ATOM   5894 8C21 POPEk 120      78.581 114.496  76.363  1.00  0.00           C
ATOM   5898  C33 POPEk 120      66.491 125.946  83.473  1.00  0.00           C
ATOM   5901  C34 POPEk 120      66.491 127.256  82.673  1.00  0.00           C
ATOM   5904  C35 POPEk 120      65.111 127.706  82.173  1.00  0.00           C
ATOM   5907  C36 POPEk 120      65.231 128.856  81.153  1.00  0.00           C
ATOM   5910  C37 POPEk 120      63.871 129.446  80.743  1.00  0.00           C
ATOM   5913  C38 POPEk 120      64.001 130.448  79.593  1.00  0.00           C
ATOM   5916  C39 POPEk 120      62.681 131.158  79.253  1.00  0.00           C
ATOM   5919 0C31 POPEk 120      62.801 132.068  78.013  1.00  0.00           C
ATOM   5922 1C31 POPEk 120      62.641 131.298  76.693  1.00  0.00           C
ATOM   5925 2C31 POPEk 120      63.531 131.878  75.583  1.00  0.00           C
ATOM   5928 3C31 POPEk 120      63.331 131.248  74.203  1.00  0.00           C
ATOM   5931 4C31 POPEk 120      61.961 131.538  73.583  1.00  0.00           C
ATOM   5934 5C31 POPEk 120      61.891 131.168  72.093  1.00  0.00           C
ATOM   5937 6C31 POPEk 120      60.531 131.428  71.463  1.00  0.00           C
ATOM   5941  NH3 POPEl 121      67.361  38.206  46.353  1.00  0.00           N
ATOM   5945  C12 POPEl 121      67.161  38.396  44.873  1.00  0.00           C
ATOM   5948  C11 POPEl 121      66.031  37.496  44.343  1.00  0.00           C
ATOM   5951  P   POPEl 121      64.431  35.936  45.683  1.00  0.00           P
ATOM   5952  O13 POPEl 121      63.271  35.646  44.803  1.00  0.00           O
ATOM   5953  O14 POPEl 121      65.541  34.976  45.673  1.00  0.00           O
ATOM   5954  O11 POPEl 121      63.961  36.066  47.183  1.00  0.00           O
ATOM   5955  O12 POPEl 121      64.991  37.366  45.313  1.00  0.00           O
ATOM   5956  C1  POPEl 121      64.861  36.606  48.163  1.00  0.00           C
ATOM   5959  C2  POPEl 121      64.871  35.806  49.513  1.00  0.00           C
ATOM   5961  O21 POPEl 121      65.511  36.426  50.653  1.00  0.00           O
ATOM   5962  C21 POPEl 121      66.481  37.306  50.553  1.00  0.00           C
ATOM   5963  O22 POPEl 121      66.971  37.776  49.543  1.00  0.00           O
ATOM   5964  C22 POPEl 121      67.081  37.496  51.963  1.00  0.00           C
ATOM   5967  C3  POPEl 121      65.521  34.406  49.323  1.00  0.00           C
ATOM   5970  O31 POPEl 121      65.591  33.646  50.553  1.00  0.00           O
ATOM   5971  C31 POPEl 121      66.761  33.686  51.183  1.00  0.00           C
ATOM   5972  O32 POPEl 121      67.741  34.336  50.863  1.00  0.00           O
ATOM   5973  C32 POPEl 121      66.731  32.696  52.363  1.00  0.00           C
ATOM   5976  C23 POPEl 121      67.131  38.966  52.433  1.00  0.00           C
ATOM   5979  C24 POPEl 121      68.201  39.236  53.503  1.00  0.00           C
ATOM   5982  C25 POPEl 121      68.111  38.366  54.773  1.00  0.00           C
ATOM   5985  C26 POPEl 121      66.831  38.586  55.593  1.00  0.00           C
ATOM   5988  C27 POPEl 121      66.841  37.856  56.943  1.00  0.00           C
ATOM   5991  C28 POPEl 121      65.461  37.896  57.633  1.00  0.00           C
ATOM   5994  C29 POPEl 121      65.431  37.246  58.993  1.00  0.00           C
ATOM   5996 0C21 POPEl 121      65.151  35.946  59.243  1.00  0.00           C
ATOM   5998 1C21 POPEl 121      64.881  34.916  58.173  1.00  0.00           C
ATOM   6001 2C21 POPEl 121      64.721  33.476  58.703  1.00  0.00           C
ATOM   6004 3C21 POPEl 121      65.951  32.896  59.423  1.00  0.00           C
ATOM   6007 4C21 POPEl 121      65.781  31.416  59.793  1.00  0.00           C
ATOM   6010 5C21 POPEl 121      66.021  30.466  58.613  1.00  0.00           C
ATOM   6013 6C21 POPEl 121      65.501  29.046  58.883  1.00  0.00           C
ATOM   6016 7C21 POPEl 121      65.771  28.076  57.723  1.00  0.00           C
ATOM   6019 8C21 POPEl 121      65.111  26.706  57.913  1.00  0.00           C
ATOM   6023  C33 POPEl 121      67.671  33.076  53.523  1.00  0.00           C
ATOM   6026  C34 POPEl 121      67.261  32.376  54.823  1.00  0.00           C
ATOM   6029  C35 POPEl 121      68.321  32.416  55.933  1.00  0.00           C
ATOM   6032  C36 POPEl 121      68.641  33.816  56.493  1.00  0.00           C
ATOM   6035  C37 POPEl 121      69.811  33.746  57.493  1.00  0.00           C
ATOM   6038  C38 POPEl 121      70.001  35.006  58.343  1.00  0.00           C
ATOM   6041  C39 POPEl 121      69.051  35.086  59.533  1.00  0.00           C
ATOM   6044 0C31 POPEl 121      69.521  36.096  60.603  1.00  0.00           C
ATOM   6047 1C31 POPEl 121      68.751  35.926  61.913  1.00  0.00           C
ATOM   6050 2C31 POPEl 121      69.161  36.906  63.023  1.00  0.00           C
ATOM   6053 3C31 POPEl 121      70.641  36.796  63.443  1.00  0.00           C
ATOM   6056 4C31 POPEl 121      70.951  37.646  64.683  1.00  0.00           C
ATOM   6059 5C31 POPEl 121      72.451  37.746  64.983  1.00  0.00           C
ATOM   6062 6C31 POPEl 121      72.791  38.726  66.103  1.00  0.00           C
ATOM   6066  NH3 POPEm 122      26.331  13.076  82.663  1.00  0.00           N
ATOM   6070  C12 POPEm 122      26.481  11.746  83.363  1.00  0.00           C
ATOM   6073  C11 POPEm 122      25.461  10.766  82.803  1.00  0.00           C
ATOM   6076  P   POPEm 122      22.941  10.566  82.213  1.00  0.00           P
ATOM   6077  O13 POPEm 122      21.621  10.786  82.843  1.00  0.00           O
ATOM   6078  O14 POPEm 122      23.321   9.176  81.883  1.00  0.00           O
ATOM   6079  O11 POPEm 122      23.061  11.466  80.933  1.00  0.00           O
ATOM   6080  O12 POPEm 122      24.121  11.136  83.153  1.00  0.00           O
ATOM   6081  C1  POPEm 122      23.251  12.876  80.993  1.00  0.00           C
ATOM   6084  C2  POPEm 122      21.981  13.716  80.633  1.00  0.00           C
ATOM   6086  O21 POPEm 122      21.171  13.146  79.603  1.00  0.00           O
ATOM   6087  C21 POPEm 122      21.701  12.786  78.463  1.00  0.00           C
ATOM   6088  O22 POPEm 122      22.841  12.966  78.073  1.00  0.00           O
ATOM   6089  C22 POPEm 122      20.561  12.196  77.653  1.00  0.00           C
ATOM   6092  C3  POPEm 122      22.341  15.196  80.313  1.00  0.00           C
ATOM   6095  O31 POPEm 122      21.171  16.006  80.073  1.00  0.00           O
ATOM   6096  C31 POPEm 122      20.861  16.616  78.923  1.00  0.00           C
ATOM   6097  O32 POPEm 122      19.941  17.406  78.803  1.00  0.00           O
ATOM   6098  C32 POPEm 122      21.831  16.316  77.773  1.00  0.00           C
ATOM   6101  C23 POPEm 122      20.921  11.676  76.253  1.00  0.00           C
ATOM   6104  C24 POPEm 122      19.671  11.156  75.533  1.00  0.00           C
ATOM   6107  C25 POPEm 122      18.851  12.266  74.853  1.00  0.00           C
ATOM   6110  C26 POPEm 122      17.491  11.786  74.313  1.00  0.00           C
ATOM   6113  C27 POPEm 122      17.121  12.416  72.953  1.00  0.00           C
ATOM   6116  C28 POPEm 122      15.701  12.056  72.483  1.00  0.00           C
ATOM   6119  C29 POPEm 122      15.521  12.276  70.993  1.00  0.00           C
ATOM   6121 0C21 POPEm 122      14.801  13.246  70.393  1.00  0.00           C
ATOM   6123 1C21 POPEm 122      14.031  14.356  71.073  1.00  0.00           C
ATOM   6126 2C21 POPEm 122      14.941  15.576  71.253  1.00  0.00           C
ATOM   6129 3C21 POPEm 122      14.201  16.856  71.683  1.00  0.00           C
ATOM   6132 4C21 POPEm 122      15.191  18.016  71.783  1.00  0.00           C
ATOM   6135 5C21 POPEm 122      14.551  19.366  72.123  1.00  0.00           C
ATOM   6138 6C21 POPEm 122      15.601  20.486  72.113  1.00  0.00           C
ATOM   6141 7C21 POPEm 122      15.081  21.816  72.663  1.00  0.00           C
ATOM   6144 8C21 POPEm 122      16.111  22.936  72.533  1.00  0.00           C
ATOM   6148  C33 POPEm 122      21.461  16.996  76.433  1.00  0.00           C
ATOM   6151  C34 POPEm 122      20.391  16.216  75.663  1.00  0.00           C
ATOM   6154  C35 POPEm 122      20.191  16.766  74.243  1.00  0.00           C
ATOM   6157  C36 POPEm 122      19.471  15.766  73.343  1.00  0.00           C
ATOM   6160  C37 POPEm 122      19.481  16.136  71.853  1.00  0.00           C
ATOM   6163  C38 POPEm 122      18.841  15.036  71.003  1.00  0.00           C
ATOM   6166  C39 POPEm 122      19.021  15.186  69.483  1.00  0.00           C
ATOM   6169 0C31 POPEm 122      18.431  16.466  68.893  1.00  0.00           C
ATOM   6172 1C31 POPEm 122      18.391  16.416  67.353  1.00  0.00           C
ATOM   6175 2C31 POPEm 122      17.931  17.726  66.723  1.00  0.00           C
ATOM   6178 3C31 POPEm 122      17.781  17.706  65.193  1.00  0.00           C
ATOM   6181 4C31 POPEm 122      19.081  17.416  64.423  1.00  0.00           C
ATOM   6184 5C31 POPEm 122      19.221  15.956  63.953  1.00  0.00           C
ATOM   6187 6C31 POPEm 122      20.471  15.696  63.113  1.00  0.00           C
ATOM   6191  NH3 POPEn 123       6.591  62.976  45.673  1.00  0.00           N
ATOM   6195  C12 POPEn 123       7.211  63.956  44.723  1.00  0.00           C
ATOM   6198  C11 POPEn 123       8.041  64.986  45.493  1.00  0.00           C
ATOM   6201  P   POPEn 123       7.061  65.636  47.813  1.00  0.00           P
ATOM   6202  O13 POPEn 123       6.591  64.236  47.963  1.00  0.00           O
ATOM   6203  O14 POPEn 123       8.331  65.966  48.483  1.00  0.00           O
ATOM   6204  O11 POPEn 123       5.901  66.616  48.223  1.00  0.00           O
ATOM   6205  O12 POPEn 123       7.201  65.856  46.253  1.00  0.00           O
ATOM   6206  C1  POPEn 123       5.911  67.126  49.563  1.00  0.00           C
ATOM   6209  C2  POPEn 123       4.871  68.256  49.693  1.00  0.00           C
ATOM   6211  O21 POPEn 123       5.291  69.216  50.683  1.00  0.00           O
ATOM   6212  C21 POPEn 123       5.211  68.836  51.953  1.00  0.00           C
ATOM   6213  O22 POPEn 123       4.801  67.786  52.393  1.00  0.00           O
ATOM   6214  C22 POPEn 123       5.681  70.016  52.823  1.00  0.00           C
ATOM   6217  C3  POPEn 123       3.391  67.776  49.843  1.00  0.00           C
ATOM   6220  O31 POPEn 123       2.551  68.926  49.973  1.00  0.00           O
ATOM   6221  C31 POPEn 123       1.559  68.926  50.843  1.00  0.00           C
ATOM   6222  O32 POPEn 123       1.149  67.986  51.493  1.00  0.00           O
ATOM   6223  C32 POPEn 123       1.029  70.366  50.863  1.00  0.00           C
ATOM   6226  C23 POPEn 123       4.911  70.096  54.163  1.00  0.00           C
ATOM   6229  C24 POPEn 123       5.271  71.346  54.963  1.00  0.00           C
ATOM   6232  C25 POPEn 123       4.401  71.576  56.213  1.00  0.00           C
ATOM   6235  C26 POPEn 123       4.831  70.726  57.423  1.00  0.00           C
ATOM   6238  C27 POPEn 123       4.481  71.396  58.753  1.00  0.00           C
ATOM   6241  C28 POPEn 123       4.901  70.566  59.993  1.00  0.00           C
ATOM   6244  C29 POPEn 123       3.951  69.426  60.263  1.00  0.00           C
ATOM   6246 0C21 POPEn 123       2.851  69.476  61.063  1.00  0.00           C
ATOM   6248 1C21 POPEn 123       2.361  70.656  61.863  1.00  0.00           C
ATOM   6251 2C21 POPEn 123       2.051  70.246  63.313  1.00  0.00           C
ATOM   6254 3C21 POPEn 123       1.639  71.426  64.213  1.00  0.00           C
ATOM   6257 4C21 POPEn 123       1.649  71.046  65.693  1.00  0.00           C
ATOM   6260 5C21 POPEn 123       1.309  72.196  66.653  1.00  0.00           C
ATOM   6263 6C21 POPEn 123      -0.191  72.506  66.813  1.00  0.00           C
ATOM   6266 7C21 POPEn 123      -0.491  73.036  68.223  1.00  0.00           C
ATOM   6269 8C21 POPEn 123      -1.921  73.576  68.403  1.00  0.00           C
ATOM   6273  C33 POPEn 123       0.649  70.916  52.263  1.00  0.00           C
ATOM   6276  C34 POPEn 123      -0.841  71.286  52.383  1.00  0.00           C
ATOM   6279  C35 POPEn 123      -1.511  70.646  53.603  1.00  0.00           C
ATOM   6282  C36 POPEn 123      -1.591  69.116  53.493  1.00  0.00           C
ATOM   6285  C37 POPEn 123      -2.481  68.476  54.563  1.00  0.00           C
ATOM   6288  C38 POPEn 123      -2.021  68.726  56.013  1.00  0.00           C
ATOM   6291  C39 POPEn 123      -0.731  67.966  56.373  1.00  0.00           C
ATOM   6294 0C31 POPEn 123      -0.231  68.286  57.783  1.00  0.00           C
ATOM   6297 1C31 POPEn 123      -1.341  68.086  58.823  1.00  0.00           C
ATOM   6300 2C31 POPEn 123      -0.851  67.956  60.263  1.00  0.00           C
ATOM   6303 3C31 POPEn 123      -1.931  67.316  61.143  1.00  0.00           C
ATOM   6306 4C31 POPEn 123      -1.371  66.776  62.453  1.00  0.00           C
ATOM   6309 5C31 POPEn 123      -2.351  65.896  63.233  1.00  0.00           C
ATOM   6312 6C31 POPEn 123      -1.731  65.286  64.493  1.00  0.00           C
ATOM   6316  NH3 POPEo 124      83.141  48.966  52.003  1.00  0.00           N
ATOM   6320  C12 POPEo 124      82.601  48.066  53.073  1.00  0.00           C
ATOM   6323  C11 POPEo 124      81.361  47.336  52.563  1.00  0.00           C
ATOM   6326  P   POPEo 124      80.791  44.916  51.783  1.00  0.00           P
ATOM   6327  O13 POPEo 124      79.421  45.316  52.153  1.00  0.00           O
ATOM   6328  O14 POPEo 124      80.981  44.286  50.463  1.00  0.00           O
ATOM   6329  O11 POPEo 124      81.401  43.946  52.873  1.00  0.00           O
ATOM   6330  O12 POPEo 124      81.781  46.156  51.873  1.00  0.00           O
ATOM   6331  C1  POPEo 124      81.741  44.406  54.183  1.00  0.00           C
ATOM   6334  C2  POPEo 124      81.231  43.446  55.283  1.00  0.00           C
ATOM   6336  O21 POPEo 124      81.911  43.846  56.483  1.00  0.00           O
ATOM   6337  C21 POPEo 124      81.261  43.656  57.613  1.00  0.00           C
ATOM   6338  O22 POPEo 124      80.191  43.096  57.753  1.00  0.00           O
ATOM   6339  C22 POPEo 124      81.991  44.406  58.733  1.00  0.00           C
ATOM   6342  C3  POPEo 124      81.551  41.976  54.893  1.00  0.00           C
ATOM   6345  O31 POPEo 124      81.131  41.066  55.913  1.00  0.00           O
ATOM   6346  C31 POPEo 124      81.821  39.946  56.013  1.00  0.00           C
ATOM   6347  O32 POPEo 124      82.731  39.596  55.273  1.00  0.00           O
ATOM   6348  C32 POPEo 124      81.311  39.156  57.213  1.00  0.00           C
ATOM   6351  C23 POPEo 124      81.951  43.686  60.103  1.00  0.00           C
ATOM   6354  C24 POPEo 124      81.981  44.676  61.273  1.00  0.00           C
ATOM   6357  C25 POPEo 124      81.841  44.026  62.663  1.00  0.00           C
ATOM   6360  C26 POPEo 124      81.711  45.096  63.763  1.00  0.00           C
ATOM   6363  C27 POPEo 124      81.361  44.546  65.153  1.00  0.00           C
ATOM   6366  C28 POPEo 124      81.161  45.706  66.153  1.00  0.00           C
ATOM   6369  C29 POPEo 124      80.751  45.266  67.533  1.00  0.00           C
ATOM   6371 0C21 POPEo 124      80.691  46.066  68.603  1.00  0.00           C
ATOM   6373 1C21 POPEo 124      81.011  47.546  68.623  1.00  0.00           C
ATOM   6376 2C21 POPEo 124      79.771  48.446  68.723  1.00  0.00           C
ATOM   6379 3C21 POPEo 124      78.941  48.196  69.993  1.00  0.00           C
ATOM   6382 4C21 POPEo 124      77.871  49.266  70.253  1.00  0.00           C
ATOM   6385 5C21 POPEo 124      77.061  48.946  71.513  1.00  0.00           C
ATOM   6388 6C21 POPEo 124      76.081  50.046  71.943  1.00  0.00           C
ATOM   6391 7C21 POPEo 124      75.391  49.676  73.263  1.00  0.00           C
ATOM   6394 8C21 POPEo 124      74.351  50.686  73.753  1.00  0.00           C
ATOM   6398  C33 POPEo 124      80.741  37.766  56.833  1.00  0.00           C
ATOM   6401  C34 POPEo 124      79.251  37.576  57.193  1.00  0.00           C
ATOM   6404  C35 POPEo 124      78.891  37.776  58.673  1.00  0.00           C
ATOM   6407  C36 POPEo 124      79.461  36.696  59.583  1.00  0.00           C
ATOM   6410  C37 POPEo 124      79.371  37.036  61.063  1.00  0.00           C
ATOM   6413  C38 POPEo 124      79.661  35.826  61.953  1.00  0.00           C
ATOM   6416  C39 POPEo 124      79.601  36.216  63.433  1.00  0.00           C
ATOM   6419 0C31 POPEo 124      79.521  35.006  64.363  1.00  0.00           C
ATOM   6422 1C31 POPEo 124      79.191  35.446  65.793  1.00  0.00           C
ATOM   6425 2C31 POPEo 124      78.961  34.266  66.743  1.00  0.00           C
ATOM   6428 3C31 POPEo 124      78.691  34.716  68.183  1.00  0.00           C
ATOM   6431 4C31 POPEo 124      77.281  35.286  68.403  1.00  0.00           C
ATOM   6434 5C31 POPEo 124      77.061  35.796  69.833  1.00  0.00           C
ATOM   6437 6C31 POPEo 124      75.631  36.246  70.113  1.00  0.00           C
ATOM   6441  NH3 POPEp 125     111.981  76.526  42.103  1.00  0.00           N
ATOM   6445  C12 POPEp 125     112.761  77.796  42.283  1.00  0.00           C
ATOM   6448  C11 POPEp 125     113.501  78.256  41.023  1.00  0.00           C
ATOM   6451  P   POPEp 125     115.121  80.236  41.553  1.00  0.00           P
ATOM   6452  O13 POPEp 125     116.141  79.736  40.603  1.00  0.00           O
ATOM   6453  O14 POPEp 125     115.011  81.706  41.703  1.00  0.00           O
ATOM   6454  O11 POPEp 125     115.311  79.546  42.963  1.00  0.00           O
ATOM   6455  O12 POPEp 125     113.711  79.666  41.113  1.00  0.00           O
ATOM   6456  C1  POPEp 125     116.571  78.926  43.263  1.00  0.00           C
ATOM   6459  C2  POPEp 125     116.861  78.966  44.783  1.00  0.00           C
ATOM   6461  O21 POPEp 125     118.261  78.636  44.953  1.00  0.00           O
ATOM   6462  C21 POPEp 125     118.711  79.116  46.113  1.00  0.00           C
ATOM   6463  O22 POPEp 125     118.121  79.906  46.833  1.00  0.00           O
ATOM   6464  C22 POPEp 125     120.031  78.466  46.483  1.00  0.00           C
ATOM   6467  C3  POPEp 125     115.931  78.006  45.613  1.00  0.00           C
ATOM   6470  O31 POPEp 125     116.221  77.966  47.043  1.00  0.00           O
ATOM   6471  C31 POPEp 125     115.161  78.016  47.863  1.00  0.00           C
ATOM   6472  O32 POPEp 125     114.001  78.126  47.513  1.00  0.00           O
ATOM   6473  C32 POPEp 125     115.591  78.006  49.333  1.00  0.00           C
ATOM   6476  C23 POPEp 125     120.391  78.776  47.953  1.00  0.00           C
ATOM   6479  C24 POPEp 125     121.401  77.736  48.433  1.00  0.00           C
ATOM   6482  C25 POPEp 125     122.041  78.056  49.783  1.00  0.00           C
ATOM   6485  C26 POPEp 125     123.191  77.076  50.043  1.00  0.00           C
ATOM   6488  C27 POPEp 125     124.181  77.596  51.083  1.00  0.00           C
ATOM   6491  C28 POPEp 125     125.511  76.806  51.073  1.00  0.00           C
ATOM   6494  C29 POPEp 125     126.731  77.606  51.453  1.00  0.00           C
ATOM   6496 0C21 POPEp 125     126.991  78.126  52.663  1.00  0.00           C
ATOM   6498 1C21 POPEp 125     126.111  77.976  53.873  1.00  0.00           C
ATOM   6501 2C21 POPEp 125     126.791  78.576  55.103  1.00  0.00           C
ATOM   6504 3C21 POPEp 125     126.031  78.256  56.383  1.00  0.00           C
ATOM   6507 4C21 POPEp 125     126.781  78.726  57.623  1.00  0.00           C
ATOM   6510 5C21 POPEp 125     126.091  78.326  58.933  1.00  0.00           C
ATOM   6513 6C21 POPEp 125     126.891  78.756  60.173  1.00  0.00           C
ATOM   6516 7C21 POPEp 125     128.171  77.936  60.383  1.00  0.00           C
ATOM   6519 8C21 POPEp 125     129.011  78.446  61.553  1.00  0.00           C
ATOM   6523  C33 POPEp 125     116.461  79.216  49.773  1.00  0.00           C
ATOM   6526  C34 POPEp 125     116.441  79.536  51.273  1.00  0.00           C
ATOM   6529  C35 POPEp 125     116.701  78.356  52.223  1.00  0.00           C
ATOM   6532  C36 POPEp 125     116.791  78.836  53.683  1.00  0.00           C
ATOM   6535  C37 POPEp 125     116.731  77.706  54.723  1.00  0.00           C
ATOM   6538  C38 POPEp 125     116.791  78.216  56.173  1.00  0.00           C
ATOM   6541  C39 POPEp 125     115.531  78.996  56.603  1.00  0.00           C
ATOM   6544 0C31 POPEp 125     115.641  79.556  58.033  1.00  0.00           C
ATOM   6547 1C31 POPEp 125     114.521  80.556  58.373  1.00  0.00           C
ATOM   6550 2C31 POPEp 125     114.731  81.316  59.693  1.00  0.00           C
ATOM   6553 3C31 POPEp 125     114.501  80.466  60.953  1.00  0.00           C
ATOM   6556 4C31 POPEp 125     114.841  81.216  62.243  1.00  0.00           C
ATOM   6559 5C31 POPEp 125     114.291  80.526  63.503  1.00  0.00           C
ATOM   6562 6C31 POPEp 125     114.711  81.206  64.813  1.00  0.00           C
ATOM   6566  NH3 POPEq 126      73.501  39.856  47.383  1.00  0.00           N
ATOM   6570  C12 POPEq 126      72.451  40.006  46.303  1.00  0.00           C
ATOM   6573  C11 POPEq 126      71.291  40.966  46.663  1.00  0.00           C
ATOM   6576  P   POPEq 126      69.001  41.846  45.653  1.00  0.00           P
ATOM   6577  O13 POPEq 126      69.331  43.186  46.183  1.00  0.00           O
ATOM   6578  O14 POPEq 126      68.281  41.816  44.363  1.00  0.00           O
ATOM   6579  O11 POPEq 126      68.161  41.036  46.723  1.00  0.00           O
ATOM   6580  O12 POPEq 126      70.341  40.996  45.593  1.00  0.00           O
ATOM   6581  C1  POPEq 126      66.991  41.616  47.313  1.00  0.00           C
ATOM   6584  C2  POPEq 126      67.221  41.956  48.823  1.00  0.00           C
ATOM   6586  O21 POPEq 126      66.141  42.646  49.493  1.00  0.00           O
ATOM   6587  C21 POPEq 126      64.871  42.396  49.263  1.00  0.00           C
ATOM   6588  O22 POPEq 126      64.411  41.686  48.383  1.00  0.00           O
ATOM   6589  C22 POPEq 126      64.001  43.196  50.243  1.00  0.00           C
ATOM   6592  C3  POPEq 126      68.521  42.786  49.063  1.00  0.00           C
ATOM   6595  O31 POPEq 126      68.911  42.806  50.463  1.00  0.00           O
ATOM   6596  C31 POPEq 126      68.291  43.726  51.193  1.00  0.00           C
ATOM   6597  O32 POPEq 126      67.581  44.626  50.783  1.00  0.00           O
ATOM   6598  C32 POPEq 126      68.521  43.396  52.663  1.00  0.00           C
ATOM   6601  C23 POPEq 126      63.071  42.296  51.103  1.00  0.00           C
ATOM   6604  C24 POPEq 126      63.821  41.486  52.183  1.00  0.00           C
ATOM   6607  C25 POPEq 126      63.971  42.156  53.543  1.00  0.00           C
ATOM   6610  C26 POPEq 126      62.801  41.836  54.493  1.00  0.00           C
ATOM   6613  C27 POPEq 126      62.801  40.376  55.003  1.00  0.00           C
ATOM   6616  C28 POPEq 126      62.091  40.156  56.363  1.00  0.00           C
ATOM   6619  C29 POPEq 126      62.771  40.986  57.433  1.00  0.00           C
ATOM   6621 0C21 POPEq 126      62.171  41.656  58.433  1.00  0.00           C
ATOM   6623 1C21 POPEq 126      60.711  41.616  58.803  1.00  0.00           C
ATOM   6626 2C21 POPEq 126      60.561  41.436  60.333  1.00  0.00           C
ATOM   6629 3C21 POPEq 126      61.121  40.106  60.853  1.00  0.00           C
ATOM   6632 4C21 POPEq 126      61.361  40.116  62.373  1.00  0.00           C
ATOM   6635 5C21 POPEq 126      62.101  38.856  62.863  1.00  0.00           C
ATOM   6638 6C21 POPEq 126      61.191  37.636  63.033  1.00  0.00           C
ATOM   6641 7C21 POPEq 126      61.981  36.366  63.373  1.00  0.00           C
ATOM   6644 8C21 POPEq 126      61.101  35.166  63.733  1.00  0.00           C
ATOM   6648  C33 POPEq 126      67.701  44.286  53.633  1.00  0.00           C
ATOM   6651  C34 POPEq 126      67.921  43.826  55.083  1.00  0.00           C
ATOM   6654  C35 POPEq 126      67.181  44.676  56.133  1.00  0.00           C
ATOM   6657  C36 POPEq 126      67.291  44.046  57.533  1.00  0.00           C
ATOM   6660  C37 POPEq 126      66.751  44.926  58.673  1.00  0.00           C
ATOM   6663  C38 POPEq 126      66.961  44.276  60.053  1.00  0.00           C
ATOM   6666  C39 POPEq 126      65.761  43.476  60.583  1.00  0.00           C
ATOM   6669 0C31 POPEq 126      64.681  44.356  61.233  1.00  0.00           C
ATOM   6672 1C31 POPEq 126      63.571  43.546  61.933  1.00  0.00           C
ATOM   6675 2C31 POPEq 126      63.581  43.626  63.473  1.00  0.00           C
ATOM   6678 3C31 POPEq 126      64.831  43.006  64.133  1.00  0.00           C
ATOM   6681 4C31 POPEq 126      64.801  43.066  65.673  1.00  0.00           C
ATOM   6684 5C31 POPEq 126      66.201  43.216  66.293  1.00  0.00           C
ATOM   6687 6C31 POPEq 126      66.211  43.226  67.823  1.00  0.00           C
ATOM   6691  NH3 POPEr 127      86.981  96.416  42.553  1.00  0.00           N
ATOM   6695  C12 POPEr 127      87.371  97.846  42.273  1.00  0.00           C
ATOM   6698  C11 POPEr 127      88.521  97.916  41.243  1.00  0.00           C
ATOM   6701  P   POPEr 127      88.171 100.536  40.843  1.00  0.00           P
ATOM   6702  O13 POPEr 127      89.071 101.646  40.483  1.00  0.00           O
ATOM   6703  O14 POPEr 127      87.111 100.226  39.863  1.00  0.00           O
ATOM   6704  O11 POPEr 127      87.571 100.746  42.273  1.00  0.00           O
ATOM   6705  O12 POPEr 127      89.041  99.226  41.023  1.00  0.00           O
ATOM   6706  C1  POPEr 127      86.411 101.516  42.513  1.00  0.00           C
ATOM   6709  C2  POPEr 127      85.831 101.136  43.903  1.00  0.00           C
ATOM   6711  O21 POPEr 127      85.451  99.736  43.893  1.00  0.00           O
ATOM   6712  C21 POPEr 127      85.041  99.256  45.053  1.00  0.00           C
ATOM   6713  O22 POPEr 127      83.881  99.196  45.423  1.00  0.00           O
ATOM   6714  C22 POPEr 127      86.221  98.716  45.833  1.00  0.00           C
ATOM   6717  C3  POPEr 127      84.671 102.096  44.313  1.00  0.00           C
ATOM   6720  O31 POPEr 127      84.491 102.046  45.743  1.00  0.00           O
ATOM   6721  C31 POPEr 127      83.261 101.816  46.183  1.00  0.00           C
ATOM   6722  O32 POPEr 127      82.231 101.846  45.533  1.00  0.00           O
ATOM   6723  C32 POPEr 127      83.371 101.476  47.673  1.00  0.00           C
ATOM   6726  C23 POPEr 127      85.751  98.126  47.173  1.00  0.00           C
ATOM   6729  C24 POPEr 127      86.801  97.176  47.763  1.00  0.00           C
ATOM   6732  C25 POPEr 127      86.581  96.926  49.263  1.00  0.00           C
ATOM   6735  C26 POPEr 127      85.171  96.446  49.653  1.00  0.00           C
ATOM   6738  C27 POPEr 127      85.111  96.196  51.173  1.00  0.00           C
ATOM   6741  C28 POPEr 127      83.691  96.246  51.773  1.00  0.00           C
ATOM   6744  C29 POPEr 127      83.811  96.406  53.273  1.00  0.00           C
ATOM   6746 0C21 POPEr 127      83.241  95.666  54.233  1.00  0.00           C
ATOM   6748 1C21 POPEr 127      82.271  94.526  54.013  1.00  0.00           C
ATOM   6751 2C21 POPEr 127      81.751  93.966  55.353  1.00  0.00           C
ATOM   6754 3C21 POPEr 127      80.611  92.946  55.153  1.00  0.00           C
ATOM   6757 4C21 POPEr 127      80.151  92.246  56.443  1.00  0.00           C
ATOM   6760 5C21 POPEr 127      79.811  93.186  57.603  1.00  0.00           C
ATOM   6763 6C21 POPEr 127      78.941  92.506  58.673  1.00  0.00           C
ATOM   6766 7C21 POPEr 127      78.511  93.456  59.793  1.00  0.00           C
ATOM   6769 8C21 POPEr 127      77.531  92.826  60.783  1.00  0.00           C
ATOM   6773  C33 POPEr 127      82.181 100.646  48.193  1.00  0.00           C
ATOM   6776  C34 POPEr 127      82.501 100.016  49.553  1.00  0.00           C
ATOM   6779  C35 POPEr 127      82.611 101.016  50.713  1.00  0.00           C
ATOM   6782  C36 POPEr 127      83.251 100.376  51.943  1.00  0.00           C
ATOM   6785  C37 POPEr 127      83.181 101.266  53.183  1.00  0.00           C
ATOM   6788  C38 POPEr 127      84.051 100.736  54.323  1.00  0.00           C
ATOM   6791  C39 POPEr 127      83.991 101.616  55.573  1.00  0.00           C
ATOM   6794 0C31 POPEr 127      84.801 101.036  56.733  1.00  0.00           C
ATOM   6797 1C31 POPEr 127      84.501 101.716  58.073  1.00  0.00           C
ATOM   6800 2C31 POPEr 127      85.371 101.156  59.203  1.00  0.00           C
ATOM   6803 3C31 POPEr 127      84.931 101.606  60.603  1.00  0.00           C
ATOM   6806 4C31 POPEr 127      83.651 100.886  61.073  1.00  0.00           C
ATOM   6809 5C31 POPEr 127      83.351 101.106  62.553  1.00  0.00           C
ATOM   6812 6C31 POPEr 127      82.251 100.186  63.063  1.00  0.00           C
ATOM   6816  NH3 POPEs 128      22.101  56.476  84.063  1.00  0.00           N
ATOM   6820  C12 POPEs 128      20.961  56.006  84.913  1.00  0.00           C
ATOM   6823  C11 POPEs 128      19.651  56.636  84.443  1.00  0.00           C
ATOM   6826  P   POPEs 128      17.411  55.536  83.633  1.00  0.00           P
ATOM   6827  O13 POPEs 128      17.001  54.166  83.243  1.00  0.00           O
ATOM   6828  O14 POPEs 128      16.911  55.966  84.963  1.00  0.00           O
ATOM   6829  O11 POPEs 128      16.911  56.596  82.583  1.00  0.00           O
ATOM   6830  O12 POPEs 128      18.971  55.706  83.593  1.00  0.00           O
ATOM   6831  C1  POPEs 128      15.621  56.356  82.013  1.00  0.00           C
ATOM   6834  C2  POPEs 128      15.321  57.336  80.853  1.00  0.00           C
ATOM   6836  O21 POPEs 128      16.331  57.186  79.843  1.00  0.00           O
ATOM   6837  C21 POPEs 128      15.931  56.556  78.753  1.00  0.00           C
ATOM   6838  O22 POPEs 128      14.761  56.366  78.443  1.00  0.00           O
ATOM   6839  C22 POPEs 128      17.141  56.006  77.993  1.00  0.00           C
ATOM   6842  C3  POPEs 128      15.241  58.806  81.333  1.00  0.00           C
ATOM   6845  O31 POPEs 128      13.951  59.366  81.003  1.00  0.00           O
ATOM   6846  C31 POPEs 128      13.821  59.826  79.773  1.00  0.00           C
ATOM   6847  O32 POPEs 128      14.711  59.996  78.953  1.00  0.00           O
ATOM   6848  C32 POPEs 128      12.331  60.026  79.483  1.00  0.00           C
ATOM   6851  C23 POPEs 128      16.981  56.116  76.453  1.00  0.00           C
ATOM   6854  C24 POPEs 128      17.661  54.956  75.713  1.00  0.00           C
ATOM   6857  C25 POPEs 128      17.421  54.976  74.193  1.00  0.00           C
ATOM   6860  C26 POPEs 128      17.701  53.626  73.513  1.00  0.00           C
ATOM   6863  C27 POPEs 128      17.211  53.606  72.053  1.00  0.00           C
ATOM   6866  C28 POPEs 128      17.471  52.286  71.293  1.00  0.00           C
ATOM   6869  C29 POPEs 128      16.761  51.086  71.873  1.00  0.00           C
ATOM   6871 0C21 POPEs 128      15.801  50.326  71.293  1.00  0.00           C
ATOM   6873 1C21 POPEs 128      15.181  50.496  69.923  1.00  0.00           C
ATOM   6876 2C21 POPEs 128      13.641  50.566  70.013  1.00  0.00           C
ATOM   6879 3C21 POPEs 128      13.001  50.896  68.663  1.00  0.00           C
ATOM   6882 4C21 POPEs 128      11.561  51.436  68.773  1.00  0.00           C
ATOM   6885 5C21 POPEs 128      11.061  52.026  67.453  1.00  0.00           C
ATOM   6888 6C21 POPEs 128       9.841  52.936  67.633  1.00  0.00           C
ATOM   6891 7C21 POPEs 128       9.391  53.596  66.323  1.00  0.00           C
ATOM   6894 8C21 POPEs 128       8.241  54.566  66.523  1.00  0.00           C
ATOM   6898  C33 POPEs 128      11.671  61.176  80.293  1.00  0.00           C
ATOM   6901  C34 POPEs 128      10.221  61.436  79.853  1.00  0.00           C
ATOM   6904  C35 POPEs 128       9.231  60.346  80.313  1.00  0.00           C
ATOM   6907  C36 POPEs 128       8.131  60.036  79.293  1.00  0.00           C
ATOM   6910  C37 POPEs 128       7.121  59.006  79.823  1.00  0.00           C
ATOM   6913  C38 POPEs 128       5.981  58.666  78.863  1.00  0.00           C
ATOM   6916  C39 POPEs 128       6.451  57.816  77.673  1.00  0.00           C
ATOM   6919 0C31 POPEs 128       5.311  57.176  76.873  1.00  0.00           C
ATOM   6922 1C31 POPEs 128       5.871  56.376  75.683  1.00  0.00           C
ATOM   6925 2C31 POPEs 128       4.811  55.966  74.663  1.00  0.00           C
ATOM   6928 3C31 POPEs 128       3.961  54.766  75.103  1.00  0.00           C
ATOM   6931 4C31 POPEs 128       3.051  54.276  73.983  1.00  0.00           C
ATOM   6934 5C31 POPEs 128       2.251  53.016  74.353  1.00  0.00           C
ATOM   6937 6C31 POPEs 128       1.289  52.586  73.243  1.00  0.00           C
ATOM   6941  NH3 POPEt 129      84.791  26.416  48.123  1.00  0.00           N
ATOM   6945  C12 POPEt 129      86.031  26.206  48.943  1.00  0.00           C
ATOM   6948  C11 POPEt 129      86.941  25.136  48.323  1.00  0.00           C
ATOM   6951  P   POPEt 129      89.301  26.236  48.143  1.00  0.00           P
ATOM   6952  O13 POPEt 129      88.531  27.086  47.193  1.00  0.00           O
ATOM   6953  O14 POPEt 129      90.411  25.436  47.543  1.00  0.00           O
ATOM   6954  O11 POPEt 129      89.821  27.196  49.303  1.00  0.00           O
ATOM   6955  O12 POPEt 129      88.271  25.266  48.833  1.00  0.00           O
ATOM   6956  C1  POPEt 129      90.411  26.636  50.483  1.00  0.00           C
ATOM   6959  C2  POPEt 129      91.151  27.696  51.373  1.00  0.00           C
ATOM   6961  O21 POPEt 129      90.191  28.416  52.193  1.00  0.00           O
ATOM   6962  C21 POPEt 129      90.341  28.256  53.503  1.00  0.00           C
ATOM   6963  O22 POPEt 129      91.071  27.436  54.043  1.00  0.00           O
ATOM   6964  C22 POPEt 129      89.561  29.326  54.263  1.00  0.00           C
ATOM   6967  C3  POPEt 129      92.011  28.716  50.583  1.00  0.00           C
ATOM   6970  O31 POPEt 129      92.611  29.676  51.493  1.00  0.00           O
ATOM   6971  C31 POPEt 129      93.881  29.466  51.833  1.00  0.00           C
ATOM   6972  O32 POPEt 129      94.681  28.786  51.223  1.00  0.00           O
ATOM   6973  C32 POPEt 129      94.101  30.146  53.183  1.00  0.00           C
ATOM   6976  C23 POPEt 129      90.301  29.626  55.593  1.00  0.00           C
ATOM   6979  C24 POPEt 129      89.721  30.766  56.443  1.00  0.00           C
ATOM   6982  C25 POPEt 129      88.541  30.346  57.323  1.00  0.00           C
ATOM   6985  C26 POPEt 129      88.611  31.006  58.713  1.00  0.00           C
ATOM   6988  C27 POPEt 129      87.371  30.776  59.583  1.00  0.00           C
ATOM   6991  C28 POPEt 129      87.581  31.316  61.013  1.00  0.00           C
ATOM   6994  C29 POPEt 129      86.341  31.236  61.863  1.00  0.00           C
ATOM   6996 0C21 POPEt 129      85.831  32.216  62.633  1.00  0.00           C
ATOM   6998 1C21 POPEt 129      86.411  33.586  62.853  1.00  0.00           C
ATOM   7001 2C21 POPEt 129      86.341  34.056  64.323  1.00  0.00           C
ATOM   7004 3C21 POPEt 129      84.981  34.646  64.753  1.00  0.00           C
ATOM   7007 4C21 POPEt 129      84.671  35.986  64.073  1.00  0.00           C
ATOM   7010 5C21 POPEt 129      83.641  36.836  64.833  1.00  0.00           C
ATOM   7013 6C21 POPEt 129      83.451  38.226  64.203  1.00  0.00           C
ATOM   7016 7C21 POPEt 129      82.651  39.196  65.073  1.00  0.00           C
ATOM   7019 8C21 POPEt 129      82.591  40.616  64.483  1.00  0.00           C
ATOM   7023  C33 POPEt 129      95.551  30.046  53.733  1.00  0.00           C
ATOM   7026  C34 POPEt 129      95.721  30.686  55.123  1.00  0.00           C
ATOM   7029  C35 POPEt 129      95.091  29.896  56.273  1.00  0.00           C
ATOM   7032  C36 POPEt 129      94.901  30.716  57.553  1.00  0.00           C
ATOM   7035  C37 POPEt 129      94.081  29.966  58.613  1.00  0.00           C
ATOM   7038  C38 POPEt 129      93.691  30.846  59.813  1.00  0.00           C
ATOM   7041  C39 POPEt 129      92.781  30.106  60.803  1.00  0.00           C
ATOM   7044 0C31 POPEt 129      92.301  30.986  61.973  1.00  0.00           C
ATOM   7047 1C31 POPEt 129      91.361  30.216  62.913  1.00  0.00           C
ATOM   7050 2C31 POPEt 129      90.831  31.046  64.093  1.00  0.00           C
ATOM   7053 3C31 POPEt 129      91.891  31.356  65.153  1.00  0.00           C
ATOM   7056 4C31 POPEt 129      91.281  31.816  66.483  1.00  0.00           C
ATOM   7059 5C31 POPEt 129      92.321  31.996  67.603  1.00  0.00           C
ATOM   7062 6C31 POPEt 129      91.701  32.016  69.003  1.00  0.00           C
ATOM   7066  NH3 POPEu 130     119.401  30.936  44.983  1.00  0.00           N
ATOM   7070  C12 POPEu 130     117.951  30.596  45.193  1.00  0.00           C
ATOM   7073  C11 POPEu 130     117.071  31.396  44.213  1.00  0.00           C
ATOM   7076  P   POPEu 130     114.551  30.946  44.923  1.00  0.00           P
ATOM   7077  O13 POPEu 130     113.601  31.826  44.223  1.00  0.00           O
ATOM   7078  O14 POPEu 130     114.101  29.556  45.113  1.00  0.00           O
ATOM   7079  O11 POPEu 130     115.121  31.536  46.293  1.00  0.00           O
ATOM   7080  O12 POPEu 130     115.821  30.776  44.033  1.00  0.00           O
ATOM   7081  C1  POPEu 130     114.441  31.176  47.503  1.00  0.00           C
ATOM   7084  C2  POPEu 130     115.361  31.126  48.753  1.00  0.00           C
ATOM   7086  O21 POPEu 130     114.491  30.596  49.773  1.00  0.00           O
ATOM   7087  C21 POPEu 130     114.871  30.446  51.003  1.00  0.00           C
ATOM   7088  O22 POPEu 130     115.991  30.606  51.463  1.00  0.00           O
ATOM   7089  C22 POPEu 130     113.691  29.856  51.763  1.00  0.00           C
ATOM   7092  C3  POPEu 130     115.981  32.536  49.063  1.00  0.00           C
ATOM   7095  O31 POPEu 130     117.051  32.576  50.053  1.00  0.00           O
ATOM   7096  C31 POPEu 130     118.281  32.606  49.573  1.00  0.00           C
ATOM   7097  O32 POPEu 130     118.601  32.406  48.413  1.00  0.00           O
ATOM   7098  C32 POPEu 130     119.331  32.856  50.673  1.00  0.00           C
ATOM   7101  C23 POPEu 130     113.791  30.126  53.273  1.00  0.00           C
ATOM   7104  C24 POPEu 130     113.061  29.076  54.113  1.00  0.00           C
ATOM   7107  C25 POPEu 130     113.401  29.286  55.583  1.00  0.00           C
ATOM   7110  C26 POPEu 130     112.761  28.256  56.513  1.00  0.00           C
ATOM   7113  C27 POPEu 130     113.311  28.396  57.933  1.00  0.00           C
ATOM   7116  C28 POPEu 130     112.751  27.306  58.853  1.00  0.00           C
ATOM   7119  C29 POPEu 130     113.721  26.986  59.973  1.00  0.00           C
ATOM   7121 0C21 POPEu 130     113.401  26.846  61.263  1.00  0.00           C
ATOM   7123 1C21 POPEu 130     112.011  26.986  61.823  1.00  0.00           C
ATOM   7126 2C21 POPEu 130     112.001  26.796  63.353  1.00  0.00           C
ATOM   7129 3C21 POPEu 130     112.891  27.806  64.093  1.00  0.00           C
ATOM   7132 4C21 POPEu 130     112.591  27.946  65.603  1.00  0.00           C
ATOM   7135 5C21 POPEu 130     113.141  26.806  66.483  1.00  0.00           C
ATOM   7138 6C21 POPEu 130     112.331  25.506  66.423  1.00  0.00           C
ATOM   7141 7C21 POPEu 130     112.721  24.496  67.503  1.00  0.00           C
ATOM   7144 8C21 POPEu 130     112.011  23.156  67.333  1.00  0.00           C
ATOM   7148  C33 POPEu 130     118.991  32.436  52.123  1.00  0.00           C
ATOM   7151  C34 POPEu 130     118.691  33.626  53.013  1.00  0.00           C
ATOM   7154  C35 POPEu 130     118.681  33.306  54.503  1.00  0.00           C
ATOM   7157  C36 POPEu 130     118.321  34.536  55.343  1.00  0.00           C
ATOM   7160  C37 POPEu 130     118.461  34.236  56.833  1.00  0.00           C
ATOM   7163  C38 POPEu 130     118.091  35.396  57.763  1.00  0.00           C
ATOM   7166  C39 POPEu 130     118.151  34.986  59.243  1.00  0.00           C
ATOM   7169 0C31 POPEu 130     119.531  34.486  59.703  1.00  0.00           C
ATOM   7172 1C31 POPEu 130     119.561  34.136  61.193  1.00  0.00           C
ATOM   7175 2C31 POPEu 130     120.951  33.686  61.673  1.00  0.00           C
ATOM   7178 3C31 POPEu 130     121.311  32.246  61.303  1.00  0.00           C
ATOM   7181 4C31 POPEu 130     122.391  31.666  62.233  1.00  0.00           C
ATOM   7184 5C31 POPEu 130     122.721  30.196  61.953  1.00  0.00           C
ATOM   7187 6C31 POPEu 130     123.561  29.546  63.063  1.00  0.00           C
ATOM   7191  NH3 POPEv 131      74.361  21.886  90.473  1.00  0.00           N
ATOM   7195  C12 POPEv 131      73.721  21.226  91.653  1.00  0.00           C
ATOM   7198  C11 POPEv 131      74.611  20.086  92.143  1.00  0.00           C
ATOM   7201  P   POPEv 131      77.031  19.476  92.783  1.00  0.00           P
ATOM   7202  O13 POPEv 131      77.261  19.686  94.213  1.00  0.00           O
ATOM   7203  O14 POPEv 131      76.601  18.126  92.333  1.00  0.00           O
ATOM   7204  O11 POPEv 131      78.251  19.966  91.913  1.00  0.00           O
ATOM   7205  O12 POPEv 131      75.941  20.556  92.353  1.00  0.00           O
ATOM   7206  C1  POPEv 131      77.981  20.826  90.813  1.00  0.00           C
ATOM   7209  C2  POPEv 131      79.211  20.966  89.903  1.00  0.00           C
ATOM   7211  O21 POPEv 131      79.251  22.226  89.223  1.00  0.00           O
ATOM   7212  C21 POPEv 131      78.201  22.706  88.613  1.00  0.00           C
ATOM   7213  O22 POPEv 131      77.051  22.296  88.683  1.00  0.00           O
ATOM   7214  C22 POPEv 131      78.671  23.886  87.773  1.00  0.00           C
ATOM   7217  C3  POPEv 131      79.361  19.776  88.923  1.00  0.00           C
ATOM   7220  O31 POPEv 131      79.951  20.216  87.683  1.00  0.00           O
ATOM   7221  C31 POPEv 131      79.451  19.626  86.613  1.00  0.00           C
ATOM   7222  O32 POPEv 131      78.771  18.606  86.603  1.00  0.00           O
ATOM   7223  C32 POPEv 131      79.821  20.416  85.363  1.00  0.00           C
ATOM   7226  C23 POPEv 131      77.671  24.276  86.663  1.00  0.00           C
ATOM   7229  C24 POPEv 131      78.291  25.336  85.753  1.00  0.00           C
ATOM   7232  C25 POPEv 131      77.471  25.626  84.493  1.00  0.00           C
ATOM   7235  C26 POPEv 131      78.331  26.346  83.443  1.00  0.00           C
ATOM   7238  C27 POPEv 131      77.541  26.936  82.263  1.00  0.00           C
ATOM   7241  C28 POPEv 131      78.431  27.636  81.223  1.00  0.00           C
ATOM   7244  C29 POPEv 131      79.141  28.856  81.753  1.00  0.00           C
ATOM   7246 0C21 POPEv 131      79.451  29.976  81.073  1.00  0.00           C
ATOM   7248 1C21 POPEv 131      79.151  30.246  79.623  1.00  0.00           C
ATOM   7251 2C21 POPEv 131      79.211  31.746  79.283  1.00  0.00           C
ATOM   7254 3C21 POPEv 131      80.631  32.336  79.343  1.00  0.00           C
ATOM   7257 4C21 POPEv 131      80.671  33.836  79.033  1.00  0.00           C
ATOM   7260 5C21 POPEv 131      82.051  34.436  79.383  1.00  0.00           C
ATOM   7263 6C21 POPEv 131      82.161  35.946  79.123  1.00  0.00           C
ATOM   7266 7C21 POPEv 131      83.521  36.496  79.553  1.00  0.00           C
ATOM   7269 8C21 POPEv 131      83.641  38.016  79.403  1.00  0.00           C
ATOM   7273  C33 POPEv 131      78.741  20.236  84.273  1.00  0.00           C
ATOM   7276  C34 POPEv 131      79.161  20.696  82.873  1.00  0.00           C
ATOM   7279  C35 POPEv 131      79.351  22.206  82.713  1.00  0.00           C
ATOM   7282  C36 POPEv 131      79.661  22.556  81.253  1.00  0.00           C
ATOM   7285  C37 POPEv 131      79.881  24.056  80.993  1.00  0.00           C
ATOM   7288  C38 POPEv 131      80.131  24.386  79.513  1.00  0.00           C
ATOM   7291  C39 POPEv 131      81.561  24.096  79.033  1.00  0.00           C
ATOM   7294 0C31 POPEv 131      82.511  25.296  79.163  1.00  0.00           C
ATOM   7297 1C31 POPEv 131      83.951  24.966  78.753  1.00  0.00           C
ATOM   7300 2C31 POPEv 131      84.831  26.166  78.363  1.00  0.00           C
ATOM   7303 3C31 POPEv 131      85.231  27.106  79.513  1.00  0.00           C
ATOM   7306 4C31 POPEv 131      84.251  28.276  79.753  1.00  0.00           C
ATOM   7309 5C31 POPEv 131      84.631  29.106  80.983  1.00  0.00           C
ATOM   7312 6C31 POPEv 131      83.671  30.276  81.253  1.00  0.00           C
ATOM   7316  NH3 POPEw 132      79.361  90.426  85.423  1.00  0.00           N
ATOM   7320  C12 POPEw 132      78.221  89.506  85.803  1.00  0.00           C
ATOM   7323  C11 POPEw 132      78.691  88.046  86.003  1.00  0.00           C
ATOM   7326  P   POPEw 132      80.881  87.436  84.603  1.00  0.00           P
ATOM   7327  O13 POPEw 132      81.181  88.706  83.903  1.00  0.00           O
ATOM   7328  O14 POPEw 132      81.591  87.176  85.883  1.00  0.00           O
ATOM   7329  O11 POPEw 132      81.011  86.206  83.623  1.00  0.00           O
ATOM   7330  O12 POPEw 132      79.331  87.526  84.863  1.00  0.00           O
ATOM   7331  C1  POPEw 132      81.151  86.286  82.203  1.00  0.00           C
ATOM   7334  C2  POPEw 132      79.871  85.866  81.403  1.00  0.00           C
ATOM   7336  O21 POPEw 132      80.171  86.076  80.003  1.00  0.00           O
ATOM   7337  C21 POPEw 132      79.351  85.496  79.123  1.00  0.00           C
ATOM   7338  O22 POPEw 132      78.381  84.826  79.383  1.00  0.00           O
ATOM   7339  C22 POPEw 132      79.781  85.876  77.703  1.00  0.00           C
ATOM   7342  C3  POPEw 132      78.621  86.676  81.833  1.00  0.00           C
ATOM   7345  O31 POPEw 132      77.401  85.936  81.653  1.00  0.00           O
ATOM   7346  C31 POPEw 132      76.421  86.566  81.053  1.00  0.00           C
ATOM   7347  O32 POPEw 132      76.461  87.696  80.583  1.00  0.00           O
ATOM   7348  C32 POPEw 132      75.161  85.696  81.083  1.00  0.00           C
ATOM   7351  C23 POPEw 132      80.181  84.676  76.813  1.00  0.00           C
ATOM   7354  C24 POPEw 132      80.451  85.136  75.383  1.00  0.00           C
ATOM   7357  C25 POPEw 132      79.241  85.616  74.553  1.00  0.00           C
ATOM   7360  C26 POPEw 132      78.231  84.506  74.263  1.00  0.00           C
ATOM   7363  C27 POPEw 132      77.061  84.956  73.373  1.00  0.00           C
ATOM   7366  C28 POPEw 132      77.271  84.696  71.863  1.00  0.00           C
ATOM   7369  C29 POPEw 132      78.301  85.566  71.173  1.00  0.00           C
ATOM   7371 0C21 POPEw 132      78.921  85.246  70.023  1.00  0.00           C
ATOM   7373 1C21 POPEw 132      78.671  83.986  69.223  1.00  0.00           C
ATOM   7376 2C21 POPEw 132      79.801  82.956  69.393  1.00  0.00           C
ATOM   7379 3C21 POPEw 132      79.401  81.556  68.893  1.00  0.00           C
ATOM   7382 4C21 POPEw 132      80.531  80.536  69.053  1.00  0.00           C
ATOM   7385 5C21 POPEw 132      80.091  79.076  68.813  1.00  0.00           C
ATOM   7388 6C21 POPEw 132      79.241  78.506  69.953  1.00  0.00           C
ATOM   7391 7C21 POPEw 132      78.871  77.036  69.723  1.00  0.00           C
ATOM   7394 8C21 POPEw 132      77.991  76.446  70.823  1.00  0.00           C
ATOM   7398  C33 POPEw 132      75.051  84.696  79.913  1.00  0.00           C
ATOM   7401  C34 POPEw 132      74.351  83.406  80.333  1.00  0.00           C
ATOM   7404  C35 POPEw 132      74.291  82.386  79.193  1.00  0.00           C
ATOM   7407  C36 POPEw 132      73.091  82.576  78.263  1.00  0.00           C
ATOM   7410  C37 POPEw 132      73.151  81.646  77.043  1.00  0.00           C
ATOM   7413  C38 POPEw 132      71.851  81.646  76.233  1.00  0.00           C
ATOM   7416  C39 POPEw 132      71.911  80.796  74.953  1.00  0.00           C
ATOM   7419 0C31 POPEw 132      72.191  79.306  75.203  1.00  0.00           C
ATOM   7422 1C31 POPEw 132      72.141  78.456  73.923  1.00  0.00           C
ATOM   7425 2C31 POPEw 132      71.931  76.966  74.223  1.00  0.00           C
ATOM   7428 3C31 POPEw 132      71.851  76.056  72.993  1.00  0.00           C
ATOM   7431 4C31 POPEw 132      73.221  75.526  72.523  1.00  0.00           C
ATOM   7434 5C31 POPEw 132      73.071  74.386  71.503  1.00  0.00           C
ATOM   7437 6C31 POPEw 132      74.391  73.726  71.103  1.00  0.00           C
ATOM   7441  NH3 POPEx 133      23.161 124.226  80.343  1.00  0.00           N
ATOM   7445  C12 POPEx 133      24.341 123.386  79.923  1.00  0.00           C
ATOM   7448  C11 POPEx 133      24.801 123.716  78.473  1.00  0.00           C
ATOM   7451  P   POPEx 133      25.021 121.456  77.193  1.00  0.00           P
ATOM   7452  O13 POPEx 133      24.031 120.886  78.123  1.00  0.00           O
ATOM   7453  O14 POPEx 133      24.521 121.926  75.883  1.00  0.00           O
ATOM   7454  O11 POPEx 133      26.151 120.386  77.013  1.00  0.00           O
ATOM   7455  O12 POPEx 133      25.691 122.716  77.943  1.00  0.00           O
ATOM   7456  C1  POPEx 133      27.471 120.606  76.573  1.00  0.00           C
ATOM   7459  C2  POPEx 133      27.611 120.426  75.033  1.00  0.00           C
ATOM   7461  O21 POPEx 133      27.011 121.526  74.323  1.00  0.00           O
ATOM   7462  C21 POPEx 133      27.581 122.706  74.493  1.00  0.00           C
ATOM   7463  O22 POPEx 133      28.651 122.916  75.043  1.00  0.00           O
ATOM   7464  C22 POPEx 133      26.691 123.786  73.863  1.00  0.00           C
ATOM   7467  C3  POPEx 133      26.931 119.096  74.573  1.00  0.00           C
ATOM   7470  O31 POPEx 133      26.801 118.956  73.143  1.00  0.00           O
ATOM   7471  C31 POPEx 133      27.921 118.786  72.463  1.00  0.00           C
ATOM   7472  O32 POPEx 133      29.031 118.626  72.933  1.00  0.00           O
ATOM   7473  C32 POPEx 133      27.551 118.896  70.973  1.00  0.00           C
ATOM   7476  C23 POPEx 133      27.321 124.426  72.603  1.00  0.00           C
ATOM   7479  C24 POPEx 133      26.491 125.596  72.073  1.00  0.00           C
ATOM   7482  C25 POPEx 133      27.071 126.246  70.803  1.00  0.00           C
ATOM   7485  C26 POPEx 133      26.341 127.546  70.433  1.00  0.00           C
ATOM   7488  C27 POPEx 133      26.911 128.236  69.183  1.00  0.00           C
ATOM   7491  C28 POPEx 133      26.201 129.576  68.913  1.00  0.00           C
ATOM   7494  C29 POPEx 133      26.531 130.168  67.573  1.00  0.00           C
ATOM   7496 0C21 POPEx 133      26.381 131.458  67.233  1.00  0.00           C
ATOM   7498 1C21 POPEx 133      25.851 132.568  68.113  1.00  0.00           C
ATOM   7501 2C21 POPEx 133      24.311 132.668  68.063  1.00  0.00           C
ATOM   7504 3C21 POPEx 133      23.731 132.758  66.643  1.00  0.00           C
ATOM   7507 4C21 POPEx 133      22.251 133.148  66.653  1.00  0.00           C
ATOM   7510 5C21 POPEx 133      21.561 132.988  65.293  1.00  0.00           C
ATOM   7513 6C21 POPEx 133      22.361 133.588  64.133  1.00  0.00           C
ATOM   7516 7C21 POPEx 133      21.501 133.868  62.903  1.00  0.00           C
ATOM   7519 8C21 POPEx 133      22.291 134.418  61.713  1.00  0.00           C
ATOM   7523  C33 POPEx 133      28.731 118.896  69.973  1.00  0.00           C
ATOM   7526  C34 POPEx 133      28.201 119.126  68.543  1.00  0.00           C
ATOM   7529  C35 POPEx 133      29.291 119.306  67.473  1.00  0.00           C
ATOM   7532  C36 POPEx 133      28.681 119.736  66.133  1.00  0.00           C
ATOM   7535  C37 POPEx 133      29.731 120.036  65.043  1.00  0.00           C
ATOM   7538  C38 POPEx 133      29.121 120.716  63.813  1.00  0.00           C
ATOM   7541  C39 POPEx 133      30.171 121.186  62.793  1.00  0.00           C
ATOM   7544 0C31 POPEx 133      30.841 120.046  62.023  1.00  0.00           C
ATOM   7547 1C31 POPEx 133      31.881 120.546  61.023  1.00  0.00           C
ATOM   7550 2C31 POPEx 133      32.571 119.436  60.213  1.00  0.00           C
ATOM   7553 3C31 POPEx 133      31.611 118.636  59.313  1.00  0.00           C
ATOM   7556 4C31 POPEx 133      32.341 117.586  58.473  1.00  0.00           C
ATOM   7559 5C31 POPEx 133      31.381 116.746  57.613  1.00  0.00           C
ATOM   7562 6C31 POPEx 133      32.091 115.666  56.803  1.00  0.00           C
ATOM   7566  NH3 POPEy 134      62.721   7.036  87.903  1.00  0.00           N
ATOM   7570  C12 POPEy 134      63.351   7.276  89.243  1.00  0.00           C
ATOM   7573  C11 POPEy 134      63.861   8.716  89.333  1.00  0.00           C
ATOM   7576  P   POPEy 134      65.381  10.096  90.933  1.00  0.00           P
ATOM   7577  O13 POPEy 134      65.701  10.826  89.693  1.00  0.00           O
ATOM   7578  O14 POPEy 134      65.021  10.966  92.073  1.00  0.00           O
ATOM   7579  O11 POPEy 134      66.591   9.126  91.293  1.00  0.00           O
ATOM   7580  O12 POPEy 134      64.221   9.076  90.663  1.00  0.00           O
ATOM   7581  C1  POPEy 134      67.921   9.426  90.843  1.00  0.00           C
ATOM   7584  C2  POPEy 134      68.531   8.266  90.003  1.00  0.00           C
ATOM   7586  O21 POPEy 134      69.851   8.606  89.533  1.00  0.00           O
ATOM   7587  C21 POPEy 134      69.941   9.456  88.523  1.00  0.00           C
ATOM   7588  O22 POPEy 134      69.071  10.206  88.123  1.00  0.00           O
ATOM   7589  C22 POPEy 134      71.341   9.446  87.943  1.00  0.00           C
ATOM   7592  C3  POPEy 134      67.601   7.766  88.843  1.00  0.00           C
ATOM   7595  O31 POPEy 134      68.331   6.896  87.943  1.00  0.00           O
ATOM   7596  C31 POPEy 134      67.971   6.686  86.653  1.00  0.00           C
ATOM   7597  O32 POPEy 134      68.451   5.826  85.953  1.00  0.00           O
ATOM   7598  C32 POPEy 134      66.931   7.686  86.153  1.00  0.00           C
ATOM   7601  C23 POPEy 134      71.281   9.456  86.403  1.00  0.00           C
ATOM   7604  C24 POPEy 134      72.691   9.386  85.803  1.00  0.00           C
ATOM   7607  C25 POPEy 134      72.701   9.546  84.283  1.00  0.00           C
ATOM   7610  C26 POPEy 134      72.151  10.916  83.863  1.00  0.00           C
ATOM   7613  C27 POPEy 134      72.891  11.536  82.683  1.00  0.00           C
ATOM   7616  C28 POPEy 134      72.801  13.066  82.683  1.00  0.00           C
ATOM   7619  C29 POPEy 134      73.721  13.686  81.653  1.00  0.00           C
ATOM   7621 0C21 POPEy 134      73.321  14.186  80.473  1.00  0.00           C
ATOM   7623 1C21 POPEy 134      71.901  14.206  79.993  1.00  0.00           C
ATOM   7626 2C21 POPEy 134      71.751  14.546  78.493  1.00  0.00           C
ATOM   7629 3C21 POPEy 134      72.271  13.476  77.533  1.00  0.00           C
ATOM   7632 4C21 POPEy 134      72.281  13.976  76.073  1.00  0.00           C
ATOM   7635 5C21 POPEy 134      70.881  14.296  75.543  1.00  0.00           C
ATOM   7638 6C21 POPEy 134      70.901  14.856  74.113  1.00  0.00           C
ATOM   7641 7C21 POPEy 134      69.491  15.086  73.573  1.00  0.00           C
ATOM   7644 8C21 POPEy 134      69.471  15.746  72.183  1.00  0.00           C
ATOM   7648  C33 POPEy 134      66.821   7.666  84.603  1.00  0.00           C
ATOM   7651  C34 POPEy 134      65.901   8.796  84.143  1.00  0.00           C
ATOM   7654  C35 POPEy 134      66.101   9.316  82.723  1.00  0.00           C
ATOM   7657  C36 POPEy 134      67.531   9.746  82.393  1.00  0.00           C
ATOM   7660  C37 POPEy 134      67.591  10.456  81.043  1.00  0.00           C
ATOM   7663  C38 POPEy 134      69.021  10.636  80.533  1.00  0.00           C
ATOM   7666  C39 POPEy 134      69.091  11.426  79.213  1.00  0.00           C
ATOM   7669 0C31 POPEy 134      68.251  10.806  78.103  1.00  0.00           C
ATOM   7672 1C31 POPEy 134      68.281  11.586  76.793  1.00  0.00           C
ATOM   7675 2C31 POPEy 134      67.191  11.076  75.833  1.00  0.00           C
ATOM   7678 3C31 POPEy 134      66.901  11.996  74.643  1.00  0.00           C
ATOM   7681 4C31 POPEy 134      65.491  11.736  74.103  1.00  0.00           C
ATOM   7684 5C31 POPEy 134      65.211  12.496  72.803  1.00  0.00           C
ATOM   7687 6C31 POPEy 134      63.751  12.386  72.343  1.00  0.00           C
ATOM   7691  NH3 POPEz 135      19.181 130.988  80.843  1.00  0.00           N
ATOM   7695  C12 POPEz 135      19.991 130.068  81.733  1.00  0.00           C
ATOM   7698  C11 POPEz 135      19.451 128.616  81.653  1.00  0.00           C
ATOM   7701  P   POPEz 135      21.691 127.386  82.143  1.00  0.00           P
ATOM   7702  O13 POPEz 135      22.521 128.346  82.903  1.00  0.00           O
ATOM   7703  O14 POPEz 135      22.021 125.946  82.313  1.00  0.00           O
ATOM   7704  O11 POPEz 135      21.861 127.656  80.613  1.00  0.00           O
ATOM   7705  O12 POPEz 135      20.171 127.666  82.443  1.00  0.00           O
ATOM   7706  C1  POPEz 135      23.181 127.856  80.133  1.00  0.00           C
ATOM   7709  C2  POPEz 135      23.111 127.966  78.603  1.00  0.00           C
ATOM   7711  O21 POPEz 135      24.331 127.576  77.933  1.00  0.00           O
ATOM   7712  C21 POPEz 135      25.461 128.116  78.353  1.00  0.00           C
ATOM   7713  O22 POPEz 135      25.601 128.916  79.263  1.00  0.00           O
ATOM   7714  C22 POPEz 135      26.591 127.626  77.463  1.00  0.00           C
ATOM   7717  C3  POPEz 135      22.611 129.366  78.153  1.00  0.00           C
ATOM   7720  O31 POPEz 135      21.691 129.246  77.053  1.00  0.00           O
ATOM   7721  C31 POPEz 135      20.391 129.306  77.333  1.00  0.00           C
ATOM   7722  O32 POPEz 135      19.891 129.656  78.393  1.00  0.00           O
ATOM   7723  C32 POPEz 135      19.631 128.876  76.073  1.00  0.00           C
ATOM   7726  C23 POPEz 135      27.991 127.996  78.023  1.00  0.00           C
ATOM   7729  C24 POPEz 135      29.081 127.906  76.953  1.00  0.00           C
ATOM   7732  C25 POPEz 135      28.831 128.816  75.743  1.00  0.00           C
ATOM   7735  C26 POPEz 135      30.101 129.126  74.943  1.00  0.00           C
ATOM   7738  C27 POPEz 135      29.791 129.536  73.493  1.00  0.00           C
ATOM   7741  C28 POPEz 135      31.001 130.008  72.663  1.00  0.00           C
ATOM   7744  C29 POPEz 135      32.231 129.166  72.903  1.00  0.00           C
ATOM   7746 0C21 POPEz 135      32.861 128.346  72.043  1.00  0.00           C
ATOM   7748 1C21 POPEz 135      32.511 128.046  70.613  1.00  0.00           C
ATOM   7751 2C21 POPEz 135      33.581 128.676  69.693  1.00  0.00           C
ATOM   7754 3C21 POPEz 135      33.591 128.106  68.263  1.00  0.00           C
ATOM   7757 4C21 POPEz 135      34.781 128.686  67.483  1.00  0.00           C
ATOM   7760 5C21 POPEz 135      34.971 128.096  66.073  1.00  0.00           C
ATOM   7763 6C21 POPEz 135      36.341 128.496  65.513  1.00  0.00           C
ATOM   7766 7C21 POPEz 135      36.571 128.086  64.053  1.00  0.00           C
ATOM   7769 8C21 POPEz 135      37.991 128.436  63.573  1.00  0.00           C
ATOM   7773  C33 POPEz 135      18.641 127.716  76.343  1.00  0.00           C
ATOM   7776  C34 POPEz 135      18.651 126.646  75.233  1.00  0.00           C
ATOM   7779  C35 POPEz 135      17.901 127.026  73.953  1.00  0.00           C
ATOM   7782  C36 POPEz 135      16.371 126.956  74.113  1.00  0.00           C
ATOM   7785  C37 POPEz 135      15.601 127.156  72.803  1.00  0.00           C
ATOM   7788  C38 POPEz 135      14.071 127.096  72.983  1.00  0.00           C
ATOM   7791  C39 POPEz 135      13.321 127.606  71.743  1.00  0.00           C
ATOM   7794 0C31 POPEz 135      13.391 126.676  70.523  1.00  0.00           C
ATOM   7797 1C31 POPEz 135      13.131 127.446  69.223  1.00  0.00           C
ATOM   7800 2C31 POPEz 135      13.101 126.546  67.983  1.00  0.00           C
ATOM   7803 3C31 POPEz 135      13.301 127.326  66.673  1.00  0.00           C
ATOM   7806 4C31 POPEz 135      12.261 128.426  66.433  1.00  0.00           C
ATOM   7809 5C31 POPEz 135      12.481 129.136  65.093  1.00  0.00           C
ATOM   7812 6C31 POPEz 135      11.561 130.338  64.883  1.00  0.00           C
ATOM   7816  NH3 POPE0 136     106.241  52.746  47.113  1.00  0.00           N
ATOM   7820  C12 POPE0 136     106.531  51.486  47.883  1.00  0.00           C
ATOM   7823  C11 POPE0 136     105.551  50.396  47.483  1.00  0.00           C
ATOM   7826  P   POPE0 136     104.841  47.996  48.043  1.00  0.00           P
ATOM   7827  O13 POPE0 136     104.281  47.926  46.673  1.00  0.00           O
ATOM   7828  O14 POPE0 136     105.441  46.766  48.553  1.00  0.00           O
ATOM   7829  O11 POPE0 136     103.661  48.476  48.983  1.00  0.00           O
ATOM   7830  O12 POPE0 136     105.881  49.196  48.183  1.00  0.00           O
ATOM   7831  C1  POPE0 136     102.911  47.546  49.783  1.00  0.00           C
ATOM   7834  C2  POPE0 136     102.791  48.036  51.253  1.00  0.00           C
ATOM   7836  O21 POPE0 136     101.471  47.766  51.783  1.00  0.00           O
ATOM   7837  C21 POPE0 136     101.291  46.506  52.113  1.00  0.00           C
ATOM   7838  O22 POPE0 136     102.041  45.576  51.863  1.00  0.00           O
ATOM   7839  C22 POPE0 136     100.021  46.346  52.943  1.00  0.00           C
ATOM   7842  C3  POPE0 136     103.031  49.566  51.413  1.00  0.00           C
ATOM   7845  O31 POPE0 136     102.881  49.996  52.773  1.00  0.00           O
ATOM   7846  C31 POPE0 136     103.951  49.796  53.533  1.00  0.00           C
ATOM   7847  O32 POPE0 136     104.981  49.236  53.173  1.00  0.00           O
ATOM   7848  C32 POPE0 136     103.741  50.396  54.903  1.00  0.00           C
ATOM   7851  C23 POPE0 136     100.291  45.546  54.243  1.00  0.00           C
ATOM   7854  C24 POPE0 136      99.101  45.576  55.193  1.00  0.00           C
ATOM   7857  C25 POPE0 136      99.261  44.716  56.453  1.00  0.00           C
ATOM   7860  C26 POPE0 136     100.491  45.036  57.313  1.00  0.00           C
ATOM   7863  C27 POPE0 136     100.411  44.356  58.693  1.00  0.00           C
ATOM   7866  C28 POPE0 136     101.631  44.646  59.583  1.00  0.00           C
ATOM   7869  C29 POPE0 136     101.471  44.036  60.953  1.00  0.00           C
ATOM   7871 0C21 POPE0 136     102.281  43.136  61.533  1.00  0.00           C
ATOM   7873 1C21 POPE0 136     103.541  42.546  60.933  1.00  0.00           C
ATOM   7876 2C21 POPE0 136     104.081  41.346  61.743  1.00  0.00           C
ATOM   7879 3C21 POPE0 136     103.261  40.056  61.583  1.00  0.00           C
ATOM   7882 4C21 POPE0 136     103.781  38.926  62.483  1.00  0.00           C
ATOM   7885 5C21 POPE0 136     103.051  37.576  62.313  1.00  0.00           C
ATOM   7888 6C21 POPE0 136     101.541  37.656  62.573  1.00  0.00           C
ATOM   7891 7C21 POPE0 136     100.881  36.296  62.823  1.00  0.00           C
ATOM   7894 8C21 POPE0 136      99.381  36.396  63.123  1.00  0.00           C
ATOM   7898  C33 POPE0 136     103.301  49.346  55.953  1.00  0.00           C
ATOM   7901  C34 POPE0 136     103.191  49.996  57.333  1.00  0.00           C
ATOM   7904  C35 POPE0 136     102.651  49.086  58.443  1.00  0.00           C
ATOM   7907  C36 POPE0 136     102.691  49.846  59.763  1.00  0.00           C
ATOM   7910  C37 POPE0 136     102.141  49.076  60.963  1.00  0.00           C
ATOM   7913  C38 POPE0 136     100.681  49.416  61.253  1.00  0.00           C
ATOM   7916  C39 POPE0 136     100.271  49.096  62.693  1.00  0.00           C
ATOM   7919 0C31 POPE0 136     100.461  47.626  63.093  1.00  0.00           C
ATOM   7922 1C31 POPE0 136      99.951  47.376  64.513  1.00  0.00           C
ATOM   7925 2C31 POPE0 136     100.201  45.946  64.993  1.00  0.00           C
ATOM   7928 3C31 POPE0 136      99.721  45.746  66.443  1.00  0.00           C
ATOM   7931 4C31 POPE0 136     100.681  46.306  67.493  1.00  0.00           C
ATOM   7934 5C31 POPE0 136     100.081  46.246  68.903  1.00  0.00           C
ATOM   7937 6C31 POPE0 136     101.101  46.486  70.023  1.00  0.00           C
ATOM   7941  NH3 POPE1 137      11.161  44.916  42.903  1.00  0.00           N
ATOM   7945  C12 POPE1 137      10.051  44.106  43.533  1.00  0.00           C
ATOM   7948  C11 POPE1 137       9.461  43.056  42.573  1.00  0.00           C
ATOM   7951  P   POPE1 137       7.871  40.956  42.893  1.00  0.00           P
ATOM   7952  O13 POPE1 137       6.941  40.926  41.743  1.00  0.00           O
ATOM   7953  O14 POPE1 137       9.081  40.096  42.813  1.00  0.00           O
ATOM   7954  O11 POPE1 137       7.021  40.586  44.173  1.00  0.00           O
ATOM   7955  O12 POPE1 137       8.321  42.446  43.183  1.00  0.00           O
ATOM   7956  C1  POPE1 137       7.091  41.436  45.333  1.00  0.00           C
ATOM   7959  C2  POPE1 137       6.421  40.726  46.533  1.00  0.00           C
ATOM   7961  O21 POPE1 137       5.811  41.656  47.433  1.00  0.00           O
ATOM   7962  C21 POPE1 137       6.551  42.596  47.993  1.00  0.00           C
ATOM   7963  O22 POPE1 137       7.741  42.796  47.793  1.00  0.00           O
ATOM   7964  C22 POPE1 137       5.671  43.416  48.933  1.00  0.00           C
ATOM   7967  C3  POPE1 137       7.381  39.736  47.253  1.00  0.00           C
ATOM   7970  O31 POPE1 137       6.681  38.696  47.973  1.00  0.00           O
ATOM   7971  C31 POPE1 137       6.291  39.046  49.203  1.00  0.00           C
ATOM   7972  O32 POPE1 137       6.431  40.136  49.713  1.00  0.00           O
ATOM   7973  C32 POPE1 137       5.721  37.856  49.953  1.00  0.00           C
ATOM   7976  C23 POPE1 137       6.401  44.136  50.063  1.00  0.00           C
ATOM   7979  C24 POPE1 137       5.401  44.906  50.933  1.00  0.00           C
ATOM   7982  C25 POPE1 137       4.931  44.106  52.153  1.00  0.00           C
ATOM   7985  C26 POPE1 137       3.831  44.846  52.923  1.00  0.00           C
ATOM   7988  C27 POPE1 137       3.681  44.366  54.373  1.00  0.00           C
ATOM   7991  C28 POPE1 137       2.541  45.086  55.113  1.00  0.00           C
ATOM   7994  C29 POPE1 137       2.391  44.996  56.613  1.00  0.00           C
ATOM   7996 0C21 POPE1 137       3.091  44.346  57.573  1.00  0.00           C
ATOM   7998 1C21 POPE1 137       4.281  43.426  57.453  1.00  0.00           C
ATOM   8001 2C21 POPE1 137       4.141  42.126  58.263  1.00  0.00           C
ATOM   8004 3C21 POPE1 137       4.161  42.326  59.783  1.00  0.00           C
ATOM   8007 4C21 POPE1 137       4.031  40.996  60.543  1.00  0.00           C
ATOM   8010 5C21 POPE1 137       3.961  41.176  62.063  1.00  0.00           C
ATOM   8013 6C21 POPE1 137       3.891  39.826  62.793  1.00  0.00           C
ATOM   8016 7C21 POPE1 137       3.831  39.986  64.313  1.00  0.00           C
ATOM   8019 8C21 POPE1 137       3.861  38.656  65.063  1.00  0.00           C
ATOM   8023  C33 POPE1 137       6.751  37.496  51.033  1.00  0.00           C
ATOM   8026  C34 POPE1 137       6.301  36.496  52.103  1.00  0.00           C
ATOM   8029  C35 POPE1 137       7.391  36.296  53.173  1.00  0.00           C
ATOM   8032  C36 POPE1 137       7.881  37.616  53.803  1.00  0.00           C
ATOM   8035  C37 POPE1 137       8.741  37.446  55.063  1.00  0.00           C
ATOM   8038  C38 POPE1 137       9.351  38.786  55.513  1.00  0.00           C
ATOM   8041  C39 POPE1 137       9.961  38.736  56.923  1.00  0.00           C
ATOM   8044 0C31 POPE1 137       8.881  38.716  58.013  1.00  0.00           C
ATOM   8047 1C31 POPE1 137       9.171  37.696  59.113  1.00  0.00           C
ATOM   8050 2C31 POPE1 137       8.131  37.746  60.223  1.00  0.00           C
ATOM   8053 3C31 POPE1 137       8.421  36.706  61.313  1.00  0.00           C
ATOM   8056 4C31 POPE1 137       7.441  36.816  62.483  1.00  0.00           C
ATOM   8059 5C31 POPE1 137       7.721  35.766  63.573  1.00  0.00           C
ATOM   8062 6C31 POPE1 137       6.621  35.746  64.633  1.00  0.00           C
ATOM   8066  NH3 POPE2 138      64.441  82.206  84.613  1.00  0.00           N
ATOM   8070  C12 POPE2 138      64.281  81.356  85.843  1.00  0.00           C
ATOM   8073  C11 POPE2 138      64.161  82.236  87.093  1.00  0.00           C
ATOM   8076  P   POPE2 138      62.041  83.586  87.873  1.00  0.00           P
ATOM   8077  O13 POPE2 138      61.941  85.056  88.013  1.00  0.00           O
ATOM   8078  O14 POPE2 138      62.211  82.756  89.093  1.00  0.00           O
ATOM   8079  O11 POPE2 138      60.801  83.036  87.043  1.00  0.00           O
ATOM   8080  O12 POPE2 138      63.221  83.296  86.863  1.00  0.00           O
ATOM   8081  C1  POPE2 138      60.251  83.806  85.963  1.00  0.00           C
ATOM   8084  C2  POPE2 138      60.451  83.036  84.643  1.00  0.00           C
ATOM   8086  O21 POPE2 138      60.261  83.946  83.533  1.00  0.00           O
ATOM   8087  C21 POPE2 138      61.231  83.906  82.643  1.00  0.00           C
ATOM   8088  O22 POPE2 138      62.231  83.206  82.723  1.00  0.00           O
ATOM   8089  C22 POPE2 138      60.901  84.826  81.453  1.00  0.00           C
ATOM   8092  C3  POPE2 138      59.471  81.826  84.583  1.00  0.00           C
ATOM   8095  O31 POPE2 138      59.631  80.936  83.443  1.00  0.00           O
ATOM   8096  C31 POPE2 138      60.671  80.106  83.533  1.00  0.00           C
ATOM   8097  O32 POPE2 138      61.551  80.176  84.363  1.00  0.00           O
ATOM   8098  C32 POPE2 138      60.491  78.926  82.593  1.00  0.00           C
ATOM   8101  C23 POPE2 138      61.801  84.556  80.213  1.00  0.00           C
ATOM   8104  C24 POPE2 138      61.291  85.216  78.913  1.00  0.00           C
ATOM   8107  C25 POPE2 138      62.181  86.336  78.343  1.00  0.00           C
ATOM   8110  C26 POPE2 138      62.201  86.366  76.793  1.00  0.00           C
ATOM   8113  C27 POPE2 138      62.851  87.636  76.203  1.00  0.00           C
ATOM   8116  C28 POPE2 138      63.241  87.536  74.713  1.00  0.00           C
ATOM   8119  C29 POPE2 138      62.091  87.236  73.783  1.00  0.00           C
ATOM   8121 0C21 POPE2 138      61.461  88.116  72.983  1.00  0.00           C
ATOM   8123 1C21 POPE2 138      61.731  89.596  72.913  1.00  0.00           C
ATOM   8126 2C21 POPE2 138      62.851  89.996  71.933  1.00  0.00           C
ATOM   8129 3C21 POPE2 138      62.441  90.026  70.453  1.00  0.00           C
ATOM   8132 4C21 POPE2 138      63.591  90.496  69.553  1.00  0.00           C
ATOM   8135 5C21 POPE2 138      63.201  90.666  68.083  1.00  0.00           C
ATOM   8138 6C21 POPE2 138      62.441  91.966  67.773  1.00  0.00           C
ATOM   8141 7C21 POPE2 138      63.361  93.176  67.563  1.00  0.00           C
ATOM   8144 8C21 POPE2 138      62.611  94.396  67.003  1.00  0.00           C
ATOM   8148  C33 POPE2 138      61.631  78.766  81.563  1.00  0.00           C
ATOM   8151  C34 POPE2 138      61.131  78.936  80.113  1.00  0.00           C
ATOM   8154  C35 POPE2 138      60.481  80.296  79.823  1.00  0.00           C
ATOM   8157  C36 POPE2 138      60.161  80.506  78.333  1.00  0.00           C
ATOM   8160  C37 POPE2 138      59.421  79.326  77.703  1.00  0.00           C
ATOM   8163  C38 POPE2 138      58.431  79.736  76.593  1.00  0.00           C
ATOM   8166  C39 POPE2 138      57.701  78.496  76.043  1.00  0.00           C
ATOM   8169 0C31 POPE2 138      56.411  78.826  75.273  1.00  0.00           C
ATOM   8172 1C31 POPE2 138      55.581  77.566  74.993  1.00  0.00           C
ATOM   8175 2C31 POPE2 138      54.221  77.856  74.343  1.00  0.00           C
ATOM   8178 3C31 POPE2 138      54.301  78.186  72.853  1.00  0.00           C
ATOM   8181 4C31 POPE2 138      52.911  78.476  72.273  1.00  0.00           C
ATOM   8184 5C31 POPE2 138      52.921  78.756  70.763  1.00  0.00           C
ATOM   8187 6C31 POPE2 138      51.531  79.126  70.243  1.00  0.00           C
ATOM   8191  NH3 POPE3 139     104.231 124.556  87.183  1.00  0.00           N
ATOM   8195  C12 POPE3 139     103.181 125.566  87.603  1.00  0.00           C
ATOM   8198  C11 POPE3 139     103.251 126.896  86.803  1.00  0.00           C
ATOM   8201  P   POPE3 139     101.171 128.426  87.503  1.00  0.00           P
ATOM   8202  O13 POPE3 139     100.621 128.586  88.863  1.00  0.00           O
ATOM   8203  O14 POPE3 139     101.091 129.616  86.633  1.00  0.00           O
ATOM   8204  O11 POPE3 139     100.461 127.206  86.773  1.00  0.00           O
ATOM   8205  O12 POPE3 139     102.681 127.966  87.543  1.00  0.00           O
ATOM   8206  C1  POPE3 139      99.741 127.496  85.573  1.00  0.00           C
ATOM   8209  C2  POPE3 139      99.361 126.196  84.833  1.00  0.00           C
ATOM   8211  O21 POPE3 139      99.461 126.296  83.403  1.00  0.00           O
ATOM   8212  C21 POPE3 139      99.041 127.376  82.783  1.00  0.00           C
ATOM   8213  O22 POPE3 139      98.561 128.386  83.273  1.00  0.00           O
ATOM   8214  C22 POPE3 139      99.361 127.196  81.303  1.00  0.00           C
ATOM   8217  C3  POPE3 139      97.981 125.606  85.223  1.00  0.00           C
ATOM   8220  O31 POPE3 139      96.921 126.476  84.793  1.00  0.00           O
ATOM   8221  C31 POPE3 139      95.751 126.146  84.233  1.00  0.00           C
ATOM   8222  O32 POPE3 139      95.001 126.956  83.723  1.00  0.00           O
ATOM   8223  C32 POPE3 139      95.371 124.656  84.283  1.00  0.00           C
ATOM   8226  C23 POPE3 139      98.401 127.986  80.383  1.00  0.00           C
ATOM   8229  C24 POPE3 139      97.251 127.146  79.823  1.00  0.00           C
ATOM   8232  C25 POPE3 139      96.531 127.856  78.663  1.00  0.00           C
ATOM   8235  C26 POPE3 139      97.301 127.786  77.333  1.00  0.00           C
ATOM   8238  C27 POPE3 139      96.811 128.836  76.333  1.00  0.00           C
ATOM   8241  C28 POPE3 139      97.571 128.806  74.983  1.00  0.00           C
ATOM   8244  C29 POPE3 139      97.221 127.566  74.193  1.00  0.00           C
ATOM   8246 0C21 POPE3 139      96.631 127.506  72.993  1.00  0.00           C
ATOM   8248 1C21 POPE3 139      96.181 128.646  72.103  1.00  0.00           C
ATOM   8251 2C21 POPE3 139      96.941 128.626  70.763  1.00  0.00           C
ATOM   8254 3C21 POPE3 139      96.181 129.326  69.633  1.00  0.00           C
ATOM   8257 4C21 POPE3 139      96.851 129.176  68.253  1.00  0.00           C
ATOM   8260 5C21 POPE3 139      96.391 127.956  67.423  1.00  0.00           C
ATOM   8263 6C21 POPE3 139      96.491 126.606  68.153  1.00  0.00           C
ATOM   8266 7C21 POPE3 139      96.101 125.406  67.283  1.00  0.00           C
ATOM   8269 8C21 POPE3 139      96.051 124.096  68.073  1.00  0.00           C
ATOM   8273  C33 POPE3 139      94.861 124.156  82.913  1.00  0.00           C
ATOM   8276  C34 POPE3 139      95.971 123.806  81.913  1.00  0.00           C
ATOM   8279  C35 POPE3 139      95.441 123.686  80.483  1.00  0.00           C
ATOM   8282  C36 POPE3 139      96.521 123.276  79.463  1.00  0.00           C
ATOM   8285  C37 POPE3 139      95.941 123.196  78.043  1.00  0.00           C
ATOM   8288  C38 POPE3 139      96.951 122.796  76.963  1.00  0.00           C
ATOM   8291  C39 POPE3 139      96.231 122.556  75.623  1.00  0.00           C
ATOM   8294 0C31 POPE3 139      97.171 122.276  74.443  1.00  0.00           C
ATOM   8297 1C31 POPE3 139      97.721 123.536  73.773  1.00  0.00           C
ATOM   8300 2C31 POPE3 139      98.401 123.206  72.443  1.00  0.00           C
ATOM   8303 3C31 POPE3 139      98.841 124.436  71.633  1.00  0.00           C
ATOM   8306 4C31 POPE3 139     100.071 125.136  72.213  1.00  0.00           C
ATOM   8309 5C31 POPE3 139     100.581 126.276  71.323  1.00  0.00           C
ATOM   8312 6C31 POPE3 139     101.871 126.916  71.843  1.00  0.00           C
ATOM   8316  NH3 POPE4 140      44.081  15.546  85.283  1.00  0.00           N
ATOM   8320  C12 POPE4 140      44.631  14.456  86.163  1.00  0.00           C
ATOM   8323  C11 POPE4 140      43.491  13.466  86.443  1.00  0.00           C
ATOM   8326  P   POPE4 140      43.411  12.376  84.093  1.00  0.00           P
ATOM   8327  O13 POPE4 140      44.061  13.426  83.263  1.00  0.00           O
ATOM   8328  O14 POPE4 140      44.241  11.346  84.743  1.00  0.00           O
ATOM   8329  O11 POPE4 140      42.141  11.786  83.413  1.00  0.00           O
ATOM   8330  O12 POPE4 140      42.731  13.156  85.273  1.00  0.00           O
ATOM   8331  C1  POPE4 140      42.131  10.986  82.233  1.00  0.00           C
ATOM   8334  C2  POPE4 140      42.291  11.836  80.943  1.00  0.00           C
ATOM   8336  O21 POPE4 140      41.351  11.436  79.943  1.00  0.00           O
ATOM   8337  C21 POPE4 140      40.251  12.146  79.863  1.00  0.00           C
ATOM   8338  O22 POPE4 140      39.911  13.056  80.603  1.00  0.00           O
ATOM   8339  C22 POPE4 140      39.441  11.646  78.663  1.00  0.00           C
ATOM   8342  C3  POPE4 140      43.691  11.616  80.353  1.00  0.00           C
ATOM   8345  O31 POPE4 140      43.941  12.516  79.253  1.00  0.00           O
ATOM   8346  C31 POPE4 140      45.121  12.346  78.693  1.00  0.00           C
ATOM   8347  O32 POPE4 140      45.901  11.436  78.933  1.00  0.00           O
ATOM   8348  C32 POPE4 140      45.431  13.526  77.793  1.00  0.00           C
ATOM   8351  C23 POPE4 140      38.991  10.166  78.803  1.00  0.00           C
ATOM   8354  C24 POPE4 140      39.981   9.136  78.233  1.00  0.00           C
ATOM   8357  C25 POPE4 140      39.771   8.816  76.733  1.00  0.00           C
ATOM   8360  C26 POPE4 140      40.441   9.836  75.793  1.00  0.00           C
ATOM   8363  C27 POPE4 140      40.661   9.286  74.373  1.00  0.00           C
ATOM   8366  C28 POPE4 140      41.441  10.286  73.483  1.00  0.00           C
ATOM   8369  C29 POPE4 140      41.621   9.796  72.063  1.00  0.00           C
ATOM   8371 0C21 POPE4 140      40.891  10.176  70.993  1.00  0.00           C
ATOM   8373 1C21 POPE4 140      39.721  11.136  71.003  1.00  0.00           C
ATOM   8376 2C21 POPE4 140      39.991  12.506  70.343  1.00  0.00           C
ATOM   8379 3C21 POPE4 140      39.421  12.626  68.923  1.00  0.00           C
ATOM   8382 4C21 POPE4 140      39.401  14.076  68.403  1.00  0.00           C
ATOM   8385 5C21 POPE4 140      38.391  14.976  69.143  1.00  0.00           C
ATOM   8388 6C21 POPE4 140      38.161  16.326  68.453  1.00  0.00           C
ATOM   8391 7C21 POPE4 140      37.101  17.166  69.183  1.00  0.00           C
ATOM   8394 8C21 POPE4 140      36.581  18.366  68.393  1.00  0.00           C
ATOM   8398  C33 POPE4 140      44.641  13.526  76.473  1.00  0.00           C
ATOM   8401  C34 POPE4 140      45.151  14.626  75.543  1.00  0.00           C
ATOM   8404  C35 POPE4 140      44.221  14.936  74.363  1.00  0.00           C
ATOM   8407  C36 POPE4 140      43.611  13.686  73.723  1.00  0.00           C
ATOM   8410  C37 POPE4 140      42.961  13.976  72.363  1.00  0.00           C
ATOM   8413  C38 POPE4 140      43.951  13.936  71.193  1.00  0.00           C
ATOM   8416  C39 POPE4 140      44.381  12.496  70.843  1.00  0.00           C
ATOM   8419 0C31 POPE4 140      45.091  12.436  69.483  1.00  0.00           C
ATOM   8422 1C31 POPE4 140      45.381  11.006  69.023  1.00  0.00           C
ATOM   8425 2C31 POPE4 140      45.881  10.956  67.573  1.00  0.00           C
ATOM   8428 3C31 POPE4 140      44.771  10.586  66.573  1.00  0.00           C
ATOM   8431 4C31 POPE4 140      43.611  11.576  66.493  1.00  0.00           C
ATOM   8434 5C31 POPE4 140      42.601  11.196  65.403  1.00  0.00           C
ATOM   8437 6C31 POPE4 140      41.361  12.086  65.383  1.00  0.00           C
ATOM   8441  NH3 POPE5 141       9.961  80.346  83.993  1.00  0.00           N
ATOM   8445  C12 POPE5 141      10.381  79.236  84.923  1.00  0.00           C
ATOM   8448  C11 POPE5 141       9.221  78.316  85.313  1.00  0.00           C
ATOM   8451  P   POPE5 141       8.721  76.186  86.743  1.00  0.00           P
ATOM   8452  O13 POPE5 141       9.361  74.916  86.293  1.00  0.00           O
ATOM   8453  O14 POPE5 141       8.431  76.336  88.183  1.00  0.00           O
ATOM   8454  O11 POPE5 141       7.421  76.406  85.903  1.00  0.00           O
ATOM   8455  O12 POPE5 141       9.691  77.346  86.253  1.00  0.00           O
ATOM   8456  C1  POPE5 141       6.581  75.396  85.343  1.00  0.00           C
ATOM   8459  C2  POPE5 141       6.561  75.576  83.803  1.00  0.00           C
ATOM   8461  O21 POPE5 141       5.331  75.116  83.193  1.00  0.00           O
ATOM   8462  C21 POPE5 141       4.421  76.066  83.013  1.00  0.00           C
ATOM   8463  O22 POPE5 141       4.411  77.156  83.563  1.00  0.00           O
ATOM   8464  C22 POPE5 141       3.511  75.716  81.843  1.00  0.00           C
ATOM   8467  C3  POPE5 141       7.771  74.896  83.113  1.00  0.00           C
ATOM   8470  O31 POPE5 141       7.651  74.836  81.673  1.00  0.00           O
ATOM   8471  C31 POPE5 141       7.541  76.026  81.063  1.00  0.00           C
ATOM   8472  O32 POPE5 141       7.681  77.116  81.583  1.00  0.00           O
ATOM   8473  C32 POPE5 141       7.101  75.826  79.623  1.00  0.00           C
ATOM   8476  C23 POPE5 141       3.251  77.006  81.013  1.00  0.00           C
ATOM   8479  C24 POPE5 141       2.541  76.746  79.683  1.00  0.00           C
ATOM   8482  C25 POPE5 141       3.431  76.016  78.673  1.00  0.00           C
ATOM   8485  C26 POPE5 141       2.701  75.716  77.363  1.00  0.00           C
ATOM   8488  C27 POPE5 141       3.621  74.976  76.383  1.00  0.00           C
ATOM   8491  C28 POPE5 141       3.041  74.836  74.973  1.00  0.00           C
ATOM   8494  C29 POPE5 141       2.871  76.196  74.353  1.00  0.00           C
ATOM   8496 0C21 POPE5 141       2.201  76.476  73.223  1.00  0.00           C
ATOM   8498 1C21 POPE5 141       1.529  75.466  72.333  1.00  0.00           C
ATOM   8501 2C21 POPE5 141       1.669  75.866  70.853  1.00  0.00           C
ATOM   8504 3C21 POPE5 141       3.131  75.866  70.363  1.00  0.00           C
ATOM   8507 4C21 POPE5 141       3.231  75.806  68.833  1.00  0.00           C
ATOM   8510 5C21 POPE5 141       4.591  75.276  68.363  1.00  0.00           C
ATOM   8513 6C21 POPE5 141       4.531  74.706  66.943  1.00  0.00           C
ATOM   8516 7C21 POPE5 141       5.661  73.716  66.653  1.00  0.00           C
ATOM   8519 8C21 POPE5 141       5.471  72.906  65.373  1.00  0.00           C
ATOM   8523  C33 POPE5 141       8.211  75.366  78.643  1.00  0.00           C
ATOM   8526  C34 POPE5 141       7.811  75.766  77.213  1.00  0.00           C
ATOM   8529  C35 POPE5 141       8.691  75.246  76.063  1.00  0.00           C
ATOM   8532  C36 POPE5 141      10.151  75.686  76.153  1.00  0.00           C
ATOM   8535  C37 POPE5 141      10.981  75.156  74.973  1.00  0.00           C
ATOM   8538  C38 POPE5 141      12.241  75.996  74.713  1.00  0.00           C
ATOM   8541  C39 POPE5 141      13.251  76.016  75.873  1.00  0.00           C
ATOM   8544 0C31 POPE5 141      14.291  77.126  75.673  1.00  0.00           C
ATOM   8547 1C31 POPE5 141      15.431  77.086  76.683  1.00  0.00           C
ATOM   8550 2C31 POPE5 141      16.301  78.356  76.613  1.00  0.00           C
ATOM   8553 3C31 POPE5 141      17.611  78.226  77.383  1.00  0.00           C
ATOM   8556 4C31 POPE5 141      18.811  77.916  76.473  1.00  0.00           C
ATOM   8559 5C31 POPE5 141      20.131  77.826  77.233  1.00  0.00           C
ATOM   8562 6C31 POPE5 141      21.341  77.686  76.303  1.00  0.00           C
ATOM   8566  NH3 POPE6 142      83.961  46.236  49.663  1.00  0.00           N
ATOM   8570  C12 POPE6 142      82.971  46.436  48.553  1.00  0.00           C
ATOM   8573  C11 POPE6 142      82.721  47.916  48.283  1.00  0.00           C
ATOM   8576  P   POPE6 142      81.111  49.766  49.093  1.00  0.00           P
ATOM   8577  O13 POPE6 142      81.701  50.586  48.013  1.00  0.00           O
ATOM   8578  O14 POPE6 142      79.761  49.206  48.913  1.00  0.00           O
ATOM   8579  O11 POPE6 142      81.221  50.536  50.473  1.00  0.00           O
ATOM   8580  O12 POPE6 142      82.081  48.536  49.403  1.00  0.00           O
ATOM   8581  C1  POPE6 142      80.171  51.356  51.003  1.00  0.00           C
ATOM   8584  C2  POPE6 142      80.201  51.206  52.553  1.00  0.00           C
ATOM   8586  O21 POPE6 142      79.071  51.626  53.333  1.00  0.00           O
ATOM   8587  C21 POPE6 142      77.861  51.796  52.853  1.00  0.00           C
ATOM   8588  O22 POPE6 142      77.561  52.366  51.813  1.00  0.00           O
ATOM   8589  C22 POPE6 142      76.851  51.176  53.813  1.00  0.00           C
ATOM   8592  C3  POPE6 142      81.491  51.786  53.183  1.00  0.00           C
ATOM   8595  O31 POPE6 142      81.921  50.886  54.223  1.00  0.00           O
ATOM   8596  C31 POPE6 142      81.821  51.306  55.473  1.00  0.00           C
ATOM   8597  O32 POPE6 142      81.781  52.466  55.833  1.00  0.00           O
ATOM   8598  C32 POPE6 142      81.761  50.116  56.423  1.00  0.00           C
ATOM   8601  C23 POPE6 142      76.071  52.236  54.623  1.00  0.00           C
ATOM   8604  C24 POPE6 142      75.481  51.616  55.893  1.00  0.00           C
ATOM   8607  C25 POPE6 142      74.451  50.506  55.633  1.00  0.00           C
ATOM   8610  C26 POPE6 142      73.901  49.966  56.953  1.00  0.00           C
ATOM   8613  C27 POPE6 142      72.621  49.126  56.803  1.00  0.00           C
ATOM   8616  C28 POPE6 142      72.111  48.616  58.163  1.00  0.00           C
ATOM   8619  C29 POPE6 142      70.881  47.756  58.013  1.00  0.00           C
ATOM   8621 0C21 POPE6 142      70.561  46.676  58.743  1.00  0.00           C
ATOM   8623 1C21 POPE6 142      71.361  46.116  59.893  1.00  0.00           C
ATOM   8626 2C21 POPE6 142      70.491  45.586  61.053  1.00  0.00           C
ATOM   8629 3C21 POPE6 142      69.841  46.676  61.913  1.00  0.00           C
ATOM   8632 4C21 POPE6 142      69.121  46.086  63.133  1.00  0.00           C
ATOM   8635 5C21 POPE6 142      69.221  46.946  64.413  1.00  0.00           C
ATOM   8638 6C21 POPE6 142      68.171  48.056  64.523  1.00  0.00           C
ATOM   8641 7C21 POPE6 142      68.151  48.696  65.923  1.00  0.00           C
ATOM   8644 8C21 POPE6 142      67.071  49.756  66.103  1.00  0.00           C
ATOM   8648  C33 POPE6 142      83.131  49.446  56.693  1.00  0.00           C
ATOM   8651  C34 POPE6 142      83.051  48.426  57.853  1.00  0.00           C
ATOM   8654  C35 POPE6 142      82.751  49.056  59.223  1.00  0.00           C
ATOM   8657  C36 POPE6 142      81.671  48.306  60.003  1.00  0.00           C
ATOM   8660  C37 POPE6 142      80.901  49.176  61.003  1.00  0.00           C
ATOM   8663  C38 POPE6 142      79.861  48.376  61.803  1.00  0.00           C
ATOM   8666  C39 POPE6 142      78.851  49.246  62.553  1.00  0.00           C
ATOM   8669 0C31 POPE6 142      79.471  50.106  63.663  1.00  0.00           C
ATOM   8672 1C31 POPE6 142      78.431  50.946  64.403  1.00  0.00           C
ATOM   8675 2C31 POPE6 142      79.021  51.696  65.593  1.00  0.00           C
ATOM   8678 3C31 POPE6 142      77.941  52.166  66.583  1.00  0.00           C
ATOM   8681 4C31 POPE6 142      78.531  52.696  67.893  1.00  0.00           C
ATOM   8684 5C31 POPE6 142      77.461  52.886  68.973  1.00  0.00           C
ATOM   8687 6C31 POPE6 142      78.041  53.276  70.333  1.00  0.00           C
ATOM   8691  NH3 POPE7 143      10.821   6.926  83.073  1.00  0.00           N
ATOM   8695  C12 POPE7 143       9.621   6.016  82.983  1.00  0.00           C
ATOM   8698  C11 POPE7 143       9.481   5.356  81.603  1.00  0.00           C
ATOM   8701  P   POPE7 143       8.251   3.206  80.743  1.00  0.00           P
ATOM   8702  O13 POPE7 143       9.361   2.306  81.093  1.00  0.00           O
ATOM   8703  O14 POPE7 143       6.881   2.666  80.793  1.00  0.00           O
ATOM   8704  O11 POPE7 143       8.561   3.746  79.293  1.00  0.00           O
ATOM   8705  O12 POPE7 143       8.311   4.526  81.613  1.00  0.00           O
ATOM   8706  C1  POPE7 143       8.021   3.086  78.143  1.00  0.00           C
ATOM   8709  C2  POPE7 143       9.051   3.026  76.993  1.00  0.00           C
ATOM   8711  O21 POPE7 143       8.341   2.926  75.743  1.00  0.00           O
ATOM   8712  C21 POPE7 143       8.321   1.866  74.983  1.00  0.00           C
ATOM   8713  O22 POPE7 143       8.781   0.766  75.203  1.00  0.00           O
ATOM   8714  C22 POPE7 143       7.491   2.246  73.753  1.00  0.00           C
ATOM   8717  C3  POPE7 143      10.221   2.026  77.253  1.00  0.00           C
ATOM   8720  O31 POPE7 143      11.181   2.056  76.163  1.00  0.00           O
ATOM   8721  C31 POPE7 143      12.451   2.176  76.503  1.00  0.00           C
ATOM   8722  O32 POPE7 143      12.861   2.236  77.653  1.00  0.00           O
ATOM   8723  C32 POPE7 143      13.351   2.146  75.283  1.00  0.00           C
ATOM   8726  C23 POPE7 143       7.521   1.206  72.603  1.00  0.00           C
ATOM   8729  C24 POPE7 143       8.511   1.606  71.493  1.00  0.00           C
ATOM   8732  C25 POPE7 143       8.701   0.524  70.413  1.00  0.00           C
ATOM   8735  C26 POPE7 143       7.431   0.114  69.653  1.00  0.00           C
ATOM   8738  C27 POPE7 143       7.301   0.746  68.253  1.00  0.00           C
ATOM   8741  C28 POPE7 143       6.161   0.124  67.413  1.00  0.00           C
ATOM   8744  C29 POPE7 143       4.791   0.394  67.993  1.00  0.00           C
ATOM   8746 0C21 POPE7 143       3.621   0.434  67.343  1.00  0.00           C
ATOM   8748 1C21 POPE7 143       3.401   0.184  65.873  1.00  0.00           C
ATOM   8751 2C21 POPE7 143       2.771   1.386  65.153  1.00  0.00           C
ATOM   8754 3C21 POPE7 143       3.681   2.616  65.133  1.00  0.00           C
ATOM   8757 4C21 POPE7 143       3.211   3.696  64.143  1.00  0.00           C
ATOM   8760 5C21 POPE7 143       4.241   4.816  63.983  1.00  0.00           C
ATOM   8763 6C21 POPE7 143       4.001   5.666  62.733  1.00  0.00           C
ATOM   8766 7C21 POPE7 143       5.151   6.656  62.483  1.00  0.00           C
ATOM   8769 8C21 POPE7 143       5.021   7.426  61.173  1.00  0.00           C
ATOM   8773  C33 POPE7 143      13.761   3.566  74.833  1.00  0.00           C
ATOM   8776  C34 POPE7 143      14.591   3.526  73.553  1.00  0.00           C
ATOM   8779  C35 POPE7 143      13.791   3.946  72.313  1.00  0.00           C
ATOM   8782  C36 POPE7 143      14.631   3.806  71.043  1.00  0.00           C
ATOM   8785  C37 POPE7 143      13.991   4.506  69.833  1.00  0.00           C
ATOM   8788  C38 POPE7 143      14.791   4.236  68.553  1.00  0.00           C
ATOM   8791  C39 POPE7 143      14.611   5.316  67.493  1.00  0.00           C
ATOM   8794 0C31 POPE7 143      15.501   5.046  66.273  1.00  0.00           C
ATOM   8797 1C31 POPE7 143      15.591   6.256  65.343  1.00  0.00           C
ATOM   8800 2C31 POPE7 143      16.391   5.976  64.073  1.00  0.00           C
ATOM   8803 3C31 POPE7 143      16.411   7.176  63.113  1.00  0.00           C
ATOM   8806 4C31 POPE7 143      17.321   8.326  63.573  1.00  0.00           C
ATOM   8809 5C31 POPE7 143      17.501   9.406  62.493  1.00  0.00           C
ATOM   8812 6C31 POPE7 143      18.411  10.556  62.923  1.00  0.00           C
ATOM   8816  NH3 POPE8 144      15.101  95.726  38.543  1.00  0.00           N
ATOM   8820  C12 POPE8 144      15.921  96.526  37.563  1.00  0.00           C
ATOM   8823  C11 POPE8 144      17.111  95.726  36.973  1.00  0.00           C
ATOM   8826  P   POPE8 144      18.151  97.406  35.153  1.00  0.00           P
ATOM   8827  O13 POPE8 144      19.621  97.226  35.193  1.00  0.00           O
ATOM   8828  O14 POPE8 144      17.591  97.766  33.833  1.00  0.00           O
ATOM   8829  O11 POPE8 144      17.711  98.426  36.263  1.00  0.00           O
ATOM   8830  O12 POPE8 144      17.451  96.086  35.633  1.00  0.00           O
ATOM   8831  C1  POPE8 144      18.451  99.606  36.583  1.00  0.00           C
ATOM   8834  C2  POPE8 144      18.921  99.586  38.063  1.00  0.00           C
ATOM   8836  O21 POPE8 144      19.351 100.906  38.443  1.00  0.00           O
ATOM   8837  C21 POPE8 144      18.611 101.496  39.393  1.00  0.00           C
ATOM   8838  O22 POPE8 144      17.601 101.006  39.883  1.00  0.00           O
ATOM   8839  C22 POPE8 144      19.131 102.896  39.703  1.00  0.00           C
ATOM   8842  C3  POPE8 144      20.091  98.576  38.303  1.00  0.00           C
ATOM   8845  O31 POPE8 144      20.281  98.336  39.713  1.00  0.00           O
ATOM   8846  C31 POPE8 144      21.331  97.546  39.973  1.00  0.00           C
ATOM   8847  O32 POPE8 144      22.001  96.966  39.133  1.00  0.00           O
ATOM   8848  C32 POPE8 144      21.511  97.456  41.503  1.00  0.00           C
ATOM   8851  C23 POPE8 144      19.041 103.246  41.213  1.00  0.00           C
ATOM   8854  C24 POPE8 144      19.751 104.576  41.533  1.00  0.00           C
ATOM   8857  C25 POPE8 144      19.881 104.866  43.033  1.00  0.00           C
ATOM   8860  C26 POPE8 144      20.631 106.176  43.303  1.00  0.00           C
ATOM   8863  C27 POPE8 144      20.611 106.616  44.783  1.00  0.00           C
ATOM   8866  C28 POPE8 144      21.411 107.916  44.993  1.00  0.00           C
ATOM   8869  C29 POPE8 144      21.341 108.456  46.403  1.00  0.00           C
ATOM   8871 0C21 POPE8 144      22.361 108.556  47.263  1.00  0.00           C
ATOM   8873 1C21 POPE8 144      23.781 108.086  47.063  1.00  0.00           C
ATOM   8876 2C21 POPE8 144      24.411 107.716  48.423  1.00  0.00           C
ATOM   8879 3C21 POPE8 144      23.801 106.456  49.053  1.00  0.00           C
ATOM   8882 4C21 POPE8 144      23.981 106.406  50.573  1.00  0.00           C
ATOM   8885 5C21 POPE8 144      23.421 105.106  51.173  1.00  0.00           C
ATOM   8888 6C21 POPE8 144      23.521 105.066  52.703  1.00  0.00           C
ATOM   8891 7C21 POPE8 144      23.111 103.696  53.283  1.00  0.00           C
ATOM   8894 8C21 POPE8 144      23.181 103.626  54.803  1.00  0.00           C
ATOM   8898  C33 POPE8 144      22.291  98.616  42.173  1.00  0.00           C
ATOM   8901  C34 POPE8 144      22.061  98.746  43.683  1.00  0.00           C
ATOM   8904  C35 POPE8 144      22.281  97.446  44.463  1.00  0.00           C
ATOM   8907  C36 POPE8 144      22.521  97.686  45.963  1.00  0.00           C
ATOM   8910  C37 POPE8 144      22.881  96.396  46.723  1.00  0.00           C
ATOM   8913  C38 POPE8 144      23.301  96.676  48.163  1.00  0.00           C
ATOM   8916  C39 POPE8 144      23.901  95.456  48.873  1.00  0.00           C
ATOM   8919 0C31 POPE8 144      24.361  95.776  50.303  1.00  0.00           C
ATOM   8922 1C31 POPE8 144      25.131  94.616  50.943  1.00  0.00           C
ATOM   8925 2C31 POPE8 144      25.651  94.926  52.363  1.00  0.00           C
ATOM   8928 3C31 POPE8 144      26.801  95.956  52.383  1.00  0.00           C
ATOM   8931 4C31 POPE8 144      27.551  95.986  53.723  1.00  0.00           C
ATOM   8934 5C31 POPE8 144      28.961  96.606  53.613  1.00  0.00           C
ATOM   8937 6C31 POPE8 144      29.821  96.396  54.863  1.00  0.00           C
ATOM   8941  NH3 POPE9 145      10.031  27.716  83.283  1.00  0.00           N
ATOM   8945  C12 POPE9 145      11.331  28.216  83.863  1.00  0.00           C
ATOM   8948  C11 POPE9 145      12.371  27.066  83.873  1.00  0.00           C
ATOM   8951  P   POPE9 145      14.761  28.016  84.473  1.00  0.00           P
ATOM   8952  O13 POPE9 145      14.321  29.286  83.833  1.00  0.00           O
ATOM   8953  O14 POPE9 145      15.471  28.116  85.763  1.00  0.00           O
ATOM   8954  O11 POPE9 145      15.471  27.026  83.443  1.00  0.00           O
ATOM   8955  O12 POPE9 145      13.411  27.256  84.833  1.00  0.00           O
ATOM   8956  C1  POPE9 145      15.741  27.396  82.073  1.00  0.00           C
ATOM   8959  C2  POPE9 145      16.871  26.496  81.453  1.00  0.00           C
ATOM   8961  O21 POPE9 145      18.181  27.076  81.483  1.00  0.00           O
ATOM   8962  C21 POPE9 145      18.421  28.236  80.873  1.00  0.00           C
ATOM   8963  O22 POPE9 145      17.601  28.936  80.313  1.00  0.00           O
ATOM   8964  C22 POPE9 145      19.901  28.596  81.033  1.00  0.00           C
ATOM   8967  C3  POPE9 145      16.561  25.806  80.083  1.00  0.00           C
ATOM   8970  O31 POPE9 145      16.391  26.736  78.983  1.00  0.00           O
ATOM   8971  C31 POPE9 145      17.141  26.516  77.903  1.00  0.00           C
ATOM   8972  O32 POPE9 145      17.951  25.626  77.763  1.00  0.00           O
ATOM   8973  C32 POPE9 145      16.751  27.526  76.813  1.00  0.00           C
ATOM   8976  C23 POPE9 145      20.331  29.756  80.093  1.00  0.00           C
ATOM   8979  C24 POPE9 145      21.761  30.246  80.363  1.00  0.00           C
ATOM   8982  C25 POPE9 145      22.321  31.116  79.223  1.00  0.00           C
ATOM   8985  C26 POPE9 145      22.761  30.286  78.003  1.00  0.00           C
ATOM   8988  C27 POPE9 145      23.291  31.116  76.823  1.00  0.00           C
ATOM   8991  C28 POPE9 145      23.831  30.266  75.663  1.00  0.00           C
ATOM   8994  C29 POPE9 145      24.131  31.146  74.473  1.00  0.00           C
ATOM   8996 0C21 POPE9 145      25.321  31.596  74.043  1.00  0.00           C
ATOM   8998 1C21 POPE9 145      26.671  31.306  74.653  1.00  0.00           C
ATOM   9001 2C21 POPE9 145      27.841  31.236  73.643  1.00  0.00           C
ATOM   9004 3C21 POPE9 145      28.161  32.576  72.973  1.00  0.00           C
ATOM   9007 4C21 POPE9 145      29.301  32.506  71.953  1.00  0.00           C
ATOM   9010 5C21 POPE9 145      30.681  32.806  72.553  1.00  0.00           C
ATOM   9013 6C21 POPE9 145      31.781  32.806  71.473  1.00  0.00           C
ATOM   9016 7C21 POPE9 145      33.141  33.286  71.993  1.00  0.00           C
ATOM   9019 8C21 POPE9 145      34.211  33.296  70.903  1.00  0.00           C
ATOM   9023  C33 POPE9 145      17.691  27.496  75.593  1.00  0.00           C
ATOM   9026  C34 POPE9 145      18.401  28.836  75.423  1.00  0.00           C
ATOM   9029  C35 POPE9 145      19.271  28.926  74.163  1.00  0.00           C
ATOM   9032  C36 POPE9 145      19.361  30.366  73.663  1.00  0.00           C
ATOM   9035  C37 POPE9 145      20.311  30.506  72.473  1.00  0.00           C
ATOM   9038  C38 POPE9 145      20.261  31.896  71.843  1.00  0.00           C
ATOM   9041  C39 POPE9 145      21.271  32.086  70.703  1.00  0.00           C
ATOM   9044 0C31 POPE9 145      22.721  32.066  71.203  1.00  0.00           C
ATOM   9047 1C31 POPE9 145      23.781  32.236  70.103  1.00  0.00           C
ATOM   9050 2C31 POPE9 145      23.721  33.606  69.413  1.00  0.00           C
ATOM   9053 3C31 POPE9 145      25.001  33.866  68.593  1.00  0.00           C
ATOM   9056 4C31 POPE9 145      25.011  35.246  67.923  1.00  0.00           C
ATOM   9059 5C31 POPE9 145      26.361  35.516  67.243  1.00  0.00           C
ATOM   9062 6C31 POPE9 145      26.491  36.946  66.703  1.00  0.00           C
ATOM   9066  NH3 POPE  146      34.121  57.126  84.713  1.00  0.00           N
ATOM   9070  C12 POPE  146      35.301  56.686  85.543  1.00  0.00           C
ATOM   9073  C11 POPE  146      36.471  56.156  84.683  1.00  0.00           C
ATOM   9076  P   POPE  146      38.021  57.456  82.933  1.00  0.00           P
ATOM   9077  O13 POPE  146      37.301  58.566  82.243  1.00  0.00           O
ATOM   9078  O14 POPE  146      39.461  57.736  83.153  1.00  0.00           O
ATOM   9079  O11 POPE  146      37.801  56.106  82.123  1.00  0.00           O
ATOM   9080  O12 POPE  146      37.321  57.236  84.313  1.00  0.00           O
ATOM   9081  C1  POPE  146      36.781  56.126  81.093  1.00  0.00           C
ATOM   9084  C2  POPE  146      36.461  54.716  80.523  1.00  0.00           C
ATOM   9086  O21 POPE  146      35.031  54.556  80.403  1.00  0.00           O
ATOM   9087  C21 POPE  146      34.431  55.136  79.363  1.00  0.00           C
ATOM   9088  O22 POPE  146      33.591  56.016  79.463  1.00  0.00           O
ATOM   9089  C22 POPE  146      34.811  54.506  78.023  1.00  0.00           C
ATOM   9092  C3  POPE  146      37.011  53.556  81.413  1.00  0.00           C
ATOM   9095  O31 POPE  146      36.401  52.266  81.163  1.00  0.00           O
ATOM   9096  C31 POPE  146      36.351  51.826  79.923  1.00  0.00           C
ATOM   9097  O32 POPE  146      36.911  52.316  78.953  1.00  0.00           O
ATOM   9098  C32 POPE  146      35.411  50.626  79.863  1.00  0.00           C
ATOM   9101  C23 POPE  146      33.981  55.106  76.863  1.00  0.00           C
ATOM   9104  C24 POPE  146      33.961  54.246  75.593  1.00  0.00           C
ATOM   9107  C25 POPE  146      35.341  53.716  75.183  1.00  0.00           C
ATOM   9110  C26 POPE  146      35.351  53.146  73.763  1.00  0.00           C
ATOM   9113  C27 POPE  146      36.671  52.446  73.413  1.00  0.00           C
ATOM   9116  C28 POPE  146      36.751  51.996  71.943  1.00  0.00           C
ATOM   9119  C29 POPE  146      36.791  53.166  70.993  1.00  0.00           C
ATOM   9121 0C21 POPE  146      37.801  53.506  70.173  1.00  0.00           C
ATOM   9123 1C21 POPE  146      39.101  52.766  69.993  1.00  0.00           C
ATOM   9126 2C21 POPE  146      38.991  51.546  69.043  1.00  0.00           C
ATOM   9129 3C21 POPE  146      38.131  51.796  67.793  1.00  0.00           C
ATOM   9132 4C21 POPE  146      38.221  50.676  66.753  1.00  0.00           C
ATOM   9135 5C21 POPE  146      37.031  50.686  65.783  1.00  0.00           C
ATOM   9138 6C21 POPE  146      36.891  51.966  64.953  1.00  0.00           C
ATOM   9141 7C21 POPE  146      35.641  51.936  64.053  1.00  0.00           C
ATOM   9144 8C21 POPE  146      35.471  53.186  63.193  1.00  0.00           C
ATOM   9148  C33 POPE  146      36.161  49.276  79.763  1.00  0.00           C
ATOM   9151  C34 POPE  146      36.431  48.806  78.323  1.00  0.00           C
ATOM   9154  C35 POPE  146      35.321  47.926  77.713  1.00  0.00           C
ATOM   9157  C36 POPE  146      34.111  48.676  77.143  1.00  0.00           C
ATOM   9160  C37 POPE  146      32.961  47.706  76.803  1.00  0.00           C
ATOM   9163  C38 POPE  146      31.931  48.236  75.793  1.00  0.00           C
ATOM   9166  C39 POPE  146      32.151  47.706  74.363  1.00  0.00           C
ATOM   9169 0C31 POPE  146      33.481  48.146  73.753  1.00  0.00           C
ATOM   9172 1C31 POPE  146      33.821  47.456  72.433  1.00  0.00           C
ATOM   9175 2C31 POPE  146      35.201  47.896  71.923  1.00  0.00           C
ATOM   9178 3C31 POPE  146      35.911  46.816  71.103  1.00  0.00           C
ATOM   9181 4C31 POPE  146      37.361  47.216  70.793  1.00  0.00           C
ATOM   9184 5C31 POPE  146      38.181  46.066  70.193  1.00  0.00           C
ATOM   9187 6C31 POPE  146      39.651  46.426  70.013  1.00  0.00           C
ATOM   9191  NH3 POPE  147      92.031  23.116  47.163  1.00  0.00           N
ATOM   9195  C12 POPE  147      92.501  23.346  45.753  1.00  0.00           C
ATOM   9198  C11 POPE  147      93.551  24.466  45.673  1.00  0.00           C
ATOM   9201  P   POPE  147      96.011  24.906  46.533  1.00  0.00           P
ATOM   9202  O13 POPE  147      97.091  23.916  46.613  1.00  0.00           O
ATOM   9203  O14 POPE  147      96.081  25.846  45.393  1.00  0.00           O
ATOM   9204  O11 POPE  147      95.871  25.726  47.873  1.00  0.00           O
ATOM   9205  O12 POPE  147      94.671  24.076  46.463  1.00  0.00           O
ATOM   9206  C1  POPE  147      96.571  25.366  49.083  1.00  0.00           C
ATOM   9209  C2  POPE  147      95.591  24.736  50.113  1.00  0.00           C
ATOM   9211  O21 POPE  147      96.081  24.826  51.463  1.00  0.00           O
ATOM   9212  C21 POPE  147      95.101  25.016  52.353  1.00  0.00           C
ATOM   9213  O22 POPE  147      93.941  25.266  52.093  1.00  0.00           O
ATOM   9214  C22 POPE  147      95.621  24.766  53.763  1.00  0.00           C
ATOM   9217  C3  POPE  147      95.241  23.266  49.753  1.00  0.00           C
ATOM   9220  O31 POPE  147      94.251  22.696  50.653  1.00  0.00           O
ATOM   9221  C31 POPE  147      94.691  21.746  51.463  1.00  0.00           C
ATOM   9222  O32 POPE  147      95.841  21.346  51.533  1.00  0.00           O
ATOM   9223  C32 POPE  147      93.541  21.256  52.333  1.00  0.00           C
ATOM   9226  C23 POPE  147      95.051  25.786  54.763  1.00  0.00           C
ATOM   9229  C24 POPE  147      95.091  25.246  56.193  1.00  0.00           C
ATOM   9232  C25 POPE  147      94.781  26.336  57.223  1.00  0.00           C
ATOM   9235  C26 POPE  147      94.801  25.856  58.673  1.00  0.00           C
ATOM   9238  C27 POPE  147      93.641  24.926  59.043  1.00  0.00           C
ATOM   9241  C28 POPE  147      93.571  24.636  60.553  1.00  0.00           C
ATOM   9244  C29 POPE  147      93.221  25.876  61.333  1.00  0.00           C
ATOM   9246 0C21 POPE  147      93.601  26.176  62.583  1.00  0.00           C
ATOM   9248 1C21 POPE  147      94.431  25.306  63.503  1.00  0.00           C
ATOM   9251 2C21 POPE  147      95.331  26.106  64.453  1.00  0.00           C
ATOM   9254 3C21 POPE  147      96.591  26.696  63.803  1.00  0.00           C
ATOM   9257 4C21 POPE  147      97.411  27.516  64.803  1.00  0.00           C
ATOM   9260 5C21 POPE  147      98.791  27.946  64.263  1.00  0.00           C
ATOM   9263 6C21 POPE  147      99.571  28.806  65.273  1.00  0.00           C
ATOM   9266 7C21 POPE  147     101.011  29.096  64.833  1.00  0.00           C
ATOM   9269 8C21 POPE  147     101.781  29.966  65.833  1.00  0.00           C
ATOM   9273  C33 POPE  147      94.011  20.326  53.473  1.00  0.00           C
ATOM   9276  C34 POPE  147      92.831  19.636  54.183  1.00  0.00           C
ATOM   9279  C35 POPE  147      91.991  20.586  55.053  1.00  0.00           C
ATOM   9282  C36 POPE  147      91.971  20.136  56.523  1.00  0.00           C
ATOM   9285  C37 POPE  147      91.151  21.076  57.423  1.00  0.00           C
ATOM   9288  C38 POPE  147      91.161  20.616  58.883  1.00  0.00           C
ATOM   9291  C39 POPE  147      90.551  21.636  59.853  1.00  0.00           C
ATOM   9294 0C31 POPE  147      90.581  21.146  61.303  1.00  0.00           C
ATOM   9297 1C31 POPE  147      90.211  22.226  62.333  1.00  0.00           C
ATOM   9300 2C31 POPE  147      90.131  21.696  63.773  1.00  0.00           C
ATOM   9303 3C31 POPE  147      91.481  21.246  64.363  1.00  0.00           C
ATOM   9306 4C31 POPE  147      91.341  20.706  65.793  1.00  0.00           C
ATOM   9309 5C31 POPE  147      92.691  20.356  66.443  1.00  0.00           C
ATOM   9312 6C31 POPE  147      93.451  21.566  66.983  1.00  0.00           C
ATOM   9316  NH3 POPE  148      30.531  23.646  41.073  1.00  0.00           N
ATOM   9320  C12 POPE  148      30.131  22.186  41.123  1.00  0.00           C
ATOM   9323  C11 POPE  148      31.361  21.266  40.873  1.00  0.00           C
ATOM   9326  P   POPE  148      31.161  18.956  42.193  1.00  0.00           P
ATOM   9327  O13 POPE  148      30.231  17.826  41.983  1.00  0.00           O
ATOM   9328  O14 POPE  148      32.561  18.656  42.543  1.00  0.00           O
ATOM   9329  O11 POPE  148      30.551  19.966  43.233  1.00  0.00           O
ATOM   9330  O12 POPE  148      31.041  19.866  40.893  1.00  0.00           O
ATOM   9331  C1  POPE  148      30.341  19.626  44.593  1.00  0.00           C
ATOM   9334  C2  POPE  148      28.871  19.916  44.963  1.00  0.00           C
ATOM   9336  O21 POPE  148      28.821  20.276  46.363  1.00  0.00           O
ATOM   9337  C21 POPE  148      29.021  21.566  46.603  1.00  0.00           C
ATOM   9338  O22 POPE  148      29.051  22.446  45.763  1.00  0.00           O
ATOM   9339  C22 POPE  148      29.261  21.796  48.083  1.00  0.00           C
ATOM   9342  C3  POPE  148      27.941  18.716  44.653  1.00  0.00           C
ATOM   9345  O31 POPE  148      28.261  17.566  45.473  1.00  0.00           O
ATOM   9346  C31 POPE  148      27.341  17.196  46.353  1.00  0.00           C
ATOM   9347  O32 POPE  148      26.191  17.596  46.413  1.00  0.00           O
ATOM   9348  C32 POPE  148      27.971  16.276  47.393  1.00  0.00           C
ATOM   9351  C23 POPE  148      28.161  22.686  48.693  1.00  0.00           C
ATOM   9354  C24 POPE  148      26.781  22.016  48.713  1.00  0.00           C
ATOM   9357  C25 POPE  148      26.741  20.656  49.443  1.00  0.00           C
ATOM   9360  C26 POPE  148      27.251  20.776  50.893  1.00  0.00           C
ATOM   9363  C27 POPE  148      26.501  19.866  51.873  1.00  0.00           C
ATOM   9366  C28 POPE  148      26.991  20.086  53.313  1.00  0.00           C
ATOM   9369  C29 POPE  148      25.871  20.086  54.323  1.00  0.00           C
ATOM   9371 0C21 POPE  148      26.021  19.856  55.643  1.00  0.00           C
ATOM   9373 1C21 POPE  148      27.321  19.576  56.343  1.00  0.00           C
ATOM   9376 2C21 POPE  148      27.321  18.176  56.993  1.00  0.00           C
ATOM   9379 3C21 POPE  148      28.591  17.946  57.823  1.00  0.00           C
ATOM   9382 4C21 POPE  148      28.521  16.696  58.713  1.00  0.00           C
ATOM   9385 5C21 POPE  148      29.371  16.836  59.983  1.00  0.00           C
ATOM   9388 6C21 POPE  148      28.721  17.746  61.043  1.00  0.00           C
ATOM   9391 7C21 POPE  148      29.621  17.986  62.253  1.00  0.00           C
ATOM   9394 8C21 POPE  148      28.981  18.906  63.303  1.00  0.00           C
ATOM   9398  C33 POPE  148      27.081  16.206  48.663  1.00  0.00           C
ATOM   9401  C34 POPE  148      27.761  15.486  49.823  1.00  0.00           C
ATOM   9404  C35 POPE  148      26.841  15.236  51.023  1.00  0.00           C
ATOM   9407  C36 POPE  148      27.511  14.306  52.033  1.00  0.00           C
ATOM   9410  C37 POPE  148      26.961  14.396  53.463  1.00  0.00           C
ATOM   9413  C38 POPE  148      27.891  13.676  54.453  1.00  0.00           C
ATOM   9416  C39 POPE  148      27.371  13.686  55.893  1.00  0.00           C
ATOM   9419 0C31 POPE  148      28.421  13.116  56.863  1.00  0.00           C
ATOM   9422 1C31 POPE  148      27.891  12.966  58.303  1.00  0.00           C
ATOM   9425 2C31 POPE  148      29.011  12.606  59.283  1.00  0.00           C
ATOM   9428 3C31 POPE  148      28.511  12.206  60.683  1.00  0.00           C
ATOM   9431 4C31 POPE  148      27.721  13.316  61.403  1.00  0.00           C
ATOM   9434 5C31 POPE  148      27.401  12.956  62.853  1.00  0.00           C
ATOM   9437 6C31 POPE  148      26.651  14.056  63.603  1.00  0.00           C
ATOM   9441  NH3 POPE  149      14.351  13.706  84.763  1.00  0.00           N
ATOM   9445  C12 POPE  149      14.341  12.956  86.073  1.00  0.00           C
ATOM   9448  C11 POPE  149      13.081  12.066  86.273  1.00  0.00           C
ATOM   9451  P   POPE  149      13.091  10.666  84.033  1.00  0.00           P
ATOM   9452  O13 POPE  149      12.701   9.296  84.453  1.00  0.00           O
ATOM   9453  O14 POPE  149      14.521  10.976  83.893  1.00  0.00           O
ATOM   9454  O11 POPE  149      12.281  11.036  82.743  1.00  0.00           O
ATOM   9455  O12 POPE  149      12.451  11.676  85.053  1.00  0.00           O
ATOM   9456  C1  POPE  149      10.851  10.936  82.733  1.00  0.00           C
ATOM   9459  C2  POPE  149      10.101  12.306  82.623  1.00  0.00           C
ATOM   9461  O21 POPE  149       9.441  12.356  81.353  1.00  0.00           O
ATOM   9462  C21 POPE  149      10.091  12.786  80.313  1.00  0.00           C
ATOM   9463  O22 POPE  149      11.221  13.206  80.243  1.00  0.00           O
ATOM   9464  C22 POPE  149       9.131  12.646  79.123  1.00  0.00           C
ATOM   9467  C3  POPE  149      10.891  13.596  83.043  1.00  0.00           C
ATOM   9470  O31 POPE  149      10.101  14.766  82.743  1.00  0.00           O
ATOM   9471  C31 POPE  149      10.561  15.926  83.213  1.00  0.00           C
ATOM   9472  O32 POPE  149      11.421  16.056  84.063  1.00  0.00           O
ATOM   9473  C32 POPE  149       9.741  17.036  82.523  1.00  0.00           C
ATOM   9476  C23 POPE  149       9.461  13.626  77.983  1.00  0.00           C
ATOM   9479  C24 POPE  149       8.371  13.666  76.913  1.00  0.00           C
ATOM   9482  C25 POPE  149       7.151  14.516  77.313  1.00  0.00           C
ATOM   9485  C26 POPE  149       6.501  15.206  76.103  1.00  0.00           C
ATOM   9488  C27 POPE  149       5.461  16.256  76.503  1.00  0.00           C
ATOM   9491  C28 POPE  149       4.981  17.086  75.293  1.00  0.00           C
ATOM   9494  C29 POPE  149       3.851  18.016  75.663  1.00  0.00           C
ATOM   9496 0C21 POPE  149       3.901  19.366  75.673  1.00  0.00           C
ATOM   9498 1C21 POPE  149       5.111  20.206  75.333  1.00  0.00           C
ATOM   9501 2C21 POPE  149       5.261  20.426  73.823  1.00  0.00           C
ATOM   9504 3C21 POPE  149       4.151  21.276  73.183  1.00  0.00           C
ATOM   9507 4C21 POPE  149       4.171  22.776  73.553  1.00  0.00           C
ATOM   9510 5C21 POPE  149       5.481  23.516  73.213  1.00  0.00           C
ATOM   9513 6C21 POPE  149       5.871  23.506  71.733  1.00  0.00           C
ATOM   9516 7C21 POPE  149       7.251  24.136  71.483  1.00  0.00           C
ATOM   9519 8C21 POPE  149       7.601  24.236  70.003  1.00  0.00           C
ATOM   9523  C33 POPE  149      10.491  18.376  82.303  1.00  0.00           C
ATOM   9526  C34 POPE  149      11.531  18.356  81.173  1.00  0.00           C
ATOM   9529  C35 POPE  149      11.051  18.776  79.773  1.00  0.00           C
ATOM   9532  C36 POPE  149      10.541  17.616  78.893  1.00  0.00           C
ATOM   9535  C37 POPE  149      10.521  17.956  77.393  1.00  0.00           C
ATOM   9538  C38 POPE  149      10.221  16.716  76.533  1.00  0.00           C
ATOM   9541  C39 POPE  149      10.261  16.946  75.013  1.00  0.00           C
ATOM   9544 0C31 POPE  149      10.841  15.736  74.263  1.00  0.00           C
ATOM   9547 1C31 POPE  149      10.601  15.756  72.743  1.00  0.00           C
ATOM   9550 2C31 POPE  149       9.191  15.286  72.353  1.00  0.00           C
ATOM   9553 3C31 POPE  149       8.891  15.406  70.843  1.00  0.00           C
ATOM   9556 4C31 POPE  149       9.691  14.436  69.973  1.00  0.00           C
ATOM   9559 5C31 POPE  149       9.461  14.656  68.473  1.00  0.00           C
ATOM   9562 6C31 POPE  149      10.311  13.756  67.593  1.00  0.00           C
ATOM   9566  NH3 POPE  150      87.881  76.576  86.273  1.00  0.00           N
ATOM   9570  C12 POPE  150      87.931  76.946  87.733  1.00  0.00           C
ATOM   9573  C11 POPE  150      86.951  76.086  88.543  1.00  0.00           C
ATOM   9576  P   POPE  150      88.191  73.836  89.143  1.00  0.00           P
ATOM   9577  O13 POPE  150      89.331  74.696  89.543  1.00  0.00           O
ATOM   9578  O14 POPE  150      87.511  73.166  90.273  1.00  0.00           O
ATOM   9579  O11 POPE  150      88.621  72.736  88.083  1.00  0.00           O
ATOM   9580  O12 POPE  150      87.151  74.686  88.323  1.00  0.00           O
ATOM   9581  C1  POPE  150      87.581  72.096  87.333  1.00  0.00           C
ATOM   9584  C2  POPE  150      88.191  71.156  86.263  1.00  0.00           C
ATOM   9586  O21 POPE  150      87.251  70.896  85.193  1.00  0.00           O
ATOM   9587  C21 POPE  150      86.321  69.976  85.383  1.00  0.00           C
ATOM   9588  O22 POPE  150      85.961  69.496  86.443  1.00  0.00           O
ATOM   9589  C22 POPE  150      85.601  69.696  84.063  1.00  0.00           C
ATOM   9592  C3  POPE  150      88.811  69.856  86.863  1.00  0.00           C
ATOM   9595  O31 POPE  150      88.951  68.856  85.823  1.00  0.00           O
ATOM   9596  C31 POPE  150      90.121  68.776  85.223  1.00  0.00           C
ATOM   9597  O32 POPE  150      91.171  69.266  85.613  1.00  0.00           O
ATOM   9598  C32 POPE  150      89.941  68.066  83.893  1.00  0.00           C
ATOM   9601  C23 POPE  150      85.501  68.196  83.683  1.00  0.00           C
ATOM   9604  C24 POPE  150      85.061  68.036  82.223  1.00  0.00           C
ATOM   9607  C25 POPE  150      85.171  66.596  81.693  1.00  0.00           C
ATOM   9610  C26 POPE  150      84.931  66.526  80.173  1.00  0.00           C
ATOM   9613  C27 POPE  150      85.751  65.416  79.493  1.00  0.00           C
ATOM   9616  C28 POPE  150      85.671  65.426  77.953  1.00  0.00           C
ATOM   9619  C29 POPE  150      86.241  66.686  77.343  1.00  0.00           C
ATOM   9621 0C21 POPE  150      86.251  66.996  76.033  1.00  0.00           C
ATOM   9623 1C21 POPE  150      85.691  66.156  74.903  1.00  0.00           C
ATOM   9626 2C21 POPE  150      84.721  66.936  74.003  1.00  0.00           C
ATOM   9629 3C21 POPE  150      83.321  67.136  74.603  1.00  0.00           C
ATOM   9632 4C21 POPE  150      82.431  68.006  73.713  1.00  0.00           C
ATOM   9635 5C21 POPE  150      81.011  68.196  74.243  1.00  0.00           C
ATOM   9638 6C21 POPE  150      80.001  67.236  73.613  1.00  0.00           C
ATOM   9641 7C21 POPE  150      78.551  67.596  73.943  1.00  0.00           C
ATOM   9644 8C21 POPE  150      77.551  66.686  73.243  1.00  0.00           C
ATOM   9648  C33 POPE  150      91.191  67.256  83.513  1.00  0.00           C
ATOM   9651  C34 POPE  150      90.941  66.306  82.333  1.00  0.00           C
ATOM   9654  C35 POPE  150      90.601  67.016  81.023  1.00  0.00           C
ATOM   9657  C36 POPE  150      90.511  66.006  79.873  1.00  0.00           C
ATOM   9660  C37 POPE  150      90.261  66.656  78.513  1.00  0.00           C
ATOM   9663  C38 POPE  150      90.641  65.726  77.343  1.00  0.00           C
ATOM   9666  C39 POPE  150      92.161  65.636  77.123  1.00  0.00           C
ATOM   9669 0C31 POPE  150      92.551  64.626  76.033  1.00  0.00           C
ATOM   9672 1C31 POPE  150      94.031  64.726  75.663  1.00  0.00           C
ATOM   9675 2C31 POPE  150      94.391  63.926  74.403  1.00  0.00           C
ATOM   9678 3C31 POPE  150      95.841  64.146  73.953  1.00  0.00           C
ATOM   9681 4C31 POPE  150      96.871  63.376  74.803  1.00  0.00           C
ATOM   9684 5C31 POPE  150      98.321  63.636  74.353  1.00  0.00           C
ATOM   9687 6C31 POPE  150      99.341  62.756  75.083  1.00  0.00           C
ATOM   9691  NH3 POPE  151      10.681  99.976  36.143  1.00  0.00           N
ATOM   9695  C12 POPE  151       9.791 100.806  37.023  1.00  0.00           C
ATOM   9698  C11 POPE  151       8.411 100.156  37.153  1.00  0.00           C
ATOM   9701  P   POPE  151       6.631 101.776  36.083  1.00  0.00           P
ATOM   9702  O13 POPE  151       7.431 103.016  36.043  1.00  0.00           O
ATOM   9703  O14 POPE  151       5.681 101.616  34.973  1.00  0.00           O
ATOM   9704  O11 POPE  151       5.861 101.636  37.483  1.00  0.00           O
ATOM   9705  O12 POPE  151       7.621 100.546  36.043  1.00  0.00           O
ATOM   9706  C1  POPE  151       6.181 102.486  38.593  1.00  0.00           C
ATOM   9709  C2  POPE  151       5.531 101.926  39.883  1.00  0.00           C
ATOM   9711  O21 POPE  151       5.431 102.946  40.903  1.00  0.00           O
ATOM   9712  C21 POPE  151       6.341 103.016  41.863  1.00  0.00           C
ATOM   9713  O22 POPE  151       7.461 102.536  41.843  1.00  0.00           O
ATOM   9714  C22 POPE  151       5.691 103.716  43.053  1.00  0.00           C
ATOM   9717  C3  POPE  151       6.131 100.546  40.313  1.00  0.00           C
ATOM   9720  O31 POPE  151       5.571 100.116  41.563  1.00  0.00           O
ATOM   9721  C31 POPE  151       6.211  99.086  42.103  1.00  0.00           C
ATOM   9722  O32 POPE  151       7.111  98.456  41.573  1.00  0.00           O
ATOM   9723  C32 POPE  151       5.681  98.836  43.513  1.00  0.00           C
ATOM   9726  C23 POPE  151       6.531 103.766  44.353  1.00  0.00           C
ATOM   9729  C24 POPE  151       5.641 103.956  45.593  1.00  0.00           C
ATOM   9732  C25 POPE  151       6.431 104.106  46.913  1.00  0.00           C
ATOM   9735  C26 POPE  151       5.551 103.916  48.153  1.00  0.00           C
ATOM   9738  C27 POPE  151       6.261 104.166  49.503  1.00  0.00           C
ATOM   9741  C28 POPE  151       5.491 103.486  50.653  1.00  0.00           C
ATOM   9744  C29 POPE  151       5.571 104.186  51.993  1.00  0.00           C
ATOM   9746 0C21 POPE  151       6.301 103.816  53.063  1.00  0.00           C
ATOM   9748 1C21 POPE  151       7.271 102.666  53.163  1.00  0.00           C
ATOM   9751 2C21 POPE  151       8.701 103.206  53.043  1.00  0.00           C
ATOM   9754 3C21 POPE  151       9.771 102.206  53.513  1.00  0.00           C
ATOM   9757 4C21 POPE  151      11.191 102.756  53.333  1.00  0.00           C
ATOM   9760 5C21 POPE  151      12.271 101.856  53.963  1.00  0.00           C
ATOM   9763 6C21 POPE  151      12.421 102.016  55.483  1.00  0.00           C
ATOM   9766 7C21 POPE  151      13.111 103.326  55.883  1.00  0.00           C
ATOM   9769 8C21 POPE  151      13.271 103.496  57.403  1.00  0.00           C
ATOM   9773  C33 POPE  151       6.841  98.836  44.533  1.00  0.00           C
ATOM   9776  C34 POPE  151       6.441  98.166  45.843  1.00  0.00           C
ATOM   9779  C35 POPE  151       7.591  98.196  46.863  1.00  0.00           C
ATOM   9782  C36 POPE  151       7.871  99.516  47.603  1.00  0.00           C
ATOM   9785  C37 POPE  151       9.011  99.416  48.623  1.00  0.00           C
ATOM   9788  C38 POPE  151       9.141 100.686  49.483  1.00  0.00           C
ATOM   9791  C39 POPE  151       9.811 101.866  48.773  1.00  0.00           C
ATOM   9794 0C31 POPE  151      11.291 101.596  48.463  1.00  0.00           C
ATOM   9797 1C31 POPE  151      12.041 102.836  47.963  1.00  0.00           C
ATOM   9800 2C31 POPE  151      13.551 102.666  48.103  1.00  0.00           C
ATOM   9803 3C31 POPE  151      14.331 103.946  47.773  1.00  0.00           C
ATOM   9806 4C31 POPE  151      14.641 104.106  46.283  1.00  0.00           C
ATOM   9809 5C31 POPE  151      15.491 105.356  46.023  1.00  0.00           C
ATOM   9812 6C31 POPE  151      16.491 105.186  44.893  1.00  0.00           C
ATOM   9816  NH3 POPE  152      -0.741  99.726  85.113  1.00  0.00           N
ATOM   9820  C12 POPE  152      -0.521 101.216  85.283  1.00  0.00           C
ATOM   9823  C11 POPE  152       0.669 101.556  86.203  1.00  0.00           C
ATOM   9826  P   POPE  152       1.941 103.916  86.113  1.00  0.00           P
ATOM   9827  O13 POPE  152       1.689 105.246  86.703  1.00  0.00           O
ATOM   9828  O14 POPE  152       3.231 103.286  86.473  1.00  0.00           O
ATOM   9829  O11 POPE  152       1.971 104.026  84.533  1.00  0.00           O
ATOM   9830  O12 POPE  152       0.739 102.966  86.443  1.00  0.00           O
ATOM   9831  C1  POPE  152       1.079 104.946  83.883  1.00  0.00           C
ATOM   9834  C2  POPE  152       1.269 104.836  82.353  1.00  0.00           C
ATOM   9836  O21 POPE  152       0.519 105.826  81.603  1.00  0.00           O
ATOM   9837  C21 POPE  152      -0.781 105.596  81.453  1.00  0.00           C
ATOM   9838  O22 POPE  152      -1.481 104.946  82.213  1.00  0.00           O
ATOM   9839  C22 POPE  152      -1.251 106.056  80.083  1.00  0.00           C
ATOM   9842  C3  POPE  152       1.049 103.366  81.863  1.00  0.00           C
ATOM   9845  O31 POPE  152       1.569 103.186  80.523  1.00  0.00           O
ATOM   9846  C31 POPE  152       2.851 102.846  80.503  1.00  0.00           C
ATOM   9847  O32 POPE  152       3.531 102.586  81.483  1.00  0.00           O
ATOM   9848  C32 POPE  152       3.361 103.036  79.063  1.00  0.00           C
ATOM   9851  C23 POPE  152      -1.441 104.816  79.173  1.00  0.00           C
ATOM   9854  C24 POPE  152      -2.391 105.026  77.983  1.00  0.00           C
ATOM   9857  C25 POPE  152      -1.951 106.116  77.013  1.00  0.00           C
ATOM   9860  C26 POPE  152      -2.711 106.016  75.673  1.00  0.00           C
ATOM   9863  C27 POPE  152      -2.251 107.026  74.623  1.00  0.00           C
ATOM   9866  C28 POPE  152      -2.491 106.566  73.173  1.00  0.00           C
ATOM   9869  C29 POPE  152      -3.951 106.476  72.793  1.00  0.00           C
ATOM   9871 0C21 POPE  152      -4.511 106.896  71.643  1.00  0.00           C
ATOM   9873 1C21 POPE  152      -3.771 107.506  70.473  1.00  0.00           C
ATOM   9876 2C21 POPE  152      -3.661 109.036  70.523  1.00  0.00           C
ATOM   9879 3C21 POPE  152      -4.991 109.786  70.373  1.00  0.00           C
ATOM   9882 4C21 POPE  152      -4.791 111.306  70.423  1.00  0.00           C
ATOM   9885 5C21 POPE  152      -6.081 112.116  70.663  1.00  0.00           C
ATOM   9888 6C21 POPE  152      -7.011 112.176  69.443  1.00  0.00           C
ATOM   9891 7C21 POPE  152      -8.291 112.966  69.763  1.00  0.00           C
ATOM   9894 8C21 POPE  152      -9.221 113.136  68.553  1.00  0.00           C
ATOM   9898  C33 POPE  152       3.891 101.786  78.323  1.00  0.00           C
ATOM   9901  C34 POPE  152       2.781 100.776  78.003  1.00  0.00           C
ATOM   9904  C35 POPE  152       3.121  99.786  76.873  1.00  0.00           C
ATOM   9907  C36 POPE  152       3.311 100.496  75.513  1.00  0.00           C
ATOM   9910  C37 POPE  152       3.211  99.576  74.293  1.00  0.00           C
ATOM   9913  C38 POPE  152       3.391 100.386  73.003  1.00  0.00           C
ATOM   9916  C39 POPE  152       3.121  99.636  71.693  1.00  0.00           C
ATOM   9919 0C31 POPE  152       3.341 100.526  70.453  1.00  0.00           C
ATOM   9922 1C31 POPE  152       4.831 100.686  70.113  1.00  0.00           C
ATOM   9925 2C31 POPE  152       5.191 101.996  69.403  1.00  0.00           C
ATOM   9928 3C31 POPE  152       4.781 102.056  67.923  1.00  0.00           C
ATOM   9931 4C31 POPE  152       5.791 101.326  67.033  1.00  0.00           C
ATOM   9934 5C31 POPE  152       5.401 101.326  65.553  1.00  0.00           C
ATOM   9937 6C31 POPE  152       6.331 100.446  64.713  1.00  0.00           C
ATOM   9941  NH3 POPE  153      43.481  25.516  84.123  1.00  0.00           N
ATOM   9945  C12 POPE  153      42.861  24.876  85.343  1.00  0.00           C
ATOM   9948  C11 POPE  153      43.011  25.816  86.543  1.00  0.00           C
ATOM   9951  P   POPE  153      41.111  27.626  86.373  1.00  0.00           P
ATOM   9952  O13 POPE  153      40.271  26.646  87.123  1.00  0.00           O
ATOM   9953  O14 POPE  153      41.131  28.996  86.913  1.00  0.00           O
ATOM   9954  O11 POPE  153      40.631  27.696  84.863  1.00  0.00           O
ATOM   9955  O12 POPE  153      42.591  27.126  86.203  1.00  0.00           O
ATOM   9956  C1  POPE  153      39.401  27.076  84.463  1.00  0.00           C
ATOM   9959  C2  POPE  153      38.931  27.516  83.033  1.00  0.00           C
ATOM   9961  O21 POPE  153      40.001  27.686  82.083  1.00  0.00           O
ATOM   9962  C21 POPE  153      40.861  26.716  81.913  1.00  0.00           C
ATOM   9963  O22 POPE  153      40.851  25.616  82.443  1.00  0.00           O
ATOM   9964  C22 POPE  153      41.921  27.156  80.913  1.00  0.00           C
ATOM   9967  C3  POPE  153      38.081  28.836  83.113  1.00  0.00           C
ATOM   9970  O31 POPE  153      37.741  29.346  81.793  1.00  0.00           O
ATOM   9971  C31 POPE  153      37.631  30.676  81.693  1.00  0.00           C
ATOM   9972  O32 POPE  153      37.621  31.456  82.633  1.00  0.00           O
ATOM   9973  C32 POPE  153      37.481  31.096  80.223  1.00  0.00           C
ATOM   9976  C23 POPE  153      41.471  26.916  79.453  1.00  0.00           C
ATOM   9979  C24 POPE  153      42.671  26.726  78.513  1.00  0.00           C
ATOM   9982  C25 POPE  153      42.661  27.676  77.313  1.00  0.00           C
ATOM   9985  C26 POPE  153      41.561  27.366  76.293  1.00  0.00           C
ATOM   9988  C27 POPE  153      41.671  28.246  75.043  1.00  0.00           C
ATOM   9991  C28 POPE  153      40.601  27.956  73.973  1.00  0.00           C
ATOM   9994  C29 POPE  153      40.801  26.606  73.323  1.00  0.00           C
ATOM   9996 0C21 POPE  153      40.811  26.336  72.003  1.00  0.00           C
ATOM   9998 1C21 POPE  153      40.621  27.296  70.863  1.00  0.00           C
ATOM  10001 2C21 POPE  153      41.811  27.226  69.893  1.00  0.00           C
ATOM  10004 3C21 POPE  153      41.631  28.066  68.613  1.00  0.00           C
ATOM  10007 4C21 POPE  153      42.671  27.696  67.553  1.00  0.00           C
ATOM  10010 5C21 POPE  153      42.551  28.486  66.253  1.00  0.00           C
ATOM  10013 6C21 POPE  153      43.391  27.846  65.143  1.00  0.00           C
ATOM  10016 7C21 POPE  153      43.261  28.536  63.783  1.00  0.00           C
ATOM  10019 8C21 POPE  153      43.951  27.746  62.673  1.00  0.00           C
ATOM  10023  C33 POPE  153      37.381  29.936  79.193  1.00  0.00           C
ATOM  10026  C34 POPE  153      36.941  30.446  77.813  1.00  0.00           C
ATOM  10029  C35 POPE  153      36.531  29.336  76.833  1.00  0.00           C
ATOM  10032  C36 POPE  153      36.621  29.796  75.383  1.00  0.00           C
ATOM  10035  C37 POPE  153      36.171  28.736  74.363  1.00  0.00           C
ATOM  10038  C38 POPE  153      36.201  29.256  72.913  1.00  0.00           C
ATOM  10041  C39 POPE  153      37.611  29.576  72.403  1.00  0.00           C
ATOM  10044 0C31 POPE  153      37.611  30.526  71.193  1.00  0.00           C
ATOM  10047 1C31 POPE  153      39.041  30.866  70.753  1.00  0.00           C
ATOM  10050 2C31 POPE  153      39.141  32.116  69.873  1.00  0.00           C
ATOM  10053 3C31 POPE  153      40.611  32.536  69.683  1.00  0.00           C
ATOM  10056 4C31 POPE  153      40.771  33.846  68.893  1.00  0.00           C
ATOM  10059 5C31 POPE  153      42.181  34.426  68.983  1.00  0.00           C
ATOM  10062 6C31 POPE  153      42.331  35.756  68.253  1.00  0.00           C
ATOM  10066  NH3 POPE  154     122.541  67.566  45.023  1.00  0.00           N
ATOM  10070  C12 POPE  154     121.901  66.306  45.523  1.00  0.00           C
ATOM  10073  C11 POPE  154     121.201  66.536  46.883  1.00  0.00           C
ATOM  10076  P   POPE  154     120.171  68.916  47.263  1.00  0.00           P
ATOM  10077  O13 POPE  154     118.851  69.596  47.303  1.00  0.00           O
ATOM  10078  O14 POPE  154     121.251  69.506  46.423  1.00  0.00           O
ATOM  10079  O11 POPE  154     120.691  68.656  48.733  1.00  0.00           O
ATOM  10080  O12 POPE  154     120.061  67.406  46.763  1.00  0.00           O
ATOM  10081  C1  POPE  154     121.311  69.636  49.563  1.00  0.00           C
ATOM  10084  C2  POPE  154     121.921  68.976  50.853  1.00  0.00           C
ATOM  10086  O21 POPE  154     122.091  69.946  51.903  1.00  0.00           O
ATOM  10087  C21 POPE  154     122.901  70.956  51.683  1.00  0.00           C
ATOM  10088  O22 POPE  154     123.651  71.106  50.733  1.00  0.00           O
ATOM  10089  C22 POPE  154     122.551  72.076  52.673  1.00  0.00           C
ATOM  10092  C3  POPE  154     123.191  68.126  50.523  1.00  0.00           C
ATOM  10095  O31 POPE  154     123.901  67.556  51.643  1.00  0.00           O
ATOM  10096  C31 POPE  154     123.631  66.276  51.933  1.00  0.00           C
ATOM  10097  O32 POPE  154     122.641  65.666  51.583  1.00  0.00           O
ATOM  10098  C32 POPE  154     124.801  65.646  52.683  1.00  0.00           C
ATOM  10101  C23 POPE  154     123.751  72.746  53.383  1.00  0.00           C
ATOM  10104  C24 POPE  154     123.951  72.236  54.813  1.00  0.00           C
ATOM  10107  C25 POPE  154     125.051  72.996  55.543  1.00  0.00           C
ATOM  10110  C26 POPE  154     125.371  72.386  56.913  1.00  0.00           C
ATOM  10113  C27 POPE  154     126.461  73.176  57.663  1.00  0.00           C
ATOM  10116  C28 POPE  154     127.131  72.376  58.793  1.00  0.00           C
ATOM  10119  C29 POPE  154     126.191  71.986  59.913  1.00  0.00           C
ATOM  10121 0C21 POPE  154     126.261  72.416  61.183  1.00  0.00           C
ATOM  10123 1C21 POPE  154     127.241  73.426  61.723  1.00  0.00           C
ATOM  10126 2C21 POPE  154     126.771  74.016  63.063  1.00  0.00           C
ATOM  10129 3C21 POPE  154     127.591  75.236  63.513  1.00  0.00           C
ATOM  10132 4C21 POPE  154     127.001  75.926  64.753  1.00  0.00           C
ATOM  10135 5C21 POPE  154     125.691  76.676  64.473  1.00  0.00           C
ATOM  10138 6C21 POPE  154     124.901  77.016  65.743  1.00  0.00           C
ATOM  10141 7C21 POPE  154     123.471  77.466  65.433  1.00  0.00           C
ATOM  10144 8C21 POPE  154     122.591  77.536  66.673  1.00  0.00           C
ATOM  10148  C33 POPE  154     124.491  65.336  54.163  1.00  0.00           C
ATOM  10151  C34 POPE  154     125.701  64.706  54.883  1.00  0.00           C
ATOM  10154  C35 POPE  154     125.671  64.916  56.403  1.00  0.00           C
ATOM  10157  C36 POPE  154     124.451  64.306  57.093  1.00  0.00           C
ATOM  10160  C37 POPE  154     124.351  64.716  58.573  1.00  0.00           C
ATOM  10163  C38 POPE  154     122.991  64.396  59.203  1.00  0.00           C
ATOM  10166  C39 POPE  154     122.771  62.916  59.523  1.00  0.00           C
ATOM  10169 0C31 POPE  154     123.771  62.386  60.553  1.00  0.00           C
ATOM  10172 1C31 POPE  154     123.321  61.096  61.253  1.00  0.00           C
ATOM  10175 2C31 POPE  154     124.361  60.546  62.233  1.00  0.00           C
ATOM  10178 3C31 POPE  154     124.811  61.516  63.343  1.00  0.00           C
ATOM  10181 4C31 POPE  154     123.691  61.896  64.313  1.00  0.00           C
ATOM  10184 5C31 POPE  154     124.161  62.886  65.383  1.00  0.00           C
ATOM  10187 6C31 POPE  154     123.071  63.236  66.393  1.00  0.00           C
ATOM  10191  NH3 POPE  155      48.931  57.176  43.623  1.00  0.00           N
ATOM  10195  C12 POPE  155      49.741  57.656  42.453  1.00  0.00           C
ATOM  10198  C11 POPE  155      50.541  58.936  42.773  1.00  0.00           C
ATOM  10201  P   POPE  155      52.651  58.106  44.173  1.00  0.00           P
ATOM  10202  O13 POPE  155      53.081  56.716  43.953  1.00  0.00           O
ATOM  10203  O14 POPE  155      53.711  59.046  44.623  1.00  0.00           O
ATOM  10204  O11 POPE  155      51.471  58.136  45.263  1.00  0.00           O
ATOM  10205  O12 POPE  155      51.941  58.636  42.863  1.00  0.00           O
ATOM  10206  C1  POPE  155      51.821  58.466  46.623  1.00  0.00           C
ATOM  10209  C2  POPE  155      52.231  57.206  47.443  1.00  0.00           C
ATOM  10211  O21 POPE  155      51.871  57.346  48.833  1.00  0.00           O
ATOM  10212  C21 POPE  155      52.501  58.246  49.553  1.00  0.00           C
ATOM  10213  O22 POPE  155      53.251  59.116  49.143  1.00  0.00           O
ATOM  10214  C22 POPE  155      52.211  57.956  51.043  1.00  0.00           C
ATOM  10217  C3  POPE  155      53.721  56.796  47.283  1.00  0.00           C
ATOM  10220  O31 POPE  155      54.031  55.616  48.063  1.00  0.00           O
ATOM  10221  C31 POPE  155      55.331  55.486  48.293  1.00  0.00           C
ATOM  10222  O32 POPE  155      56.181  56.336  48.043  1.00  0.00           O
ATOM  10223  C32 POPE  155      55.631  54.076  48.793  1.00  0.00           C
ATOM  10226  C23 POPE  155      53.401  58.306  51.973  1.00  0.00           C
ATOM  10229  C24 POPE  155      53.481  57.446  53.243  1.00  0.00           C
ATOM  10232  C25 POPE  155      52.501  57.806  54.363  1.00  0.00           C
ATOM  10235  C26 POPE  155      53.041  58.826  55.383  1.00  0.00           C
ATOM  10238  C27 POPE  155      52.451  58.596  56.783  1.00  0.00           C
ATOM  10241  C28 POPE  155      53.101  59.446  57.893  1.00  0.00           C
ATOM  10244  C29 POPE  155      52.721  60.906  57.803  1.00  0.00           C
ATOM  10246 0C21 POPE  155      53.471  61.936  58.213  1.00  0.00           C
ATOM  10248 1C21 POPE  155      54.821  61.846  58.883  1.00  0.00           C
ATOM  10251 2C21 POPE  155      55.511  63.216  59.013  1.00  0.00           C
ATOM  10254 3C21 POPE  155      56.501  63.256  60.193  1.00  0.00           C
ATOM  10257 4C21 POPE  155      57.031  64.676  60.493  1.00  0.00           C
ATOM  10260 5C21 POPE  155      58.351  65.016  59.783  1.00  0.00           C
ATOM  10263 6C21 POPE  155      59.571  64.396  60.483  1.00  0.00           C
ATOM  10266 7C21 POPE  155      60.901  64.756  59.803  1.00  0.00           C
ATOM  10269 8C21 POPE  155      62.101  64.076  60.473  1.00  0.00           C
ATOM  10273  C33 POPE  155      56.491  54.076  50.073  1.00  0.00           C
ATOM  10276  C34 POPE  155      55.771  54.686  51.283  1.00  0.00           C
ATOM  10279  C35 POPE  155      54.461  53.966  51.653  1.00  0.00           C
ATOM  10282  C36 POPE  155      54.411  53.546  53.133  1.00  0.00           C
ATOM  10285  C37 POPE  155      53.101  52.836  53.493  1.00  0.00           C
ATOM  10288  C38 POPE  155      53.111  52.176  54.883  1.00  0.00           C
ATOM  10291  C39 POPE  155      53.701  53.066  55.993  1.00  0.00           C
ATOM  10294 0C31 POPE  155      53.441  52.486  57.393  1.00  0.00           C
ATOM  10297 1C31 POPE  155      54.001  53.346  58.523  1.00  0.00           C
ATOM  10300 2C31 POPE  155      53.721  52.766  59.903  1.00  0.00           C
ATOM  10303 3C31 POPE  155      54.241  53.666  61.033  1.00  0.00           C
ATOM  10306 4C31 POPE  155      53.811  53.176  62.423  1.00  0.00           C
ATOM  10309 5C31 POPE  155      54.261  54.106  63.553  1.00  0.00           C
ATOM  10312 6C31 POPE  155      53.751  53.676  64.933  1.00  0.00           C
ATOM  10316  NH3 POPE  156     112.871  83.176  42.143  1.00  0.00           N
ATOM  10320  C12 POPE  156     113.471  84.366  42.833  1.00  0.00           C
ATOM  10323  C11 POPE  156     114.061  85.386  41.833  1.00  0.00           C
ATOM  10326  P   POPE  156     114.591  87.896  41.513  1.00  0.00           P
ATOM  10327  O13 POPE  156     115.581  87.516  40.493  1.00  0.00           O
ATOM  10328  O14 POPE  156     113.271  88.356  41.033  1.00  0.00           O
ATOM  10329  O11 POPE  156     115.241  88.946  42.503  1.00  0.00           O
ATOM  10330  O12 POPE  156     114.361  86.646  42.463  1.00  0.00           O
ATOM  10331  C1  POPE  156     114.411  89.876  43.193  1.00  0.00           C
ATOM  10334  C2  POPE  156     115.161  90.476  44.413  1.00  0.00           C
ATOM  10336  O21 POPE  156     114.241  90.916  45.413  1.00  0.00           O
ATOM  10337  C21 POPE  156     113.491  91.976  45.163  1.00  0.00           C
ATOM  10338  O22 POPE  156     113.321  92.516  44.083  1.00  0.00           O
ATOM  10339  C22 POPE  156     112.941  92.426  46.503  1.00  0.00           C
ATOM  10342  C3  POPE  156     116.221  91.566  44.053  1.00  0.00           C
ATOM  10345  O31 POPE  156     116.831  92.076  45.263  1.00  0.00           O
ATOM  10346  C31 POPE  156     118.141  91.986  45.383  1.00  0.00           C
ATOM  10347  O32 POPE  156     118.931  91.706  44.493  1.00  0.00           O
ATOM  10348  C32 POPE  156     118.521  92.106  46.873  1.00  0.00           C
ATOM  10351  C23 POPE  156     111.841  93.486  46.393  1.00  0.00           C
ATOM  10354  C24 POPE  156     111.651  94.126  47.773  1.00  0.00           C
ATOM  10357  C25 POPE  156     110.501  95.136  47.853  1.00  0.00           C
ATOM  10360  C26 POPE  156     110.371  95.656  49.283  1.00  0.00           C
ATOM  10363  C27 POPE  156     109.321  96.746  49.463  1.00  0.00           C
ATOM  10366  C28 POPE  156     109.161  97.106  50.953  1.00  0.00           C
ATOM  10369  C29 POPE  156     108.261  98.296  51.153  1.00  0.00           C
ATOM  10371 0C21 POPE  156     108.371  99.216  52.133  1.00  0.00           C
ATOM  10373 1C21 POPE  156     109.411  99.226  53.233  1.00  0.00           C
ATOM  10376 2C21 POPE  156     110.011 100.626  53.453  1.00  0.00           C
ATOM  10379 3C21 POPE  156     109.031 101.696  53.973  1.00  0.00           C
ATOM  10382 4C21 POPE  156     108.171 101.326  55.193  1.00  0.00           C
ATOM  10385 5C21 POPE  156     108.941 101.186  56.513  1.00  0.00           C
ATOM  10388 6C21 POPE  156     109.561  99.806  56.743  1.00  0.00           C
ATOM  10391 7C21 POPE  156     110.181  99.636  58.123  1.00  0.00           C
ATOM  10394 8C21 POPE  156     110.891  98.286  58.273  1.00  0.00           C
ATOM  10398  C33 POPE  156     119.171  93.456  47.273  1.00  0.00           C
ATOM  10401  C34 POPE  156     119.971  93.346  48.573  1.00  0.00           C
ATOM  10404  C35 POPE  156     119.151  93.366  49.873  1.00  0.00           C
ATOM  10407  C36 POPE  156     119.921  92.716  51.023  1.00  0.00           C
ATOM  10410  C37 POPE  156     119.661  93.326  52.403  1.00  0.00           C
ATOM  10413  C38 POPE  156     120.551  92.676  53.473  1.00  0.00           C
ATOM  10416  C39 POPE  156     120.851  93.576  54.673  1.00  0.00           C
ATOM  10419 0C31 POPE  156     119.681  93.716  55.663  1.00  0.00           C
ATOM  10422 1C31 POPE  156     119.991  94.746  56.753  1.00  0.00           C
ATOM  10425 2C31 POPE  156     118.981  94.756  57.903  1.00  0.00           C
ATOM  10428 3C31 POPE  156     117.511  94.986  57.493  1.00  0.00           C
ATOM  10431 4C31 POPE  156     116.651  95.226  58.743  1.00  0.00           C
ATOM  10434 5C31 POPE  156     115.141  95.286  58.483  1.00  0.00           C
ATOM  10437 6C31 POPE  156     114.341  95.526  59.763  1.00  0.00           C
ATOM  10441  NH3 POPE  157       7.011  50.666  41.373  1.00  0.00           N
ATOM  10445  C12 POPE  157       7.601  51.776  40.563  1.00  0.00           C
ATOM  10448  C11 POPE  157       6.941  53.146  40.833  1.00  0.00           C
ATOM  10451  P   POPE  157       7.141  55.076  42.573  1.00  0.00           P
ATOM  10452  O13 POPE  157       8.251  55.866  41.973  1.00  0.00           O
ATOM  10453  O14 POPE  157       5.771  55.596  42.363  1.00  0.00           O
ATOM  10454  O11 POPE  157       7.381  54.956  44.143  1.00  0.00           O
ATOM  10455  O12 POPE  157       7.251  53.546  42.173  1.00  0.00           O
ATOM  10456  C1  POPE  157       6.591  55.786  45.033  1.00  0.00           C
ATOM  10459  C2  POPE  157       6.751  55.296  46.503  1.00  0.00           C
ATOM  10461  O21 POPE  157       5.921  56.016  47.443  1.00  0.00           O
ATOM  10462  C21 POPE  157       6.381  57.166  47.933  1.00  0.00           C
ATOM  10463  O22 POPE  157       7.121  57.936  47.343  1.00  0.00           O
ATOM  10464  C22 POPE  157       5.941  57.296  49.383  1.00  0.00           C
ATOM  10467  C3  POPE  157       8.241  55.226  46.933  1.00  0.00           C
ATOM  10470  O31 POPE  157       8.361  54.556  48.203  1.00  0.00           O
ATOM  10471  C31 POPE  157       9.481  53.846  48.353  1.00  0.00           C
ATOM  10472  O32 POPE  157      10.351  53.736  47.503  1.00  0.00           O
ATOM  10473  C32 POPE  157       9.481  53.166  49.713  1.00  0.00           C
ATOM  10476  C23 POPE  157       6.731  56.326  50.303  1.00  0.00           C
ATOM  10479  C24 POPE  157       6.651  56.706  51.783  1.00  0.00           C
ATOM  10482  C25 POPE  157       7.501  55.766  52.663  1.00  0.00           C
ATOM  10485  C26 POPE  157       7.521  56.166  54.143  1.00  0.00           C
ATOM  10488  C27 POPE  157       8.501  55.296  54.963  1.00  0.00           C
ATOM  10491  C28 POPE  157       8.491  55.616  56.463  1.00  0.00           C
ATOM  10494  C29 POPE  157       9.401  54.666  57.203  1.00  0.00           C
ATOM  10496 0C21 POPE  157      10.421  55.006  58.013  1.00  0.00           C
ATOM  10498 1C21 POPE  157      10.831  56.406  58.383  1.00  0.00           C
ATOM  10501 2C21 POPE  157      10.011  56.926  59.573  1.00  0.00           C
ATOM  10504 3C21 POPE  157      10.411  56.316  60.923  1.00  0.00           C
ATOM  10507 4C21 POPE  157       9.441  56.706  62.043  1.00  0.00           C
ATOM  10510 5C21 POPE  157       9.951  56.386  63.463  1.00  0.00           C
ATOM  10513 6C21 POPE  157      11.211  57.186  63.833  1.00  0.00           C
ATOM  10516 7C21 POPE  157      11.431  57.286  65.343  1.00  0.00           C
ATOM  10519 8C21 POPE  157      12.631  58.176  65.703  1.00  0.00           C
ATOM  10523  C33 POPE  157      10.641  53.646  50.603  1.00  0.00           C
ATOM  10526  C34 POPE  157      10.891  52.726  51.803  1.00  0.00           C
ATOM  10529  C35 POPE  157      11.321  53.496  53.063  1.00  0.00           C
ATOM  10532  C36 POPE  157      12.601  54.326  52.903  1.00  0.00           C
ATOM  10535  C37 POPE  157      12.971  55.036  54.213  1.00  0.00           C
ATOM  10538  C38 POPE  157      14.311  55.766  54.113  1.00  0.00           C
ATOM  10541  C39 POPE  157      14.551  56.746  55.273  1.00  0.00           C
ATOM  10544 0C31 POPE  157      15.911  57.436  55.123  1.00  0.00           C
ATOM  10547 1C31 POPE  157      16.121  58.626  56.073  1.00  0.00           C
ATOM  10550 2C31 POPE  157      17.501  59.276  55.883  1.00  0.00           C
ATOM  10553 3C31 POPE  157      17.511  60.806  56.053  1.00  0.00           C
ATOM  10556 4C31 POPE  157      17.211  61.286  57.473  1.00  0.00           C
ATOM  10559 5C31 POPE  157      17.461  62.796  57.603  1.00  0.00           C
ATOM  10562 6C31 POPE  157      17.151  63.346  59.003  1.00  0.00           C
ATOM  10566  NH3 POPE  158      80.831   9.116  46.413  1.00  0.00           N
ATOM  10570  C12 POPE  158      82.261   9.366  45.963  1.00  0.00           C
ATOM  10573  C11 POPE  158      83.021  10.276  46.953  1.00  0.00           C
ATOM  10576  P   POPE  158      85.211  11.576  47.493  1.00  0.00           P
ATOM  10577  O13 POPE  158      86.661  11.556  47.223  1.00  0.00           O
ATOM  10578  O14 POPE  158      84.501  12.856  47.223  1.00  0.00           O
ATOM  10579  O11 POPE  158      84.921  11.196  48.993  1.00  0.00           O
ATOM  10580  O12 POPE  158      84.421  10.476  46.633  1.00  0.00           O
ATOM  10581  C1  POPE  158      85.081  12.126  50.063  1.00  0.00           C
ATOM  10584  C2  POPE  158      86.311  11.736  50.893  1.00  0.00           C
ATOM  10586  O21 POPE  158      86.201  12.146  52.253  1.00  0.00           O
ATOM  10587  C21 POPE  158      85.741  11.336  53.233  1.00  0.00           C
ATOM  10588  O22 POPE  158      86.001  11.506  54.403  1.00  0.00           O
ATOM  10589  C22 POPE  158      84.771  10.236  52.753  1.00  0.00           C
ATOM  10592  C3  POPE  158      87.591  12.346  50.243  1.00  0.00           C
ATOM  10595  O31 POPE  158      88.701  12.426  51.153  1.00  0.00           O
ATOM  10596  C31 POPE  158      88.971  11.276  51.763  1.00  0.00           C
ATOM  10597  O32 POPE  158      88.691  10.176  51.333  1.00  0.00           O
ATOM  10598  C32 POPE  158      89.521  11.576  53.133  1.00  0.00           C
ATOM  10601  C23 POPE  158      84.141   9.426  53.923  1.00  0.00           C
ATOM  10604  C24 POPE  158      84.941   8.176  54.313  1.00  0.00           C
ATOM  10607  C25 POPE  158      86.181   8.436  55.183  1.00  0.00           C
ATOM  10610  C26 POPE  158      85.861   8.916  56.603  1.00  0.00           C
ATOM  10613  C27 POPE  158      87.111   8.886  57.503  1.00  0.00           C
ATOM  10616  C28 POPE  158      86.821   9.216  58.983  1.00  0.00           C
ATOM  10619  C29 POPE  158      88.121   9.316  59.743  1.00  0.00           C
ATOM  10621 0C21 POPE  158      88.391   8.856  60.973  1.00  0.00           C
ATOM  10623 1C21 POPE  158      87.441   8.186  61.933  1.00  0.00           C
ATOM  10626 2C21 POPE  158      87.431   8.876  63.323  1.00  0.00           C
ATOM  10629 3C21 POPE  158      88.791   8.876  64.033  1.00  0.00           C
ATOM  10632 4C21 POPE  158      88.731   9.546  65.423  1.00  0.00           C
ATOM  10635 5C21 POPE  158      90.111   9.696  66.073  1.00  0.00           C
ATOM  10638 6C21 POPE  158      90.071  10.606  67.313  1.00  0.00           C
ATOM  10641 7C21 POPE  158      91.451  10.836  67.933  1.00  0.00           C
ATOM  10644 8C21 POPE  158      91.931   9.686  68.823  1.00  0.00           C
ATOM  10648  C33 POPE  158      90.231  10.366  53.763  1.00  0.00           C
ATOM  10651  C34 POPE  158      90.541  10.686  55.223  1.00  0.00           C
ATOM  10654  C35 POPE  158      91.711   9.926  55.833  1.00  0.00           C
ATOM  10657  C36 POPE  158      91.551   8.396  55.853  1.00  0.00           C
ATOM  10660  C37 POPE  158      92.541   7.776  56.833  1.00  0.00           C
ATOM  10663  C38 POPE  158      92.741   6.256  56.673  1.00  0.00           C
ATOM  10666  C39 POPE  158      93.841   5.776  57.643  1.00  0.00           C
ATOM  10669 0C31 POPE  158      94.351   4.366  57.363  1.00  0.00           C
ATOM  10672 1C31 POPE  158      95.621   4.076  58.183  1.00  0.00           C
ATOM  10675 2C31 POPE  158      96.031   2.596  58.193  1.00  0.00           C
ATOM  10678 3C31 POPE  158      97.251   2.356  59.093  1.00  0.00           C
ATOM  10681 4C31 POPE  158      97.481   0.876  59.393  1.00  0.00           C
ATOM  10684 5C31 POPE  158      98.731   0.624  60.243  1.00  0.00           C
ATOM  10687 6C31 POPE  158      98.891  -0.836  60.653  1.00  0.00           C
ATOM  10691  NH3 POPE  159      74.391  15.576  89.073  1.00  0.00           N
ATOM  10695  C12 POPE  159      74.301  15.626  90.563  1.00  0.00           C
ATOM  10698  C11 POPE  159      73.061  16.406  91.043  1.00  0.00           C
ATOM  10701  P   POPE  159      72.081  18.406  89.623  1.00  0.00           P
ATOM  10702  O13 POPE  159      71.801  17.416  88.563  1.00  0.00           O
ATOM  10703  O14 POPE  159      70.961  18.906  90.443  1.00  0.00           O
ATOM  10704  O11 POPE  159      72.951  19.606  89.043  1.00  0.00           O
ATOM  10705  O12 POPE  159      73.121  17.756  90.593  1.00  0.00           O
ATOM  10706  C1  POPE  159      74.081  19.326  88.213  1.00  0.00           C
ATOM  10709  C2  POPE  159      73.731  19.426  86.713  1.00  0.00           C
ATOM  10711  O21 POPE  159      74.871  18.976  85.953  1.00  0.00           O
ATOM  10712  C21 POPE  159      74.971  17.666  85.833  1.00  0.00           C
ATOM  10713  O22 POPE  159      74.251  16.836  86.363  1.00  0.00           O
ATOM  10714  C22 POPE  159      76.081  17.326  84.853  1.00  0.00           C
ATOM  10717  C3  POPE  159      73.381  20.876  86.283  1.00  0.00           C
ATOM  10720  O31 POPE  159      73.471  21.056  84.863  1.00  0.00           O
ATOM  10721  C31 POPE  159      72.391  21.386  84.143  1.00  0.00           C
ATOM  10722  O32 POPE  159      72.351  22.386  83.443  1.00  0.00           O
ATOM  10723  C32 POPE  159      71.331  20.286  84.153  1.00  0.00           C
ATOM  10726  C23 POPE  159      75.491  16.866  83.513  1.00  0.00           C
ATOM  10729  C24 POPE  159      75.061  18.036  82.603  1.00  0.00           C
ATOM  10732  C25 POPE  159      74.571  17.506  81.243  1.00  0.00           C
ATOM  10735  C26 POPE  159      74.221  18.586  80.203  1.00  0.00           C
ATOM  10738  C27 POPE  159      73.811  17.916  78.873  1.00  0.00           C
ATOM  10741  C28 POPE  159      73.361  18.896  77.773  1.00  0.00           C
ATOM  10744  C29 POPE  159      73.031  18.186  76.483  1.00  0.00           C
ATOM  10746 0C21 POPE  159      73.551  18.466  75.263  1.00  0.00           C
ATOM  10748 1C21 POPE  159      74.601  19.506  74.983  1.00  0.00           C
ATOM  10751 2C21 POPE  159      75.401  19.256  73.693  1.00  0.00           C
ATOM  10754 3C21 POPE  159      74.791  19.896  72.433  1.00  0.00           C
ATOM  10757 4C21 POPE  159      75.601  19.626  71.143  1.00  0.00           C
ATOM  10760 5C21 POPE  159      76.991  20.286  71.093  1.00  0.00           C
ATOM  10763 6C21 POPE  159      76.951  21.786  70.733  1.00  0.00           C
ATOM  10766 7C21 POPE  159      78.321  22.466  70.913  1.00  0.00           C
ATOM  10769 8C21 POPE  159      78.291  23.976  70.673  1.00  0.00           C
ATOM  10773  C33 POPE  159      70.781  20.006  82.733  1.00  0.00           C
ATOM  10776  C34 POPE  159      69.691  18.936  82.763  1.00  0.00           C
ATOM  10779  C35 POPE  159      68.911  18.756  81.453  1.00  0.00           C
ATOM  10782  C36 POPE  159      69.731  18.296  80.233  1.00  0.00           C
ATOM  10785  C37 POPE  159      68.811  18.006  79.033  1.00  0.00           C
ATOM  10788  C38 POPE  159      69.501  18.106  77.663  1.00  0.00           C
ATOM  10791  C39 POPE  159      68.501  17.966  76.503  1.00  0.00           C
ATOM  10794 0C31 POPE  159      69.021  18.556  75.183  1.00  0.00           C
ATOM  10797 1C31 POPE  159      67.961  18.556  74.073  1.00  0.00           C
ATOM  10800 2C31 POPE  159      68.401  19.316  72.813  1.00  0.00           C
ATOM  10803 3C31 POPE  159      67.281  19.426  71.773  1.00  0.00           C
ATOM  10806 4C31 POPE  159      67.651  20.336  70.593  1.00  0.00           C
ATOM  10809 5C31 POPE  159      66.421  20.956  69.913  1.00  0.00           C
ATOM  10812 6C31 POPE  159      66.771  21.996  68.843  1.00  0.00           C
ATOM  10816  NH3 POPE  160      95.891 116.826  86.783  1.00  0.00           N
ATOM  10820  C12 POPE  160      96.161 117.076  88.243  1.00  0.00           C
ATOM  10823  C11 POPE  160      97.271 116.166  88.813  1.00  0.00           C
ATOM  10826  P   POPE  160      96.191 113.846  88.353  1.00  0.00           P
ATOM  10827  O13 POPE  160      96.741 112.536  88.783  1.00  0.00           O
ATOM  10828  O14 POPE  160      95.131 114.446  89.173  1.00  0.00           O
ATOM  10829  O11 POPE  160      95.691 113.706  86.853  1.00  0.00           O
ATOM  10830  O12 POPE  160      97.391 114.876  88.183  1.00  0.00           O
ATOM  10831  C1  POPE  160      95.081 112.416  86.563  1.00  0.00           C
ATOM  10834  C2  POPE  160      94.231 112.436  85.273  1.00  0.00           C
ATOM  10836  O21 POPE  160      95.021 112.906  84.163  1.00  0.00           O
ATOM  10837  C21 POPE  160      95.721 111.956  83.573  1.00  0.00           C
ATOM  10838  O22 POPE  160      95.811 110.796  83.963  1.00  0.00           O
ATOM  10839  C22 POPE  160      96.441 112.536  82.373  1.00  0.00           C
ATOM  10842  C3  POPE  160      92.991 113.356  85.423  1.00  0.00           C
ATOM  10845  O31 POPE  160      92.421 113.746  84.153  1.00  0.00           O
ATOM  10846  C31 POPE  160      91.711 112.806  83.543  1.00  0.00           C
ATOM  10847  O32 POPE  160      91.381 111.736  84.023  1.00  0.00           O
ATOM  10848  C32 POPE  160      91.441 113.296  82.123  1.00  0.00           C
ATOM  10851  C23 POPE  160      97.251 111.466  81.623  1.00  0.00           C
ATOM  10854  C24 POPE  160      97.801 111.976  80.283  1.00  0.00           C
ATOM  10857  C25 POPE  160      96.711 112.426  79.303  1.00  0.00           C
ATOM  10860  C26 POPE  160      96.871 111.836  77.903  1.00  0.00           C
ATOM  10863  C27 POPE  160      95.801 112.366  76.933  1.00  0.00           C
ATOM  10866  C28 POPE  160      95.661 111.566  75.623  1.00  0.00           C
ATOM  10869  C29 POPE  160      96.991 111.306  74.963  1.00  0.00           C
ATOM  10871 0C21 POPE  160      97.471 111.876  73.843  1.00  0.00           C
ATOM  10873 1C21 POPE  160      96.831 112.936  72.983  1.00  0.00           C
ATOM  10876 2C21 POPE  160      97.871 113.506  71.983  1.00  0.00           C
ATOM  10879 3C21 POPE  160      99.011 114.286  72.663  1.00  0.00           C
ATOM  10882 4C21 POPE  160     100.271 114.456  71.793  1.00  0.00           C
ATOM  10885 5C21 POPE  160     100.041 115.276  70.513  1.00  0.00           C
ATOM  10888 6C21 POPE  160     101.351 115.776  69.903  1.00  0.00           C
ATOM  10891 7C21 POPE  160     101.171 116.406  68.513  1.00  0.00           C
ATOM  10894 8C21 POPE  160     102.431 117.086  67.993  1.00  0.00           C
ATOM  10898  C33 POPE  160      90.371 112.456  81.383  1.00  0.00           C
ATOM  10901  C34 POPE  160      89.951 113.046  80.033  1.00  0.00           C
ATOM  10904  C35 POPE  160      90.391 112.146  78.873  1.00  0.00           C
ATOM  10907  C36 POPE  160      89.681 112.476  77.563  1.00  0.00           C
ATOM  10910  C37 POPE  160      89.971 111.456  76.443  1.00  0.00           C
ATOM  10913  C38 POPE  160      89.101 111.696  75.203  1.00  0.00           C
ATOM  10916  C39 POPE  160      89.831 112.426  74.063  1.00  0.00           C
ATOM  10919 0C31 POPE  160      90.651 111.466  73.183  1.00  0.00           C
ATOM  10922 1C31 POPE  160      91.101 112.096  71.853  1.00  0.00           C
ATOM  10925 2C31 POPE  160      91.921 111.106  71.003  1.00  0.00           C
ATOM  10928 3C31 POPE  160      92.231 111.586  69.583  1.00  0.00           C
ATOM  10931 4C31 POPE  160      93.281 112.716  69.543  1.00  0.00           C
ATOM  10934 5C31 POPE  160      93.681 113.086  68.113  1.00  0.00           C
ATOM  10937 6C31 POPE  160      94.741 114.186  68.063  1.00  0.00           C
ATOM  10941  NH3 POPE  161       6.271 128.936  81.913  1.00  0.00           N
ATOM  10945  C12 POPE  161       6.061 129.918  83.023  1.00  0.00           C
ATOM  10948  C11 POPE  161       5.481 129.216  84.263  1.00  0.00           C
ATOM  10951  P   POPE  161       2.841 128.966  84.373  1.00  0.00           P
ATOM  10952  O13 POPE  161       2.951 129.536  85.743  1.00  0.00           O
ATOM  10953  O14 POPE  161       1.951 127.806  84.203  1.00  0.00           O
ATOM  10954  O11 POPE  161       2.491 130.068  83.283  1.00  0.00           O
ATOM  10955  O12 POPE  161       4.281 128.536  83.953  1.00  0.00           O
ATOM  10956  C1  POPE  161       1.729 129.666  82.123  1.00  0.00           C
ATOM  10959  C2  POPE  161       2.001 130.568  80.893  1.00  0.00           C
ATOM  10961  O21 POPE  161       0.969 130.378  79.903  1.00  0.00           O
ATOM  10962  C21 POPE  161       1.109 131.198  78.873  1.00  0.00           C
ATOM  10963  O22 POPE  161       1.829 132.188  78.873  1.00  0.00           O
ATOM  10964  C22 POPE  161       0.279 130.718  77.693  1.00  0.00           C
ATOM  10967  C3  POPE  161       3.451 130.338  80.323  1.00  0.00           C
ATOM  10970  O31 POPE  161       3.451 129.516  79.133  1.00  0.00           O
ATOM  10971  C31 POPE  161       4.661 129.246  78.653  1.00  0.00           C
ATOM  10972  O32 POPE  161       5.701 129.666  79.123  1.00  0.00           O
ATOM  10973  C32 POPE  161       4.501 128.396  77.383  1.00  0.00           C
ATOM  10976  C23 POPE  161       0.859 131.238  76.353  1.00  0.00           C
ATOM  10979  C24 POPE  161       0.639 132.738  76.113  1.00  0.00           C
ATOM  10982  C25 POPE  161      -0.831 133.088  75.863  1.00  0.00           C
ATOM  10985  C26 POPE  161      -1.161 133.068  74.363  1.00  0.00           C
ATOM  10988  C27 POPE  161      -2.661 133.148  74.113  1.00  0.00           C
ATOM  10991  C28 POPE  161      -2.971 133.248  72.623  1.00  0.00           C
ATOM  10994  C29 POPE  161      -4.451 133.158  72.383  1.00  0.00           C
ATOM  10996 0C21 POPE  161      -5.111 132.208  71.693  1.00  0.00           C
ATOM  10998 1C21 POPE  161      -4.511 130.998  71.023  1.00  0.00           C
ATOM  11001 2C21 POPE  161      -5.341 129.748  71.343  1.00  0.00           C
ATOM  11004 3C21 POPE  161      -4.801 128.496  70.643  1.00  0.00           C
ATOM  11007 4C21 POPE  161      -5.661 127.266  70.973  1.00  0.00           C
ATOM  11010 5C21 POPE  161      -5.351 126.066  70.073  1.00  0.00           C
ATOM  11013 6C21 POPE  161      -6.301 124.896  70.333  1.00  0.00           C
ATOM  11016 7C21 POPE  161      -6.171 123.806  69.273  1.00  0.00           C
ATOM  11019 8C21 POPE  161      -7.061 122.586  69.543  1.00  0.00           C
ATOM  11023  C33 POPE  161       5.691 128.516  76.403  1.00  0.00           C
ATOM  11026  C34 POPE  161       5.671 127.516  75.233  1.00  0.00           C
ATOM  11029  C35 POPE  161       4.331 127.166  74.543  1.00  0.00           C
ATOM  11032  C36 POPE  161       4.541 126.176  73.373  1.00  0.00           C
ATOM  11035  C37 POPE  161       3.241 125.786  72.643  1.00  0.00           C
ATOM  11038  C38 POPE  161       3.491 124.856  71.443  1.00  0.00           C
ATOM  11041  C39 POPE  161       3.801 125.586  70.123  1.00  0.00           C
ATOM  11044 0C31 POPE  161       4.031 124.596  68.973  1.00  0.00           C
ATOM  11047 1C31 POPE  161       3.971 125.216  67.573  1.00  0.00           C
ATOM  11050 2C31 POPE  161       4.131 124.156  66.473  1.00  0.00           C
ATOM  11053 3C31 POPE  161       3.661 124.596  65.083  1.00  0.00           C
ATOM  11056 4C31 POPE  161       4.411 125.796  64.493  1.00  0.00           C
ATOM  11059 5C31 POPE  161       3.881 126.156  63.103  1.00  0.00           C
ATOM  11062 6C31 POPE  161       4.561 127.386  62.493  1.00  0.00           C
ATOM  11066  NH3 POPE  162      21.491  97.256  32.863  1.00  0.00           N
ATOM  11070  C12 POPE  162      22.031  95.856  32.743  1.00  0.00           C
ATOM  11073  C11 POPE  162      20.901  94.826  32.933  1.00  0.00           C
ATOM  11076  P   POPE  162      22.521  92.686  32.783  1.00  0.00           P
ATOM  11077  O13 POPE  162      22.101  91.276  32.903  1.00  0.00           O
ATOM  11078  O14 POPE  162      23.511  93.006  31.743  1.00  0.00           O
ATOM  11079  O11 POPE  162      23.061  93.236  34.163  1.00  0.00           O
ATOM  11080  O12 POPE  162      21.231  93.526  32.483  1.00  0.00           O
ATOM  11081  C1  POPE  162      23.201  92.346  35.273  1.00  0.00           C
ATOM  11084  C2  POPE  162      21.991  92.496  36.223  1.00  0.00           C
ATOM  11086  O21 POPE  162      22.351  93.346  37.343  1.00  0.00           O
ATOM  11087  C21 POPE  162      23.071  92.736  38.273  1.00  0.00           C
ATOM  11088  O22 POPE  162      23.701  91.706  38.133  1.00  0.00           O
ATOM  11089  C22 POPE  162      22.981  93.526  39.573  1.00  0.00           C
ATOM  11092  C3  POPE  162      21.291  91.166  36.623  1.00  0.00           C
ATOM  11095  O31 POPE  162      20.351  91.396  37.703  1.00  0.00           O
ATOM  11096  C31 POPE  162      20.091  90.326  38.433  1.00  0.00           C
ATOM  11097  O32 POPE  162      20.551  89.216  38.223  1.00  0.00           O
ATOM  11098  C32 POPE  162      19.191  90.686  39.603  1.00  0.00           C
ATOM  11101  C23 POPE  162      24.131  93.146  40.523  1.00  0.00           C
ATOM  11104  C24 POPE  162      24.121  93.846  41.883  1.00  0.00           C
ATOM  11107  C25 POPE  162      25.241  93.316  42.783  1.00  0.00           C
ATOM  11110  C26 POPE  162      24.791  92.126  43.633  1.00  0.00           C
ATOM  11113  C27 POPE  162      25.891  91.456  44.473  1.00  0.00           C
ATOM  11116  C28 POPE  162      26.781  92.406  45.313  1.00  0.00           C
ATOM  11119  C29 POPE  162      28.021  92.866  44.583  1.00  0.00           C
ATOM  11121 0C21 POPE  162      29.301  92.516  44.833  1.00  0.00           C
ATOM  11123 1C21 POPE  162      29.811  91.566  45.893  1.00  0.00           C
ATOM  11126 2C21 POPE  162      30.431  92.276  47.103  1.00  0.00           C
ATOM  11129 3C21 POPE  162      29.411  92.886  48.063  1.00  0.00           C
ATOM  11132 4C21 POPE  162      30.081  93.816  49.073  1.00  0.00           C
ATOM  11135 5C21 POPE  162      29.391  93.886  50.443  1.00  0.00           C
ATOM  11138 6C21 POPE  162      29.661  92.646  51.313  1.00  0.00           C
ATOM  11141 7C21 POPE  162      29.401  92.936  52.803  1.00  0.00           C
ATOM  11144 8C21 POPE  162      29.701  91.756  53.723  1.00  0.00           C
ATOM  11148  C33 POPE  162      19.981  91.236  40.823  1.00  0.00           C
ATOM  11151  C34 POPE  162      19.581  90.516  42.123  1.00  0.00           C
ATOM  11154  C35 POPE  162      19.671  91.366  43.393  1.00  0.00           C
ATOM  11157  C36 POPE  162      20.981  91.306  44.183  1.00  0.00           C
ATOM  11160  C37 POPE  162      20.731  91.826  45.613  1.00  0.00           C
ATOM  11163  C38 POPE  162      21.951  91.916  46.543  1.00  0.00           C
ATOM  11166  C39 POPE  162      22.611  90.576  46.883  1.00  0.00           C
ATOM  11169 0C31 POPE  162      23.691  90.766  47.943  1.00  0.00           C
ATOM  11172 1C31 POPE  162      24.581  89.536  48.173  1.00  0.00           C
ATOM  11175 2C31 POPE  162      25.951  89.916  48.763  1.00  0.00           C
ATOM  11178 3C31 POPE  162      25.911  90.406  50.213  1.00  0.00           C
ATOM  11181 4C31 POPE  162      25.731  89.256  51.213  1.00  0.00           C
ATOM  11184 5C31 POPE  162      25.881  89.716  52.663  1.00  0.00           C
ATOM  11187 6C31 POPE  162      25.911  88.556  53.663  1.00  0.00           C
ATOM  11191  NH3 POPE  163      26.951  40.946  88.933  1.00  0.00           N
ATOM  11195  C12 POPE  163      25.531  41.296  88.573  1.00  0.00           C
ATOM  11198  C11 POPE  163      24.571  40.846  89.683  1.00  0.00           C
ATOM  11201  P   POPE  163      22.231  41.746  88.983  1.00  0.00           P
ATOM  11202  O13 POPE  163      20.901  41.116  88.773  1.00  0.00           O
ATOM  11203  O14 POPE  163      22.401  42.666  90.123  1.00  0.00           O
ATOM  11204  O11 POPE  163      22.741  42.446  87.653  1.00  0.00           O
ATOM  11205  O12 POPE  163      23.281  40.596  89.123  1.00  0.00           O
ATOM  11206  C1  POPE  163      22.511  41.886  86.363  1.00  0.00           C
ATOM  11209  C2  POPE  163      21.221  42.506  85.753  1.00  0.00           C
ATOM  11211  O21 POPE  163      20.711  41.786  84.623  1.00  0.00           O
ATOM  11212  C21 POPE  163      20.051  40.656  84.883  1.00  0.00           C
ATOM  11213  O22 POPE  163      20.321  39.846  85.763  1.00  0.00           O
ATOM  11214  C22 POPE  163      18.791  40.606  84.003  1.00  0.00           C
ATOM  11217  C3  POPE  163      21.441  44.006  85.353  1.00  0.00           C
ATOM  11220  O31 POPE  163      20.521  44.406  84.283  1.00  0.00           O
ATOM  11221  C31 POPE  163      21.051  44.356  83.063  1.00  0.00           C
ATOM  11222  O32 POPE  163      22.221  44.176  82.803  1.00  0.00           O
ATOM  11223  C32 POPE  163      19.951  44.446  81.993  1.00  0.00           C
ATOM  11226  C23 POPE  163      18.901  39.726  82.743  1.00  0.00           C
ATOM  11229  C24 POPE  163      17.581  39.736  81.963  1.00  0.00           C
ATOM  11232  C25 POPE  163      17.531  38.796  80.753  1.00  0.00           C
ATOM  11235  C26 POPE  163      16.211  38.916  79.983  1.00  0.00           C
ATOM  11238  C27 POPE  163      16.001  37.806  78.933  1.00  0.00           C
ATOM  11241  C28 POPE  163      14.691  37.976  78.143  1.00  0.00           C
ATOM  11244  C29 POPE  163      14.191  36.666  77.573  1.00  0.00           C
ATOM  11246 0C21 POPE  163      14.261  36.246  76.303  1.00  0.00           C
ATOM  11248 1C21 POPE  163      14.921  36.946  75.133  1.00  0.00           C
ATOM  11251 2C21 POPE  163      15.791  35.946  74.363  1.00  0.00           C
ATOM  11254 3C21 POPE  163      16.301  36.466  73.013  1.00  0.00           C
ATOM  11257 4C21 POPE  163      16.911  35.366  72.143  1.00  0.00           C
ATOM  11260 5C21 POPE  163      17.151  35.846  70.713  1.00  0.00           C
ATOM  11263 6C21 POPE  163      17.611  34.756  69.743  1.00  0.00           C
ATOM  11266 7C21 POPE  163      17.621  35.266  68.293  1.00  0.00           C
ATOM  11269 8C21 POPE  163      18.131  34.246  67.273  1.00  0.00           C
ATOM  11273  C33 POPE  163      20.531  44.986  80.663  1.00  0.00           C
ATOM  11276  C34 POPE  163      19.561  44.986  79.473  1.00  0.00           C
ATOM  11279  C35 POPE  163      20.181  45.676  78.253  1.00  0.00           C
ATOM  11282  C36 POPE  163      19.281  45.776  77.013  1.00  0.00           C
ATOM  11285  C37 POPE  163      19.751  46.926  76.103  1.00  0.00           C
ATOM  11288  C38 POPE  163      19.121  46.966  74.713  1.00  0.00           C
ATOM  11291  C39 POPE  163      19.611  48.186  73.923  1.00  0.00           C
ATOM  11294 0C31 POPE  163      19.721  47.976  72.403  1.00  0.00           C
ATOM  11297 1C31 POPE  163      20.511  49.126  71.753  1.00  0.00           C
ATOM  11300 2C31 POPE  163      20.811  48.916  70.263  1.00  0.00           C
ATOM  11303 3C31 POPE  163      21.821  49.946  69.763  1.00  0.00           C
ATOM  11306 4C31 POPE  163      22.261  49.726  68.313  1.00  0.00           C
ATOM  11309 5C31 POPE  163      23.451  50.616  67.933  1.00  0.00           C
ATOM  11312 6C31 POPE  163      23.931  50.416  66.503  1.00  0.00           C
ATOM  11316  NH3 POPE  164     107.201 106.286  44.803  1.00  0.00           N
ATOM  11320  C12 POPE  164     108.011 107.486  44.433  1.00  0.00           C
ATOM  11323  C11 POPE  164     107.321 108.256  43.303  1.00  0.00           C
ATOM  11326  P   POPE  164     107.361 110.786  42.703  1.00  0.00           P
ATOM  11327  O13 POPE  164     107.991 111.636  41.673  1.00  0.00           O
ATOM  11328  O14 POPE  164     105.911 110.526  42.513  1.00  0.00           O
ATOM  11329  O11 POPE  164     107.521 111.626  44.013  1.00  0.00           O
ATOM  11330  O12 POPE  164     108.101 109.396  42.923  1.00  0.00           O
ATOM  11331  C1  POPE  164     108.391 111.336  45.103  1.00  0.00           C
ATOM  11334  C2  POPE  164     107.591 111.236  46.423  1.00  0.00           C
ATOM  11336  O21 POPE  164     108.441 110.576  47.383  1.00  0.00           O
ATOM  11337  C21 POPE  164     109.161 111.416  48.133  1.00  0.00           C
ATOM  11338  O22 POPE  164     108.911 112.586  48.323  1.00  0.00           O
ATOM  11339  C22 POPE  164     110.411 110.686  48.613  1.00  0.00           C
ATOM  11342  C3  POPE  164     106.261 110.446  46.233  1.00  0.00           C
ATOM  11345  O31 POPE  164     105.391 110.556  47.383  1.00  0.00           O
ATOM  11346  C31 POPE  164     104.641 111.656  47.393  1.00  0.00           C
ATOM  11347  O32 POPE  164     104.621 112.516  46.523  1.00  0.00           O
ATOM  11348  C32 POPE  164     103.881 111.696  48.723  1.00  0.00           C
ATOM  11351  C23 POPE  164     110.231 109.936  49.953  1.00  0.00           C
ATOM  11354  C24 POPE  164     111.571 109.816  50.693  1.00  0.00           C
ATOM  11357  C25 POPE  164     111.551 108.866  51.903  1.00  0.00           C
ATOM  11360  C26 POPE  164     110.631 109.296  53.063  1.00  0.00           C
ATOM  11363  C27 POPE  164     111.411 109.836  54.273  1.00  0.00           C
ATOM  11366  C28 POPE  164     110.531 110.296  55.443  1.00  0.00           C
ATOM  11369  C29 POPE  164     109.811 109.146  56.113  1.00  0.00           C
ATOM  11371 0C21 POPE  164     110.251 108.456  57.173  1.00  0.00           C
ATOM  11373 1C21 POPE  164     111.571 108.656  57.883  1.00  0.00           C
ATOM  11376 2C21 POPE  164     111.451 109.336  59.253  1.00  0.00           C
ATOM  11379 3C21 POPE  164     110.881 110.766  59.193  1.00  0.00           C
ATOM  11382 4C21 POPE  164     111.141 111.596  60.463  1.00  0.00           C
ATOM  11385 5C21 POPE  164     112.571 112.156  60.533  1.00  0.00           C
ATOM  11388 6C21 POPE  164     112.801 113.076  61.743  1.00  0.00           C
ATOM  11391 7C21 POPE  164     114.111 113.866  61.623  1.00  0.00           C
ATOM  11394 8C21 POPE  164     114.471 114.666  62.883  1.00  0.00           C
ATOM  11398  C33 POPE  164     104.761 111.976  49.963  1.00  0.00           C
ATOM  11401  C34 POPE  164     103.921 111.856  51.243  1.00  0.00           C
ATOM  11404  C35 POPE  164     104.581 112.396  52.513  1.00  0.00           C
ATOM  11407  C36 POPE  164     105.501 111.396  53.213  1.00  0.00           C
ATOM  11410  C37 POPE  164     105.871 111.876  54.623  1.00  0.00           C
ATOM  11413  C38 POPE  164     106.541 110.806  55.503  1.00  0.00           C
ATOM  11416  C39 POPE  164     106.671 111.216  56.973  1.00  0.00           C
ATOM  11419 0C31 POPE  164     107.521 112.486  57.173  1.00  0.00           C
ATOM  11422 1C31 POPE  164     107.571 112.956  58.633  1.00  0.00           C
ATOM  11425 2C31 POPE  164     108.291 114.306  58.853  1.00  0.00           C
ATOM  11428 3C31 POPE  164     109.681 114.406  58.223  1.00  0.00           C
ATOM  11431 4C31 POPE  164     109.671 115.086  56.833  1.00  0.00           C
ATOM  11434 5C31 POPE  164     111.081 115.206  56.243  1.00  0.00           C
ATOM  11437 6C31 POPE  164     111.101 115.926  54.893  1.00  0.00           C
ATOM  11441  NH3 POPE  165      63.491  24.806  86.673  1.00  0.00           N
ATOM  11445  C12 POPE  165      64.301  25.666  87.603  1.00  0.00           C
ATOM  11448  C11 POPE  165      65.531  24.906  88.123  1.00  0.00           C
ATOM  11451  P   POPE  165      67.851  25.396  89.263  1.00  0.00           P
ATOM  11452  O13 POPE  165      67.871  25.136  90.723  1.00  0.00           O
ATOM  11453  O14 POPE  165      68.791  26.436  88.793  1.00  0.00           O
ATOM  11454  O11 POPE  165      68.111  24.016  88.523  1.00  0.00           O
ATOM  11455  O12 POPE  165      66.371  25.796  88.863  1.00  0.00           O
ATOM  11456  C1  POPE  165      69.121  23.926  87.513  1.00  0.00           C
ATOM  11459  C2  POPE  165      68.591  24.346  86.113  1.00  0.00           C
ATOM  11461  O21 POPE  165      67.741  23.306  85.593  1.00  0.00           O
ATOM  11462  C21 POPE  165      67.871  22.856  84.363  1.00  0.00           C
ATOM  11463  O22 POPE  165      68.901  22.586  83.773  1.00  0.00           O
ATOM  11464  C22 POPE  165      66.451  22.786  83.803  1.00  0.00           C
ATOM  11467  C3  POPE  165      69.691  24.926  85.183  1.00  0.00           C
ATOM  11470  O31 POPE  165      69.131  25.386  83.933  1.00  0.00           O
ATOM  11471  C31 POPE  165      69.551  26.556  83.453  1.00  0.00           C
ATOM  11472  O32 POPE  165      70.191  27.396  84.063  1.00  0.00           O
ATOM  11473  C32 POPE  165      69.201  26.606  81.963  1.00  0.00           C
ATOM  11476  C23 POPE  165      66.371  22.616  82.273  1.00  0.00           C
ATOM  11479  C24 POPE  165      64.891  22.546  81.883  1.00  0.00           C
ATOM  11482  C25 POPE  165      64.591  22.766  80.403  1.00  0.00           C
ATOM  11485  C26 POPE  165      65.181  21.746  79.433  1.00  0.00           C
ATOM  11488  C27 POPE  165      64.301  21.626  78.173  1.00  0.00           C
ATOM  11491  C28 POPE  165      64.781  20.586  77.143  1.00  0.00           C
ATOM  11494  C29 POPE  165      65.941  21.056  76.303  1.00  0.00           C
ATOM  11496 0C21 POPE  165      65.861  21.906  75.263  1.00  0.00           C
ATOM  11498 1C21 POPE  165      64.611  22.606  74.773  1.00  0.00           C
ATOM  11501 2C21 POPE  165      64.791  24.146  74.753  1.00  0.00           C
ATOM  11504 3C21 POPE  165      65.091  24.776  76.113  1.00  0.00           C
ATOM  11507 4C21 POPE  165      65.631  26.216  75.993  1.00  0.00           C
ATOM  11510 5C21 POPE  165      66.041  26.786  77.353  1.00  0.00           C
ATOM  11513 6C21 POPE  165      66.781  28.126  77.233  1.00  0.00           C
ATOM  11516 7C21 POPE  165      67.191  28.676  78.603  1.00  0.00           C
ATOM  11519 8C21 POPE  165      68.141  29.876  78.513  1.00  0.00           C
ATOM  11523  C33 POPE  165      69.521  25.256  81.263  1.00  0.00           C
ATOM  11526  C34 POPE  165      69.281  25.286  79.753  1.00  0.00           C
ATOM  11529  C35 POPE  165      70.321  26.116  78.993  1.00  0.00           C
ATOM  11532  C36 POPE  165      70.141  26.056  77.473  1.00  0.00           C
ATOM  11535  C37 POPE  165      71.161  26.946  76.733  1.00  0.00           C
ATOM  11538  C38 POPE  165      70.761  27.306  75.293  1.00  0.00           C
ATOM  11541  C39 POPE  165      70.861  26.136  74.293  1.00  0.00           C
ATOM  11544 0C31 POPE  165      70.701  26.596  72.833  1.00  0.00           C
ATOM  11547 1C31 POPE  165      70.911  25.476  71.813  1.00  0.00           C
ATOM  11550 2C31 POPE  165      71.101  25.976  70.363  1.00  0.00           C
ATOM  11553 3C31 POPE  165      69.851  26.616  69.733  1.00  0.00           C
ATOM  11556 4C31 POPE  165      70.111  27.036  68.273  1.00  0.00           C
ATOM  11559 5C31 POPE  165      68.961  27.856  67.653  1.00  0.00           C
ATOM  11562 6C31 POPE  165      69.181  28.186  66.173  1.00  0.00           C
ATOM  11566  NH3 POPE  166      79.441  81.336  88.233  1.00  0.00           N
ATOM  11570  C12 POPE  166      78.401  80.346  88.663  1.00  0.00           C
ATOM  11573  C11 POPE  166      78.971  79.636  89.873  1.00  0.00           C
ATOM  11576  P   POPE  166      78.611  77.036  90.083  1.00  0.00           P
ATOM  11577  O13 POPE  166      78.051  76.246  91.203  1.00  0.00           O
ATOM  11578  O14 POPE  166      80.081  76.996  89.963  1.00  0.00           O
ATOM  11579  O11 POPE  166      78.001  76.526  88.703  1.00  0.00           O
ATOM  11580  O12 POPE  166      78.131  78.536  90.213  1.00  0.00           O
ATOM  11581  C1  POPE  166      78.371  75.186  88.323  1.00  0.00           C
ATOM  11584  C2  POPE  166      77.501  74.626  87.163  1.00  0.00           C
ATOM  11586  O21 POPE  166      78.011  73.296  86.893  1.00  0.00           O
ATOM  11587  C21 POPE  166      77.171  72.446  86.343  1.00  0.00           C
ATOM  11588  O22 POPE  166      76.081  72.706  85.873  1.00  0.00           O
ATOM  11589  C22 POPE  166      77.721  71.006  86.493  1.00  0.00           C
ATOM  11592  C3  POPE  166      77.551  75.606  85.953  1.00  0.00           C
ATOM  11595  O31 POPE  166      76.931  75.106  84.753  1.00  0.00           O
ATOM  11596  C31 POPE  166      77.211  75.836  83.663  1.00  0.00           C
ATOM  11597  O32 POPE  166      77.971  76.796  83.653  1.00  0.00           O
ATOM  11598  C32 POPE  166      76.531  75.206  82.453  1.00  0.00           C
ATOM  11601  C23 POPE  166      77.131  69.996  85.463  1.00  0.00           C
ATOM  11604  C24 POPE  166      77.361  68.516  85.803  1.00  0.00           C
ATOM  11607  C25 POPE  166      77.081  67.526  84.653  1.00  0.00           C
ATOM  11610  C26 POPE  166      75.671  67.586  84.013  1.00  0.00           C
ATOM  11613  C27 POPE  166      75.461  66.406  83.053  1.00  0.00           C
ATOM  11616  C28 POPE  166      74.361  66.606  81.983  1.00  0.00           C
ATOM  11619  C29 POPE  166      72.941  66.576  82.513  1.00  0.00           C
ATOM  11621 0C21 POPE  166      71.921  65.866  81.993  1.00  0.00           C
ATOM  11623 1C21 POPE  166      71.971  65.016  80.743  1.00  0.00           C
ATOM  11626 2C21 POPE  166      70.641  65.046  79.963  1.00  0.00           C
ATOM  11629 3C21 POPE  166      70.711  64.336  78.603  1.00  0.00           C
ATOM  11632 4C21 POPE  166      69.461  64.616  77.763  1.00  0.00           C
ATOM  11635 5C21 POPE  166      69.761  64.926  76.283  1.00  0.00           C
ATOM  11638 6C21 POPE  166      68.561  65.576  75.563  1.00  0.00           C
ATOM  11641 7C21 POPE  166      68.911  66.056  74.153  1.00  0.00           C
ATOM  11644 8C21 POPE  166      67.761  66.816  73.483  1.00  0.00           C
ATOM  11648  C33 POPE  166      77.191  73.846  82.133  1.00  0.00           C
ATOM  11651  C34 POPE  166      76.531  73.036  81.013  1.00  0.00           C
ATOM  11654  C35 POPE  166      77.131  71.616  80.833  1.00  0.00           C
ATOM  11657  C36 POPE  166      77.891  71.396  79.523  1.00  0.00           C
ATOM  11660  C37 POPE  166      78.321  69.956  79.203  1.00  0.00           C
ATOM  11663  C38 POPE  166      78.951  69.816  77.803  1.00  0.00           C
ATOM  11666  C39 POPE  166      79.971  70.896  77.403  1.00  0.00           C
ATOM  11669 0C31 POPE  166      81.241  70.966  78.283  1.00  0.00           C
ATOM  11672 1C31 POPE  166      82.151  72.116  77.843  1.00  0.00           C
ATOM  11675 2C31 POPE  166      83.551  72.106  78.473  1.00  0.00           C
ATOM  11678 3C31 POPE  166      83.531  72.346  79.983  1.00  0.00           C
ATOM  11681 4C31 POPE  166      84.921  72.526  80.573  1.00  0.00           C
ATOM  11684 5C31 POPE  166      84.891  72.736  82.093  1.00  0.00           C
ATOM  11687 6C31 POPE  166      86.281  72.916  82.663  1.00  0.00           C
ATOM  11691  NH3 POPE  167      94.341 111.166  44.803  1.00  0.00           N
ATOM  11695  C12 POPE  167      94.951 109.926  44.213  1.00  0.00           C
ATOM  11698  C11 POPE  167      94.101 108.676  44.473  1.00  0.00           C
ATOM  11701  P   POPE  167      91.541 109.256  44.043  1.00  0.00           P
ATOM  11702  O13 POPE  167      91.761 110.606  44.573  1.00  0.00           O
ATOM  11703  O14 POPE  167      90.711 109.166  42.823  1.00  0.00           O
ATOM  11704  O11 POPE  167      90.841 108.296  45.073  1.00  0.00           O
ATOM  11705  O12 POPE  167      92.931 108.636  43.663  1.00  0.00           O
ATOM  11706  C1  POPE  167      91.261 107.806  46.343  1.00  0.00           C
ATOM  11709  C2  POPE  167      90.051 107.716  47.323  1.00  0.00           C
ATOM  11711  O21 POPE  167      90.351 106.896  48.473  1.00  0.00           O
ATOM  11712  C21 POPE  167      91.021 107.516  49.453  1.00  0.00           C
ATOM  11713  O22 POPE  167      91.361 108.676  49.443  1.00  0.00           O
ATOM  11714  C22 POPE  167      91.241 106.536  50.613  1.00  0.00           C
ATOM  11717  C3  POPE  167      88.821 107.076  46.603  1.00  0.00           C
ATOM  11720  O31 POPE  167      87.631 107.106  47.433  1.00  0.00           O
ATOM  11721  C31 POPE  167      87.441 106.166  48.363  1.00  0.00           C
ATOM  11722  O32 POPE  167      87.001 106.416  49.483  1.00  0.00           O
ATOM  11723  C32 POPE  167      87.711 104.756  47.843  1.00  0.00           C
ATOM  11726  C23 POPE  167      90.021 106.386  51.553  1.00  0.00           C
ATOM  11729  C24 POPE  167      89.961 105.016  52.253  1.00  0.00           C
ATOM  11732  C25 POPE  167      91.141 104.716  53.193  1.00  0.00           C
ATOM  11735  C26 POPE  167      91.081 105.416  54.563  1.00  0.00           C
ATOM  11738  C27 POPE  167      92.311 105.046  55.403  1.00  0.00           C
ATOM  11741  C28 POPE  167      92.191 105.376  56.903  1.00  0.00           C
ATOM  11744  C29 POPE  167      92.371 106.826  57.243  1.00  0.00           C
ATOM  11746 0C21 POPE  167      92.271 107.336  58.483  1.00  0.00           C
ATOM  11748 1C21 POPE  167      91.961 106.546  59.733  1.00  0.00           C
ATOM  11751 2C21 POPE  167      93.081 106.596  60.793  1.00  0.00           C
ATOM  11754 3C21 POPE  167      94.371 105.866  60.363  1.00  0.00           C
ATOM  11757 4C21 POPE  167      95.441 105.816  61.463  1.00  0.00           C
ATOM  11760 5C21 POPE  167      95.051 104.916  62.653  1.00  0.00           C
ATOM  11763 6C21 POPE  167      96.121 104.856  63.753  1.00  0.00           C
ATOM  11766 7C21 POPE  167      95.721 103.966  64.933  1.00  0.00           C
ATOM  11769 8C21 POPE  167      96.751 103.936  66.053  1.00  0.00           C
ATOM  11773  C33 POPE  167      87.051 103.556  48.583  1.00  0.00           C
ATOM  11776  C34 POPE  167      87.981 102.876  49.613  1.00  0.00           C
ATOM  11779  C35 POPE  167      87.591 101.406  49.883  1.00  0.00           C
ATOM  11782  C36 POPE  167      88.441 100.676  50.953  1.00  0.00           C
ATOM  11785  C37 POPE  167      88.111 100.956  52.433  1.00  0.00           C
ATOM  11788  C38 POPE  167      88.841 100.006  53.393  1.00  0.00           C
ATOM  11791  C39 POPE  167      88.501 100.166  54.883  1.00  0.00           C
ATOM  11794 0C31 POPE  167      89.111 101.416  55.533  1.00  0.00           C
ATOM  11797 1C31 POPE  167      89.331 101.276  57.043  1.00  0.00           C
ATOM  11800 2C31 POPE  167      90.101 102.476  57.623  1.00  0.00           C
ATOM  11803 3C31 POPE  167      90.641 102.276  59.043  1.00  0.00           C
ATOM  11806 4C31 POPE  167      89.561 102.316  60.133  1.00  0.00           C
ATOM  11809 5C31 POPE  167      90.161 102.406  61.543  1.00  0.00           C
ATOM  11812 6C31 POPE  167      89.091 102.596  62.613  1.00  0.00           C
ATOM  11816  NH3 POPE  168      58.471  84.366  44.163  1.00  0.00           N
ATOM  11820  C12 POPE  168      59.061  83.586  43.023  1.00  0.00           C
ATOM  11823  C11 POPE  168      60.391  82.936  43.433  1.00  0.00           C
ATOM  11826  P   POPE  168      60.901  80.466  44.143  1.00  0.00           P
ATOM  11827  O13 POPE  168      60.701  79.996  42.743  1.00  0.00           O
ATOM  11828  O14 POPE  168      62.301  80.566  44.593  1.00  0.00           O
ATOM  11829  O11 POPE  168      60.061  79.466  45.043  1.00  0.00           O
ATOM  11830  O12 POPE  168      60.161  81.866  44.363  1.00  0.00           O
ATOM  11831  C1  POPE  168      58.621  79.446  44.973  1.00  0.00           C
ATOM  11834  C2  POPE  168      57.991  80.286  46.123  1.00  0.00           C
ATOM  11836  O21 POPE  168      57.521  79.476  47.213  1.00  0.00           O
ATOM  11837  C21 POPE  168      58.431  78.876  47.943  1.00  0.00           C
ATOM  11838  O22 POPE  168      59.641  78.846  47.763  1.00  0.00           O
ATOM  11839  C22 POPE  168      57.741  78.266  49.173  1.00  0.00           C
ATOM  11842  C3  POPE  168      56.831  81.226  45.683  1.00  0.00           C
ATOM  11845  O31 POPE  168      56.671  82.286  46.663  1.00  0.00           O
ATOM  11846  C31 POPE  168      55.861  82.176  47.733  1.00  0.00           C
ATOM  11847  O32 POPE  168      55.981  82.876  48.733  1.00  0.00           O
ATOM  11848  C32 POPE  168      54.711  81.196  47.553  1.00  0.00           C
ATOM  11851  C23 POPE  168      57.421  79.326  50.243  1.00  0.00           C
ATOM  11854  C24 POPE  168      57.181  78.756  51.653  1.00  0.00           C
ATOM  11857  C25 POPE  168      56.951  79.886  52.663  1.00  0.00           C
ATOM  11860  C26 POPE  168      57.261  79.576  54.133  1.00  0.00           C
ATOM  11863  C27 POPE  168      56.231  78.686  54.853  1.00  0.00           C
ATOM  11866  C28 POPE  168      56.591  78.416  56.333  1.00  0.00           C
ATOM  11869  C29 POPE  168      56.541  79.636  57.223  1.00  0.00           C
ATOM  11871 0C21 POPE  168      55.921  79.766  58.413  1.00  0.00           C
ATOM  11873 1C21 POPE  168      55.091  78.746  59.153  1.00  0.00           C
ATOM  11876 2C21 POPE  168      55.701  78.266  60.493  1.00  0.00           C
ATOM  11879 3C21 POPE  168      56.001  79.376  61.513  1.00  0.00           C
ATOM  11882 4C21 POPE  168      56.351  78.806  62.893  1.00  0.00           C
ATOM  11885 5C21 POPE  168      57.061  79.806  63.823  1.00  0.00           C
ATOM  11888 6C21 POPE  168      58.551  79.946  63.503  1.00  0.00           C
ATOM  11891 7C21 POPE  168      59.291  80.906  64.443  1.00  0.00           C
ATOM  11894 8C21 POPE  168      60.811  80.846  64.303  1.00  0.00           C
ATOM  11898  C33 POPE  168      53.821  81.206  48.803  1.00  0.00           C
ATOM  11901  C34 POPE  168      52.711  80.166  48.723  1.00  0.00           C
ATOM  11904  C35 POPE  168      52.101  79.876  50.103  1.00  0.00           C
ATOM  11907  C36 POPE  168      52.971  78.936  50.953  1.00  0.00           C
ATOM  11910  C37 POPE  168      52.951  79.266  52.453  1.00  0.00           C
ATOM  11913  C38 POPE  168      51.541  79.396  53.033  1.00  0.00           C
ATOM  11916  C39 POPE  168      51.511  79.866  54.493  1.00  0.00           C
ATOM  11919 0C31 POPE  168      50.191  80.596  54.773  1.00  0.00           C
ATOM  11922 1C31 POPE  168      49.751  80.606  56.243  1.00  0.00           C
ATOM  11925 2C31 POPE  168      48.251  80.946  56.373  1.00  0.00           C
ATOM  11928 3C31 POPE  168      47.321  79.716  56.433  1.00  0.00           C
ATOM  11931 4C31 POPE  168      47.511  78.706  55.293  1.00  0.00           C
ATOM  11934 5C31 POPE  168      46.571  77.506  55.363  1.00  0.00           C
ATOM  11937 6C31 POPE  168      46.871  76.456  54.283  1.00  0.00           C
ATOM  11941  NH3 POPE  169      64.961  87.856  43.303  1.00  0.00           N
ATOM  11945  C12 POPE  169      63.461  87.796  43.273  1.00  0.00           C
ATOM  11948  C11 POPE  169      62.951  86.506  42.583  1.00  0.00           C
ATOM  11951  P   POPE  169      60.451  87.326  42.633  1.00  0.00           P
ATOM  11952  O13 POPE  169      59.171  86.666  42.313  1.00  0.00           O
ATOM  11953  O14 POPE  169      60.841  88.476  41.783  1.00  0.00           O
ATOM  11954  O11 POPE  169      60.371  87.806  44.113  1.00  0.00           O
ATOM  11955  O12 POPE  169      61.571  86.246  42.773  1.00  0.00           O
ATOM  11956  C1  POPE  169      59.251  88.556  44.583  1.00  0.00           C
ATOM  11959  C2  POPE  169      58.801  88.076  45.993  1.00  0.00           C
ATOM  11961  O21 POPE  169      58.461  89.156  46.893  1.00  0.00           O
ATOM  11962  C21 POPE  169      59.361  90.076  47.163  1.00  0.00           C
ATOM  11963  O22 POPE  169      60.491  90.176  46.713  1.00  0.00           O
ATOM  11964  C22 POPE  169      58.771  91.056  48.173  1.00  0.00           C
ATOM  11967  C3  POPE  169      59.851  87.116  46.603  1.00  0.00           C
ATOM  11970  O31 POPE  169      59.341  86.486  47.793  1.00  0.00           O
ATOM  11971  C31 POPE  169      59.881  86.866  48.923  1.00  0.00           C
ATOM  11972  O32 POPE  169      60.721  87.736  49.093  1.00  0.00           O
ATOM  11973  C32 POPE  169      59.321  85.996  50.033  1.00  0.00           C
ATOM  11976  C23 POPE  169      59.831  91.946  48.863  1.00  0.00           C
ATOM  11979  C24 POPE  169      59.191  92.876  49.893  1.00  0.00           C
ATOM  11982  C25 POPE  169      60.191  93.756  50.653  1.00  0.00           C
ATOM  11985  C26 POPE  169      59.491  94.646  51.683  1.00  0.00           C
ATOM  11988  C27 POPE  169      60.441  95.526  52.503  1.00  0.00           C
ATOM  11991  C28 POPE  169      59.731  96.186  53.693  1.00  0.00           C
ATOM  11994  C29 POPE  169      60.621  97.146  54.443  1.00  0.00           C
ATOM  11996 0C21 POPE  169      61.361  96.866  55.533  1.00  0.00           C
ATOM  11998 1C21 POPE  169      61.521  95.516  56.203  1.00  0.00           C
ATOM  12001 2C21 POPE  169      63.001  95.096  56.283  1.00  0.00           C
ATOM  12004 3C21 POPE  169      63.811  95.896  57.323  1.00  0.00           C
ATOM  12007 4C21 POPE  169      65.271  96.146  56.883  1.00  0.00           C
ATOM  12010 5C21 POPE  169      66.131  94.876  56.813  1.00  0.00           C
ATOM  12013 6C21 POPE  169      67.431  95.126  56.033  1.00  0.00           C
ATOM  12016 7C21 POPE  169      68.351  93.906  55.963  1.00  0.00           C
ATOM  12019 8C21 POPE  169      69.511  94.106  54.973  1.00  0.00           C
ATOM  12023  C33 POPE  169      59.601  86.616  51.413  1.00  0.00           C
ATOM  12026  C34 POPE  169      59.211  85.646  52.513  1.00  0.00           C
ATOM  12029  C35 POPE  169      59.341  86.226  53.923  1.00  0.00           C
ATOM  12032  C36 POPE  169      60.781  86.516  54.353  1.00  0.00           C
ATOM  12035  C37 POPE  169      60.791  87.026  55.793  1.00  0.00           C
ATOM  12038  C38 POPE  169      62.151  86.916  56.453  1.00  0.00           C
ATOM  12041  C39 POPE  169      62.121  87.536  57.853  1.00  0.00           C
ATOM  12044 0C31 POPE  169      63.241  87.036  58.753  1.00  0.00           C
ATOM  12047 1C31 POPE  169      63.271  87.836  60.063  1.00  0.00           C
ATOM  12050 2C31 POPE  169      64.201  87.226  61.113  1.00  0.00           C
ATOM  12053 3C31 POPE  169      63.691  85.866  61.603  1.00  0.00           C
ATOM  12056 4C31 POPE  169      64.361  85.436  62.903  1.00  0.00           C
ATOM  12059 5C31 POPE  169      63.711  84.196  63.503  1.00  0.00           C
ATOM  12062 6C31 POPE  169      64.301  83.866  64.863  1.00  0.00           C
ATOM  12066  NH3 POPE  170      19.801  45.196  44.683  1.00  0.00           N
ATOM  12070  C12 POPE  170      19.281  43.786  44.723  1.00  0.00           C
ATOM  12073  C11 POPE  170      18.301  43.546  43.553  1.00  0.00           C
ATOM  12076  P   POPE  170      16.261  45.136  44.203  1.00  0.00           P
ATOM  12077  O13 POPE  170      16.551  46.506  44.683  1.00  0.00           O
ATOM  12078  O14 POPE  170      15.021  44.886  43.433  1.00  0.00           O
ATOM  12079  O11 POPE  170      16.361  44.156  45.443  1.00  0.00           O
ATOM  12080  O12 POPE  170      17.471  44.676  43.313  1.00  0.00           O
ATOM  12081  C1  POPE  170      15.281  43.286  45.773  1.00  0.00           C
ATOM  12084  C2  POPE  170      15.391  42.686  47.203  1.00  0.00           C
ATOM  12086  O21 POPE  170      14.051  42.306  47.553  1.00  0.00           O
ATOM  12087  C21 POPE  170      13.711  41.456  48.533  1.00  0.00           C
ATOM  12088  O22 POPE  170      12.551  41.256  48.843  1.00  0.00           O
ATOM  12089  C22 POPE  170      14.891  40.746  49.203  1.00  0.00           C
ATOM  12092  C3  POPE  170      15.971  43.696  48.253  1.00  0.00           C
ATOM  12095  O31 POPE  170      17.241  43.266  48.803  1.00  0.00           O
ATOM  12096  C31 POPE  170      18.291  44.076  48.613  1.00  0.00           C
ATOM  12097  O32 POPE  170      18.251  45.156  48.063  1.00  0.00           O
ATOM  12098  C32 POPE  170      19.571  43.386  49.093  1.00  0.00           C
ATOM  12101  C23 POPE  170      14.491  40.096  50.553  1.00  0.00           C
ATOM  12104  C24 POPE  170      14.231  41.096  51.693  1.00  0.00           C
ATOM  12107  C25 POPE  170      15.491  41.716  52.333  1.00  0.00           C
ATOM  12110  C26 POPE  170      15.171  42.526  53.603  1.00  0.00           C
ATOM  12113  C27 POPE  170      16.401  42.966  54.433  1.00  0.00           C
ATOM  12116  C28 POPE  170      16.071  43.636  55.783  1.00  0.00           C
ATOM  12119  C29 POPE  170      15.441  42.716  56.793  1.00  0.00           C
ATOM  12121 0C21 POPE  170      14.141  42.736  57.153  1.00  0.00           C
ATOM  12123 1C21 POPE  170      13.101  43.666  56.603  1.00  0.00           C
ATOM  12126 2C21 POPE  170      12.901  44.856  57.563  1.00  0.00           C
ATOM  12129 3C21 POPE  170      11.891  45.896  57.033  1.00  0.00           C
ATOM  12132 4C21 POPE  170      11.381  46.746  58.193  1.00  0.00           C
ATOM  12135 5C21 POPE  170      10.241  47.716  57.843  1.00  0.00           C
ATOM  12138 6C21 POPE  170      10.641  48.896  56.953  1.00  0.00           C
ATOM  12141 7C21 POPE  170       9.501  49.906  56.833  1.00  0.00           C
ATOM  12144 8C21 POPE  170       9.811  51.076  55.903  1.00  0.00           C
ATOM  12148  C33 POPE  170      20.801  43.926  48.323  1.00  0.00           C
ATOM  12151  C34 POPE  170      22.121  43.196  48.633  1.00  0.00           C
ATOM  12154  C35 POPE  170      22.981  43.906  49.693  1.00  0.00           C
ATOM  12157  C36 POPE  170      22.401  43.806  51.103  1.00  0.00           C
ATOM  12160  C37 POPE  170      23.311  44.406  52.183  1.00  0.00           C
ATOM  12163  C38 POPE  170      22.661  44.316  53.573  1.00  0.00           C
ATOM  12166  C39 POPE  170      23.501  44.916  54.703  1.00  0.00           C
ATOM  12169 0C31 POPE  170      23.881  46.386  54.473  1.00  0.00           C
ATOM  12172 1C31 POPE  170      24.221  47.106  55.783  1.00  0.00           C
ATOM  12175 2C31 POPE  170      24.971  48.426  55.543  1.00  0.00           C
ATOM  12178 3C31 POPE  170      25.451  49.106  56.833  1.00  0.00           C
ATOM  12181 4C31 POPE  170      26.601  48.376  57.543  1.00  0.00           C
ATOM  12184 5C31 POPE  170      27.171  49.196  58.703  1.00  0.00           C
ATOM  12187 6C31 POPE  170      28.361  48.526  59.393  1.00  0.00           C
ATOM  12191  NH3 POPE  171     111.201   7.156  84.113  1.00  0.00           N
ATOM  12195  C12 POPE  171     111.881   6.586  85.343  1.00  0.00           C
ATOM  12198  C11 POPE  171     113.431   6.636  85.293  1.00  0.00           C
ATOM  12201  P   POPE  171     114.641   5.306  83.373  1.00  0.00           P
ATOM  12202  O13 POPE  171     115.681   6.326  83.253  1.00  0.00           O
ATOM  12203  O14 POPE  171     115.041   3.916  83.073  1.00  0.00           O
ATOM  12204  O11 POPE  171     113.351   5.696  82.533  1.00  0.00           O
ATOM  12205  O12 POPE  171     114.021   5.406  84.823  1.00  0.00           O
ATOM  12206  C1  POPE  171     113.491   5.976  81.133  1.00  0.00           C
ATOM  12209  C2  POPE  171     113.581   4.656  80.323  1.00  0.00           C
ATOM  12211  O21 POPE  171     114.101   4.876  79.003  1.00  0.00           O
ATOM  12212  C21 POPE  171     115.411   4.786  78.903  1.00  0.00           C
ATOM  12213  O22 POPE  171     116.201   4.646  79.823  1.00  0.00           O
ATOM  12214  C22 POPE  171     115.731   4.656  77.423  1.00  0.00           C
ATOM  12217  C3  POPE  171     112.231   3.936  80.203  1.00  0.00           C
ATOM  12220  O31 POPE  171     112.481   2.526  80.073  1.00  0.00           O
ATOM  12221  C31 POPE  171     112.311   1.966  78.893  1.00  0.00           C
ATOM  12222  O32 POPE  171     112.021   2.536  77.863  1.00  0.00           O
ATOM  12223  C32 POPE  171     112.541   0.464  79.023  1.00  0.00           C
ATOM  12226  C23 POPE  171     117.131   4.086  77.143  1.00  0.00           C
ATOM  12229  C24 POPE  171     117.141   3.176  75.903  1.00  0.00           C
ATOM  12232  C25 POPE  171     116.501   3.806  74.663  1.00  0.00           C
ATOM  12235  C26 POPE  171     116.511   2.856  73.463  1.00  0.00           C
ATOM  12238  C27 POPE  171     115.751   3.436  72.253  1.00  0.00           C
ATOM  12241  C28 POPE  171     115.971   2.586  70.993  1.00  0.00           C
ATOM  12244  C29 POPE  171     115.181   3.076  69.803  1.00  0.00           C
ATOM  12246 0C21 POPE  171     114.831   2.296  68.763  1.00  0.00           C
ATOM  12248 1C21 POPE  171     115.231   0.846  68.633  1.00  0.00           C
ATOM  12251 2C21 POPE  171     115.231   0.334  67.183  1.00  0.00           C
ATOM  12254 3C21 POPE  171     116.301   0.976  66.283  1.00  0.00           C
ATOM  12257 4C21 POPE  171     116.361   0.274  64.913  1.00  0.00           C
ATOM  12260 5C21 POPE  171     117.341   0.936  63.933  1.00  0.00           C
ATOM  12263 6C21 POPE  171     118.821   0.696  64.273  1.00  0.00           C
ATOM  12266 7C21 POPE  171     119.751   1.446  63.303  1.00  0.00           C
ATOM  12269 8C21 POPE  171     121.211   1.016  63.403  1.00  0.00           C
ATOM  12273  C33 POPE  171     111.221  -0.316  78.803  1.00  0.00           C
ATOM  12276  C34 POPE  171     111.451  -1.796  78.453  1.00  0.00           C
ATOM  12279  C35 POPE  171     112.251  -2.026  77.153  1.00  0.00           C
ATOM  12282  C36 POPE  171     111.821  -1.096  76.013  1.00  0.00           C
ATOM  12285  C37 POPE  171     112.661  -1.266  74.753  1.00  0.00           C
ATOM  12288  C38 POPE  171     112.451  -0.096  73.783  1.00  0.00           C
ATOM  12291  C39 POPE  171     113.471  -0.086  72.643  1.00  0.00           C
ATOM  12294 0C31 POPE  171     113.321  -1.276  71.683  1.00  0.00           C
ATOM  12297 1C31 POPE  171     114.661  -1.936  71.343  1.00  0.00           C
ATOM  12300 2C31 POPE  171     114.521  -3.186  70.473  1.00  0.00           C
ATOM  12303 3C31 POPE  171     113.891  -2.916  69.093  1.00  0.00           C
ATOM  12306 4C31 POPE  171     113.771  -4.186  68.253  1.00  0.00           C
ATOM  12309 5C31 POPE  171     113.211  -3.916  66.843  1.00  0.00           C
ATOM  12312 6C31 POPE  171     113.041  -5.196  66.023  1.00  0.00           C
ATOM  12316  NH3 POPE  172      19.451  18.556  42.033  1.00  0.00           N
ATOM  12320  C12 POPE  172      19.411  17.116  42.463  1.00  0.00           C
ATOM  12323  C11 POPE  172      20.711  16.716  43.173  1.00  0.00           C
ATOM  12326  P   POPE  172      22.571  15.976  41.443  1.00  0.00           P
ATOM  12327  O13 POPE  172      21.921  16.026  40.113  1.00  0.00           O
ATOM  12328  O14 POPE  172      24.031  16.206  41.483  1.00  0.00           O
ATOM  12329  O11 POPE  172      22.211  14.516  41.933  1.00  0.00           O
ATOM  12330  O12 POPE  172      21.851  17.006  42.383  1.00  0.00           O
ATOM  12331  C1  POPE  172      23.061  13.786  42.813  1.00  0.00           C
ATOM  12334  C2  POPE  172      22.231  12.976  43.843  1.00  0.00           C
ATOM  12336  O21 POPE  172      23.081  12.376  44.823  1.00  0.00           O
ATOM  12337  C21 POPE  172      23.501  13.196  45.773  1.00  0.00           C
ATOM  12338  O22 POPE  172      23.451  14.406  45.783  1.00  0.00           O
ATOM  12339  C22 POPE  172      23.941  12.326  46.953  1.00  0.00           C
ATOM  12342  C3  POPE  172      21.371  11.836  43.213  1.00  0.00           C
ATOM  12345  O31 POPE  172      20.691  11.126  44.263  1.00  0.00           O
ATOM  12346  C31 POPE  172      19.781  10.226  43.883  1.00  0.00           C
ATOM  12347  O32 POPE  172      19.541   9.916  42.743  1.00  0.00           O
ATOM  12348  C32 POPE  172      19.261   9.556  45.163  1.00  0.00           C
ATOM  12351  C23 POPE  172      24.951  11.226  46.573  1.00  0.00           C
ATOM  12354  C24 POPE  172      25.141  10.166  47.673  1.00  0.00           C
ATOM  12357  C25 POPE  172      25.361  10.716  49.083  1.00  0.00           C
ATOM  12360  C26 POPE  172      24.131  10.616  50.003  1.00  0.00           C
ATOM  12363  C27 POPE  172      24.371  11.326  51.343  1.00  0.00           C
ATOM  12366  C28 POPE  172      23.151  11.326  52.273  1.00  0.00           C
ATOM  12369  C29 POPE  172      22.631  12.716  52.563  1.00  0.00           C
ATOM  12371 0C21 POPE  172      22.181  13.156  53.743  1.00  0.00           C
ATOM  12373 1C21 POPE  172      22.041  12.316  54.993  1.00  0.00           C
ATOM  12376 2C21 POPE  172      20.761  12.646  55.763  1.00  0.00           C
ATOM  12379 3C21 POPE  172      20.411  11.546  56.773  1.00  0.00           C
ATOM  12382 4C21 POPE  172      19.121  11.846  57.553  1.00  0.00           C
ATOM  12385 5C21 POPE  172      18.591  10.636  58.343  1.00  0.00           C
ATOM  12388 6C21 POPE  172      18.241   9.446  57.443  1.00  0.00           C
ATOM  12391 7C21 POPE  172      17.471   8.346  58.183  1.00  0.00           C
ATOM  12394 8C21 POPE  172      17.311   7.086  57.333  1.00  0.00           C
ATOM  12398  C33 POPE  172      20.411   8.936  45.993  1.00  0.00           C
ATOM  12401  C34 POPE  172      19.881   8.156  47.203  1.00  0.00           C
ATOM  12404  C35 POPE  172      20.931   7.286  47.903  1.00  0.00           C
ATOM  12407  C36 POPE  172      20.271   6.256  48.813  1.00  0.00           C
ATOM  12410  C37 POPE  172      21.261   5.406  49.613  1.00  0.00           C
ATOM  12413  C38 POPE  172      20.621   4.106  50.113  1.00  0.00           C
ATOM  12416  C39 POPE  172      21.461   3.376  51.173  1.00  0.00           C
ATOM  12419 0C31 POPE  172      21.511   1.846  51.003  1.00  0.00           C
ATOM  12422 1C31 POPE  172      20.131   1.166  50.943  1.00  0.00           C
ATOM  12425 2C31 POPE  172      20.231  -0.376  50.993  1.00  0.00           C
ATOM  12428 3C31 POPE  172      18.931  -1.086  50.613  1.00  0.00           C
ATOM  12431 4C31 POPE  172      19.001  -2.606  50.813  1.00  0.00           C
ATOM  12434 5C31 POPE  172      17.731  -3.336  50.363  1.00  0.00           C
ATOM  12437 6C31 POPE  172      17.771  -4.846  50.613  1.00  0.00           C
ATOM  12441  NH3 POPE  173      21.211  38.386  88.273  1.00  0.00           N
ATOM  12445  C12 POPE  173      22.271  37.526  88.903  1.00  0.00           C
ATOM  12448  C11 POPE  173      23.581  37.536  88.093  1.00  0.00           C
ATOM  12451  P   POPE  173      26.031  36.736  88.823  1.00  0.00           P
ATOM  12452  O13 POPE  173      26.431  38.116  89.183  1.00  0.00           O
ATOM  12453  O14 POPE  173      26.561  35.646  89.673  1.00  0.00           O
ATOM  12454  O11 POPE  173      26.601  36.426  87.373  1.00  0.00           O
ATOM  12455  O12 POPE  173      24.471  36.586  88.653  1.00  0.00           O
ATOM  12456  C1  POPE  173      26.071  36.816  86.103  1.00  0.00           C
ATOM  12459  C2  POPE  173      25.531  35.626  85.263  1.00  0.00           C
ATOM  12461  O21 POPE  173      24.431  36.076  84.453  1.00  0.00           O
ATOM  12462  C21 POPE  173      24.331  35.576  83.223  1.00  0.00           C
ATOM  12463  O22 POPE  173      25.181  34.926  82.633  1.00  0.00           O
ATOM  12464  C22 POPE  173      23.011  36.026  82.613  1.00  0.00           C
ATOM  12467  C3  POPE  173      25.041  34.456  86.143  1.00  0.00           C
ATOM  12470  O31 POPE  173      24.911  33.316  85.303  1.00  0.00           O
ATOM  12471  C31 POPE  173      25.961  32.516  85.263  1.00  0.00           C
ATOM  12472  O32 POPE  173      26.891  32.496  86.053  1.00  0.00           O
ATOM  12473  C32 POPE  173      25.951  31.746  83.953  1.00  0.00           C
ATOM  12476  C23 POPE  173      22.381  34.936  81.723  1.00  0.00           C
ATOM  12479  C24 POPE  173      20.971  35.326  81.243  1.00  0.00           C
ATOM  12482  C25 POPE  173      20.971  36.366  80.113  1.00  0.00           C
ATOM  12485  C26 POPE  173      20.681  35.736  78.743  1.00  0.00           C
ATOM  12488  C27 POPE  173      20.571  36.756  77.603  1.00  0.00           C
ATOM  12491  C28 POPE  173      20.251  36.096  76.243  1.00  0.00           C
ATOM  12494  C29 POPE  173      21.471  35.456  75.633  1.00  0.00           C
ATOM  12496 0C21 POPE  173      21.751  35.346  74.313  1.00  0.00           C
ATOM  12498 1C21 POPE  173      20.901  35.806  73.163  1.00  0.00           C
ATOM  12501 2C21 POPE  173      21.661  36.706  72.173  1.00  0.00           C
ATOM  12504 3C21 POPE  173      20.801  37.046  70.943  1.00  0.00           C
ATOM  12507 4C21 POPE  173      21.561  37.766  69.823  1.00  0.00           C
ATOM  12510 5C21 POPE  173      20.691  38.016  68.593  1.00  0.00           C
ATOM  12513 6C21 POPE  173      21.481  38.466  67.363  1.00  0.00           C
ATOM  12516 7C21 POPE  173      20.591  38.766  66.143  1.00  0.00           C
ATOM  12519 8C21 POPE  173      21.341  38.886  64.813  1.00  0.00           C
ATOM  12523  C33 POPE  173      27.191  32.136  83.113  1.00  0.00           C
ATOM  12526  C34 POPE  173      27.181  31.536  81.703  1.00  0.00           C
ATOM  12529  C35 POPE  173      27.181  30.006  81.683  1.00  0.00           C
ATOM  12532  C36 POPE  173      27.371  29.426  80.273  1.00  0.00           C
ATOM  12535  C37 POPE  173      27.481  27.906  80.283  1.00  0.00           C
ATOM  12538  C38 POPE  173      27.741  27.276  78.903  1.00  0.00           C
ATOM  12541  C39 POPE  173      26.641  27.546  77.873  1.00  0.00           C
ATOM  12544 0C31 POPE  173      26.761  26.606  76.653  1.00  0.00           C
ATOM  12547 1C31 POPE  173      25.671  26.826  75.603  1.00  0.00           C
ATOM  12550 2C31 POPE  173      25.531  25.646  74.633  1.00  0.00           C
ATOM  12553 3C31 POPE  173      26.641  25.566  73.573  1.00  0.00           C
ATOM  12556 4C31 POPE  173      26.301  26.326  72.283  1.00  0.00           C
ATOM  12559 5C31 POPE  173      27.281  27.466  71.973  1.00  0.00           C
[truncated: 1,693,298 more chars]
