# Supplementary material for: Characterizing Membrane Association and Periplasmic Transfer of Bacterial Lipoproteins through Molecular Dynamics Simulations
Source: Structure. 2020 Apr 7;28(4):475–487.e3. doi: 10.1016/j.str.2020.01.012 (PMC7139219; doi:10.1016/j.str.2020.01.012)
Supplement: Data S2. Final Coordinates from Simulations (A–L), Related to Figure 3 [file mmc4.zip › A-L/BSMA-4-atomistic.pdb]

TITLE     Protein
REMARK    THIS IS A SIMULATION BOX
CRYST1  129.303  129.303  144.134  90.00  90.00  90.00 P 1           1
MODEL        1
ATOM      1  N   CYSTA   1      59.001  47.347  87.002  1.00  0.00           N
ATOM      3  CA  CYSTA   1      60.432  47.076  87.182  1.00  0.00           C
ATOM      5  C   CYSTA   1      61.242  47.938  88.192  1.00  0.00           C
ATOM      6  O   CYSTA   1      60.852  49.046  88.552  1.00  0.00           O
ATOM      7  CB  CYSTA   1      61.131  46.746  85.822  1.00  0.00           C
ATOM     10  SG  CYSTA   1      60.622  45.136  85.082  1.00  0.00           S
ATOM     11  C1  CYSTA   1      59.221  45.637  84.012  1.00  0.00           C
ATOM     14  CA1 CYSTA   1      58.301  48.356  86.462  1.00  0.00           C
ATOM     15  OA1 CYSTA   1      57.121  48.146  86.272  1.00  0.00           O
ATOM     16  CA2 CYSTA   1      58.791  49.746  86.192  1.00  0.00           C
ATOM     19  C11 CYSTA   1      58.891  44.727  82.772  1.00  0.00           C
ATOM     21  O11 CYSTA   1      58.171  43.536  83.102  1.00  0.00           O
ATOM     22  CX1 CYSTA   1      56.911  43.527  82.732  1.00  0.00           C
ATOM     23  OX1 CYSTA   1      56.082  44.376  82.942  1.00  0.00           O
ATOM     24  CX2 CYSTA   1      56.661  42.286  81.852  1.00  0.00           C
ATOM     27  C12 CYSTA   1      60.162  44.236  82.022  1.00  0.00           C
ATOM     30  O12 CYSTA   1      60.642  42.986  82.562  1.00  0.00           O
ATOM     31  CD1 CYSTA   1      60.471  41.776  81.992  1.00  0.00           C
ATOM     32  OD1 CYSTA   1      60.562  40.747  82.632  1.00  0.00           O
ATOM     33  CD2 CYSTA   1      60.302  41.766  80.472  1.00  0.00           C
ATOM     36  CA3 CYSTA   1      59.382  49.986  84.792  1.00  0.00           C
ATOM     39  CA4 CYSTA   1      59.651  51.476  84.552  1.00  0.00           C
ATOM     42  CA5 CYSTA   1      61.142  51.776  84.372  1.00  0.00           C
ATOM     45  CA6 CYSTA   1      61.631  51.546  82.932  1.00  0.00           C
ATOM     48  CA7 CYSTA   1      61.492  52.816  82.102  1.00  0.00           C
ATOM     51  CA8 CYSTA   1      61.901  52.606  80.652  1.00  0.00           C
ATOM     54  CA9 CYSTA   1      61.851  53.916  79.852  1.00  0.00           C
ATOM     57 0CA1 CYSTA   1      63.202  54.576  79.562  1.00  0.00           C
ATOM     60 1CA1 CYSTA   1      63.071  56.097  79.622  1.00  0.00           C
ATOM     63 2CA1 CYSTA   1      63.891  56.906  78.632  1.00  0.00           C
ATOM     66 3CA1 CYSTA   1      63.721  58.407  78.922  1.00  0.00           C
ATOM     69 4CA1 CYSTA   1      63.782  59.317  77.692  1.00  0.00           C
ATOM     72 5CA1 CYSTA   1      62.501  59.296  76.842  1.00  0.00           C
ATOM     75 6CA1 CYSTA   1      62.501  60.376  75.762  1.00  0.00           C
ATOM     79  CD3 CYSTA   1      61.672  41.816  79.752  1.00  0.00           C
ATOM     82  CD4 CYSTA   1      62.512  43.056  80.112  1.00  0.00           C
ATOM     85  CD5 CYSTA   1      63.961  43.016  79.602  1.00  0.00           C
ATOM     88  CD6 CYSTA   1      64.221  43.507  78.162  1.00  0.00           C
ATOM     91  CD7 CYSTA   1      63.031  44.106  77.402  1.00  0.00           C
ATOM     94  CD8 CYSTA   1      63.342  44.326  75.912  1.00  0.00           C
ATOM     97  CD9 CYSTA   1      62.151  44.956  75.192  1.00  0.00           C
ATOM    100 0CD1 CYSTA   1      62.142  44.806  73.662  1.00  0.00           C
ATOM    103 1CD1 CYSTA   1      61.001  45.637  73.042  1.00  0.00           C
ATOM    106 2CD1 CYSTA   1      60.852  45.496  71.522  1.00  0.00           C
ATOM    109 3CD1 CYSTA   1      59.802  46.466  70.942  1.00  0.00           C
ATOM    112 4CD1 CYSTA   1      58.342  46.036  71.182  1.00  0.00           C
ATOM    115 5CD1 CYSTA   1      57.532  47.076  71.982  1.00  0.00           C
ATOM    118 6CD1 CYSTA   1      56.061  46.706  72.212  1.00  0.00           C
ATOM    122  CX3 CYSTA   1      55.772  42.566  80.612  1.00  0.00           C
ATOM    125  CX4 CYSTA   1      56.512  42.356  79.272  1.00  0.00           C
ATOM    128  CX5 CYSTA   1      55.562  42.306  78.052  1.00  0.00           C
ATOM    131  CX6 CYSTA   1      56.302  42.167  76.712  1.00  0.00           C
ATOM    134  CX7 CYSTA   1      55.432  41.576  75.582  1.00  0.00           C
ATOM    137  CX8 CYSTA   1      56.071  41.606  74.172  1.00  0.00           C
ATOM    140  CX9 CYSTA   1      55.741  42.868  73.412  1.00  0.00           C
ATOM    142 0CX1 CYSTA   1      55.411  43.016  72.112  1.00  0.00           C
ATOM    144 1CX1 CYSTA   1      55.251  42.006  70.992  1.00  0.00           C
ATOM    147 2CX1 CYSTA   1      53.982  42.396  70.212  1.00  0.00           C
ATOM    150 3CX1 CYSTA   1      53.821  41.866  68.772  1.00  0.00           C
ATOM    153 4CX1 CYSTA   1      52.492  42.417  68.212  1.00  0.00           C
ATOM    156 5CX1 CYSTA   1      52.272  42.297  66.692  1.00  0.00           C
ATOM    159 6CX1 CYSTA   1      50.842  41.836  66.332  1.00  0.00           C
ATOM    162 7CX1 CYSTA   1      49.872  42.986  66.012  1.00  0.00           C
ATOM    165 8CX1 CYSTA   1      48.462  42.477  65.722  1.00  0.00           C
ATOM    169  N   SER A   2      62.372  47.417  88.762  1.00  0.00           N
ATOM    171  CA  SER A   2      62.732  47.617  90.182  1.00  0.00           C
ATOM    173  CB  SER A   2      63.982  46.806  90.642  1.00  0.00           C
ATOM    176  OG  SER A   2      63.681  45.426  90.842  1.00  0.00           O
ATOM    178  C   SER A   2      62.961  49.007  90.782  1.00  0.00           C
ATOM    179  O   SER A   2      62.512  49.286  91.892  1.00  0.00           O
ATOM    180  N   ALA A   3      63.732  49.907  90.142  1.00  0.00           N
ATOM    182  CA  ALA A   3      64.281  51.036  90.862  1.00  0.00           C
ATOM    184  CB  ALA A   3      65.711  51.356  90.402  1.00  0.00           C
ATOM    188  C   ALA A   3      63.452  52.286  90.732  1.00  0.00           C
ATOM    189  O   ALA A   3      63.772  53.286  91.362  1.00  0.00           O
ATOM    190  N   LEU A   4      62.342  52.266  89.962  1.00  0.00           N
ATOM    192  CA  LEU A   4      61.381  53.356  89.912  1.00  0.00           C
ATOM    194  CB  LEU A   4      60.982  53.566  88.432  1.00  0.00           C
ATOM    197  CG  LEU A   4      60.071  54.766  88.112  1.00  0.00           C
ATOM    199  CD1 LEU A   4      59.962  54.956  86.592  1.00  0.00           C
ATOM    203  CD2 LEU A   4      60.562  56.076  88.742  1.00  0.00           C
ATOM    207  C   LEU A   4      60.141  53.056  90.752  1.00  0.00           C
ATOM    208  O   LEU A   4      59.252  53.886  90.902  1.00  0.00           O
ATOM    209  N   GLN A   5      60.122  51.846  91.342  1.00  0.00           N
ATOM    211  CA  GLN A   5      59.112  51.276  92.222  1.00  0.00           C
ATOM    213  CB  GLN A   5      57.602  51.618  91.942  1.00  0.00           C
ATOM    216  CG  GLN A   5      56.701  50.586  91.192  1.00  0.00           C
ATOM    219  CD  GLN A   5      57.022  50.336  89.712  1.00  0.00           C
ATOM    220  OE1 GLN A   5      56.272  49.626  89.042  1.00  0.00           O
ATOM    221  NE2 GLN A   5      58.101  50.926  89.172  1.00  0.00           N
ATOM    224  C   GLN A   5      59.302  49.766  92.102  1.00  0.00           C
ATOM    225  O   GLN A   5      59.832  49.266  91.132  1.00  0.00           O
ATOM    226  N   GLY A   6      58.902  48.946  93.082  1.00  0.00           N
ATOM    228  CA  GLY A   6      58.072  49.276  94.202  1.00  0.00           C
ATOM    231  C   GLY A   6      58.662  48.746  95.452  1.00  0.00           C
ATOM    232  O   GLY A   6      59.102  47.617  95.542  1.00  0.00           O
ATOM    233  N   THR A   7      58.622  49.576  96.472  1.00  0.00           N
ATOM    235  CA  THR A   7      58.821  49.176  97.832  1.00  0.00           C
ATOM    237  CB  THR A   7      60.251  49.366  98.292  1.00  0.00           C
ATOM    239  OG1 THR A   7      60.482  48.757  99.552  1.00  0.00           O
ATOM    241  CG2 THR A   7      60.661  50.826  98.402  1.00  0.00           C
ATOM    245  C   THR A   7      57.862  50.136  98.462  1.00  0.00           C
ATOM    246  O   THR A   7      57.711  51.236  97.912  1.00  0.00           O
ATOM    247  N   PRO A   8      57.102  49.816  99.472  1.00  0.00           N
ATOM    248  CD  PRO A   8      56.942  48.466 100.002  1.00  0.00           C
ATOM    251  CA  PRO A   8      56.052  50.726  99.902  1.00  0.00           C
ATOM    253  CB  PRO A   8      54.971  49.786 100.442  1.00  0.00           C
ATOM    256  CG  PRO A   8      55.721  48.536 100.922  1.00  0.00           C
ATOM    259  C   PRO A   8      56.612  51.706 100.942  1.00  0.00           C
ATOM    260  O   PRO A   8      57.132  51.257 101.962  1.00  0.00           O
ATOM    261  N   GLN A   9      56.482  53.026 100.742  1.00  0.00           N
ATOM    263  CA  GLN A   9      55.842  53.667  99.622  1.00  0.00           C
ATOM    265  CB  GLN A   9      54.281  53.566  99.742  1.00  0.00           C
ATOM    268  CG  GLN A   9      53.501  54.696 100.492  1.00  0.00           C
ATOM    271  CD  GLN A   9      53.872  55.016 101.942  1.00  0.00           C
ATOM    272  OE1 GLN A   9      53.501  56.106 102.402  1.00  0.00           O
ATOM    273  NE2 GLN A   9      54.541  54.126 102.692  1.00  0.00           N
ATOM    276  C   GLN A   9      56.242  55.136  99.622  1.00  0.00           C
ATOM    277  O   GLN A   9      56.521  55.637 100.712  1.00  0.00           O
ATOM    278  N   PRO A  10      56.212  55.886  98.522  1.00  0.00           N
ATOM    279  CD  PRO A  10      55.702  57.257  98.612  1.00  0.00           C
ATOM    282  CA  PRO A  10      55.992  55.386  97.172  1.00  0.00           C
ATOM    284  CB  PRO A  10      54.602  55.937  96.852  1.00  0.00           C
ATOM    287  CG  PRO A  10      54.541  57.286  97.592  1.00  0.00           C
ATOM    290  C   PRO A  10      57.082  55.966  96.292  1.00  0.00           C
ATOM    291  O   PRO A  10      56.822  56.596  95.272  1.00  0.00           O
ATOM    292  N   ALA A  11      58.322  55.676  96.672  1.00  0.00           N
ATOM    294  CA  ALA A  11      59.201  54.736  96.032  1.00  0.00           C
ATOM    296  CB  ALA A  11      58.452  53.646  95.222  1.00  0.00           C
ATOM    300  C   ALA A  11      60.201  55.486  95.202  1.00  0.00           C
ATOM    301  O   ALA A  11      59.751  56.036  94.192  1.00  0.00           O
ATOM    302  N   PRO A  12      61.501  55.586  95.542  1.00  0.00           N
ATOM    303  CD  PRO A  12      62.302  56.146  94.452  1.00  0.00           C
ATOM    306  CA  PRO A  12      62.232  54.417  96.102  1.00  0.00           C
ATOM    308  CB  PRO A  12      62.582  53.736  94.762  1.00  0.00           C
ATOM    311  CG  PRO A  12      62.861  54.896  93.772  1.00  0.00           C
ATOM    314  C   PRO A  12      63.552  54.727  96.902  1.00  0.00           C
ATOM    315  O   PRO A  12      64.302  55.567  96.432  1.00  0.00           O
ATOM    316  N   PRO A  13      64.001  54.176  98.052  1.00  0.00           N
ATOM    317  CD  PRO A  13      65.452  54.236  98.332  1.00  0.00           C
ATOM    320  CA  PRO A  13      63.412  53.046  98.752  1.00  0.00           C
ATOM    322  CB  PRO A  13      64.582  52.407  99.552  1.00  0.00           C
ATOM    325  CG  PRO A  13      65.832  52.826  98.792  1.00  0.00           C
ATOM    328  C   PRO A  13      62.272  53.446  99.662  1.00  0.00           C
ATOM    329  O   PRO A  13      61.192  53.706  99.162  1.00  0.00           O
ATOM    330  N   VAL A  14      62.451  53.417 100.992  1.00  0.00           N
ATOM    332  CA  VAL A  14      61.472  53.687 102.012  1.00  0.00           C
ATOM    334  CB  VAL A  14      61.122  52.417 102.832  1.00  0.00           C
ATOM    336  CG1 VAL A  14      59.672  52.496 103.332  1.00  0.00           C
ATOM    340  CG2 VAL A  14      61.272  51.126 102.012  1.00  0.00           C
ATOM    344  C   VAL A  14      62.232  54.667 102.902  1.00  0.00           C
ATOM    345  O   VAL A  14      63.372  54.356 103.272  1.00  0.00           O
ATOM    346  N   THR A  15      61.752  55.876 103.272  1.00  0.00           N
ATOM    348  CA  THR A  15      60.442  56.476 103.022  1.00  0.00           C
ATOM    350  CB  THR A  15      59.242  55.917 103.812  1.00  0.00           C
ATOM    352  OG1 THR A  15      58.101  56.776 103.902  1.00  0.00           O
ATOM    354  CG2 THR A  15      59.681  55.637 105.242  1.00  0.00           C
ATOM    358  C   THR A  15      60.502  57.996 103.202  1.00  0.00           C
ATOM    359  O   THR A  15      60.832  58.507 104.272  1.00  0.00           O
ATOM    360  N   ASP A  16      60.131  58.797 102.192  1.00  0.00           N
ATOM    362  CA  ASP A  16      60.321  58.507 100.802  1.00  0.00           C
ATOM    364  CB  ASP A  16      59.161  57.656 100.232  1.00  0.00           C
ATOM    367  CG  ASP A  16      59.772  56.656  99.272  1.00  0.00           C
ATOM    368  OD1 ASP A  16      60.692  57.036  98.512  1.00  0.00           O
ATOM    369  OD2 ASP A  16      59.211  55.546  99.192  1.00  0.00           O
ATOM    370  C   ASP A  16      60.521  59.836 100.102  1.00  0.00           C
ATOM    371  O   ASP A  16      61.461  60.576 100.412  1.00  0.00           O
ATOM    372  N   HIS A  17      59.632  60.236  99.182  1.00  0.00           N
ATOM    374  CA  HIS A  17      59.732  61.496  98.512  1.00  0.00           C
ATOM    376  CB  HIS A  17      60.442  61.356  97.152  1.00  0.00           C
ATOM    379  ND1 HIS A  17      59.161  61.167  95.052  1.00  0.00           N
ATOM    380  CG  HIS A  17      59.681  60.536  96.152  1.00  0.00           C
ATOM    381  CE1 HIS A  17      58.471  60.236  94.412  1.00  0.00           C
ATOM    383  NE2 HIS A  17      58.541  59.036  95.052  1.00  0.00           N
ATOM    385  CD2 HIS A  17      59.332  59.226  96.162  1.00  0.00           C
ATOM    387  C   HIS A  17      58.322  62.066  98.342  1.00  0.00           C
ATOM    388  O   HIS A  17      57.462  61.356  97.832  1.00  0.00           O
ATOM    389  N   PRO A  18      57.992  63.286  98.752  1.00  0.00           N
ATOM    390  CD  PRO A  18      58.732  64.076  99.722  1.00  0.00           C
ATOM    393  CA  PRO A  18      56.971  64.096  98.092  1.00  0.00           C
ATOM    395  CB  PRO A  18      57.002  65.416  98.862  1.00  0.00           C
ATOM    398  CG  PRO A  18      58.401  65.526  99.402  1.00  0.00           C
ATOM    401  C   PRO A  18      57.242  64.316  96.632  1.00  0.00           C
ATOM    402  O   PRO A  18      58.392  64.246  96.202  1.00  0.00           O
ATOM    403  N   GLN A  19      56.192  64.596  95.852  1.00  0.00           N
ATOM    405  CA  GLN A  19      56.291  64.687  94.412  1.00  0.00           C
ATOM    407  CB  GLN A  19      54.962  64.206  93.752  1.00  0.00           C
ATOM    410  CG  GLN A  19      54.302  62.966  94.422  1.00  0.00           C
ATOM    413  CD  GLN A  19      55.242  61.757  94.502  1.00  0.00           C
ATOM    414  OE1 GLN A  19      56.162  61.656  93.702  1.00  0.00           O
ATOM    415  NE2 GLN A  19      54.971  60.767  95.382  1.00  0.00           N
ATOM    418  C   GLN A  19      56.552  66.146  94.022  1.00  0.00           C
ATOM    419  O   GLN A  19      56.022  67.056  94.662  1.00  0.00           O
ATOM    420  N   GLU A  20      57.332  66.426  92.952  1.00  0.00           N
ATOM    422  CA  GLU A  20      57.332  67.746  92.342  1.00  0.00           C
ATOM    424  CB  GLU A  20      58.401  67.966  91.222  1.00  0.00           C
ATOM    427  CG  GLU A  20      58.342  69.386  90.592  1.00  0.00           C
ATOM    430  CD  GLU A  20      59.471  69.727  89.622  1.00  0.00           C
ATOM    431  OE1 GLU A  20      60.661  69.518  89.972  1.00  0.00           O
ATOM    432  OE2 GLU A  20      59.161  70.326  88.562  1.00  0.00           O
ATOM    433  C   GLU A  20      55.962  68.117  91.792  1.00  0.00           C
ATOM    434  O   GLU A  20      55.311  67.346  91.072  1.00  0.00           O
ATOM    435  N   ILE A  21      55.432  69.306  92.152  1.00  0.00           N
ATOM    437  CA  ILE A  21      54.122  69.736  91.682  1.00  0.00           C
ATOM    439  CB  ILE A  21      52.992  69.696  92.702  1.00  0.00           C
ATOM    441  CG2 ILE A  21      52.262  68.337  92.612  1.00  0.00           C
ATOM    445  CG1 ILE A  21      53.482  69.846  94.142  1.00  0.00           C
ATOM    448  CD  ILE A  21      53.922  71.246  94.552  1.00  0.00           C
ATOM    452  C   ILE A  21      54.182  71.048  90.932  1.00  0.00           C
ATOM    453  O   ILE A  21      54.912  71.986  91.222  1.00  0.00           O
ATOM    454  N   ARG A  22      53.401  71.048  89.832  1.00  0.00           N
ATOM    456  CA  ARG A  22      53.482  71.996  88.752  1.00  0.00           C
ATOM    458  CB  ARG A  22      52.872  71.416  87.442  1.00  0.00           C
ATOM    461  CG  ARG A  22      53.492  70.087  86.942  1.00  0.00           C
ATOM    464  CD  ARG A  22      53.072  68.776  87.642  1.00  0.00           C
ATOM    467  NE  ARG A  22      51.582  68.676  87.572  1.00  0.00           N
ATOM    469  CZ  ARG A  22      50.861  67.776  88.232  1.00  0.00           C
ATOM    470  NH1 ARG A  22      51.342  66.916  89.102  1.00  0.00           N
ATOM    473  NH2 ARG A  22      49.551  67.697  88.042  1.00  0.00           N
ATOM    476  C   ARG A  22      52.742  73.246  89.142  1.00  0.00           C
ATOM    477  O   ARG A  22      51.832  73.197  89.962  1.00  0.00           O
ATOM    478  N   ARG A  23      53.082  74.407  88.552  1.00  0.00           N
ATOM    480  CA  ARG A  23      52.582  75.706  88.962  1.00  0.00           C
ATOM    482  CB  ARG A  23      53.301  76.837  88.182  1.00  0.00           C
ATOM    485  CG  ARG A  23      54.811  76.956  88.512  1.00  0.00           C
ATOM    488  CD  ARG A  23      55.111  77.106  90.002  1.00  0.00           C
ATOM    491  NE  ARG A  23      56.561  77.447  90.182  1.00  0.00           N
ATOM    493  CZ  ARG A  23      57.012  78.688  90.252  1.00  0.00           C
ATOM    494  NH1 ARG A  23      56.282  79.727  89.892  1.00  0.00           N
ATOM    497  NH2 ARG A  23      58.252  78.896  90.622  1.00  0.00           N
ATOM    500  C   ARG A  23      51.061  75.856  88.952  1.00  0.00           C
ATOM    501  O   ARG A  23      50.482  76.546  89.792  1.00  0.00           O
ATOM    502  N   ASP A  24      50.391  75.156  88.032  1.00  0.00           N
ATOM    504  CA  ASP A  24      48.972  74.926  87.952  1.00  0.00           C
ATOM    506  CB  ASP A  24      48.672  73.886  86.802  1.00  0.00           C
ATOM    509  CG  ASP A  24      49.692  73.697  85.672  1.00  0.00           C
ATOM    510  OD1 ASP A  24      50.612  74.518  85.482  1.00  0.00           O
ATOM    511  OD2 ASP A  24      49.541  72.636  84.992  1.00  0.00           O
ATOM    512  C   ASP A  24      48.342  74.346  89.242  1.00  0.00           C
ATOM    513  O   ASP A  24      47.251  74.727  89.682  1.00  0.00           O
ATOM    514  N   GLN A  25      49.012  73.367  89.872  1.00  0.00           N
ATOM    516  CA  GLN A  25      48.592  72.816  91.142  1.00  0.00           C
ATOM    518  CB  GLN A  25      49.252  71.447  91.392  1.00  0.00           C
ATOM    521  CG  GLN A  25      48.772  70.296  90.482  1.00  0.00           C
ATOM    524  CD  GLN A  25      47.332  69.938  90.832  1.00  0.00           C
ATOM    525  OE1 GLN A  25      46.641  70.596  91.592  1.00  0.00           O
ATOM    526  NE2 GLN A  25      46.832  68.826  90.262  1.00  0.00           N
ATOM    529  C   GLN A  25      48.832  73.746  92.322  1.00  0.00           C
ATOM    530  O   GLN A  25      47.942  73.947  93.162  1.00  0.00           O
ATOM    531  N   THR A  26      50.032  74.356  92.362  1.00  0.00           N
ATOM    533  CA  THR A  26      50.572  75.118  93.492  1.00  0.00           C
ATOM    535  CB  THR A  26      52.012  75.576  93.262  1.00  0.00           C
ATOM    537  OG1 THR A  26      52.162  76.477  92.172  1.00  0.00           O
ATOM    539  CG2 THR A  26      52.862  74.346  92.952  1.00  0.00           C
ATOM    543  C   THR A  26      49.782  76.356  93.792  1.00  0.00           C
ATOM    544  O   THR A  26      49.762  76.876  94.912  1.00  0.00           O
ATOM    545  N   GLN A  27      49.112  76.856  92.732  1.00  0.00           N
ATOM    547  CA  GLN A  27      48.332  78.056  92.722  1.00  0.00           C
ATOM    549  CB  GLN A  27      47.992  78.408  91.242  1.00  0.00           C
ATOM    552  CG  GLN A  27      47.501  79.856  91.032  1.00  0.00           C
ATOM    555  CD  GLN A  27      48.541  80.856  91.502  1.00  0.00           C
ATOM    556  OE1 GLN A  27      49.732  80.546  91.612  1.00  0.00           O
ATOM    557  NE2 GLN A  27      48.112  82.096  91.832  1.00  0.00           N
ATOM    560  C   GLN A  27      47.041  77.916  93.492  1.00  0.00           C
ATOM    561  O   GLN A  27      46.512  78.906  93.992  1.00  0.00           O
ATOM    562  N   GLY A  28      46.542  76.676  93.662  1.00  0.00           N
ATOM    564  CA  GLY A  28      45.292  76.406  94.362  1.00  0.00           C
ATOM    567  C   GLY A  28      45.502  75.977  95.772  1.00  0.00           C
ATOM    568  O   GLY A  28      44.532  75.736  96.502  1.00  0.00           O
ATOM    569  N   LEU A  29      46.771  75.806  96.202  1.00  0.00           N
ATOM    571  CA  LEU A  29      47.111  75.386  97.542  1.00  0.00           C
ATOM    573  CB  LEU A  29      47.821  74.007  97.622  1.00  0.00           C
ATOM    576  CG  LEU A  29      46.901  72.766  97.472  1.00  0.00           C
ATOM    578  CD1 LEU A  29      45.632  72.868  98.332  1.00  0.00           C
ATOM    582  CD2 LEU A  29      46.631  72.408  96.002  1.00  0.00           C
ATOM    586  C   LEU A  29      47.932  76.447  98.252  1.00  0.00           C
ATOM    587  O   LEU A  29      48.721  77.196  97.682  1.00  0.00           O
ATOM    588  N   GLN A  30      47.771  76.516  99.592  1.00  0.00           N
ATOM    590  CA  GLN A  30      48.462  77.466 100.422  1.00  0.00           C
ATOM    592  CB  GLN A  30      47.522  78.306 101.302  1.00  0.00           C
ATOM    595  CG  GLN A  30      48.301  79.326 102.172  1.00  0.00           C
ATOM    598  CD  GLN A  30      47.372  80.066 103.122  1.00  0.00           C
ATOM    599  OE1 GLN A  30      46.201  79.736 103.322  1.00  0.00           O
ATOM    600  NE2 GLN A  30      47.942  81.117 103.762  1.00  0.00           N
ATOM    603  C   GLN A  30      49.341  76.697 101.352  1.00  0.00           C
ATOM    604  O   GLN A  30      48.942  75.757 102.022  1.00  0.00           O
ATOM    605  N   ARG A  31      50.601  77.087 101.432  1.00  0.00           N
ATOM    607  CA  ARG A  31      51.582  76.326 102.152  1.00  0.00           C
ATOM    609  CB  ARG A  31      52.911  76.576 101.462  1.00  0.00           C
ATOM    612  CG  ARG A  31      53.291  78.056 101.282  1.00  0.00           C
ATOM    615  CD  ARG A  31      54.322  78.486 102.312  1.00  0.00           C
ATOM    618  NE  ARG A  31      54.762  79.876 101.982  1.00  0.00           N
ATOM    620  CZ  ARG A  31      55.762  80.426 102.652  1.00  0.00           C
ATOM    621  NH1 ARG A  31      56.291  79.806 103.672  1.00  0.00           N
ATOM    624  NH2 ARG A  31      56.262  81.577 102.282  1.00  0.00           N
ATOM    627  C   ARG A  31      51.672  76.636 103.632  1.00  0.00           C
ATOM    628  O   ARG A  31      51.711  77.796 104.052  1.00  0.00           O
ATOM    629  N   ILE A  32      51.781  75.566 104.442  1.00  0.00           N
ATOM    631  CA  ILE A  32      52.202  75.587 105.842  1.00  0.00           C
ATOM    633  CB  ILE A  32      52.172  74.188 106.472  1.00  0.00           C
ATOM    635  CG2 ILE A  32      50.801  73.516 106.202  1.00  0.00           C
ATOM    639  CG1 ILE A  32      53.322  73.227 106.072  1.00  0.00           C
ATOM    642  CD  ILE A  32      53.462  72.956 104.572  1.00  0.00           C
ATOM    646  C   ILE A  32      53.582  76.216 106.032  1.00  0.00           C
ATOM    647  O   ILE A  32      53.811  76.977 106.972  1.00  0.00           O
ATOM    648  N   GLY A  33      54.551  75.926 105.132  1.00  0.00           N
ATOM    650  CA  GLY A  33      55.892  76.447 105.262  1.00  0.00           C
ATOM    653  C   GLY A  33      56.682  76.368 103.992  1.00  0.00           C
ATOM    654  O   GLY A  33      56.321  75.706 103.022  1.00  0.00           O
ATOM    655  N   SER A  34      57.811  77.106 103.982  1.00  0.00           N
ATOM    657  CA  SER A  34      58.821  77.007 102.942  1.00  0.00           C
ATOM    659  CB  SER A  34      59.082  78.326 102.142  1.00  0.00           C
ATOM    662  OG  SER A  34      59.372  79.477 102.942  1.00  0.00           O
ATOM    664  C   SER A  34      60.092  76.487 103.542  1.00  0.00           C
ATOM    665  O   SER A  34      60.321  76.587 104.752  1.00  0.00           O
ATOM    666  N   VAL A  35      60.952  75.856 102.732  1.00  0.00           N
ATOM    668  CA  VAL A  35      62.202  75.286 103.172  1.00  0.00           C
ATOM    670  CB  VAL A  35      62.121  73.786 103.482  1.00  0.00           C
ATOM    672  CG1 VAL A  35      63.491  73.157 103.782  1.00  0.00           C
ATOM    676  CG2 VAL A  35      61.192  73.576 104.672  1.00  0.00           C
ATOM    680  C   VAL A  35      63.251  75.587 102.122  1.00  0.00           C
ATOM    681  O   VAL A  35      62.982  75.596 100.922  1.00  0.00           O
ATOM    682  N   SER A  36      64.471  75.876 102.592  1.00  0.00           N
ATOM    684  CA  SER A  36      65.582  76.276 101.752  1.00  0.00           C
ATOM    686  CB  SER A  36      66.012  77.727 102.042  1.00  0.00           C
ATOM    689  OG  SER A  36      64.962  78.636 101.702  1.00  0.00           O
ATOM    691  C   SER A  36      66.762  75.356 101.992  1.00  0.00           C
ATOM    692  O   SER A  36      66.912  74.786 103.072  1.00  0.00           O
ATOM    693  N   THR A  37      67.602  75.176 100.952  1.00  0.00           N
ATOM    695  CA  THR A  37      68.842  74.416 100.982  1.00  0.00           C
ATOM    697  CB  THR A  37      68.692  72.996 100.432  1.00  0.00           C
ATOM    699  OG1 THR A  37      69.781  72.187 100.852  1.00  0.00           O
ATOM    701  CG2 THR A  37      68.571  72.938  98.902  1.00  0.00           C
ATOM    705  C   THR A  37      69.872  75.206 100.192  1.00  0.00           C
ATOM    706  O   THR A  37      69.501  76.076  99.412  1.00  0.00           O
ATOM    707  N   MET A  38      71.181  74.917 100.352  1.00  0.00           N
ATOM    709  CA  MET A  38      72.262  75.517  99.562  1.00  0.00           C
ATOM    711  CB  MET A  38      73.272  76.356 100.372  1.00  0.00           C
ATOM    714  CG  MET A  38      72.641  77.426 101.272  1.00  0.00           C
ATOM    717  SD  MET A  38      73.882  78.516 102.052  1.00  0.00           S
ATOM    718  CE  MET A  38      72.651  79.606 102.802  1.00  0.00           C
ATOM    722  C   MET A  38      73.052  74.396  98.932  1.00  0.00           C
ATOM    723  O   MET A  38      73.351  73.416  99.602  1.00  0.00           O
ATOM    724  N   VAL A  39      73.412  74.507  97.652  1.00  0.00           N
ATOM    726  CA  VAL A  39      73.942  73.386  96.882  1.00  0.00           C
ATOM    728  CB  VAL A  39      72.841  72.507  96.282  1.00  0.00           C
ATOM    730  CG1 VAL A  39      72.232  71.546  97.322  1.00  0.00           C
ATOM    734  CG2 VAL A  39      71.751  73.426  95.702  1.00  0.00           C
ATOM    738  C   VAL A  39      74.781  73.926  95.732  1.00  0.00           C
ATOM    739  O   VAL A  39      74.772  75.126  95.442  1.00  0.00           O
ATOM    740  N   ARG A  40      75.562  73.056  95.052  1.00  0.00           N
ATOM    742  CA  ARG A  40      76.361  73.496  93.912  1.00  0.00           C
ATOM    744  CB  ARG A  40      77.781  73.886  94.392  1.00  0.00           C
ATOM    747  CG  ARG A  40      78.651  72.716  94.902  1.00  0.00           C
ATOM    750  CD  ARG A  40      79.971  73.197  95.502  1.00  0.00           C
ATOM    753  NE  ARG A  40      79.681  73.868  96.822  1.00  0.00           N
ATOM    755  CZ  ARG A  40      79.561  73.236  97.982  1.00  0.00           C
ATOM    756  NH1 ARG A  40      79.721  71.947  98.122  1.00  0.00           N
ATOM    759  NH2 ARG A  40      79.262  73.926  99.062  1.00  0.00           N
ATOM    762  C   ARG A  40      76.552  72.438  92.852  1.00  0.00           C
ATOM    763  O   ARG A  40      77.212  72.676  91.842  1.00  0.00           O
ATOM    764  N   GLY A  41      76.012  71.216  93.012  1.00  0.00           N
ATOM    766  CA  GLY A  41      76.321  70.146  92.072  1.00  0.00           C
ATOM    769  C   GLY A  41      75.461  70.237  90.862  1.00  0.00           C
ATOM    770  O   GLY A  41      75.931  70.276  89.732  1.00  0.00           O
ATOM    771  N   SER A  42      74.141  70.307  91.042  1.00  0.00           N
ATOM    773  CA  SER A  42      73.221  70.118  89.942  1.00  0.00           C
ATOM    775  CB  SER A  42      73.151  68.617  89.542  1.00  0.00           C
ATOM    778  OG  SER A  42      72.202  68.337  88.512  1.00  0.00           O
ATOM    780  C   SER A  42      71.872  70.636  90.362  1.00  0.00           C
ATOM    781  O   SER A  42      71.632  70.697  91.572  1.00  0.00           O
ATOM    782  N   PRO A  43      70.931  70.977  89.472  1.00  0.00           N
ATOM    783  CD  PRO A  43      71.181  71.326  88.072  1.00  0.00           C
ATOM    786  CA  PRO A  43      69.572  71.307  89.862  1.00  0.00           C
ATOM    788  CB  PRO A  43      68.872  71.757  88.552  1.00  0.00           C
ATOM    791  CG  PRO A  43      69.802  71.276  87.432  1.00  0.00           C
ATOM    794  C   PRO A  43      68.912  70.076  90.402  1.00  0.00           C
ATOM    795  O   PRO A  43      68.361  70.136  91.492  1.00  0.00           O
ATOM    796  N   ASP A  44      68.992  68.947  89.702  1.00  0.00           N
ATOM    798  CA  ASP A  44      68.382  67.688  90.062  1.00  0.00           C
ATOM    800  CB  ASP A  44      68.681  66.646  88.962  1.00  0.00           C
ATOM    803  CG  ASP A  44      67.952  66.966  87.662  1.00  0.00           C
ATOM    804  OD1 ASP A  44      67.151  67.926  87.622  1.00  0.00           O
ATOM    805  OD2 ASP A  44      68.182  66.188  86.702  1.00  0.00           O
ATOM    806  C   ASP A  44      68.832  67.158  91.422  1.00  0.00           C
ATOM    807  O   ASP A  44      68.052  66.627  92.212  1.00  0.00           O
ATOM    808  N   ASP A  45      70.122  67.326  91.762  1.00  0.00           N
ATOM    810  CA  ASP A  45      70.651  67.066  93.082  1.00  0.00           C
ATOM    812  CB  ASP A  45      72.202  67.146  92.972  1.00  0.00           C
ATOM    815  CG  ASP A  45      72.922  66.716  94.222  1.00  0.00           C
ATOM    816  OD1 ASP A  45      72.412  65.856  94.972  1.00  0.00           O
ATOM    817  OD2 ASP A  45      74.071  67.206  94.422  1.00  0.00           O
ATOM    818  C   ASP A  45      70.012  67.938  94.172  1.00  0.00           C
ATOM    819  O   ASP A  45      69.582  67.466  95.222  1.00  0.00           O
ATOM    820  N   ALA A  46      69.802  69.236  93.912  1.00  0.00           N
ATOM    822  CA  ALA A  46      68.982  70.087  94.762  1.00  0.00           C
ATOM    824  CB  ALA A  46      68.982  71.526  94.222  1.00  0.00           C
ATOM    828  C   ALA A  46      67.532  69.626  94.912  1.00  0.00           C
ATOM    829  O   ALA A  46      66.982  69.636  96.012  1.00  0.00           O
ATOM    830  N   LEU A  47      66.872  69.197  93.812  1.00  0.00           N
ATOM    832  CA  LEU A  47      65.512  68.688  93.832  1.00  0.00           C
ATOM    834  CB  LEU A  47      64.971  68.437  92.392  1.00  0.00           C
ATOM    837  CG  LEU A  47      65.052  69.666  91.452  1.00  0.00           C
ATOM    839  CD1 LEU A  47      64.312  69.416  90.132  1.00  0.00           C
ATOM    843  CD2 LEU A  47      64.572  70.946  92.142  1.00  0.00           C
ATOM    847  C   LEU A  47      65.332  67.438  94.672  1.00  0.00           C
ATOM    848  O   LEU A  47      64.412  67.326  95.482  1.00  0.00           O
ATOM    849  N   ALA A  48      66.282  66.487  94.572  1.00  0.00           N
ATOM    851  CA  ALA A  48      66.412  65.346  95.442  1.00  0.00           C
ATOM    853  CB  ALA A  48      67.632  64.526  94.972  1.00  0.00           C
ATOM    857  C   ALA A  48      66.582  65.716  96.922  1.00  0.00           C
ATOM    858  O   ALA A  48      65.971  65.146  97.822  1.00  0.00           O
ATOM    859  N   GLU A  49      67.392  66.746  97.222  1.00  0.00           N
ATOM    861  CA  GLU A  49      67.412  67.326  98.552  1.00  0.00           C
ATOM    863  CB  GLU A  49      68.582  68.316  98.742  1.00  0.00           C
ATOM    866  CG  GLU A  49      69.951  67.606  98.622  1.00  0.00           C
ATOM    869  CD  GLU A  49      71.092  68.416  99.202  1.00  0.00           C
ATOM    870  OE1 GLU A  49      70.901  69.587  99.602  1.00  0.00           O
ATOM    871  OE2 GLU A  49      72.212  67.816  99.292  1.00  0.00           O
ATOM    872  C   GLU A  49      66.111  67.956  99.052  1.00  0.00           C
ATOM    873  O   GLU A  49      65.721  67.727 100.192  1.00  0.00           O
ATOM    874  N   ILE A  50      65.382  68.716  98.202  1.00  0.00           N
ATOM    876  CA  ILE A  50      64.052  69.236  98.532  1.00  0.00           C
ATOM    878  CB  ILE A  50      63.482  70.197  97.472  1.00  0.00           C
ATOM    880  CG2 ILE A  50      62.062  70.657  97.882  1.00  0.00           C
ATOM    884  CG1 ILE A  50      64.361  71.447  97.202  1.00  0.00           C
ATOM    887  CD  ILE A  50      64.681  72.286  98.442  1.00  0.00           C
ATOM    891  C   ILE A  50      63.052  68.126  98.832  1.00  0.00           C
ATOM    892  O   ILE A  50      62.361  68.166  99.842  1.00  0.00           O
ATOM    893  N   LYS A  51      63.001  67.056  98.002  1.00  0.00           N
ATOM    895  CA  LYS A  51      62.311  65.806  98.302  1.00  0.00           C
ATOM    897  CB  LYS A  51      62.681  64.687  97.272  1.00  0.00           C
ATOM    900  CG  LYS A  51      62.082  64.908  95.862  1.00  0.00           C
ATOM    903  CD  LYS A  51      62.672  64.026  94.732  1.00  0.00           C
ATOM    906  CE  LYS A  51      61.582  63.236  93.972  1.00  0.00           C
ATOM    909  NZ  LYS A  51      62.051  62.666  92.682  1.00  0.00           N
ATOM    913  C   LYS A  51      62.541  65.276  99.722  1.00  0.00           C
ATOM    914  O   LYS A  51      61.641  65.197 100.562  1.00  0.00           O
ATOM    915  N   ALA A  52      63.811  64.956 100.042  1.00  0.00           N
ATOM    917  CA  ALA A  52      64.221  64.386 101.292  1.00  0.00           C
ATOM    919  CB  ALA A  52      65.721  64.118 101.202  1.00  0.00           C
ATOM    923  C   ALA A  52      63.961  65.216 102.532  1.00  0.00           C
ATOM    924  O   ALA A  52      63.482  64.736 103.562  1.00  0.00           O
ATOM    925  N   LYS A  53      64.262  66.536 102.462  1.00  0.00           N
ATOM    927  CA  LYS A  53      63.861  67.478 103.482  1.00  0.00           C
ATOM    929  CB  LYS A  53      64.321  68.916 103.132  1.00  0.00           C
ATOM    932  CG  LYS A  53      65.812  69.197 103.302  1.00  0.00           C
ATOM    935  CD  LYS A  53      66.151  70.636 102.862  1.00  0.00           C
ATOM    938  CE  LYS A  53      67.552  71.136 103.242  1.00  0.00           C
ATOM    941  NZ  LYS A  53      67.681  71.298 104.692  1.00  0.00           N
ATOM    945  C   LYS A  53      62.361  67.516 103.682  1.00  0.00           C
ATOM    946  O   LYS A  53      61.872  67.516 104.812  1.00  0.00           O
ATOM    947  N   ALA A  54      61.582  67.566 102.592  1.00  0.00           N
ATOM    949  CA  ALA A  54      60.162  67.776 102.622  1.00  0.00           C
ATOM    951  CB  ALA A  54      59.712  68.166 101.222  1.00  0.00           C
ATOM    955  C   ALA A  54      59.382  66.587 103.152  1.00  0.00           C
ATOM    956  O   ALA A  54      58.382  66.767 103.842  1.00  0.00           O
ATOM    957  N   VAL A  55      59.852  65.356 102.912  1.00  0.00           N
ATOM    959  CA  VAL A  55      59.332  64.166 103.582  1.00  0.00           C
ATOM    961  CB  VAL A  55      59.802  62.876 102.912  1.00  0.00           C
ATOM    963  CG1 VAL A  55      61.052  62.206 103.532  1.00  0.00           C
ATOM    967  CG2 VAL A  55      58.611  61.917 102.902  1.00  0.00           C
ATOM    971  C   VAL A  55      59.572  64.176 105.092  1.00  0.00           C
ATOM    972  O   VAL A  55      58.712  63.836 105.882  1.00  0.00           O
ATOM    973  N   ALA A  56      60.752  64.636 105.552  1.00  0.00           N
ATOM    975  CA  ALA A  56      61.071  64.766 106.962  1.00  0.00           C
ATOM    977  CB  ALA A  56      62.561  65.126 107.102  1.00  0.00           C
ATOM    981  C   ALA A  56      60.172  65.746 107.742  1.00  0.00           C
ATOM    982  O   ALA A  56      59.732  65.486 108.872  1.00  0.00           O
ATOM    983  N   ALA A  57      59.821  66.876 107.092  1.00  0.00           N
ATOM    985  CA  ALA A  57      58.872  67.877 107.542  1.00  0.00           C
ATOM    987  CB  ALA A  57      59.001  69.127 106.662  1.00  0.00           C
ATOM    991  C   ALA A  57      57.431  67.408 107.462  1.00  0.00           C
ATOM    992  O   ALA A  57      56.552  67.947 108.142  1.00  0.00           O
ATOM    993  N   LYS A  58      57.192  66.368 106.642  1.00  0.00           N
ATOM    995  CA  LYS A  58      55.942  65.666 106.492  1.00  0.00           C
ATOM    997  CB  LYS A  58      55.222  65.257 107.802  1.00  0.00           C
ATOM   1000  CG  LYS A  58      55.952  64.157 108.572  1.00  0.00           C
ATOM   1003  CD  LYS A  58      55.292  63.846 109.922  1.00  0.00           C
ATOM   1006  CE  LYS A  58      55.362  64.966 110.962  1.00  0.00           C
ATOM   1009  NZ  LYS A  58      56.762  65.286 111.302  1.00  0.00           N
ATOM   1013  C   LYS A  58      55.022  66.246 105.442  1.00  0.00           C
ATOM   1014  O   LYS A  58      53.811  66.096 105.512  1.00  0.00           O
ATOM   1015  N   ALA A  59      55.582  66.907 104.422  1.00  0.00           N
ATOM   1017  CA  ALA A  59      54.852  67.356 103.262  1.00  0.00           C
ATOM   1019  CB  ALA A  59      55.692  68.446 102.572  1.00  0.00           C
ATOM   1023  C   ALA A  59      54.582  66.257 102.252  1.00  0.00           C
ATOM   1024  O   ALA A  59      55.451  65.438 101.992  1.00  0.00           O
ATOM   1025  N   ASP A  60      53.401  66.236 101.622  1.00  0.00           N
ATOM   1027  CA  ASP A  60      53.082  65.346 100.522  1.00  0.00           C
ATOM   1029  CB  ASP A  60      51.531  65.176 100.342  1.00  0.00           C
ATOM   1032  CG  ASP A  60      50.882  64.246 101.362  1.00  0.00           C
ATOM   1033  OD1 ASP A  60      51.582  63.846 102.332  1.00  0.00           O
ATOM   1034  OD2 ASP A  60      49.681  63.876 101.212  1.00  0.00           O
ATOM   1035  C   ASP A  60      53.721  65.846  99.222  1.00  0.00           C
ATOM   1036  O   ASP A  60      53.961  65.087  98.282  1.00  0.00           O
ATOM   1037  N   TYR A  61      54.061  67.158  99.162  1.00  0.00           N
ATOM   1039  CA  TYR A  61      54.442  67.826  97.932  1.00  0.00           C
ATOM   1041  CB  TYR A  61      53.192  68.386  97.242  1.00  0.00           C
ATOM   1044  CG  TYR A  61      52.232  67.316  96.852  1.00  0.00           C
ATOM   1045  CD1 TYR A  61      52.492  66.456  95.772  1.00  0.00           C
ATOM   1047  CE1 TYR A  61      51.631  65.386  95.502  1.00  0.00           C
ATOM   1049  CZ  TYR A  61      50.482  65.206  96.272  1.00  0.00           C
ATOM   1050  OH  TYR A  61      49.632  64.118  96.032  1.00  0.00           O
ATOM   1052  CD2 TYR A  61      51.061  67.126  97.612  1.00  0.00           C
ATOM   1054  CE2 TYR A  61      50.181  66.076  97.322  1.00  0.00           C
ATOM   1056  C   TYR A  61      55.401  69.007  98.102  1.00  0.00           C
ATOM   1057  O   TYR A  61      55.461  69.626  99.172  1.00  0.00           O
ATOM   1058  N   TYR A  62      56.142  69.386  97.022  1.00  0.00           N
ATOM   1060  CA  TYR A  62      57.032  70.547  97.022  1.00  0.00           C
ATOM   1062  CB  TYR A  62      58.492  70.176  97.392  1.00  0.00           C
ATOM   1065  CG  TYR A  62      59.182  69.346  96.322  1.00  0.00           C
ATOM   1066  CD1 TYR A  62      59.042  67.956  96.332  1.00  0.00           C
ATOM   1068  CE1 TYR A  62      59.662  67.187  95.352  1.00  0.00           C
ATOM   1070  CZ  TYR A  62      60.442  67.776  94.362  1.00  0.00           C
ATOM   1071  OH  TYR A  62      61.061  66.926  93.432  1.00  0.00           O
ATOM   1073  CD2 TYR A  62      59.962  69.947  95.312  1.00  0.00           C
ATOM   1075  CE2 TYR A  62      60.582  69.166  94.332  1.00  0.00           C
ATOM   1077  C   TYR A  62      57.041  71.326  95.692  1.00  0.00           C
ATOM   1078  O   TYR A  62      56.932  70.797  94.592  1.00  0.00           O
ATOM   1079  N   VAL A  63      57.251  72.656  95.812  1.00  0.00           N
ATOM   1081  CA  VAL A  63      57.412  73.596  94.722  1.00  0.00           C
ATOM   1083  CB  VAL A  63      56.571  74.876  94.862  1.00  0.00           C
ATOM   1085  CG1 VAL A  63      56.451  75.596  93.512  1.00  0.00           C
ATOM   1089  CG2 VAL A  63      55.201  74.486  95.382  1.00  0.00           C
ATOM   1093  C   VAL A  63      58.811  74.096  94.842  1.00  0.00           C
ATOM   1094  O   VAL A  63      59.232  74.466  95.932  1.00  0.00           O
ATOM   1095  N   VAL A  64      59.582  74.216  93.752  1.00  0.00           N
ATOM   1097  CA  VAL A  64      60.721  75.118  93.752  1.00  0.00           C
ATOM   1099  CB  VAL A  64      61.882  74.566  92.962  1.00  0.00           C
ATOM   1101  CG1 VAL A  64      63.041  75.566  92.822  1.00  0.00           C
ATOM   1105  CG2 VAL A  64      62.352  73.316  93.722  1.00  0.00           C
ATOM   1109  C   VAL A  64      60.292  76.507  93.342  1.00  0.00           C
ATOM   1110  O   VAL A  64      59.702  76.736  92.282  1.00  0.00           O
ATOM   1111  N   VAL A  65      60.541  77.478  94.252  1.00  0.00           N
ATOM   1113  CA  VAL A  65      60.281  78.876  94.032  1.00  0.00           C
ATOM   1115  CB  VAL A  65      60.512  79.706  95.292  1.00  0.00           C
ATOM   1117  CG1 VAL A  65      60.122  81.176  95.062  1.00  0.00           C
ATOM   1121  CG2 VAL A  65      59.672  79.118  96.432  1.00  0.00           C
ATOM   1125  C   VAL A  65      61.162  79.407  92.942  1.00  0.00           C
ATOM   1126  O   VAL A  65      60.682  80.036  92.012  1.00  0.00           O
ATOM   1127  N   MET A  66      62.462  79.087  93.022  1.00  0.00           N
ATOM   1129  CA  MET A  66      63.522  79.896  92.462  1.00  0.00           C
ATOM   1131  CB  MET A  66      63.412  81.396  92.882  1.00  0.00           C
ATOM   1134  CG  MET A  66      64.382  82.337  92.132  1.00  0.00           C
ATOM   1137  SD  MET A  66      64.001  84.107  92.292  1.00  0.00           S
ATOM   1138  CE  MET A  66      64.332  84.107  94.072  1.00  0.00           C
ATOM   1142  C   MET A  66      64.832  79.356  92.982  1.00  0.00           C
ATOM   1143  O   MET A  66      64.892  78.757  94.072  1.00  0.00           O
ATOM   1144  N   VAL A  67      65.912  79.536  92.192  1.00  0.00           N
ATOM   1146  CA  VAL A  67      67.281  79.346  92.592  1.00  0.00           C
ATOM   1148  CB  VAL A  67      67.952  78.166  91.892  1.00  0.00           C
ATOM   1150  CG1 VAL A  67      67.342  76.876  92.452  1.00  0.00           C
ATOM   1154  CG2 VAL A  67      67.751  78.236  90.372  1.00  0.00           C
ATOM   1158  C   VAL A  67      68.071  80.637  92.352  1.00  0.00           C
ATOM   1159  O   VAL A  67      67.821  81.367  91.392  1.00  0.00           O
ATOM   1160  N   ASP A  68      69.022  80.966  93.252  1.00  0.00           N
ATOM   1162  CA  ASP A  68      69.702  82.257  93.282  1.00  0.00           C
ATOM   1164  CB  ASP A  68      68.751  83.346  93.872  1.00  0.00           C
ATOM   1167  CG  ASP A  68      69.401  84.676  94.202  1.00  0.00           C
ATOM   1168  OD1 ASP A  68      70.242  85.177  93.422  1.00  0.00           O
ATOM   1169  OD2 ASP A  68      68.971  85.257  95.232  1.00  0.00           O
ATOM   1170  C   ASP A  68      71.001  82.066  94.062  1.00  0.00           C
ATOM   1171  O   ASP A  68      71.192  81.006  94.662  1.00  0.00           O
ATOM   1172  N   GLU A  69      71.952  83.016  94.062  1.00  0.00           N
ATOM   1174  CA  GLU A  69      73.382  82.717  94.272  1.00  0.00           C
ATOM   1176  CB  GLU A  69      74.242  83.536  93.272  1.00  0.00           C
ATOM   1179  CG  GLU A  69      74.382  82.826  91.902  1.00  0.00           C
ATOM   1182  CD  GLU A  69      75.291  81.596  91.882  1.00  0.00           C
ATOM   1183  OE1 GLU A  69      75.842  81.136  92.912  1.00  0.00           O
ATOM   1184  OE2 GLU A  69      75.471  81.076  90.742  1.00  0.00           O
ATOM   1185  C   GLU A  69      73.982  82.817  95.672  1.00  0.00           C
ATOM   1186  O   GLU A  69      75.192  82.857  95.832  1.00  0.00           O
ATOM   1187  N   THR A  70      73.171  82.848  96.762  1.00  0.00           N
ATOM   1189  CA  THR A  70      73.611  83.027  98.182  1.00  0.00           C
ATOM   1191  CB  THR A  70      73.971  81.777  99.002  1.00  0.00           C
ATOM   1193  OG1 THR A  70      73.092  80.716  98.742  1.00  0.00           O
ATOM   1195  CG2 THR A  70      73.971  81.997 100.532  1.00  0.00           C
ATOM   1199  C   THR A  70      74.772  83.986  98.382  1.00  0.00           C
ATOM   1200  O   THR A  70      75.822  83.657  98.932  1.00  0.00           O
ATOM   1201  N   ILE A  71      74.611  85.217  97.882  1.00  0.00           N
ATOM   1203  CA  ILE A  71      75.601  86.257  97.962  1.00  0.00           C
ATOM   1205  CB  ILE A  71      76.131  86.607  99.362  1.00  0.00           C
ATOM   1207  CG2 ILE A  71      75.061  86.448 100.472  1.00  0.00           C
ATOM   1211  CG1 ILE A  71      76.662  88.066  99.352  1.00  0.00           C
ATOM   1214  CD  ILE A  71      78.162  88.216  99.592  1.00  0.00           C
ATOM   1218  C   ILE A  71      76.772  86.057  96.992  1.00  0.00           C
ATOM   1219  O   ILE A  71      77.281  87.018  96.412  1.00  0.00           O
ATOM   1220  N   VAL A  72      77.272  84.826  96.802  1.00  0.00           N
ATOM   1222  CA  VAL A  72      78.552  84.557  96.172  1.00  0.00           C
ATOM   1224  CB  VAL A  72      79.611  84.196  97.202  1.00  0.00           C
ATOM   1226  CG1 VAL A  72      80.872  83.596  96.542  1.00  0.00           C
ATOM   1230  CG2 VAL A  72      79.961  85.478  97.962  1.00  0.00           C
ATOM   1234  C   VAL A  72      78.431  83.496  95.122  1.00  0.00           C
ATOM   1235  O   VAL A  72      78.101  82.356  95.432  1.00  0.00           O
ATOM   1236  N   THR A  73      78.772  83.867  93.862  1.00  0.00           N
ATOM   1238  CA  THR A  73      78.641  82.957  92.732  1.00  0.00           C
ATOM   1240  CB  THR A  73      79.022  83.557  91.392  1.00  0.00           C
ATOM   1242  OG1 THR A  73      80.352  84.056  91.412  1.00  0.00           O
ATOM   1244  CG2 THR A  73      78.111  84.746  91.122  1.00  0.00           C
ATOM   1248  C   THR A  73      79.391  81.656  92.902  1.00  0.00           C
ATOM   1249  O   THR A  73      80.522  81.588  93.402  1.00  0.00           O
ATOM   1250  N   GLY A  74      78.702  80.567  92.542  1.00  0.00           N
ATOM   1252  CA  GLY A  74      79.122  79.216  92.852  1.00  0.00           C
ATOM   1255  C   GLY A  74      78.811  78.837  94.272  1.00  0.00           C
ATOM   1256  O   GLY A  74      79.491  77.977  94.832  1.00  0.00           O
ATOM   1257  N   GLN A  75      77.762  79.447  94.882  1.00  0.00           N
ATOM   1259  CA  GLN A  75      77.212  78.916  96.122  1.00  0.00           C
ATOM   1261  CB  GLN A  75      77.931  79.376  97.412  1.00  0.00           C
ATOM   1264  CG  GLN A  75      77.512  78.596  98.692  1.00  0.00           C
ATOM   1267  CD  GLN A  75      77.592  77.076  98.502  1.00  0.00           C
ATOM   1268  OE1 GLN A  75      78.661  76.466  98.482  1.00  0.00           O
ATOM   1269  NE2 GLN A  75      76.422  76.406  98.372  1.00  0.00           N
ATOM   1272  C   GLN A  75      75.711  79.197  96.192  1.00  0.00           C
ATOM   1273  O   GLN A  75      75.192  79.806  97.122  1.00  0.00           O
ATOM   1274  N   TRP A  76      74.942  78.697  95.222  1.00  0.00           N
ATOM   1276  CA  TRP A  76      73.522  78.947  95.112  1.00  0.00           C
ATOM   1278  CB  TRP A  76      73.012  78.766  93.652  1.00  0.00           C
ATOM   1281  CG  TRP A  76      73.232  77.426  93.032  1.00  0.00           C
ATOM   1282  CD1 TRP A  76      74.361  77.076  92.342  1.00  0.00           C
ATOM   1284  NE1 TRP A  76      74.211  75.797  91.862  1.00  0.00           N
ATOM   1286  CE2 TRP A  76      72.992  75.307  92.212  1.00  0.00           C
ATOM   1287  CD2 TRP A  76      72.332  76.316  92.932  1.00  0.00           C
ATOM   1288  CE3 TRP A  76      71.012  76.106  93.352  1.00  0.00           C
ATOM   1290  CZ3 TRP A  76      70.401  74.886  93.062  1.00  0.00           C
ATOM   1292  CZ2 TRP A  76      72.401  74.087  91.932  1.00  0.00           C
ATOM   1294  CH2 TRP A  76      71.102  73.896  92.372  1.00  0.00           C
ATOM   1296  C   TRP A  76      72.662  78.206  96.122  1.00  0.00           C
ATOM   1297  O   TRP A  76      73.101  77.326  96.882  1.00  0.00           O
ATOM   1298  N   TYR A  77      71.382  78.606  96.172  1.00  0.00           N
ATOM   1300  CA  TYR A  77      70.382  78.036  97.042  1.00  0.00           C
ATOM   1302  CB  TYR A  77      70.012  78.977  98.242  1.00  0.00           C
ATOM   1305  CG  TYR A  77      69.342  80.286  97.872  1.00  0.00           C
ATOM   1306  CD1 TYR A  77      67.961  80.497  98.092  1.00  0.00           C
ATOM   1308  CE1 TYR A  77      67.401  81.777  97.952  1.00  0.00           C
ATOM   1310  CZ  TYR A  77      68.192  82.857  97.522  1.00  0.00           C
ATOM   1311  OH  TYR A  77      67.632  84.137  97.312  1.00  0.00           O
ATOM   1313  CD2 TYR A  77      70.102  81.367  97.422  1.00  0.00           C
ATOM   1315  CE2 TYR A  77      69.541  82.646  97.242  1.00  0.00           C
ATOM   1317  C   TYR A  77      69.151  77.737  96.232  1.00  0.00           C
ATOM   1318  O   TYR A  77      68.942  78.316  95.172  1.00  0.00           O
ATOM   1319  N   SER A  78      68.291  76.837  96.742  1.00  0.00           N
ATOM   1321  CA  SER A  78      66.932  76.688  96.232  1.00  0.00           C
ATOM   1323  CB  SER A  78      66.632  75.286  95.592  1.00  0.00           C
ATOM   1326  OG  SER A  78      66.982  74.176  96.422  1.00  0.00           O
ATOM   1328  C   SER A  78      65.971  77.018  97.352  1.00  0.00           C
ATOM   1329  O   SER A  78      66.012  76.438  98.432  1.00  0.00           O
ATOM   1330  N   GLN A  79      65.082  78.007  97.142  1.00  0.00           N
ATOM   1332  CA  GLN A  79      63.951  78.187  98.032  1.00  0.00           C
ATOM   1334  CB  GLN A  79      63.571  79.666  98.322  1.00  0.00           C
ATOM   1337  CG  GLN A  79      62.381  79.826  99.312  1.00  0.00           C
ATOM   1340  CD  GLN A  79      62.032  81.297  99.522  1.00  0.00           C
ATOM   1341  OE1 GLN A  79      62.592  82.188  98.892  1.00  0.00           O
ATOM   1342  NE2 GLN A  79      61.061  81.577 100.432  1.00  0.00           N
ATOM   1345  C   GLN A  79      62.781  77.438  97.452  1.00  0.00           C
ATOM   1346  O   GLN A  79      62.522  77.466  96.242  1.00  0.00           O
ATOM   1347  N   ALA A  80      62.051  76.716  98.312  1.00  0.00           N
ATOM   1349  CA  ALA A  80      61.022  75.816  97.892  1.00  0.00           C
ATOM   1351  CB  ALA A  80      61.641  74.416  97.762  1.00  0.00           C
ATOM   1355  C   ALA A  80      59.861  75.856  98.882  1.00  0.00           C
ATOM   1356  O   ALA A  80      60.052  75.908 100.092  1.00  0.00           O
ATOM   1357  N   ILE A  81      58.622  75.856  98.382  1.00  0.00           N
ATOM   1359  CA  ILE A  81      57.412  75.786  99.192  1.00  0.00           C
ATOM   1361  CB  ILE A  81      56.242  76.587  98.582  1.00  0.00           C
ATOM   1363  CG2 ILE A  81      54.872  75.916  98.792  1.00  0.00           C
ATOM   1367  CG1 ILE A  81      56.192  78.007  99.172  1.00  0.00           C
ATOM   1370  CD  ILE A  81      57.291  78.926  98.672  1.00  0.00           C
ATOM   1374  C   ILE A  81      57.032  74.337  99.412  1.00  0.00           C
ATOM   1375  O   ILE A  81      57.202  73.527  98.502  1.00  0.00           O
ATOM   1376  N   LEU A  82      56.512  73.987 100.612  1.00  0.00           N
ATOM   1378  CA  LEU A  82      56.001  72.656 100.872  1.00  0.00           C
ATOM   1380  CB  LEU A  82      56.711  72.026 102.092  1.00  0.00           C
ATOM   1383  CG  LEU A  82      58.231  71.907 101.942  1.00  0.00           C
ATOM   1385  CD1 LEU A  82      58.821  71.126 103.122  1.00  0.00           C
ATOM   1389  CD2 LEU A  82      58.592  71.236 100.622  1.00  0.00           C
ATOM   1393  C   LEU A  82      54.512  72.646 101.142  1.00  0.00           C
ATOM   1394  O   LEU A  82      53.931  73.626 101.622  1.00  0.00           O
ATOM   1395  N   TYR A  83      53.852  71.526 100.842  1.00  0.00           N
ATOM   1397  CA  TYR A  83      52.431  71.416 101.092  1.00  0.00           C
ATOM   1399  CB  TYR A  83      51.602  71.477  99.822  1.00  0.00           C
ATOM   1402  CG  TYR A  83      51.812  72.766  99.072  1.00  0.00           C
ATOM   1403  CD1 TYR A  83      52.501  72.727  97.862  1.00  0.00           C
ATOM   1405  CE1 TYR A  83      52.492  73.837  97.012  1.00  0.00           C
ATOM   1407  CZ  TYR A  83      51.882  75.026  97.412  1.00  0.00           C
ATOM   1408  OH  TYR A  83      51.991  76.158  96.592  1.00  0.00           O
ATOM   1410  CD2 TYR A  83      51.131  73.938  99.442  1.00  0.00           C
ATOM   1412  CE2 TYR A  83      51.181  75.066  98.612  1.00  0.00           C
ATOM   1414  C   TYR A  83      52.041  70.136 101.782  1.00  0.00           C
ATOM   1415  O   TYR A  83      52.592  69.057 101.562  1.00  0.00           O
ATOM   1416  N   ARG A  84      51.022  70.246 102.642  1.00  0.00           N
ATOM   1418  CA  ARG A  84      50.271  69.157 103.182  1.00  0.00           C
ATOM   1420  CB  ARG A  84      50.292  69.206 104.722  1.00  0.00           C
ATOM   1423  CG  ARG A  84      49.572  68.017 105.362  1.00  0.00           C
ATOM   1426  CD  ARG A  84      48.791  68.408 106.612  1.00  0.00           C
ATOM   1429  NE  ARG A  84      48.332  67.106 107.172  1.00  0.00           N
ATOM   1431  CZ  ARG A  84      48.101  66.856 108.442  1.00  0.00           C
ATOM   1432  NH1 ARG A  84      48.262  67.688 109.442  1.00  0.00           N
ATOM   1435  NH2 ARG A  84      47.692  65.636 108.692  1.00  0.00           N
ATOM   1438  C   ARG A  84      48.832  69.367 102.682  1.00  0.00           C
ATOM   1439  OT1 ARG A  84      48.282  70.486 102.892  1.00  0.00           O
ATOM   1440  OT2 ARG A  84      48.262  68.437 102.062  1.00  0.00           O
ATOM   1441  NH3 POPEB  85      10.392  66.426  87.942  1.00  0.00           N
ATOM   1445  C12 POPEB  85      10.881  67.047  86.662  1.00  0.00           C
ATOM   1448  C11 POPEB  85      11.072  68.576  86.792  1.00  0.00           C
ATOM   1451  P   POPEB  85       9.082  69.867  88.022  1.00  0.00           P
ATOM   1452  O13 POPEB  85       9.212  68.896  89.132  1.00  0.00           O
ATOM   1453  O14 POPEB  85       9.532  71.257  88.222  1.00  0.00           O
ATOM   1454  O11 POPEB  85       7.582  69.926  87.522  1.00  0.00           O
ATOM   1455  O12 POPEB  85       9.811  69.246  86.762  1.00  0.00           O
ATOM   1456  C1  POPEB  85       6.952  68.798  86.902  1.00  0.00           C
ATOM   1459  C2  POPEB  85       7.182  68.786  85.372  1.00  0.00           C
ATOM   1461  O21 POPEB  85       6.002  69.257  84.712  1.00  0.00           O
ATOM   1462  C21 POPEB  85       5.972  70.566  84.492  1.00  0.00           C
ATOM   1463  O22 POPEB  85       6.802  71.368  84.902  1.00  0.00           O
ATOM   1464  C22 POPEB  85       4.802  70.846  83.552  1.00  0.00           C
ATOM   1467  C3  POPEB  85       7.532  67.386  84.782  1.00  0.00           C
ATOM   1470  O31 POPEB  85       8.552  67.466  83.772  1.00  0.00           O
ATOM   1471  C31 POPEB  85       8.352  67.636  82.452  1.00  0.00           C
ATOM   1472  O32 POPEB  85       9.262  67.757  81.652  1.00  0.00           O
ATOM   1473  C32 POPEB  85       6.872  67.618  82.042  1.00  0.00           C
ATOM   1476  C23 POPEB  85       4.512  72.346  83.332  1.00  0.00           C
ATOM   1479  C24 POPEB  85       3.602  72.618  82.122  1.00  0.00           C
ATOM   1482  C25 POPEB  85       4.352  72.516  80.782  1.00  0.00           C
ATOM   1485  C26 POPEB  85       3.552  73.106  79.612  1.00  0.00           C
ATOM   1488  C27 POPEB  85       4.382  73.197  78.322  1.00  0.00           C
ATOM   1491  C28 POPEB  85       3.612  73.807  77.122  1.00  0.00           C
ATOM   1494  C29 POPEB  85       2.542  72.877  76.622  1.00  0.00           C
ATOM   1496 0C21 POPEB  85       2.672  71.986  75.622  1.00  0.00           C
ATOM   1498 1C21 POPEB  85       3.892  71.776  74.762  1.00  0.00           C
ATOM   1501 2C21 POPEB  85       3.552  71.286  73.342  1.00  0.00           C
ATOM   1504 3C21 POPEB  85       2.762  72.316  72.512  1.00  0.00           C
ATOM   1507 4C21 POPEB  85       2.512  71.856  71.082  1.00  0.00           C
ATOM   1510 5C21 POPEB  85       1.562  72.796  70.332  1.00  0.00           C
ATOM   1513 6C21 POPEB  85       1.412  72.438  68.862  1.00  0.00           C
ATOM   1516 7C21 POPEB  85       0.352  73.286  68.152  1.00  0.00           C
ATOM   1519 8C21 POPEB  85       0.252  72.938  66.672  1.00  0.00           C
ATOM   1523  C33 POPEB  85       6.651  67.886  80.532  1.00  0.00           C
ATOM   1526  C34 POPEB  85       5.172  67.947  80.112  1.00  0.00           C
ATOM   1529  C35 POPEB  85       4.382  66.646  80.352  1.00  0.00           C
ATOM   1532  C36 POPEB  85       3.882  65.966  79.072  1.00  0.00           C
ATOM   1535  C37 POPEB  85       2.962  64.777  79.382  1.00  0.00           C
ATOM   1538  C38 POPEB  85       2.272  64.176  78.142  1.00  0.00           C
ATOM   1541  C39 POPEB  85       3.162  63.216  77.332  1.00  0.00           C
ATOM   1544 0C31 POPEB  85       2.972  61.746  77.732  1.00  0.00           C
ATOM   1547 1C31 POPEB  85       3.682  60.767  76.792  1.00  0.00           C
ATOM   1550 2C31 POPEB  85       3.182  59.326  76.922  1.00  0.00           C
ATOM   1553 3C31 POPEB  85       3.762  58.386  75.852  1.00  0.00           C
ATOM   1556 4C31 POPEB  85       4.932  57.507  76.332  1.00  0.00           C
ATOM   1559 5C31 POPEB  85       5.372  56.526  75.232  1.00  0.00           C
ATOM   1562 6C31 POPEB  85       6.592  55.686  75.612  1.00  0.00           C
ATOM   1566  NH3 POPEC  86       8.842 124.566  46.562  1.00  0.00           N
ATOM   1570  C12 POPEC  86      10.052 124.886  45.732  1.00  0.00           C
ATOM   1573  C11 POPEC  86      10.392 126.387  45.682  1.00  0.00           C
ATOM   1576  P   POPEC  86      12.522 127.838  45.172  1.00  0.00           P
ATOM   1577  O13 POPEC  86      13.891 127.596  44.642  1.00  0.00           O
ATOM   1578  O14 POPEC  86      11.752 128.906  44.512  1.00  0.00           O
ATOM   1579  O11 POPEC  86      12.562 128.057  46.752  1.00  0.00           O
ATOM   1580  O12 POPEC  86      11.642 126.536  45.012  1.00  0.00           O
ATOM   1581  C1  POPEC  86      13.212 127.018  47.522  1.00  0.00           C
ATOM   1584  C2  POPEC  86      12.901 127.036  49.052  1.00  0.00           C
ATOM   1586  O21 POPEC  86      11.502 127.008  49.352  1.00  0.00           O
ATOM   1587  C21 POPEC  86      10.892 125.856  49.292  1.00  0.00           C
ATOM   1588  O22 POPEC  86      11.222 124.867  48.672  1.00  0.00           O
ATOM   1589  C22 POPEC  86       9.672 125.896  50.212  1.00  0.00           C
ATOM   1592  C3  POPEC  86      13.561 128.247  49.792  1.00  0.00           C
ATOM   1595  O31 POPEC  86      13.062 128.557  51.122  1.00  0.00           O
ATOM   1596  C31 POPEC  86      13.192 127.596  52.032  1.00  0.00           C
ATOM   1597  O32 POPEC  86      13.672 126.497  51.822  1.00  0.00           O
ATOM   1598  C32 POPEC  86      12.732 128.076  53.412  1.00  0.00           C
ATOM   1601  C23 POPEC  86       9.332 124.518  50.802  1.00  0.00           C
ATOM   1604  C24 POPEC  86       8.722 124.637  52.202  1.00  0.00           C
ATOM   1607  C25 POPEC  86       9.722 125.117  53.272  1.00  0.00           C
ATOM   1610  C26 POPEC  86       9.242 124.856  54.702  1.00  0.00           C
ATOM   1613  C27 POPEC  86      10.362 124.996  55.742  1.00  0.00           C
ATOM   1616  C28 POPEC  86      10.372 123.837  56.762  1.00  0.00           C
ATOM   1619  C29 POPEC  86       9.322 124.016  57.822  1.00  0.00           C
ATOM   1621 0C21 POPEC  86       9.561 124.107  59.142  1.00  0.00           C
ATOM   1623 1C21 POPEC  86      10.922 124.047  59.792  1.00  0.00           C
ATOM   1626 2C21 POPEC  86      10.892 124.508  61.262  1.00  0.00           C
ATOM   1629 3C21 POPEC  86      10.562 125.996  61.442  1.00  0.00           C
ATOM   1632 4C21 POPEC  86       9.852 126.276  62.782  1.00  0.00           C
ATOM   1635 5C21 POPEC  86      10.752 126.106  64.012  1.00  0.00           C
ATOM   1638 6C21 POPEC  86       9.932 126.176  65.302  1.00  0.00           C
ATOM   1641 7C21 POPEC  86      10.782 126.017  66.562  1.00  0.00           C
ATOM   1644 8C21 POPEC  86       9.941 125.926  67.842  1.00  0.00           C
ATOM   1648  C33 POPEC  86      13.472 127.326  54.552  1.00  0.00           C
ATOM   1651  C34 POPEC  86      12.932 127.637  55.952  1.00  0.00           C
ATOM   1654  C35 POPEC  86      13.412 126.637  57.032  1.00  0.00           C
ATOM   1657  C36 POPEC  86      14.582 127.137  57.892  1.00  0.00           C
ATOM   1660  C37 POPEC  86      15.012 126.096  58.942  1.00  0.00           C
ATOM   1663  C38 POPEC  86      16.041 126.617  59.962  1.00  0.00           C
ATOM   1666  C39 POPEC  86      15.432 127.456  61.092  1.00  0.00           C
ATOM   1669 0C31 POPEC  86      15.672 126.868  62.492  1.00  0.00           C
ATOM   1672 1C31 POPEC  86      14.811 125.628  62.812  1.00  0.00           C
ATOM   1675 2C31 POPEC  86      15.212 124.917  64.112  1.00  0.00           C
ATOM   1678 3C31 POPEC  86      15.012 125.758  65.382  1.00  0.00           C
ATOM   1681 4C31 POPEC  86      15.422 124.996  66.652  1.00  0.00           C
ATOM   1684 5C31 POPEC  86      15.352 125.826  67.942  1.00  0.00           C
ATOM   1687 6C31 POPEC  86      13.952 126.337  68.312  1.00  0.00           C
ATOM   1691  NH3 POPED  87     100.721  80.367  45.962  1.00  0.00           N
ATOM   1695  C12 POPED  87     100.721  80.576  44.482  1.00  0.00           C
ATOM   1698  C11 POPED  87     100.302  79.246  43.872  1.00  0.00           C
ATOM   1701  P   POPED  87     101.242  76.837  43.592  1.00  0.00           P
ATOM   1702  O13 POPED  87     100.321  76.916  42.432  1.00  0.00           O
ATOM   1703  O14 POPED  87     102.662  76.606  43.292  1.00  0.00           O
ATOM   1704  O11 POPED  87     100.662  75.797  44.632  1.00  0.00           O
ATOM   1705  O12 POPED  87     101.202  78.236  44.322  1.00  0.00           O
ATOM   1706  C1  POPED  87     101.021  75.746  46.002  1.00  0.00           C
ATOM   1709  C2  POPED  87     100.111  76.706  46.792  1.00  0.00           C
ATOM   1711  O21 POPED  87     100.531  76.856  48.162  1.00  0.00           O
ATOM   1712  C21 POPED  87     100.111  76.027  49.082  1.00  0.00           C
ATOM   1713  O22 POPED  87      99.421  75.026  48.922  1.00  0.00           O
ATOM   1714  C22 POPED  87     100.682  76.507  50.422  1.00  0.00           C
ATOM   1717  C3  POPED  87      98.602  76.396  46.542  1.00  0.00           C
ATOM   1720  O31 POPED  87      97.721  77.126  47.412  1.00  0.00           O
ATOM   1721  C31 POPED  87      97.651  78.437  47.262  1.00  0.00           C
ATOM   1722  O32 POPED  87      98.342  79.118  46.522  1.00  0.00           O
ATOM   1723  C32 POPED  87      96.591  78.906  48.252  1.00  0.00           C
ATOM   1726  C23 POPED  87     100.151  75.776  51.682  1.00  0.00           C
ATOM   1729  C24 POPED  87     100.412  76.636  52.912  1.00  0.00           C
ATOM   1732  C25 POPED  87     100.251  75.937  54.262  1.00  0.00           C
ATOM   1735  C26 POPED  87      98.861  76.086  54.892  1.00  0.00           C
ATOM   1738  C27 POPED  87      98.912  75.776  56.392  1.00  0.00           C
ATOM   1741  C28 POPED  87      97.541  75.587  57.062  1.00  0.00           C
ATOM   1744  C29 POPED  87      97.772  74.947  58.412  1.00  0.00           C
ATOM   1746 0C21 POPED  87      97.262  75.266  59.612  1.00  0.00           C
ATOM   1748 1C21 POPED  87      96.262  76.356  59.942  1.00  0.00           C
ATOM   1751 2C21 POPED  87      96.672  77.236  61.142  1.00  0.00           C
ATOM   1754 3C21 POPED  87      96.952  76.466  62.442  1.00  0.00           C
ATOM   1757 4C21 POPED  87      97.141  77.408  63.632  1.00  0.00           C
ATOM   1760 5C21 POPED  87      97.561  76.697  64.932  1.00  0.00           C
ATOM   1763 6C21 POPED  87      96.451  75.846  65.572  1.00  0.00           C
ATOM   1766 7C21 POPED  87      96.891  75.266  66.922  1.00  0.00           C
ATOM   1769 8C21 POPED  87      95.772  74.507  67.642  1.00  0.00           C
ATOM   1773  C33 POPED  87      96.151  80.387  48.222  1.00  0.00           C
ATOM   1776  C34 POPED  87      95.452  80.768  49.542  1.00  0.00           C
ATOM   1779  C35 POPED  87      94.231  79.896  49.902  1.00  0.00           C
ATOM   1782  C36 POPED  87      93.872  79.966  51.402  1.00  0.00           C
ATOM   1785  C37 POPED  87      93.031  78.766  51.882  1.00  0.00           C
ATOM   1788  C38 POPED  87      92.741  78.786  53.392  1.00  0.00           C
ATOM   1791  C39 POPED  87      91.632  79.777  53.772  1.00  0.00           C
ATOM   1794 0C31 POPED  87      90.241  79.157  53.562  1.00  0.00           C
ATOM   1797 1C31 POPED  87      89.132  80.206  53.442  1.00  0.00           C
ATOM   1800 2C31 POPED  87      87.732  79.566  53.432  1.00  0.00           C
ATOM   1803 3C31 POPED  87      87.151  79.416  54.842  1.00  0.00           C
ATOM   1806 4C31 POPED  87      85.951  78.456  54.922  1.00  0.00           C
ATOM   1809 5C31 POPED  87      85.481  78.236  56.362  1.00  0.00           C
ATOM   1812 6C31 POPED  87      84.391  77.166  56.492  1.00  0.00           C
ATOM   1816  NH3 POPEE  88      43.161 106.497  44.892  1.00  0.00           N
ATOM   1820  C12 POPEE  88      43.312 106.878  43.452  1.00  0.00           C
ATOM   1823  C11 POPEE  88      41.932 107.158  42.882  1.00  0.00           C
ATOM   1826  P   POPEE  88      39.931 108.706  43.202  1.00  0.00           P
ATOM   1827  O13 POPEE  88      39.942 109.296  41.842  1.00  0.00           O
ATOM   1828  O14 POPEE  88      39.052 107.557  43.462  1.00  0.00           O
ATOM   1829  O11 POPEE  88      39.621 109.807  44.312  1.00  0.00           O
ATOM   1830  O12 POPEE  88      41.402 108.286  43.582  1.00  0.00           O
ATOM   1831  C1  POPEE  88      39.642 109.387  45.682  1.00  0.00           C
ATOM   1834  C2  POPEE  88      40.741 110.157  46.472  1.00  0.00           C
ATOM   1836  O21 POPEE  88      40.852 109.676  47.832  1.00  0.00           O
ATOM   1837  C21 POPEE  88      41.242 108.438  48.022  1.00  0.00           C
ATOM   1838  O22 POPEE  88      41.721 107.687  47.192  1.00  0.00           O
ATOM   1839  C22 POPEE  88      40.782 108.046  49.442  1.00  0.00           C
ATOM   1842  C3  POPEE  88      40.432 111.687  46.502  1.00  0.00           C
ATOM   1845  O31 POPEE  88      39.681 112.048  47.672  1.00  0.00           O
ATOM   1846  C31 POPEE  88      38.361 112.158  47.602  1.00  0.00           C
ATOM   1847  O32 POPEE  88      37.692 112.176  46.582  1.00  0.00           O
ATOM   1848  C32 POPEE  88      37.842 112.326  49.032  1.00  0.00           C
ATOM   1851  C23 POPEE  88      41.822 107.456  50.422  1.00  0.00           C
ATOM   1854  C24 POPEE  88      41.472 107.906  51.842  1.00  0.00           C
ATOM   1857  C25 POPEE  88      42.262 107.227  52.972  1.00  0.00           C
ATOM   1860  C26 POPEE  88      43.762 107.507  52.982  1.00  0.00           C
ATOM   1863  C27 POPEE  88      44.341 107.356  54.392  1.00  0.00           C
ATOM   1866  C28 POPEE  88      45.852 107.076  54.402  1.00  0.00           C
ATOM   1869  C29 POPEE  88      46.402 107.167  55.802  1.00  0.00           C
ATOM   1871 0C21 POPEE  88      46.492 106.136  56.652  1.00  0.00           C
ATOM   1873 1C21 POPEE  88      46.052 104.727  56.352  1.00  0.00           C
ATOM   1876 2C21 POPEE  88      46.131 103.816  57.592  1.00  0.00           C
ATOM   1879 3C21 POPEE  88      47.571 103.527  58.022  1.00  0.00           C
ATOM   1882 4C21 POPEE  88      47.681 103.107  59.492  1.00  0.00           C
ATOM   1885 5C21 POPEE  88      48.462 104.117  60.332  1.00  0.00           C
ATOM   1888 6C21 POPEE  88      48.701 103.636  61.772  1.00  0.00           C
ATOM   1891 7C21 POPEE  88      49.642 104.566  62.542  1.00  0.00           C
ATOM   1894 8C21 POPEE  88      49.922 104.088  63.962  1.00  0.00           C
ATOM   1898  C33 POPEE  88      37.631 110.977  49.762  1.00  0.00           C
ATOM   1901  C34 POPEE  88      37.462 111.096  51.282  1.00  0.00           C
ATOM   1904  C35 POPEE  88      38.662 110.516  52.062  1.00  0.00           C
ATOM   1907  C36 POPEE  88      38.552 110.686  53.592  1.00  0.00           C
ATOM   1910  C37 POPEE  88      39.621 109.877  54.342  1.00  0.00           C
ATOM   1913  C38 POPEE  88      39.982 110.457  55.712  1.00  0.00           C
ATOM   1916  C39 POPEE  88      38.902 110.277  56.792  1.00  0.00           C
ATOM   1919 0C31 POPEE  88      38.872 108.857  57.352  1.00  0.00           C
ATOM   1922 1C31 POPEE  88      38.132 108.727  58.692  1.00  0.00           C
ATOM   1925 2C31 POPEE  88      38.512 107.426  59.412  1.00  0.00           C
ATOM   1928 3C31 POPEE  88      37.712 107.167  60.692  1.00  0.00           C
ATOM   1931 4C31 POPEE  88      38.181 105.896  61.412  1.00  0.00           C
ATOM   1934 5C31 POPEE  88      37.131 105.348  62.392  1.00  0.00           C
ATOM   1937 6C31 POPEE  88      37.471 103.958  62.942  1.00  0.00           C
ATOM   1941  NH3 POPEF  89      44.842   3.496  40.312  1.00  0.00           N
ATOM   1945  C12 POPEF  89      45.061   4.886  40.852  1.00  0.00           C
ATOM   1948  C11 POPEF  89      46.431   5.046  41.562  1.00  0.00           C
ATOM   1951  P   POPEF  89      48.231   4.716  39.642  1.00  0.00           P
ATOM   1952  O13 POPEF  89      48.642   5.566  38.502  1.00  0.00           O
ATOM   1953  O14 POPEF  89      47.401   3.516  39.342  1.00  0.00           O
ATOM   1954  O11 POPEF  89      49.512   4.286  40.472  1.00  0.00           O
ATOM   1955  O12 POPEF  89      47.422   5.566  40.682  1.00  0.00           O
ATOM   1956  C1  POPEF  89      50.122   5.156  41.452  1.00  0.00           C
ATOM   1959  C2  POPEF  89      50.022   4.566  42.892  1.00  0.00           C
ATOM   1961  O21 POPEF  89      51.102   4.976  43.782  1.00  0.00           O
ATOM   1962  C21 POPEF  89      51.232   6.266  44.032  1.00  0.00           C
ATOM   1963  O22 POPEF  89      50.651   7.166  43.462  1.00  0.00           O
ATOM   1964  C22 POPEF  89      52.251   6.466  45.142  1.00  0.00           C
ATOM   1967  C3  POPEF  89      50.012   3.006  42.782  1.00  0.00           C
ATOM   1970  O31 POPEF  89      50.321   2.326  44.012  1.00  0.00           O
ATOM   1971  C31 POPEF  89      51.591   1.986  44.172  1.00  0.00           C
ATOM   1972  O32 POPEF  89      52.512   2.226  43.402  1.00  0.00           O
ATOM   1973  C32 POPEF  89      51.752   1.203  45.462  1.00  0.00           C
ATOM   1976  C23 POPEF  89      51.641   6.426  46.562  1.00  0.00           C
ATOM   1979  C24 POPEF  89      52.711   6.176  47.632  1.00  0.00           C
ATOM   1982  C25 POPEF  89      53.762   7.286  47.682  1.00  0.00           C
ATOM   1985  C26 POPEF  89      54.772   7.056  48.802  1.00  0.00           C
ATOM   1988  C27 POPEF  89      55.411   8.366  49.282  1.00  0.00           C
ATOM   1991  C28 POPEF  89      56.762   8.166  49.992  1.00  0.00           C
ATOM   1994  C29 POPEF  89      56.682   7.186  51.132  1.00  0.00           C
ATOM   1996 0C21 POPEF  89      57.302   7.266  52.312  1.00  0.00           C
ATOM   1998 1C21 POPEF  89      58.192   8.386  52.772  1.00  0.00           C
ATOM   2001 2C21 POPEF  89      57.561   9.146  53.952  1.00  0.00           C
ATOM   2004 3C21 POPEF  89      57.862   8.516  55.322  1.00  0.00           C
ATOM   2007 4C21 POPEF  89      56.882   7.426  55.792  1.00  0.00           C
ATOM   2010 5C21 POPEF  89      57.462   6.726  57.022  1.00  0.00           C
ATOM   2013 6C21 POPEF  89      56.552   5.686  57.682  1.00  0.00           C
ATOM   2016 7C21 POPEF  89      57.342   4.876  58.732  1.00  0.00           C
ATOM   2019 8C21 POPEF  89      56.552   3.746  59.392  1.00  0.00           C
ATOM   2023  C33 POPEF  89      51.142  -0.207  45.362  1.00  0.00           C
ATOM   2026  C34 POPEF  89      51.771  -1.197  46.362  1.00  0.00           C
ATOM   2029  C35 POPEF  89      52.051  -0.567  47.732  1.00  0.00           C
ATOM   2032  C36 POPEF  89      52.272  -1.587  48.862  1.00  0.00           C
ATOM   2035  C37 POPEF  89      52.961  -0.957  50.072  1.00  0.00           C
ATOM   2038  C38 POPEF  89      53.002  -1.837  51.332  1.00  0.00           C
ATOM   2041  C39 POPEF  89      53.642  -3.217  51.072  1.00  0.00           C
ATOM   2044 0C31 POPEF  89      53.861  -4.027  52.352  1.00  0.00           C
ATOM   2047 1C31 POPEF  89      54.252  -5.477  52.032  1.00  0.00           C
ATOM   2050 2C31 POPEF  89      54.491  -6.327  53.292  1.00  0.00           C
ATOM   2053 3C31 POPEF  89      54.951  -7.737  52.902  1.00  0.00           C
ATOM   2056 4C31 POPEF  89      55.122  -8.687  54.092  1.00  0.00           C
ATOM   2059 5C31 POPEF  89      55.892  -9.957  53.702  1.00  0.00           C
ATOM   2062 6C31 POPEF  89      56.041 -10.957  54.842  1.00  0.00           C
ATOM   2066  NH3 POPEG  90      18.811 102.197  42.022  1.00  0.00           N
ATOM   2070  C12 POPEG  90      19.942 103.007  42.602  1.00  0.00           C
ATOM   2073  C11 POPEG  90      21.132 103.046  41.612  1.00  0.00           C
ATOM   2076  P   POPEG  90      22.721 104.676  40.332  1.00  0.00           P
ATOM   2077  O13 POPEG  90      22.501 105.837  39.442  1.00  0.00           O
ATOM   2078  O14 POPEG  90      23.242 103.417  39.762  1.00  0.00           O
ATOM   2079  O11 POPEG  90      23.722 105.117  41.492  1.00  0.00           O
ATOM   2080  O12 POPEG  90      21.362 104.378  41.132  1.00  0.00           O
ATOM   2081  C1  POPEG  90      23.842 104.417  42.742  1.00  0.00           C
ATOM   2084  C2  POPEG  90      24.762 105.198  43.732  1.00  0.00           C
ATOM   2086  O21 POPEG  90      24.812 104.466  44.982  1.00  0.00           O
ATOM   2087  C21 POPEG  90      25.901 104.646  45.712  1.00  0.00           C
ATOM   2088  O22 POPEG  90      26.862 105.348  45.412  1.00  0.00           O
ATOM   2089  C22 POPEG  90      25.762 103.857  47.032  1.00  0.00           C
ATOM   2092  C3  POPEG  90      24.182 106.626  43.942  1.00  0.00           C
ATOM   2095  O31 POPEG  90      24.701 107.277  45.122  1.00  0.00           O
ATOM   2096  C31 POPEG  90      23.912 108.298  45.512  1.00  0.00           C
ATOM   2097  O32 POPEG  90      22.932 108.688  44.932  1.00  0.00           O
ATOM   2098  C32 POPEG  90      24.422 108.807  46.862  1.00  0.00           C
ATOM   2101  C23 POPEG  90      27.112 103.456  47.692  1.00  0.00           C
ATOM   2104  C24 POPEG  90      27.012 103.258  49.212  1.00  0.00           C
ATOM   2107  C25 POPEG  90      26.151 102.057  49.662  1.00  0.00           C
ATOM   2110  C26 POPEG  90      26.922 100.726  49.782  1.00  0.00           C
ATOM   2113  C27 POPEG  90      25.962  99.536  49.952  1.00  0.00           C
ATOM   2116  C28 POPEG  90      26.631  98.197  50.332  1.00  0.00           C
ATOM   2119  C29 POPEG  90      26.882  98.036  51.812  1.00  0.00           C
ATOM   2121 0C21 POPEG  90      27.332  96.906  52.412  1.00  0.00           C
ATOM   2123 1C21 POPEG  90      27.672  95.618  51.722  1.00  0.00           C
ATOM   2126 2C21 POPEG  90      27.262  94.336  52.472  1.00  0.00           C
ATOM   2129 3C21 POPEG  90      27.622  93.097  51.642  1.00  0.00           C
ATOM   2132 4C21 POPEG  90      27.242  91.738  52.252  1.00  0.00           C
ATOM   2135 5C21 POPEG  90      25.742  91.536  52.452  1.00  0.00           C
ATOM   2138 6C21 POPEG  90      24.982  91.257  51.152  1.00  0.00           C
ATOM   2141 7C21 POPEG  90      23.481  91.076  51.402  1.00  0.00           C
ATOM   2144 8C21 POPEG  90      22.782  90.348  50.272  1.00  0.00           C
ATOM   2148  C33 POPEG  90      23.521 109.846  47.572  1.00  0.00           C
ATOM   2151  C34 POPEG  90      23.332 109.576  49.072  1.00  0.00           C
ATOM   2154  C35 POPEG  90      24.582 109.786  49.942  1.00  0.00           C
ATOM   2157  C36 POPEG  90      24.311 109.436  51.412  1.00  0.00           C
ATOM   2160  C37 POPEG  90      25.242 110.117  52.422  1.00  0.00           C
ATOM   2163  C38 POPEG  90      24.952 109.618  53.842  1.00  0.00           C
ATOM   2166  C39 POPEG  90      25.481 110.527  54.962  1.00  0.00           C
ATOM   2169 0C31 POPEG  90      25.332 109.867  56.342  1.00  0.00           C
ATOM   2172 1C31 POPEG  90      25.752 110.768  57.522  1.00  0.00           C
ATOM   2175 2C31 POPEG  90      25.842 110.007  58.852  1.00  0.00           C
ATOM   2178 3C31 POPEG  90      24.522 109.907  59.632  1.00  0.00           C
ATOM   2181 4C31 POPEG  90      24.662 108.997  60.862  1.00  0.00           C
ATOM   2184 5C31 POPEG  90      23.381 108.896  61.702  1.00  0.00           C
ATOM   2187 6C31 POPEG  90      23.462 107.826  62.792  1.00  0.00           C
ATOM   2191  NH3 POPEH  91     121.382 117.447  44.852  1.00  0.00           N
ATOM   2195  C12 POPEH  91     119.911 117.566  44.472  1.00  0.00           C
ATOM   2198  C11 POPEH  91     119.532 118.887  43.782  1.00  0.00           C
ATOM   2201  P   POPEH  91     116.971 119.508  43.752  1.00  0.00           P
ATOM   2202  O13 POPEH  91     116.952 120.637  42.792  1.00  0.00           O
ATOM   2203  O14 POPEH  91     116.652 118.156  43.252  1.00  0.00           O
ATOM   2204  O11 POPEH  91     116.052 119.856  45.002  1.00  0.00           O
ATOM   2205  O12 POPEH  91     118.412 119.497  44.422  1.00  0.00           O
ATOM   2206  C1  POPEH  91     115.942 121.206  45.462  1.00  0.00           C
ATOM   2209  C2  POPEH  91     115.741 121.276  47.002  1.00  0.00           C
ATOM   2211  O21 POPEH  91     115.522 122.637  47.422  1.00  0.00           O
ATOM   2212  C21 POPEH  91     116.561 123.447  47.582  1.00  0.00           C
ATOM   2213  O22 POPEH  91     117.692 123.277  47.152  1.00  0.00           O
ATOM   2214  C22 POPEH  91     116.151 124.618  48.462  1.00  0.00           C
ATOM   2217  C3  POPEH  91     116.851 120.546  47.822  1.00  0.00           C
ATOM   2220  O31 POPEH  91     116.762 120.837  49.242  1.00  0.00           O
ATOM   2221  C31 POPEH  91     116.001 119.996  49.942  1.00  0.00           C
ATOM   2222  O32 POPEH  91     115.422 119.027  49.502  1.00  0.00           O
ATOM   2223  C32 POPEH  91     116.001 120.396  51.412  1.00  0.00           C
ATOM   2226  C23 POPEH  91     115.311 124.146  49.682  1.00  0.00           C
ATOM   2229  C24 POPEH  91     115.181 125.227  50.762  1.00  0.00           C
ATOM   2232  C25 POPEH  91     116.301 125.096  51.802  1.00  0.00           C
ATOM   2235  C26 POPEH  91     116.132 126.027  52.992  1.00  0.00           C
ATOM   2238  C27 POPEH  91     117.332 125.917  53.932  1.00  0.00           C
ATOM   2241  C28 POPEH  91     117.352 126.947  55.072  1.00  0.00           C
ATOM   2244  C29 POPEH  91     116.392 126.646  56.192  1.00  0.00           C
ATOM   2246 0C21 POPEH  91     116.512 127.167  57.432  1.00  0.00           C
ATOM   2248 1C21 POPEH  91     117.582 128.137  57.862  1.00  0.00           C
ATOM   2251 2C21 POPEH  91     118.731 127.438  58.602  1.00  0.00           C
ATOM   2254 3C21 POPEH  91     118.372 127.057  60.042  1.00  0.00           C
ATOM   2257 4C21 POPEH  91     119.471 126.246  60.742  1.00  0.00           C
ATOM   2260 5C21 POPEH  91     119.111 125.856  62.182  1.00  0.00           C
ATOM   2263 6C21 POPEH  91     119.071 127.048  63.152  1.00  0.00           C
ATOM   2266 7C21 POPEH  91     118.622 126.637  64.562  1.00  0.00           C
ATOM   2269 8C21 POPEH  91     118.671 127.777  65.572  1.00  0.00           C
ATOM   2273  C33 POPEH  91     114.572 120.357  51.982  1.00  0.00           C
ATOM   2276  C34 POPEH  91     114.511 120.367  53.512  1.00  0.00           C
ATOM   2279  C35 POPEH  91     115.402 121.427  54.172  1.00  0.00           C
ATOM   2282  C36 POPEH  91     115.282 121.458  55.702  1.00  0.00           C
ATOM   2285  C37 POPEH  91     116.211 122.517  56.322  1.00  0.00           C
ATOM   2288  C38 POPEH  91     116.001 122.766  57.832  1.00  0.00           C
ATOM   2291  C39 POPEH  91     114.541 123.066  58.222  1.00  0.00           C
ATOM   2294 0C31 POPEH  91     114.371 124.176  59.262  1.00  0.00           C
ATOM   2297 1C31 POPEH  91     115.082 123.916  60.602  1.00  0.00           C
ATOM   2300 2C31 POPEH  91     114.742 125.026  61.602  1.00  0.00           C
ATOM   2303 3C31 POPEH  91     115.111 124.727  63.062  1.00  0.00           C
ATOM   2306 4C31 POPEH  91     114.582 125.826  63.992  1.00  0.00           C
ATOM   2309 5C31 POPEH  91     114.792 125.557  65.482  1.00  0.00           C
ATOM   2312 6C31 POPEH  91     114.351 126.747  66.352  1.00  0.00           C
ATOM   2316  NH3 POPEI  92      87.912  66.356  47.682  1.00  0.00           N
ATOM   2320  C12 POPEI  92      87.662  67.706  47.052  1.00  0.00           C
ATOM   2323  C11 POPEI  92      88.762  68.136  46.052  1.00  0.00           C
ATOM   2326  P   POPEI  92      88.851  70.797  46.012  1.00  0.00           P
ATOM   2327  O13 POPEI  92      90.142  71.206  45.432  1.00  0.00           O
ATOM   2328  O14 POPEI  92      87.712  71.727  45.792  1.00  0.00           O
ATOM   2329  O11 POPEI  92      88.991  70.477  47.542  1.00  0.00           O
ATOM   2330  O12 POPEI  92      88.471  69.386  45.412  1.00  0.00           O
ATOM   2331  C1  POPEI  92      90.171  70.697  48.302  1.00  0.00           C
ATOM   2334  C2  POPEI  92      89.802  70.556  49.792  1.00  0.00           C
ATOM   2336  O21 POPEI  92      89.561  71.826  50.422  1.00  0.00           O
ATOM   2337  C21 POPEI  92      88.342  72.306  50.352  1.00  0.00           C
ATOM   2338  O22 POPEI  92      87.561  72.206  49.422  1.00  0.00           O
ATOM   2339  C22 POPEI  92      88.001  72.938  51.712  1.00  0.00           C
ATOM   2342  C3  POPEI  92      90.872  69.826  50.642  1.00  0.00           C
ATOM   2345  O31 POPEI  92      90.531  69.926  52.042  1.00  0.00           O
ATOM   2346  C31 POPEI  92      89.651  69.046  52.502  1.00  0.00           C
ATOM   2347  O32 POPEI  92      89.202  68.096  51.882  1.00  0.00           O
ATOM   2348  C32 POPEI  92      89.181  69.496  53.882  1.00  0.00           C
ATOM   2351  C23 POPEI  92      86.742  72.277  52.332  1.00  0.00           C
ATOM   2354  C24 POPEI  92      86.591  72.376  53.862  1.00  0.00           C
ATOM   2357  C25 POPEI  92      86.742  73.786  54.442  1.00  0.00           C
ATOM   2360  C26 POPEI  92      88.082  73.996  55.162  1.00  0.00           C
ATOM   2363  C27 POPEI  92      88.261  75.438  55.652  1.00  0.00           C
ATOM   2366  C28 POPEI  92      89.572  75.617  56.432  1.00  0.00           C
ATOM   2369  C29 POPEI  92      89.872  77.056  56.752  1.00  0.00           C
ATOM   2371 0C21 POPEI  92      91.082  77.576  57.012  1.00  0.00           C
ATOM   2373 1C21 POPEI  92      92.372  76.806  57.132  1.00  0.00           C
ATOM   2376 2C21 POPEI  92      92.872  76.767  58.592  1.00  0.00           C
ATOM   2379 3C21 POPEI  92      91.842  76.167  59.562  1.00  0.00           C
ATOM   2382 4C21 POPEI  92      92.292  76.036  61.022  1.00  0.00           C
ATOM   2385 5C21 POPEI  92      91.132  75.526  61.882  1.00  0.00           C
ATOM   2388 6C21 POPEI  92      91.431  75.426  63.382  1.00  0.00           C
ATOM   2391 7C21 POPEI  92      90.201  74.926  64.152  1.00  0.00           C
ATOM   2394 8C21 POPEI  92      90.391  74.908  65.672  1.00  0.00           C
ATOM   2398  C33 POPEI  92      90.101  69.026  55.032  1.00  0.00           C
ATOM   2401  C34 POPEI  92      89.592  69.507  56.402  1.00  0.00           C
ATOM   2404  C35 POPEI  92      90.552  69.166  57.552  1.00  0.00           C
ATOM   2407  C36 POPEI  92      90.171  69.896  58.852  1.00  0.00           C
ATOM   2410  C37 POPEI  92      91.211  69.676  59.962  1.00  0.00           C
ATOM   2413  C38 POPEI  92      91.012  70.587  61.192  1.00  0.00           C
ATOM   2416  C39 POPEI  92      92.111  70.377  62.232  1.00  0.00           C
ATOM   2419 0C31 POPEI  92      91.991  71.286  63.462  1.00  0.00           C
ATOM   2422 1C31 POPEI  92      93.192  71.106  64.412  1.00  0.00           C
ATOM   2425 2C31 POPEI  92      93.121  71.956  65.692  1.00  0.00           C
ATOM   2428 3C31 POPEI  92      91.982  71.536  66.632  1.00  0.00           C
ATOM   2431 4C31 POPEI  92      92.061  72.196  68.022  1.00  0.00           C
ATOM   2434 5C31 POPEI  92      91.031  71.627  69.002  1.00  0.00           C
ATOM   2437 6C31 POPEI  92      91.031  72.286  70.382  1.00  0.00           C
ATOM   2441  NH3 POPEJ  93       6.592  73.056  87.672  1.00  0.00           N
ATOM   2445  C12 POPEJ  93       5.252  72.986  88.352  1.00  0.00           C
ATOM   2448  C11 POPEJ  93       4.782  71.546  88.482  1.00  0.00           C
ATOM   2451  P   POPEJ  93       2.892  70.296  89.702  1.00  0.00           P
ATOM   2452  O13 POPEJ  93       3.512  70.096  91.032  1.00  0.00           O
ATOM   2453  O14 POPEJ  93       1.412  70.326  89.682  1.00  0.00           O
ATOM   2454  O11 POPEJ  93       3.442  69.227  88.682  1.00  0.00           O
ATOM   2455  O12 POPEJ  93       3.482  71.596  89.052  1.00  0.00           O
ATOM   2456  C1  POPEJ  93       2.722  68.056  88.302  1.00  0.00           C
ATOM   2459  C2  POPEJ  93       1.582  68.408  87.322  1.00  0.00           C
ATOM   2461  O21 POPEJ  93       0.872  67.216  86.972  1.00  0.00           O
ATOM   2462  C21 POPEJ  93       1.272  66.516  85.952  1.00  0.00           C
ATOM   2463  O22 POPEJ  93       2.372  66.516  85.422  1.00  0.00           O
ATOM   2464  C22 POPEJ  93       0.092  65.657  85.522  1.00  0.00           C
ATOM   2467  C3  POPEJ  93       2.002  69.276  86.102  1.00  0.00           C
ATOM   2470  O31 POPEJ  93       0.902  69.346  85.172  1.00  0.00           O
ATOM   2471  C31 POPEJ  93       0.902  70.416  84.402  1.00  0.00           C
ATOM   2472  O32 POPEJ  93       1.752  71.276  84.382  1.00  0.00           O
ATOM   2473  C32 POPEJ  93      -0.248  70.266  83.392  1.00  0.00           C
ATOM   2476  C23 POPEJ  93      -0.398  65.986  84.092  1.00  0.00           C
ATOM   2479  C24 POPEJ  93       0.252  65.106  83.022  1.00  0.00           C
ATOM   2482  C25 POPEJ  93      -0.348  63.687  83.022  1.00  0.00           C
ATOM   2485  C26 POPEJ  93       0.032  62.856  81.792  1.00  0.00           C
ATOM   2488  C27 POPEJ  93      -0.618  61.466  81.782  1.00  0.00           C
ATOM   2491  C28 POPEJ  93      -0.358  60.667  80.492  1.00  0.00           C
ATOM   2494  C29 POPEJ  93      -0.938  59.276  80.622  1.00  0.00           C
ATOM   2496 0C21 POPEJ  93      -0.948  58.316  79.692  1.00  0.00           C
ATOM   2498 1C21 POPEJ  93      -0.378  58.407  78.292  1.00  0.00           C
ATOM   2501 2C21 POPEJ  93      -1.478  58.316  77.222  1.00  0.00           C
ATOM   2504 3C21 POPEJ  93      -2.211  56.966  77.162  1.00  0.00           C
ATOM   2507 4C21 POPEJ  93      -3.741  57.097  77.102  1.00  0.00           C
ATOM   2510 5C21 POPEJ  93      -4.271  57.886  75.892  1.00  0.00           C
ATOM   2513 6C21 POPEJ  93      -3.911  57.236  74.552  1.00  0.00           C
ATOM   2516 7C21 POPEJ  93      -4.511  57.996  73.362  1.00  0.00           C
ATOM   2519 8C21 POPEJ  93      -4.281  57.297  72.022  1.00  0.00           C
ATOM   2523  C33 POPEJ  93       0.242  69.477  82.162  1.00  0.00           C
ATOM   2526  C34 POPEJ  93      -0.888  68.746  81.422  1.00  0.00           C
ATOM   2529  C35 POPEJ  93      -0.368  67.916  80.242  1.00  0.00           C
ATOM   2532  C36 POPEJ  93      -0.338  68.697  78.922  1.00  0.00           C
ATOM   2535  C37 POPEJ  93       0.182  67.807  77.782  1.00  0.00           C
ATOM   2538  C38 POPEJ  93       0.172  68.516  76.432  1.00  0.00           C
ATOM   2541  C39 POPEJ  93       0.732  67.646  75.302  1.00  0.00           C
ATOM   2544 0C31 POPEJ  93       2.262  67.466  75.372  1.00  0.00           C
ATOM   2547 1C31 POPEJ  93       2.752  66.316  74.482  1.00  0.00           C
ATOM   2550 2C31 POPEJ  93       4.282  66.126  74.492  1.00  0.00           C
ATOM   2553 3C31 POPEJ  93       5.022  67.246  73.752  1.00  0.00           C
ATOM   2556 4C31 POPEJ  93       6.532  66.986  73.632  1.00  0.00           C
ATOM   2559 5C31 POPEJ  93       7.252  68.146  72.912  1.00  0.00           C
ATOM   2562 6C31 POPEJ  93       8.762  67.947  72.802  1.00  0.00           C
ATOM   2566  NH3 POPEK  94      17.532  94.846  44.722  1.00  0.00           N
ATOM   2570  C12 POPEK  94      17.582  95.996  43.752  1.00  0.00           C
ATOM   2573  C11 POPEK  94      16.232  96.576  43.312  1.00  0.00           C
ATOM   2576  P   POPEK  94      16.422  99.088  42.492  1.00  0.00           P
ATOM   2577  O13 POPEK  94      17.651  99.716  41.982  1.00  0.00           O
ATOM   2578  O14 POPEK  94      15.151  99.548  41.892  1.00  0.00           O
ATOM   2579  O11 POPEK  94      16.312  99.307  44.052  1.00  0.00           O
ATOM   2580  O12 POPEK  94      16.512  97.536  42.302  1.00  0.00           O
ATOM   2581  C1  POPEK  94      17.471  99.816  44.722  1.00  0.00           C
ATOM   2584  C2  POPEK  94      17.242  99.798  46.242  1.00  0.00           C
ATOM   2586  O21 POPEK  94      18.282 100.576  46.812  1.00  0.00           O
ATOM   2587  C21 POPEK  94      17.962 101.286  47.862  1.00  0.00           C
ATOM   2588  O22 POPEK  94      16.832 101.497  48.282  1.00  0.00           O
ATOM   2589  C22 POPEK  94      19.222 101.816  48.512  1.00  0.00           C
ATOM   2592  C3  POPEK  94      17.302  98.356  46.822  1.00  0.00           C
ATOM   2595  O31 POPEK  94      16.172  98.107  47.682  1.00  0.00           O
ATOM   2596  C31 POPEK  94      15.642  96.896  47.622  1.00  0.00           C
ATOM   2597  O32 POPEK  94      16.072  95.947  46.982  1.00  0.00           O
ATOM   2598  C32 POPEK  94      14.372  96.887  48.462  1.00  0.00           C
ATOM   2601  C23 POPEK  94      19.032 101.796  50.032  1.00  0.00           C
ATOM   2604  C24 POPEK  94      20.231 102.407  50.762  1.00  0.00           C
ATOM   2607  C25 POPEK  94      20.122 102.267  52.282  1.00  0.00           C
ATOM   2610  C26 POPEK  94      21.471 102.526  52.952  1.00  0.00           C
ATOM   2613  C27 POPEK  94      21.311 102.826  54.442  1.00  0.00           C
ATOM   2616  C28 POPEK  94      22.651 102.857  55.162  1.00  0.00           C
ATOM   2619  C29 POPEK  94      23.172 101.458  55.372  1.00  0.00           C
ATOM   2621 0C21 POPEK  94      22.832 100.667  56.402  1.00  0.00           C
ATOM   2623 1C21 POPEK  94      21.892 101.017  57.532  1.00  0.00           C
ATOM   2626 2C21 POPEK  94      22.672 101.146  58.852  1.00  0.00           C
ATOM   2629 3C21 POPEK  94      23.212  99.807  59.372  1.00  0.00           C
ATOM   2632 4C21 POPEK  94      23.992  99.977  60.682  1.00  0.00           C
ATOM   2635 5C21 POPEK  94      24.482  98.646  61.242  1.00  0.00           C
ATOM   2638 6C21 POPEK  94      25.082  98.807  62.652  1.00  0.00           C
ATOM   2641 7C21 POPEK  94      25.732  97.517  63.152  1.00  0.00           C
ATOM   2644 8C21 POPEK  94      26.132  97.566  64.632  1.00  0.00           C
ATOM   2648  C33 POPEK  94      14.542  96.066  49.752  1.00  0.00           C
ATOM   2651  C34 POPEK  94      13.272  96.136  50.602  1.00  0.00           C
ATOM   2654  C35 POPEK  94      13.402  95.306  51.882  1.00  0.00           C
ATOM   2657  C36 POPEK  94      12.582  95.877  53.042  1.00  0.00           C
ATOM   2660  C37 POPEK  94      12.682  94.947  54.252  1.00  0.00           C
ATOM   2663  C38 POPEK  94      12.422  95.586  55.622  1.00  0.00           C
ATOM   2666  C39 POPEK  94      13.592  96.458  56.082  1.00  0.00           C
ATOM   2669 0C31 POPEK  94      13.702  96.547  57.612  1.00  0.00           C
ATOM   2672 1C31 POPEK  94      14.802  97.517  58.042  1.00  0.00           C
ATOM   2675 2C31 POPEK  94      14.942  97.657  59.562  1.00  0.00           C
ATOM   2678 3C31 POPEK  94      15.852  96.588  60.192  1.00  0.00           C
ATOM   2681 4C31 POPEK  94      15.881  96.707  61.732  1.00  0.00           C
ATOM   2684 5C31 POPEK  94      15.192  95.527  62.432  1.00  0.00           C
ATOM   2687 6C31 POPEK  94      14.791  95.837  63.882  1.00  0.00           C
ATOM   2691  NH3 POPEL  95      29.422 106.367  44.392  1.00  0.00           N
ATOM   2695  C12 POPEL  95      29.782 107.477  43.432  1.00  0.00           C
ATOM   2698  C11 POPEL  95      31.311 107.806  43.422  1.00  0.00           C
ATOM   2701  P   POPEL  95      32.352 105.457  43.012  1.00  0.00           P
ATOM   2702  O13 POPEL  95      31.131 104.646  43.262  1.00  0.00           O
ATOM   2703  O14 POPEL  95      32.702 105.816  41.622  1.00  0.00           O
ATOM   2704  O11 POPEL  95      33.592 104.757  43.672  1.00  0.00           O
ATOM   2705  O12 POPEL  95      32.182 106.757  43.882  1.00  0.00           O
ATOM   2706  C1  POPEL  95      33.492 103.496  44.342  1.00  0.00           C
ATOM   2709  C2  POPEL  95      33.582 103.697  45.872  1.00  0.00           C
ATOM   2711  O21 POPEL  95      34.881 104.247  46.112  1.00  0.00           O
ATOM   2712  C21 POPEL  95      35.001 105.417  46.732  1.00  0.00           C
ATOM   2713  O22 POPEL  95      35.772 106.297  46.382  1.00  0.00           O
ATOM   2714  C22 POPEL  95      34.182 105.497  48.022  1.00  0.00           C
ATOM   2717  C3  POPEL  95      33.401 102.356  46.652  1.00  0.00           C
ATOM   2720  O31 POPEL  95      33.321 102.557  48.082  1.00  0.00           O
ATOM   2721  C31 POPEL  95      32.131 102.867  48.572  1.00  0.00           C
ATOM   2722  O32 POPEL  95      31.111 103.016  47.922  1.00  0.00           O
ATOM   2723  C32 POPEL  95      32.262 103.027  50.092  1.00  0.00           C
ATOM   2726  C23 POPEL  95      34.602 106.676  48.932  1.00  0.00           C
ATOM   2729  C24 POPEL  95      34.071 106.497  50.352  1.00  0.00           C
ATOM   2732  C25 POPEL  95      34.482 107.637  51.282  1.00  0.00           C
ATOM   2735  C26 POPEL  95      34.211 107.326  52.752  1.00  0.00           C
ATOM   2738  C27 POPEL  95      34.852 108.377  53.662  1.00  0.00           C
ATOM   2741  C28 POPEL  95      34.752 108.016  55.142  1.00  0.00           C
ATOM   2744  C29 POPEL  95      35.131 109.228  55.952  1.00  0.00           C
ATOM   2746 0C21 POPEL  95      34.612 109.606  57.122  1.00  0.00           C
ATOM   2748 1C21 POPEL  95      33.592 108.857  57.942  1.00  0.00           C
ATOM   2751 2C21 POPEL  95      34.232 108.477  59.282  1.00  0.00           C
ATOM   2754 3C21 POPEL  95      33.242 107.917  60.292  1.00  0.00           C
ATOM   2757 4C21 POPEL  95      33.942 107.587  61.612  1.00  0.00           C
ATOM   2760 5C21 POPEL  95      33.032 106.917  62.652  1.00  0.00           C
ATOM   2763 6C21 POPEL  95      33.811 106.556  63.922  1.00  0.00           C
ATOM   2766 7C21 POPEL  95      32.961 105.837  64.972  1.00  0.00           C
ATOM   2769 8C21 POPEL  95      33.642 105.777  66.342  1.00  0.00           C
ATOM   2773  C33 POPEL  95      30.922 103.137  50.852  1.00  0.00           C
ATOM   2776  C34 POPEL  95      31.151 103.137  52.372  1.00  0.00           C
ATOM   2779  C35 POPEL  95      30.231 104.098  53.152  1.00  0.00           C
ATOM   2782  C36 POPEL  95      28.732 103.807  53.002  1.00  0.00           C
ATOM   2785  C37 POPEL  95      27.912 104.736  53.902  1.00  0.00           C
ATOM   2788  C38 POPEL  95      26.392 104.658  53.652  1.00  0.00           C
ATOM   2791  C39 POPEL  95      25.612 105.637  54.542  1.00  0.00           C
ATOM   2794 0C31 POPEL  95      25.472 105.166  55.992  1.00  0.00           C
ATOM   2797 1C31 POPEL  95      24.872 106.257  56.902  1.00  0.00           C
ATOM   2800 2C31 POPEL  95      24.382 105.737  58.252  1.00  0.00           C
ATOM   2803 3C31 POPEL  95      25.412 104.846  58.952  1.00  0.00           C
ATOM   2806 4C31 POPEL  95      25.052 104.536  60.412  1.00  0.00           C
ATOM   2809 5C31 POPEL  95      25.971 103.466  61.012  1.00  0.00           C
ATOM   2812 6C31 POPEL  95      25.591 103.086  62.432  1.00  0.00           C
ATOM   2816  NH3 POPEM  96      79.742  30.187  44.192  1.00  0.00           N
ATOM   2820  C12 POPEM  96      79.071  28.916  43.732  1.00  0.00           C
ATOM   2823  C11 POPEM  96      80.151  27.926  43.322  1.00  0.00           C
ATOM   2826  P   POPEM  96      80.321  25.336  43.052  1.00  0.00           P
ATOM   2827  O13 POPEM  96      80.201  24.597  41.772  1.00  0.00           O
ATOM   2828  O14 POPEM  96      81.692  25.636  43.532  1.00  0.00           O
ATOM   2829  O11 POPEM  96      79.501  24.626  44.222  1.00  0.00           O
ATOM   2830  O12 POPEM  96      79.561  26.716  42.882  1.00  0.00           O
ATOM   2831  C1  POPEM  96      78.842  25.506  45.132  1.00  0.00           C
ATOM   2834  C2  POPEM  96      77.942  24.756  46.142  1.00  0.00           C
ATOM   2836  O21 POPEM  96      77.711  25.626  47.272  1.00  0.00           O
ATOM   2837  C21 POPEM  96      76.882  26.626  47.042  1.00  0.00           C
ATOM   2838  O22 POPEM  96      76.382  26.916  45.972  1.00  0.00           O
ATOM   2839  C22 POPEM  96      76.591  27.386  48.322  1.00  0.00           C
ATOM   2842  C3  POPEM  96      78.571  23.406  46.592  1.00  0.00           C
ATOM   2845  O31 POPEM  96      77.681  22.546  47.352  1.00  0.00           O
ATOM   2846  C31 POPEM  96      77.012  23.156  48.322  1.00  0.00           C
ATOM   2847  O32 POPEM  96      75.851  23.556  48.222  1.00  0.00           O
ATOM   2848  C32 POPEM  96      77.861  23.326  49.582  1.00  0.00           C
ATOM   2851  C23 POPEM  96      75.211  27.026  48.892  1.00  0.00           C
ATOM   2854  C24 POPEM  96      75.001  27.706  50.252  1.00  0.00           C
ATOM   2857  C25 POPEM  96      74.302  26.846  51.292  1.00  0.00           C
ATOM   2860  C26 POPEM  96      74.692  27.306  52.702  1.00  0.00           C
ATOM   2863  C27 POPEM  96      74.221  26.396  53.832  1.00  0.00           C
ATOM   2866  C28 POPEM  96      74.721  26.926  55.192  1.00  0.00           C
ATOM   2869  C29 POPEM  96      73.732  26.866  56.322  1.00  0.00           C
ATOM   2871 0C21 POPEM  96      74.052  26.956  57.622  1.00  0.00           C
ATOM   2873 1C21 POPEM  96      75.461  27.097  58.142  1.00  0.00           C
ATOM   2876 2C21 POPEM  96      75.501  27.216  59.682  1.00  0.00           C
ATOM   2879 3C21 POPEM  96      76.932  27.056  60.252  1.00  0.00           C
ATOM   2882 4C21 POPEM  96      76.942  27.006  61.782  1.00  0.00           C
ATOM   2885 5C21 POPEM  96      76.721  28.366  62.452  1.00  0.00           C
ATOM   2888 6C21 POPEM  96      78.022  29.106  62.782  1.00  0.00           C
ATOM   2891 7C21 POPEM  96      77.762  30.526  63.302  1.00  0.00           C
ATOM   2894 8C21 POPEM  96      79.032  31.246  63.752  1.00  0.00           C
ATOM   2898  C33 POPEM  96      77.181  24.256  50.602  1.00  0.00           C
ATOM   2901  C34 POPEM  96      78.041  24.576  51.832  1.00  0.00           C
ATOM   2904  C35 POPEM  96      77.992  23.546  52.962  1.00  0.00           C
ATOM   2907  C36 POPEM  96      76.681  23.616  53.752  1.00  0.00           C
ATOM   2910  C37 POPEM  96      76.482  22.446  54.722  1.00  0.00           C
ATOM   2913  C38 POPEM  96      75.111  22.496  55.422  1.00  0.00           C
ATOM   2916  C39 POPEM  96      75.132  23.236  56.772  1.00  0.00           C
ATOM   2919 0C31 POPEM  96      75.921  22.486  57.852  1.00  0.00           C
ATOM   2922 1C31 POPEM  96      75.762  23.076  59.252  1.00  0.00           C
ATOM   2925 2C31 POPEM  96      76.401  22.196  60.332  1.00  0.00           C
ATOM   2928 3C31 POPEM  96      77.202  23.006  61.362  1.00  0.00           C
ATOM   2931 4C31 POPEM  96      77.732  22.116  62.502  1.00  0.00           C
ATOM   2934 5C31 POPEM  96      78.542  22.896  63.542  1.00  0.00           C
ATOM   2937 6C31 POPEM  96      78.951  22.036  64.732  1.00  0.00           C
ATOM   2941  NH3 POPEN  97      53.821 119.098  85.342  1.00  0.00           N
ATOM   2945  C12 POPEN  97      55.211 119.676  85.262  1.00  0.00           C
ATOM   2948  C11 POPEN  97      56.262 118.557  85.082  1.00  0.00           C
ATOM   2951  P   POPEN  97      55.822 116.017  85.502  1.00  0.00           P
ATOM   2952  O13 POPEN  97      55.341 115.208  86.632  1.00  0.00           O
ATOM   2953  O14 POPEN  97      54.922 116.117  84.342  1.00  0.00           O
ATOM   2954  O11 POPEN  97      57.251 115.546  85.012  1.00  0.00           O
ATOM   2955  O12 POPEN  97      56.052 117.496  86.022  1.00  0.00           O
ATOM   2956  C1  POPEN  97      57.442 115.437  83.592  1.00  0.00           C
ATOM   2959  C2  POPEN  97      58.762 114.716  83.202  1.00  0.00           C
ATOM   2961  O21 POPEN  97      58.552 114.207  81.872  1.00  0.00           O
ATOM   2962  C21 POPEN  97      58.721 115.077  80.912  1.00  0.00           C
ATOM   2963  O22 POPEN  97      59.271 116.167  80.992  1.00  0.00           O
ATOM   2964  C22 POPEN  97      58.002 114.536  79.692  1.00  0.00           C
ATOM   2967  C3  POPEN  97      59.122 113.536  84.162  1.00  0.00           C
ATOM   2970  O31 POPEN  97      59.611 112.346  83.512  1.00  0.00           O
ATOM   2971  C31 POPEN  97      60.642 112.517  82.672  1.00  0.00           C
ATOM   2972  O32 POPEN  97      61.342 113.517  82.612  1.00  0.00           O
ATOM   2973  C32 POPEN  97      60.861 111.246  81.852  1.00  0.00           C
ATOM   2976  C23 POPEN  97      57.532 115.686  78.762  1.00  0.00           C
ATOM   2979  C24 POPEN  97      58.501 115.926  77.602  1.00  0.00           C
ATOM   2982  C25 POPEN  97      58.592 114.706  76.682  1.00  0.00           C
ATOM   2985  C26 POPEN  97      58.512 115.057  75.192  1.00  0.00           C
ATOM   2988  C27 POPEN  97      57.802 113.948  74.402  1.00  0.00           C
ATOM   2991  C28 POPEN  97      57.641 114.228  72.902  1.00  0.00           C
ATOM   2994  C29 POPEN  97      58.982 114.247  72.212  1.00  0.00           C
ATOM   2996 0C21 POPEN  97      59.421 113.438  71.242  1.00  0.00           C
ATOM   2998 1C21 POPEN  97      58.692 112.298  70.572  1.00  0.00           C
ATOM   3001 2C21 POPEN  97      59.462 110.956  70.642  1.00  0.00           C
ATOM   3004 3C21 POPEN  97      60.892 111.027  70.082  1.00  0.00           C
ATOM   3007 4C21 POPEN  97      61.521 109.646  69.852  1.00  0.00           C
ATOM   3010 5C21 POPEN  97      63.001 109.736  69.452  1.00  0.00           C
ATOM   3013 6C21 POPEN  97      63.931 110.007  70.642  1.00  0.00           C
ATOM   3016 7C21 POPEN  97      65.401 110.107  70.242  1.00  0.00           C
ATOM   3019 8C21 POPEN  97      66.352 110.177  71.442  1.00  0.00           C
ATOM   3023  C33 POPEN  97      61.151 111.497  80.352  1.00  0.00           C
ATOM   3026  C34 POPEN  97      61.381 110.177  79.612  1.00  0.00           C
ATOM   3029  C35 POPEN  97      62.002 110.286  78.212  1.00  0.00           C
ATOM   3032  C36 POPEN  97      61.251 111.188  77.232  1.00  0.00           C
ATOM   3035  C37 POPEN  97      61.762 111.036  75.782  1.00  0.00           C
ATOM   3038  C38 POPEN  97      61.181 112.087  74.822  1.00  0.00           C
ATOM   3041  C39 POPEN  97      62.092 113.316  74.632  1.00  0.00           C
ATOM   3044 0C31 POPEN  97      63.192 113.097  73.572  1.00  0.00           C
ATOM   3047 1C31 POPEN  97      64.141 114.296  73.462  1.00  0.00           C
ATOM   3050 2C31 POPEN  97      63.802 115.297  72.342  1.00  0.00           C
ATOM   3053 3C31 POPEN  97      64.351 114.867  70.962  1.00  0.00           C
ATOM   3056 4C31 POPEN  97      64.382 115.986  69.902  1.00  0.00           C
ATOM   3059 5C31 POPEN  97      65.272 117.188  70.292  1.00  0.00           C
ATOM   3062 6C31 POPEN  97      65.671 118.076  69.112  1.00  0.00           C
ATOM   3066  NH3 POPEO  98      50.952  19.026  85.962  1.00  0.00           N
ATOM   3070  C12 POPEO  98      51.851  20.216  85.792  1.00  0.00           C
ATOM   3073  C11 POPEO  98      53.262  19.806  86.222  1.00  0.00           C
ATOM   3076  P   POPEO  98      55.341  20.736  84.952  1.00  0.00           P
ATOM   3077  O13 POPEO  98      56.302  21.856  85.132  1.00  0.00           O
ATOM   3078  O14 POPEO  98      55.942  19.386  84.912  1.00  0.00           O
ATOM   3079  O11 POPEO  98      54.532  20.956  83.632  1.00  0.00           O
ATOM   3080  O12 POPEO  98      54.192  20.866  86.012  1.00  0.00           O
ATOM   3081  C1  POPEO  98      53.982  22.246  83.362  1.00  0.00           C
ATOM   3084  C2  POPEO  98      54.471  22.736  81.972  1.00  0.00           C
ATOM   3086  O21 POPEO  98      54.312  21.766  80.932  1.00  0.00           O
ATOM   3087  C21 POPEO  98      53.192  21.106  80.822  1.00  0.00           C
ATOM   3088  O22 POPEO  98      52.111  21.376  81.332  1.00  0.00           O
ATOM   3089  C22 POPEO  98      53.471  19.806  80.092  1.00  0.00           C
ATOM   3092  C3  POPEO  98      55.971  23.126  82.012  1.00  0.00           C
ATOM   3095  O31 POPEO  98      56.242  24.176  81.052  1.00  0.00           O
ATOM   3096  C31 POPEO  98      56.402  23.756  79.802  1.00  0.00           C
ATOM   3097  O32 POPEO  98      56.911  22.706  79.472  1.00  0.00           O
ATOM   3098  C32 POPEO  98      55.822  24.786  78.852  1.00  0.00           C
ATOM   3101  C23 POPEO  98      54.102  19.996  78.702  1.00  0.00           C
ATOM   3104  C24 POPEO  98      54.271  18.626  78.032  1.00  0.00           C
ATOM   3107  C25 POPEO  98      54.702  18.686  76.572  1.00  0.00           C
ATOM   3110  C26 POPEO  98      53.651  19.366  75.692  1.00  0.00           C
ATOM   3113  C27 POPEO  98      53.821  19.066  74.202  1.00  0.00           C
ATOM   3116  C28 POPEO  98      52.641  19.586  73.372  1.00  0.00           C
ATOM   3119  C29 POPEO  98      52.592  21.096  73.402  1.00  0.00           C
ATOM   3121 0C21 POPEO  98      52.641  21.906  72.332  1.00  0.00           C
ATOM   3123 1C21 POPEO  98      52.742  21.466  70.902  1.00  0.00           C
ATOM   3126 2C21 POPEO  98      52.532  22.646  69.952  1.00  0.00           C
ATOM   3129 3C21 POPEO  98      51.131  23.276  70.032  1.00  0.00           C
ATOM   3132 4C21 POPEO  98      51.022  24.516  69.132  1.00  0.00           C
ATOM   3135 5C21 POPEO  98      49.592  25.066  69.082  1.00  0.00           C
ATOM   3138 6C21 POPEO  98      49.442  26.196  68.062  1.00  0.00           C
ATOM   3141 7C21 POPEO  98      47.971  26.496  67.752  1.00  0.00           C
ATOM   3144 8C21 POPEO  98      47.792  27.476  66.602  1.00  0.00           C
ATOM   3148  C33 POPEO  98      54.772  24.136  77.932  1.00  0.00           C
ATOM   3151  C34 POPEO  98      54.001  25.176  77.092  1.00  0.00           C
ATOM   3154  C35 POPEO  98      53.852  24.716  75.642  1.00  0.00           C
ATOM   3157  C36 POPEO  98      55.172  24.836  74.872  1.00  0.00           C
ATOM   3160  C37 POPEO  98      55.152  23.986  73.602  1.00  0.00           C
ATOM   3163  C38 POPEO  98      56.402  24.156  72.742  1.00  0.00           C
ATOM   3166  C39 POPEO  98      56.332  23.256  71.502  1.00  0.00           C
ATOM   3169 0C31 POPEO  98      57.522  23.426  70.552  1.00  0.00           C
ATOM   3172 1C31 POPEO  98      57.332  22.666  69.232  1.00  0.00           C
ATOM   3175 2C31 POPEO  98      56.181  23.176  68.352  1.00  0.00           C
ATOM   3178 3C31 POPEO  98      56.282  24.667  67.982  1.00  0.00           C
ATOM   3181 4C31 POPEO  98      55.232  25.066  66.952  1.00  0.00           C
ATOM   3184 5C31 POPEO  98      55.332  26.546  66.552  1.00  0.00           C
ATOM   3187 6C31 POPEO  98      54.392  26.896  65.402  1.00  0.00           C
ATOM   3191  NH3 POPEP  99      83.851  83.867  46.662  1.00  0.00           N
ATOM   3195  C12 POPEP  99      85.272  83.786  46.162  1.00  0.00           C
ATOM   3198  C11 POPEP  99      86.071  84.938  46.782  1.00  0.00           C
ATOM   3201  P   POPEP  99      88.202  86.346  46.312  1.00  0.00           P
ATOM   3202  O13 POPEP  99      88.582  86.777  44.942  1.00  0.00           O
ATOM   3203  O14 POPEP  99      87.442  87.337  47.132  1.00  0.00           O
ATOM   3204  O11 POPEP  99      89.491  85.956  47.102  1.00  0.00           O
ATOM   3205  O12 POPEP  99      87.382  84.986  46.222  1.00  0.00           O
ATOM   3206  C1  POPEP  99      89.681  84.746  47.842  1.00  0.00           C
ATOM   3209  C2  POPEP  99      90.391  85.047  49.182  1.00  0.00           C
ATOM   3211  O21 POPEP  99      90.361  83.857  49.982  1.00  0.00           O
ATOM   3212  C21 POPEP  99      91.231  83.636  51.002  1.00  0.00           C
ATOM   3213  O22 POPEP  99      90.982  82.876  51.912  1.00  0.00           O
ATOM   3214  C22 POPEP  99      92.572  84.378  50.852  1.00  0.00           C
ATOM   3217  C3  POPEP  99      89.662  86.216  49.902  1.00  0.00           C
ATOM   3220  O31 POPEP  99      90.082  86.337  51.272  1.00  0.00           O
ATOM   3221  C31 POPEP  99      89.251  87.048  52.042  1.00  0.00           C
ATOM   3222  O32 POPEP  99      88.261  87.626  51.642  1.00  0.00           O
ATOM   3223  C32 POPEP  99      89.771  87.027  53.482  1.00  0.00           C
ATOM   3226  C23 POPEP  99      93.721  83.846  51.772  1.00  0.00           C
ATOM   3229  C24 POPEP  99      94.391  84.977  52.572  1.00  0.00           C
ATOM   3232  C25 POPEP  99      93.512  85.467  53.722  1.00  0.00           C
ATOM   3235  C26 POPEP  99      93.772  84.757  55.062  1.00  0.00           C
ATOM   3238  C27 POPEP  99      92.751  85.208  56.112  1.00  0.00           C
ATOM   3241  C28 POPEP  99      92.992  84.618  57.522  1.00  0.00           C
ATOM   3244  C29 POPEP  99      91.912  85.117  58.452  1.00  0.00           C
ATOM   3246 0C21 POPEP  99      92.022  85.387  59.762  1.00  0.00           C
ATOM   3248 1C21 POPEP  99      93.232  85.166  60.632  1.00  0.00           C
ATOM   3251 2C21 POPEP  99      92.832  84.777  62.072  1.00  0.00           C
ATOM   3254 3C21 POPEP  99      92.032  83.466  62.162  1.00  0.00           C
ATOM   3257 4C21 POPEP  99      91.982  82.906  63.592  1.00  0.00           C
ATOM   3260 5C21 POPEP  99      91.652  81.407  63.632  1.00  0.00           C
ATOM   3263 6C21 POPEP  99      92.072  80.768  64.962  1.00  0.00           C
ATOM   3266 7C21 POPEP  99      91.901  79.236  64.962  1.00  0.00           C
ATOM   3269 8C21 POPEP  99      92.522  78.566  66.182  1.00  0.00           C
ATOM   3273  C33 POPEP  99      88.931  86.136  54.432  1.00  0.00           C
ATOM   3276  C34 POPEP  99      88.892  84.646  54.062  1.00  0.00           C
ATOM   3279  C35 POPEP  99      88.241  83.767  55.142  1.00  0.00           C
ATOM   3282  C36 POPEP  99      89.111  83.606  56.402  1.00  0.00           C
ATOM   3285  C37 POPEP  99      88.752  82.386  57.252  1.00  0.00           C
ATOM   3288  C38 POPEP  99      89.662  82.236  58.482  1.00  0.00           C
ATOM   3291  C39 POPEP  99      89.692  80.807  59.072  1.00  0.00           C
ATOM   3294 0C31 POPEP  99      88.322  80.297  59.522  1.00  0.00           C
ATOM   3297 1C31 POPEP  99      88.361  78.826  59.972  1.00  0.00           C
ATOM   3300 2C31 POPEP  99      86.962  78.236  60.232  1.00  0.00           C
ATOM   3303 3C31 POPEP  99      86.991  76.826  60.842  1.00  0.00           C
ATOM   3306 4C31 POPEP  99      87.712  75.768  59.982  1.00  0.00           C
ATOM   3309 5C31 POPEP  99      87.712  74.386  60.652  1.00  0.00           C
ATOM   3312 6C31 POPEP  99      88.492  73.326  59.862  1.00  0.00           C
ATOM   3316  NH3 POPEQ 100      37.401  89.667  88.642  1.00  0.00           N
ATOM   3320  C12 POPEQ 100      37.541  88.176  88.442  1.00  0.00           C
ATOM   3323  C11 POPEQ 100      36.311  87.407  88.952  1.00  0.00           C
ATOM   3326  P   POPEQ 100      34.332  88.636  87.722  1.00  0.00           P
ATOM   3327  O13 POPEQ 100      34.552  89.606  88.812  1.00  0.00           O
ATOM   3328  O14 POPEQ 100      32.971  88.167  87.352  1.00  0.00           O
ATOM   3329  O11 POPEQ 100      35.041  89.238  86.442  1.00  0.00           O
ATOM   3330  O12 POPEQ 100      35.282  87.407  87.972  1.00  0.00           O
ATOM   3331  C1  POPEQ 100      34.302  89.706  85.312  1.00  0.00           C
ATOM   3334  C2  POPEQ 100      34.791  89.016  84.002  1.00  0.00           C
ATOM   3336  O21 POPEQ 100      34.422  89.826  82.872  1.00  0.00           O
ATOM   3337  C21 POPEQ 100      35.192  89.646  81.792  1.00  0.00           C
ATOM   3338  O22 POPEQ 100      36.201  88.967  81.742  1.00  0.00           O
ATOM   3339  C22 POPEQ 100      34.592  90.457  80.632  1.00  0.00           C
ATOM   3342  C3  POPEQ 100      34.262  87.557  83.862  1.00  0.00           C
ATOM   3345  O31 POPEQ 100      34.582  86.987  82.572  1.00  0.00           O
ATOM   3346  C31 POPEQ 100      35.242  85.846  82.522  1.00  0.00           C
ATOM   3347  O32 POPEQ 100      35.451  85.096  83.462  1.00  0.00           O
ATOM   3348  C32 POPEQ 100      35.721  85.576  81.102  1.00  0.00           C
ATOM   3351  C23 POPEQ 100      35.102  90.066  79.222  1.00  0.00           C
ATOM   3354  C24 POPEQ 100      34.141  90.576  78.142  1.00  0.00           C
ATOM   3357  C25 POPEQ 100      34.431  90.026  76.732  1.00  0.00           C
ATOM   3360  C26 POPEQ 100      33.342  90.417  75.722  1.00  0.00           C
ATOM   3363  C27 POPEQ 100      33.681  89.977  74.282  1.00  0.00           C
ATOM   3366  C28 POPEQ 100      32.482  90.007  73.312  1.00  0.00           C
ATOM   3369  C29 POPEQ 100      31.832  91.367  73.152  1.00  0.00           C
ATOM   3371 0C21 POPEQ 100      30.762  91.607  72.372  1.00  0.00           C
ATOM   3373 1C21 POPEQ 100      30.082  90.576  71.502  1.00  0.00           C
ATOM   3376 2C21 POPEQ 100      28.762  90.047  72.082  1.00  0.00           C
ATOM   3379 3C21 POPEQ 100      27.612  91.066  72.042  1.00  0.00           C
ATOM   3382 4C21 POPEQ 100      26.232  90.437  72.292  1.00  0.00           C
ATOM   3385 5C21 POPEQ 100      26.002  89.938  73.722  1.00  0.00           C
ATOM   3388 6C21 POPEQ 100      25.682  91.066  74.722  1.00  0.00           C
ATOM   3391 7C21 POPEQ 100      25.402  90.546  76.132  1.00  0.00           C
ATOM   3394 8C21 POPEQ 100      25.031  91.637  77.142  1.00  0.00           C
ATOM   3398  C33 POPEQ 100      35.862  84.076  80.802  1.00  0.00           C
ATOM   3401  C34 POPEQ 100      35.602  83.767  79.332  1.00  0.00           C
ATOM   3404  C35 POPEQ 100      35.591  82.257  79.022  1.00  0.00           C
ATOM   3407  C36 POPEQ 100      37.001  81.666  78.892  1.00  0.00           C
ATOM   3410  C37 POPEQ 100      36.992  80.238  78.362  1.00  0.00           C
ATOM   3413  C38 POPEQ 100      38.272  79.926  77.582  1.00  0.00           C
ATOM   3416  C39 POPEQ 100      38.262  78.527  76.952  1.00  0.00           C
ATOM   3419 0C31 POPEQ 100      38.751  77.466  77.952  1.00  0.00           C
ATOM   3422 1C31 POPEQ 100      37.861  76.236  78.072  1.00  0.00           C
ATOM   3425 2C31 POPEQ 100      38.522  75.176  78.952  1.00  0.00           C
ATOM   3428 3C31 POPEQ 100      37.802  73.837  78.862  1.00  0.00           C
ATOM   3431 4C31 POPEQ 100      38.571  72.688  79.512  1.00  0.00           C
ATOM   3434 5C31 POPEQ 100      37.832  71.368  79.312  1.00  0.00           C
ATOM   3437 6C31 POPEQ 100      38.592  70.146  79.812  1.00  0.00           C
ATOM   3441  NH3 POPER 101     105.922  19.216  85.612  1.00  0.00           N
ATOM   3445  C12 POPER 101     107.052  18.256  85.882  1.00  0.00           C
ATOM   3448  C11 POPER 101     107.122  17.846  87.372  1.00  0.00           C
ATOM   3451  P   POPER 101     108.682  15.656  87.462  1.00  0.00           P
ATOM   3452  O13 POPER 101     109.872  15.286  88.252  1.00  0.00           O
ATOM   3453  O14 POPER 101     107.471  14.796  87.592  1.00  0.00           O
ATOM   3454  O11 POPER 101     109.071  15.696  85.942  1.00  0.00           O
ATOM   3455  O12 POPER 101     108.322  17.176  87.712  1.00  0.00           O
ATOM   3456  C1  POPER 101     109.061  14.496  85.152  1.00  0.00           C
ATOM   3459  C2  POPER 101     109.532  14.796  83.712  1.00  0.00           C
ATOM   3461  O21 POPER 101     109.351  13.656  82.862  1.00  0.00           O
ATOM   3462  C21 POPER 101     108.182  13.556  82.252  1.00  0.00           C
ATOM   3463  O22 POPER 101     107.141  14.066  82.632  1.00  0.00           O
ATOM   3464  C22 POPER 101     108.422  12.806  80.932  1.00  0.00           C
ATOM   3467  C3  POPER 101     111.042  15.136  83.622  1.00  0.00           C
ATOM   3470  O31 POPER 101     111.431  15.156  82.232  1.00  0.00           O
ATOM   3471  C31 POPER 101     112.592  15.736  81.952  1.00  0.00           C
ATOM   3472  O32 POPER 101     113.482  15.956  82.762  1.00  0.00           O
ATOM   3473  C32 POPER 101     112.541  16.146  80.472  1.00  0.00           C
ATOM   3476  C23 POPER 101     108.531  13.786  79.742  1.00  0.00           C
ATOM   3479  C24 POPER 101     109.371  13.276  78.552  1.00  0.00           C
ATOM   3482  C25 POPER 101     108.962  11.896  78.012  1.00  0.00           C
ATOM   3485  C26 POPER 101     109.742  11.506  76.742  1.00  0.00           C
ATOM   3488  C27 POPER 101     109.342  10.126  76.202  1.00  0.00           C
ATOM   3491  C28 POPER 101     110.092   9.776  74.902  1.00  0.00           C
ATOM   3494  C29 POPER 101     109.592   8.486  74.302  1.00  0.00           C
ATOM   3496 0C21 POPER 101     109.001   8.306  73.102  1.00  0.00           C
ATOM   3498 1C21 POPER 101     108.752   9.366  72.052  1.00  0.00           C
ATOM   3501 2C21 POPER 101     109.371   9.006  70.682  1.00  0.00           C
ATOM   3504 3C21 POPER 101     108.442   8.226  69.752  1.00  0.00           C
ATOM   3507 4C21 POPER 101     109.071   7.996  68.362  1.00  0.00           C
ATOM   3510 5C21 POPER 101     110.061   6.826  68.272  1.00  0.00           C
ATOM   3513 6C21 POPER 101     109.412   5.476  68.582  1.00  0.00           C
ATOM   3516 7C21 POPER 101     110.232   4.286  68.072  1.00  0.00           C
ATOM   3519 8C21 POPER 101     109.611   2.926  68.412  1.00  0.00           C
ATOM   3523  C33 POPER 101     113.791  16.866  79.892  1.00  0.00           C
ATOM   3526  C34 POPER 101     113.391  17.726  78.682  1.00  0.00           C
ATOM   3529  C35 POPER 101     114.532  18.536  78.042  1.00  0.00           C
ATOM   3532  C36 POPER 101     115.311  17.746  76.972  1.00  0.00           C
ATOM   3535  C37 POPER 101     116.342  18.616  76.242  1.00  0.00           C
ATOM   3538  C38 POPER 101     116.861  17.996  74.922  1.00  0.00           C
ATOM   3541  C39 POPER 101     117.701  16.716  75.092  1.00  0.00           C
ATOM   3544 0C31 POPER 101     119.091  16.966  75.702  1.00  0.00           C
ATOM   3547 1C31 POPER 101     119.872  15.666  75.932  1.00  0.00           C
ATOM   3550 2C31 POPER 101     120.641  15.186  74.692  1.00  0.00           C
ATOM   3553 3C31 POPER 101     120.481  13.686  74.442  1.00  0.00           C
ATOM   3556 4C31 POPER 101     121.211  13.236  73.172  1.00  0.00           C
ATOM   3559 5C31 POPER 101     120.912  11.786  72.782  1.00  0.00           C
ATOM   3562 6C31 POPER 101     121.571  11.396  71.452  1.00  0.00           C
ATOM   3566  NH3 POPES 102     107.601  29.696  43.812  1.00  0.00           N
ATOM   3570  C12 POPES 102     109.071  30.016  43.782  1.00  0.00           C
ATOM   3573  C11 POPES 102     109.351  31.266  42.912  1.00  0.00           C
ATOM   3576  P   POPES 102     108.582  33.386  44.322  1.00  0.00           P
ATOM   3577  O13 POPES 102     110.002  33.806  44.372  1.00  0.00           O
ATOM   3578  O14 POPES 102     107.592  34.466  44.192  1.00  0.00           O
ATOM   3579  O11 POPES 102     108.241  32.536  45.612  1.00  0.00           O
ATOM   3580  O12 POPES 102     108.442  32.326  43.172  1.00  0.00           O
ATOM   3581  C1  POPES 102     106.871  32.216  45.892  1.00  0.00           C
ATOM   3584  C2  POPES 102     106.301  32.956  47.132  1.00  0.00           C
ATOM   3586  O21 POPES 102     105.761  31.956  48.022  1.00  0.00           O
ATOM   3587  C21 POPES 102     105.632  32.297  49.292  1.00  0.00           C
ATOM   3588  O22 POPES 102     105.872  33.386  49.772  1.00  0.00           O
ATOM   3589  C22 POPES 102     105.111  31.106  50.092  1.00  0.00           C
ATOM   3592  C3  POPES 102     105.232  34.007  46.682  1.00  0.00           C
ATOM   3595  O31 POPES 102     104.172  34.136  47.642  1.00  0.00           O
ATOM   3596  C31 POPES 102     103.492  35.266  47.582  1.00  0.00           C
ATOM   3597  O32 POPES 102     103.582  36.096  46.682  1.00  0.00           O
ATOM   3598  C32 POPES 102     102.601  35.406  48.812  1.00  0.00           C
ATOM   3601  C23 POPES 102     105.682  31.106  51.522  1.00  0.00           C
ATOM   3604  C24 POPES 102     105.221  29.906  52.352  1.00  0.00           C
ATOM   3607  C25 POPES 102     105.931  29.836  53.712  1.00  0.00           C
ATOM   3610  C26 POPES 102     107.262  29.066  53.682  1.00  0.00           C
ATOM   3613  C27 POPES 102     108.121  29.326  54.922  1.00  0.00           C
ATOM   3616  C28 POPES 102     109.312  28.347  55.062  1.00  0.00           C
ATOM   3619  C29 POPES 102     110.452  28.876  55.902  1.00  0.00           C
ATOM   3621 0C21 POPES 102     110.512  28.926  57.252  1.00  0.00           C
ATOM   3623 1C21 POPES 102     109.452  28.496  58.232  1.00  0.00           C
ATOM   3626 2C21 POPES 102     109.872  27.286  59.092  1.00  0.00           C
ATOM   3629 3C21 POPES 102     111.012  27.556  60.082  1.00  0.00           C
ATOM   3632 4C21 POPES 102     111.512  26.276  60.782  1.00  0.00           C
ATOM   3635 5C21 POPES 102     110.522  25.706  61.812  1.00  0.00           C
ATOM   3638 6C21 POPES 102     110.962  24.346  62.382  1.00  0.00           C
ATOM   3641 7C21 POPES 102     110.111  23.946  63.592  1.00  0.00           C
ATOM   3644 8C21 POPES 102     110.221  22.486  64.052  1.00  0.00           C
ATOM   3648  C33 POPES 102     103.111  36.516  49.772  1.00  0.00           C
ATOM   3651  C34 POPES 102     102.221  36.706  51.012  1.00  0.00           C
ATOM   3654  C35 POPES 102     102.302  35.586  52.062  1.00  0.00           C
ATOM   3657  C36 POPES 102     103.651  35.516  52.792  1.00  0.00           C
ATOM   3660  C37 POPES 102     103.622  34.586  54.012  1.00  0.00           C
ATOM   3663  C38 POPES 102     104.932  34.626  54.822  1.00  0.00           C
ATOM   3666  C39 POPES 102     104.821  34.007  56.222  1.00  0.00           C
ATOM   3669 0C31 POPES 102     104.812  32.476  56.252  1.00  0.00           C
ATOM   3672 1C31 POPES 102     104.522  31.906  57.642  1.00  0.00           C
ATOM   3675 2C31 POPES 102     104.701  30.376  57.702  1.00  0.00           C
ATOM   3678 3C31 POPES 102     104.181  29.746  59.012  1.00  0.00           C
ATOM   3681 4C31 POPES 102     103.071  28.706  58.752  1.00  0.00           C
ATOM   3684 5C31 POPES 102     102.601  28.016  60.042  1.00  0.00           C
ATOM   3687 6C31 POPES 102     101.571  26.906  59.792  1.00  0.00           C
ATOM   3691  NH3 POPET 103     115.311  75.856  88.782  1.00  0.00           N
ATOM   3695  C12 POPET 103     113.842  76.188  88.762  1.00  0.00           C
ATOM   3698  C11 POPET 103     112.971  74.978  88.342  1.00  0.00           C
ATOM   3701  P   POPET 103     112.302  72.516  88.912  1.00  0.00           P
ATOM   3702  O13 POPET 103     113.342  71.596  88.392  1.00  0.00           O
ATOM   3703  O14 POPET 103     111.501  72.036  90.052  1.00  0.00           O
ATOM   3704  O11 POPET 103     111.332  72.907  87.692  1.00  0.00           O
ATOM   3705  O12 POPET 103     113.012  73.906  89.292  1.00  0.00           O
ATOM   3706  C1  POPET 103     111.582  72.257  86.432  1.00  0.00           C
ATOM   3709  C2  POPET 103     110.512  72.606  85.352  1.00  0.00           C
ATOM   3711  O21 POPET 103     110.861  71.937  84.132  1.00  0.00           O
ATOM   3712  C21 POPET 103     110.422  70.706  83.942  1.00  0.00           C
ATOM   3713  O22 POPET 103     109.742  70.048  84.702  1.00  0.00           O
ATOM   3714  C22 POPET 103     111.102  70.206  82.652  1.00  0.00           C
ATOM   3717  C3  POPET 103     110.412  74.127  85.022  1.00  0.00           C
ATOM   3720  O31 POPET 103     111.501  74.547  84.162  1.00  0.00           O
ATOM   3721  C31 POPET 103     111.161  74.956  82.932  1.00  0.00           C
ATOM   3722  O32 POPET 103     110.031  75.188  82.532  1.00  0.00           O
ATOM   3723  C32 POPET 103     112.391  75.146  82.052  1.00  0.00           C
ATOM   3726  C23 POPET 103     110.251  69.286  81.742  1.00  0.00           C
ATOM   3729  C24 POPET 103     111.171  68.548  80.762  1.00  0.00           C
ATOM   3732  C25 POPET 103     110.471  67.548  79.832  1.00  0.00           C
ATOM   3735  C26 POPET 103     109.771  68.187  78.632  1.00  0.00           C
ATOM   3738  C27 POPET 103     109.732  67.227  77.432  1.00  0.00           C
ATOM   3741  C28 POPET 103     109.132  67.856  76.152  1.00  0.00           C
ATOM   3744  C29 POPET 103     110.012  67.606  74.952  1.00  0.00           C
ATOM   3746 0C21 POPET 103     109.821  66.716  73.962  1.00  0.00           C
ATOM   3748 1C21 POPET 103     108.682  65.736  73.812  1.00  0.00           C
ATOM   3751 2C21 POPET 103     107.852  66.076  72.562  1.00  0.00           C
ATOM   3754 3C21 POPET 103     106.751  65.057  72.242  1.00  0.00           C
ATOM   3757 4C21 POPET 103     105.741  65.626  71.232  1.00  0.00           C
ATOM   3760 5C21 POPET 103     104.942  64.576  70.452  1.00  0.00           C
ATOM   3763 6C21 POPET 103     105.782  63.926  69.332  1.00  0.00           C
ATOM   3766 7C21 POPET 103     104.971  63.016  68.392  1.00  0.00           C
ATOM   3769 8C21 POPET 103     105.772  62.526  67.182  1.00  0.00           C
ATOM   3773  C33 POPET 103     112.942  73.798  81.532  1.00  0.00           C
ATOM   3776  C34 POPET 103     113.982  73.956  80.412  1.00  0.00           C
ATOM   3779  C35 POPET 103     113.391  74.556  79.122  1.00  0.00           C
ATOM   3782  C36 POPET 103     114.351  74.456  77.922  1.00  0.00           C
ATOM   3785  C37 POPET 103     113.842  75.266  76.722  1.00  0.00           C
ATOM   3788  C38 POPET 103     114.662  75.076  75.432  1.00  0.00           C
ATOM   3791  C39 POPET 103     116.171  75.316  75.612  1.00  0.00           C
ATOM   3794 0C31 POPET 103     116.912  75.496  74.282  1.00  0.00           C
ATOM   3797 1C31 POPET 103     118.192  74.646  74.192  1.00  0.00           C
ATOM   3800 2C31 POPET 103     118.942  74.846  72.872  1.00  0.00           C
ATOM   3803 3C31 POPET 103     119.802  76.117  72.862  1.00  0.00           C
ATOM   3806 4C31 POPET 103     120.391  76.396  71.482  1.00  0.00           C
ATOM   3809 5C31 POPET 103     121.272  77.646  71.452  1.00  0.00           C
ATOM   3812 6C31 POPET 103     121.882  77.916  70.072  1.00  0.00           C
ATOM   3816  NH3 POPEU 104     112.102  69.396  45.452  1.00  0.00           N
ATOM   3820  C12 POPEU 104     113.272  69.246  46.382  1.00  0.00           C
ATOM   3823  C11 POPEU 104     112.782  68.786  47.762  1.00  0.00           C
ATOM   3826  P   POPEU 104     114.742  69.337  49.372  1.00  0.00           P
ATOM   3827  O13 POPEU 104     115.732  69.926  48.442  1.00  0.00           O
ATOM   3828  O14 POPEU 104     113.851  70.266  50.092  1.00  0.00           O
ATOM   3829  O11 POPEU 104     115.492  68.356  50.382  1.00  0.00           O
ATOM   3830  O12 POPEU 104     113.882  68.316  48.532  1.00  0.00           O
ATOM   3831  C1  POPEU 104     116.842  67.926  50.162  1.00  0.00           C
ATOM   3834  C2  POPEU 104     117.671  67.966  51.482  1.00  0.00           C
ATOM   3836  O21 POPEU 104     117.401  69.206  52.132  1.00  0.00           O
ATOM   3837  C21 POPEU 104     117.131  69.166  53.422  1.00  0.00           C
ATOM   3838  O22 POPEU 104     117.321  68.216  54.172  1.00  0.00           O
ATOM   3839  C22 POPEU 104     116.532  70.507  53.822  1.00  0.00           C
ATOM   3842  C3  POPEU 104     119.192  67.826  51.192  1.00  0.00           C
ATOM   3845  O31 POPEU 104     119.911  67.346  52.322  1.00  0.00           O
ATOM   3846  C31 POPEU 104     120.372  68.257  53.162  1.00  0.00           C
ATOM   3847  O32 POPEU 104     120.282  69.466  53.052  1.00  0.00           O
ATOM   3848  C32 POPEU 104     121.082  67.536  54.302  1.00  0.00           C
ATOM   3851  C23 POPEU 104     116.591  70.797  55.332  1.00  0.00           C
ATOM   3854  C24 POPEU 104     118.031  70.876  55.862  1.00  0.00           C
ATOM   3857  C25 POPEU 104     118.151  71.886  57.012  1.00  0.00           C
ATOM   3860  C26 POPEU 104     117.281  71.526  58.212  1.00  0.00           C
ATOM   3863  C27 POPEU 104     116.971  72.757  59.072  1.00  0.00           C
ATOM   3866  C28 POPEU 104     115.811  72.516  60.042  1.00  0.00           C
ATOM   3869  C29 POPEU 104     116.252  71.697  61.232  1.00  0.00           C
ATOM   3871 0C21 POPEU 104     116.122  72.026  62.532  1.00  0.00           C
ATOM   3873 1C21 POPEU 104     115.492  73.286  63.072  1.00  0.00           C
ATOM   3876 2C21 POPEU 104     114.172  72.977  63.792  1.00  0.00           C
ATOM   3879 3C21 POPEU 104     113.342  74.246  63.992  1.00  0.00           C
ATOM   3882 4C21 POPEU 104     112.011  74.016  64.712  1.00  0.00           C
ATOM   3885 5C21 POPEU 104     111.141  75.276  64.712  1.00  0.00           C
ATOM   3888 6C21 POPEU 104     111.702  76.396  65.602  1.00  0.00           C
ATOM   3891 7C21 POPEU 104     111.062  77.746  65.282  1.00  0.00           C
ATOM   3894 8C21 POPEU 104     111.692  78.896  66.062  1.00  0.00           C
ATOM   3898  C33 POPEU 104     120.571  68.047  55.662  1.00  0.00           C
ATOM   3901  C34 POPEU 104     121.151  67.227  56.812  1.00  0.00           C
ATOM   3904  C35 POPEU 104     121.202  68.047  58.102  1.00  0.00           C
ATOM   3907  C36 POPEU 104     121.861  67.306  59.262  1.00  0.00           C
ATOM   3910  C37 POPEU 104     122.111  68.206  60.472  1.00  0.00           C
ATOM   3913  C38 POPEU 104     122.751  67.456  61.642  1.00  0.00           C
ATOM   3916  C39 POPEU 104     121.731  66.606  62.422  1.00  0.00           C
ATOM   3919 0C31 POPEU 104     122.421  65.746  63.492  1.00  0.00           C
ATOM   3922 1C31 POPEU 104     121.431  65.136  64.492  1.00  0.00           C
ATOM   3925 2C31 POPEU 104     122.141  64.297  65.552  1.00  0.00           C
ATOM   3928 3C31 POPEU 104     121.252  63.937  66.742  1.00  0.00           C
ATOM   3931 4C31 POPEU 104     122.032  63.146  67.802  1.00  0.00           C
ATOM   3934 5C31 POPEU 104     121.301  63.036  69.142  1.00  0.00           C
ATOM   3937 6C31 POPEU 104     120.272  61.906  69.212  1.00  0.00           C
ATOM   3941  NH3 POPEV 105      34.612   8.806  86.242  1.00  0.00           N
ATOM   3945  C12 POPEV 105      35.161  10.016  86.942  1.00  0.00           C
ATOM   3948  C11 POPEV 105      34.931  11.286  86.092  1.00  0.00           C
ATOM   3951  P   POPEV 105      37.012  12.646  85.142  1.00  0.00           P
ATOM   3952  O13 POPEV 105      38.172  11.726  85.092  1.00  0.00           O
ATOM   3953  O14 POPEV 105      37.412  14.056  85.352  1.00  0.00           O
ATOM   3954  O11 POPEV 105      36.181  12.576  83.792  1.00  0.00           O
ATOM   3955  O12 POPEV 105      36.021  12.186  86.272  1.00  0.00           O
ATOM   3956  C1  POPEV 105      36.631  11.806  82.672  1.00  0.00           C
ATOM   3959  C2  POPEV 105      36.131  12.386  81.312  1.00  0.00           C
ATOM   3961  O21 POPEV 105      36.952  11.796  80.282  1.00  0.00           O
ATOM   3962  C21 POPEV 105      36.322  11.106  79.342  1.00  0.00           C
ATOM   3963  O22 POPEV 105      35.111  10.936  79.282  1.00  0.00           O
ATOM   3964  C22 POPEV 105      37.311  10.516  78.342  1.00  0.00           C
ATOM   3967  C3  POPEV 105      36.251  13.936  81.242  1.00  0.00           C
ATOM   3970  O31 POPEV 105      35.492  14.476  80.142  1.00  0.00           O
ATOM   3971  C31 POPEV 105      36.111  14.596  78.982  1.00  0.00           C
ATOM   3972  O32 POPEV 105      37.242  14.216  78.712  1.00  0.00           O
ATOM   3973  C32 POPEV 105      35.262  15.396  78.002  1.00  0.00           C
ATOM   3976  C23 POPEV 105      36.631  10.096  77.022  1.00  0.00           C
ATOM   3979  C24 POPEV 105      37.611   9.416  76.062  1.00  0.00           C
ATOM   3982  C25 POPEV 105      37.282   9.606  74.562  1.00  0.00           C
ATOM   3985  C26 POPEV 105      36.131   8.756  74.002  1.00  0.00           C
ATOM   3988  C27 POPEV 105      36.162   8.766  72.462  1.00  0.00           C
ATOM   3991  C28 POPEV 105      35.012   7.996  71.772  1.00  0.00           C
ATOM   3994  C29 POPEV 105      35.391   7.696  70.342  1.00  0.00           C
ATOM   3996 0C21 POPEV 105      34.672   7.886  69.222  1.00  0.00           C
ATOM   3998 1C21 POPEV 105      33.272   8.436  69.102  1.00  0.00           C
ATOM   4001 2C21 POPEV 105      32.861   8.616  67.622  1.00  0.00           C
ATOM   4004 3C21 POPEV 105      31.372   8.936  67.432  1.00  0.00           C
ATOM   4007 4C21 POPEV 105      30.942   9.076  65.952  1.00  0.00           C
ATOM   4010 5C21 POPEV 105      29.412   9.166  65.822  1.00  0.00           C
ATOM   4013 6C21 POPEV 105      28.892  10.226  64.842  1.00  0.00           C
ATOM   4016 7C21 POPEV 105      27.372  10.446  65.022  1.00  0.00           C
ATOM   4019 8C21 POPEV 105      26.811  11.626  64.232  1.00  0.00           C
ATOM   4023  C33 POPEV 105      35.951  16.736  77.682  1.00  0.00           C
ATOM   4026  C34 POPEV 105      34.971  17.796  77.142  1.00  0.00           C
ATOM   4029  C35 POPEV 105      34.201  17.406  75.862  1.00  0.00           C
ATOM   4032  C36 POPEV 105      34.852  17.936  74.572  1.00  0.00           C
ATOM   4035  C37 POPEV 105      35.992  17.066  74.032  1.00  0.00           C
ATOM   4038  C38 POPEV 105      36.872  17.816  73.012  1.00  0.00           C
ATOM   4041  C39 POPEV 105      36.151  18.186  71.712  1.00  0.00           C
ATOM   4044 0C31 POPEV 105      36.882  19.306  70.952  1.00  0.00           C
ATOM   4047 1C31 POPEV 105      36.111  19.786  69.722  1.00  0.00           C
ATOM   4050 2C31 POPEV 105      36.651  21.106  69.142  1.00  0.00           C
ATOM   4053 3C31 POPEV 105      35.862  21.556  67.912  1.00  0.00           C
ATOM   4056 4C31 POPEV 105      36.251  22.956  67.402  1.00  0.00           C
ATOM   4059 5C31 POPEV 105      35.502  23.326  66.122  1.00  0.00           C
ATOM   4062 6C31 POPEV 105      35.782  24.746  65.642  1.00  0.00           C
ATOM   4066  NH3 POPEW 106     119.552  81.396  87.482  1.00  0.00           N
ATOM   4070  C12 POPEW 106     119.552  81.236  88.972  1.00  0.00           C
ATOM   4073  C11 POPEW 106     120.092  79.856  89.382  1.00  0.00           C
ATOM   4076  P   POPEW 106     118.781  77.966  88.122  1.00  0.00           P
ATOM   4077  O13 POPEW 106     117.922  76.816  88.482  1.00  0.00           O
ATOM   4078  O14 POPEW 106     118.272  78.906  87.112  1.00  0.00           O
ATOM   4079  O11 POPEW 106     120.212  77.496  87.632  1.00  0.00           O
ATOM   4080  O12 POPEW 106     119.082  78.837  89.422  1.00  0.00           O
ATOM   4081  C1  POPEW 106     120.422  76.716  86.442  1.00  0.00           C
ATOM   4084  C2  POPEW 106     120.971  77.516  85.212  1.00  0.00           C
ATOM   4086  O21 POPEW 106     121.652  76.557  84.372  1.00  0.00           O
ATOM   4087  C21 POPEW 106     121.702  76.797  83.062  1.00  0.00           C
ATOM   4088  O22 POPEW 106     121.102  77.688  82.482  1.00  0.00           O
ATOM   4089  C22 POPEW 106     122.642  75.757  82.412  1.00  0.00           C
ATOM   4092  C3  POPEW 106     121.991  78.626  85.652  1.00  0.00           C
ATOM   4095  O31 POPEW 106     122.181  79.676  84.672  1.00  0.00           O
ATOM   4096  C31 POPEW 106     123.251  80.446  84.912  1.00  0.00           C
ATOM   4097  O32 POPEW 106     123.991  80.306  85.872  1.00  0.00           O
ATOM   4098  C32 POPEW 106     123.412  81.577  83.882  1.00  0.00           C
ATOM   4101  C23 POPEW 106     122.601  75.687  80.862  1.00  0.00           C
ATOM   4104  C24 POPEW 106     123.912  75.156  80.252  1.00  0.00           C
ATOM   4107  C25 POPEW 106     123.931  75.136  78.712  1.00  0.00           C
ATOM   4110  C26 POPEW 106     124.391  76.466  78.112  1.00  0.00           C
ATOM   4113  C27 POPEW 106     124.532  76.456  76.592  1.00  0.00           C
ATOM   4116  C28 POPEW 106     125.232  77.727  76.062  1.00  0.00           C
ATOM   4119  C29 POPEW 106     125.431  77.656  74.562  1.00  0.00           C
ATOM   4121 0C21 POPEW 106     126.572  77.956  73.912  1.00  0.00           C
ATOM   4123 1C21 POPEW 106     127.834  78.477  74.552  1.00  0.00           C
ATOM   4126 2C21 POPEW 106     128.835  77.367  74.922  1.00  0.00           C
ATOM   4129 3C21 POPEW 106     129.624  76.826  73.722  1.00  0.00           C
ATOM   4132 4C21 POPEW 106     131.024  76.326  74.092  1.00  0.00           C
ATOM   4135 5C21 POPEW 106     131.964  76.286  72.872  1.00  0.00           C
ATOM   4138 6C21 POPEW 106     133.444  76.158  73.232  1.00  0.00           C
ATOM   4141 7C21 POPEW 106     134.345  76.246  71.992  1.00  0.00           C
ATOM   4144 8C21 POPEW 106     135.835  76.307  72.312  1.00  0.00           C
ATOM   4148  C33 POPEW 106     123.801  81.057  82.482  1.00  0.00           C
ATOM   4151  C34 POPEW 106     124.302  82.127  81.502  1.00  0.00           C
ATOM   4154  C35 POPEW 106     124.781  81.427  80.212  1.00  0.00           C
ATOM   4157  C36 POPEW 106     125.291  82.316  79.072  1.00  0.00           C
ATOM   4160  C37 POPEW 106     125.782  81.497  77.872  1.00  0.00           C
ATOM   4163  C38 POPEW 106     125.791  82.298  76.562  1.00  0.00           C
ATOM   4166  C39 POPEW 106     126.731  83.517  76.602  1.00  0.00           C
ATOM   4169 0C31 POPEW 106     128.175  83.186  76.202  1.00  0.00           C
ATOM   4172 1C31 POPEW 106     128.745  84.196  75.192  1.00  0.00           C
ATOM   4175 2C31 POPEW 106     128.074  84.137  73.812  1.00  0.00           C
ATOM   4178 3C31 POPEW 106     128.565  85.227  72.862  1.00  0.00           C
ATOM   4181 4C31 POPEW 106     127.601  85.478  71.692  1.00  0.00           C
ATOM   4184 5C31 POPEW 106     127.654  84.368  70.642  1.00  0.00           C
ATOM   4187 6C31 POPEW 106     126.552  84.518  69.592  1.00  0.00           C
ATOM   4191  NH3 POPEX 107     112.102  31.746  85.132  1.00  0.00           N
ATOM   4195  C12 POPEX 107     112.971  32.566  86.052  1.00  0.00           C
ATOM   4198  C11 POPEX 107     113.462  31.756  87.262  1.00  0.00           C
ATOM   4201  P   POPEX 107     114.052  29.206  86.852  1.00  0.00           P
ATOM   4202  O13 POPEX 107     115.181  28.406  87.342  1.00  0.00           O
ATOM   4203  O14 POPEX 107     112.701  28.986  87.422  1.00  0.00           O
ATOM   4204  O11 POPEX 107     113.892  28.966  85.292  1.00  0.00           O
ATOM   4205  O12 POPEX 107     114.371  30.736  86.862  1.00  0.00           O
ATOM   4206  C1  POPEX 107     115.082  28.596  84.592  1.00  0.00           C
ATOM   4209  C2  POPEX 107     115.982  29.816  84.282  1.00  0.00           C
ATOM   4211  O21 POPEX 107     115.922  30.076  82.882  1.00  0.00           O
ATOM   4212  C21 POPEX 107     115.101  31.026  82.532  1.00  0.00           C
ATOM   4213  O22 POPEX 107     114.202  31.507  83.202  1.00  0.00           O
ATOM   4214  C22 POPEX 107     115.512  31.446  81.122  1.00  0.00           C
ATOM   4217  C3  POPEX 107     117.442  29.526  84.632  1.00  0.00           C
ATOM   4220  O31 POPEX 107     118.291  30.606  84.192  1.00  0.00           O
ATOM   4221  C31 POPEX 107     119.132  31.106  85.072  1.00  0.00           C
ATOM   4222  O32 POPEX 107     119.262  30.766  86.242  1.00  0.00           O
ATOM   4223  C32 POPEX 107     120.101  32.016  84.322  1.00  0.00           C
ATOM   4226  C23 POPEX 107     114.891  32.786  80.692  1.00  0.00           C
ATOM   4229  C24 POPEX 107     114.802  32.996  79.172  1.00  0.00           C
ATOM   4232  C25 POPEX 107     114.721  34.476  78.792  1.00  0.00           C
ATOM   4235  C26 POPEX 107     114.272  34.667  77.332  1.00  0.00           C
ATOM   4238  C27 POPEX 107     115.002  35.776  76.582  1.00  0.00           C
ATOM   4241  C28 POPEX 107     115.031  35.536  75.062  1.00  0.00           C
ATOM   4244  C29 POPEX 107     113.832  36.036  74.302  1.00  0.00           C
ATOM   4246 0C21 POPEX 107     113.832  37.076  73.442  1.00  0.00           C
ATOM   4248 1C21 POPEX 107     115.002  37.976  73.132  1.00  0.00           C
ATOM   4251 2C21 POPEX 107     115.662  37.706  71.762  1.00  0.00           C
ATOM   4254 3C21 POPEX 107     114.742  38.036  70.562  1.00  0.00           C
ATOM   4257 4C21 POPEX 107     114.221  36.806  69.822  1.00  0.00           C
ATOM   4260 5C21 POPEX 107     112.971  37.116  68.992  1.00  0.00           C
ATOM   4263 6C21 POPEX 107     112.512  35.936  68.122  1.00  0.00           C
ATOM   4266 7C21 POPEX 107     111.102  36.146  67.552  1.00  0.00           C
ATOM   4269 8C21 POPEX 107     110.671  35.046  66.582  1.00  0.00           C
ATOM   4273  C33 POPEX 107     121.342  31.216  83.872  1.00  0.00           C
ATOM   4276  C34 POPEX 107     121.652  31.316  82.362  1.00  0.00           C
ATOM   4279  C35 POPEX 107     120.492  30.917  81.432  1.00  0.00           C
ATOM   4282  C36 POPEX 107     120.931  30.006  80.272  1.00  0.00           C
ATOM   4285  C37 POPEX 107     119.802  29.806  79.252  1.00  0.00           C
ATOM   4288  C38 POPEX 107     120.162  28.896  78.072  1.00  0.00           C
ATOM   4291  C39 POPEX 107     121.392  29.376  77.292  1.00  0.00           C
ATOM   4294 0C31 POPEX 107     121.412  28.956  75.812  1.00  0.00           C
ATOM   4297 1C31 POPEX 107     120.341  29.676  74.982  1.00  0.00           C
ATOM   4300 2C31 POPEX 107     120.571  29.636  73.462  1.00  0.00           C
ATOM   4303 3C31 POPEX 107     120.391  28.247  72.842  1.00  0.00           C
ATOM   4306 4C31 POPEX 107     120.542  28.296  71.312  1.00  0.00           C
ATOM   4309 5C31 POPEX 107     120.251  26.956  70.622  1.00  0.00           C
ATOM   4312 6C31 POPEX 107     120.412  27.036  69.102  1.00  0.00           C
ATOM   4316  NH3 POPEY 108       6.782  89.956  44.752  1.00  0.00           N
ATOM   4320  C12 POPEY 108       5.452  90.257  44.122  1.00  0.00           C
ATOM   4323  C11 POPEY 108       4.442  89.146  44.452  1.00  0.00           C
ATOM   4326  P   POPEY 108       1.912  88.716  43.912  1.00  0.00           P
ATOM   4327  O13 POPEY 108       0.842  89.476  43.212  1.00  0.00           O
ATOM   4328  O14 POPEY 108       1.882  87.246  43.722  1.00  0.00           O
ATOM   4329  O11 POPEY 108       1.782  88.967  45.452  1.00  0.00           O
ATOM   4330  O12 POPEY 108       3.352  89.247  43.542  1.00  0.00           O
ATOM   4331  C1  POPEY 108       0.542  89.316  46.072  1.00  0.00           C
ATOM   4334  C2  POPEY 108       0.462  90.837  46.382  1.00  0.00           C
ATOM   4336  O21 POPEY 108      -0.428  91.036  47.502  1.00  0.00           O
ATOM   4337  C21 POPEY 108       0.202  91.027  48.662  1.00  0.00           C
ATOM   4338  O22 POPEY 108       1.362  90.686  48.832  1.00  0.00           O
ATOM   4339  C22 POPEY 108      -0.768  91.486  49.732  1.00  0.00           C
ATOM   4342  C3  POPEY 108      -0.008  91.687  45.172  1.00  0.00           C
ATOM   4345  O31 POPEY 108      -0.818  92.797  45.602  1.00  0.00           O
ATOM   4346  C31 POPEY 108      -0.398  94.007  45.282  1.00  0.00           C
ATOM   4347  O32 POPEY 108       0.582  94.277  44.622  1.00  0.00           O
ATOM   4348  C32 POPEY 108      -1.368  95.026  45.912  1.00  0.00           C
ATOM   4351  C23 POPEY 108      -0.078  91.878  51.062  1.00  0.00           C
ATOM   4354  C24 POPEY 108      -0.308  93.337  51.452  1.00  0.00           C
ATOM   4357  C25 POPEY 108       0.032  93.517  52.932  1.00  0.00           C
ATOM   4360  C26 POPEY 108      -0.088  94.947  53.472  1.00  0.00           C
ATOM   4363  C27 POPEY 108       0.192  94.966  54.982  1.00  0.00           C
ATOM   4366  C28 POPEY 108       0.652  96.327  55.522  1.00  0.00           C
ATOM   4369  C29 POPEY 108      -0.398  97.407  55.402  1.00  0.00           C
ATOM   4371 0C21 POPEY 108      -0.178  98.697  55.082  1.00  0.00           C
ATOM   4373 1C21 POPEY 108       1.152  99.347  54.822  1.00  0.00           C
ATOM   4376 2C21 POPEY 108       1.462 100.478  55.822  1.00  0.00           C
ATOM   4379 3C21 POPEY 108       1.662  99.966  57.262  1.00  0.00           C
ATOM   4382 4C21 POPEY 108       1.852 101.087  58.292  1.00  0.00           C
ATOM   4385 5C21 POPEY 108       2.022 100.516  59.702  1.00  0.00           C
ATOM   4388 6C21 POPEY 108       1.992 101.598  60.792  1.00  0.00           C
ATOM   4391 7C21 POPEY 108       2.302 101.007  62.182  1.00  0.00           C
ATOM   4394 8C21 POPEY 108       2.292 102.027  63.312  1.00  0.00           C
ATOM   4398  C33 POPEY 108      -1.338  96.427  45.262  1.00  0.00           C
ATOM   4401  C34 POPEY 108      -2.461  97.356  45.762  1.00  0.00           C
ATOM   4404  C35 POPEY 108      -2.421  97.486  47.292  1.00  0.00           C
ATOM   4407  C36 POPEY 108      -3.281  98.636  47.812  1.00  0.00           C
ATOM   4410  C37 POPEY 108      -3.191  98.767  49.332  1.00  0.00           C
ATOM   4413  C38 POPEY 108      -3.871 100.047  49.842  1.00  0.00           C
ATOM   4416  C39 POPEY 108      -3.321 100.546  51.182  1.00  0.00           C
ATOM   4419 0C31 POPEY 108      -3.631  99.587  52.342  1.00  0.00           C
ATOM   4422 1C31 POPEY 108      -3.551 100.277  53.712  1.00  0.00           C
ATOM   4425 2C31 POPEY 108      -4.151  99.396  54.812  1.00  0.00           C
ATOM   4428 3C31 POPEY 108      -4.511 100.166  56.082  1.00  0.00           C
ATOM   4431 4C31 POPEY 108      -3.301 100.446  56.982  1.00  0.00           C
ATOM   4434 5C31 POPEY 108      -3.711 101.146  58.282  1.00  0.00           C
ATOM   4437 6C31 POPEY 108      -2.551 101.307  59.252  1.00  0.00           C
ATOM   4441  NH3 POPEZ 109      86.742 120.747  44.452  1.00  0.00           N
ATOM   4445  C12 POPEZ 109      86.112 121.437  45.632  1.00  0.00           C
ATOM   4448  C11 POPEZ 109      86.141 122.967  45.482  1.00  0.00           C
ATOM   4451  P   POPEZ 109      87.931 124.746  46.232  1.00  0.00           P
ATOM   4452  O13 POPEZ 109      89.122 125.277  45.512  1.00  0.00           O
ATOM   4453  O14 POPEZ 109      86.781 125.676  46.382  1.00  0.00           O
ATOM   4454  O11 POPEZ 109      88.342 124.217  47.662  1.00  0.00           O
ATOM   4455  O12 POPEZ 109      87.492 123.438  45.482  1.00  0.00           O
ATOM   4456  C1  POPEZ 109      87.341 124.167  48.692  1.00  0.00           C
ATOM   4459  C2  POPEZ 109      87.492 122.917  49.592  1.00  0.00           C
ATOM   4461  O21 POPEZ 109      86.182 122.507  50.022  1.00  0.00           O
ATOM   4462  C21 POPEZ 109      85.542 123.216  50.932  1.00  0.00           C
ATOM   4463  O22 POPEZ 109      85.931 124.238  51.482  1.00  0.00           O
ATOM   4464  C22 POPEZ 109      84.192 122.536  51.132  1.00  0.00           C
ATOM   4467  C3  POPEZ 109      88.512 123.107  50.752  1.00  0.00           C
ATOM   4470  O31 POPEZ 109      88.322 122.066  51.742  1.00  0.00           O
ATOM   4471  C31 POPEZ 109      88.781 122.367  52.952  1.00  0.00           C
ATOM   4472  O32 POPEZ 109      89.592 123.247  53.192  1.00  0.00           O
ATOM   4473  C32 POPEZ 109      88.101 121.427  53.942  1.00  0.00           C
ATOM   4476  C23 POPEZ 109      83.531 122.747  52.512  1.00  0.00           C
ATOM   4479  C24 POPEZ 109      82.151 122.087  52.532  1.00  0.00           C
ATOM   4482  C25 POPEZ 109      81.522 122.027  53.922  1.00  0.00           C
ATOM   4485  C26 POPEZ 109      81.122 123.408  54.452  1.00  0.00           C
ATOM   4488  C27 POPEZ 109      80.302 123.298  55.732  1.00  0.00           C
ATOM   4491  C28 POPEZ 109      79.821 124.646  56.282  1.00  0.00           C
ATOM   4494  C29 POPEZ 109      80.912 125.516  56.852  1.00  0.00           C
ATOM   4496 0C21 POPEZ 109      80.901 126.136  58.042  1.00  0.00           C
ATOM   4498 1C21 POPEZ 109      79.792 126.117  59.062  1.00  0.00           C
ATOM   4501 2C21 POPEZ 109      80.282 126.057  60.522  1.00  0.00           C
ATOM   4504 3C21 POPEZ 109      79.091 126.048  61.492  1.00  0.00           C
ATOM   4507 4C21 POPEZ 109      79.501 126.117  62.962  1.00  0.00           C
ATOM   4510 5C21 POPEZ 109      78.291 126.048  63.912  1.00  0.00           C
ATOM   4513 6C21 POPEZ 109      78.692 126.176  65.382  1.00  0.00           C
ATOM   4516 7C21 POPEZ 109      77.532 125.908  66.352  1.00  0.00           C
ATOM   4519 8C21 POPEZ 109      77.942 126.048  67.822  1.00  0.00           C
ATOM   4523  C33 POPEZ 109      88.121 121.906  55.412  1.00  0.00           C
ATOM   4526  C34 POPEZ 109      87.041 122.946  55.772  1.00  0.00           C
ATOM   4529  C35 POPEZ 109      87.312 124.368  55.262  1.00  0.00           C
ATOM   4532  C36 POPEZ 109      88.632 124.966  55.792  1.00  0.00           C
ATOM   4535  C37 POPEZ 109      88.892 126.376  55.242  1.00  0.00           C
ATOM   4538  C38 POPEZ 109      90.132 127.057  55.832  1.00  0.00           C
ATOM   4541  C39 POPEZ 109      90.002 127.257  57.352  1.00  0.00           C
ATOM   4544 0C31 POPEZ 109      91.071 128.156  57.942  1.00  0.00           C
ATOM   4547 1C31 POPEZ 109      90.891 128.358  59.452  1.00  0.00           C
ATOM   4550 2C31 POPEZ 109      91.802 129.466  59.992  1.00  0.00           C
ATOM   4553 3C31 POPEZ 109      91.431 129.917  61.402  1.00  0.00           C
ATOM   4556 4C31 POPEZ 109      92.341 131.057  61.882  1.00  0.00           C
ATOM   4559 5C31 POPEZ 109      91.832 131.719  63.162  1.00  0.00           C
ATOM   4562 6C31 POPEZ 109      92.821 132.729  63.732  1.00  0.00           C
ATOM   4566  NH3 POPEa 110      35.131  83.316  85.492  1.00  0.00           N
ATOM   4570  C12 POPEa 110      36.061  82.188  85.832  1.00  0.00           C
ATOM   4573  C11 POPEa 110      35.762  81.666  87.242  1.00  0.00           C
ATOM   4576  P   POPEa 110      34.041  79.786  86.842  1.00  0.00           P
ATOM   4577  O13 POPEa 110      35.001  79.367  85.802  1.00  0.00           O
ATOM   4578  O14 POPEa 110      33.892  78.826  87.952  1.00  0.00           O
ATOM   4579  O11 POPEa 110      32.651  79.956  86.142  1.00  0.00           O
ATOM   4580  O12 POPEa 110      34.412  81.227  87.392  1.00  0.00           O
ATOM   4581  C1  POPEa 110      31.431  80.266  86.812  1.00  0.00           C
ATOM   4584  C2  POPEa 110      30.521  81.127  85.892  1.00  0.00           C
ATOM   4586  O21 POPEa 110      30.412  80.607  84.552  1.00  0.00           O
ATOM   4587  C21 POPEa 110      29.602  79.596  84.392  1.00  0.00           C
ATOM   4588  O22 POPEa 110      29.201  78.846  85.272  1.00  0.00           O
ATOM   4589  C22 POPEa 110      29.211  79.518  82.912  1.00  0.00           C
ATOM   4592  C3  POPEa 110      31.102  82.547  85.732  1.00  0.00           C
ATOM   4595  O31 POPEa 110      30.541  83.226  84.582  1.00  0.00           O
ATOM   4596  C31 POPEa 110      31.352  83.307  83.522  1.00  0.00           C
ATOM   4597  O32 POPEa 110      32.521  82.957  83.522  1.00  0.00           O
ATOM   4598  C32 POPEa 110      30.681  84.027  82.362  1.00  0.00           C
ATOM   4601  C23 POPEa 110      27.742  79.956  82.662  1.00  0.00           C
ATOM   4604  C24 POPEa 110      27.592  80.856  81.422  1.00  0.00           C
ATOM   4607  C25 POPEa 110      27.482  80.077  80.102  1.00  0.00           C
ATOM   4610  C26 POPEa 110      27.172  80.987  78.902  1.00  0.00           C
ATOM   4613  C27 POPEa 110      26.952  80.206  77.602  1.00  0.00           C
ATOM   4616  C28 POPEa 110      26.132  80.966  76.532  1.00  0.00           C
ATOM   4619  C29 POPEa 110      26.892  82.048  75.802  1.00  0.00           C
ATOM   4621 0C21 POPEa 110      26.892  82.257  74.472  1.00  0.00           C
ATOM   4623 1C21 POPEa 110      26.162  81.448  73.422  1.00  0.00           C
ATOM   4626 2C21 POPEa 110      24.721  81.936  73.172  1.00  0.00           C
ATOM   4629 3C21 POPEa 110      24.131  81.396  71.852  1.00  0.00           C
ATOM   4632 4C21 POPEa 110      22.682  81.857  71.592  1.00  0.00           C
ATOM   4635 5C21 POPEa 110      22.231  81.567  70.162  1.00  0.00           C
ATOM   4638 6C21 POPEa 110      20.732  81.806  69.922  1.00  0.00           C
ATOM   4641 7C21 POPEa 110      20.361  81.646  68.432  1.00  0.00           C
ATOM   4644 8C21 POPEa 110      18.872  81.857  68.122  1.00  0.00           C
ATOM   4648  C33 POPEa 110      31.131  83.466  80.992  1.00  0.00           C
ATOM   4651  C34 POPEa 110      30.402  84.107  79.802  1.00  0.00           C
ATOM   4654  C35 POPEa 110      30.532  85.628  79.762  1.00  0.00           C
ATOM   4657  C36 POPEa 110      30.122  86.276  78.432  1.00  0.00           C
ATOM   4660  C37 POPEa 110      30.012  87.806  78.552  1.00  0.00           C
ATOM   4663  C38 POPEa 110      29.682  88.557  77.252  1.00  0.00           C
ATOM   4666  C39 POPEa 110      29.422  90.036  77.582  1.00  0.00           C
ATOM   4669 0C31 POPEa 110      29.322  90.966  76.372  1.00  0.00           C
ATOM   4672 1C31 POPEa 110      29.012  92.407  76.832  1.00  0.00           C
ATOM   4675 2C31 POPEa 110      28.981  93.438  75.702  1.00  0.00           C
ATOM   4678 3C31 POPEa 110      28.662  94.846  76.232  1.00  0.00           C
ATOM   4681 4C31 POPEa 110      28.772  95.938  75.162  1.00  0.00           C
ATOM   4684 5C31 POPEa 110      29.032  97.316  75.762  1.00  0.00           C
ATOM   4687 6C31 POPEa 110      29.182  98.438  74.732  1.00  0.00           C
ATOM   4691  NH3 POPEb 111     104.872 109.277  88.642  1.00  0.00           N
ATOM   4695  C12 POPEb 111     104.532 108.247  89.672  1.00  0.00           C
ATOM   4698  C11 POPEb 111     103.251 107.486  89.302  1.00  0.00           C
ATOM   4701  P   POPEb 111     103.492 105.257  90.682  1.00  0.00           P
ATOM   4702  O13 POPEb 111     104.911 105.497  90.982  1.00  0.00           O
ATOM   4703  O14 POPEb 111     102.701 104.606  91.752  1.00  0.00           O
ATOM   4704  O11 POPEb 111     103.322 104.518  89.282  1.00  0.00           O
ATOM   4705  O12 POPEb 111     102.832 106.667  90.392  1.00  0.00           O
ATOM   4706  C1  POPEb 111     104.401 103.767  88.712  1.00  0.00           C
ATOM   4709  C2  POPEb 111     105.531 104.627  88.052  1.00  0.00           C
ATOM   4711  O21 POPEb 111     105.092 105.286  86.842  1.00  0.00           O
ATOM   4712  C21 POPEb 111     105.072 104.697  85.672  1.00  0.00           C
ATOM   4713  O22 POPEb 111     105.402 103.557  85.392  1.00  0.00           O
ATOM   4714  C22 POPEb 111     104.631 105.726  84.632  1.00  0.00           C
ATOM   4717  C3  POPEb 111     106.871 103.827  87.922  1.00  0.00           C
ATOM   4720  O31 POPEb 111     107.891 104.456  87.112  1.00  0.00           O
ATOM   4721  C31 POPEb 111     108.571 105.467  87.612  1.00  0.00           C
ATOM   4722  O32 POPEb 111     108.302 106.106  88.622  1.00  0.00           O
ATOM   4723  C32 POPEb 111     109.771 105.758  86.712  1.00  0.00           C
ATOM   4726  C23 POPEb 111     103.512 105.187  83.722  1.00  0.00           C
ATOM   4729  C24 POPEb 111     103.101 106.157  82.612  1.00  0.00           C
ATOM   4732  C25 POPEb 111     101.702 105.846  82.062  1.00  0.00           C
ATOM   4735  C26 POPEb 111     101.561 104.466  81.402  1.00  0.00           C
ATOM   4738  C27 POPEb 111     100.072 104.137  81.212  1.00  0.00           C
ATOM   4741  C28 POPEb 111      99.781 103.027  80.192  1.00  0.00           C
ATOM   4744  C29 POPEb 111      98.282 102.806  80.162  1.00  0.00           C
ATOM   4746 0C21 POPEb 111      97.421 103.197  79.202  1.00  0.00           C
ATOM   4748 1C21 POPEb 111      97.741 103.958  77.942  1.00  0.00           C
ATOM   4751 2C21 POPEb 111      96.602 104.938  77.612  1.00  0.00           C
ATOM   4754 3C21 POPEb 111      96.781 105.646  76.252  1.00  0.00           C
ATOM   4757 4C21 POPEb 111      95.571 106.516  75.872  1.00  0.00           C
ATOM   4760 5C21 POPEb 111      95.531 107.906  76.532  1.00  0.00           C
ATOM   4763 6C21 POPEb 111      94.202 108.636  76.232  1.00  0.00           C
ATOM   4766 7C21 POPEb 111      93.822 109.746  77.212  1.00  0.00           C
ATOM   4769 8C21 POPEb 111      92.421 110.338  76.982  1.00  0.00           C
ATOM   4773  C33 POPEb 111     109.371 106.497  85.422  1.00  0.00           C
ATOM   4776  C34 POPEb 111     108.661 105.586  84.412  1.00  0.00           C
ATOM   4779  C35 POPEb 111     108.361 106.297  83.082  1.00  0.00           C
ATOM   4782  C36 POPEb 111     107.531 105.467  82.092  1.00  0.00           C
ATOM   4785  C37 POPEb 111     107.022 106.297  80.912  1.00  0.00           C
ATOM   4788  C38 POPEb 111     107.232 105.628  79.542  1.00  0.00           C
ATOM   4791  C39 POPEb 111     106.062 105.816  78.562  1.00  0.00           C
ATOM   4794 0C31 POPEb 111     104.841 104.947  78.912  1.00  0.00           C
ATOM   4797 1C31 POPEb 111     104.071 104.487  77.662  1.00  0.00           C
ATOM   4800 2C31 POPEb 111     102.882 103.596  78.012  1.00  0.00           C
ATOM   4803 3C31 POPEb 111     102.522 102.577  76.922  1.00  0.00           C
ATOM   4806 4C31 POPEb 111     101.912 103.176  75.652  1.00  0.00           C
ATOM   4809 5C31 POPEb 111     100.382 103.286  75.732  1.00  0.00           C
ATOM   4812 6C31 POPEb 111      99.721 103.746  74.432  1.00  0.00           C
ATOM   4816  NH3 POPEc 112       8.292 111.637  44.782  1.00  0.00           N
ATOM   4820  C12 POPEc 112       9.122 112.848  44.452  1.00  0.00           C
ATOM   4823  C11 POPEc 112      10.612 112.486  44.332  1.00  0.00           C
ATOM   4826  P   POPEc 112      11.792 114.867  44.342  1.00  0.00           P
ATOM   4827  O13 POPEc 112      12.641 115.576  43.372  1.00  0.00           O
ATOM   4828  O14 POPEc 112      10.592 115.576  44.832  1.00  0.00           O
ATOM   4829  O11 POPEc 112      12.622 114.378  45.622  1.00  0.00           O
ATOM   4830  O12 POPEc 112      11.342 113.517  43.702  1.00  0.00           O
ATOM   4831  C1  POPEc 112      13.932 114.886  45.872  1.00  0.00           C
ATOM   4834  C2  POPEc 112      14.811 113.876  46.672  1.00  0.00           C
ATOM   4836  O21 POPEc 112      16.182 113.986  46.252  1.00  0.00           O
ATOM   4837  C21 POPEc 112      17.052 114.856  46.772  1.00  0.00           C
ATOM   4838  O22 POPEc 112      17.942 115.396  46.132  1.00  0.00           O
ATOM   4839  C22 POPEc 112      16.801 115.126  48.272  1.00  0.00           C
ATOM   4842  C3  POPEc 112      14.351 112.417  46.392  1.00  0.00           C
ATOM   4845  O31 POPEc 112      15.272 111.427  46.882  1.00  0.00           O
ATOM   4846  C31 POPEc 112      15.542 111.276  48.172  1.00  0.00           C
ATOM   4847  O32 POPEc 112      16.651 110.986  48.602  1.00  0.00           O
ATOM   4848  C32 POPEc 112      14.322 111.396  49.112  1.00  0.00           C
ATOM   4851  C23 POPEc 112      18.092 115.527  49.032  1.00  0.00           C
ATOM   4854  C24 POPEc 112      18.632 114.406  49.922  1.00  0.00           C
ATOM   4857  C25 POPEc 112      19.952 114.846  50.572  1.00  0.00           C
ATOM   4860  C26 POPEc 112      20.402 113.958  51.732  1.00  0.00           C
ATOM   4863  C27 POPEc 112      21.602 114.566  52.482  1.00  0.00           C
ATOM   4866  C28 POPEc 112      21.392 114.658  54.002  1.00  0.00           C
ATOM   4869  C29 POPEc 112      21.502 113.316  54.702  1.00  0.00           C
ATOM   4871 0C21 POPEc 112      22.041 113.118  55.912  1.00  0.00           C
ATOM   4873 1C21 POPEc 112      22.612 114.187  56.802  1.00  0.00           C
ATOM   4876 2C21 POPEc 112      21.552 114.846  57.712  1.00  0.00           C
ATOM   4879 3C21 POPEc 112      21.342 114.126  59.052  1.00  0.00           C
ATOM   4882 4C21 POPEc 112      22.501 114.368  60.022  1.00  0.00           C
ATOM   4885 5C21 POPEc 112      22.282 113.657  61.362  1.00  0.00           C
ATOM   4888 6C21 POPEc 112      23.451 113.896  62.322  1.00  0.00           C
ATOM   4891 7C21 POPEc 112      23.142 113.426  63.742  1.00  0.00           C
ATOM   4894 8C21 POPEc 112      24.211 113.867  64.742  1.00  0.00           C
ATOM   4898  C33 POPEc 112      14.782 111.676  50.572  1.00  0.00           C
ATOM   4901  C34 POPEc 112      13.762 111.416  51.702  1.00  0.00           C
ATOM   4904  C35 POPEc 112      12.792 112.577  51.962  1.00  0.00           C
ATOM   4907  C36 POPEc 112      12.302 112.617  53.422  1.00  0.00           C
ATOM   4910  C37 POPEc 112      11.502 113.896  53.702  1.00  0.00           C
ATOM   4913  C38 POPEc 112      11.141 114.117  55.182  1.00  0.00           C
ATOM   4916  C39 POPEc 112      12.352 114.347  56.092  1.00  0.00           C
ATOM   4919 0C31 POPEc 112      11.942 114.947  57.442  1.00  0.00           C
ATOM   4922 1C31 POPEc 112      13.142 115.247  58.342  1.00  0.00           C
ATOM   4925 2C31 POPEc 112      12.742 115.956  59.652  1.00  0.00           C
ATOM   4928 3C31 POPEc 112      12.292 117.407  59.452  1.00  0.00           C
ATOM   4931 4C31 POPEc 112      11.981 118.128  60.772  1.00  0.00           C
ATOM   4934 5C31 POPEc 112      11.582 119.587  60.552  1.00  0.00           C
ATOM   4937 6C31 POPEc 112      11.471 120.396  61.842  1.00  0.00           C
ATOM   4941  NH3 POPEd 113     108.251  61.926  45.942  1.00  0.00           N
ATOM   4945  C12 POPEd 113     107.861  62.906  44.872  1.00  0.00           C
ATOM   4948  C11 POPEd 113     106.451  63.437  45.172  1.00  0.00           C
ATOM   4951  P   POPEd 113     106.202  65.867  44.222  1.00  0.00           P
ATOM   4952  O13 POPEd 113     106.861  66.316  42.982  1.00  0.00           O
ATOM   4953  O14 POPEd 113     104.891  66.477  44.522  1.00  0.00           O
ATOM   4954  O11 POPEd 113     107.201  66.086  45.452  1.00  0.00           O
ATOM   4955  O12 POPEd 113     106.012  64.297  44.122  1.00  0.00           O
ATOM   4956  C1  POPEd 113     106.662  66.926  46.502  1.00  0.00           C
ATOM   4959  C2  POPEd 113     107.611  67.087  47.722  1.00  0.00           C
ATOM   4961  O21 POPEd 113     106.861  67.386  48.912  1.00  0.00           O
ATOM   4962  C21 POPEd 113     106.091  68.456  48.922  1.00  0.00           C
ATOM   4963  O22 POPEd 113     105.922  69.246  48.002  1.00  0.00           O
ATOM   4964  C22 POPEd 113     105.422  68.548  50.302  1.00  0.00           C
ATOM   4967  C3  POPEd 113     108.791  68.087  47.532  1.00  0.00           C
ATOM   4970  O31 POPEd 113     109.742  68.007  48.632  1.00  0.00           O
ATOM   4971  C31 POPEd 113     109.631  68.916  49.612  1.00  0.00           C
ATOM   4972  O32 POPEd 113     108.882  69.876  49.612  1.00  0.00           O
ATOM   4973  C32 POPEd 113     110.552  68.507  50.752  1.00  0.00           C
ATOM   4976  C23 POPEd 113     105.772  69.846  51.042  1.00  0.00           C
ATOM   4979  C24 POPEd 113     105.891  69.636  52.562  1.00  0.00           C
ATOM   4982  C25 POPEd 113     106.692  70.736  53.262  1.00  0.00           C
ATOM   4985  C26 POPEd 113     106.851  70.486  54.762  1.00  0.00           C
ATOM   4988  C27 POPEd 113     107.592  71.636  55.472  1.00  0.00           C
ATOM   4991  C28 POPEd 113     107.811  71.386  56.972  1.00  0.00           C
ATOM   4994  C29 POPEd 113     107.432  72.576  57.822  1.00  0.00           C
ATOM   4996 0C21 POPEd 113     106.662  72.557  58.932  1.00  0.00           C
ATOM   4998 1C21 POPEd 113     106.062  71.337  59.592  1.00  0.00           C
ATOM   5001 2C21 POPEd 113     106.281  71.316  61.112  1.00  0.00           C
ATOM   5004 3C21 POPEd 113     105.492  72.408  61.842  1.00  0.00           C
ATOM   5007 4C21 POPEd 113     105.492  72.277  63.372  1.00  0.00           C
ATOM   5010 5C21 POPEd 113     106.871  72.466  64.032  1.00  0.00           C
ATOM   5013 6C21 POPEd 113     106.731  72.727  65.542  1.00  0.00           C
ATOM   5016 7C21 POPEd 113     108.052  73.106  66.242  1.00  0.00           C
ATOM   5019 8C21 POPEd 113     109.221  72.146  66.012  1.00  0.00           C
ATOM   5023  C33 POPEd 113     110.582  69.566  51.872  1.00  0.00           C
ATOM   5026  C34 POPEd 113     111.591  69.236  52.982  1.00  0.00           C
ATOM   5029  C35 POPEd 113     111.451  70.156  54.202  1.00  0.00           C
ATOM   5032  C36 POPEd 113     112.502  69.908  55.282  1.00  0.00           C
ATOM   5035  C37 POPEd 113     112.061  70.477  56.632  1.00  0.00           C
ATOM   5038  C38 POPEd 113     113.082  70.197  57.752  1.00  0.00           C
ATOM   5041  C39 POPEd 113     112.481  70.356  59.162  1.00  0.00           C
ATOM   5044 0C31 POPEd 113     111.781  71.706  59.392  1.00  0.00           C
ATOM   5047 1C31 POPEd 113     111.192  71.797  60.812  1.00  0.00           C
ATOM   5050 2C31 POPEd 113     110.111  72.886  60.952  1.00  0.00           C
ATOM   5053 3C31 POPEd 113     110.601  74.297  60.602  1.00  0.00           C
ATOM   5056 4C31 POPEd 113     109.552  75.356  60.962  1.00  0.00           C
ATOM   5059 5C31 POPEd 113     109.952  76.776  60.562  1.00  0.00           C
ATOM   5062 6C31 POPEd 113     108.962  77.826  61.072  1.00  0.00           C
ATOM   5066  NH3 POPEe 114      49.942  32.297  43.022  1.00  0.00           N
ATOM   5070  C12 POPEe 114      51.012  31.356  43.522  1.00  0.00           C
ATOM   5073  C11 POPEe 114      52.172  31.136  42.532  1.00  0.00           C
ATOM   5076  P   POPEe 114      53.861  29.446  43.652  1.00  0.00           P
ATOM   5077  O13 POPEe 114      54.892  29.576  44.712  1.00  0.00           O
ATOM   5078  O14 POPEe 114      54.232  28.716  42.412  1.00  0.00           O
ATOM   5079  O11 POPEe 114      52.512  28.937  44.282  1.00  0.00           O
ATOM   5080  O12 POPEe 114      53.401  30.906  43.222  1.00  0.00           O
ATOM   5081  C1  POPEe 114      52.401  28.516  45.632  1.00  0.00           C
ATOM   5084  C2  POPEe 114      51.122  29.066  46.302  1.00  0.00           C
ATOM   5086  O21 POPEe 114      51.332  29.176  47.712  1.00  0.00           O
ATOM   5087  C21 POPEe 114      51.602  28.086  48.392  1.00  0.00           C
ATOM   5088  O22 POPEe 114      51.561  26.936  48.002  1.00  0.00           O
ATOM   5089  C22 POPEe 114      52.092  28.546  49.762  1.00  0.00           C
ATOM   5092  C3  POPEe 114      49.811  28.316  45.932  1.00  0.00           C
ATOM   5095  O31 POPEe 114      48.881  28.247  47.022  1.00  0.00           O
ATOM   5096  C31 POPEe 114      48.212  29.316  47.372  1.00  0.00           C
ATOM   5097  O32 POPEe 114      48.291  30.426  46.872  1.00  0.00           O
ATOM   5098  C32 POPEe 114      47.282  28.946  48.532  1.00  0.00           C
ATOM   5101  C23 POPEe 114      52.181  27.406  50.792  1.00  0.00           C
ATOM   5104  C24 POPEe 114      53.072  27.806  51.972  1.00  0.00           C
ATOM   5107  C25 POPEe 114      53.002  26.826  53.152  1.00  0.00           C
ATOM   5110  C26 POPEe 114      53.462  25.406  52.772  1.00  0.00           C
ATOM   5113  C27 POPEe 114      53.701  24.506  53.992  1.00  0.00           C
ATOM   5116  C28 POPEe 114      52.462  24.396  54.912  1.00  0.00           C
ATOM   5119  C29 POPEe 114      52.611  23.256  55.882  1.00  0.00           C
ATOM   5121 0C21 POPEe 114      52.352  23.276  57.202  1.00  0.00           C
ATOM   5123 1C21 POPEe 114      51.802  24.426  58.012  1.00  0.00           C
ATOM   5126 2C21 POPEe 114      50.812  23.926  59.082  1.00  0.00           C
ATOM   5129 3C21 POPEe 114      50.311  25.046  60.002  1.00  0.00           C
ATOM   5132 4C21 POPEe 114      49.341  24.576  61.102  1.00  0.00           C
ATOM   5135 5C21 POPEe 114      49.881  23.476  62.042  1.00  0.00           C
ATOM   5138 6C21 POPEe 114      51.151  23.906  62.812  1.00  0.00           C
ATOM   5141 7C21 POPEe 114      51.721  22.826  63.732  1.00  0.00           C
ATOM   5144 8C21 POPEe 114      52.942  23.306  64.522  1.00  0.00           C
ATOM   5148  C33 POPEe 114      47.872  27.806  49.402  1.00  0.00           C
ATOM   5151  C34 POPEe 114      47.012  27.426  50.622  1.00  0.00           C
ATOM   5154  C35 POPEe 114      46.822  28.566  51.632  1.00  0.00           C
ATOM   5157  C36 POPEe 114      48.161  29.106  52.152  1.00  0.00           C
ATOM   5160  C37 POPEe 114      48.002  30.246  53.172  1.00  0.00           C
ATOM   5163  C38 POPEe 114      48.431  29.866  54.592  1.00  0.00           C
ATOM   5166  C39 POPEe 114      47.352  29.056  55.312  1.00  0.00           C
ATOM   5169 0C31 POPEe 114      47.722  28.736  56.762  1.00  0.00           C
ATOM   5172 1C31 POPEe 114      46.591  28.016  57.482  1.00  0.00           C
ATOM   5175 2C31 POPEe 114      46.901  27.687  58.952  1.00  0.00           C
ATOM   5178 3C31 POPEe 114      47.242  28.937  59.772  1.00  0.00           C
ATOM   5181 4C31 POPEe 114      47.132  28.686  61.282  1.00  0.00           C
ATOM   5184 5C31 POPEe 114      47.282  29.966  62.102  1.00  0.00           C
ATOM   5187 6C31 POPEe 114      47.022  29.726  63.582  1.00  0.00           C
ATOM   5191  NH3 POPEf 115      11.922  69.986  45.552  1.00  0.00           N
ATOM   5195  C12 POPEf 115      13.412  70.146  45.622  1.00  0.00           C
ATOM   5198  C11 POPEf 115      14.102  69.426  44.442  1.00  0.00           C
ATOM   5201  P   POPEf 115      15.872  67.526  44.872  1.00  0.00           P
ATOM   5202  O13 POPEf 115      15.381  66.716  43.732  1.00  0.00           O
ATOM   5203  O14 POPEf 115      17.332  67.456  45.112  1.00  0.00           O
ATOM   5204  O11 POPEf 115      15.141  66.966  46.162  1.00  0.00           O
ATOM   5205  O12 POPEf 115      15.422  69.046  44.802  1.00  0.00           O
ATOM   5206  C1  POPEf 115      15.262  67.626  47.432  1.00  0.00           C
ATOM   5209  C2  POPEf 115      15.862  66.688  48.532  1.00  0.00           C
ATOM   5211  O21 POPEf 115      16.382  67.486  49.612  1.00  0.00           O
ATOM   5212  C21 POPEf 115      15.502  68.036  50.412  1.00  0.00           C
ATOM   5213  O22 POPEf 115      14.282  67.947  50.332  1.00  0.00           O
ATOM   5214  C22 POPEf 115      16.262  68.807  51.492  1.00  0.00           C
ATOM   5217  C3  POPEf 115      17.012  65.826  47.952  1.00  0.00           C
ATOM   5220  O31 POPEf 115      17.962  65.337  48.912  1.00  0.00           O
ATOM   5221  C31 POPEf 115      17.612  64.297  49.622  1.00  0.00           C
ATOM   5222  O32 POPEf 115      16.481  63.846  49.762  1.00  0.00           O
ATOM   5223  C32 POPEf 115      18.881  63.716  50.222  1.00  0.00           C
ATOM   5226  C23 POPEf 115      16.002  70.326  51.462  1.00  0.00           C
ATOM   5229  C24 POPEf 115      16.602  71.056  52.682  1.00  0.00           C
ATOM   5232  C25 POPEf 115      16.162  70.517  54.052  1.00  0.00           C
ATOM   5235  C26 POPEf 115      14.631  70.396  54.172  1.00  0.00           C
ATOM   5238  C27 POPEf 115      14.162  69.757  55.492  1.00  0.00           C
ATOM   5241  C28 POPEf 115      14.312  70.687  56.702  1.00  0.00           C
ATOM   5244  C29 POPEf 115      13.672  70.036  57.902  1.00  0.00           C
ATOM   5246 0C21 POPEf 115      14.282  69.216  58.772  1.00  0.00           C
ATOM   5248 1C21 POPEf 115      15.722  68.776  58.742  1.00  0.00           C
ATOM   5251 2C21 POPEf 115      16.502  69.246  59.982  1.00  0.00           C
ATOM   5254 3C21 POPEf 115      15.912  68.746  61.302  1.00  0.00           C
ATOM   5257 4C21 POPEf 115      16.932  68.786  62.452  1.00  0.00           C
ATOM   5260 5C21 POPEf 115      16.312  68.426  63.802  1.00  0.00           C
ATOM   5263 6C21 POPEf 115      15.722  67.007  63.872  1.00  0.00           C
ATOM   5266 7C21 POPEf 115      15.052  66.727  65.222  1.00  0.00           C
ATOM   5269 8C21 POPEf 115      14.392  65.346  65.302  1.00  0.00           C
ATOM   5273  C33 POPEf 115      18.632  62.796  51.422  1.00  0.00           C
ATOM   5276  C34 POPEf 115      19.972  62.306  51.962  1.00  0.00           C
ATOM   5279  C35 POPEf 115      19.882  61.766  53.392  1.00  0.00           C
ATOM   5282  C36 POPEf 115      21.192  61.106  53.832  1.00  0.00           C
ATOM   5285  C37 POPEf 115      21.292  60.847  55.342  1.00  0.00           C
ATOM   5288  C38 POPEf 115      21.852  62.027  56.152  1.00  0.00           C
ATOM   5291  C39 POPEf 115      22.012  61.656  57.632  1.00  0.00           C
ATOM   5294 0C31 POPEf 115      22.961  62.596  58.412  1.00  0.00           C
ATOM   5297 1C31 POPEf 115      23.781  61.836  59.472  1.00  0.00           C
ATOM   5300 2C31 POPEf 115      24.922  62.656  60.082  1.00  0.00           C
ATOM   5303 3C31 POPEf 115      25.591  61.917  61.252  1.00  0.00           C
ATOM   5306 4C31 POPEf 115      26.832  62.636  61.812  1.00  0.00           C
ATOM   5309 5C31 POPEf 115      27.361  62.056  63.132  1.00  0.00           C
ATOM   5312 6C31 POPEf 115      27.731  60.567  63.072  1.00  0.00           C
ATOM   5316  NH3 POPEg 116      68.861  58.386  87.982  1.00  0.00           N
ATOM   5320  C12 POPEg 116      70.291  58.076  88.312  1.00  0.00           C
ATOM   5323  C11 POPEg 116      70.592  58.376  89.782  1.00  0.00           C
ATOM   5326  P   POPEg 116      72.952  58.426  90.892  1.00  0.00           P
ATOM   5327  O13 POPEg 116      73.552  59.406  89.952  1.00  0.00           O
ATOM   5328  O14 POPEg 116      72.512  59.016  92.172  1.00  0.00           O
ATOM   5329  O11 POPEg 116      74.022  57.286  91.142  1.00  0.00           O
ATOM   5330  O12 POPEg 116      71.742  57.646  90.202  1.00  0.00           O
ATOM   5331  C1  POPEg 116      74.251  56.276  90.142  1.00  0.00           C
ATOM   5334  C2  POPEg 116      75.312  56.688  89.082  1.00  0.00           C
ATOM   5336  O21 POPEg 116      74.751  57.676  88.202  1.00  0.00           O
ATOM   5337  C21 POPEg 116      75.601  58.306  87.422  1.00  0.00           C
ATOM   5338  O22 POPEg 116      76.812  58.126  87.402  1.00  0.00           O
ATOM   5339  C22 POPEg 116      74.821  59.266  86.542  1.00  0.00           C
ATOM   5342  C3  POPEg 116      75.791  55.438  88.282  1.00  0.00           C
ATOM   5345  O31 POPEg 116      74.712  54.886  87.502  1.00  0.00           O
ATOM   5346  C31 POPEg 116      74.151  53.776  87.932  1.00  0.00           C
ATOM   5347  O32 POPEg 116      74.552  53.067  88.842  1.00  0.00           O
ATOM   5348  C32 POPEg 116      72.852  53.576  87.152  1.00  0.00           C
ATOM   5351  C23 POPEg 116      73.692  58.556  85.752  1.00  0.00           C
ATOM   5354  C24 POPEg 116      72.641  59.536  85.202  1.00  0.00           C
ATOM   5357  C25 POPEg 116      73.192  60.526  84.172  1.00  0.00           C
ATOM   5360  C26 POPEg 116      73.531  59.896  82.822  1.00  0.00           C
ATOM   5363  C27 POPEg 116      74.141  60.937  81.872  1.00  0.00           C
ATOM   5366  C28 POPEg 116      74.611  60.346  80.542  1.00  0.00           C
ATOM   5369  C29 POPEg 116      75.452  61.367  79.832  1.00  0.00           C
ATOM   5371 0C21 POPEg 116      75.201  61.947  78.642  1.00  0.00           C
ATOM   5373 1C21 POPEg 116      74.031  61.706  77.732  1.00  0.00           C
ATOM   5376 2C21 POPEg 116      73.531  63.007  77.082  1.00  0.00           C
ATOM   5379 3C21 POPEg 116      72.751  62.746  75.782  1.00  0.00           C
ATOM   5382 4C21 POPEg 116      72.321  64.056  75.102  1.00  0.00           C
ATOM   5385 5C21 POPEg 116      72.092  63.946  73.592  1.00  0.00           C
ATOM   5388 6C21 POPEg 116      73.401  63.766  72.812  1.00  0.00           C
ATOM   5391 7C21 POPEg 116      73.251  64.007  71.312  1.00  0.00           C
ATOM   5394 8C21 POPEg 116      74.592  63.906  70.562  1.00  0.00           C
ATOM   5398  C33 POPEg 116      72.611  52.106  86.702  1.00  0.00           C
ATOM   5401  C34 POPEg 116      71.991  52.006  85.302  1.00  0.00           C
ATOM   5404  C35 POPEg 116      72.922  52.556  84.212  1.00  0.00           C
ATOM   5407  C36 POPEg 116      72.641  52.027  82.792  1.00  0.00           C
ATOM   5410  C37 POPEg 116      73.442  52.826  81.762  1.00  0.00           C
ATOM   5413  C38 POPEg 116      73.431  52.227  80.342  1.00  0.00           C
ATOM   5416  C39 POPEg 116      74.122  53.137  79.322  1.00  0.00           C
ATOM   5419 0C31 POPEg 116      73.342  54.396  78.942  1.00  0.00           C
ATOM   5422 1C31 POPEg 116      74.202  55.368  78.122  1.00  0.00           C
ATOM   5425 2C31 POPEg 116      73.431  56.606  77.642  1.00  0.00           C
ATOM   5428 3C31 POPEg 116      74.232  57.456  76.632  1.00  0.00           C
ATOM   5431 4C31 POPEg 116      75.541  58.036  77.192  1.00  0.00           C
ATOM   5434 5C31 POPEg 116      76.282  58.886  76.142  1.00  0.00           C
ATOM   5437 6C31 POPEg 116      77.512  59.606  76.692  1.00  0.00           C
ATOM   5441  NH3 POPEh 117       9.672  58.876  88.252  1.00  0.00           N
ATOM   5445  C12 POPEh 117       9.392  58.396  89.652  1.00  0.00           C
ATOM   5448  C11 POPEh 117      10.452  57.376  90.062  1.00  0.00           C
ATOM   5451  P   POPEh 117      13.042  57.266  90.242  1.00  0.00           P
ATOM   5452  O13 POPEh 117      13.352  58.186  91.352  1.00  0.00           O
ATOM   5453  O14 POPEh 117      12.922  55.837  90.572  1.00  0.00           O
ATOM   5454  O11 POPEh 117      14.072  57.526  89.052  1.00  0.00           O
ATOM   5455  O12 POPEh 117      11.722  57.786  89.562  1.00  0.00           O
ATOM   5456  C1  POPEh 117      13.872  56.757  87.852  1.00  0.00           C
ATOM   5459  C2  POPEh 117      14.502  57.477  86.622  1.00  0.00           C
ATOM   5461  O21 POPEh 117      14.162  56.746  85.432  1.00  0.00           O
ATOM   5462  C21 POPEh 117      14.172  57.496  84.342  1.00  0.00           C
ATOM   5463  O22 POPEh 117      14.242  58.716  84.332  1.00  0.00           O
ATOM   5464  C22 POPEh 117      14.122  56.618  83.082  1.00  0.00           C
ATOM   5467  C3  POPEh 117      16.041  57.576  86.762  1.00  0.00           C
ATOM   5470  O31 POPEh 117      16.621  58.626  85.952  1.00  0.00           O
ATOM   5471  C31 POPEh 117      17.422  58.267  84.932  1.00  0.00           C
ATOM   5472  O32 POPEh 117      17.682  57.126  84.632  1.00  0.00           O
ATOM   5473  C32 POPEh 117      17.782  59.527  84.122  1.00  0.00           C
ATOM   5476  C23 POPEh 117      15.132  57.036  81.982  1.00  0.00           C
ATOM   5479  C24 POPEh 117      14.641  56.656  80.572  1.00  0.00           C
ATOM   5482  C25 POPEh 117      15.682  56.896  79.472  1.00  0.00           C
ATOM   5485  C26 POPEh 117      15.242  56.336  78.102  1.00  0.00           C
ATOM   5488  C27 POPEh 117      16.242  56.606  76.972  1.00  0.00           C
ATOM   5491  C28 POPEh 117      15.862  55.867  75.662  1.00  0.00           C
ATOM   5494  C29 POPEh 117      16.332  56.526  74.382  1.00  0.00           C
ATOM   5496 0C21 POPEh 117      17.602  56.696  73.972  1.00  0.00           C
ATOM   5498 1C21 POPEh 117      18.862  56.257  74.682  1.00  0.00           C
ATOM   5501 2C21 POPEh 117      19.512  57.376  75.502  1.00  0.00           C
ATOM   5504 3C21 POPEh 117      20.832  56.936  76.142  1.00  0.00           C
ATOM   5507 4C21 POPEh 117      21.111  57.656  77.462  1.00  0.00           C
ATOM   5510 5C21 POPEh 117      22.472  57.297  78.062  1.00  0.00           C
ATOM   5513 6C21 POPEh 117      22.501  57.556  79.572  1.00  0.00           C
ATOM   5516 7C21 POPEh 117      23.912  57.556  80.182  1.00  0.00           C
ATOM   5519 8C21 POPEh 117      23.832  57.576  81.712  1.00  0.00           C
ATOM   5523  C33 POPEh 117      19.061  59.417  83.272  1.00  0.00           C
ATOM   5526  C34 POPEh 117      19.172  60.466  82.162  1.00  0.00           C
ATOM   5529  C35 POPEh 117      20.572  60.486  81.512  1.00  0.00           C
ATOM   5532  C36 POPEh 117      20.591  60.966  80.062  1.00  0.00           C
ATOM   5535  C37 POPEh 117      20.502  62.486  79.862  1.00  0.00           C
ATOM   5538  C38 POPEh 117      20.221  62.886  78.402  1.00  0.00           C
ATOM   5541  C39 POPEh 117      21.172  62.257  77.362  1.00  0.00           C
ATOM   5544 0C31 POPEh 117      20.642  62.356  75.922  1.00  0.00           C
ATOM   5547 1C31 POPEh 117      21.322  61.356  74.972  1.00  0.00           C
ATOM   5550 2C31 POPEh 117      20.542  61.117  73.672  1.00  0.00           C
ATOM   5553 3C31 POPEh 117      20.632  62.277  72.672  1.00  0.00           C
ATOM   5556 4C31 POPEh 117      21.731  62.076  71.632  1.00  0.00           C
ATOM   5559 5C31 POPEh 117      21.982  63.347  70.812  1.00  0.00           C
ATOM   5562 6C31 POPEh 117      22.942  63.176  69.642  1.00  0.00           C
ATOM   5566  NH3 POPEi 118      88.261 100.227  49.102  1.00  0.00           N
ATOM   5570  C12 POPEi 118      89.082 101.066  48.162  1.00  0.00           C
ATOM   5573  C11 POPEi 118      88.471 100.977  46.752  1.00  0.00           C
ATOM   5576  P   POPEi 118      88.951 103.346  45.662  1.00  0.00           P
ATOM   5577  O13 POPEi 118      89.321 103.706  44.282  1.00  0.00           O
ATOM   5578  O14 POPEi 118      87.551 103.636  46.092  1.00  0.00           O
ATOM   5579  O11 POPEi 118      90.022 103.896  46.722  1.00  0.00           O
ATOM   5580  O12 POPEi 118      89.162 101.786  45.812  1.00  0.00           O
ATOM   5581  C1  POPEi 118      89.452 104.736  47.742  1.00  0.00           C
ATOM   5584  C2  POPEi 118      90.391 105.087  48.922  1.00  0.00           C
ATOM   5586  O21 POPEi 118      90.772 103.867  49.592  1.00  0.00           O
ATOM   5587  C21 POPEi 118      92.041 103.807  49.952  1.00  0.00           C
ATOM   5588  O22 POPEi 118      92.931 104.557  49.562  1.00  0.00           O
ATOM   5589  C22 POPEi 118      92.281 102.607  50.862  1.00  0.00           C
ATOM   5592  C3  POPEi 118      89.582 105.996  49.902  1.00  0.00           C
ATOM   5595  O31 POPEi 118      90.232 106.316  51.142  1.00  0.00           O
ATOM   5596  C31 POPEi 118      91.052 107.356  51.112  1.00  0.00           C
ATOM   5597  O32 POPEi 118      91.512 107.867  50.102  1.00  0.00           O
ATOM   5598  C32 POPEi 118      91.311 107.786  52.562  1.00  0.00           C
ATOM   5601  C23 POPEi 118      92.802 103.027  52.252  1.00  0.00           C
ATOM   5604  C24 POPEi 118      91.692 103.617  53.142  1.00  0.00           C
ATOM   5607  C25 POPEi 118      92.221 104.307  54.402  1.00  0.00           C
ATOM   5610  C26 POPEi 118      92.821 103.356  55.452  1.00  0.00           C
ATOM   5613  C27 POPEi 118      93.202 104.126  56.722  1.00  0.00           C
ATOM   5616  C28 POPEi 118      93.451 103.247  57.962  1.00  0.00           C
ATOM   5619  C29 POPEi 118      94.841 102.657  58.002  1.00  0.00           C
ATOM   5621 0C21 POPEi 118      95.842 103.027  58.822  1.00  0.00           C
ATOM   5623 1C21 POPEi 118      95.772 104.107  59.872  1.00  0.00           C
ATOM   5626 2C21 POPEi 118      96.681 103.876  61.102  1.00  0.00           C
ATOM   5629 3C21 POPEi 118      98.171 104.067  60.782  1.00  0.00           C
ATOM   5632 4C21 POPEi 118      99.052 104.247  62.022  1.00  0.00           C
ATOM   5635 5C21 POPEi 118      99.701 102.957  62.532  1.00  0.00           C
ATOM   5638 6C21 POPEi 118     100.531 103.206  63.792  1.00  0.00           C
ATOM   5641 7C21 POPEi 118     101.161 101.926  64.362  1.00  0.00           C
ATOM   5644 8C21 POPEi 118     101.932 102.197  65.662  1.00  0.00           C
ATOM   5648  C33 POPEi 118      90.142 108.536  53.282  1.00  0.00           C
ATOM   5651  C34 POPEi 118      90.522 108.977  54.712  1.00  0.00           C
ATOM   5654  C35 POPEi 118      89.541 108.606  55.832  1.00  0.00           C
ATOM   5657  C36 POPEi 118      90.241 107.997  57.072  1.00  0.00           C
ATOM   5660  C37 POPEi 118      89.312 107.188  57.992  1.00  0.00           C
ATOM   5663  C38 POPEi 118      89.462 105.667  57.822  1.00  0.00           C
ATOM   5666  C39 POPEi 118      88.141 104.896  57.942  1.00  0.00           C
ATOM   5669 0C31 POPEi 118      88.311 103.396  57.652  1.00  0.00           C
ATOM   5672 1C31 POPEi 118      86.971 102.646  57.592  1.00  0.00           C
ATOM   5675 2C31 POPEi 118      87.122 101.167  57.202  1.00  0.00           C
ATOM   5678 3C31 POPEi 118      87.681 100.247  58.312  1.00  0.00           C
ATOM   5681 4C31 POPEi 118      86.812 100.166  59.572  1.00  0.00           C
ATOM   5684 5C31 POPEi 118      87.271  99.047  60.532  1.00  0.00           C
ATOM   5687 6C31 POPEi 118      86.451  98.997  61.822  1.00  0.00           C
ATOM   5691  NH3 POPEj 119      61.111  38.906  44.372  1.00  0.00           N
ATOM   5695  C12 POPEj 119      59.791  39.396  43.822  1.00  0.00           C
ATOM   5698  C11 POPEj 119      59.931  40.726  43.052  1.00  0.00           C
ATOM   5701  P   POPEj 119      59.751  43.076  44.322  1.00  0.00           P
ATOM   5702  O13 POPEj 119      60.822  44.076  44.522  1.00  0.00           O
ATOM   5703  O14 POPEj 119      58.692  43.486  43.372  1.00  0.00           O
ATOM   5704  O11 POPEj 119      59.071  42.687  45.702  1.00  0.00           O
ATOM   5705  O12 POPEj 119      60.461  41.737  43.882  1.00  0.00           O
ATOM   5706  C1  POPEj 119      59.681  41.766  46.622  1.00  0.00           C
ATOM   5709  C2  POPEj 119      58.662  41.216  47.692  1.00  0.00           C
ATOM   5711  O21 POPEj 119      59.322  40.697  48.862  1.00  0.00           O
ATOM   5712  C21 POPEj 119      60.012  39.566  48.742  1.00  0.00           C
ATOM   5713  O22 POPEj 119      60.352  39.036  47.702  1.00  0.00           O
ATOM   5714  C22 POPEj 119      60.271  39.007  50.152  1.00  0.00           C
ATOM   5717  C3  POPEj 119      57.561  40.236  47.142  1.00  0.00           C
ATOM   5720  O31 POPEj 119      56.492  39.916  48.082  1.00  0.00           O
ATOM   5721  C31 POPEj 119      55.521  40.847  48.142  1.00  0.00           C
ATOM   5722  O32 POPEj 119      55.562  41.917  47.562  1.00  0.00           O
ATOM   5723  C32 POPEj 119      54.411  40.438  49.142  1.00  0.00           C
ATOM   5726  C23 POPEj 119      61.482  38.046  50.282  1.00  0.00           C
ATOM   5729  C24 POPEj 119      61.342  37.046  51.452  1.00  0.00           C
ATOM   5732  C25 POPEj 119      61.622  37.626  52.852  1.00  0.00           C
ATOM   5735  C26 POPEj 119      61.402  36.576  53.962  1.00  0.00           C
ATOM   5738  C27 POPEj 119      62.232  36.846  55.222  1.00  0.00           C
ATOM   5741  C28 POPEj 119      62.022  35.806  56.342  1.00  0.00           C
ATOM   5744  C29 POPEj 119      60.812  36.086  57.212  1.00  0.00           C
ATOM   5746 0C21 POPEj 119      60.712  35.856  58.532  1.00  0.00           C
ATOM   5748 1C21 POPEj 119      61.762  35.196  59.412  1.00  0.00           C
ATOM   5751 2C21 POPEj 119      62.532  36.187  60.312  1.00  0.00           C
ATOM   5754 3C21 POPEj 119      61.672  36.776  61.442  1.00  0.00           C
ATOM   5757 4C21 POPEj 119      62.462  37.696  62.392  1.00  0.00           C
ATOM   5760 5C21 POPEj 119      61.631  38.187  63.592  1.00  0.00           C
ATOM   5763 6C21 POPEj 119      60.572  39.256  63.262  1.00  0.00           C
ATOM   5766 7C21 POPEj 119      61.162  40.606  62.842  1.00  0.00           C
ATOM   5769 8C21 POPEj 119      60.111  41.716  62.702  1.00  0.00           C
ATOM   5773  C33 POPEj 119      54.922  40.616  50.592  1.00  0.00           C
ATOM   5776  C34 POPEj 119      54.291  39.916  51.792  1.00  0.00           C
ATOM   5779  C35 POPEj 119      52.982  40.496  52.322  1.00  0.00           C
ATOM   5782  C36 POPEj 119      52.722  39.966  53.742  1.00  0.00           C
ATOM   5785  C37 POPEj 119      51.422  40.438  54.392  1.00  0.00           C
ATOM   5788  C38 POPEj 119      51.302  39.886  55.822  1.00  0.00           C
ATOM   5791  C39 POPEj 119      50.082  40.396  56.592  1.00  0.00           C
ATOM   5794 0C31 POPEj 119      50.092  39.886  58.032  1.00  0.00           C
ATOM   5797 1C31 POPEj 119      49.091  40.596  58.942  1.00  0.00           C
ATOM   5800 2C31 POPEj 119      49.291  40.236  60.422  1.00  0.00           C
ATOM   5803 3C31 POPEj 119      48.881  38.786  60.762  1.00  0.00           C
ATOM   5806 4C31 POPEj 119      49.012  38.506  62.262  1.00  0.00           C
ATOM   5809 5C31 POPEj 119      48.571  37.086  62.642  1.00  0.00           C
ATOM   5812 6C31 POPEj 119      48.692  36.806  64.142  1.00  0.00           C
ATOM   5816  NH3 POPEk 120      80.332  59.156  88.742  1.00  0.00           N
ATOM   5820  C12 POPEk 120      81.632  59.457  89.452  1.00  0.00           C
ATOM   5823  C11 POPEk 120      82.811  58.496  89.112  1.00  0.00           C
ATOM   5826  P   POPEk 120      82.352  56.576  87.402  1.00  0.00           P
ATOM   5827  O13 POPEk 120      80.931  56.536  87.822  1.00  0.00           O
ATOM   5828  O14 POPEk 120      83.251  55.516  87.922  1.00  0.00           O
ATOM   5829  O11 POPEk 120      82.332  56.456  85.852  1.00  0.00           O
ATOM   5830  O12 POPEk 120      82.861  58.026  87.752  1.00  0.00           O
ATOM   5831  C1  POPEk 120      82.032  57.526  84.972  1.00  0.00           C
ATOM   5834  C2  POPEk 120      80.651  57.306  84.282  1.00  0.00           C
ATOM   5836  O21 POPEk 120      80.452  58.236  83.222  1.00  0.00           O
ATOM   5837  C21 POPEk 120      81.171  58.026  82.142  1.00  0.00           C
ATOM   5838  O22 POPEk 120      82.011  57.167  81.972  1.00  0.00           O
ATOM   5839  C22 POPEk 120      80.682  58.966  81.042  1.00  0.00           C
ATOM   5842  C3  POPEk 120      79.462  57.437  85.282  1.00  0.00           C
ATOM   5845  O31 POPEk 120      78.232  57.946  84.722  1.00  0.00           O
ATOM   5846  C31 POPEk 120      77.401  57.246  83.932  1.00  0.00           C
ATOM   5847  O32 POPEk 120      76.302  57.656  83.602  1.00  0.00           O
ATOM   5848  C32 POPEk 120      77.961  55.896  83.442  1.00  0.00           C
ATOM   5851  C23 POPEk 120      81.672  58.996  79.862  1.00  0.00           C
ATOM   5854  C24 POPEk 120      81.221  59.937  78.732  1.00  0.00           C
ATOM   5857  C25 POPEk 120      82.052  59.696  77.472  1.00  0.00           C
ATOM   5860  C26 POPEk 120      81.401  60.257  76.192  1.00  0.00           C
ATOM   5863  C27 POPEk 120      81.971  59.597  74.932  1.00  0.00           C
ATOM   5866  C28 POPEk 120      81.192  59.926  73.652  1.00  0.00           C
ATOM   5869  C29 POPEk 120      81.482  61.306  73.122  1.00  0.00           C
ATOM   5871 0C21 POPEk 120      81.171  61.757  71.882  1.00  0.00           C
ATOM   5873 1C21 POPEk 120      80.431  60.986  70.822  1.00  0.00           C
ATOM   5876 2C21 POPEk 120      79.401  61.846  70.072  1.00  0.00           C
ATOM   5879 3C21 POPEk 120      78.742  61.056  68.932  1.00  0.00           C
ATOM   5882 4C21 POPEk 120      77.802  61.896  68.052  1.00  0.00           C
ATOM   5885 5C21 POPEk 120      77.221  61.076  66.882  1.00  0.00           C
ATOM   5888 6C21 POPEk 120      76.272  59.956  67.362  1.00  0.00           C
ATOM   5891 7C21 POPEk 120      75.471  59.296  66.222  1.00  0.00           C
ATOM   5894 8C21 POPEk 120      74.651  58.096  66.702  1.00  0.00           C
ATOM   5898  C33 POPEk 120      76.901  54.996  82.742  1.00  0.00           C
ATOM   5901  C34 POPEk 120      77.522  54.036  81.702  1.00  0.00           C
ATOM   5904  C35 POPEk 120      77.971  54.736  80.402  1.00  0.00           C
ATOM   5907  C36 POPEk 120      78.141  53.786  79.202  1.00  0.00           C
ATOM   5910  C37 POPEk 120      78.521  54.556  77.922  1.00  0.00           C
ATOM   5913  C38 POPEk 120      78.431  53.757  76.622  1.00  0.00           C
ATOM   5916  C39 POPEk 120      78.582  54.617  75.352  1.00  0.00           C
ATOM   5919 0C31 POPEk 120      80.012  55.106  75.082  1.00  0.00           C
ATOM   5922 1C31 POPEk 120      80.181  55.616  73.642  1.00  0.00           C
ATOM   5925 2C31 POPEk 120      81.641  55.937  73.292  1.00  0.00           C
ATOM   5928 3C31 POPEk 120      81.861  56.286  71.812  1.00  0.00           C
ATOM   5931 4C31 POPEk 120      81.851  55.076  70.862  1.00  0.00           C
ATOM   5934 5C31 POPEk 120      82.852  53.986  71.252  1.00  0.00           C
ATOM   5937 6C31 POPEk 120      83.391  53.216  70.042  1.00  0.00           C
ATOM   5941  NH3 POPEl 121       9.602  -0.256  43.012  1.00  0.00           N
ATOM   5945  C12 POPEl 121       9.172   1.154  42.702  1.00  0.00           C
ATOM   5948  C11 POPEl 121       8.872   1.947  43.982  1.00  0.00           C
ATOM   5951  P   POPEl 121       7.502   0.173  45.452  1.00  0.00           P
ATOM   5952  O13 POPEl 121       6.292   0.223  46.292  1.00  0.00           O
ATOM   5953  O14 POPEl 121       7.512  -0.946  44.492  1.00  0.00           O
ATOM   5954  O11 POPEl 121       8.772  -0.016  46.352  1.00  0.00           O
ATOM   5955  O12 POPEl 121       7.692   1.514  44.662  1.00  0.00           O
ATOM   5956  C1  POPEl 121       9.432   0.974  47.132  1.00  0.00           C
ATOM   5959  C2  POPEl 121       8.772   1.274  48.522  1.00  0.00           C
ATOM   5961  O21 POPEl 121       9.752   1.774  49.442  1.00  0.00           O
ATOM   5962  C21 POPEl 121      10.551   2.757  49.122  1.00  0.00           C
ATOM   5963  O22 POPEl 121      10.542   3.437  48.112  1.00  0.00           O
ATOM   5964  C22 POPEl 121      11.582   2.847  50.242  1.00  0.00           C
ATOM   5967  C3  POPEl 121       8.162  -0.007  49.172  1.00  0.00           C
ATOM   5970  O31 POPEl 121       7.712   0.214  50.522  1.00  0.00           O
ATOM   5971  C31 POPEl 121       8.572  -0.066  51.502  1.00  0.00           C
ATOM   5972  O32 POPEl 121       9.712  -0.476  51.372  1.00  0.00           O
ATOM   5973  C32 POPEl 121       7.852   0.144  52.842  1.00  0.00           C
ATOM   5976  C23 POPEl 121      10.992   3.437  51.552  1.00  0.00           C
ATOM   5979  C24 POPEl 121      11.762   2.947  52.782  1.00  0.00           C
ATOM   5982  C25 POPEl 121      11.222   3.507  54.102  1.00  0.00           C
ATOM   5985  C26 POPEl 121      11.692   2.677  55.312  1.00  0.00           C
ATOM   5988  C27 POPEl 121      11.141   3.197  56.652  1.00  0.00           C
ATOM   5991  C28 POPEl 121      11.622   2.377  57.872  1.00  0.00           C
ATOM   5994  C29 POPEl 121      11.012   1.003  57.962  1.00  0.00           C
ATOM   5996 0C21 POPEl 121      10.822   0.273  59.082  1.00  0.00           C
ATOM   5998 1C21 POPEl 121      11.222   0.644  60.492  1.00  0.00           C
ATOM   6001 2C21 POPEl 121      10.052   0.644  61.502  1.00  0.00           C
ATOM   6004 3C21 POPEl 121      10.532   0.824  62.952  1.00  0.00           C
ATOM   6007 4C21 POPEl 121       9.392   0.804  63.982  1.00  0.00           C
ATOM   6010 5C21 POPEl 121       8.912   2.196  64.422  1.00  0.00           C
ATOM   6013 6C21 POPEl 121       9.861   2.856  65.432  1.00  0.00           C
ATOM   6016 7C21 POPEl 121       9.252   4.086  66.112  1.00  0.00           C
ATOM   6019 8C21 POPEl 121      10.042   4.536  67.352  1.00  0.00           C
ATOM   6023  C33 POPEl 121       8.812   0.424  54.032  1.00  0.00           C
ATOM   6026  C34 POPEl 121       8.142   0.444  55.422  1.00  0.00           C
ATOM   6029  C35 POPEl 121       8.102  -0.907  56.162  1.00  0.00           C
ATOM   6032  C36 POPEl 121       7.282  -0.916  57.472  1.00  0.00           C
ATOM   6035  C37 POPEl 121       6.792  -2.327  57.872  1.00  0.00           C
ATOM   6038  C38 POPEl 121       5.582  -2.347  58.832  1.00  0.00           C
ATOM   6041  C39 POPEl 121       5.912  -2.017  60.302  1.00  0.00           C
ATOM   6044 0C31 POPEl 121       4.692  -2.146  61.222  1.00  0.00           C
ATOM   6047 1C31 POPEl 121       5.032  -2.006  62.722  1.00  0.00           C
ATOM   6050 2C31 POPEl 121       3.932  -2.496  63.672  1.00  0.00           C
ATOM   6053 3C31 POPEl 121       2.672  -1.617  63.692  1.00  0.00           C
ATOM   6056 4C31 POPEl 121       1.552  -2.177  64.592  1.00  0.00           C
ATOM   6059 5C31 POPEl 121       0.252  -1.366  64.532  1.00  0.00           C
ATOM   6062 6C31 POPEl 121      -0.868  -1.986  65.372  1.00  0.00           C
ATOM   6066  NH3 POPEm 122      97.201  49.966  89.612  1.00  0.00           N
ATOM   6070  C12 POPEm 122      96.182  51.056  89.832  1.00  0.00           C
ATOM   6073  C11 POPEm 122      96.832  52.466  89.982  1.00  0.00           C
ATOM   6076  P   POPEm 122      96.001  54.867  89.232  1.00  0.00           P
ATOM   6077  O13 POPEm 122      94.802  55.676  89.562  1.00  0.00           O
ATOM   6078  O14 POPEm 122      97.362  55.446  89.362  1.00  0.00           O
ATOM   6079  O11 POPEm 122      95.832  54.296  87.792  1.00  0.00           O
ATOM   6080  O12 POPEm 122      95.881  53.536  90.092  1.00  0.00           O
ATOM   6081  C1  POPEm 122      96.471  54.917  86.672  1.00  0.00           C
ATOM   6084  C2  POPEm 122      95.471  55.286  85.552  1.00  0.00           C
ATOM   6086  O21 POPEm 122      96.031  56.376  84.802  1.00  0.00           O
ATOM   6087  C21 POPEm 122      96.802  55.986  83.792  1.00  0.00           C
ATOM   6088  O22 POPEm 122      97.011  54.836  83.472  1.00  0.00           O
ATOM   6089  C22 POPEm 122      97.321  57.246  83.082  1.00  0.00           C
ATOM   6092  C3  POPEm 122      94.061  55.716  86.062  1.00  0.00           C
ATOM   6095  O31 POPEm 122      93.092  55.526  85.012  1.00  0.00           O
ATOM   6096  C31 POPEm 122      92.391  56.586  84.592  1.00  0.00           C
ATOM   6097  O32 POPEm 122      92.411  57.696  85.082  1.00  0.00           O
ATOM   6098  C32 POPEm 122      91.471  56.066  83.462  1.00  0.00           C
ATOM   6101  C23 POPEm 122      98.361  56.936  81.992  1.00  0.00           C
ATOM   6104  C24 POPEm 122      98.092  57.646  80.672  1.00  0.00           C
ATOM   6107  C25 POPEm 122      99.202  57.336  79.652  1.00  0.00           C
ATOM   6110  C26 POPEm 122      98.682  56.887  78.292  1.00  0.00           C
ATOM   6113  C27 POPEm 122      98.182  58.036  77.432  1.00  0.00           C
ATOM   6116  C28 POPEm 122      96.991  57.606  76.572  1.00  0.00           C
ATOM   6119  C29 POPEm 122      96.561  58.687  75.622  1.00  0.00           C
ATOM   6121 0C21 POPEm 122      96.702  58.667  74.282  1.00  0.00           C
ATOM   6123 1C21 POPEm 122      97.321  57.576  73.442  1.00  0.00           C
ATOM   6126 2C21 POPEm 122      98.512  58.076  72.592  1.00  0.00           C
ATOM   6129 3C21 POPEm 122      98.092  59.056  71.492  1.00  0.00           C
ATOM   6132 4C21 POPEm 122      99.162  59.216  70.402  1.00  0.00           C
ATOM   6135 5C21 POPEm 122      98.731  60.176  69.292  1.00  0.00           C
ATOM   6138 6C21 POPEm 122      99.812  60.356  68.222  1.00  0.00           C
ATOM   6141 7C21 POPEm 122      99.391  61.336  67.122  1.00  0.00           C
ATOM   6144 8C21 POPEm 122     100.481  61.556  66.062  1.00  0.00           C
ATOM   6148  C33 POPEm 122      91.161  57.017  82.272  1.00  0.00           C
ATOM   6151  C34 POPEm 122      90.492  56.236  81.122  1.00  0.00           C
ATOM   6154  C35 POPEm 122      90.162  57.056  79.872  1.00  0.00           C
ATOM   6157  C36 POPEm 122      88.742  57.656  79.822  1.00  0.00           C
ATOM   6160  C37 POPEm 122      88.482  58.347  78.472  1.00  0.00           C
ATOM   6163  C38 POPEm 122      87.102  58.996  78.292  1.00  0.00           C
ATOM   6166  C39 POPEm 122      87.131  59.996  77.122  1.00  0.00           C
ATOM   6169 0C31 POPEm 122      85.811  60.736  76.832  1.00  0.00           C
ATOM   6172 1C31 POPEm 122      86.001  61.716  75.672  1.00  0.00           C
ATOM   6175 2C31 POPEm 122      84.802  62.626  75.352  1.00  0.00           C
ATOM   6178 3C31 POPEm 122      85.122  63.466  74.112  1.00  0.00           C
ATOM   6181 4C31 POPEm 122      84.052  64.496  73.712  1.00  0.00           C
ATOM   6184 5C31 POPEm 122      84.511  65.316  72.492  1.00  0.00           C
ATOM   6187 6C31 POPEm 122      83.512  66.368  72.032  1.00  0.00           C
ATOM   6191  NH3 POPEn 123      54.651  17.976  40.012  1.00  0.00           N
ATOM   6195  C12 POPEn 123      54.762  17.016  41.182  1.00  0.00           C
ATOM   6198  C11 POPEn 123      54.621  15.546  40.782  1.00  0.00           C
ATOM   6201  P   POPEn 123      52.971  13.956  41.982  1.00  0.00           P
ATOM   6202  O13 POPEn 123      51.932  14.856  41.472  1.00  0.00           O
ATOM   6203  O14 POPEn 123      53.151  12.626  41.362  1.00  0.00           O
ATOM   6204  O11 POPEn 123      52.711  13.766  43.522  1.00  0.00           O
ATOM   6205  O12 POPEn 123      54.341  14.746  41.952  1.00  0.00           O
ATOM   6206  C1  POPEn 123      51.431  13.226  43.932  1.00  0.00           C
ATOM   6209  C2  POPEn 123      50.612  14.226  44.802  1.00  0.00           C
ATOM   6211  O21 POPEn 123      49.821  13.556  45.792  1.00  0.00           O
ATOM   6212  C21 POPEn 123      48.912  12.686  45.402  1.00  0.00           C
ATOM   6213  O22 POPEn 123      48.672  12.356  44.252  1.00  0.00           O
ATOM   6214  C22 POPEn 123      48.202  12.056  46.602  1.00  0.00           C
ATOM   6217  C3  POPEn 123      49.762  15.256  43.982  1.00  0.00           C
ATOM   6220  O31 POPEn 123      48.442  15.546  44.502  1.00  0.00           O
ATOM   6221  C31 POPEn 123      48.122  16.446  45.442  1.00  0.00           C
ATOM   6222  O32 POPEn 123      46.991  16.906  45.522  1.00  0.00           O
ATOM   6223  C32 POPEn 123      49.232  16.816  46.432  1.00  0.00           C
ATOM   6226  C23 POPEn 123      48.541  12.676  47.972  1.00  0.00           C
ATOM   6229  C24 POPEn 123      48.002  11.806  49.112  1.00  0.00           C
ATOM   6232  C25 POPEn 123      47.891  12.546  50.452  1.00  0.00           C
ATOM   6235  C26 POPEn 123      49.141  12.416  51.332  1.00  0.00           C
ATOM   6238  C27 POPEn 123      49.182  11.076  52.082  1.00  0.00           C
ATOM   6241  C28 POPEn 123      50.292  11.016  53.152  1.00  0.00           C
ATOM   6244  C29 POPEn 123      51.602  10.546  52.582  1.00  0.00           C
ATOM   6246 0C21 POPEn 123      52.422   9.636  53.132  1.00  0.00           C
ATOM   6248 1C21 POPEn 123      52.192   8.926  54.452  1.00  0.00           C
ATOM   6251 2C21 POPEn 123      53.021   7.626  54.562  1.00  0.00           C
ATOM   6254 3C21 POPEn 123      52.622   6.546  53.542  1.00  0.00           C
ATOM   6257 4C21 POPEn 123      53.662   5.426  53.442  1.00  0.00           C
ATOM   6260 5C21 POPEn 123      53.352   4.456  52.302  1.00  0.00           C
ATOM   6263 6C21 POPEn 123      54.512   3.506  51.982  1.00  0.00           C
ATOM   6266 7C21 POPEn 123      54.232   2.636  50.752  1.00  0.00           C
ATOM   6269 8C21 POPEn 123      55.372   1.673  50.432  1.00  0.00           C
ATOM   6273  C33 POPEn 123      48.692  16.856  47.882  1.00  0.00           C
ATOM   6276  C34 POPEn 123      49.802  16.556  48.902  1.00  0.00           C
ATOM   6279  C35 POPEn 123      49.271  16.476  50.342  1.00  0.00           C
ATOM   6282  C36 POPEn 123      50.381  16.056  51.322  1.00  0.00           C
ATOM   6285  C37 POPEn 123      49.881  15.936  52.772  1.00  0.00           C
ATOM   6288  C38 POPEn 123      50.912  15.256  53.672  1.00  0.00           C
ATOM   6291  C39 POPEn 123      50.372  15.026  55.092  1.00  0.00           C
ATOM   6294 0C31 POPEn 123      51.311  14.196  55.972  1.00  0.00           C
ATOM   6297 1C31 POPEn 123      50.741  13.996  57.382  1.00  0.00           C
ATOM   6300 2C31 POPEn 123      51.251  12.716  58.062  1.00  0.00           C
ATOM   6303 3C31 POPEn 123      50.552  12.486  59.412  1.00  0.00           C
ATOM   6306 4C31 POPEn 123      50.552  11.026  59.852  1.00  0.00           C
ATOM   6309 5C31 POPEn 123      49.721  10.806  61.132  1.00  0.00           C
ATOM   6312 6C31 POPEn 123      49.421   9.336  61.412  1.00  0.00           C
ATOM   6316  NH3 POPEo 124      32.521 121.136  45.052  1.00  0.00           N
ATOM   6320  C12 POPEo 124      33.181 120.177  44.112  1.00  0.00           C
ATOM   6323  C11 POPEo 124      34.541 119.646  44.622  1.00  0.00           C
ATOM   6326  P   POPEo 124      35.692 121.437  46.172  1.00  0.00           P
ATOM   6327  O13 POPEo 124      37.022 122.048  46.232  1.00  0.00           O
ATOM   6328  O14 POPEo 124      34.512 122.326  46.322  1.00  0.00           O
ATOM   6329  O11 POPEo 124      35.692 120.257  47.202  1.00  0.00           O
ATOM   6330  O12 POPEo 124      35.512 120.686  44.812  1.00  0.00           O
ATOM   6331  C1  POPEo 124      34.642 120.026  48.132  1.00  0.00           C
ATOM   6334  C2  POPEo 124      34.532 121.146  49.202  1.00  0.00           C
ATOM   6336  O21 POPEo 124      35.802 121.337  49.862  1.00  0.00           O
ATOM   6337  C21 POPEo 124      36.102 122.617  50.092  1.00  0.00           C
ATOM   6338  O22 POPEo 124      35.561 123.576  49.552  1.00  0.00           O
ATOM   6339  C22 POPEo 124      37.151 122.727  51.212  1.00  0.00           C
ATOM   6342  C3  POPEo 124      33.451 120.777  50.242  1.00  0.00           C
ATOM   6345  O31 POPEo 124      33.502 121.717  51.322  1.00  0.00           O
ATOM   6346  C31 POPEo 124      32.702 121.376  52.312  1.00  0.00           C
ATOM   6347  O32 POPEo 124      32.001 120.387  52.352  1.00  0.00           O
ATOM   6348  C32 POPEo 124      32.811 122.426  53.402  1.00  0.00           C
ATOM   6351  C23 POPEo 124      36.571 123.036  52.622  1.00  0.00           C
ATOM   6354  C24 POPEo 124      37.642 123.186  53.722  1.00  0.00           C
ATOM   6357  C25 POPEo 124      37.041 123.667  55.062  1.00  0.00           C
ATOM   6360  C26 POPEo 124      38.072 123.736  56.222  1.00  0.00           C
ATOM   6363  C27 POPEo 124      37.702 124.786  57.292  1.00  0.00           C
ATOM   6366  C28 POPEo 124      38.791 125.026  58.372  1.00  0.00           C
ATOM   6369  C29 POPEo 124      39.161 123.786  59.152  1.00  0.00           C
ATOM   6371 0C21 POPEo 124      40.332 123.548  59.772  1.00  0.00           C
ATOM   6373 1C21 POPEo 124      41.552 124.436  59.832  1.00  0.00           C
ATOM   6376 2C21 POPEo 124      41.701 125.146  61.192  1.00  0.00           C
ATOM   6379 3C21 POPEo 124      43.072 125.826  61.392  1.00  0.00           C
ATOM   6382 4C21 POPEo 124      43.012 126.956  62.432  1.00  0.00           C
ATOM   6385 5C21 POPEo 124      44.382 127.557  62.782  1.00  0.00           C
ATOM   6388 6C21 POPEo 124      44.291 128.746  63.762  1.00  0.00           C
ATOM   6391 7C21 POPEo 124      45.671 129.207  64.262  1.00  0.00           C
ATOM   6394 8C21 POPEo 124      45.601 130.467  65.142  1.00  0.00           C
ATOM   6398  C33 POPEo 124      32.262 121.926  54.742  1.00  0.00           C
ATOM   6401  C34 POPEo 124      32.012 123.118  55.682  1.00  0.00           C
ATOM   6404  C35 POPEo 124      31.872 122.717  57.142  1.00  0.00           C
ATOM   6407  C36 POPEo 124      33.212 122.298  57.772  1.00  0.00           C
ATOM   6410  C37 POPEo 124      33.061 122.048  59.282  1.00  0.00           C
ATOM   6413  C38 POPEo 124      34.361 121.646  59.982  1.00  0.00           C
ATOM   6416  C39 POPEo 124      35.131 122.838  60.552  1.00  0.00           C
ATOM   6419 0C31 POPEo 124      36.232 122.417  61.522  1.00  0.00           C
ATOM   6422 1C31 POPEo 124      36.711 123.606  62.362  1.00  0.00           C
ATOM   6425 2C31 POPEo 124      37.772 123.247  63.412  1.00  0.00           C
ATOM   6428 3C31 POPEo 124      38.172 124.497  64.202  1.00  0.00           C
ATOM   6431 4C31 POPEo 124      39.211 124.238  65.292  1.00  0.00           C
ATOM   6434 5C31 POPEo 124      39.611 125.536  66.012  1.00  0.00           C
ATOM   6437 6C31 POPEo 124      40.591 125.348  67.162  1.00  0.00           C
ATOM   6441  NH3 POPEp 125      28.121 115.217  46.372  1.00  0.00           N
ATOM   6445  C12 POPEp 125      26.811 114.777  45.762  1.00  0.00           C
ATOM   6448  C11 POPEp 125      25.662 115.777  46.042  1.00  0.00           C
ATOM   6451  P   POPEp 125      24.922 118.258  45.682  1.00  0.00           P
ATOM   6452  O13 POPEp 125      25.561 119.447  45.082  1.00  0.00           O
ATOM   6453  O14 POPEp 125      23.792 117.677  44.932  1.00  0.00           O
ATOM   6454  O11 POPEp 125      24.512 118.596  47.172  1.00  0.00           O
ATOM   6455  O12 POPEp 125      26.062 117.146  45.832  1.00  0.00           O
ATOM   6456  C1  POPEp 125      25.481 118.896  48.182  1.00  0.00           C
ATOM   6459  C2  POPEp 125      25.252 118.076  49.482  1.00  0.00           C
ATOM   6461  O21 POPEp 125      24.012 118.486  50.092  1.00  0.00           O
ATOM   6462  C21 POPEp 125      23.662 117.797  51.162  1.00  0.00           C
ATOM   6463  O22 POPEp 125      24.211 116.807  51.602  1.00  0.00           O
ATOM   6464  C22 POPEp 125      22.401 118.426  51.782  1.00  0.00           C
ATOM   6467  C3  POPEp 125      26.481 118.206  50.442  1.00  0.00           C
ATOM   6470  O31 POPEp 125      26.412 119.378  51.302  1.00  0.00           O
ATOM   6471  C31 POPEp 125      27.461 119.447  52.132  1.00  0.00           C
ATOM   6472  O32 POPEp 125      28.432 118.716  52.092  1.00  0.00           O
ATOM   6473  C32 POPEp 125      27.221 120.527  53.192  1.00  0.00           C
ATOM   6476  C23 POPEp 125      22.412 118.477  53.342  1.00  0.00           C
ATOM   6479  C24 POPEp 125      22.802 119.856  53.892  1.00  0.00           C
ATOM   6482  C25 POPEp 125      22.932 119.947  55.432  1.00  0.00           C
ATOM   6485  C26 POPEp 125      24.271 119.447  56.012  1.00  0.00           C
ATOM   6488  C27 POPEp 125      24.271 118.016  56.572  1.00  0.00           C
ATOM   6491  C28 POPEp 125      24.271 117.917  58.112  1.00  0.00           C
ATOM   6494  C29 POPEp 125      23.102 118.548  58.822  1.00  0.00           C
ATOM   6496 0C21 POPEp 125      23.132 118.997  60.092  1.00  0.00           C
ATOM   6498 1C21 POPEp 125      24.332 118.887  61.002  1.00  0.00           C
ATOM   6501 2C21 POPEp 125      24.002 119.117  62.492  1.00  0.00           C
ATOM   6504 3C21 POPEp 125      23.212 117.978  63.172  1.00  0.00           C
ATOM   6507 4C21 POPEp 125      22.852 118.337  64.622  1.00  0.00           C
ATOM   6510 5C21 POPEp 125      22.212 117.206  65.452  1.00  0.00           C
ATOM   6513 6C21 POPEp 125      20.932 116.617  64.842  1.00  0.00           C
ATOM   6516 7C21 POPEp 125      20.192 115.697  65.832  1.00  0.00           C
ATOM   6519 8C21 POPEp 125      19.022 114.938  65.212  1.00  0.00           C
ATOM   6523  C33 POPEp 125      28.282 120.446  54.332  1.00  0.00           C
ATOM   6526  C34 POPEp 125      28.112 121.497  55.452  1.00  0.00           C
ATOM   6529  C35 POPEp 125      27.262 121.036  56.662  1.00  0.00           C
ATOM   6532  C36 POPEp 125      28.051 120.917  57.982  1.00  0.00           C
ATOM   6535  C37 POPEp 125      28.722 119.548  58.152  1.00  0.00           C
ATOM   6538  C38 POPEp 125      29.922 119.548  59.112  1.00  0.00           C
ATOM   6541  C39 POPEp 125      29.631 119.757  60.612  1.00  0.00           C
ATOM   6544 0C31 POPEp 125      29.532 121.227  61.072  1.00  0.00           C
ATOM   6547 1C31 POPEp 125      29.592 121.367  62.602  1.00  0.00           C
ATOM   6550 2C31 POPEp 125      29.541 122.838  63.072  1.00  0.00           C
ATOM   6553 3C31 POPEp 125      29.482 122.957  64.602  1.00  0.00           C
ATOM   6556 4C31 POPEp 125      29.401 124.417  65.092  1.00  0.00           C
ATOM   6559 5C31 POPEp 125      29.131 124.527  66.602  1.00  0.00           C
ATOM   6562 6C31 POPEp 125      29.311 125.938  67.162  1.00  0.00           C
ATOM   6566  NH3 POPEq 126      -3.231  79.536  45.662  1.00  0.00           N
ATOM   6570  C12 POPEq 126      -2.641  80.807  45.102  1.00  0.00           C
ATOM   6573  C11 POPEq 126      -1.228  81.027  45.662  1.00  0.00           C
ATOM   6576  P   POPEq 126       0.552  82.857  45.992  1.00  0.00           P
ATOM   6577  O13 POPEq 126       0.932  81.887  47.032  1.00  0.00           O
ATOM   6578  O14 POPEq 126       1.602  83.316  45.052  1.00  0.00           O
ATOM   6579  O11 POPEq 126      -0.088  84.156  46.622  1.00  0.00           O
ATOM   6580  O12 POPEq 126      -0.678  82.257  45.162  1.00  0.00           O
ATOM   6581  C1  POPEq 126       0.372  84.536  47.922  1.00  0.00           C
ATOM   6584  C2  POPEq 126      -0.428  85.747  48.462  1.00  0.00           C
ATOM   6586  O21 POPEq 126      -0.138  85.956  49.862  1.00  0.00           O
ATOM   6587  C21 POPEq 126       1.042  86.486  50.112  1.00  0.00           C
ATOM   6588  O22 POPEq 126       1.902  86.766  49.292  1.00  0.00           O
ATOM   6589  C22 POPEq 126       1.132  86.796  51.602  1.00  0.00           C
ATOM   6592  C3  POPEq 126      -1.961  85.527  48.262  1.00  0.00           C
ATOM   6595  O31 POPEq 126      -2.751  86.337  49.172  1.00  0.00           O
ATOM   6596  C31 POPEq 126      -3.201  85.706  50.262  1.00  0.00           C
ATOM   6597  O32 POPEq 126      -3.101  84.518  50.492  1.00  0.00           O
ATOM   6598  C32 POPEq 126      -3.891  86.738  51.172  1.00  0.00           C
ATOM   6601  C23 POPEq 126       1.522  88.277  51.832  1.00  0.00           C
ATOM   6604  C24 POPEq 126       1.882  88.557  53.292  1.00  0.00           C
ATOM   6607  C25 POPEq 126       2.262  90.017  53.532  1.00  0.00           C
ATOM   6610  C26 POPEq 126       3.322  90.166  54.632  1.00  0.00           C
ATOM   6613  C27 POPEq 126       2.862  89.676  56.012  1.00  0.00           C
ATOM   6616  C28 POPEq 126       4.042  89.357  56.932  1.00  0.00           C
ATOM   6619  C29 POPEq 126       3.622  88.606  58.162  1.00  0.00           C
ATOM   6621 0C21 POPEq 126       4.462  88.216  59.132  1.00  0.00           C
ATOM   6623 1C21 POPEq 126       5.942  88.507  59.142  1.00  0.00           C
ATOM   6626 2C21 POPEq 126       6.262  89.736  60.002  1.00  0.00           C
ATOM   6629 3C21 POPEq 126       7.762  89.977  60.102  1.00  0.00           C
ATOM   6632 4C21 POPEq 126       8.132  91.117  61.052  1.00  0.00           C
ATOM   6635 5C21 POPEq 126       9.602  91.048  61.482  1.00  0.00           C
ATOM   6638 6C21 POPEq 126       9.832  90.036  62.612  1.00  0.00           C
ATOM   6641 7C21 POPEq 126      11.302  89.637  62.752  1.00  0.00           C
ATOM   6644 8C21 POPEq 126      11.552  88.837  64.032  1.00  0.00           C
ATOM   6648  C33 POPEq 126      -3.921  86.367  52.692  1.00  0.00           C
ATOM   6651  C34 POPEq 126      -2.551  86.307  53.392  1.00  0.00           C
ATOM   6654  C35 POPEq 126      -2.661  86.127  54.912  1.00  0.00           C
ATOM   6657  C36 POPEq 126      -1.348  86.458  55.652  1.00  0.00           C
ATOM   6660  C37 POPEq 126      -1.428  86.267  57.172  1.00  0.00           C
ATOM   6663  C38 POPEq 126      -0.078  86.536  57.862  1.00  0.00           C
ATOM   6666  C39 POPEq 126      -0.028  86.176  59.352  1.00  0.00           C
ATOM   6669 0C31 POPEq 126      -0.888  87.066  60.262  1.00  0.00           C
ATOM   6672 1C31 POPEq 126      -0.568  86.847  61.752  1.00  0.00           C
ATOM   6675 2C31 POPEq 126      -1.508  87.607  62.702  1.00  0.00           C
ATOM   6678 3C31 POPEq 126      -0.958  87.777  64.132  1.00  0.00           C
ATOM   6681 4C31 POPEq 126      -0.478  86.477  64.792  1.00  0.00           C
ATOM   6684 5C31 POPEq 126       0.032  86.707  66.222  1.00  0.00           C
ATOM   6687 6C31 POPEq 126       0.532  85.437  66.912  1.00  0.00           C
ATOM   6691  NH3 POPEr 127      91.762 124.996  45.482  1.00  0.00           N
ATOM   6695  C12 POPEr 127      92.141 123.797  44.642  1.00  0.00           C
ATOM   6698  C11 POPEr 127      91.031 123.426  43.652  1.00  0.00           C
ATOM   6701  P   POPEr 127      90.712 120.816  43.272  1.00  0.00           P
ATOM   6702  O13 POPEr 127      89.251 120.938  43.512  1.00  0.00           O
ATOM   6703  O14 POPEr 127      91.132 119.786  42.312  1.00  0.00           O
ATOM   6704  O11 POPEr 127      91.361 120.516  44.682  1.00  0.00           O
ATOM   6705  O12 POPEr 127      91.342 122.236  42.932  1.00  0.00           O
ATOM   6706  C1  POPEr 127      90.571 120.758  45.862  1.00  0.00           C
ATOM   6709  C2  POPEr 127      91.482 120.896  47.122  1.00  0.00           C
ATOM   6711  O21 POPEr 127      91.772 119.637  47.762  1.00  0.00           O
ATOM   6712  C21 POPEr 127      90.811 118.958  48.352  1.00  0.00           C
ATOM   6713  O22 POPEr 127      89.611 119.196  48.302  1.00  0.00           O
ATOM   6714  C22 POPEr 127      91.451 117.817  49.162  1.00  0.00           C
ATOM   6717  C3  POPEr 127      90.931 121.966  48.122  1.00  0.00           C
ATOM   6720  O31 POPEr 127      91.891 122.298  49.152  1.00  0.00           O
ATOM   6721  C31 POPEr 127      92.811 123.206  48.802  1.00  0.00           C
ATOM   6722  O32 POPEr 127      92.811 123.816  47.742  1.00  0.00           O
ATOM   6723  C32 POPEr 127      93.822 123.438  49.912  1.00  0.00           C
ATOM   6726  C23 POPEr 127      90.582 117.118  50.252  1.00  0.00           C
ATOM   6729  C24 POPEr 127      90.311 117.887  51.572  1.00  0.00           C
ATOM   6732  C25 POPEr 127      90.522 116.997  52.822  1.00  0.00           C
ATOM   6735  C26 POPEr 127      89.882 117.496  54.132  1.00  0.00           C
ATOM   6738  C27 POPEr 127      90.842 118.286  55.042  1.00  0.00           C
ATOM   6741  C28 POPEr 127      90.192 118.776  56.362  1.00  0.00           C
ATOM   6744  C29 POPEr 127      90.101 117.708  57.422  1.00  0.00           C
ATOM   6746 0C21 POPEr 127      90.142 117.876  58.762  1.00  0.00           C
ATOM   6748 1C21 POPEr 127      90.251 119.167  59.532  1.00  0.00           C
ATOM   6751 2C21 POPEr 127      91.561 119.247  60.352  1.00  0.00           C
ATOM   6754 3C21 POPEr 127      91.571 120.406  61.362  1.00  0.00           C
ATOM   6757 4C21 POPEr 127      92.882 120.446  62.182  1.00  0.00           C
ATOM   6760 5C21 POPEr 127      92.852 121.416  63.372  1.00  0.00           C
ATOM   6763 6C21 POPEr 127      92.061 120.887  64.572  1.00  0.00           C
ATOM   6766 7C21 POPEr 127      92.332 121.687  65.862  1.00  0.00           C
ATOM   6769 8C21 POPEr 127      91.561 121.167  67.082  1.00  0.00           C
ATOM   6773  C33 POPEr 127      93.282 123.107  51.312  1.00  0.00           C
ATOM   6776  C34 POPEr 127      94.332 123.247  52.432  1.00  0.00           C
ATOM   6779  C35 POPEr 127      93.702 122.777  53.732  1.00  0.00           C
ATOM   6782  C36 POPEr 127      94.552 122.887  55.002  1.00  0.00           C
ATOM   6785  C37 POPEr 127      93.671 122.646  56.242  1.00  0.00           C
ATOM   6788  C38 POPEr 127      94.401 122.766  57.582  1.00  0.00           C
ATOM   6791  C39 POPEr 127      93.482 123.326  58.672  1.00  0.00           C
ATOM   6794 0C31 POPEr 127      94.221 123.676  59.962  1.00  0.00           C
ATOM   6797 1C31 POPEr 127      93.492 124.727  60.802  1.00  0.00           C
ATOM   6800 2C31 POPEr 127      94.382 125.348  61.892  1.00  0.00           C
ATOM   6803 3C31 POPEr 127      94.751 124.357  63.002  1.00  0.00           C
ATOM   6806 4C31 POPEr 127      95.901 124.867  63.872  1.00  0.00           C
ATOM   6809 5C31 POPEr 127      96.242 123.876  64.992  1.00  0.00           C
ATOM   6812 6C31 POPEr 127      97.452 124.307  65.812  1.00  0.00           C
ATOM   6816  NH3 POPEs 128      84.541  32.376  86.092  1.00  0.00           N
ATOM   6820  C12 POPEs 128      83.101  32.626  85.782  1.00  0.00           C
ATOM   6823  C11 POPEs 128      82.162  31.756  86.632  1.00  0.00           C
ATOM   6826  P   POPEs 128      80.251  33.426  87.432  1.00  0.00           P
ATOM   6827  O13 POPEs 128      81.351  33.847  88.332  1.00  0.00           O
ATOM   6828  O14 POPEs 128      78.951  33.046  88.022  1.00  0.00           O
ATOM   6829  O11 POPEs 128      79.992  34.576  86.372  1.00  0.00           O
ATOM   6830  O12 POPEs 128      80.802  32.216  86.542  1.00  0.00           O
ATOM   6831  C1  POPEs 128      80.132  34.396  84.962  1.00  0.00           C
ATOM   6834  C2  POPEs 128      78.801  33.946  84.292  1.00  0.00           C
ATOM   6836  O21 POPEs 128      78.971  33.056  83.172  1.00  0.00           O
ATOM   6837  C21 POPEs 128      79.901  33.257  82.282  1.00  0.00           C
ATOM   6838  O22 POPEs 128      80.782  34.086  82.292  1.00  0.00           O
ATOM   6839  C22 POPEs 128      79.651  32.286  81.132  1.00  0.00           C
ATOM   6842  C3  POPEs 128      77.922  35.156  83.892  1.00  0.00           C
ATOM   6845  O31 POPEs 128      76.512  34.926  84.092  1.00  0.00           O
ATOM   6846  C31 POPEs 128      75.702  34.306  83.202  1.00  0.00           C
ATOM   6847  O32 POPEs 128      74.572  33.937  83.502  1.00  0.00           O
ATOM   6848  C32 POPEs 128      76.321  34.176  81.792  1.00  0.00           C
ATOM   6851  C23 POPEs 128      80.842  32.306  80.162  1.00  0.00           C
ATOM   6854  C24 POPEs 128      80.741  31.186  79.142  1.00  0.00           C
ATOM   6857  C25 POPEs 128      82.052  31.036  78.392  1.00  0.00           C
ATOM   6860  C26 POPEs 128      81.882  30.206  77.122  1.00  0.00           C
ATOM   6863  C27 POPEs 128      83.221  29.966  76.422  1.00  0.00           C
ATOM   6866  C28 POPEs 128      83.092  29.136  75.132  1.00  0.00           C
ATOM   6869  C29 POPEs 128      82.151  29.796  74.162  1.00  0.00           C
ATOM   6871 0C21 POPEs 128      82.442  30.886  73.442  1.00  0.00           C
ATOM   6873 1C21 POPEs 128      83.762  31.616  73.472  1.00  0.00           C
ATOM   6876 2C21 POPEs 128      83.702  32.956  72.732  1.00  0.00           C
ATOM   6879 3C21 POPEs 128      83.462  32.786  71.232  1.00  0.00           C
ATOM   6882 4C21 POPEs 128      83.462  34.136  70.522  1.00  0.00           C
ATOM   6885 5C21 POPEs 128      83.031  34.066  69.062  1.00  0.00           C
ATOM   6888 6C21 POPEs 128      81.532  33.766  68.892  1.00  0.00           C
ATOM   6891 7C21 POPEs 128      80.971  34.086  67.502  1.00  0.00           C
ATOM   6894 8C21 POPEs 128      79.582  33.506  67.222  1.00  0.00           C
ATOM   6898  C33 POPEs 128      75.431  33.687  80.622  1.00  0.00           C
ATOM   6901  C34 POPEs 128      76.171  33.796  79.282  1.00  0.00           C
ATOM   6904  C35 POPEs 128      75.732  32.776  78.212  1.00  0.00           C
ATOM   6907  C36 POPEs 128      76.602  32.896  76.952  1.00  0.00           C
ATOM   6910  C37 POPEs 128      76.512  31.686  76.002  1.00  0.00           C
ATOM   6913  C38 POPEs 128      77.412  31.876  74.772  1.00  0.00           C
ATOM   6916  C39 POPEs 128      77.641  30.586  73.992  1.00  0.00           C
ATOM   6919 0C31 POPEs 128      78.322  30.816  72.632  1.00  0.00           C
ATOM   6922 1C31 POPEs 128      78.492  29.506  71.862  1.00  0.00           C
ATOM   6925 2C31 POPEs 128      78.772  29.676  70.362  1.00  0.00           C
ATOM   6928 3C31 POPEs 128      80.201  30.116  70.032  1.00  0.00           C
ATOM   6931 4C31 POPEs 128      81.192  28.946  69.982  1.00  0.00           C
ATOM   6934 5C31 POPEs 128      82.582  29.356  69.472  1.00  0.00           C
ATOM   6937 6C31 POPEs 128      83.492  28.176  69.122  1.00  0.00           C
ATOM   6941  NH3 POPEt 129      84.032  26.726  43.162  1.00  0.00           N
ATOM   6945  C12 POPEt 129      83.531  28.046  42.662  1.00  0.00           C
ATOM   6948  C11 POPEt 129      84.622  28.906  42.032  1.00  0.00           C
ATOM   6951  P   POPEt 129      84.921  31.326  41.112  1.00  0.00           P
ATOM   6952  O13 POPEt 129      85.732  30.806  40.002  1.00  0.00           O
ATOM   6953  O14 POPEt 129      84.032  32.466  40.842  1.00  0.00           O
ATOM   6954  O11 POPEt 129      85.891  31.636  42.332  1.00  0.00           O
ATOM   6955  O12 POPEt 129      84.022  30.146  41.662  1.00  0.00           O
ATOM   6956  C1  POPEt 129      85.471  32.586  43.312  1.00  0.00           C
ATOM   6959  C2  POPEt 129      86.491  32.646  44.482  1.00  0.00           C
ATOM   6961  O21 POPEt 129      86.062  33.666  45.412  1.00  0.00           O
ATOM   6962  C21 POPEt 129      86.351  33.406  46.672  1.00  0.00           C
ATOM   6963  O22 POPEt 129      86.802  32.367  47.112  1.00  0.00           O
ATOM   6964  C22 POPEt 129      86.031  34.646  47.502  1.00  0.00           C
ATOM   6967  C3  POPEt 129      87.922  32.956  43.942  1.00  0.00           C
ATOM   6970  O31 POPEt 129      88.951  32.926  44.962  1.00  0.00           O
ATOM   6971  C31 POPEt 129      89.242  34.096  45.522  1.00  0.00           C
ATOM   6972  O32 POPEt 129      88.721  35.167  45.242  1.00  0.00           O
ATOM   6973  C32 POPEt 129      90.332  33.906  46.592  1.00  0.00           C
ATOM   6976  C23 POPEt 129      85.802  34.226  48.972  1.00  0.00           C
ATOM   6979  C24 POPEt 129      85.512  35.396  49.922  1.00  0.00           C
ATOM   6982  C25 POPEt 129      85.012  34.867  51.272  1.00  0.00           C
ATOM   6985  C26 POPEt 129      86.082  34.096  52.052  1.00  0.00           C
ATOM   6988  C27 POPEt 129      85.512  33.366  53.272  1.00  0.00           C
ATOM   6991  C28 POPEt 129      86.622  32.806  54.192  1.00  0.00           C
ATOM   6994  C29 POPEt 129      87.122  33.866  55.142  1.00  0.00           C
ATOM   6996 0C21 POPEt 129      87.151  33.786  56.482  1.00  0.00           C
ATOM   6998 1C21 POPEt 129      86.702  32.597  57.292  1.00  0.00           C
ATOM   7001 2C21 POPEt 129      86.182  32.996  58.692  1.00  0.00           C
ATOM   7004 3C21 POPEt 129      84.862  33.777  58.672  1.00  0.00           C
ATOM   7007 4C21 POPEt 129      84.332  33.996  60.092  1.00  0.00           C
ATOM   7010 5C21 POPEt 129      82.961  34.686  60.142  1.00  0.00           C
ATOM   7013 6C21 POPEt 129      82.391  34.667  61.572  1.00  0.00           C
ATOM   7016 7C21 POPEt 129      81.001  35.296  61.682  1.00  0.00           C
ATOM   7019 8C21 POPEt 129      80.251  34.906  62.952  1.00  0.00           C
ATOM   7023  C33 POPEt 129      89.961  34.466  47.972  1.00  0.00           C
ATOM   7026  C34 POPEt 129      91.141  34.276  48.942  1.00  0.00           C
ATOM   7029  C35 POPEt 129      90.811  34.806  50.332  1.00  0.00           C
ATOM   7032  C36 POPEt 129      91.781  34.396  51.442  1.00  0.00           C
ATOM   7035  C37 POPEt 129      91.342  35.066  52.742  1.00  0.00           C
ATOM   7038  C38 POPEt 129      92.061  34.646  54.032  1.00  0.00           C
ATOM   7041  C39 POPEt 129      91.532  33.336  54.622  1.00  0.00           C
ATOM   7044 0C31 POPEt 129      91.392  33.376  56.162  1.00  0.00           C
ATOM   7047 1C31 POPEt 129      90.822  32.066  56.722  1.00  0.00           C
ATOM   7050 2C31 POPEt 129      90.662  32.046  58.252  1.00  0.00           C
ATOM   7053 3C31 POPEt 129      91.912  31.576  59.012  1.00  0.00           C
ATOM   7056 4C31 POPEt 129      91.571  31.146  60.442  1.00  0.00           C
ATOM   7059 5C31 POPEt 129      92.772  30.616  61.252  1.00  0.00           C
ATOM   7062 6C31 POPEt 129      92.382  30.206  62.672  1.00  0.00           C
ATOM   7066  NH3 POPEu 130      73.922  33.136  42.062  1.00  0.00           N
ATOM   7070  C12 POPEu 130      74.821  33.757  43.102  1.00  0.00           C
ATOM   7073  C11 POPEu 130      75.431  32.716  44.052  1.00  0.00           C
ATOM   7076  P   POPEu 130      77.952  33.126  44.652  1.00  0.00           P
ATOM   7077  O13 POPEu 130      78.791  34.266  45.072  1.00  0.00           O
ATOM   7078  O14 POPEu 130      78.141  32.576  43.292  1.00  0.00           O
ATOM   7079  O11 POPEu 130      78.272  31.906  45.622  1.00  0.00           O
ATOM   7080  O12 POPEu 130      76.401  33.356  44.892  1.00  0.00           O
ATOM   7081  C1  POPEu 130      77.931  32.076  47.002  1.00  0.00           C
ATOM   7084  C2  POPEu 130      78.412  30.847  47.812  1.00  0.00           C
ATOM   7086  O21 POPEu 130      77.732  30.747  49.082  1.00  0.00           O
ATOM   7087  C21 POPEu 130      78.082  31.626  50.012  1.00  0.00           C
ATOM   7088  O22 POPEu 130      78.711  32.646  49.842  1.00  0.00           O
ATOM   7089  C22 POPEu 130      77.561  31.146  51.352  1.00  0.00           C
ATOM   7092  C3  POPEu 130      79.971  30.766  47.962  1.00  0.00           C
ATOM   7095  O31 POPEu 130      80.352  29.606  48.742  1.00  0.00           O
ATOM   7096  C31 POPEu 130      80.702  28.536  48.032  1.00  0.00           C
ATOM   7097  O32 POPEu 130      80.732  28.476  46.812  1.00  0.00           O
ATOM   7098  C32 POPEu 130      80.971  27.386  49.012  1.00  0.00           C
ATOM   7101  C23 POPEu 130      78.302  29.876  51.802  1.00  0.00           C
ATOM   7104  C24 POPEu 130      77.931  29.526  53.232  1.00  0.00           C
ATOM   7107  C25 POPEu 130      78.512  28.186  53.682  1.00  0.00           C
ATOM   7110  C26 POPEu 130      78.412  28.036  55.192  1.00  0.00           C
ATOM   7113  C27 POPEu 130      79.102  26.756  55.682  1.00  0.00           C
ATOM   7116  C28 POPEu 130      79.122  26.636  57.212  1.00  0.00           C
ATOM   7119  C29 POPEu 130      79.981  27.706  57.842  1.00  0.00           C
ATOM   7121 0C21 POPEu 130      81.031  27.526  58.662  1.00  0.00           C
ATOM   7123 1C21 POPEu 130      81.552  26.216  59.182  1.00  0.00           C
ATOM   7126 2C21 POPEu 130      81.451  26.146  60.712  1.00  0.00           C
ATOM   7129 3C21 POPEu 130      82.481  27.046  61.412  1.00  0.00           C
ATOM   7132 4C21 POPEu 130      82.292  27.036  62.932  1.00  0.00           C
ATOM   7135 5C21 POPEu 130      83.372  27.786  63.702  1.00  0.00           C
ATOM   7138 6C21 POPEu 130      83.372  29.296  63.442  1.00  0.00           C
ATOM   7141 7C21 POPEu 130      84.391  30.006  64.332  1.00  0.00           C
ATOM   7144 8C21 POPEu 130      84.462  31.516  64.082  1.00  0.00           C
ATOM   7148  C33 POPEu 130      81.602  26.096  48.432  1.00  0.00           C
ATOM   7151  C34 POPEu 130      82.461  25.356  49.492  1.00  0.00           C
ATOM   7154  C35 POPEu 130      81.721  25.006  50.792  1.00  0.00           C
ATOM   7157  C36 POPEu 130      82.662  24.686  51.972  1.00  0.00           C
ATOM   7160  C37 POPEu 130      81.962  24.696  53.342  1.00  0.00           C
ATOM   7163  C38 POPEu 130      82.952  24.556  54.502  1.00  0.00           C
ATOM   7166  C39 POPEu 130      82.332  24.586  55.902  1.00  0.00           C
ATOM   7169 0C31 POPEu 130      81.372  23.426  56.232  1.00  0.00           C
ATOM   7172 1C31 POPEu 130      82.011  22.056  56.002  1.00  0.00           C
ATOM   7175 2C31 POPEu 130      81.462  20.917  56.882  1.00  0.00           C
ATOM   7178 3C31 POPEu 130      80.061  20.416  56.512  1.00  0.00           C
ATOM   7181 4C31 POPEu 130      79.862  18.966  56.992  1.00  0.00           C
ATOM   7184 5C31 POPEu 130      78.431  18.446  56.792  1.00  0.00           C
ATOM   7187 6C31 POPEu 130      78.312  16.946  57.082  1.00  0.00           C
ATOM   7191  NH3 POPEv 131      40.122  13.426  83.982  1.00  0.00           N
ATOM   7195  C12 POPEv 131      41.381  13.296  84.812  1.00  0.00           C
ATOM   7198  C11 POPEv 131      42.592  13.276  83.872  1.00  0.00           C
ATOM   7201  P   POPEv 131      42.251  10.916  82.752  1.00  0.00           P
ATOM   7202  O13 POPEv 131      40.852  10.526  83.002  1.00  0.00           O
ATOM   7203  O14 POPEv 131      43.212  10.356  83.702  1.00  0.00           O
ATOM   7204  O11 POPEv 131      42.711  10.516  81.302  1.00  0.00           O
ATOM   7205  O12 POPEv 131      42.352  12.486  82.722  1.00  0.00           O
ATOM   7206  C1  POPEv 131      42.092  11.016  80.112  1.00  0.00           C
ATOM   7209  C2  POPEv 131      42.571  10.206  78.882  1.00  0.00           C
ATOM   7211  O21 POPEv 131      41.841  10.566  77.682  1.00  0.00           O
ATOM   7212  C21 POPEv 131      42.392  11.536  76.982  1.00  0.00           C
ATOM   7213  O22 POPEv 131      43.301  12.256  77.362  1.00  0.00           O
ATOM   7214  C22 POPEv 131      41.711  11.616  75.612  1.00  0.00           C
ATOM   7217  C3  POPEv 131      42.342   8.696  79.152  1.00  0.00           C
ATOM   7220  O31 POPEv 131      42.412   7.876  77.962  1.00  0.00           O
ATOM   7221  C31 POPEv 131      41.242   7.456  77.482  1.00  0.00           C
ATOM   7222  O32 POPEv 131      40.152   7.636  77.992  1.00  0.00           O
ATOM   7223  C32 POPEv 131      41.492   6.786  76.132  1.00  0.00           C
ATOM   7226  C23 POPEv 131      40.752  12.816  75.472  1.00  0.00           C
ATOM   7229  C24 POPEv 131      39.751  12.656  74.312  1.00  0.00           C
ATOM   7232  C25 POPEv 131      40.362  12.566  72.912  1.00  0.00           C
ATOM   7235  C26 POPEv 131      40.622  11.146  72.392  1.00  0.00           C
ATOM   7238  C27 POPEv 131      41.332  11.186  71.032  1.00  0.00           C
ATOM   7241  C28 POPEv 131      41.602   9.806  70.402  1.00  0.00           C
ATOM   7244  C29 POPEv 131      42.302   9.986  69.082  1.00  0.00           C
ATOM   7246 0C21 POPEv 131      43.282   9.226  68.582  1.00  0.00           C
ATOM   7248 1C21 POPEv 131      43.852   7.976  69.212  1.00  0.00           C
ATOM   7251 2C21 POPEv 131      44.672   7.156  68.192  1.00  0.00           C
ATOM   7254 3C21 POPEv 131      43.811   6.506  67.092  1.00  0.00           C
ATOM   7257 4C21 POPEv 131      44.592   6.226  65.792  1.00  0.00           C
ATOM   7260 5C21 POPEv 131      45.822   5.326  65.992  1.00  0.00           C
ATOM   7263 6C21 POPEv 131      46.531   5.016  64.662  1.00  0.00           C
ATOM   7266 7C21 POPEv 131      47.881   4.306  64.842  1.00  0.00           C
ATOM   7269 8C21 POPEv 131      48.431   3.746  63.522  1.00  0.00           C
ATOM   7273  C33 POPEv 131      40.962   7.616  74.942  1.00  0.00           C
ATOM   7276  C34 POPEv 131      41.732   7.346  73.642  1.00  0.00           C
ATOM   7279  C35 POPEv 131      43.161   7.916  73.622  1.00  0.00           C
ATOM   7282  C36 POPEv 131      44.141   6.976  72.902  1.00  0.00           C
ATOM   7285  C37 POPEv 131      45.541   7.566  72.662  1.00  0.00           C
ATOM   7288  C38 POPEv 131      46.451   6.546  71.952  1.00  0.00           C
ATOM   7291  C39 POPEv 131      47.631   7.166  71.192  1.00  0.00           C
ATOM   7294 0C31 POPEv 131      48.611   7.986  72.062  1.00  0.00           C
ATOM   7297 1C31 POPEv 131      49.922   8.266  71.312  1.00  0.00           C
ATOM   7300 2C31 POPEv 131      50.882   9.226  72.032  1.00  0.00           C
ATOM   7303 3C31 POPEv 131      51.192   8.826  73.482  1.00  0.00           C
ATOM   7306 4C31 POPEv 131      52.352   9.636  74.082  1.00  0.00           C
ATOM   7309 5C31 POPEv 131      52.711   9.206  75.522  1.00  0.00           C
ATOM   7312 6C31 POPEv 131      51.771   9.746  76.602  1.00  0.00           C
ATOM   7316  NH3 POPEw 132      44.131  18.266  83.242  1.00  0.00           N
ATOM   7320  C12 POPEw 132      43.732  19.186  82.132  1.00  0.00           C
ATOM   7323  C11 POPEw 132      43.031  20.456  82.642  1.00  0.00           C
ATOM   7326  P   POPEw 132      42.862  22.846  81.532  1.00  0.00           P
ATOM   7327  O13 POPEw 132      41.622  23.426  80.992  1.00  0.00           O
ATOM   7328  O14 POPEw 132      43.212  23.316  82.882  1.00  0.00           O
ATOM   7329  O11 POPEw 132      44.031  23.136  80.512  1.00  0.00           O
ATOM   7330  O12 POPEw 132      42.722  21.266  81.502  1.00  0.00           O
ATOM   7331  C1  POPEw 132      43.772  23.086  79.092  1.00  0.00           C
ATOM   7334  C2  POPEw 132      44.602  24.146  78.312  1.00  0.00           C
ATOM   7336  O21 POPEw 132      44.951  23.656  76.992  1.00  0.00           O
ATOM   7337  C21 POPEw 132      44.421  24.316  75.962  1.00  0.00           C
ATOM   7338  O22 POPEw 132      43.651  25.257  76.052  1.00  0.00           O
ATOM   7339  C22 POPEw 132      44.942  23.766  74.632  1.00  0.00           C
ATOM   7342  C3  POPEw 132      45.892  24.506  79.092  1.00  0.00           C
ATOM   7345  O31 POPEw 132      46.682  25.536  78.452  1.00  0.00           O
ATOM   7346  C31 POPEw 132      46.282  26.776  78.632  1.00  0.00           C
ATOM   7347  O32 POPEw 132      45.271  27.126  79.232  1.00  0.00           O
ATOM   7348  C32 POPEw 132      47.311  27.706  78.022  1.00  0.00           C
ATOM   7351  C23 POPEw 132      44.122  24.256  73.402  1.00  0.00           C
ATOM   7354  C24 POPEw 132      44.782  23.926  72.052  1.00  0.00           C
ATOM   7357  C25 POPEw 132      44.141  24.667  70.862  1.00  0.00           C
ATOM   7360  C26 POPEw 132      42.821  24.046  70.342  1.00  0.00           C
ATOM   7363  C27 POPEw 132      42.232  24.846  69.172  1.00  0.00           C
ATOM   7366  C28 POPEw 132      40.901  24.276  68.622  1.00  0.00           C
ATOM   7369  C29 POPEw 132      40.372  25.076  67.452  1.00  0.00           C
ATOM   7371 0C21 POPEw 132      39.502  26.106  67.502  1.00  0.00           C
ATOM   7373 1C21 POPEw 132      38.852  26.686  68.732  1.00  0.00           C
ATOM   7376 2C21 POPEw 132      37.561  27.466  68.412  1.00  0.00           C
ATOM   7379 3C21 POPEw 132      36.971  28.156  69.652  1.00  0.00           C
ATOM   7382 4C21 POPEw 132      35.591  28.806  69.412  1.00  0.00           C
ATOM   7385 5C21 POPEw 132      34.412  27.986  69.952  1.00  0.00           C
ATOM   7388 6C21 POPEw 132      34.291  26.586  69.332  1.00  0.00           C
ATOM   7391 7C21 POPEw 132      33.181  25.726  69.962  1.00  0.00           C
ATOM   7394 8C21 POPEw 132      33.192  24.286  69.452  1.00  0.00           C
ATOM   7398  C33 POPEw 132      46.822  29.167  77.992  1.00  0.00           C
ATOM   7401  C34 POPEw 132      47.841  30.066  77.292  1.00  0.00           C
ATOM   7404  C35 POPEw 132      47.251  31.406  76.822  1.00  0.00           C
ATOM   7407  C36 POPEw 132      46.092  31.286  75.822  1.00  0.00           C
ATOM   7410  C37 POPEw 132      45.901  32.586  75.052  1.00  0.00           C
ATOM   7413  C38 POPEw 132      44.962  32.466  73.842  1.00  0.00           C
ATOM   7416  C39 POPEw 132      45.311  33.426  72.702  1.00  0.00           C
ATOM   7419 0C31 POPEw 132      45.201  34.906  73.092  1.00  0.00           C
ATOM   7422 1C31 POPEw 132      45.801  35.786  71.992  1.00  0.00           C
ATOM   7425 2C31 POPEw 132      45.812  37.286  72.302  1.00  0.00           C
ATOM   7428 3C31 POPEw 132      46.311  38.096  71.102  1.00  0.00           C
ATOM   7431 4C31 POPEw 132      46.552  39.576  71.432  1.00  0.00           C
ATOM   7434 5C31 POPEw 132      46.612  40.446  70.172  1.00  0.00           C
ATOM   7437 6C31 POPEw 132      46.892  41.926  70.452  1.00  0.00           C
ATOM   7441  NH3 POPEx 133      71.832  42.746  86.312  1.00  0.00           N
ATOM   7445  C12 POPEx 133      72.611  42.806  87.592  1.00  0.00           C
ATOM   7448  C11 POPEx 133      73.982  42.157  87.442  1.00  0.00           C
ATOM   7451  P   POPEx 133      74.992  42.596  85.062  1.00  0.00           P
ATOM   7452  O13 POPEx 133      75.452  41.187  84.962  1.00  0.00           O
ATOM   7453  O14 POPEx 133      73.721  42.926  84.382  1.00  0.00           O
ATOM   7454  O11 POPEx 133      76.151  43.576  84.632  1.00  0.00           O
ATOM   7455  O12 POPEx 133      74.791  42.956  86.582  1.00  0.00           O
ATOM   7456  C1  POPEx 133      76.111  44.387  83.452  1.00  0.00           C
ATOM   7459  C2  POPEx 133      77.041  43.786  82.382  1.00  0.00           C
ATOM   7461  O21 POPEx 133      77.181  44.676  81.252  1.00  0.00           O
ATOM   7462  C21 POPEx 133      78.361  44.536  80.632  1.00  0.00           C
ATOM   7463  O22 POPEx 133      79.312  43.906  81.082  1.00  0.00           O
ATOM   7464  C22 POPEx 133      78.342  45.246  79.282  1.00  0.00           C
ATOM   7467  C3  POPEx 133      76.512  42.396  81.932  1.00  0.00           C
ATOM   7470  O31 POPEx 133      76.861  42.066  80.562  1.00  0.00           O
ATOM   7471  C31 POPEx 133      76.692  40.796  80.282  1.00  0.00           C
ATOM   7472  O32 POPEx 133      76.461  39.916  81.092  1.00  0.00           O
ATOM   7473  C32 POPEx 133      76.711  40.606  78.772  1.00  0.00           C
ATOM   7476  C23 POPEx 133      79.732  45.336  78.602  1.00  0.00           C
ATOM   7479  C24 POPEx 133      79.921  46.676  77.892  1.00  0.00           C
ATOM   7482  C25 POPEx 133      81.301  46.887  77.252  1.00  0.00           C
ATOM   7485  C26 POPEx 133      81.532  46.076  75.972  1.00  0.00           C
ATOM   7488  C27 POPEx 133      82.262  46.896  74.902  1.00  0.00           C
ATOM   7491  C28 POPEx 133      82.561  46.146  73.592  1.00  0.00           C
ATOM   7494  C29 POPEx 133      81.322  45.606  72.912  1.00  0.00           C
ATOM   7496 0C21 POPEx 133      80.621  46.157  71.892  1.00  0.00           C
ATOM   7498 1C21 POPEx 133      80.912  47.456  71.192  1.00  0.00           C
ATOM   7501 2C21 POPEx 133      81.012  47.367  69.652  1.00  0.00           C
ATOM   7504 3C21 POPEx 133      79.712  46.957  68.942  1.00  0.00           C
ATOM   7507 4C21 POPEx 133      79.672  47.446  67.482  1.00  0.00           C
ATOM   7510 5C21 POPEx 133      79.012  46.476  66.502  1.00  0.00           C
ATOM   7513 6C21 POPEx 133      79.082  46.986  65.052  1.00  0.00           C
ATOM   7516 7C21 POPEx 133      78.801  45.876  64.022  1.00  0.00           C
ATOM   7519 8C21 POPEx 133      78.991  46.356  62.582  1.00  0.00           C
ATOM   7523  C33 POPEx 133      76.111  39.236  78.392  1.00  0.00           C
ATOM   7526  C34 POPEx 133      75.882  39.086  76.892  1.00  0.00           C
ATOM   7529  C35 POPEx 133      75.291  37.706  76.562  1.00  0.00           C
ATOM   7532  C36 POPEx 133      75.052  37.566  75.062  1.00  0.00           C
ATOM   7535  C37 POPEx 133      74.471  36.207  74.662  1.00  0.00           C
ATOM   7538  C38 POPEx 133      74.202  36.166  73.152  1.00  0.00           C
ATOM   7541  C39 POPEx 133      73.182  35.116  72.732  1.00  0.00           C
ATOM   7544 0C31 POPEx 133      72.861  35.236  71.232  1.00  0.00           C
ATOM   7547 1C31 POPEx 133      71.802  34.236  70.762  1.00  0.00           C
ATOM   7550 2C31 POPEx 133      70.562  34.896  70.152  1.00  0.00           C
ATOM   7553 3C31 POPEx 133      70.822  35.646  68.842  1.00  0.00           C
ATOM   7556 4C31 POPEx 133      69.522  36.266  68.312  1.00  0.00           C
ATOM   7559 5C31 POPEx 133      69.681  37.046  67.002  1.00  0.00           C
ATOM   7562 6C31 POPEx 133      68.412  37.846  66.682  1.00  0.00           C
ATOM   7566  NH3 POPEy 134     119.802 135.439  83.752  1.00  0.00           N
ATOM   7570  C12 POPEy 134     119.672 135.290  85.242  1.00  0.00           C
ATOM   7573  C11 POPEy 134     119.891 133.839  85.742  1.00  0.00           C
ATOM   7576  P   POPEy 134     118.822 131.469  85.932  1.00  0.00           P
ATOM   7577  O13 POPEy 134     119.872 130.716  85.232  1.00  0.00           O
ATOM   7578  O14 POPEy 134     118.882 131.389  87.412  1.00  0.00           O
ATOM   7579  O11 POPEy 134     117.391 130.896  85.602  1.00  0.00           O
ATOM   7580  O12 POPEy 134     118.762 132.999  85.472  1.00  0.00           O
ATOM   7581  C1  POPEy 134     116.591 131.411  84.532  1.00  0.00           C
ATOM   7584  C2  POPEy 134     116.781 130.536  83.262  1.00  0.00           C
ATOM   7586  O21 POPEy 134     115.611 130.527  82.432  1.00  0.00           O
ATOM   7587  C21 POPEy 134     115.092 131.630  81.992  1.00  0.00           C
ATOM   7588  O22 POPEy 134     115.372 132.780  82.292  1.00  0.00           O
ATOM   7589  C22 POPEy 134     113.982 131.219  81.032  1.00  0.00           C
ATOM   7592  C3  POPEy 134     117.072 129.077  83.682  1.00  0.00           C
ATOM   7595  O31 POPEy 134     117.221 128.176  82.572  1.00  0.00           O
ATOM   7596  C31 POPEy 134     116.151 127.517  82.212  1.00  0.00           C
ATOM   7597  O32 POPEy 134     114.992 127.727  82.562  1.00  0.00           O
ATOM   7598  C32 POPEy 134     116.611 126.376  81.332  1.00  0.00           C
ATOM   7601  C23 POPEy 134     113.591 132.320  80.022  1.00  0.00           C
ATOM   7604  C24 POPEy 134     112.522 131.810  79.052  1.00  0.00           C
ATOM   7607  C25 POPEy 134     113.052 130.777  78.062  1.00  0.00           C
ATOM   7610  C26 POPEy 134     111.991 130.247  77.092  1.00  0.00           C
ATOM   7613  C27 POPEy 134     112.561 129.236  76.092  1.00  0.00           C
ATOM   7616  C28 POPEy 134     111.471 128.706  75.142  1.00  0.00           C
ATOM   7619  C29 POPEy 134     112.082 127.887  74.022  1.00  0.00           C
ATOM   7621 0C21 POPEy 134     111.751 127.917  72.722  1.00  0.00           C
ATOM   7623 1C21 POPEy 134     110.682 128.767  72.082  1.00  0.00           C
ATOM   7626 2C21 POPEy 134     109.482 127.917  71.632  1.00  0.00           C
ATOM   7629 3C21 POPEy 134     108.451 128.717  70.812  1.00  0.00           C
ATOM   7632 4C21 POPEy 134     107.981 127.978  69.552  1.00  0.00           C
ATOM   7635 5C21 POPEy 134     106.982 126.847  69.832  1.00  0.00           C
ATOM   7638 6C21 POPEy 134     105.542 127.367  69.892  1.00  0.00           C
ATOM   7641 7C21 POPEy 134     104.532 126.257  70.212  1.00  0.00           C
ATOM   7644 8C21 POPEy 134     103.082 126.747  70.182  1.00  0.00           C
ATOM   7648  C33 POPEy 134     115.501 125.367  80.992  1.00  0.00           C
ATOM   7651  C34 POPEy 134     116.091 124.187  80.232  1.00  0.00           C
ATOM   7654  C35 POPEy 134     115.162 123.636  79.142  1.00  0.00           C
ATOM   7657  C36 POPEy 134     115.082 124.527  77.902  1.00  0.00           C
ATOM   7660  C37 POPEy 134     114.162 123.937  76.812  1.00  0.00           C
ATOM   7663  C38 POPEy 134     114.132 124.807  75.562  1.00  0.00           C
ATOM   7666  C39 POPEy 134     113.282 124.228  74.432  1.00  0.00           C
ATOM   7669 0C31 POPEy 134     113.822 124.618  73.052  1.00  0.00           C
ATOM   7672 1C31 POPEy 134     112.912 124.207  71.892  1.00  0.00           C
ATOM   7675 2C31 POPEy 134     113.612 124.447  70.552  1.00  0.00           C
ATOM   7678 3C31 POPEy 134     112.782 124.088  69.322  1.00  0.00           C
ATOM   7681 4C31 POPEy 134     111.842 125.208  68.852  1.00  0.00           C
ATOM   7684 5C31 POPEy 134     111.231 124.867  67.492  1.00  0.00           C
ATOM   7687 6C31 POPEy 134     110.452 126.017  66.842  1.00  0.00           C
ATOM   7691  NH3 POPEz 135      84.882 109.067  84.632  1.00  0.00           N
ATOM   7695  C12 POPEz 135      83.471 108.807  84.162  1.00  0.00           C
ATOM   7698  C11 POPEz 135      82.442 109.286  85.192  1.00  0.00           C
ATOM   7701  P   POPEz 135      79.821 109.307  85.452  1.00  0.00           P
ATOM   7702  O13 POPEz 135      80.022 109.938  86.772  1.00  0.00           O
ATOM   7703  O14 POPEz 135      79.132 110.126  84.422  1.00  0.00           O
ATOM   7704  O11 POPEz 135      79.012 107.988  85.742  1.00  0.00           O
ATOM   7705  O12 POPEz 135      81.171 108.736  84.852  1.00  0.00           O
ATOM   7706  C1  POPEz 135      77.812 107.666  85.032  1.00  0.00           C
ATOM   7709  C2  POPEz 135      78.162 106.878  83.762  1.00  0.00           C
ATOM   7711  O21 POPEz 135      76.952 106.826  82.982  1.00  0.00           O
ATOM   7712  C21 POPEz 135      77.151 106.656  81.692  1.00  0.00           C
ATOM   7713  O22 POPEz 135      78.232 106.567  81.142  1.00  0.00           O
ATOM   7714  C22 POPEz 135      75.802 106.576  80.972  1.00  0.00           C
ATOM   7717  C3  POPEz 135      78.682 105.457  84.152  1.00  0.00           C
ATOM   7720  O31 POPEz 135      79.181 104.688  83.042  1.00  0.00           O
ATOM   7721  C31 POPEz 135      78.302 103.837  82.492  1.00  0.00           C
ATOM   7722  O32 POPEz 135      77.132 103.727  82.812  1.00  0.00           O
ATOM   7723  C32 POPEz 135      78.971 103.097  81.332  1.00  0.00           C
ATOM   7726  C23 POPEz 135      75.912 106.816  79.452  1.00  0.00           C
ATOM   7729  C24 POPEz 135      74.582 106.536  78.742  1.00  0.00           C
ATOM   7732  C25 POPEz 135      74.582 106.956  77.262  1.00  0.00           C
ATOM   7735  C26 POPEz 135      74.572 108.477  77.072  1.00  0.00           C
ATOM   7738  C27 POPEz 135      73.452 108.997  76.132  1.00  0.00           C
ATOM   7741  C28 POPEz 135      72.041 108.827  76.732  1.00  0.00           C
ATOM   7744  C29 POPEz 135      70.971 109.406  75.832  1.00  0.00           C
ATOM   7746 0C21 POPEz 135      69.791 108.857  75.502  1.00  0.00           C
ATOM   7748 1C21 POPEz 135      69.251 107.536  75.992  1.00  0.00           C
ATOM   7751 2C21 POPEz 135      67.812 107.596  76.542  1.00  0.00           C
ATOM   7754 3C21 POPEz 135      66.732 107.698  75.452  1.00  0.00           C
ATOM   7757 4C21 POPEz 135      65.332 107.438  76.022  1.00  0.00           C
ATOM   7760 5C21 POPEz 135      64.221 107.426  74.962  1.00  0.00           C
ATOM   7763 6C21 POPEz 135      63.022 106.607  75.452  1.00  0.00           C
ATOM   7766 7C21 POPEz 135      61.832 106.536  74.482  1.00  0.00           C
ATOM   7769 8C21 POPEz 135      60.752 105.557  74.962  1.00  0.00           C
ATOM   7773  C33 POPEz 135      78.031 102.167  80.532  1.00  0.00           C
ATOM   7776  C34 POPEz 135      78.111 102.386  79.022  1.00  0.00           C
ATOM   7779  C35 POPEz 135      77.192 101.437  78.242  1.00  0.00           C
ATOM   7782  C36 POPEz 135      77.241 101.667  76.722  1.00  0.00           C
ATOM   7785  C37 POPEz 135      76.431 100.618  75.952  1.00  0.00           C
ATOM   7788  C38 POPEz 135      76.251 100.966  74.462  1.00  0.00           C
ATOM   7791  C39 POPEz 135      77.501 100.697  73.612  1.00  0.00           C
ATOM   7794 0C31 POPEz 135      77.291 101.136  72.162  1.00  0.00           C
ATOM   7797 1C31 POPEz 135      78.602 101.096  71.362  1.00  0.00           C
ATOM   7800 2C31 POPEz 135      78.462 101.567  69.912  1.00  0.00           C
ATOM   7803 3C31 POPEz 135      77.632 100.607  69.042  1.00  0.00           C
ATOM   7806 4C31 POPEz 135      77.672 101.007  67.562  1.00  0.00           C
ATOM   7809 5C31 POPEz 135      77.062  99.947  66.652  1.00  0.00           C
ATOM   7812 6C31 POPEz 135      77.212 100.297  65.172  1.00  0.00           C
ATOM   7816  NH3 POPE0 136     118.022  76.356  45.232  1.00  0.00           N
ATOM   7820  C12 POPE0 136     117.401  75.466  44.192  1.00  0.00           C
ATOM   7823  C11 POPE0 136     118.022  75.657  42.802  1.00  0.00           C
ATOM   7826  P   POPE0 136     120.651  75.776  42.892  1.00  0.00           P
ATOM   7827  O13 POPE0 136     121.141  76.307  41.602  1.00  0.00           O
ATOM   7828  O14 POPE0 136     121.582  74.896  43.632  1.00  0.00           O
ATOM   7829  O11 POPE0 136     120.262  77.026  43.792  1.00  0.00           O
ATOM   7830  O12 POPE0 136     119.281  74.996  42.732  1.00  0.00           O
ATOM   7831  C1  POPE0 136     121.042  78.236  43.692  1.00  0.00           C
ATOM   7834  C2  POPE0 136     121.442  78.938  45.032  1.00  0.00           C
ATOM   7836  O21 POPE0 136     122.572  78.337  45.712  1.00  0.00           O
ATOM   7837  C21 POPE0 136     122.401  77.136  46.262  1.00  0.00           C
ATOM   7838  O22 POPE0 136     121.412  76.426  46.182  1.00  0.00           O
ATOM   7839  C22 POPE0 136     123.632  76.757  47.082  1.00  0.00           C
ATOM   7842  C3  POPE0 136     120.232  79.396  45.932  1.00  0.00           C
ATOM   7845  O31 POPE0 136     119.631  78.376  46.772  1.00  0.00           O
ATOM   7846  C31 POPE0 136     120.082  78.386  48.042  1.00  0.00           C
ATOM   7847  O32 POPE0 136     120.891  79.188  48.472  1.00  0.00           O
ATOM   7848  C32 POPE0 136     119.511  77.206  48.812  1.00  0.00           C
ATOM   7851  C23 POPE0 136     123.612  75.237  47.372  1.00  0.00           C
ATOM   7854  C24 POPE0 136     124.681  74.696  48.332  1.00  0.00           C
ATOM   7857  C25 POPE0 136     124.462  75.126  49.782  1.00  0.00           C
ATOM   7860  C26 POPE0 136     125.481  74.526  50.752  1.00  0.00           C
ATOM   7863  C27 POPE0 136     125.422  75.197  52.142  1.00  0.00           C
ATOM   7866  C28 POPE0 136     126.602  74.798  53.042  1.00  0.00           C
ATOM   7869  C29 POPE0 136     126.761  75.666  54.262  1.00  0.00           C
ATOM   7871 0C21 POPE0 136     125.931  75.727  55.322  1.00  0.00           C
ATOM   7873 1C21 POPE0 136     124.672  74.926  55.542  1.00  0.00           C
ATOM   7876 2C21 POPE0 136     124.572  74.337  56.962  1.00  0.00           C
ATOM   7879 3C21 POPE0 136     123.171  73.766  57.242  1.00  0.00           C
ATOM   7882 4C21 POPE0 136     122.821  73.667  58.732  1.00  0.00           C
ATOM   7885 5C21 POPE0 136     123.671  72.636  59.482  1.00  0.00           C
ATOM   7888 6C21 POPE0 136     123.212  72.447  60.932  1.00  0.00           C
ATOM   7891 7C21 POPE0 136     124.102  71.487  61.712  1.00  0.00           C
ATOM   7894 8C21 POPE0 136     123.571  71.176  63.112  1.00  0.00           C
ATOM   7898  C33 POPE0 136     119.862  77.266  50.312  1.00  0.00           C
ATOM   7901  C34 POPE0 136     121.262  76.716  50.622  1.00  0.00           C
ATOM   7904  C35 POPE0 136     121.692  76.937  52.082  1.00  0.00           C
ATOM   7907  C36 POPE0 136     122.632  78.146  52.272  1.00  0.00           C
ATOM   7910  C37 POPE0 136     123.162  78.257  53.712  1.00  0.00           C
ATOM   7913  C38 POPE0 136     122.151  78.856  54.712  1.00  0.00           C
ATOM   7916  C39 POPE0 136     122.312  78.346  56.152  1.00  0.00           C
ATOM   7919 0C31 POPE0 136     123.582  78.816  56.882  1.00  0.00           C
ATOM   7922 1C31 POPE0 136     123.731  78.157  58.262  1.00  0.00           C
ATOM   7925 2C31 POPE0 136     124.911  78.706  59.072  1.00  0.00           C
ATOM   7928 3C31 POPE0 136     125.412  77.786  60.202  1.00  0.00           C
ATOM   7931 4C31 POPE0 136     124.561  77.816  61.492  1.00  0.00           C
ATOM   7934 5C31 POPE0 136     125.162  76.907  62.572  1.00  0.00           C
ATOM   7937 6C31 POPE0 136     124.432  76.966  63.922  1.00  0.00           C
ATOM   7941  NH3 POPE1 137      98.232  68.486  46.952  1.00  0.00           N
ATOM   7945  C12 POPE1 137      97.882  69.806  46.312  1.00  0.00           C
ATOM   7948  C11 POPE1 137      99.032  70.356  45.452  1.00  0.00           C
ATOM   7951  P   POPE1 137     101.522  70.356  46.342  1.00  0.00           P
ATOM   7952  O13 POPE1 137     101.421  68.886  46.542  1.00  0.00           O
ATOM   7953  O14 POPE1 137     102.341  70.876  45.232  1.00  0.00           O
ATOM   7954  O11 POPE1 137     101.991  71.066  47.672  1.00  0.00           O
ATOM   7955  O12 POPE1 137     100.061  70.926  46.262  1.00  0.00           O
ATOM   7956  C1  POPE1 137     101.921  70.507  48.982  1.00  0.00           C
ATOM   7959  C2  POPE1 137     100.471  70.257  49.492  1.00  0.00           C
ATOM   7961  O21 POPE1 137     100.302  70.786  50.832  1.00  0.00           O
ATOM   7962  C21 POPE1 137      99.041  71.056  51.172  1.00  0.00           C
ATOM   7963  O22 POPE1 137      98.111  71.216  50.382  1.00  0.00           O
ATOM   7964  C22 POPE1 137      98.901  71.228  52.682  1.00  0.00           C
ATOM   7967  C3  POPE1 137     100.241  68.728  49.502  1.00  0.00           C
ATOM   7970  O31 POPE1 137      98.942  68.356  49.962  1.00  0.00           O
ATOM   7971  C31 POPE1 137      98.742  67.277  50.742  1.00  0.00           C
ATOM   7972  O32 POPE1 137      97.732  67.146  51.402  1.00  0.00           O
ATOM   7973  C32 POPE1 137      99.872  66.216  50.712  1.00  0.00           C
ATOM   7976  C23 POPE1 137      97.452  70.986  53.202  1.00  0.00           C
ATOM   7979  C24 POPE1 137      97.251  71.406  54.682  1.00  0.00           C
ATOM   7982  C25 POPE1 137      97.662  70.356  55.732  1.00  0.00           C
ATOM   7985  C26 POPE1 137      96.662  69.188  55.852  1.00  0.00           C
ATOM   7988  C27 POPE1 137      97.131  68.117  56.862  1.00  0.00           C
ATOM   7991  C28 POPE1 137      96.351  66.786  56.782  1.00  0.00           C
ATOM   7994  C29 POPE1 137      94.891  66.916  57.172  1.00  0.00           C
ATOM   7996 0C21 POPE1 137      93.832  66.477  56.472  1.00  0.00           C
ATOM   7998 1C21 POPE1 137      93.861  65.757  55.142  1.00  0.00           C
ATOM   8001 2C21 POPE1 137      92.922  64.536  55.052  1.00  0.00           C
ATOM   8004 3C21 POPE1 137      91.421  64.867  55.192  1.00  0.00           C
ATOM   8007 4C21 POPE1 137      90.522  63.806  54.542  1.00  0.00           C
ATOM   8010 5C21 POPE1 137      90.481  62.466  55.292  1.00  0.00           C
ATOM   8013 6C21 POPE1 137      89.421  62.417  56.392  1.00  0.00           C
ATOM   8016 7C21 POPE1 137      89.361  61.056  57.102  1.00  0.00           C
ATOM   8019 8C21 POPE1 137      88.212  60.956  58.102  1.00  0.00           C
ATOM   8023  C33 POPE1 137     100.692  66.096  52.022  1.00  0.00           C
ATOM   8026  C34 POPE1 137     101.731  67.206  52.212  1.00  0.00           C
ATOM   8029  C35 POPE1 137     102.572  67.076  53.482  1.00  0.00           C
ATOM   8032  C36 POPE1 137     101.821  67.548  54.732  1.00  0.00           C
ATOM   8035  C37 POPE1 137     102.721  67.606  55.962  1.00  0.00           C
ATOM   8038  C38 POPE1 137     102.041  68.257  57.172  1.00  0.00           C
ATOM   8041  C39 POPE1 137     102.952  68.246  58.402  1.00  0.00           C
ATOM   8044 0C31 POPE1 137     103.062  66.856  59.032  1.00  0.00           C
ATOM   8047 1C31 POPE1 137     104.361  66.646  59.802  1.00  0.00           C
ATOM   8050 2C31 POPE1 137     104.532  67.596  60.992  1.00  0.00           C
ATOM   8053 3C31 POPE1 137     103.562  67.336  62.142  1.00  0.00           C
ATOM   8056 4C31 POPE1 137     103.962  68.126  63.392  1.00  0.00           C
ATOM   8059 5C31 POPE1 137     103.352  67.596  64.682  1.00  0.00           C
ATOM   8062 6C31 POPE1 137     104.012  68.206  65.912  1.00  0.00           C
ATOM   8066  NH3 POPE2 138      73.931 117.607  87.202  1.00  0.00           N
ATOM   8070  C12 POPE2 138      74.202 119.036  87.632  1.00  0.00           C
ATOM   8073  C11 POPE2 138      74.741 119.926  86.482  1.00  0.00           C
ATOM   8076  P   POPE2 138      76.591 121.327  87.672  1.00  0.00           P
ATOM   8077  O13 POPE2 138      76.522 121.976  89.002  1.00  0.00           O
ATOM   8078  O14 POPE2 138      77.221 119.986  87.662  1.00  0.00           O
ATOM   8079  O11 POPE2 138      77.492 122.337  86.852  1.00  0.00           O
ATOM   8080  O12 POPE2 138      75.172 121.216  86.962  1.00  0.00           O
ATOM   8081  C1  POPE2 138      77.751 122.236  85.452  1.00  0.00           C
ATOM   8084  C2  POPE2 138      76.662 122.978  84.632  1.00  0.00           C
ATOM   8086  O21 POPE2 138      76.082 122.066  83.682  1.00  0.00           O
ATOM   8087  C21 POPE2 138      75.022 122.526  83.032  1.00  0.00           C
ATOM   8088  O22 POPE2 138      74.372 123.517  83.332  1.00  0.00           O
ATOM   8089  C22 POPE2 138      74.791 121.728  81.762  1.00  0.00           C
ATOM   8092  C3  POPE2 138      77.132 124.336  84.012  1.00  0.00           C
ATOM   8095  O31 POPE2 138      77.381 124.217  82.602  1.00  0.00           O
ATOM   8096  C31 POPE2 138      78.632 124.107  82.222  1.00  0.00           C
ATOM   8097  O32 POPE2 138      79.622 124.217  82.932  1.00  0.00           O
ATOM   8098  C32 POPE2 138      78.622 123.716  80.752  1.00  0.00           C
ATOM   8101  C23 POPE2 138      74.992 122.666  80.562  1.00  0.00           C
ATOM   8104  C24 POPE2 138      75.061 121.926  79.232  1.00  0.00           C
ATOM   8107  C25 POPE2 138      75.901 122.708  78.212  1.00  0.00           C
ATOM   8110  C26 POPE2 138      75.352 122.587  76.792  1.00  0.00           C
ATOM   8113  C27 POPE2 138      76.151 123.387  75.772  1.00  0.00           C
ATOM   8116  C28 POPE2 138      75.501 123.326  74.372  1.00  0.00           C
ATOM   8119  C29 POPE2 138      76.352 123.997  73.322  1.00  0.00           C
ATOM   8121 0C21 POPE2 138      75.901 124.606  72.212  1.00  0.00           C
ATOM   8123 1C21 POPE2 138      74.461 124.736  71.782  1.00  0.00           C
ATOM   8126 2C21 POPE2 138      74.062 126.188  71.452  1.00  0.00           C
ATOM   8129 3C21 POPE2 138      74.781 126.757  70.222  1.00  0.00           C
ATOM   8132 4C21 POPE2 138      74.332 128.197  69.912  1.00  0.00           C
ATOM   8135 5C21 POPE2 138      75.151 128.827  68.772  1.00  0.00           C
ATOM   8138 6C21 POPE2 138      74.751 130.297  68.532  1.00  0.00           C
ATOM   8141 7C21 POPE2 138      75.461 130.896  67.312  1.00  0.00           C
ATOM   8144 8C21 POPE2 138      75.132 132.370  67.092  1.00  0.00           C
ATOM   8148  C33 POPE2 138      79.992 123.867  80.082  1.00  0.00           C
ATOM   8151  C34 POPE2 138      79.932 123.396  78.632  1.00  0.00           C
ATOM   8154  C35 POPE2 138      81.182 123.807  77.882  1.00  0.00           C
ATOM   8157  C36 POPE2 138      81.262 123.226  76.472  1.00  0.00           C
ATOM   8160  C37 POPE2 138      82.572 123.646  75.792  1.00  0.00           C
ATOM   8163  C38 POPE2 138      82.891 122.857  74.532  1.00  0.00           C
ATOM   8166  C39 POPE2 138      82.162 123.368  73.282  1.00  0.00           C
ATOM   8169 0C31 POPE2 138      82.802 122.786  72.022  1.00  0.00           C
ATOM   8172 1C31 POPE2 138      82.251 123.356  70.712  1.00  0.00           C
ATOM   8175 2C31 POPE2 138      82.922 122.677  69.512  1.00  0.00           C
ATOM   8178 3C31 POPE2 138      82.502 123.237  68.152  1.00  0.00           C
ATOM   8181 4C31 POPE2 138      83.151 124.587  67.822  1.00  0.00           C
ATOM   8184 5C31 POPE2 138      82.912 124.996  66.362  1.00  0.00           C
ATOM   8187 6C31 POPE2 138      83.612 126.307  65.972  1.00  0.00           C
ATOM   8191  NH3 POPE3 139       5.752  13.876  87.902  1.00  0.00           N
ATOM   8195  C12 POPE3 139       5.212  13.826  89.302  1.00  0.00           C
ATOM   8198  C11 POPE3 139       5.232  12.416  89.882  1.00  0.00           C
ATOM   8201  P   POPE3 139       2.942  12.296  91.252  1.00  0.00           P
ATOM   8202  O13 POPE3 139       2.652  11.026  91.932  1.00  0.00           O
ATOM   8203  O14 POPE3 139       2.482  13.506  91.962  1.00  0.00           O
ATOM   8204  O11 POPE3 139       2.362  12.196  89.782  1.00  0.00           O
ATOM   8205  O12 POPE3 139       4.512  12.386  91.102  1.00  0.00           O
ATOM   8206  C1  POPE3 139       1.612  11.056  89.322  1.00  0.00           C
ATOM   8209  C2  POPE3 139       1.522  11.026  87.762  1.00  0.00           C
ATOM   8211  O21 POPE3 139       1.102   9.726  87.302  1.00  0.00           O
ATOM   8212  C21 POPE3 139       0.182   9.736  86.332  1.00  0.00           C
ATOM   8213  O22 POPE3 139      -0.528  10.686  86.032  1.00  0.00           O
ATOM   8214  C22 POPE3 139       0.222   8.416  85.552  1.00  0.00           C
ATOM   8217  C3  POPE3 139       2.952  11.306  87.242  1.00  0.00           C
ATOM   8220  O31 POPE3 139       3.112  11.296  85.802  1.00  0.00           O
ATOM   8221  C31 POPE3 139       4.252  10.706  85.422  1.00  0.00           C
ATOM   8222  O32 POPE3 139       4.792   9.836  86.072  1.00  0.00           O
ATOM   8223  C32 POPE3 139       4.842  11.326  84.152  1.00  0.00           C
ATOM   8226  C23 POPE3 139      -0.538   8.606  84.222  1.00  0.00           C
ATOM   8229  C24 POPE3 139      -0.368   7.476  83.212  1.00  0.00           C
ATOM   8232  C25 POPE3 139      -1.218   7.736  81.962  1.00  0.00           C
ATOM   8235  C26 POPE3 139      -1.038   6.666  80.892  1.00  0.00           C
ATOM   8238  C27 POPE3 139      -2.111   6.676  79.802  1.00  0.00           C
ATOM   8241  C28 POPE3 139      -2.071   5.346  79.042  1.00  0.00           C
ATOM   8244  C29 POPE3 139      -2.901   5.276  77.792  1.00  0.00           C
ATOM   8246 0C21 POPE3 139      -2.401   5.276  76.542  1.00  0.00           C
ATOM   8248 1C21 POPE3 139      -0.958   5.456  76.172  1.00  0.00           C
ATOM   8251 2C21 POPE3 139      -0.818   5.786  74.672  1.00  0.00           C
ATOM   8254 3C21 POPE3 139      -0.998   4.556  73.772  1.00  0.00           C
ATOM   8257 4C21 POPE3 139      -1.338   4.926  72.322  1.00  0.00           C
ATOM   8260 5C21 POPE3 139      -1.588   3.696  71.442  1.00  0.00           C
ATOM   8263 6C21 POPE3 139      -0.288   3.016  70.962  1.00  0.00           C
ATOM   8266 7C21 POPE3 139      -0.548   2.056  69.792  1.00  0.00           C
ATOM   8269 8C21 POPE3 139       0.702   1.333  69.282  1.00  0.00           C
ATOM   8273  C33 POPE3 139       6.302  10.826  83.952  1.00  0.00           C
ATOM   8276  C34 POPE3 139       6.942  11.176  82.602  1.00  0.00           C
ATOM   8279  C35 POPE3 139       6.372  10.456  81.362  1.00  0.00           C
ATOM   8282  C36 POPE3 139       6.232   8.926  81.422  1.00  0.00           C
ATOM   8285  C37 POPE3 139       4.752   8.516  81.422  1.00  0.00           C
ATOM   8288  C38 POPE3 139       4.452   7.046  81.752  1.00  0.00           C
ATOM   8291  C39 POPE3 139       4.672   6.056  80.592  1.00  0.00           C
ATOM   8294 0C31 POPE3 139       3.772   6.306  79.382  1.00  0.00           C
ATOM   8297 1C31 POPE3 139       4.052   5.336  78.232  1.00  0.00           C
ATOM   8300 2C31 POPE3 139       3.212   5.616  76.972  1.00  0.00           C
ATOM   8303 3C31 POPE3 139       3.752   4.916  75.722  1.00  0.00           C
ATOM   8306 4C31 POPE3 139       4.042   3.416  75.912  1.00  0.00           C
ATOM   8309 5C31 POPE3 139       4.622   2.756  74.652  1.00  0.00           C
ATOM   8312 6C31 POPE3 139       5.192   1.353  74.902  1.00  0.00           C
ATOM   8316  NH3 POPE4 140     122.751  13.996  83.832  1.00  0.00           N
ATOM   8320  C12 POPE4 140     122.372  13.016  84.912  1.00  0.00           C
ATOM   8323  C11 POPE4 140     120.852  12.876  85.112  1.00  0.00           C
ATOM   8326  P   POPE4 140     118.791  11.676  84.092  1.00  0.00           P
ATOM   8327  O13 POPE4 140     118.661  11.076  85.432  1.00  0.00           O
ATOM   8328  O14 POPE4 140     117.732  12.636  83.672  1.00  0.00           O
ATOM   8329  O11 POPE4 140     118.832  10.496  83.012  1.00  0.00           O
ATOM   8330  O12 POPE4 140     120.212  12.346  83.942  1.00  0.00           O
ATOM   8331  C1  POPE4 140     119.351  10.816  81.712  1.00  0.00           C
ATOM   8334  C2  POPE4 140     119.192   9.606  80.742  1.00  0.00           C
ATOM   8336  O21 POPE4 140     119.781   9.856  79.462  1.00  0.00           O
ATOM   8337  C21 POPE4 140     119.211  10.786  78.702  1.00  0.00           C
ATOM   8338  O22 POPE4 140     118.332  11.556  79.032  1.00  0.00           O
ATOM   8339  C22 POPE4 140     119.802  10.706  77.292  1.00  0.00           C
ATOM   8342  C3  POPE4 140     117.712   9.106  80.642  1.00  0.00           C
ATOM   8345  O31 POPE4 140     117.502   7.996  79.742  1.00  0.00           O
ATOM   8346  C31 POPE4 140     117.701   6.786  80.292  1.00  0.00           C
ATOM   8347  O32 POPE4 140     118.261   6.596  81.362  1.00  0.00           O
ATOM   8348  C32 POPE4 140     117.022   5.756  79.372  1.00  0.00           C
ATOM   8351  C23 POPE4 140     118.801  11.176  76.212  1.00  0.00           C
ATOM   8354  C24 POPE4 140     117.561  10.276  76.082  1.00  0.00           C
ATOM   8357  C25 POPE4 140     116.711  10.636  74.852  1.00  0.00           C
ATOM   8360  C26 POPE4 140     115.531   9.696  74.572  1.00  0.00           C
ATOM   8363  C27 POPE4 140     114.742  10.196  73.352  1.00  0.00           C
ATOM   8366  C28 POPE4 140     113.571   9.296  72.912  1.00  0.00           C
ATOM   8369  C29 POPE4 140     112.592  10.106  72.092  1.00  0.00           C
ATOM   8371 0C21 POPE4 140     112.512  10.206  70.752  1.00  0.00           C
ATOM   8373 1C21 POPE4 140     113.361   9.516  69.722  1.00  0.00           C
ATOM   8376 2C21 POPE4 140     114.162  10.506  68.852  1.00  0.00           C
ATOM   8379 3C21 POPE4 140     113.342  11.256  67.782  1.00  0.00           C
ATOM   8382 4C21 POPE4 140     114.272  11.996  66.802  1.00  0.00           C
ATOM   8385 5C21 POPE4 140     113.622  12.406  65.482  1.00  0.00           C
ATOM   8388 6C21 POPE4 140     112.692  13.626  65.582  1.00  0.00           C
ATOM   8391 7C21 POPE4 140     112.271  14.146  64.202  1.00  0.00           C
ATOM   8394 8C21 POPE4 140     111.382  15.386  64.262  1.00  0.00           C
ATOM   8398  C33 POPE4 140     117.692   4.366  79.302  1.00  0.00           C
ATOM   8401  C34 POPE4 140     117.302   3.636  78.002  1.00  0.00           C
ATOM   8404  C35 POPE4 140     117.942   2.246  77.862  1.00  0.00           C
ATOM   8407  C36 POPE4 140     117.041   1.113  78.372  1.00  0.00           C
ATOM   8410  C37 POPE4 140     117.741  -0.257  78.282  1.00  0.00           C
ATOM   8413  C38 POPE4 140     116.772  -1.397  77.952  1.00  0.00           C
ATOM   8416  C39 POPE4 140     116.451  -1.527  76.462  1.00  0.00           C
ATOM   8419 0C31 POPE4 140     117.572  -2.277  75.722  1.00  0.00           C
ATOM   8422 1C31 POPE4 140     117.292  -2.547  74.232  1.00  0.00           C
ATOM   8425 2C31 POPE4 140     118.322  -3.507  73.612  1.00  0.00           C
ATOM   8428 3C31 POPE4 140     118.512  -3.307  72.102  1.00  0.00           C
ATOM   8431 4C31 POPE4 140     117.421  -3.967  71.242  1.00  0.00           C
ATOM   8434 5C31 POPE4 140     117.712  -3.767  69.742  1.00  0.00           C
ATOM   8437 6C31 POPE4 140     116.702  -4.427  68.812  1.00  0.00           C
ATOM   8441  NH3 POPE5 141      42.711  90.618  89.452  1.00  0.00           N
ATOM   8445  C12 POPE5 141      43.821  91.637  89.322  1.00  0.00           C
ATOM   8448  C11 POPE5 141      43.412  92.988  89.972  1.00  0.00           C
ATOM   8451  P   POPE5 141      44.481  95.187  88.972  1.00  0.00           P
ATOM   8452  O13 POPE5 141      43.101  95.628  88.732  1.00  0.00           O
ATOM   8453  O14 POPE5 141      45.362  96.257  89.462  1.00  0.00           O
ATOM   8454  O11 POPE5 141      45.071  94.527  87.672  1.00  0.00           O
ATOM   8455  O12 POPE5 141      44.481  93.937  89.962  1.00  0.00           O
ATOM   8456  C1  POPE5 141      45.422  95.266  86.492  1.00  0.00           C
ATOM   8459  C2  POPE5 141      44.182  95.628  85.612  1.00  0.00           C
ATOM   8461  O21 POPE5 141      44.362  95.286  84.212  1.00  0.00           O
ATOM   8462  C21 POPE5 141      44.201  94.007  83.922  1.00  0.00           C
ATOM   8463  O22 POPE5 141      44.252  93.066  84.692  1.00  0.00           O
ATOM   8464  C22 POPE5 141      43.582  93.876  82.512  1.00  0.00           C
ATOM   8467  C3  POPE5 141      43.762  97.118  85.722  1.00  0.00           C
ATOM   8470  O31 POPE5 141      42.891  97.426  84.612  1.00  0.00           O
ATOM   8471  C31 POPE5 141      43.561  98.027  83.612  1.00  0.00           C
ATOM   8472  O32 POPE5 141      44.471  98.816  83.762  1.00  0.00           O
ATOM   8473  C32 POPE5 141      43.041  97.547  82.262  1.00  0.00           C
ATOM   8476  C23 POPE5 141      44.401  94.307  81.272  1.00  0.00           C
ATOM   8479  C24 POPE5 141      43.482  94.296  80.042  1.00  0.00           C
ATOM   8482  C25 POPE5 141      44.122  94.777  78.732  1.00  0.00           C
ATOM   8485  C26 POPE5 141      43.072  94.907  77.612  1.00  0.00           C
ATOM   8488  C27 POPE5 141      43.482  95.856  76.482  1.00  0.00           C
ATOM   8491  C28 POPE5 141      42.332  96.157  75.502  1.00  0.00           C
ATOM   8494  C29 POPE5 141      42.722  97.246  74.532  1.00  0.00           C
ATOM   8496 0C21 POPE5 141      43.082  97.096  73.242  1.00  0.00           C
ATOM   8498 1C21 POPE5 141      43.151  95.807  72.472  1.00  0.00           C
ATOM   8501 2C21 POPE5 141      42.132  95.747  71.322  1.00  0.00           C
ATOM   8504 3C21 POPE5 141      42.501  96.656  70.142  1.00  0.00           C
ATOM   8507 4C21 POPE5 141      41.591  96.477  68.922  1.00  0.00           C
ATOM   8510 5C21 POPE5 141      42.111  97.216  67.682  1.00  0.00           C
ATOM   8513 6C21 POPE5 141      41.291  96.917  66.422  1.00  0.00           C
ATOM   8516 7C21 POPE5 141      41.911  97.547  65.162  1.00  0.00           C
ATOM   8519 8C21 POPE5 141      41.092  97.337  63.892  1.00  0.00           C
ATOM   8523  C33 POPE5 141      41.872  98.356  81.682  1.00  0.00           C
ATOM   8526  C34 POPE5 141      41.402  97.867  80.312  1.00  0.00           C
ATOM   8529  C35 POPE5 141      42.401  98.057  79.152  1.00  0.00           C
ATOM   8532  C36 POPE5 141      42.942  99.476  78.972  1.00  0.00           C
ATOM   8535  C37 POPE5 141      44.082  99.518  77.942  1.00  0.00           C
ATOM   8538  C38 POPE5 141      44.681 100.926  77.822  1.00  0.00           C
ATOM   8541  C39 POPE5 141      46.102 100.986  77.242  1.00  0.00           C
ATOM   8544 0C31 POPE5 141      46.162 101.376  75.762  1.00  0.00           C
ATOM   8547 1C31 POPE5 141      47.611 101.707  75.332  1.00  0.00           C
ATOM   8550 2C31 POPE5 141      47.821 101.766  73.812  1.00  0.00           C
ATOM   8553 3C31 POPE5 141      49.291 101.956  73.402  1.00  0.00           C
ATOM   8556 4C31 POPE5 141      49.832 103.377  73.612  1.00  0.00           C
ATOM   8559 5C31 POPE5 141      51.242 103.576  73.052  1.00  0.00           C
ATOM   8562 6C31 POPE5 141      51.882 104.907  73.462  1.00  0.00           C
ATOM   8566  NH3 POPE6 142      76.122 107.438  47.902  1.00  0.00           N
ATOM   8570  C12 POPE6 142      75.762 106.297  48.812  1.00  0.00           C
ATOM   8573  C11 POPE6 142      75.052 105.146  48.072  1.00  0.00           C
ATOM   8576  P   POPE6 142      75.562 102.946  49.432  1.00  0.00           P
ATOM   8577  O13 POPE6 142      76.921 103.247  48.952  1.00  0.00           O
ATOM   8578  O14 POPE6 142      74.892 101.676  49.052  1.00  0.00           O
ATOM   8579  O11 POPE6 142      75.582 102.997  51.002  1.00  0.00           O
ATOM   8580  O12 POPE6 142      74.622 104.156  49.022  1.00  0.00           O
ATOM   8581  C1  POPE6 142      75.632 104.196  51.752  1.00  0.00           C
ATOM   8584  C2  POPE6 142      74.262 104.548  52.382  1.00  0.00           C
ATOM   8586  O21 POPE6 142      74.512 105.077  53.692  1.00  0.00           O
ATOM   8587  C21 POPE6 142      75.141 106.236  53.722  1.00  0.00           C
ATOM   8588  O22 POPE6 142      75.181 107.048  52.812  1.00  0.00           O
ATOM   8589  C22 POPE6 142      75.921 106.337  55.032  1.00  0.00           C
ATOM   8592  C3  POPE6 142      73.342 103.298  52.492  1.00  0.00           C
ATOM   8595  O31 POPE6 142      72.022 103.636  52.922  1.00  0.00           O
ATOM   8596  C31 POPE6 142      71.781 104.056  54.182  1.00  0.00           C
ATOM   8597  O32 POPE6 142      70.882 104.837  54.452  1.00  0.00           O
ATOM   8598  C32 POPE6 142      72.611 103.326  55.252  1.00  0.00           C
ATOM   8601  C23 POPE6 142      75.111 106.777  56.262  1.00  0.00           C
ATOM   8604  C24 POPE6 142      75.991 106.757  57.522  1.00  0.00           C
ATOM   8607  C25 POPE6 142      75.262 107.197  58.802  1.00  0.00           C
ATOM   8610  C26 POPE6 142      76.111 107.048  60.072  1.00  0.00           C
ATOM   8613  C27 POPE6 142      75.372 107.396  61.372  1.00  0.00           C
ATOM   8616  C28 POPE6 142      76.272 107.316  62.632  1.00  0.00           C
ATOM   8619  C29 POPE6 142      76.692 105.908  62.972  1.00  0.00           C
ATOM   8621 0C21 POPE6 142      77.001 105.426  64.192  1.00  0.00           C
ATOM   8623 1C21 POPE6 142      77.031 106.206  65.472  1.00  0.00           C
ATOM   8626 2C21 POPE6 142      77.841 105.497  66.582  1.00  0.00           C
ATOM   8629 3C21 POPE6 142      79.342 105.396  66.292  1.00  0.00           C
ATOM   8632 4C21 POPE6 142      80.101 104.566  67.342  1.00  0.00           C
ATOM   8635 5C21 POPE6 142      81.611 104.487  67.082  1.00  0.00           C
ATOM   8638 6C21 POPE6 142      81.991 103.617  65.882  1.00  0.00           C
ATOM   8641 7C21 POPE6 142      83.501 103.548  65.632  1.00  0.00           C
ATOM   8644 8C21 POPE6 142      83.872 102.687  64.412  1.00  0.00           C
ATOM   8648  C33 POPE6 142      72.321 103.867  56.672  1.00  0.00           C
ATOM   8651  C34 POPE6 142      73.442 103.527  57.672  1.00  0.00           C
ATOM   8654  C35 POPE6 142      73.151 102.316  58.582  1.00  0.00           C
ATOM   8657  C36 POPE6 142      72.001 102.587  59.572  1.00  0.00           C
ATOM   8660  C37 POPE6 142      72.001 101.607  60.752  1.00  0.00           C
ATOM   8663  C38 POPE6 142      70.842 101.826  61.732  1.00  0.00           C
ATOM   8666  C39 POPE6 142      69.461 101.536  61.122  1.00  0.00           C
ATOM   8669 0C31 POPE6 142      68.312 101.547  62.142  1.00  0.00           C
ATOM   8672 1C31 POPE6 142      68.262 100.277  63.002  1.00  0.00           C
ATOM   8675 2C31 POPE6 142      67.212 100.326  64.112  1.00  0.00           C
ATOM   8678 3C31 POPE6 142      65.751 100.348  63.622  1.00  0.00           C
ATOM   8681 4C31 POPE6 142      64.781 100.087  64.782  1.00  0.00           C
ATOM   8684 5C31 POPE6 142      63.322  99.896  64.392  1.00  0.00           C
ATOM   8687 6C31 POPE6 142      62.512  99.247  65.522  1.00  0.00           C
ATOM   8691  NH3 POPE7 143      76.102 100.146  85.432  1.00  0.00           N
ATOM   8695  C12 POPE7 143      74.692  99.786  85.822  1.00  0.00           C
ATOM   8698  C11 POPE7 143      74.082 100.697  86.902  1.00  0.00           C
ATOM   8701  P   POPE7 143      74.572 103.216  86.482  1.00  0.00           P
ATOM   8702  O13 POPE7 143      74.151 103.927  87.712  1.00  0.00           O
ATOM   8703  O14 POPE7 143      75.971 102.727  86.402  1.00  0.00           O
ATOM   8704  O11 POPE7 143      74.162 104.027  85.172  1.00  0.00           O
ATOM   8705  O12 POPE7 143      73.662 101.947  86.352  1.00  0.00           O
ATOM   8706  C1  POPE7 143      74.052 103.337  83.922  1.00  0.00           C
ATOM   8709  C2  POPE7 143      72.602 102.817  83.622  1.00  0.00           C
ATOM   8711  O21 POPE7 143      72.361 102.766  82.202  1.00  0.00           O
ATOM   8712  C21 POPE7 143      73.031 101.847  81.522  1.00  0.00           C
ATOM   8713  O22 POPE7 143      73.842 101.057  81.982  1.00  0.00           O
ATOM   8714  C22 POPE7 143      72.602 101.906  80.062  1.00  0.00           C
ATOM   8717  C3  POPE7 143      71.471 103.667  84.262  1.00  0.00           C
ATOM   8720  O31 POPE7 143      70.291 102.838  84.422  1.00  0.00           O
ATOM   8721  C31 POPE7 143      69.162 103.286  83.862  1.00  0.00           C
ATOM   8722  O32 POPE7 143      68.961 104.426  83.512  1.00  0.00           O
ATOM   8723  C32 POPE7 143      68.151 102.137  83.732  1.00  0.00           C
ATOM   8726  C23 POPE7 143      72.931 100.597  79.312  1.00  0.00           C
ATOM   8729  C24 POPE7 143      72.372 100.566  77.882  1.00  0.00           C
ATOM   8732  C25 POPE7 143      72.841 101.747  77.042  1.00  0.00           C
ATOM   8735  C26 POPE7 143      72.571 101.576  75.552  1.00  0.00           C
ATOM   8738  C27 POPE7 143      73.092 102.797  74.782  1.00  0.00           C
ATOM   8741  C28 POPE7 143      72.992 102.617  73.262  1.00  0.00           C
ATOM   8744  C29 POPE7 143      73.832 103.657  72.572  1.00  0.00           C
ATOM   8746 0C21 POPE7 143      73.401 104.807  72.032  1.00  0.00           C
ATOM   8748 1C21 POPE7 143      71.991 105.348  71.992  1.00  0.00           C
ATOM   8751 2C21 POPE7 143      71.891 106.868  72.272  1.00  0.00           C
ATOM   8754 3C21 POPE7 143      72.891 107.677  71.442  1.00  0.00           C
ATOM   8757 4C21 POPE7 143      72.622 109.187  71.362  1.00  0.00           C
ATOM   8760 5C21 POPE7 143      73.642 109.877  70.442  1.00  0.00           C
ATOM   8763 6C21 POPE7 143      75.041 109.956  71.062  1.00  0.00           C
ATOM   8766 7C21 POPE7 143      76.151 110.437  70.112  1.00  0.00           C
ATOM   8769 8C21 POPE7 143      77.421 110.868  70.852  1.00  0.00           C
ATOM   8773  C33 POPE7 143      67.832 101.878  82.252  1.00  0.00           C
ATOM   8776  C34 POPE7 143      66.991 100.618  81.962  1.00  0.00           C
ATOM   8779  C35 POPE7 143      66.901 100.426  80.442  1.00  0.00           C
ATOM   8782  C36 POPE7 143      66.162  99.196  79.912  1.00  0.00           C
ATOM   8785  C37 POPE7 143      66.431  99.117  78.402  1.00  0.00           C
ATOM   8788  C38 POPE7 143      65.851  97.917  77.622  1.00  0.00           C
ATOM   8791  C39 POPE7 143      66.602  97.806  76.282  1.00  0.00           C
ATOM   8794 0C31 POPE7 143      66.052  96.766  75.292  1.00  0.00           C
ATOM   8797 1C31 POPE7 143      67.072  96.516  74.162  1.00  0.00           C
ATOM   8800 2C31 POPE7 143      66.552  95.686  72.962  1.00  0.00           C
ATOM   8803 3C31 POPE7 143      65.861  94.387  73.362  1.00  0.00           C
ATOM   8806 4C31 POPE7 143      65.611  93.456  72.152  1.00  0.00           C
ATOM   8809 5C31 POPE7 143      64.832  92.188  72.512  1.00  0.00           C
ATOM   8812 6C31 POPE7 143      63.342  92.417  72.792  1.00  0.00           C
ATOM   8816  NH3 POPE8 144      28.622  96.956  45.232  1.00  0.00           N
ATOM   8820  C12 POPE8 144      27.361  96.966  46.072  1.00  0.00           C
ATOM   8823  C11 POPE8 144      26.122  97.257  45.222  1.00  0.00           C
ATOM   8826  P   POPE8 144      23.651  98.027  45.462  1.00  0.00           P
ATOM   8827  O13 POPE8 144      23.692  99.466  45.142  1.00  0.00           O
ATOM   8828  O14 POPE8 144      23.262  97.106  44.372  1.00  0.00           O
ATOM   8829  O11 POPE8 144      22.642  97.766  46.632  1.00  0.00           O
ATOM   8830  O12 POPE8 144      25.031  97.577  46.092  1.00  0.00           O
ATOM   8831  C1  POPE8 144      22.912  98.046  48.002  1.00  0.00           C
ATOM   8834  C2  POPE8 144      22.102  97.057  48.872  1.00  0.00           C
ATOM   8836  O21 POPE8 144      21.962  97.517  50.242  1.00  0.00           O
ATOM   8837  C21 POPE8 144      20.951  98.346  50.382  1.00  0.00           C
ATOM   8838  O22 POPE8 144      20.512  99.088  49.522  1.00  0.00           O
ATOM   8839  C22 POPE8 144      20.291  98.128  51.742  1.00  0.00           C
ATOM   8842  C3  POPE8 144      22.731  95.646  48.862  1.00  0.00           C
ATOM   8845  O31 POPE8 144      22.431  94.907  50.082  1.00  0.00           O
ATOM   8846  C31 POPE8 144      23.432  94.947  50.962  1.00  0.00           C
ATOM   8847  O32 POPE8 144      24.592  95.217  50.692  1.00  0.00           O
ATOM   8848  C32 POPE8 144      22.942  94.746  52.402  1.00  0.00           C
ATOM   8851  C23 POPE8 144      19.141  97.106  51.572  1.00  0.00           C
ATOM   8854  C24 POPE8 144      18.262  96.917  52.812  1.00  0.00           C
ATOM   8857  C25 POPE8 144      17.412  98.156  53.172  1.00  0.00           C
ATOM   8860  C26 POPE8 144      17.981  98.948  54.362  1.00  0.00           C
ATOM   8863  C27 POPE8 144      16.972  99.877  55.052  1.00  0.00           C
ATOM   8866  C28 POPE8 144      17.471 100.446  56.402  1.00  0.00           C
ATOM   8869  C29 POPE8 144      17.712  99.357  57.422  1.00  0.00           C
ATOM   8871 0C21 POPE8 144      18.142  99.536  58.682  1.00  0.00           C
ATOM   8873 1C21 POPE8 144      18.442 100.868  59.312  1.00  0.00           C
ATOM   8876 2C21 POPE8 144      18.572 100.768  60.842  1.00  0.00           C
ATOM   8879 3C21 POPE8 144      17.242 100.446  61.562  1.00  0.00           C
ATOM   8882 4C21 POPE8 144      17.072 101.236  62.862  1.00  0.00           C
ATOM   8885 5C21 POPE8 144      18.122 100.938  63.942  1.00  0.00           C
ATOM   8888 6C21 POPE8 144      17.962  99.557  64.592  1.00  0.00           C
ATOM   8891 7C21 POPE8 144      19.022  99.286  65.652  1.00  0.00           C
ATOM   8894 8C21 POPE8 144      19.252  97.786  65.902  1.00  0.00           C
ATOM   8898  C33 POPE8 144      23.502  95.908  53.252  1.00  0.00           C
ATOM   8901  C34 POPE8 144      23.132  95.856  54.742  1.00  0.00           C
ATOM   8904  C35 POPE8 144      23.692  97.076  55.492  1.00  0.00           C
ATOM   8907  C36 POPE8 144      25.202  96.976  55.802  1.00  0.00           C
ATOM   8910  C37 POPE8 144      25.872  98.356  55.962  1.00  0.00           C
ATOM   8913  C38 POPE8 144      27.372  98.247  56.232  1.00  0.00           C
ATOM   8916  C39 POPE8 144      28.142  99.557  56.002  1.00  0.00           C
ATOM   8919 0C31 POPE8 144      27.881 100.646  57.062  1.00  0.00           C
ATOM   8922 1C31 POPE8 144      28.892 101.796  56.922  1.00  0.00           C
ATOM   8925 2C31 POPE8 144      28.781 102.867  58.022  1.00  0.00           C
ATOM   8928 3C31 POPE8 144      29.752 104.036  57.822  1.00  0.00           C
ATOM   8931 4C31 POPE8 144      31.242 103.667  57.962  1.00  0.00           C
ATOM   8934 5C31 POPE8 144      32.162 104.856  57.652  1.00  0.00           C
ATOM   8937 6C31 POPE8 144      33.651 104.576  57.872  1.00  0.00           C
ATOM   8941  NH3 POPE9 145      89.262  72.496  89.732  1.00  0.00           N
ATOM   8945  C12 POPE9 145      90.072  71.456  89.032  1.00  0.00           C
ATOM   8948  C11 POPE9 145      89.221  70.896  87.892  1.00  0.00           C
ATOM   8951  P   POPE9 145      88.062  68.736  88.832  1.00  0.00           P
ATOM   8952  O13 POPE9 145      89.351  68.446  89.512  1.00  0.00           O
ATOM   8953  O14 POPE9 145      86.762  68.466  89.502  1.00  0.00           O
ATOM   8954  O11 POPE9 145      87.961  67.996  87.442  1.00  0.00           O
ATOM   8955  O12 POPE9 145      88.042  70.266  88.402  1.00  0.00           O
ATOM   8956  C1  POPE9 145      88.991  67.816  86.472  1.00  0.00           C
ATOM   8959  C2  POPE9 145      88.602  68.426  85.082  1.00  0.00           C
ATOM   8961  O21 POPE9 145      89.491  69.496  84.712  1.00  0.00           O
ATOM   8962  C21 POPE9 145      89.672  69.757  83.412  1.00  0.00           C
ATOM   8963  O22 POPE9 145      89.491  70.856  82.892  1.00  0.00           O
ATOM   8964  C22 POPE9 145      90.132  68.516  82.632  1.00  0.00           C
ATOM   8967  C3  POPE9 145      87.151  68.977  85.142  1.00  0.00           C
ATOM   8970  O31 POPE9 145      86.582  69.286  83.852  1.00  0.00           O
ATOM   8971  C31 POPE9 145      85.412  69.926  84.042  1.00  0.00           C
ATOM   8972  O32 POPE9 145      85.012  70.276  85.142  1.00  0.00           O
ATOM   8973  C32 POPE9 145      84.651  70.076  82.722  1.00  0.00           C
ATOM   8976  C23 POPE9 145      90.872  68.896  81.332  1.00  0.00           C
ATOM   8979  C24 POPE9 145      91.262  67.706  80.452  1.00  0.00           C
ATOM   8982  C25 POPE9 145      91.991  68.146  79.162  1.00  0.00           C
ATOM   8985  C26 POPE9 145      91.091  68.886  78.152  1.00  0.00           C
ATOM   8988  C27 POPE9 145      91.851  69.447  76.942  1.00  0.00           C
ATOM   8991  C28 POPE9 145      90.951  70.048  75.842  1.00  0.00           C
ATOM   8994  C29 POPE9 145      90.111  71.197  76.322  1.00  0.00           C
ATOM   8996 0C21 POPE9 145      89.971  72.408  75.742  1.00  0.00           C
ATOM   8998 1C21 POPE9 145      90.592  72.907  74.462  1.00  0.00           C
ATOM   9001 2C21 POPE9 145      91.731  73.906  74.742  1.00  0.00           C
ATOM   9004 3C21 POPE9 145      92.372  74.477  73.472  1.00  0.00           C
ATOM   9007 4C21 POPE9 145      93.571  75.377  73.792  1.00  0.00           C
ATOM   9010 5C21 POPE9 145      94.361  75.797  72.542  1.00  0.00           C
ATOM   9013 6C21 POPE9 145      95.611  76.618  72.902  1.00  0.00           C
ATOM   9016 7C21 POPE9 145      96.591  76.837  71.732  1.00  0.00           C
ATOM   9019 8C21 POPE9 145      96.012  77.606  70.542  1.00  0.00           C
ATOM   9023  C33 POPE9 145      84.862  71.438  82.012  1.00  0.00           C
ATOM   9026  C34 POPE9 145      83.661  71.856  81.152  1.00  0.00           C
ATOM   9029  C35 POPE9 145      83.832  73.206  80.452  1.00  0.00           C
ATOM   9032  C36 POPE9 145      82.502  73.807  79.952  1.00  0.00           C
ATOM   9035  C37 POPE9 145      81.861  73.076  78.772  1.00  0.00           C
ATOM   9038  C38 POPE9 145      80.391  73.477  78.592  1.00  0.00           C
ATOM   9041  C39 POPE9 145      79.712  72.916  77.332  1.00  0.00           C
ATOM   9044 0C31 POPE9 145      78.232  73.326  77.262  1.00  0.00           C
ATOM   9047 1C31 POPE9 145      77.471  72.757  76.062  1.00  0.00           C
ATOM   9050 2C31 POPE9 145      76.001  73.236  75.992  1.00  0.00           C
ATOM   9053 3C31 POPE9 145      74.971  72.126  76.262  1.00  0.00           C
ATOM   9056 4C31 POPE9 145      73.522  72.606  76.122  1.00  0.00           C
ATOM   9059 5C31 POPE9 145      72.501  71.477  76.302  1.00  0.00           C
ATOM   9062 6C31 POPE9 145      71.041  71.926  76.192  1.00  0.00           C
ATOM   9066  NH3 POPE  146      56.661  93.326  87.482  1.00  0.00           N
ATOM   9070  C12 POPE  146      57.541  93.757  88.612  1.00  0.00           C
ATOM   9073  C11 POPE  146      57.592  95.286  88.772  1.00  0.00           C
ATOM   9076  P   POPE  146      59.971  95.977  87.972  1.00  0.00           P
ATOM   9077  O13 POPE  146      60.422  97.316  88.392  1.00  0.00           O
ATOM   9078  O14 POPE  146      60.381  94.837  88.812  1.00  0.00           O
ATOM   9079  O11 POPE  146      60.521  95.726  86.542  1.00  0.00           O
ATOM   9080  O12 POPE  146      58.392  95.917  87.762  1.00  0.00           O
ATOM   9081  C1  POPE  146      60.012  96.416  85.402  1.00  0.00           C
ATOM   9084  C2  POPE  146      60.721  95.798  84.192  1.00  0.00           C
ATOM   9086  O21 POPE  146      60.181  96.227  82.932  1.00  0.00           O
ATOM   9087  C21 POPE  146      58.951  95.966  82.582  1.00  0.00           C
ATOM   9088  O22 POPE  146      58.112  95.348  83.212  1.00  0.00           O
ATOM   9089  C22 POPE  146      58.692  96.617  81.222  1.00  0.00           C
ATOM   9092  C3  POPE  146      60.772  94.247  84.382  1.00  0.00           C
ATOM   9095  O31 POPE  146      61.001  93.477  83.182  1.00  0.00           O
ATOM   9096  C31 POPE  146      62.232  92.997  83.082  1.00  0.00           C
ATOM   9097  O32 POPE  146      63.232  93.456  83.592  1.00  0.00           O
ATOM   9098  C32 POPE  146      62.132  91.588  82.492  1.00  0.00           C
ATOM   9101  C23 POPE  146      59.892  96.777  80.262  1.00  0.00           C
ATOM   9104  C24 POPE  146      59.901  95.747  79.122  1.00  0.00           C
ATOM   9107  C25 POPE  146      60.451  96.316  77.812  1.00  0.00           C
ATOM   9110  C26 POPE  146      60.192  95.367  76.632  1.00  0.00           C
ATOM   9113  C27 POPE  146      60.391  96.007  75.252  1.00  0.00           C
ATOM   9116  C28 POPE  146      60.152  94.977  74.122  1.00  0.00           C
ATOM   9119  C29 POPE  146      60.052  95.566  72.742  1.00  0.00           C
ATOM   9121 0C21 POPE  146      61.082  95.966  71.972  1.00  0.00           C
ATOM   9123 1C21 POPE  146      62.532  95.956  72.372  1.00  0.00           C
ATOM   9126 2C21 POPE  146      63.111  97.386  72.402  1.00  0.00           C
ATOM   9129 3C21 POPE  146      63.512  97.896  71.012  1.00  0.00           C
ATOM   9132 4C21 POPE  146      64.071  99.316  71.052  1.00  0.00           C
ATOM   9135 5C21 POPE  146      64.662  99.716  69.692  1.00  0.00           C
ATOM   9138 6C21 POPE  146      65.251 101.127  69.662  1.00  0.00           C
ATOM   9141 7C21 POPE  146      65.522 101.598  68.232  1.00  0.00           C
ATOM   9144 8C21 POPE  146      66.212 102.957  68.162  1.00  0.00           C
ATOM   9148  C33 POPE  146      62.412  90.566  83.622  1.00  0.00           C
ATOM   9151  C34 POPE  146      61.771  89.196  83.402  1.00  0.00           C
ATOM   9154  C35 POPE  146      62.262  88.486  82.142  1.00  0.00           C
ATOM   9157  C36 POPE  146      61.822  87.018  82.162  1.00  0.00           C
ATOM   9160  C37 POPE  146      61.361  86.497  80.792  1.00  0.00           C
ATOM   9163  C38 POPE  146      62.492  86.316  79.772  1.00  0.00           C
ATOM   9166  C39 POPE  146      62.681  87.517  78.832  1.00  0.00           C
ATOM   9169 0C31 POPE  146      63.811  87.267  77.832  1.00  0.00           C
ATOM   9172 1C31 POPE  146      64.022  88.417  76.842  1.00  0.00           C
ATOM   9175 2C31 POPE  146      64.892  88.007  75.642  1.00  0.00           C
ATOM   9178 3C31 POPE  146      64.141  87.106  74.652  1.00  0.00           C
ATOM   9181 4C31 POPE  146      65.082  86.458  73.632  1.00  0.00           C
ATOM   9184 5C31 POPE  146      64.332  85.516  72.682  1.00  0.00           C
ATOM   9187 6C31 POPE  146      65.272  84.667  71.832  1.00  0.00           C
ATOM   9191  NH3 POPE  147      75.082 121.188  43.562  1.00  0.00           N
ATOM   9195  C12 POPE  147      74.892 122.557  44.142  1.00  0.00           C
ATOM   9198  C11 POPE  147      76.181 123.396  44.032  1.00  0.00           C
ATOM   9201  P   POPE  147      78.602 123.527  44.972  1.00  0.00           P
ATOM   9202  O13 POPE  147      78.501 124.996  44.842  1.00  0.00           O
ATOM   9203  O14 POPE  147      79.572 122.838  44.082  1.00  0.00           O
ATOM   9204  O11 POPE  147      79.022 123.226  46.462  1.00  0.00           O
ATOM   9205  O12 POPE  147      77.202 122.817  44.842  1.00  0.00           O
ATOM   9206  C1  POPE  147      80.122 123.887  47.082  1.00  0.00           C
ATOM   9209  C2  POPE  147      79.692 125.247  47.692  1.00  0.00           C
ATOM   9211  O21 POPE  147      80.832 125.977  48.192  1.00  0.00           O
ATOM   9212  C21 POPE  147      81.342 125.566  49.342  1.00  0.00           C
ATOM   9213  O22 POPE  147      81.132 124.497  49.892  1.00  0.00           O
ATOM   9214  C22 POPE  147      82.111 126.728  49.952  1.00  0.00           C
ATOM   9217  C3  POPE  147      78.512 125.126  48.692  1.00  0.00           C
ATOM   9220  O31 POPE  147      78.262 126.376  49.372  1.00  0.00           O
ATOM   9221  C31 POPE  147      77.952 126.257  50.652  1.00  0.00           C
ATOM   9222  O32 POPE  147      77.901 125.217  51.292  1.00  0.00           O
ATOM   9223  C32 POPE  147      77.781 127.657  51.232  1.00  0.00           C
ATOM   9226  C23 POPE  147      82.741 126.376  51.322  1.00  0.00           C
ATOM   9229  C24 POPE  147      83.332 127.617  52.012  1.00  0.00           C
ATOM   9232  C25 POPE  147      83.762 127.346  53.462  1.00  0.00           C
ATOM   9235  C26 POPE  147      84.742 128.407  53.972  1.00  0.00           C
ATOM   9238  C27 POPE  147      86.182 128.167  53.482  1.00  0.00           C
ATOM   9241  C28 POPE  147      87.162 129.257  53.942  1.00  0.00           C
ATOM   9244  C29 POPE  147      86.952 130.536  53.172  1.00  0.00           C
ATOM   9246 0C21 POPE  147      86.401 131.680  53.612  1.00  0.00           C
ATOM   9248 1C21 POPE  147      85.901 132.010  55.002  1.00  0.00           C
ATOM   9251 2C21 POPE  147      86.322 133.430  55.442  1.00  0.00           C
ATOM   9254 3C21 POPE  147      85.452 133.979  56.592  1.00  0.00           C
ATOM   9257 4C21 POPE  147      85.531 133.181  57.902  1.00  0.00           C
ATOM   9260 5C21 POPE  147      86.812 133.470  58.702  1.00  0.00           C
ATOM   9263 6C21 POPE  147      86.851 132.661  60.002  1.00  0.00           C
ATOM   9266 7C21 POPE  147      87.931 133.130  60.992  1.00  0.00           C
ATOM   9269 8C21 POPE  147      87.902 132.389  62.332  1.00  0.00           C
ATOM   9273  C33 POPE  147      77.151 127.626  52.642  1.00  0.00           C
ATOM   9276  C34 POPE  147      77.311 128.977  53.342  1.00  0.00           C
ATOM   9279  C35 POPE  147      76.812 128.936  54.782  1.00  0.00           C
ATOM   9282  C36 POPE  147      76.921 130.306  55.442  1.00  0.00           C
ATOM   9285  C37 POPE  147      76.692 130.247  56.952  1.00  0.00           C
ATOM   9288  C38 POPE  147      76.982 131.590  57.622  1.00  0.00           C
ATOM   9291  C39 POPE  147      76.602 131.579  59.102  1.00  0.00           C
ATOM   9294 0C31 POPE  147      76.681 132.969  59.732  1.00  0.00           C
ATOM   9297 1C31 POPE  147      75.971 133.030  61.082  1.00  0.00           C
ATOM   9300 2C31 POPE  147      76.022 134.410  61.732  1.00  0.00           C
ATOM   9303 3C31 POPE  147      75.041 134.499  62.902  1.00  0.00           C
ATOM   9306 4C31 POPE  147      75.052 135.859  63.612  1.00  0.00           C
ATOM   9309 5C31 POPE  147      73.912 135.970  64.632  1.00  0.00           C
ATOM   9312 6C31 POPE  147      73.832 137.329  65.322  1.00  0.00           C
ATOM   9316  NH3 POPE  148     124.841  49.296  43.012  1.00  0.00           N
ATOM   9320  C12 POPE  148     124.132  48.116  43.602  1.00  0.00           C
ATOM   9323  C11 POPE  148     124.701  46.817  43.022  1.00  0.00           C
ATOM   9326  P   POPE  148     126.882  46.246  44.432  1.00  0.00           P
ATOM   9327  O13 POPE  148     126.262  45.007  44.932  1.00  0.00           O
ATOM   9328  O14 POPE  148     128.345  46.286  44.222  1.00  0.00           O
ATOM   9329  O11 POPE  148     126.522  47.407  45.422  1.00  0.00           O
ATOM   9330  O12 POPE  148     126.132  46.726  43.122  1.00  0.00           O
ATOM   9331  C1  POPE  148     127.402  47.796  46.482  1.00  0.00           C
ATOM   9334  C2  POPE  148     127.151  46.976  47.772  1.00  0.00           C
ATOM   9336  O21 POPE  148     127.522  47.766  48.922  1.00  0.00           O
ATOM   9337  C21 POPE  148     126.561  48.516  49.422  1.00  0.00           C
ATOM   9338  O22 POPE  148     125.412  48.576  49.022  1.00  0.00           O
ATOM   9339  C22 POPE  148     127.111  49.376  50.552  1.00  0.00           C
ATOM   9342  C3  POPE  148     127.945  45.637  47.792  1.00  0.00           C
ATOM   9345  O31 POPE  148     128.294  45.226  49.132  1.00  0.00           O
ATOM   9346  C31 POPE  148     127.262  44.826  49.852  1.00  0.00           C
ATOM   9347  O32 POPE  148     126.161  44.527  49.422  1.00  0.00           O
ATOM   9348  C32 POPE  148     127.592  44.856  51.332  1.00  0.00           C
ATOM   9351  C23 POPE  148     126.001  49.907  51.482  1.00  0.00           C
ATOM   9354  C24 POPE  148     126.541  50.926  52.492  1.00  0.00           C
ATOM   9357  C25 POPE  148     127.391  50.296  53.602  1.00  0.00           C
ATOM   9360  C26 POPE  148     126.602  49.966  54.872  1.00  0.00           C
ATOM   9363  C27 POPE  148     127.281  48.867  55.692  1.00  0.00           C
ATOM   9366  C28 POPE  148     127.151  49.016  57.222  1.00  0.00           C
ATOM   9369  C29 POPE  148     128.005  50.136  57.752  1.00  0.00           C
ATOM   9371 0C21 POPE  148     127.725  50.847  58.862  1.00  0.00           C
ATOM   9373 1C21 POPE  148     126.552  50.606  59.772  1.00  0.00           C
ATOM   9376 2C21 POPE  148     125.282  51.356  59.322  1.00  0.00           C
ATOM   9379 3C21 POPE  148     125.452  52.886  59.282  1.00  0.00           C
ATOM   9382 4C21 POPE  148     124.132  53.626  59.022  1.00  0.00           C
ATOM   9385 5C21 POPE  148     123.811  53.896  57.532  1.00  0.00           C
ATOM   9388 6C21 POPE  148     123.702  52.656  56.642  1.00  0.00           C
ATOM   9391 7C21 POPE  148     123.092  52.986  55.272  1.00  0.00           C
ATOM   9394 8C21 POPE  148     122.952  51.786  54.332  1.00  0.00           C
ATOM   9398  C33 POPE  148     127.684  43.437  51.932  1.00  0.00           C
ATOM   9401  C34 POPE  148     128.385  43.426  53.292  1.00  0.00           C
ATOM   9404  C35 POPE  148     127.501  43.867  54.472  1.00  0.00           C
ATOM   9407  C36 POPE  148     128.294  43.896  55.782  1.00  0.00           C
ATOM   9410  C37 POPE  148     127.834  44.956  56.782  1.00  0.00           C
ATOM   9413  C38 POPE  148     128.455  44.716  58.152  1.00  0.00           C
ATOM   9416  C39 POPE  148     128.134  45.806  59.192  1.00  0.00           C
ATOM   9419 0C31 POPE  148     128.605  45.376  60.572  1.00  0.00           C
ATOM   9422 1C31 POPE  148     128.425  46.456  61.652  1.00  0.00           C
ATOM   9425 2C31 POPE  148     128.745  45.917  63.052  1.00  0.00           C
ATOM   9428 3C31 POPE  148     130.175  45.386  63.172  1.00  0.00           C
ATOM   9431 4C31 POPE  148     130.455  44.757  64.542  1.00  0.00           C
ATOM   9434 5C31 POPE  148     131.925  44.317  64.682  1.00  0.00           C
ATOM   9437 6C31 POPE  148     132.214  43.466  65.922  1.00  0.00           C
ATOM   9441  NH3 POPE  149      -0.598 120.737  88.582  1.00  0.00           N
ATOM   9445  C12 POPE  149      -0.738 120.697  90.082  1.00  0.00           C
ATOM   9448  C11 POPE  149       0.532 121.206  90.782  1.00  0.00           C
ATOM   9451  P   POPE  149       1.842 123.337  91.432  1.00  0.00           P
ATOM   9452  O13 POPE  149       1.212 124.277  92.412  1.00  0.00           O
ATOM   9453  O14 POPE  149       2.712 122.277  91.972  1.00  0.00           O
ATOM   9454  O11 POPE  149       2.612 124.107  90.282  1.00  0.00           O
ATOM   9455  O12 POPE  149       0.682 122.626  90.582  1.00  0.00           O
ATOM   9456  C1  POPE  149       3.112 123.447  89.112  1.00  0.00           C
ATOM   9459  C2  POPE  149       3.342 124.466  87.942  1.00  0.00           C
ATOM   9461  O21 POPE  149       3.302 123.816  86.652  1.00  0.00           O
ATOM   9462  C21 POPE  149       2.102 123.447  86.232  1.00  0.00           C
ATOM   9463  O22 POPE  149       1.072 123.496  86.892  1.00  0.00           O
ATOM   9464  C22 POPE  149       2.202 122.917  84.802  1.00  0.00           C
ATOM   9467  C3  POPE  149       4.682 125.247  88.102  1.00  0.00           C
ATOM   9470  O31 POPE  149       5.252 125.807  86.892  1.00  0.00           O
ATOM   9471  C31 POPE  149       4.562 126.747  86.262  1.00  0.00           C
ATOM   9472  O32 POPE  149       3.532 127.267  86.652  1.00  0.00           O
ATOM   9473  C32 POPE  149       5.302 127.137  84.972  1.00  0.00           C
ATOM   9476  C23 POPE  149       1.642 123.887  83.732  1.00  0.00           C
ATOM   9479  C24 POPE  149       2.702 124.867  83.232  1.00  0.00           C
ATOM   9482  C25 POPE  149       2.292 125.656  81.982  1.00  0.00           C
ATOM   9485  C26 POPE  149       2.212 124.807  80.702  1.00  0.00           C
ATOM   9488  C27 POPE  149       1.822 125.637  79.462  1.00  0.00           C
ATOM   9491  C28 POPE  149       1.892 124.798  78.172  1.00  0.00           C
ATOM   9494  C29 POPE  149       1.392 125.576  76.982  1.00  0.00           C
ATOM   9496 0C21 POPE  149       2.112 125.956  75.902  1.00  0.00           C
ATOM   9498 1C21 POPE  149       3.562 125.656  75.622  1.00  0.00           C
ATOM   9501 2C21 POPE  149       3.882 125.597  74.112  1.00  0.00           C
ATOM   9504 3C21 POPE  149       3.852 126.976  73.432  1.00  0.00           C
ATOM   9507 4C21 POPE  149       4.072 126.936  71.912  1.00  0.00           C
ATOM   9510 5C21 POPE  149       4.242 128.358  71.352  1.00  0.00           C
ATOM   9513 6C21 POPE  149       4.032 128.486  69.842  1.00  0.00           C
ATOM   9516 7C21 POPE  149       4.362 129.906  69.352  1.00  0.00           C
ATOM   9519 8C21 POPE  149       4.151 130.096  67.842  1.00  0.00           C
ATOM   9523  C33 POPE  149       6.722 127.708  85.242  1.00  0.00           C
ATOM   9526  C34 POPE  149       7.602 127.896  84.002  1.00  0.00           C
ATOM   9529  C35 POPE  149       8.912 128.617  84.342  1.00  0.00           C
ATOM   9532  C36 POPE  149       9.922 128.667  83.182  1.00  0.00           C
ATOM   9535  C37 POPE  149      11.262 129.296  83.592  1.00  0.00           C
ATOM   9538  C38 POPE  149      12.461 128.807  82.762  1.00  0.00           C
ATOM   9541  C39 POPE  149      12.522 129.346  81.322  1.00  0.00           C
ATOM   9544 0C31 POPE  149      13.381 128.438  80.432  1.00  0.00           C
ATOM   9547 1C31 POPE  149      13.962 129.126  79.192  1.00  0.00           C
ATOM   9550 2C31 POPE  149      14.732 128.137  78.322  1.00  0.00           C
ATOM   9553 3C31 POPE  149      15.472 128.807  77.162  1.00  0.00           C
ATOM   9556 4C31 POPE  149      16.002 127.777  76.142  1.00  0.00           C
ATOM   9559 5C31 POPE  149      16.452 128.407  74.812  1.00  0.00           C
ATOM   9562 6C31 POPE  149      15.301 129.027  74.002  1.00  0.00           C
ATOM   9566  NH3 POPE  150     122.922  39.316  86.042  1.00  0.00           N
ATOM   9570  C12 POPE  150     121.952  39.597  87.162  1.00  0.00           C
ATOM   9573  C11 POPE  150     121.451  38.286  87.822  1.00  0.00           C
ATOM   9576  P   POPE  150     123.352  36.396  87.642  1.00  0.00           P
ATOM   9577  O13 POPE  150     124.471  37.086  86.952  1.00  0.00           O
ATOM   9578  O14 POPE  150     123.702  35.276  88.512  1.00  0.00           O
ATOM   9579  O11 POPE  150     122.382  35.896  86.482  1.00  0.00           O
ATOM   9580  O12 POPE  150     122.502  37.507  88.372  1.00  0.00           O
ATOM   9581  C1  POPE  150     122.852  35.007  85.462  1.00  0.00           C
ATOM   9584  C2  POPE  150     123.141  35.776  84.142  1.00  0.00           C
ATOM   9586  O21 POPE  150     122.502  35.097  83.032  1.00  0.00           O
ATOM   9587  C21 POPE  150     121.891  35.917  82.182  1.00  0.00           C
ATOM   9588  O22 POPE  150     121.851  37.126  82.282  1.00  0.00           O
ATOM   9589  C22 POPE  150     121.342  35.126  81.002  1.00  0.00           C
ATOM   9592  C3  POPE  150     124.662  35.926  83.852  1.00  0.00           C
ATOM   9595  O31 POPE  150     124.921  36.636  82.612  1.00  0.00           O
ATOM   9596  C31 POPE  150     124.732  37.956  82.692  1.00  0.00           C
ATOM   9597  O32 POPE  150     124.532  38.586  83.712  1.00  0.00           O
ATOM   9598  C32 POPE  150     124.852  38.556  81.282  1.00  0.00           C
ATOM   9601  C23 POPE  150     120.082  35.776  80.392  1.00  0.00           C
ATOM   9604  C24 POPE  150     119.821  35.286  78.952  1.00  0.00           C
ATOM   9607  C25 POPE  150     118.641  36.006  78.292  1.00  0.00           C
ATOM   9610  C26 POPE  150     119.082  37.336  77.662  1.00  0.00           C
ATOM   9613  C27 POPE  150     117.981  38.406  77.612  1.00  0.00           C
ATOM   9616  C28 POPE  150     118.552  39.746  77.142  1.00  0.00           C
ATOM   9619  C29 POPE  150     117.601  40.907  77.332  1.00  0.00           C
ATOM   9621 0C21 POPE  150     117.192  41.776  76.392  1.00  0.00           C
ATOM   9623 1C21 POPE  150     117.601  41.796  74.932  1.00  0.00           C
ATOM   9626 2C21 POPE  150     118.082  43.186  74.452  1.00  0.00           C
ATOM   9629 3C21 POPE  150     118.501  43.137  72.982  1.00  0.00           C
ATOM   9632 4C21 POPE  150     118.872  44.506  72.382  1.00  0.00           C
ATOM   9635 5C21 POPE  150     117.662  45.266  71.832  1.00  0.00           C
ATOM   9638 6C21 POPE  150     118.062  46.586  71.132  1.00  0.00           C
ATOM   9641 7C21 POPE  150     116.962  47.117  70.212  1.00  0.00           C
ATOM   9644 8C21 POPE  150     117.312  48.437  69.512  1.00  0.00           C
ATOM   9648  C33 POPE  150     123.651  39.437  80.892  1.00  0.00           C
ATOM   9651  C34 POPE  150     123.602  39.746  79.382  1.00  0.00           C
ATOM   9654  C35 POPE  150     123.352  38.496  78.532  1.00  0.00           C
ATOM   9657  C36 POPE  150     122.952  38.836  77.092  1.00  0.00           C
ATOM   9660  C37 POPE  150     122.882  37.597  76.192  1.00  0.00           C
ATOM   9663  C38 POPE  150     122.411  37.886  74.752  1.00  0.00           C
ATOM   9666  C39 POPE  150     123.361  38.826  73.992  1.00  0.00           C
ATOM   9669 0C31 POPE  150     122.942  39.106  72.542  1.00  0.00           C
ATOM   9672 1C31 POPE  150     123.251  37.956  71.582  1.00  0.00           C
ATOM   9675 2C31 POPE  150     123.042  38.336  70.112  1.00  0.00           C
ATOM   9678 3C31 POPE  150     123.431  37.206  69.152  1.00  0.00           C
ATOM   9681 4C31 POPE  150     123.251  37.576  67.672  1.00  0.00           C
ATOM   9684 5C31 POPE  150     123.762  36.476  66.732  1.00  0.00           C
ATOM   9687 6C31 POPE  150     123.612  36.826  65.242  1.00  0.00           C
ATOM   9691  NH3 POPE  151      71.442 111.676  46.452  1.00  0.00           N
ATOM   9695  C12 POPE  151      71.061 111.807  44.992  1.00  0.00           C
ATOM   9698  C11 POPE  151      71.711 113.046  44.382  1.00  0.00           C
ATOM   9701  P   POPE  151      74.192 113.316  45.212  1.00  0.00           P
ATOM   9702  O13 POPE  151      73.982 112.587  46.482  1.00  0.00           O
ATOM   9703  O14 POPE  151      75.531 113.268  44.612  1.00  0.00           O
ATOM   9704  O11 POPE  151      73.762 114.826  45.382  1.00  0.00           O
ATOM   9705  O12 POPE  151      73.111 112.838  44.182  1.00  0.00           O
ATOM   9706  C1  POPE  151      73.382 115.357  46.662  1.00  0.00           C
ATOM   9709  C2  POPE  151      74.482 116.316  47.222  1.00  0.00           C
ATOM   9711  O21 POPE  151      74.931 115.947  48.532  1.00  0.00           O
ATOM   9712  C21 POPE  151      74.012 115.896  49.502  1.00  0.00           C
ATOM   9713  O22 POPE  151      72.841 116.157  49.392  1.00  0.00           O
ATOM   9714  C22 POPE  151      74.681 115.348  50.772  1.00  0.00           C
ATOM   9717  C3  POPE  151      74.052 117.806  47.122  1.00  0.00           C
ATOM   9720  O31 POPE  151      75.082 118.676  47.642  1.00  0.00           O
ATOM   9721  C31 POPE  151      75.812 119.357  46.762  1.00  0.00           C
ATOM   9722  O32 POPE  151      75.732 119.286  45.552  1.00  0.00           O
ATOM   9723  C32 POPE  151      76.651 120.357  47.532  1.00  0.00           C
ATOM   9726  C23 POPE  151      74.522 116.246  52.022  1.00  0.00           C
ATOM   9729  C24 POPE  151      75.041 115.586  53.302  1.00  0.00           C
ATOM   9732  C25 POPE  151      75.291 116.576  54.452  1.00  0.00           C
ATOM   9735  C26 POPE  151      76.001 115.956  55.662  1.00  0.00           C
ATOM   9738  C27 POPE  151      76.751 116.976  56.532  1.00  0.00           C
ATOM   9741  C28 POPE  151      75.872 118.118  57.082  1.00  0.00           C
ATOM   9744  C29 POPE  151      74.712 117.587  57.872  1.00  0.00           C
ATOM   9746 0C21 POPE  151      74.741 117.246  59.172  1.00  0.00           C
ATOM   9748 1C21 POPE  151      75.942 117.326  60.082  1.00  0.00           C
ATOM   9751 2C21 POPE  151      75.851 118.477  61.102  1.00  0.00           C
ATOM   9754 3C21 POPE  151      76.912 118.337  62.202  1.00  0.00           C
ATOM   9757 4C21 POPE  151      76.921 119.497  63.202  1.00  0.00           C
ATOM   9760 5C21 POPE  151      77.912 119.238  64.342  1.00  0.00           C
ATOM   9763 6C21 POPE  151      78.122 120.437  65.272  1.00  0.00           C
ATOM   9766 7C21 POPE  151      78.912 120.057  66.532  1.00  0.00           C
ATOM   9769 8C21 POPE  151      79.192 121.236  67.462  1.00  0.00           C
ATOM   9773  C33 POPE  151      77.992 119.816  48.072  1.00  0.00           C
ATOM   9776  C34 POPE  151      77.901 119.098  49.432  1.00  0.00           C
ATOM   9779  C35 POPE  151      79.302 118.746  49.952  1.00  0.00           C
ATOM   9782  C36 POPE  151      79.351 117.896  51.232  1.00  0.00           C
ATOM   9785  C37 POPE  151      80.822 117.777  51.672  1.00  0.00           C
ATOM   9788  C38 POPE  151      81.221 116.696  52.692  1.00  0.00           C
ATOM   9791  C39 POPE  151      81.672 117.246  54.052  1.00  0.00           C
ATOM   9794 0C31 POPE  151      80.582 117.777  54.992  1.00  0.00           C
ATOM   9797 1C31 POPE  151      81.221 118.326  56.272  1.00  0.00           C
ATOM   9800 2C31 POPE  151      80.221 118.767  57.362  1.00  0.00           C
ATOM   9803 3C31 POPE  151      80.912 119.566  58.472  1.00  0.00           C
ATOM   9806 4C31 POPE  151      79.961 120.026  59.592  1.00  0.00           C
ATOM   9809 5C31 POPE  151      80.552 121.176  60.412  1.00  0.00           C
ATOM   9812 6C31 POPE  151      79.712 121.556  61.632  1.00  0.00           C
ATOM   9816  NH3 POPE  152     120.741  21.476  85.532  1.00  0.00           N
ATOM   9820  C12 POPE  152     121.161  20.226  86.232  1.00  0.00           C
ATOM   9823  C11 POPE  152     122.601  19.866  85.902  1.00  0.00           C
ATOM   9826  P   POPE  152     123.412  17.406  85.282  1.00  0.00           P
ATOM   9827  O13 POPE  152     124.221  16.626  86.232  1.00  0.00           O
ATOM   9828  O14 POPE  152     122.341  16.666  84.562  1.00  0.00           O
ATOM   9829  O11 POPE  152     124.351  18.176  84.272  1.00  0.00           O
ATOM   9830  O12 POPE  152     122.751  18.496  86.202  1.00  0.00           O
ATOM   9831  C1  POPE  152     124.622  17.626  82.972  1.00  0.00           C
ATOM   9834  C2  POPE  152     123.602  18.166  81.942  1.00  0.00           C
ATOM   9836  O21 POPE  152     123.882  17.786  80.582  1.00  0.00           O
ATOM   9837  C21 POPE  152     123.832  16.526  80.252  1.00  0.00           C
ATOM   9838  O22 POPE  152     123.622  15.576  80.982  1.00  0.00           O
ATOM   9839  C22 POPE  152     124.091  16.446  78.742  1.00  0.00           C
ATOM   9842  C3  POPE  152     123.612  19.716  81.952  1.00  0.00           C
ATOM   9845  O31 POPE  152     122.442  20.216  81.292  1.00  0.00           O
ATOM   9846  C31 POPE  152     121.611  20.966  81.982  1.00  0.00           C
ATOM   9847  O32 POPE  152     121.821  21.437  83.092  1.00  0.00           O
ATOM   9848  C32 POPE  152     120.372  21.286  81.162  1.00  0.00           C
ATOM   9851  C23 POPE  152     123.931  15.026  78.162  1.00  0.00           C
ATOM   9854  C24 POPE  152     124.622  14.916  76.802  1.00  0.00           C
ATOM   9857  C25 POPE  152     124.211  13.666  76.032  1.00  0.00           C
ATOM   9860  C26 POPE  152     124.971  12.406  76.452  1.00  0.00           C
ATOM   9863  C27 POPE  152     124.111  11.166  76.212  1.00  0.00           C
ATOM   9866  C28 POPE  152     124.921   9.866  76.172  1.00  0.00           C
ATOM   9869  C29 POPE  152     123.991   8.756  75.772  1.00  0.00           C
ATOM   9871 0C21 POPE  152     123.602   8.516  74.512  1.00  0.00           C
ATOM   9873 1C21 POPE  152     124.041   9.296  73.292  1.00  0.00           C
ATOM   9876 2C21 POPE  152     125.232   8.656  72.552  1.00  0.00           C
ATOM   9879 3C21 POPE  152     125.811   9.666  71.552  1.00  0.00           C
ATOM   9882 4C21 POPE  152     127.001   9.176  70.722  1.00  0.00           C
ATOM   9885 5C21 POPE  152     126.582   8.396  69.462  1.00  0.00           C
ATOM   9888 6C21 POPE  152     127.735   8.276  68.452  1.00  0.00           C
ATOM   9891 7C21 POPE  152     127.302   7.606  67.142  1.00  0.00           C
ATOM   9894 8C21 POPE  152     128.475   7.226  66.222  1.00  0.00           C
ATOM   9898  C33 POPE  152     119.732  20.066  80.462  1.00  0.00           C
ATOM   9901  C34 POPE  152     118.991  20.486  79.182  1.00  0.00           C
ATOM   9904  C35 POPE  152     119.961  20.766  78.032  1.00  0.00           C
ATOM   9907  C36 POPE  152     119.272  21.437  76.832  1.00  0.00           C
ATOM   9910  C37 POPE  152     119.751  20.837  75.512  1.00  0.00           C
ATOM   9913  C38 POPE  152     119.421  21.726  74.302  1.00  0.00           C
ATOM   9916  C39 POPE  152     120.022  21.146  73.022  1.00  0.00           C
ATOM   9919 0C31 POPE  152     120.471  22.216  72.022  1.00  0.00           C
ATOM   9922 1C31 POPE  152     121.541  21.676  71.062  1.00  0.00           C
ATOM   9925 2C31 POPE  152     122.122  22.746  70.122  1.00  0.00           C
ATOM   9928 3C31 POPE  152     122.981  23.836  70.792  1.00  0.00           C
ATOM   9931 4C31 POPE  152     124.272  23.326  71.442  1.00  0.00           C
ATOM   9934 5C31 POPE  152     125.241  24.476  71.742  1.00  0.00           C
ATOM   9937 6C31 POPE  152     126.492  24.056  72.512  1.00  0.00           C
ATOM   9941  NH3 POPE  153     127.212  55.426  86.522  1.00  0.00           N
ATOM   9945  C12 POPE  153     127.744  54.026  86.422  1.00  0.00           C
ATOM   9948  C11 POPE  153     127.471  53.256  87.722  1.00  0.00           C
ATOM   9951  P   POPE  153     127.622  50.867  88.682  1.00  0.00           P
ATOM   9952  O13 POPE  153     128.695  51.066  89.672  1.00  0.00           O
ATOM   9953  O14 POPE  153     126.221  50.956  89.142  1.00  0.00           O
ATOM   9954  O11 POPE  153     127.785  49.476  87.972  1.00  0.00           O
ATOM   9955  O12 POPE  153     127.834  51.896  87.492  1.00  0.00           O
ATOM   9956  C1  POPE  153     128.524  49.236  86.782  1.00  0.00           C
ATOM   9959  C2  POPE  153     127.645  48.966  85.522  1.00  0.00           C
ATOM   9961  O21 POPE  153     128.335  49.527  84.382  1.00  0.00           O
ATOM   9962  C21 POPE  153     128.374  48.766  83.302  1.00  0.00           C
ATOM   9963  O22 POPE  153     127.874  47.656  83.192  1.00  0.00           O
ATOM   9964  C22 POPE  153     129.235  49.426  82.232  1.00  0.00           C
ATOM   9967  C3  POPE  153     126.221  49.566  85.622  1.00  0.00           C
ATOM   9970  O31 POPE  153     125.302  49.026  84.642  1.00  0.00           O
ATOM   9971  C31 POPE  153     125.022  49.816  83.622  1.00  0.00           C
ATOM   9972  O32 POPE  153     125.671  50.786  83.262  1.00  0.00           O
ATOM   9973  C32 POPE  153     123.682  49.406  83.022  1.00  0.00           C
ATOM   9976  C23 POPE  153     128.455  49.687  80.922  1.00  0.00           C
ATOM   9979  C24 POPE  153     128.365  48.446  80.032  1.00  0.00           C
ATOM   9982  C25 POPE  153     127.744  48.786  78.672  1.00  0.00           C
ATOM   9985  C26 POPE  153     127.725  47.606  77.712  1.00  0.00           C
ATOM   9988  C27 POPE  153     127.141  47.956  76.332  1.00  0.00           C
ATOM   9991  C28 POPE  153     126.852  46.726  75.462  1.00  0.00           C
ATOM   9994  C29 POPE  153     128.095  45.907  75.212  1.00  0.00           C
ATOM   9996 0C21 POPE  153     128.824  45.886  74.082  1.00  0.00           C
ATOM   9998 1C21 POPE  153     128.555  46.736  72.872  1.00  0.00           C
ATOM  10001 2C21 POPE  153     129.834  47.017  72.052  1.00  0.00           C
ATOM  10004 3C21 POPE  153     130.365  45.777  71.302  1.00  0.00           C
ATOM  10007 4C21 POPE  153     131.505  46.117  70.332  1.00  0.00           C
ATOM  10010 5C21 POPE  153     132.825  46.456  71.042  1.00  0.00           C
ATOM  10013 6C21 POPE  153     133.874  47.046  70.092  1.00  0.00           C
ATOM  10016 7C21 POPE  153     135.235  47.216  70.762  1.00  0.00           C
ATOM  10019 8C21 POPE  153     136.255  47.986  69.922  1.00  0.00           C
ATOM  10023  C33 POPE  153     123.682  49.406  81.482  1.00  0.00           C
ATOM  10026  C34 POPE  153     124.231  48.106  80.872  1.00  0.00           C
ATOM  10029  C35 POPE  153     123.412  47.626  79.672  1.00  0.00           C
ATOM  10032  C36 POPE  153     123.482  48.556  78.452  1.00  0.00           C
ATOM  10035  C37 POPE  153     122.162  48.566  77.672  1.00  0.00           C
ATOM  10038  C38 POPE  153     122.212  49.417  76.392  1.00  0.00           C
ATOM  10041  C39 POPE  153     122.912  48.706  75.222  1.00  0.00           C
ATOM  10044 0C31 POPE  153     122.721  49.447  73.892  1.00  0.00           C
ATOM  10047 1C31 POPE  153     123.291  48.676  72.692  1.00  0.00           C
ATOM  10050 2C31 POPE  153     123.111  49.426  71.372  1.00  0.00           C
ATOM  10053 3C31 POPE  153     123.251  48.547  70.122  1.00  0.00           C
ATOM  10056 4C31 POPE  153     122.061  47.606  69.912  1.00  0.00           C
ATOM  10059 5C31 POPE  153     122.082  46.917  68.532  1.00  0.00           C
ATOM  10062 6C31 POPE  153     120.832  46.086  68.242  1.00  0.00           C
ATOM  10066  NH3 POPE  154      93.801  37.216  44.512  1.00  0.00           N
ATOM  10070  C12 POPE  154      94.442  38.506  44.082  1.00  0.00           C
ATOM  10073  C11 POPE  154      93.482  39.686  44.322  1.00  0.00           C
ATOM  10076  P   POPE  154      95.101  41.688  44.862  1.00  0.00           P
ATOM  10077  O13 POPE  154      96.401  41.796  44.182  1.00  0.00           O
ATOM  10078  O14 POPE  154      94.432  42.938  45.302  1.00  0.00           O
ATOM  10079  O11 POPE  154      95.262  40.796  46.162  1.00  0.00           O
ATOM  10080  O12 POPE  154      94.102  40.907  43.932  1.00  0.00           O
ATOM  10081  C1  POPE  154      96.202  41.266  47.152  1.00  0.00           C
ATOM  10084  C2  POPE  154      95.512  41.566  48.512  1.00  0.00           C
ATOM  10086  O21 POPE  154      95.111  40.316  49.112  1.00  0.00           O
ATOM  10087  C21 POPE  154      95.382  40.246  50.402  1.00  0.00           C
ATOM  10088  O22 POPE  154      96.151  40.966  51.022  1.00  0.00           O
ATOM  10089  C22 POPE  154      94.491  39.196  51.062  1.00  0.00           C
ATOM  10092  C3  POPE  154      94.281  42.516  48.442  1.00  0.00           C
ATOM  10095  O31 POPE  154      93.682  42.656  49.742  1.00  0.00           O
ATOM  10096  C31 POPE  154      92.531  43.316  49.812  1.00  0.00           C
ATOM  10097  O32 POPE  154      91.991  43.886  48.882  1.00  0.00           O
ATOM  10098  C32 POPE  154      92.052  43.197  51.262  1.00  0.00           C
ATOM  10101  C23 POPE  154      94.532  39.367  52.592  1.00  0.00           C
ATOM  10104  C24 POPE  154      93.682  38.396  53.402  1.00  0.00           C
ATOM  10107  C25 POPE  154      93.682  38.806  54.892  1.00  0.00           C
ATOM  10110  C26 POPE  154      93.052  37.757  55.802  1.00  0.00           C
ATOM  10113  C27 POPE  154      92.861  38.246  57.242  1.00  0.00           C
ATOM  10116  C28 POPE  154      92.452  37.106  58.202  1.00  0.00           C
ATOM  10119  C29 POPE  154      92.102  37.636  59.562  1.00  0.00           C
ATOM  10121 0C21 POPE  154      91.692  36.886  60.602  1.00  0.00           C
ATOM  10123 1C21 POPE  154      91.552  35.386  60.622  1.00  0.00           C
ATOM  10126 2C21 POPE  154      92.502  34.766  61.672  1.00  0.00           C
ATOM  10129 3C21 POPE  154      93.982  35.116  61.422  1.00  0.00           C
ATOM  10132 4C21 POPE  154      94.952  34.326  62.312  1.00  0.00           C
ATOM  10135 5C21 POPE  154      94.681  34.456  63.822  1.00  0.00           C
ATOM  10138 6C21 POPE  154      95.782  33.786  64.662  1.00  0.00           C
ATOM  10141 7C21 POPE  154      95.582  33.896  66.172  1.00  0.00           C
ATOM  10144 8C21 POPE  154      96.851  33.576  66.962  1.00  0.00           C
ATOM  10148  C33 POPE  154      90.582  43.597  51.552  1.00  0.00           C
ATOM  10151  C34 POPE  154      90.171  43.176  52.982  1.00  0.00           C
ATOM  10154  C35 POPE  154      88.702  43.486  53.292  1.00  0.00           C
ATOM  10157  C36 POPE  154      88.251  43.137  54.722  1.00  0.00           C
ATOM  10160  C37 POPE  154      86.781  43.527  54.952  1.00  0.00           C
ATOM  10163  C38 POPE  154      86.322  43.417  56.412  1.00  0.00           C
ATOM  10166  C39 POPE  154      85.992  41.986  56.862  1.00  0.00           C
ATOM  10169 0C31 POPE  154      85.861  41.917  58.382  1.00  0.00           C
ATOM  10172 1C31 POPE  154      85.241  40.636  58.962  1.00  0.00           C
ATOM  10175 2C31 POPE  154      85.272  40.726  60.482  1.00  0.00           C
ATOM  10178 3C31 POPE  154      84.181  39.937  61.222  1.00  0.00           C
ATOM  10181 4C31 POPE  154      84.132  40.386  62.682  1.00  0.00           C
ATOM  10184 5C31 POPE  154      83.052  39.696  63.492  1.00  0.00           C
ATOM  10187 6C31 POPE  154      82.872  40.276  64.902  1.00  0.00           C
ATOM  10191  NH3 POPE  155      90.002  12.916  44.362  1.00  0.00           N
ATOM  10195  C12 POPE  155      90.452  14.326  44.092  1.00  0.00           C
ATOM  10198  C11 POPE  155      89.732  15.336  44.982  1.00  0.00           C
ATOM  10201  P   POPE  155      89.342  17.896  45.092  1.00  0.00           P
ATOM  10202  O13 POPE  155      90.272  18.996  45.382  1.00  0.00           O
ATOM  10203  O14 POPE  155      88.332  18.166  44.052  1.00  0.00           O
ATOM  10204  O11 POPE  155      88.591  17.436  46.392  1.00  0.00           O
ATOM  10205  O12 POPE  155      90.171  16.636  44.642  1.00  0.00           O
ATOM  10206  C1  POPE  155      87.201  17.826  46.502  1.00  0.00           C
ATOM  10209  C2  POPE  155      86.491  17.066  47.632  1.00  0.00           C
ATOM  10211  O21 POPE  155      87.131  17.356  48.882  1.00  0.00           O
ATOM  10212  C21 POPE  155      86.372  17.316  49.942  1.00  0.00           C
ATOM  10213  O22 POPE  155      85.151  17.356  49.952  1.00  0.00           O
ATOM  10214  C22 POPE  155      87.312  17.166  51.132  1.00  0.00           C
ATOM  10217  C3  POPE  155      86.541  15.536  47.382  1.00  0.00           C
ATOM  10220  O31 POPE  155      85.962  14.806  48.482  1.00  0.00           O
ATOM  10221  C31 POPE  155      86.742  13.906  49.062  1.00  0.00           C
ATOM  10222  O32 POPE  155      87.872  13.606  48.742  1.00  0.00           O
ATOM  10223  C32 POPE  155      86.031  13.316  50.262  1.00  0.00           C
ATOM  10226  C23 POPE  155      86.591  17.166  52.482  1.00  0.00           C
ATOM  10229  C24 POPE  155      87.561  16.916  53.642  1.00  0.00           C
ATOM  10232  C25 POPE  155      86.912  17.246  54.982  1.00  0.00           C
ATOM  10235  C26 POPE  155      87.891  17.436  56.142  1.00  0.00           C
ATOM  10238  C27 POPE  155      87.321  18.446  57.162  1.00  0.00           C
ATOM  10241  C28 POPE  155      88.092  18.546  58.482  1.00  0.00           C
ATOM  10244  C29 POPE  155      87.961  17.276  59.292  1.00  0.00           C
ATOM  10246 0C21 POPE  155      87.172  17.076  60.362  1.00  0.00           C
ATOM  10248 1C21 POPE  155      86.252  18.066  61.022  1.00  0.00           C
ATOM  10251 2C21 POPE  155      86.311  17.986  62.562  1.00  0.00           C
ATOM  10254 3C21 POPE  155      87.592  18.576  63.182  1.00  0.00           C
ATOM  10257 4C21 POPE  155      87.651  18.346  64.702  1.00  0.00           C
ATOM  10260 5C21 POPE  155      88.921  18.876  65.382  1.00  0.00           C
ATOM  10263 6C21 POPE  155      88.942  20.406  65.512  1.00  0.00           C
ATOM  10266 7C21 POPE  155      90.241  20.926  66.142  1.00  0.00           C
ATOM  10269 8C21 POPE  155      90.332  22.446  66.152  1.00  0.00           C
ATOM  10273  C33 POPE  155      86.851  13.426  51.562  1.00  0.00           C
ATOM  10276  C34 POPE  155      86.311  12.546  52.702  1.00  0.00           C
ATOM  10279  C35 POPE  155      84.812  12.736  52.992  1.00  0.00           C
ATOM  10282  C36 POPE  155      84.541  13.896  53.962  1.00  0.00           C
ATOM  10285  C37 POPE  155      83.052  14.026  54.312  1.00  0.00           C
ATOM  10288  C38 POPE  155      82.772  15.006  55.462  1.00  0.00           C
ATOM  10291  C39 POPE  155      83.482  14.576  56.752  1.00  0.00           C
ATOM  10294 0C31 POPE  155      82.891  15.186  58.032  1.00  0.00           C
ATOM  10297 1C31 POPE  155      83.482  14.506  59.272  1.00  0.00           C
ATOM  10300 2C31 POPE  155      82.811  14.936  60.582  1.00  0.00           C
ATOM  10303 3C31 POPE  155      83.101  13.936  61.712  1.00  0.00           C
ATOM  10306 4C31 POPE  155      82.481  14.366  63.042  1.00  0.00           C
ATOM  10309 5C31 POPE  155      82.572  13.276  64.122  1.00  0.00           C
ATOM  10312 6C31 POPE  155      82.022  13.736  65.472  1.00  0.00           C
ATOM  10316  NH3 POPE  156      53.041 110.266  42.472  1.00  0.00           N
ATOM  10320  C12 POPE  156      53.582 111.507  43.112  1.00  0.00           C
ATOM  10323  C11 POPE  156      52.692 112.708  42.812  1.00  0.00           C
ATOM  10326  P   POPE  156      50.082 112.698  42.552  1.00  0.00           P
ATOM  10327  O13 POPE  156      50.152 114.016  41.892  1.00  0.00           O
ATOM  10328  O14 POPE  156      49.821 111.477  41.752  1.00  0.00           O
ATOM  10329  O11 POPE  156      49.061 112.857  43.742  1.00  0.00           O
ATOM  10330  O12 POPE  156      51.402 112.517  43.392  1.00  0.00           O
ATOM  10331  C1  POPE  156      49.082 111.966  44.862  1.00  0.00           C
ATOM  10334  C2  POPE  156      49.481 112.657  46.202  1.00  0.00           C
ATOM  10336  O21 POPE  156      50.071 111.667  47.082  1.00  0.00           O
ATOM  10337  C21 POPE  156      50.952 112.167  47.952  1.00  0.00           C
ATOM  10338  O22 POPE  156      51.361 113.316  47.952  1.00  0.00           O
ATOM  10339  C22 POPE  156      51.402 111.127  48.962  1.00  0.00           C
ATOM  10342  C3  POPE  156      48.231 113.286  46.892  1.00  0.00           C
ATOM  10345  O31 POPE  156      48.512 113.916  48.162  1.00  0.00           O
ATOM  10346  C31 POPE  156      49.042 115.126  48.082  1.00  0.00           C
ATOM  10347  O32 POPE  156      49.242 115.726  47.032  1.00  0.00           O
ATOM  10348  C32 POPE  156      49.332 115.676  49.482  1.00  0.00           C
ATOM  10351  C23 POPE  156      52.151 111.786  50.162  1.00  0.00           C
ATOM  10354  C24 POPE  156      52.641 110.747  51.162  1.00  0.00           C
ATOM  10357  C25 POPE  156      53.072 111.267  52.542  1.00  0.00           C
ATOM  10360  C26 POPE  156      54.392 112.048  52.522  1.00  0.00           C
ATOM  10363  C27 POPE  156      55.192 111.936  53.832  1.00  0.00           C
ATOM  10366  C28 POPE  156      56.082 113.176  54.042  1.00  0.00           C
ATOM  10369  C29 POPE  156      57.151 112.988  55.082  1.00  0.00           C
ATOM  10371 0C21 POPE  156      57.162 113.527  56.302  1.00  0.00           C
ATOM  10373 1C21 POPE  156      56.071 114.396  56.872  1.00  0.00           C
ATOM  10376 2C21 POPE  156      56.311 114.786  58.342  1.00  0.00           C
ATOM  10379 3C21 POPE  156      56.162 113.646  59.362  1.00  0.00           C
ATOM  10382 4C21 POPE  156      56.361 114.156  60.802  1.00  0.00           C
ATOM  10385 5C21 POPE  156      55.812 113.226  61.892  1.00  0.00           C
ATOM  10388 6C21 POPE  156      56.482 111.847  61.932  1.00  0.00           C
ATOM  10391 7C21 POPE  156      56.162 111.117  63.242  1.00  0.00           C
ATOM  10394 8C21 POPE  156      56.812 109.736  63.322  1.00  0.00           C
ATOM  10398  C33 POPE  156      48.371 116.816  49.902  1.00  0.00           C
ATOM  10401  C34 POPE  156      47.552 116.507  51.162  1.00  0.00           C
ATOM  10404  C35 POPE  156      48.231 116.917  52.472  1.00  0.00           C
ATOM  10407  C36 POPE  156      47.321 116.717  53.692  1.00  0.00           C
ATOM  10410  C37 POPE  156      47.841 117.438  54.952  1.00  0.00           C
ATOM  10413  C38 POPE  156      47.321 116.826  56.272  1.00  0.00           C
ATOM  10416  C39 POPE  156      45.801 116.896  56.442  1.00  0.00           C
ATOM  10419 0C31 POPE  156      45.262 115.816  57.382  1.00  0.00           C
ATOM  10422 1C31 POPE  156      45.712 115.947  58.852  1.00  0.00           C
ATOM  10425 2C31 POPE  156      45.482 114.658  59.662  1.00  0.00           C
ATOM  10428 3C31 POPE  156      44.061 114.076  59.592  1.00  0.00           C
ATOM  10431 4C31 POPE  156      43.002 114.896  60.332  1.00  0.00           C
ATOM  10434 5C31 POPE  156      41.612 114.266  60.192  1.00  0.00           C
ATOM  10437 6C31 POPE  156      40.651 114.688  61.302  1.00  0.00           C
ATOM  10441  NH3 POPE  157     111.192  77.298  46.882  1.00  0.00           N
ATOM  10445  C12 POPE  157     111.122  78.516  45.992  1.00  0.00           C
ATOM  10448  C11 POPE  157     112.162  78.556  44.842  1.00  0.00           C
ATOM  10451  P   POPE  157     114.421  77.526  45.632  1.00  0.00           P
ATOM  10452  O13 POPE  157     113.991  76.396  44.802  1.00  0.00           O
ATOM  10453  O14 POPE  157     115.852  77.907  45.522  1.00  0.00           O
ATOM  10454  O11 POPE  157     114.012  77.286  47.172  1.00  0.00           O
ATOM  10455  O12 POPE  157     113.501  78.776  45.302  1.00  0.00           O
ATOM  10456  C1  POPE  157     115.031  77.666  48.122  1.00  0.00           C
ATOM  10459  C2  POPE  157     114.611  77.526  49.632  1.00  0.00           C
ATOM  10461  O21 POPE  157     114.802  78.757  50.372  1.00  0.00           O
ATOM  10462  C21 POPE  157     116.031  79.267  50.402  1.00  0.00           C
ATOM  10463  O22 POPE  157     117.001  78.816  49.802  1.00  0.00           O
ATOM  10464  C22 POPE  157     116.082  80.536  51.232  1.00  0.00           C
ATOM  10467  C3  POPE  157     115.302  76.316  50.342  1.00  0.00           C
ATOM  10470  O31 POPE  157     114.762  76.106  51.662  1.00  0.00           O
ATOM  10471  C31 POPE  157     115.531  76.368  52.712  1.00  0.00           C
ATOM  10472  O32 POPE  157     116.702  76.727  52.692  1.00  0.00           O
ATOM  10473  C32 POPE  157     114.732  76.206  54.002  1.00  0.00           C
ATOM  10476  C23 POPE  157     117.522  81.096  51.282  1.00  0.00           C
ATOM  10479  C24 POPE  157     118.431  80.376  52.282  1.00  0.00           C
ATOM  10482  C25 POPE  157     118.232  80.856  53.722  1.00  0.00           C
ATOM  10485  C26 POPE  157     117.622  79.777  54.632  1.00  0.00           C
ATOM  10488  C27 POPE  157     117.251  80.297  56.032  1.00  0.00           C
ATOM  10491  C28 POPE  157     118.462  80.837  56.832  1.00  0.00           C
ATOM  10494  C29 POPE  157     118.031  81.297  58.202  1.00  0.00           C
ATOM  10496 0C21 POPE  157     118.752  81.176  59.332  1.00  0.00           C
ATOM  10498 1C21 POPE  157     120.151  80.637  59.452  1.00  0.00           C
ATOM  10501 2C21 POPE  157     120.212  79.246  60.112  1.00  0.00           C
ATOM  10504 3C21 POPE  157     119.592  78.136  59.252  1.00  0.00           C
ATOM  10507 4C21 POPE  157     120.031  76.727  59.662  1.00  0.00           C
ATOM  10510 5C21 POPE  157     119.582  76.326  61.072  1.00  0.00           C
ATOM  10513 6C21 POPE  157     119.971  74.886  61.412  1.00  0.00           C
ATOM  10516 7C21 POPE  157     119.432  74.426  62.772  1.00  0.00           C
ATOM  10519 8C21 POPE  157     119.751  72.966  63.062  1.00  0.00           C
ATOM  10523  C33 POPE  157     114.841  74.798  54.632  1.00  0.00           C
ATOM  10526  C34 POPE  157     113.971  74.666  55.902  1.00  0.00           C
ATOM  10529  C35 POPE  157     114.482  75.486  57.102  1.00  0.00           C
ATOM  10532  C36 POPE  157     113.391  76.316  57.792  1.00  0.00           C
ATOM  10535  C37 POPE  157     113.882  77.176  58.972  1.00  0.00           C
ATOM  10538  C38 POPE  157     114.162  76.368  60.252  1.00  0.00           C
ATOM  10541  C39 POPE  157     114.192  77.227  61.532  1.00  0.00           C
ATOM  10544 0C31 POPE  157     115.522  77.938  61.782  1.00  0.00           C
ATOM  10547 1C31 POPE  157     115.512  78.746  63.082  1.00  0.00           C
ATOM  10550 2C31 POPE  157     116.861  79.396  63.392  1.00  0.00           C
ATOM  10553 3C31 POPE  157     116.901  80.156  64.732  1.00  0.00           C
ATOM  10556 4C31 POPE  157     115.912  81.327  64.812  1.00  0.00           C
ATOM  10559 5C31 POPE  157     116.102  82.188  66.072  1.00  0.00           C
ATOM  10562 6C31 POPE  157     115.251  83.456  66.042  1.00  0.00           C
ATOM  10566  NH3 POPE  158     120.542  24.776  43.392  1.00  0.00           N
ATOM  10570  C12 POPE  158     119.622  25.876  42.922  1.00  0.00           C
ATOM  10573  C11 POPE  158     120.262  26.706  41.792  1.00  0.00           C
ATOM  10576  P   POPE  158     122.622  27.456  42.682  1.00  0.00           P
ATOM  10577  O13 POPE  158     123.052  26.256  41.952  1.00  0.00           O
ATOM  10578  O14 POPE  158     123.462  28.676  42.622  1.00  0.00           O
ATOM  10579  O11 POPE  158     122.452  27.016  44.172  1.00  0.00           O
ATOM  10580  O12 POPE  158     121.132  27.746  42.262  1.00  0.00           O
ATOM  10581  C1  POPE  158     123.622  26.626  44.912  1.00  0.00           C
ATOM  10584  C2  POPE  158     123.212  25.766  46.132  1.00  0.00           C
ATOM  10586  O21 POPE  158     122.802  26.606  47.222  1.00  0.00           O
ATOM  10587  C21 POPE  158     121.561  27.076  47.102  1.00  0.00           C
ATOM  10588  O22 POPE  158     120.761  26.786  46.232  1.00  0.00           O
ATOM  10589  C22 POPE  158     121.311  28.026  48.292  1.00  0.00           C
ATOM  10592  C3  POPE  158     124.361  24.826  46.602  1.00  0.00           C
ATOM  10595  O31 POPE  158     123.822  23.596  47.152  1.00  0.00           O
ATOM  10596  C31 POPE  158     123.391  22.736  46.232  1.00  0.00           C
ATOM  10597  O32 POPE  158     123.571  22.866  45.022  1.00  0.00           O
ATOM  10598  C32 POPE  158     122.551  21.606  46.842  1.00  0.00           C
ATOM  10601  C23 POPE  158     119.832  28.136  48.732  1.00  0.00           C
ATOM  10604  C24 POPE  158     119.192  26.806  49.182  1.00  0.00           C
ATOM  10607  C25 POPE  158     119.751  26.146  50.462  1.00  0.00           C
ATOM  10610  C26 POPE  158     119.192  24.726  50.612  1.00  0.00           C
ATOM  10613  C27 POPE  158     119.862  23.816  51.662  1.00  0.00           C
ATOM  10616  C28 POPE  158     119.321  22.366  51.632  1.00  0.00           C
ATOM  10619  C29 POPE  158     119.911  21.497  52.722  1.00  0.00           C
ATOM  10621 0C21 POPE  158     119.732  20.166  52.852  1.00  0.00           C
ATOM  10623 1C21 POPE  158     118.901  19.256  51.982  1.00  0.00           C
ATOM  10626 2C21 POPE  158     118.702  17.856  52.592  1.00  0.00           C
ATOM  10629 3C21 POPE  158     117.741  17.776  53.802  1.00  0.00           C
ATOM  10632 4C21 POPE  158     117.741  16.366  54.422  1.00  0.00           C
ATOM  10635 5C21 POPE  158     116.832  16.176  55.652  1.00  0.00           C
ATOM  10638 6C21 POPE  158     115.352  15.926  55.302  1.00  0.00           C
ATOM  10641 7C21 POPE  158     114.482  15.556  56.522  1.00  0.00           C
ATOM  10644 8C21 POPE  158     113.001  15.396  56.182  1.00  0.00           C
ATOM  10648  C33 POPE  158     123.261  20.756  47.912  1.00  0.00           C
ATOM  10651  C34 POPE  158     122.262  19.926  48.712  1.00  0.00           C
ATOM  10654  C35 POPE  158     122.841  18.656  49.372  1.00  0.00           C
ATOM  10657  C36 POPE  158     123.162  17.546  48.362  1.00  0.00           C
ATOM  10660  C37 POPE  158     123.232  16.146  48.992  1.00  0.00           C
ATOM  10663  C38 POPE  158     122.931  14.986  48.012  1.00  0.00           C
ATOM  10666  C39 POPE  158     121.482  14.886  47.512  1.00  0.00           C
ATOM  10669 0C31 POPE  158     120.461  14.616  48.632  1.00  0.00           C
ATOM  10672 1C31 POPE  158     119.012  14.616  48.132  1.00  0.00           C
ATOM  10675 2C31 POPE  158     117.981  14.636  49.272  1.00  0.00           C
ATOM  10678 3C31 POPE  158     116.692  13.906  48.892  1.00  0.00           C
ATOM  10681 4C31 POPE  158     115.552  14.176  49.872  1.00  0.00           C
ATOM  10684 5C31 POPE  158     114.281  13.356  49.572  1.00  0.00           C
ATOM  10687 6C31 POPE  158     113.031  13.856  50.302  1.00  0.00           C
ATOM  10691  NH3 POPE  159      73.162  18.586  90.622  1.00  0.00           N
ATOM  10695  C12 POPE  159      73.671  19.936  90.222  1.00  0.00           C
ATOM  10698  C11 POPE  159      72.692  20.626  89.272  1.00  0.00           C
ATOM  10701  P   POPE  159      70.151  20.416  89.822  1.00  0.00           P
ATOM  10702  O13 POPE  159      70.332  19.026  90.292  1.00  0.00           O
ATOM  10703  O14 POPE  159      69.102  21.206  90.502  1.00  0.00           O
ATOM  10704  O11 POPE  159      69.872  20.446  88.242  1.00  0.00           O
ATOM  10705  O12 POPE  159      71.541  21.116  89.972  1.00  0.00           O
ATOM  10706  C1  POPE  159      70.151  21.656  87.482  1.00  0.00           C
ATOM  10709  C2  POPE  159      69.791  21.476  85.972  1.00  0.00           C
ATOM  10711  O21 POPE  159      70.242  22.516  85.092  1.00  0.00           O
ATOM  10712  C21 POPE  159      71.522  22.566  84.832  1.00  0.00           C
ATOM  10713  O22 POPE  159      72.412  22.866  85.622  1.00  0.00           O
ATOM  10714  C22 POPE  159      71.762  22.176  83.382  1.00  0.00           C
ATOM  10717  C3  POPE  159      68.262  21.426  85.762  1.00  0.00           C
ATOM  10720  O31 POPE  159      67.912  21.286  84.362  1.00  0.00           O
ATOM  10721  C31 POPE  159      67.401  22.276  83.592  1.00  0.00           C
ATOM  10722  O32 POPE  159      67.311  22.196  82.382  1.00  0.00           O
ATOM  10723  C32 POPE  159      66.832  23.446  84.412  1.00  0.00           C
ATOM  10726  C23 POPE  159      71.372  23.276  82.382  1.00  0.00           C
ATOM  10729  C24 POPE  159      72.492  23.576  81.372  1.00  0.00           C
ATOM  10732  C25 POPE  159      72.841  22.486  80.352  1.00  0.00           C
ATOM  10735  C26 POPE  159      74.162  22.806  79.622  1.00  0.00           C
ATOM  10738  C27 POPE  159      74.541  21.816  78.522  1.00  0.00           C
ATOM  10741  C28 POPE  159      75.982  22.026  78.022  1.00  0.00           C
ATOM  10744  C29 POPE  159      76.422  21.156  76.882  1.00  0.00           C
ATOM  10746 0C21 POPE  159      76.321  21.486  75.582  1.00  0.00           C
ATOM  10748 1C21 POPE  159      75.611  22.696  75.032  1.00  0.00           C
ATOM  10751 2C21 POPE  159      74.662  22.336  73.872  1.00  0.00           C
ATOM  10754 3C21 POPE  159      73.772  21.126  74.172  1.00  0.00           C
ATOM  10757 4C21 POPE  159      72.412  21.146  73.482  1.00  0.00           C
ATOM  10760 5C21 POPE  159      72.482  21.476  71.982  1.00  0.00           C
ATOM  10763 6C21 POPE  159      71.131  21.226  71.292  1.00  0.00           C
ATOM  10766 7C21 POPE  159      71.102  21.726  69.852  1.00  0.00           C
ATOM  10769 8C21 POPE  159      69.842  21.316  69.092  1.00  0.00           C
ATOM  10773  C33 POPE  159      66.041  24.506  83.592  1.00  0.00           C
ATOM  10776  C34 POPE  159      66.921  25.686  83.132  1.00  0.00           C
ATOM  10779  C35 POPE  159      66.122  26.756  82.372  1.00  0.00           C
ATOM  10782  C36 POPE  159      65.882  26.396  80.892  1.00  0.00           C
ATOM  10785  C37 POPE  159      64.912  27.356  80.192  1.00  0.00           C
ATOM  10788  C38 POPE  159      64.881  27.236  78.662  1.00  0.00           C
ATOM  10791  C39 POPE  159      64.681  25.806  78.142  1.00  0.00           C
ATOM  10794 0C31 POPE  159      64.721  25.666  76.602  1.00  0.00           C
ATOM  10797 1C31 POPE  159      63.631  26.466  75.872  1.00  0.00           C
ATOM  10800 2C31 POPE  159      63.662  26.286  74.342  1.00  0.00           C
ATOM  10803 3C31 POPE  159      63.291  24.876  73.862  1.00  0.00           C
ATOM  10806 4C31 POPE  159      61.802  24.536  74.052  1.00  0.00           C
ATOM  10809 5C31 POPE  159      61.492  23.056  73.762  1.00  0.00           C
ATOM  10812 6C31 POPE  159      60.052  22.696  74.082  1.00  0.00           C
ATOM  10816  NH3 POPE  160     107.052  95.198  87.792  1.00  0.00           N
ATOM  10820  C12 POPE  160     107.561  95.887  89.032  1.00  0.00           C
ATOM  10823  C11 POPE  160     106.482  96.607  89.842  1.00  0.00           C
ATOM  10826  P   POPE  160     106.641  99.247  90.132  1.00  0.00           P
ATOM  10827  O13 POPE  160     107.841 100.126  90.162  1.00  0.00           O
ATOM  10828  O14 POPE  160     105.531  99.618  91.032  1.00  0.00           O
ATOM  10829  O11 POPE  160     106.082  99.187  88.652  1.00  0.00           O
ATOM  10830  O12 POPE  160     107.072  97.766  90.432  1.00  0.00           O
ATOM  10831  C1  POPE  160     107.001  99.326  87.562  1.00  0.00           C
ATOM  10834  C2  POPE  160     106.252  99.238  86.222  1.00  0.00           C
ATOM  10836  O21 POPE  160     107.192  99.618  85.182  1.00  0.00           O
ATOM  10837  C21 POPE  160     106.952  99.076  83.992  1.00  0.00           C
ATOM  10838  O22 POPE  160     106.071  98.286  83.732  1.00  0.00           O
ATOM  10839  C22 POPE  160     107.971  99.576  82.972  1.00  0.00           C
ATOM  10842  C3  POPE  160     105.012 100.177  86.242  1.00  0.00           C
ATOM  10845  O31 POPE  160     104.162  99.917  85.122  1.00  0.00           O
ATOM  10846  C31 POPE  160     103.221 100.807  84.912  1.00  0.00           C
ATOM  10847  O32 POPE  160     102.981 101.786  85.592  1.00  0.00           O
ATOM  10848  C32 POPE  160     102.481 100.457  83.622  1.00  0.00           C
ATOM  10851  C23 POPE  160     107.541  99.316  81.502  1.00  0.00           C
ATOM  10854  C24 POPE  160     108.702  99.527  80.522  1.00  0.00           C
ATOM  10857  C25 POPE  160     108.401  99.126  79.072  1.00  0.00           C
ATOM  10860  C26 POPE  160     107.601 100.177  78.272  1.00  0.00           C
ATOM  10863  C27 POPE  160     107.551  99.846  76.762  1.00  0.00           C
ATOM  10866  C28 POPE  160     106.871 100.926  75.892  1.00  0.00           C
ATOM  10869  C29 POPE  160     107.671 102.206  75.772  1.00  0.00           C
ATOM  10871 0C21 POPE  160     107.502 103.156  74.842  1.00  0.00           C
ATOM  10873 1C21 POPE  160     106.471 103.156  73.732  1.00  0.00           C
ATOM  10876 2C21 POPE  160     107.111 103.307  72.332  1.00  0.00           C
ATOM  10879 3C21 POPE  160     108.202 102.246  72.052  1.00  0.00           C
ATOM  10882 4C21 POPE  160     108.562 102.087  70.572  1.00  0.00           C
ATOM  10885 5C21 POPE  160     109.012 103.377  69.872  1.00  0.00           C
ATOM  10888 6C21 POPE  160     109.541 103.076  68.462  1.00  0.00           C
ATOM  10891 7C21 POPE  160     109.762 104.347  67.632  1.00  0.00           C
ATOM  10894 8C21 POPE  160     110.151 104.076  66.182  1.00  0.00           C
ATOM  10898  C33 POPE  160     103.431 100.137  82.442  1.00  0.00           C
ATOM  10901  C34 POPE  160     102.692  99.727  81.162  1.00  0.00           C
ATOM  10904  C35 POPE  160     103.632  99.527  79.962  1.00  0.00           C
ATOM  10907  C36 POPE  160     102.832  99.107  78.732  1.00  0.00           C
ATOM  10910  C37 POPE  160     103.651  99.088  77.432  1.00  0.00           C
ATOM  10913  C38 POPE  160     102.721  99.088  76.212  1.00  0.00           C
ATOM  10916  C39 POPE  160     103.372  99.497  74.882  1.00  0.00           C
ATOM  10919 0C31 POPE  160     102.372  99.487  73.722  1.00  0.00           C
ATOM  10922 1C31 POPE  160     102.952  99.977  72.392  1.00  0.00           C
ATOM  10925 2C31 POPE  160     101.991  99.727  71.212  1.00  0.00           C
ATOM  10928 3C31 POPE  160     102.442 100.406  69.912  1.00  0.00           C
ATOM  10931 4C31 POPE  160     103.921 100.157  69.622  1.00  0.00           C
ATOM  10934 5C31 POPE  160     104.351 100.488  68.192  1.00  0.00           C
ATOM  10937 6C31 POPE  160     105.861 100.357  68.012  1.00  0.00           C
ATOM  10941  NH3 POPE  161      86.882  24.646  86.462  1.00  0.00           N
ATOM  10945  C12 POPE  161      87.601  25.966  86.462  1.00  0.00           C
ATOM  10948  C11 POPE  161      86.662  27.176  86.632  1.00  0.00           C
ATOM  10951  P   POPE  161      86.952  29.766  86.192  1.00  0.00           P
ATOM  10952  O13 POPE  161      85.712  30.156  86.902  1.00  0.00           O
ATOM  10953  O14 POPE  161      88.062  30.747  86.272  1.00  0.00           O
ATOM  10954  O11 POPE  161      86.591  29.476  84.672  1.00  0.00           O
ATOM  10955  O12 POPE  161      87.461  28.366  86.742  1.00  0.00           O
ATOM  10956  C1  POPE  161      87.671  29.526  83.732  1.00  0.00           C
ATOM  10959  C2  POPE  161      87.201  29.597  82.252  1.00  0.00           C
ATOM  10961  O21 POPE  161      87.102  30.926  81.732  1.00  0.00           O
ATOM  10962  C21 POPE  161      86.231  31.786  82.192  1.00  0.00           C
ATOM  10963  O22 POPE  161      85.531  31.696  83.192  1.00  0.00           O
ATOM  10964  C22 POPE  161      86.141  32.936  81.182  1.00  0.00           C
ATOM  10967  C3  POPE  161      85.931  28.746  81.942  1.00  0.00           C
ATOM  10970  O31 POPE  161      85.772  28.546  80.512  1.00  0.00           O
ATOM  10971  C31 POPE  161      86.522  27.566  80.032  1.00  0.00           C
ATOM  10972  O32 POPE  161      87.251  26.856  80.712  1.00  0.00           O
ATOM  10973  C32 POPE  161      86.401  27.416  78.512  1.00  0.00           C
ATOM  10976  C23 POPE  161      84.992  32.706  80.172  1.00  0.00           C
ATOM  10979  C24 POPE  161      85.251  33.396  78.842  1.00  0.00           C
ATOM  10982  C25 POPE  161      84.751  34.836  78.692  1.00  0.00           C
ATOM  10985  C26 POPE  161      84.911  35.257  77.222  1.00  0.00           C
ATOM  10988  C27 POPE  161      84.181  36.536  76.832  1.00  0.00           C
ATOM  10991  C28 POPE  161      84.071  36.667  75.292  1.00  0.00           C
ATOM  10994  C29 POPE  161      83.151  37.786  74.892  1.00  0.00           C
ATOM  10996 0C21 POPE  161      83.141  38.446  73.722  1.00  0.00           C
ATOM  10998 1C21 POPE  161      84.032  38.187  72.532  1.00  0.00           C
ATOM  11001 2C21 POPE  161      83.192  37.597  71.382  1.00  0.00           C
ATOM  11004 3C21 POPE  161      82.251  38.586  70.672  1.00  0.00           C
ATOM  11007 4C21 POPE  161      81.322  37.836  69.712  1.00  0.00           C
ATOM  11010 5C21 POPE  161      80.461  38.726  68.812  1.00  0.00           C
ATOM  11013 6C21 POPE  161      79.592  37.866  67.872  1.00  0.00           C
ATOM  11016 7C21 POPE  161      78.591  38.656  67.042  1.00  0.00           C
ATOM  11019 8C21 POPE  161      77.751  37.757  66.132  1.00  0.00           C
ATOM  11023  C33 POPE  161      86.792  28.646  77.662  1.00  0.00           C
ATOM  11026  C34 POPE  161      86.792  28.276  76.162  1.00  0.00           C
ATOM  11029  C35 POPE  161      87.131  29.406  75.182  1.00  0.00           C
ATOM  11032  C36 POPE  161      88.632  29.766  75.152  1.00  0.00           C
ATOM  11035  C37 POPE  161      88.901  30.986  74.272  1.00  0.00           C
ATOM  11038  C38 POPE  161      90.391  31.296  74.052  1.00  0.00           C
ATOM  11041  C39 POPE  161      91.052  30.476  72.932  1.00  0.00           C
ATOM  11044 0C31 POPE  161      92.281  31.206  72.362  1.00  0.00           C
ATOM  11047 1C31 POPE  161      92.922  30.506  71.152  1.00  0.00           C
ATOM  11050 2C31 POPE  161      93.901  31.456  70.432  1.00  0.00           C
ATOM  11053 3C31 POPE  161      94.781  30.806  69.362  1.00  0.00           C
ATOM  11056 4C31 POPE  161      95.741  29.746  69.922  1.00  0.00           C
ATOM  11059 5C31 POPE  161      96.851  29.376  68.922  1.00  0.00           C
ATOM  11062 6C31 POPE  161      97.791  28.276  69.432  1.00  0.00           C
ATOM  11066  NH3 POPE  162      88.232  89.807  47.922  1.00  0.00           N
ATOM  11070  C12 POPE  162      88.391  91.017  47.032  1.00  0.00           C
ATOM  11073  C11 POPE  162      89.071  92.176  47.772  1.00  0.00           C
ATOM  11076  P   POPE  162      89.442  94.727  47.682  1.00  0.00           P
ATOM  11077  O13 POPE  162      90.861  94.557  48.022  1.00  0.00           O
ATOM  11078  O14 POPE  162      89.091  95.926  46.882  1.00  0.00           O
ATOM  11079  O11 POPE  162      88.602  94.777  49.032  1.00  0.00           O
ATOM  11080  O12 POPE  162      88.912  93.387  47.022  1.00  0.00           O
ATOM  11081  C1  POPE  162      89.292  94.736  50.292  1.00  0.00           C
ATOM  11084  C2  POPE  162      88.361  94.266  51.442  1.00  0.00           C
ATOM  11086  O21 POPE  162      89.032  94.456  52.692  1.00  0.00           O
ATOM  11087  C21 POPE  162      90.002  93.606  53.022  1.00  0.00           C
ATOM  11088  O22 POPE  162      90.552  92.806  52.292  1.00  0.00           O
ATOM  11089  C22 POPE  162      90.352  93.907  54.492  1.00  0.00           C
ATOM  11092  C3  POPE  162      87.821  92.817  51.262  1.00  0.00           C
ATOM  11095  O31 POPE  162      87.411  92.197  52.492  1.00  0.00           O
ATOM  11096  C31 POPE  162      86.242  92.536  52.982  1.00  0.00           C
ATOM  11097  O32 POPE  162      85.471  93.337  52.482  1.00  0.00           O
ATOM  11098  C32 POPE  162      85.971  91.747  54.272  1.00  0.00           C
ATOM  11101  C23 POPE  162      90.802  92.666  55.292  1.00  0.00           C
ATOM  11104  C24 POPE  162      90.951  92.906  56.802  1.00  0.00           C
ATOM  11107  C25 POPE  162      89.712  93.527  57.482  1.00  0.00           C
ATOM  11110  C26 POPE  162      89.742  93.387  59.012  1.00  0.00           C
ATOM  11113  C27 POPE  162      88.622  94.167  59.702  1.00  0.00           C
ATOM  11116  C28 POPE  162      88.571  93.907  61.222  1.00  0.00           C
ATOM  11119  C29 POPE  162      87.461  94.676  61.902  1.00  0.00           C
ATOM  11121 0C21 POPE  162      87.471  95.137  63.162  1.00  0.00           C
ATOM  11123 1C21 POPE  162      88.591  94.966  64.152  1.00  0.00           C
ATOM  11126 2C21 POPE  162      88.451  95.926  65.352  1.00  0.00           C
ATOM  11129 3C21 POPE  162      89.631  95.846  66.332  1.00  0.00           C
ATOM  11132 4C21 POPE  162      89.471  96.836  67.492  1.00  0.00           C
ATOM  11135 5C21 POPE  162      90.702  96.956  68.402  1.00  0.00           C
ATOM  11138 6C21 POPE  162      91.071  95.646  69.122  1.00  0.00           C
ATOM  11141 7C21 POPE  162      91.821  95.917  70.432  1.00  0.00           C
ATOM  11144 8C21 POPE  162      92.292  94.646  71.132  1.00  0.00           C
ATOM  11148  C33 POPE  162      87.151  90.856  54.732  1.00  0.00           C
ATOM  11151  C34 POPE  162      87.022  90.326  56.162  1.00  0.00           C
ATOM  11154  C35 POPE  162      88.221  89.436  56.542  1.00  0.00           C
ATOM  11157  C36 POPE  162      88.352  89.137  58.042  1.00  0.00           C
ATOM  11160  C37 POPE  162      89.812  88.827  58.382  1.00  0.00           C
ATOM  11163  C38 POPE  162      90.192  88.827  59.872  1.00  0.00           C
ATOM  11166  C39 POPE  162      91.702  89.056  60.022  1.00  0.00           C
ATOM  11169 0C31 POPE  162      92.201  88.997  61.472  1.00  0.00           C
ATOM  11172 1C31 POPE  162      93.671  89.456  61.582  1.00  0.00           C
ATOM  11175 2C31 POPE  162      94.242  89.347  63.002  1.00  0.00           C
ATOM  11178 3C31 POPE  162      94.891  87.988  63.292  1.00  0.00           C
ATOM  11181 4C31 POPE  162      95.512  87.917  64.692  1.00  0.00           C
ATOM  11184 5C31 POPE  162      96.192  86.567  64.982  1.00  0.00           C
ATOM  11187 6C31 POPE  162      96.861  86.516  66.352  1.00  0.00           C
ATOM  11191  NH3 POPE  163      11.782  45.386  86.632  1.00  0.00           N
ATOM  11195  C12 POPE  163      11.302  44.007  86.972  1.00  0.00           C
ATOM  11198  C11 POPE  163      12.472  43.026  87.072  1.00  0.00           C
ATOM  11201  P   POPE  163      14.901  42.868  87.892  1.00  0.00           P
ATOM  11202  O13 POPE  163      15.631  43.076  89.162  1.00  0.00           O
ATOM  11203  O14 POPE  163      14.732  41.478  87.412  1.00  0.00           O
ATOM  11204  O11 POPE  163      15.722  43.667  86.812  1.00  0.00           O
ATOM  11205  O12 POPE  163      13.502  43.606  87.892  1.00  0.00           O
ATOM  11206  C1  POPE  163      15.151  44.576  85.882  1.00  0.00           C
ATOM  11209  C2  POPE  163      16.272  45.047  84.922  1.00  0.00           C
ATOM  11211  O21 POPE  163      15.811  46.016  83.962  1.00  0.00           O
ATOM  11212  C21 POPE  163      14.992  45.616  83.012  1.00  0.00           C
ATOM  11213  O22 POPE  163      14.451  44.527  82.922  1.00  0.00           O
ATOM  11214  C22 POPE  163      14.682  46.796  82.072  1.00  0.00           C
ATOM  11217  C3  POPE  163      17.022  43.836  84.292  1.00  0.00           C
ATOM  11220  O31 POPE  163      18.451  44.056  84.302  1.00  0.00           O
ATOM  11221  C31 POPE  163      18.942  44.606  83.202  1.00  0.00           C
ATOM  11222  O32 POPE  163      18.292  44.966  82.232  1.00  0.00           O
ATOM  11223  C32 POPE  163      20.442  44.757  83.382  1.00  0.00           C
ATOM  11226  C23 POPE  163      13.302  46.606  81.392  1.00  0.00           C
ATOM  11229  C24 POPE  163      12.672  47.938  80.932  1.00  0.00           C
ATOM  11232  C25 POPE  163      11.222  47.766  80.452  1.00  0.00           C
ATOM  11235  C26 POPE  163      10.502  49.106  80.222  1.00  0.00           C
ATOM  11238  C27 POPE  163       9.042  48.916  79.792  1.00  0.00           C
ATOM  11241  C28 POPE  163       8.282  50.236  79.542  1.00  0.00           C
ATOM  11244  C29 POPE  163       8.082  51.076  80.772  1.00  0.00           C
ATOM  11246 0C21 POPE  163       7.382  52.227  80.842  1.00  0.00           C
ATOM  11248 1C21 POPE  163       6.612  52.876  79.722  1.00  0.00           C
ATOM  11251 2C21 POPE  163       5.202  53.296  80.182  1.00  0.00           C
ATOM  11254 3C21 POPE  163       4.382  53.966  79.062  1.00  0.00           C
ATOM  11257 4C21 POPE  163       2.972  54.366  79.522  1.00  0.00           C
ATOM  11260 5C21 POPE  163       2.152  55.156  78.482  1.00  0.00           C
ATOM  11263 6C21 POPE  163       2.052  54.486  77.112  1.00  0.00           C
ATOM  11266 7C21 POPE  163       1.082  55.226  76.172  1.00  0.00           C
ATOM  11269 8C21 POPE  163       1.092  54.687  74.742  1.00  0.00           C
ATOM  11273  C33 POPE  163      21.051  45.438  82.152  1.00  0.00           C
ATOM  11276  C34 POPE  163      22.531  45.816  82.302  1.00  0.00           C
ATOM  11279  C35 POPE  163      23.091  46.346  80.972  1.00  0.00           C
ATOM  11282  C36 POPE  163      22.252  47.456  80.352  1.00  0.00           C
ATOM  11285  C37 POPE  163      22.791  47.966  79.022  1.00  0.00           C
ATOM  11288  C38 POPE  163      21.892  49.056  78.432  1.00  0.00           C
ATOM  11291  C39 POPE  163      22.482  49.667  77.152  1.00  0.00           C
ATOM  11294 0C31 POPE  163      22.142  48.886  75.872  1.00  0.00           C
ATOM  11297 1C31 POPE  163      22.961  49.436  74.702  1.00  0.00           C
ATOM  11300 2C31 POPE  163      22.412  49.126  73.312  1.00  0.00           C
ATOM  11303 3C31 POPE  163      23.451  49.426  72.212  1.00  0.00           C
ATOM  11306 4C31 POPE  163      23.862  50.907  72.162  1.00  0.00           C
ATOM  11309 5C31 POPE  163      24.852  51.196  71.032  1.00  0.00           C
ATOM  11312 6C31 POPE  163      25.122  52.687  70.832  1.00  0.00           C
ATOM  11316  NH3 POPE  164     116.052   6.956  46.072  1.00  0.00           N
ATOM  11320  C12 POPE  164     115.092   5.846  45.772  1.00  0.00           C
ATOM  11323  C11 POPE  164     115.501   4.576  46.522  1.00  0.00           C
ATOM  11326  P   POPE  164     115.522   2.086  45.672  1.00  0.00           P
ATOM  11327  O13 POPE  164     114.792   1.513  44.522  1.00  0.00           O
ATOM  11328  O14 POPE  164     116.982   2.326  45.542  1.00  0.00           O
ATOM  11329  O11 POPE  164     115.232   1.283  47.012  1.00  0.00           O
ATOM  11330  O12 POPE  164     114.812   3.456  45.982  1.00  0.00           O
ATOM  11331  C1  POPE  164     116.171   0.333  47.532  1.00  0.00           C
ATOM  11334  C2  POPE  164     116.602   0.643  49.002  1.00  0.00           C
ATOM  11336  O21 POPE  164     115.461   0.533  49.882  1.00  0.00           O
ATOM  11337  C21 POPE  164     115.782   0.253  51.132  1.00  0.00           C
ATOM  11338  O22 POPE  164     116.871  -0.127  51.522  1.00  0.00           O
ATOM  11339  C22 POPE  164     114.582   0.403  52.062  1.00  0.00           C
ATOM  11342  C3  POPE  164     117.251   2.056  49.132  1.00  0.00           C
ATOM  11345  O31 POPE  164     118.322   2.086  50.112  1.00  0.00           O
ATOM  11346  C31 POPE  164     118.052   2.706  51.252  1.00  0.00           C
ATOM  11347  O32 POPE  164     116.942   3.056  51.622  1.00  0.00           O
ATOM  11348  C32 POPE  164     119.321   2.866  52.082  1.00  0.00           C
ATOM  11351  C23 POPE  164     115.051   0.823  53.462  1.00  0.00           C
ATOM  11354  C24 POPE  164     113.971   0.683  54.542  1.00  0.00           C
ATOM  11357  C25 POPE  164     114.532   0.813  55.962  1.00  0.00           C
ATOM  11360  C26 POPE  164     115.452   2.026  56.182  1.00  0.00           C
ATOM  11363  C27 POPE  164     115.741   2.256  57.672  1.00  0.00           C
ATOM  11366  C28 POPE  164     116.982   3.126  57.932  1.00  0.00           C
ATOM  11369  C29 POPE  164     117.082   3.476  59.392  1.00  0.00           C
ATOM  11371 0C21 POPE  164     118.012   3.046  60.272  1.00  0.00           C
ATOM  11373 1C21 POPE  164     119.172   2.126  59.992  1.00  0.00           C
ATOM  11376 2C21 POPE  164     119.981   1.783  61.262  1.00  0.00           C
ATOM  11379 3C21 POPE  164     120.571   3.016  61.972  1.00  0.00           C
ATOM  11382 4C21 POPE  164     121.721   2.696  62.942  1.00  0.00           C
ATOM  11385 5C21 POPE  164     121.351   1.813  64.142  1.00  0.00           C
ATOM  11388 6C21 POPE  164     120.232   2.366  65.032  1.00  0.00           C
ATOM  11391 7C21 POPE  164     120.332   1.856  66.482  1.00  0.00           C
ATOM  11394 8C21 POPE  164     119.102   2.176  67.332  1.00  0.00           C
ATOM  11398  C33 POPE  164     119.231   4.146  52.942  1.00  0.00           C
ATOM  11401  C34 POPE  164     120.552   4.526  53.622  1.00  0.00           C
ATOM  11404  C35 POPE  164     120.632   6.016  53.962  1.00  0.00           C
ATOM  11407  C36 POPE  164     119.482   6.526  54.842  1.00  0.00           C
ATOM  11410  C37 POPE  164     119.491   8.046  55.012  1.00  0.00           C
ATOM  11413  C38 POPE  164     118.221   8.546  55.712  1.00  0.00           C
ATOM  11416  C39 POPE  164     118.012  10.066  55.602  1.00  0.00           C
ATOM  11419 0C31 POPE  164     118.811  10.886  56.612  1.00  0.00           C
ATOM  11422 1C31 POPE  164     118.591  12.396  56.422  1.00  0.00           C
ATOM  11425 2C31 POPE  164     119.272  13.276  57.472  1.00  0.00           C
ATOM  11428 3C31 POPE  164     118.542  13.356  58.832  1.00  0.00           C
ATOM  11431 4C31 POPE  164     117.242  14.166  58.772  1.00  0.00           C
ATOM  11434 5C31 POPE  164     116.571  14.336  60.142  1.00  0.00           C
ATOM  11437 6C31 POPE  164     115.262  15.126  60.082  1.00  0.00           C
ATOM  11441  NH3 POPE  165       5.912  41.947  85.982  1.00  0.00           N
ATOM  11445  C12 POPE  165       4.862  41.548  87.002  1.00  0.00           C
ATOM  11448  C11 POPE  165       4.732  40.007  87.152  1.00  0.00           C
ATOM  11451  P   POPE  165       4.212  39.386  84.632  1.00  0.00           P
ATOM  11452  O13 POPE  165       5.102  40.146  83.732  1.00  0.00           O
ATOM  11453  O14 POPE  165       3.702  38.056  84.232  1.00  0.00           O
ATOM  11454  O11 POPE  165       3.072  40.406  85.042  1.00  0.00           O
ATOM  11455  O12 POPE  165       5.042  39.256  85.972  1.00  0.00           O
ATOM  11456  C1  POPE  165       1.772  40.326  84.472  1.00  0.00           C
ATOM  11459  C2  POPE  165       1.632  41.047  83.102  1.00  0.00           C
ATOM  11461  O21 POPE  165       2.002  40.116  82.052  1.00  0.00           O
ATOM  11462  C21 POPE  165       1.302  40.298  80.942  1.00  0.00           C
ATOM  11463  O22 POPE  165       1.562  41.066  80.042  1.00  0.00           O
ATOM  11464  C22 POPE  165       0.012  39.476  81.002  1.00  0.00           C
ATOM  11467  C3  POPE  165       2.442  42.367  82.992  1.00  0.00           C
ATOM  11470  O31 POPE  165       1.882  43.197  81.952  1.00  0.00           O
ATOM  11471  C31 POPE  165       2.762  43.916  81.242  1.00  0.00           C
ATOM  11472  O32 POPE  165       3.922  44.096  81.552  1.00  0.00           O
ATOM  11473  C32 POPE  165       2.042  44.556  80.042  1.00  0.00           C
ATOM  11476  C23 POPE  165      -0.008  38.306  80.012  1.00  0.00           C
ATOM  11479  C24 POPE  165      -1.428  37.736  79.892  1.00  0.00           C
ATOM  11482  C25 POPE  165      -1.558  36.576  78.892  1.00  0.00           C
ATOM  11485  C26 POPE  165      -1.278  36.996  77.442  1.00  0.00           C
ATOM  11488  C27 POPE  165      -1.721  35.946  76.422  1.00  0.00           C
ATOM  11491  C28 POPE  165      -1.518  36.437  74.982  1.00  0.00           C
ATOM  11494  C29 POPE  165      -2.151  35.546  73.942  1.00  0.00           C
ATOM  11496 0C21 POPE  165      -1.558  34.536  73.292  1.00  0.00           C
ATOM  11498 1C21 POPE  165      -0.148  34.036  73.512  1.00  0.00           C
ATOM  11501 2C21 POPE  165      -0.118  32.536  73.842  1.00  0.00           C
ATOM  11504 3C21 POPE  165      -0.618  31.636  72.692  1.00  0.00           C
ATOM  11507 4C21 POPE  165      -0.428  30.136  72.972  1.00  0.00           C
ATOM  11510 5C21 POPE  165      -1.248  29.646  74.182  1.00  0.00           C
ATOM  11513 6C21 POPE  165      -0.988  28.166  74.502  1.00  0.00           C
ATOM  11516 7C21 POPE  165      -1.921  27.636  75.592  1.00  0.00           C
ATOM  11519 8C21 POPE  165      -1.638  26.186  75.992  1.00  0.00           C
ATOM  11523  C33 POPE  165       3.022  44.996  78.932  1.00  0.00           C
ATOM  11526  C34 POPE  165       2.352  45.867  77.852  1.00  0.00           C
ATOM  11529  C35 POPE  165       3.352  46.626  76.952  1.00  0.00           C
ATOM  11532  C36 POPE  165       4.052  45.746  75.912  1.00  0.00           C
ATOM  11535  C37 POPE  165       5.462  46.236  75.552  1.00  0.00           C
ATOM  11538  C38 POPE  165       5.502  47.507  74.702  1.00  0.00           C
ATOM  11541  C39 POPE  165       6.942  47.946  74.362  1.00  0.00           C
ATOM  11544 0C31 POPE  165       7.502  49.016  75.292  1.00  0.00           C
ATOM  11547 1C31 POPE  165       8.952  49.387  74.942  1.00  0.00           C
ATOM  11550 2C31 POPE  165       9.372  50.796  75.422  1.00  0.00           C
ATOM  11553 3C31 POPE  165       9.442  51.846  74.292  1.00  0.00           C
ATOM  11556 4C31 POPE  165       8.112  52.076  73.562  1.00  0.00           C
ATOM  11559 5C31 POPE  165       8.271  52.966  72.312  1.00  0.00           C
ATOM  11562 6C31 POPE  165       7.002  53.056  71.472  1.00  0.00           C
ATOM  11566  NH3 POPE  166      98.042   6.686  84.232  1.00  0.00           N
ATOM  11570  C12 POPE  166      98.842   7.006  85.462  1.00  0.00           C
ATOM  11573  C11 POPE  166     100.171   6.236  85.432  1.00  0.00           C
ATOM  11576  P   POPE  166      99.371   3.726  85.032  1.00  0.00           P
ATOM  11577  O13 POPE  166     100.251   2.536  85.102  1.00  0.00           O
ATOM  11578  O14 POPE  166      97.961   3.636  85.452  1.00  0.00           O
ATOM  11579  O11 POPE  166      99.342   4.316  83.552  1.00  0.00           O
ATOM  11580  O12 POPE  166     100.051   4.886  85.842  1.00  0.00           O
ATOM  11581  C1  POPE  166      98.822   3.466  82.522  1.00  0.00           C
ATOM  11584  C2  POPE  166      99.532   3.736  81.172  1.00  0.00           C
ATOM  11586  O21 POPE  166      99.522   2.546  80.342  1.00  0.00           O
ATOM  11587  C21 POPE  166      98.302   2.166  79.972  1.00  0.00           C
ATOM  11588  O22 POPE  166      97.271   2.796  80.182  1.00  0.00           O
ATOM  11589  C22 POPE  166      98.352   0.813  79.262  1.00  0.00           C
ATOM  11592  C3  POPE  166     101.012   4.156  81.422  1.00  0.00           C
ATOM  11595  O31 POPE  166     101.692   4.366  80.162  1.00  0.00           O
ATOM  11596  C31 POPE  166     103.022   4.326  80.292  1.00  0.00           C
ATOM  11597  O32 POPE  166     103.632   4.266  81.342  1.00  0.00           O
ATOM  11598  C32 POPE  166     103.651   4.306  78.902  1.00  0.00           C
ATOM  11601  C23 POPE  166      97.642   0.793  77.892  1.00  0.00           C
ATOM  11604  C24 POPE  166      98.562   0.283  76.782  1.00  0.00           C
ATOM  11607  C25 POPE  166      97.961   0.443  75.372  1.00  0.00           C
ATOM  11610  C26 POPE  166      97.032  -0.707  74.922  1.00  0.00           C
ATOM  11613  C27 POPE  166      95.542  -0.337  74.892  1.00  0.00           C
ATOM  11616  C28 POPE  166      94.742  -1.277  73.962  1.00  0.00           C
ATOM  11619  C29 POPE  166      93.302  -0.877  73.812  1.00  0.00           C
ATOM  11621 0C21 POPE  166      92.242  -1.697  73.712  1.00  0.00           C
ATOM  11623 1C21 POPE  166      92.262  -3.207  73.712  1.00  0.00           C
ATOM  11626 2C21 POPE  166      91.462  -3.827  72.542  1.00  0.00           C
ATOM  11629 3C21 POPE  166      92.131  -3.667  71.162  1.00  0.00           C
ATOM  11632 4C21 POPE  166      91.401  -4.477  70.082  1.00  0.00           C
ATOM  11635 5C21 POPE  166      92.102  -4.507  68.722  1.00  0.00           C
ATOM  11638 6C21 POPE  166      91.982  -3.197  67.922  1.00  0.00           C
ATOM  11641 7C21 POPE  166      92.601  -3.307  66.522  1.00  0.00           C
ATOM  11644 8C21 POPE  166      92.411  -2.047  65.672  1.00  0.00           C
ATOM  11648  C33 POPE  166     104.041   5.706  78.382  1.00  0.00           C
ATOM  11651  C34 POPE  166     104.631   5.646  76.962  1.00  0.00           C
ATOM  11654  C35 POPE  166     105.461   6.876  76.572  1.00  0.00           C
ATOM  11657  C36 POPE  166     104.611   8.146  76.422  1.00  0.00           C
ATOM  11660  C37 POPE  166     105.461   9.386  76.102  1.00  0.00           C
ATOM  11663  C38 POPE  166     104.662  10.696  76.212  1.00  0.00           C
ATOM  11666  C39 POPE  166     103.991  11.166  74.922  1.00  0.00           C
ATOM  11669 0C31 POPE  166     104.981  11.516  73.802  1.00  0.00           C
ATOM  11672 1C31 POPE  166     104.432  12.576  72.842  1.00  0.00           C
ATOM  11675 2C31 POPE  166     105.352  12.876  71.642  1.00  0.00           C
ATOM  11678 3C31 POPE  166     105.592  11.676  70.702  1.00  0.00           C
ATOM  11681 4C31 POPE  166     104.302  11.086  70.122  1.00  0.00           C
ATOM  11684 5C31 POPE  166     104.561   9.886  69.202  1.00  0.00           C
ATOM  11687 6C31 POPE  166     103.291   9.426  68.492  1.00  0.00           C
ATOM  11691  NH3 POPE  167      17.082  42.216  45.482  1.00  0.00           N
ATOM  11695  C12 POPE  167      18.311  42.606  44.722  1.00  0.00           C
ATOM  11698  C11 POPE  167      18.792  44.016  45.092  1.00  0.00           C
ATOM  11701  P   POPE  167      21.352  44.486  45.412  1.00  0.00           P
ATOM  11702  O13 POPE  167      22.582  43.856  44.882  1.00  0.00           O
ATOM  11703  O14 POPE  167      21.471  45.926  45.702  1.00  0.00           O
ATOM  11704  O11 POPE  167      20.992  43.716  46.732  1.00  0.00           O
ATOM  11705  O12 POPE  167      20.082  44.216  44.512  1.00  0.00           O
ATOM  11706  C1  POPE  167      21.611  44.016  47.962  1.00  0.00           C
ATOM  11709  C2  POPE  167      22.282  42.746  48.522  1.00  0.00           C
ATOM  11711  O21 POPE  167      22.861  43.076  49.792  1.00  0.00           O
ATOM  11712  C21 POPE  167      22.151  42.746  50.852  1.00  0.00           C
ATOM  11713  O22 POPE  167      21.041  42.236  50.852  1.00  0.00           O
ATOM  11714  C22 POPE  167      22.981  43.126  52.062  1.00  0.00           C
ATOM  11717  C3  POPE  167      23.392  42.187  47.592  1.00  0.00           C
ATOM  11720  O31 POPE  167      24.002  41.007  48.172  1.00  0.00           O
ATOM  11721  C31 POPE  167      25.082  41.226  48.912  1.00  0.00           C
ATOM  11722  O32 POPE  167      25.612  42.306  49.092  1.00  0.00           O
ATOM  11723  C32 POPE  167      25.512  39.937  49.612  1.00  0.00           C
ATOM  11726  C23 POPE  167      22.291  42.726  53.372  1.00  0.00           C
ATOM  11729  C24 POPE  167      22.951  43.337  54.602  1.00  0.00           C
ATOM  11732  C25 POPE  167      24.111  42.516  55.172  1.00  0.00           C
ATOM  11735  C26 POPE  167      23.802  41.947  56.562  1.00  0.00           C
ATOM  11738  C27 POPE  167      25.052  41.526  57.332  1.00  0.00           C
ATOM  11741  C28 POPE  167      24.742  40.996  58.742  1.00  0.00           C
ATOM  11744  C29 POPE  167      26.002  40.937  59.572  1.00  0.00           C
ATOM  11746 0C21 POPE  167      26.672  39.836  59.962  1.00  0.00           C
ATOM  11748 1C21 POPE  167      26.302  38.406  59.642  1.00  0.00           C
ATOM  11751 2C21 POPE  167      27.262  37.376  60.272  1.00  0.00           C
ATOM  11754 3C21 POPE  167      28.702  37.416  59.722  1.00  0.00           C
ATOM  11757 4C21 POPE  167      29.721  38.106  60.652  1.00  0.00           C
ATOM  11760 5C21 POPE  167      30.182  37.216  61.812  1.00  0.00           C
ATOM  11763 6C21 POPE  167      30.772  38.016  62.992  1.00  0.00           C
ATOM  11766 7C21 POPE  167      31.192  37.116  64.152  1.00  0.00           C
ATOM  11769 8C21 POPE  167      31.501  37.836  65.462  1.00  0.00           C
ATOM  11773  C33 POPE  167      24.502  39.416  50.672  1.00  0.00           C
ATOM  11776  C34 POPE  167      24.002  37.986  50.382  1.00  0.00           C
ATOM  11779  C35 POPE  167      25.031  36.896  50.682  1.00  0.00           C
ATOM  11782  C36 POPE  167      25.512  36.176  49.412  1.00  0.00           C
ATOM  11785  C37 POPE  167      26.752  35.316  49.682  1.00  0.00           C
ATOM  11788  C38 POPE  167      27.242  34.576  48.422  1.00  0.00           C
ATOM  11791  C39 POPE  167      28.772  34.426  48.372  1.00  0.00           C
ATOM  11794 0C31 POPE  167      29.392  33.687  49.562  1.00  0.00           C
ATOM  11797 1C31 POPE  167      30.912  33.847  49.582  1.00  0.00           C
ATOM  11800 2C31 POPE  167      31.571  33.246  50.832  1.00  0.00           C
ATOM  11803 3C31 POPE  167      32.992  33.796  51.082  1.00  0.00           C
ATOM  11806 4C31 POPE  167      33.002  35.246  51.582  1.00  0.00           C
ATOM  11809 5C31 POPE  167      34.412  35.826  51.712  1.00  0.00           C
ATOM  11812 6C31 POPE  167      34.392  37.306  52.072  1.00  0.00           C
ATOM  11816  NH3 POPE  168      58.602  60.406  47.862  1.00  0.00           N
ATOM  11820  C12 POPE  168      57.272  60.356  48.572  1.00  0.00           C
ATOM  11823  C11 POPE  168      56.232  61.297  47.932  1.00  0.00           C
ATOM  11826  P   POPE  168      55.591  63.846  48.222  1.00  0.00           P
ATOM  11827  O13 POPE  168      55.671  64.617  46.972  1.00  0.00           O
ATOM  11828  O14 POPE  168      54.262  63.417  48.712  1.00  0.00           O
ATOM  11829  O11 POPE  168      56.282  64.727  49.352  1.00  0.00           O
ATOM  11830  O12 POPE  168      56.641  62.646  48.122  1.00  0.00           O
ATOM  11831  C1  POPE  168      56.942  64.106  50.462  1.00  0.00           C
ATOM  11834  C2  POPE  168      56.291  64.396  51.862  1.00  0.00           C
ATOM  11836  O21 POPE  168      56.791  63.477  52.842  1.00  0.00           O
ATOM  11837  C21 POPE  168      58.082  63.446  53.102  1.00  0.00           C
ATOM  11838  O22 POPE  168      58.942  64.166  52.622  1.00  0.00           O
ATOM  11839  C22 POPE  168      58.332  62.367  54.152  1.00  0.00           C
ATOM  11842  C3  POPE  168      54.732  64.276  51.892  1.00  0.00           C
ATOM  11845  O31 POPE  168      54.221  63.996  53.232  1.00  0.00           O
ATOM  11846  C31 POPE  168      54.401  64.986  54.092  1.00  0.00           C
ATOM  11847  O32 POPE  168      54.392  66.176  53.832  1.00  0.00           O
ATOM  11848  C32 POPE  168      54.821  64.396  55.452  1.00  0.00           C
ATOM  11851  C23 POPE  168      59.421  62.736  55.182  1.00  0.00           C
ATOM  11854  C24 POPE  168      59.141  62.146  56.562  1.00  0.00           C
ATOM  11857  C25 POPE  168      58.272  63.026  57.452  1.00  0.00           C
ATOM  11860  C26 POPE  168      58.031  62.407  58.842  1.00  0.00           C
ATOM  11863  C27 POPE  168      57.372  63.396  59.812  1.00  0.00           C
ATOM  11866  C28 POPE  168      56.962  62.746  61.142  1.00  0.00           C
ATOM  11869  C29 POPE  168      56.242  63.746  62.022  1.00  0.00           C
ATOM  11871 0C21 POPE  168      55.942  63.586  63.322  1.00  0.00           C
ATOM  11873 1C21 POPE  168      56.232  62.386  64.182  1.00  0.00           C
ATOM  11876 2C21 POPE  168      57.022  62.716  65.472  1.00  0.00           C
ATOM  11879 3C21 POPE  168      56.431  63.876  66.282  1.00  0.00           C
ATOM  11882 4C21 POPE  168      56.832  63.856  67.762  1.00  0.00           C
ATOM  11885 5C21 POPE  168      58.332  64.016  68.032  1.00  0.00           C
ATOM  11888 6C21 POPE  168      58.912  65.257  67.362  1.00  0.00           C
ATOM  11891 7C21 POPE  168      60.262  65.657  67.972  1.00  0.00           C
ATOM  11894 8C21 POPE  168      60.982  66.697  67.142  1.00  0.00           C
ATOM  11898  C33 POPE  168      53.922  64.777  56.652  1.00  0.00           C
ATOM  11901  C34 POPE  168      54.021  63.687  57.722  1.00  0.00           C
ATOM  11904  C35 POPE  168      53.552  64.096  59.122  1.00  0.00           C
ATOM  11907  C36 POPE  168      52.051  64.437  59.202  1.00  0.00           C
ATOM  11910  C37 POPE  168      51.682  64.856  60.632  1.00  0.00           C
ATOM  11913  C38 POPE  168      50.222  65.326  60.762  1.00  0.00           C
ATOM  11916  C39 POPE  168      49.992  66.197  62.012  1.00  0.00           C
ATOM  11919 0C31 POPE  168      50.552  65.617  63.322  1.00  0.00           C
ATOM  11922 1C31 POPE  168      50.131  66.456  64.532  1.00  0.00           C
ATOM  11925 2C31 POPE  168      50.562  65.867  65.882  1.00  0.00           C
ATOM  11928 3C31 POPE  168      49.832  66.516  67.072  1.00  0.00           C
ATOM  11931 4C31 POPE  168      50.311  67.938  67.412  1.00  0.00           C
ATOM  11934 5C31 POPE  168      49.432  68.617  68.462  1.00  0.00           C
ATOM  11937 6C31 POPE  168      49.982  69.956  68.972  1.00  0.00           C
ATOM  11941  NH3 POPE  169       1.522  47.846  43.222  1.00  0.00           N
ATOM  11945  C12 POPE  169       2.012  46.796  44.202  1.00  0.00           C
ATOM  11948  C11 POPE  169       3.452  46.306  43.942  1.00  0.00           C
ATOM  11951  P   POPE  169       3.172  43.886  43.072  1.00  0.00           P
ATOM  11952  O13 POPE  169       4.372  43.167  42.632  1.00  0.00           O
ATOM  11953  O14 POPE  169       2.402  44.636  42.062  1.00  0.00           O
ATOM  11954  O11 POPE  169       2.242  42.836  43.822  1.00  0.00           O
ATOM  11955  O12 POPE  169       3.552  44.896  44.222  1.00  0.00           O
ATOM  11956  C1  POPE  169       2.862  41.737  44.512  1.00  0.00           C
ATOM  11959  C2  POPE  169       3.372  42.136  45.922  1.00  0.00           C
ATOM  11961  O21 POPE  169       3.482  40.926  46.692  1.00  0.00           O
ATOM  11962  C21 POPE  169       4.672  40.686  47.242  1.00  0.00           C
ATOM  11963  O22 POPE  169       5.592  41.486  47.332  1.00  0.00           O
ATOM  11964  C22 POPE  169       4.611  39.226  47.742  1.00  0.00           C
ATOM  11967  C3  POPE  169       2.332  43.106  46.572  1.00  0.00           C
ATOM  11970  O31 POPE  169       2.282  43.036  48.002  1.00  0.00           O
ATOM  11971  C31 POPE  169       3.242  43.586  48.702  1.00  0.00           C
ATOM  11972  O32 POPE  169       4.162  44.276  48.292  1.00  0.00           O
ATOM  11973  C32 POPE  169       3.012  43.116  50.132  1.00  0.00           C
ATOM  11976  C23 POPE  169       5.932  38.606  48.252  1.00  0.00           C
ATOM  11979  C24 POPE  169       6.222  38.876  49.732  1.00  0.00           C
ATOM  11982  C25 POPE  169       5.292  38.106  50.682  1.00  0.00           C
ATOM  11985  C26 POPE  169       5.822  38.106  52.122  1.00  0.00           C
ATOM  11988  C27 POPE  169       5.052  37.126  53.022  1.00  0.00           C
ATOM  11991  C28 POPE  169       5.672  36.926  54.412  1.00  0.00           C
ATOM  11994  C29 POPE  169       5.492  38.136  55.292  1.00  0.00           C
ATOM  11996 0C21 POPE  169       4.832  38.187  56.462  1.00  0.00           C
ATOM  11998 1C21 POPE  169       4.112  37.036  57.132  1.00  0.00           C
ATOM  12001 2C21 POPE  169       5.042  36.246  58.072  1.00  0.00           C
ATOM  12004 3C21 POPE  169       4.282  35.366  59.062  1.00  0.00           C
ATOM  12007 4C21 POPE  169       5.232  34.576  59.972  1.00  0.00           C
ATOM  12010 5C21 POPE  169       4.552  33.986  61.212  1.00  0.00           C
ATOM  12013 6C21 POPE  169       4.962  34.706  62.512  1.00  0.00           C
ATOM  12016 7C21 POPE  169       4.442  34.007  63.772  1.00  0.00           C
ATOM  12019 8C21 POPE  169       4.582  34.846  65.032  1.00  0.00           C
ATOM  12023  C33 POPE  169       4.022  43.606  51.182  1.00  0.00           C
ATOM  12026  C34 POPE  169       3.562  43.246  52.602  1.00  0.00           C
ATOM  12029  C35 POPE  169       3.192  41.757  52.762  1.00  0.00           C
ATOM  12032  C36 POPE  169       2.722  41.396  54.182  1.00  0.00           C
ATOM  12035  C37 POPE  169       2.162  39.966  54.262  1.00  0.00           C
ATOM  12038  C38 POPE  169       0.712  39.867  54.762  1.00  0.00           C
ATOM  12041  C39 POPE  169       0.472  40.438  56.172  1.00  0.00           C
ATOM  12044 0C31 POPE  169       1.282  39.727  57.262  1.00  0.00           C
ATOM  12047 1C31 POPE  169       1.172  40.396  58.642  1.00  0.00           C
ATOM  12050 2C31 POPE  169       2.392  40.066  59.512  1.00  0.00           C
ATOM  12053 3C31 POPE  169       2.452  40.856  60.822  1.00  0.00           C
ATOM  12056 4C31 POPE  169       1.372  40.456  61.832  1.00  0.00           C
ATOM  12059 5C31 POPE  169       1.752  40.847  63.262  1.00  0.00           C
ATOM  12062 6C31 POPE  169       0.702  40.456  64.302  1.00  0.00           C
ATOM  12066  NH3 POPE  170      86.311  73.966  47.142  1.00  0.00           N
ATOM  12070  C12 POPE  170      86.462  75.036  46.102  1.00  0.00           C
ATOM  12073  C11 POPE  170      85.321  76.096  46.182  1.00  0.00           C
ATOM  12076  P   POPE  170      86.921  78.187  46.062  1.00  0.00           P
ATOM  12077  O13 POPE  170      88.101  77.646  45.352  1.00  0.00           O
ATOM  12078  O14 POPE  170      86.622  79.626  45.932  1.00  0.00           O
ATOM  12079  O11 POPE  170      86.942  77.846  47.612  1.00  0.00           O
ATOM  12080  O12 POPE  170      85.632  77.376  45.602  1.00  0.00           O
ATOM  12081  C1  POPE  170      88.182  78.026  48.312  1.00  0.00           C
ATOM  12084  C2  POPE  170      88.391  77.007  49.462  1.00  0.00           C
ATOM  12086  O21 POPE  170      87.411  77.196  50.492  1.00  0.00           O
ATOM  12087  C21 POPE  170      86.322  76.456  50.402  1.00  0.00           C
ATOM  12088  O22 POPE  170      86.021  75.706  49.482  1.00  0.00           O
ATOM  12089  C22 POPE  170      85.531  76.688  51.702  1.00  0.00           C
ATOM  12092  C3  POPE  170      89.821  77.216  50.052  1.00  0.00           C
ATOM  12095  O31 POPE  170      90.181  76.158  50.962  1.00  0.00           O
ATOM  12096  C31 POPE  170      91.401  75.646  50.802  1.00  0.00           C
ATOM  12097  O32 POPE  170      92.221  76.016  49.982  1.00  0.00           O
ATOM  12098  C32 POPE  170      91.552  74.507  51.802  1.00  0.00           C
ATOM  12101  C23 POPE  170      84.132  76.016  51.722  1.00  0.00           C
ATOM  12104  C24 POPE  170      83.022  76.916  51.162  1.00  0.00           C
ATOM  12107  C25 POPE  170      82.531  78.026  52.112  1.00  0.00           C
ATOM  12110  C26 POPE  170      81.721  77.486  53.302  1.00  0.00           C
ATOM  12113  C27 POPE  170      80.982  78.566  54.122  1.00  0.00           C
ATOM  12116  C28 POPE  170      80.262  77.956  55.332  1.00  0.00           C
ATOM  12119  C29 POPE  170      79.292  78.846  56.082  1.00  0.00           C
ATOM  12121 0C21 POPE  170      79.382  79.257  57.362  1.00  0.00           C
ATOM  12123 1C21 POPE  170      80.501  78.987  58.332  1.00  0.00           C
ATOM  12126 2C21 POPE  170      80.061  78.566  59.742  1.00  0.00           C
ATOM  12129 3C21 POPE  170      81.281  78.326  60.642  1.00  0.00           C
ATOM  12132 4C21 POPE  170      80.971  78.268  62.142  1.00  0.00           C
ATOM  12135 5C21 POPE  170      80.142  77.056  62.572  1.00  0.00           C
ATOM  12138 6C21 POPE  170      80.082  76.926  64.102  1.00  0.00           C
ATOM  12141 7C21 POPE  170      78.921  76.066  64.592  1.00  0.00           C
ATOM  12144 8C21 POPE  170      78.822  76.027  66.122  1.00  0.00           C
ATOM  12148  C33 POPE  170      93.012  74.057  52.002  1.00  0.00           C
ATOM  12151  C34 POPE  170      93.092  72.587  52.432  1.00  0.00           C
ATOM  12154  C35 POPE  170      92.251  72.246  53.672  1.00  0.00           C
ATOM  12157  C36 POPE  170      92.811  72.846  54.962  1.00  0.00           C
ATOM  12160  C37 POPE  170      91.971  72.466  56.192  1.00  0.00           C
ATOM  12163  C38 POPE  170      92.651  72.746  57.542  1.00  0.00           C
ATOM  12166  C39 POPE  170      93.982  72.007  57.702  1.00  0.00           C
ATOM  12169 0C31 POPE  170      94.572  72.096  59.112  1.00  0.00           C
ATOM  12172 1C31 POPE  170      95.992  71.516  59.142  1.00  0.00           C
ATOM  12175 2C31 POPE  170      96.632  71.536  60.532  1.00  0.00           C
ATOM  12178 3C31 POPE  170      98.111  71.136  60.492  1.00  0.00           C
ATOM  12181 4C31 POPE  170      98.811  71.276  61.852  1.00  0.00           C
ATOM  12184 5C31 POPE  170     100.341  71.216  61.742  1.00  0.00           C
ATOM  12187 6C31 POPE  170     101.052  71.376  63.082  1.00  0.00           C
ATOM  12191  NH3 POPE  171       5.322  87.507  87.592  1.00  0.00           N
ATOM  12195  C12 POPE  171       5.822  88.757  86.922  1.00  0.00           C
ATOM  12198  C11 POPE  171       6.902  89.497  87.732  1.00  0.00           C
ATOM  12201  P   POPE  171       8.292  91.687  87.692  1.00  0.00           P
ATOM  12202  O13 POPE  171       7.382  92.757  88.142  1.00  0.00           O
ATOM  12203  O14 POPE  171       9.082  91.017  88.742  1.00  0.00           O
ATOM  12204  O11 POPE  171       9.282  92.246  86.592  1.00  0.00           O
ATOM  12205  O12 POPE  171       7.391  90.607  86.952  1.00  0.00           O
ATOM  12206  C1  POPE  171       9.301  93.576  86.042  1.00  0.00           C
ATOM  12209  C2  POPE  171       8.132  93.857  85.032  1.00  0.00           C
ATOM  12211  O21 POPE  171       8.452  94.627  83.862  1.00  0.00           O
ATOM  12212  C21 POPE  171       9.472  94.476  83.072  1.00  0.00           C
ATOM  12213  O22 POPE  171      10.362  93.646  83.152  1.00  0.00           O
ATOM  12214  C22 POPE  171       9.442  95.607  82.032  1.00  0.00           C
ATOM  12217  C3  POPE  171       6.962  94.637  85.692  1.00  0.00           C
ATOM  12220  O31 POPE  171       5.692  94.137  85.212  1.00  0.00           O
ATOM  12221  C31 POPE  171       4.662  94.938  85.402  1.00  0.00           C
ATOM  12222  O32 POPE  171       4.732  96.076  85.842  1.00  0.00           O
ATOM  12223  C32 POPE  171       3.382  94.207  85.052  1.00  0.00           C
ATOM  12226  C23 POPE  171       9.252  95.177  80.562  1.00  0.00           C
ATOM  12229  C24 POPE  171       8.662  96.346  79.742  1.00  0.00           C
ATOM  12232  C25 POPE  171       8.762  96.188  78.212  1.00  0.00           C
ATOM  12235  C26 POPE  171      10.162  96.536  77.672  1.00  0.00           C
ATOM  12238  C27 POPE  171      10.312  96.327  76.152  1.00  0.00           C
ATOM  12241  C28 POPE  171       9.582  97.346  75.262  1.00  0.00           C
ATOM  12244  C29 POPE  171      10.202  98.727  75.292  1.00  0.00           C
ATOM  12246 0C21 POPE  171      10.872  99.347  74.302  1.00  0.00           C
ATOM  12248 1C21 POPE  171      11.172  98.807  72.922  1.00  0.00           C
ATOM  12251 2C21 POPE  171      10.502  99.596  71.782  1.00  0.00           C
ATOM  12254 3C21 POPE  171      11.141 100.966  71.512  1.00  0.00           C
ATOM  12257 4C21 POPE  171      10.612 101.598  70.222  1.00  0.00           C
ATOM  12260 5C21 POPE  171      11.441 102.806  69.772  1.00  0.00           C
ATOM  12263 6C21 POPE  171      10.861 103.496  68.532  1.00  0.00           C
ATOM  12266 7C21 POPE  171      11.892 104.387  67.852  1.00  0.00           C
ATOM  12269 8C21 POPE  171      11.322 105.198  66.692  1.00  0.00           C
ATOM  12273  C33 POPE  171       2.382  95.107  84.312  1.00  0.00           C
ATOM  12276  C34 POPE  171       1.192  94.266  83.832  1.00  0.00           C
ATOM  12279  C35 POPE  171       0.062  95.107  83.242  1.00  0.00           C
ATOM  12282  C36 POPE  171       0.332  95.618  81.832  1.00  0.00           C
ATOM  12285  C37 POPE  171      -0.938  96.188  81.212  1.00  0.00           C
ATOM  12288  C38 POPE  171      -0.678  97.227  80.122  1.00  0.00           C
ATOM  12291  C39 POPE  171      -0.008  96.667  78.862  1.00  0.00           C
ATOM  12294 0C31 POPE  171       0.112  97.736  77.782  1.00  0.00           C
ATOM  12297 1C31 POPE  171       0.652  97.206  76.452  1.00  0.00           C
ATOM  12300 2C31 POPE  171       0.652  98.298  75.392  1.00  0.00           C
ATOM  12303 3C31 POPE  171       0.892  97.757  73.982  1.00  0.00           C
ATOM  12306 4C31 POPE  171       0.722  98.867  72.932  1.00  0.00           C
ATOM  12309 5C31 POPE  171       1.022  98.387  71.512  1.00  0.00           C
ATOM  12312 6C31 POPE  171       0.992  99.527  70.492  1.00  0.00           C
ATOM  12316  NH3 POPE  172      99.452 104.646  48.142  1.00  0.00           N
ATOM  12320  C12 POPE  172      98.451 105.467  47.382  1.00  0.00           C
ATOM  12323  C11 POPE  172      97.011 105.117  47.842  1.00  0.00           C
ATOM  12326  P   POPE  172      95.761 107.386  47.022  1.00  0.00           P
ATOM  12327  O13 POPE  172      94.452 107.626  46.392  1.00  0.00           O
ATOM  12328  O14 POPE  172      96.971 107.978  46.412  1.00  0.00           O
ATOM  12329  O11 POPE  172      95.702 107.967  48.482  1.00  0.00           O
ATOM  12330  O12 POPE  172      95.971 105.846  47.202  1.00  0.00           O
ATOM  12331  C1  POPE  172      94.751 107.607  49.492  1.00  0.00           C
ATOM  12334  C2  POPE  172      95.531 106.956  50.672  1.00  0.00           C
ATOM  12336  O21 POPE  172      94.812 106.976  51.922  1.00  0.00           O
ATOM  12337  C21 POPE  172      94.921 108.057  52.692  1.00  0.00           C
ATOM  12338  O22 POPE  172      95.201 109.176  52.332  1.00  0.00           O
ATOM  12339  C22 POPE  172      94.592 107.646  54.132  1.00  0.00           C
ATOM  12342  C3  POPE  172      96.971 107.536  50.752  1.00  0.00           C
ATOM  12345  O31 POPE  172      97.671 107.018  51.892  1.00  0.00           O
ATOM  12346  C31 POPE  172      98.562 106.066  51.652  1.00  0.00           C
ATOM  12347  O32 POPE  172      98.801 105.576  50.562  1.00  0.00           O
ATOM  12348  C32 POPE  172      99.231 105.667  52.952  1.00  0.00           C
ATOM  12351  C23 POPE  172      94.471 108.837  55.102  1.00  0.00           C
ATOM  12354  C24 POPE  172      93.801 108.426  56.422  1.00  0.00           C
ATOM  12357  C25 POPE  172      94.712 107.687  57.412  1.00  0.00           C
ATOM  12360  C26 POPE  172      95.552 108.636  58.262  1.00  0.00           C
ATOM  12363  C27 POPE  172      96.372 107.876  59.322  1.00  0.00           C
ATOM  12366  C28 POPE  172      97.162 108.807  60.252  1.00  0.00           C
ATOM  12369  C29 POPE  172      96.301 109.357  61.372  1.00  0.00           C
ATOM  12371 0C21 POPE  172      96.721 109.576  62.632  1.00  0.00           C
ATOM  12373 1C21 POPE  172      98.141 109.378  63.112  1.00  0.00           C
ATOM  12376 2C21 POPE  172      98.391 107.978  63.702  1.00  0.00           C
ATOM  12379 3C21 POPE  172      97.902 107.806  65.152  1.00  0.00           C
ATOM  12382 4C21 POPE  172      98.311 106.437  65.712  1.00  0.00           C
ATOM  12385 5C21 POPE  172      97.852 106.197  67.152  1.00  0.00           C
ATOM  12388 6C21 POPE  172      98.101 104.746  67.602  1.00  0.00           C
ATOM  12391 7C21 POPE  172      97.481 104.417  68.962  1.00  0.00           C
ATOM  12394 8C21 POPE  172      97.522 102.917  69.292  1.00  0.00           C
ATOM  12398  C33 POPE  172      98.571 106.257  54.222  1.00  0.00           C
ATOM  12401  C34 POPE  172      99.432 105.917  55.422  1.00  0.00           C
ATOM  12404  C35 POPE  172      98.851 106.357  56.752  1.00  0.00           C
ATOM  12407  C36 POPE  172      99.681 105.826  57.922  1.00  0.00           C
ATOM  12410  C37 POPE  172     101.192 106.106  57.772  1.00  0.00           C
ATOM  12413  C38 POPE  172     101.991 105.697  59.002  1.00  0.00           C
ATOM  12416  C39 POPE  172     101.802 106.687  60.162  1.00  0.00           C
ATOM  12419 0C31 POPE  172     102.522 106.276  61.442  1.00  0.00           C
ATOM  12422 1C31 POPE  172     102.382 107.377  62.502  1.00  0.00           C
ATOM  12425 2C31 POPE  172     102.782 106.936  63.912  1.00  0.00           C
ATOM  12428 3C31 POPE  172     102.961 108.128  64.862  1.00  0.00           C
ATOM  12431 4C31 POPE  172     101.672 108.916  65.122  1.00  0.00           C
ATOM  12434 5C31 POPE  172     101.891 110.157  65.992  1.00  0.00           C
ATOM  12437 6C31 POPE  172     100.582 110.887  66.312  1.00  0.00           C
ATOM  12441  NH3 POPE  173      84.692  69.606  88.212  1.00  0.00           N
ATOM  12445  C12 POPE  173      83.582  68.606  88.092  1.00  0.00           C
ATOM  12448  C11 POPE  173      82.832  68.496  89.412  1.00  0.00           C
ATOM  12451  P   POPE  173      80.461  67.656  90.172  1.00  0.00           P
ATOM  12452  O13 POPE  173      80.601  66.487  91.062  1.00  0.00           O
ATOM  12453  O14 POPE  173      80.302  68.987  90.792  1.00  0.00           O
ATOM  12454  O11 POPE  173      79.242  67.426  89.172  1.00  0.00           O
ATOM  12455  O12 POPE  173      81.692  67.688  89.182  1.00  0.00           O
ATOM  12456  C1  POPE  173      79.462  67.026  87.812  1.00  0.00           C
ATOM  12459  C2  POPE  173      79.692  68.216  86.802  1.00  0.00           C
ATOM  12461  O21 POPE  173      78.711  69.267  86.862  1.00  0.00           O
ATOM  12462  C21 POPE  173      77.482  68.977  86.532  1.00  0.00           C
ATOM  12463  O22 POPE  173      76.971  67.868  86.482  1.00  0.00           O
ATOM  12464  C22 POPE  173      76.762  70.246  86.102  1.00  0.00           C
ATOM  12467  C3  POPE  173      79.872  67.706  85.332  1.00  0.00           C
ATOM  12470  O31 POPE  173      79.812  68.786  84.372  1.00  0.00           O
ATOM  12471  C31 POPE  173      80.201  68.437  83.152  1.00  0.00           C
ATOM  12472  O32 POPE  173      80.682  67.356  82.852  1.00  0.00           O
ATOM  12473  C32 POPE  173      79.901  69.566  82.162  1.00  0.00           C
ATOM  12476  C23 POPE  173      76.522  70.286  84.582  1.00  0.00           C
ATOM  12479  C24 POPE  173      75.702  71.516  84.172  1.00  0.00           C
ATOM  12482  C25 POPE  173      75.141  71.438  82.742  1.00  0.00           C
ATOM  12485  C26 POPE  173      74.062  70.356  82.612  1.00  0.00           C
ATOM  12488  C27 POPE  173      73.351  70.307  81.252  1.00  0.00           C
ATOM  12491  C28 POPE  173      72.482  71.536  80.952  1.00  0.00           C
ATOM  12494  C29 POPE  173      73.171  72.596  80.132  1.00  0.00           C
ATOM  12496 0C21 POPE  173      72.561  73.667  79.592  1.00  0.00           C
ATOM  12498 1C21 POPE  173      71.102  74.026  79.752  1.00  0.00           C
ATOM  12501 2C21 POPE  173      70.931  75.486  80.192  1.00  0.00           C
ATOM  12504 3C21 POPE  173      69.611  75.706  80.942  1.00  0.00           C
ATOM  12507 4C21 POPE  173      69.522  77.096  81.592  1.00  0.00           C
ATOM  12510 5C21 POPE  173      69.052  78.176  80.622  1.00  0.00           C
ATOM  12513 6C21 POPE  173      67.522  78.227  80.462  1.00  0.00           C
ATOM  12516 7C21 POPE  173      66.971  79.646  80.632  1.00  0.00           C
ATOM  12519 8C21 POPE  173      65.461  79.746  80.442  1.00  0.00           C
ATOM  12523  C33 POPE  173      79.141  69.046  80.922  1.00  0.00           C
ATOM  12526  C34 POPE  173      78.822  70.146  79.902  1.00  0.00           C
ATOM  12529  C35 POPE  173      78.251  69.596  78.592  1.00  0.00           C
ATOM  12532  C36 POPE  173      76.821  69.046  78.702  1.00  0.00           C
ATOM  12535  C37 POPE  173      76.352  68.466  77.362  1.00  0.00           C
ATOM  12538  C38 POPE  173      75.022  67.716  77.482  1.00  0.00           C
ATOM  12541  C39 POPE  173      74.562  67.096  76.162  1.00  0.00           C
ATOM  12544 0C31 POPE  173      74.111  68.136  75.122  1.00  0.00           C
ATOM  12547 1C31 POPE  173      73.602  67.536  73.812  1.00  0.00           C
ATOM  12550 2C31 POPE  173      72.952  68.586  72.892  1.00  0.00           C
ATOM  12553 3C31 POPE  173      73.412  68.466  71.432  1.00  0.00           C
ATOM  12556 4C31 POPE  173      72.701  69.456  70.502  1.00  0.00           C
ATOM  12559 5C31 POPE  173      73.342  69.496  69.102  1.00  0.00           C
[truncated: 1,693,298 more chars]
