# Supplementary material for: Characterizing Membrane Association and Periplasmic Transfer of Bacterial Lipoproteins through Molecular Dynamics Simulations
Source: Structure. 2020 Apr 7;28(4):475–487.e3. doi: 10.1016/j.str.2020.01.012 (PMC7139219; doi:10.1016/j.str.2020.01.012)
Supplement: Data S2. Final Coordinates from Simulations (A–L), Related to Figure 3 [file mmc4.zip › A-L/BSMA-5-atomistic.pdb]

TITLE     Protein
REMARK    THIS IS A SIMULATION BOX
CRYST1  129.196  129.196  144.257  90.00  90.00  90.00 P 1           1
MODEL        1
ATOM      1  N   CYSTA   1      59.068  49.773  87.328  1.00  0.00           N
ATOM      3  CA  CYSTA   1      58.138  48.853  86.699  1.00  0.00           C
ATOM      5  C   CYSTA   1      56.648  49.223  86.809  1.00  0.00           C
ATOM      6  O   CYSTA   1      55.918  49.103  85.827  1.00  0.00           O
ATOM      7  CB  CYSTA   1      58.648  48.523  85.219  1.00  0.00           C
ATOM     10  SG  CYSTA   1      59.098  46.763  84.758  1.00  0.00           S
ATOM     11  C1  CYSTA   1      60.878  46.463  85.049  1.00  0.00           C
ATOM     14  CA1 CYSTA   1      59.158  51.103  87.519  1.00  0.00           C
ATOM     15  OA1 CYSTA   1      60.228  51.483  87.959  1.00  0.00           O
ATOM     16  CA2 CYSTA   1      58.098  52.163  87.379  1.00  0.00           C
ATOM     19  C11 CYSTA   1      61.698  45.213  84.559  1.00  0.00           C
ATOM     21  O11 CYSTA   1      62.198  45.553  83.258  1.00  0.00           O
ATOM     22  CX1 CYSTA   1      63.338  44.973  82.897  1.00  0.00           C
ATOM     23  OX1 CYSTA   1      63.868  44.013  83.438  1.00  0.00           O
ATOM     24  CX2 CYSTA   1      63.888  45.693  81.688  1.00  0.00           C
ATOM     27  C12 CYSTA   1      61.078  43.763  84.678  1.00  0.00           C
ATOM     30  O12 CYSTA   1      59.818  43.533  83.988  1.00  0.00           O
ATOM     31  CD1 CYSTA   1      59.878  42.693  82.949  1.00  0.00           C
ATOM     32  OD1 CYSTA   1      59.388  41.583  82.897  1.00  0.00           O
ATOM     33  CD2 CYSTA   1      60.698  43.313  81.828  1.00  0.00           C
ATOM     36  CA3 CYSTA   1      57.158  52.243  86.159  1.00  0.00           C
ATOM     39  CA4 CYSTA   1      57.458  53.483  85.319  1.00  0.00           C
ATOM     42  CA5 CYSTA   1      56.588  53.573  84.058  1.00  0.00           C
ATOM     45  CA6 CYSTA   1      57.338  54.243  82.908  1.00  0.00           C
ATOM     48  CA7 CYSTA   1      58.418  53.303  82.339  1.00  0.00           C
ATOM     51  CA8 CYSTA   1      59.748  54.003  82.068  1.00  0.00           C
ATOM     54  CA9 CYSTA   1      59.868  54.583  80.659  1.00  0.00           C
ATOM     57 0CA1 CYSTA   1      60.268  53.513  79.629  1.00  0.00           C
ATOM     60 1CA1 CYSTA   1      59.188  53.343  78.569  1.00  0.00           C
ATOM     63 2CA1 CYSTA   1      59.698  52.693  77.269  1.00  0.00           C
ATOM     66 3CA1 CYSTA   1      58.718  52.993  76.129  1.00  0.00           C
ATOM     69 4CA1 CYSTA   1      58.998  52.243  74.819  1.00  0.00           C
ATOM     72 5CA1 CYSTA   1      58.948  50.723  74.968  1.00  0.00           C
ATOM     75 6CA1 CYSTA   1      58.738  49.973  73.648  1.00  0.00           C
ATOM     79  CD3 CYSTA   1      60.038  43.193  80.438  1.00  0.00           C
ATOM     82  CD4 CYSTA   1      60.728  42.213  79.479  1.00  0.00           C
ATOM     85  CD5 CYSTA   1      60.358  42.473  78.009  1.00  0.00           C
ATOM     88  CD6 CYSTA   1      60.738  43.883  77.508  1.00  0.00           C
ATOM     91  CD7 CYSTA   1      59.548  44.863  77.529  1.00  0.00           C
ATOM     94  CD8 CYSTA   1      59.928  46.343  77.729  1.00  0.00           C
ATOM     97  CD9 CYSTA   1      58.838  47.093  78.508  1.00  0.00           C
ATOM    100 0CD1 CYSTA   1      58.448  48.483  77.979  1.00  0.00           C
ATOM    103 1CD1 CYSTA   1      57.488  49.133  78.979  1.00  0.00           C
ATOM    106 2CD1 CYSTA   1      56.588  50.243  78.429  1.00  0.00           C
ATOM    109 3CD1 CYSTA   1      55.648  50.783  79.519  1.00  0.00           C
ATOM    112 4CD1 CYSTA   1      54.168  50.463  79.279  1.00  0.00           C
ATOM    115 5CD1 CYSTA   1      53.548  51.323  78.159  1.00  0.00           C
ATOM    118 6CD1 CYSTA   1      52.028  51.163  78.049  1.00  0.00           C
ATOM    122  CX3 CYSTA   1      63.928  44.833  80.419  1.00  0.00           C
ATOM    125  CX4 CYSTA   1      64.698  45.573  79.329  1.00  0.00           C
ATOM    128  CX5 CYSTA   1      64.638  44.843  77.979  1.00  0.00           C
ATOM    131  CX6 CYSTA   1      63.898  45.643  76.909  1.00  0.00           C
ATOM    134  CX7 CYSTA   1      63.928  44.943  75.549  1.00  0.00           C
ATOM    137  CX8 CYSTA   1      63.048  45.653  74.508  1.00  0.00           C
ATOM    140  CX9 CYSTA   1      63.198  45.073  73.129  1.00  0.00           C
ATOM    142 0CX1 CYSTA   1      62.368  45.283  72.099  1.00  0.00           C
ATOM    144 1CX1 CYSTA   1      61.118  46.133  72.118  1.00  0.00           C
ATOM    147 2CX1 CYSTA   1      59.868  45.413  71.569  1.00  0.00           C
ATOM    150 3CX1 CYSTA   1      59.848  45.363  70.029  1.00  0.00           C
ATOM    153 4CX1 CYSTA   1      58.648  44.603  69.438  1.00  0.00           C
ATOM    156 5CX1 CYSTA   1      58.958  44.143  68.009  1.00  0.00           C
ATOM    159 6CX1 CYSTA   1      57.758  43.663  67.179  1.00  0.00           C
ATOM    162 7CX1 CYSTA   1      58.228  43.253  65.769  1.00  0.00           C
ATOM    165 8CX1 CYSTA   1      57.108  42.873  64.789  1.00  0.00           C
ATOM    169  N   SER A   2      56.068  49.743  87.929  1.00  0.00           N
ATOM    171  CA  SER A   2      56.308  49.643  89.379  1.00  0.00           C
ATOM    173  CB  SER A   2      57.558  48.923  89.928  1.00  0.00           C
ATOM    176  OG  SER A   2      57.498  47.553  89.549  1.00  0.00           O
ATOM    178  C   SER A   2      56.008  50.933  90.108  1.00  0.00           C
ATOM    179  O   SER A   2      55.608  51.923  89.499  1.00  0.00           O
ATOM    180  N   ALA A   3      56.108  50.943  91.459  1.00  0.00           N
ATOM    182  CA  ALA A   3      55.668  51.983  92.379  1.00  0.00           C
ATOM    184  CB  ALA A   3      56.678  52.443  93.438  1.00  0.00           C
ATOM    188  C   ALA A   3      54.728  53.093  91.928  1.00  0.00           C
ATOM    189  O   ALA A   3      55.088  54.243  91.717  1.00  0.00           O
ATOM    190  N   LEU A   4      53.438  52.763  91.898  1.00  0.00           N
ATOM    192  CA  LEU A   4      52.428  53.653  92.388  1.00  0.00           C
ATOM    194  CB  LEU A   4      51.348  54.013  91.329  1.00  0.00           C
ATOM    197  CG  LEU A   4      51.838  54.153  89.857  1.00  0.00           C
ATOM    199  CD1 LEU A   4      50.808  54.973  89.069  1.00  0.00           C
ATOM    203  CD2 LEU A   4      52.008  52.793  89.147  1.00  0.00           C
ATOM    207  C   LEU A   4      51.838  52.783  93.479  1.00  0.00           C
ATOM    208  O   LEU A   4      51.858  51.573  93.339  1.00  0.00           O
ATOM    209  N   GLN A   5      51.348  53.383  94.589  1.00  0.00           N
ATOM    211  CA  GLN A   5      50.798  52.783  95.799  1.00  0.00           C
ATOM    213  CB  GLN A   5      49.538  53.553  96.269  1.00  0.00           C
ATOM    216  CG  GLN A   5      48.168  53.233  95.578  1.00  0.00           C
ATOM    219  CD  GLN A   5      47.798  53.903  94.248  1.00  0.00           C
ATOM    220  OE1 GLN A   5      46.608  53.973  93.918  1.00  0.00           O
ATOM    221  NE2 GLN A   5      48.778  54.383  93.467  1.00  0.00           N
ATOM    224  C   GLN A   5      50.488  51.253  95.848  1.00  0.00           C
ATOM    225  O   GLN A   5      49.928  50.663  94.938  1.00  0.00           O
ATOM    226  N   GLY A   6      50.818  50.533  96.928  1.00  0.00           N
ATOM    228  CA  GLY A   6      51.408  50.983  98.189  1.00  0.00           C
ATOM    231  C   GLY A   6      52.868  50.653  98.269  1.00  0.00           C
ATOM    232  O   GLY A   6      53.718  51.443  97.879  1.00  0.00           O
ATOM    233  N   THR A   7      53.168  49.433  98.749  1.00  0.00           N
ATOM    235  CA  THR A   7      54.508  48.863  98.718  1.00  0.00           C
ATOM    237  CB  THR A   7      55.078  48.443 100.069  1.00  0.00           C
ATOM    239  OG1 THR A   7      54.998  49.503 100.988  1.00  0.00           O
ATOM    241  CG2 THR A   7      56.558  48.043  99.968  1.00  0.00           C
ATOM    245  C   THR A   7      54.408  47.603  97.928  1.00  0.00           C
ATOM    246  O   THR A   7      53.468  46.833  98.159  1.00  0.00           O
ATOM    247  N   PRO A   8      55.278  47.333  96.988  1.00  0.00           N
ATOM    248  CD  PRO A   8      55.358  45.983  96.409  1.00  0.00           C
ATOM    251  CA  PRO A   8      55.718  48.343  96.039  1.00  0.00           C
ATOM    253  CB  PRO A   8      55.198  47.723  94.757  1.00  0.00           C
ATOM    256  CG  PRO A   8      55.488  46.233  94.919  1.00  0.00           C
ATOM    259  C   PRO A   8      57.228  48.443  96.089  1.00  0.00           C
ATOM    260  O   PRO A   8      57.808  48.093  97.108  1.00  0.00           O
ATOM    261  N   GLN A   9      57.898  48.913  95.029  1.00  0.00           N
ATOM    263  CA  GLN A   9      59.338  49.063  95.019  1.00  0.00           C
ATOM    265  CB  GLN A   9      60.008  47.673  94.819  1.00  0.00           C
ATOM    268  CG  GLN A   9      61.358  47.433  95.559  1.00  0.00           C
ATOM    271  CD  GLN A   9      61.438  47.843  97.038  1.00  0.00           C
ATOM    272  OE1 GLN A   9      62.428  48.393  97.499  1.00  0.00           O
ATOM    273  NE2 GLN A   9      60.398  47.523  97.839  1.00  0.00           N
ATOM    276  C   GLN A   9      59.668  50.033  93.878  1.00  0.00           C
ATOM    277  O   GLN A   9      58.828  50.303  93.019  1.00  0.00           O
ATOM    278  N   PRO A  10      60.868  50.613  93.988  1.00  0.00           N
ATOM    279  CD  PRO A  10      61.898  49.973  93.139  1.00  0.00           C
ATOM    282  CA  PRO A  10      61.068  52.043  93.718  1.00  0.00           C
ATOM    284  CB  PRO A  10      61.608  52.213  92.279  1.00  0.00           C
ATOM    287  CG  PRO A  10      61.878  50.773  91.828  1.00  0.00           C
ATOM    290  C   PRO A  10      60.038  53.023  94.217  1.00  0.00           C
ATOM    291  O   PRO A  10      59.348  52.753  95.188  1.00  0.00           O
ATOM    292  N   ALA A  11      59.908  54.183  93.549  1.00  0.00           N
ATOM    294  CA  ALA A  11      58.998  55.223  93.979  1.00  0.00           C
ATOM    296  CB  ALA A  11      59.798  55.983  95.059  1.00  0.00           C
ATOM    300  C   ALA A  11      58.358  56.253  92.979  1.00  0.00           C
ATOM    301  O   ALA A  11      58.268  57.403  93.389  1.00  0.00           O
ATOM    302  N   PRO A  12      57.858  56.003  91.749  1.00  0.00           N
ATOM    303  CD  PRO A  12      58.138  54.753  91.049  1.00  0.00           C
ATOM    306  CA  PRO A  12      57.648  57.083  90.758  1.00  0.00           C
ATOM    308  CB  PRO A  12      58.498  56.543  89.608  1.00  0.00           C
ATOM    311  CG  PRO A  12      58.128  55.063  89.568  1.00  0.00           C
ATOM    314  C   PRO A  12      56.218  57.283  90.209  1.00  0.00           C
ATOM    315  O   PRO A  12      55.948  56.853  89.077  1.00  0.00           O
ATOM    316  N   PRO A  13      55.298  57.983  90.827  1.00  0.00           N
ATOM    317  CD  PRO A  13      54.428  58.793  89.988  1.00  0.00           C
ATOM    320  CA  PRO A  13      55.548  58.693  92.059  1.00  0.00           C
ATOM    322  CB  PRO A  13      55.468  60.183  91.618  1.00  0.00           C
ATOM    325  CG  PRO A  13      55.118  60.143  90.118  1.00  0.00           C
ATOM    328  C   PRO A  13      54.488  58.163  92.989  1.00  0.00           C
ATOM    329  O   PRO A  13      54.188  56.963  92.919  1.00  0.00           O
ATOM    330  N   VAL A  14      53.908  58.983  93.878  1.00  0.00           N
ATOM    332  CA  VAL A  14      52.848  58.613  94.819  1.00  0.00           C
ATOM    334  CB  VAL A  14      51.618  57.983  94.147  1.00  0.00           C
ATOM    336  CG1 VAL A  14      50.638  57.373  95.169  1.00  0.00           C
ATOM    340  CG2 VAL A  14      50.918  59.073  93.309  1.00  0.00           C
ATOM    344  C   VAL A  14      53.408  57.893  96.049  1.00  0.00           C
ATOM    345  O   VAL A  14      53.048  58.183  97.188  1.00  0.00           O
ATOM    346  N   THR A  15      54.368  56.963  95.848  1.00  0.00           N
ATOM    348  CA  THR A  15      55.278  56.473  96.879  1.00  0.00           C
ATOM    350  CB  THR A  15      56.088  55.263  96.389  1.00  0.00           C
ATOM    352  OG1 THR A  15      55.278  54.093  96.339  1.00  0.00           O
ATOM    354  CG2 THR A  15      57.268  54.893  97.299  1.00  0.00           C
ATOM    358  C   THR A  15      56.168  57.573  97.449  1.00  0.00           C
ATOM    359  O   THR A  15      56.618  58.473  96.717  1.00  0.00           O
ATOM    360  N   ASP A  16      56.368  57.563  98.779  1.00  0.00           N
ATOM    362  CA  ASP A  16      56.858  58.653  99.598  1.00  0.00           C
ATOM    364  CB  ASP A  16      56.958  58.113 101.049  1.00  0.00           C
ATOM    367  CG  ASP A  16      55.578  57.933 101.638  1.00  0.00           C
ATOM    368  OD1 ASP A  16      54.758  58.893 101.529  1.00  0.00           O
ATOM    369  OD2 ASP A  16      55.368  56.903 102.328  1.00  0.00           O
ATOM    370  C   ASP A  16      58.178  59.323  99.239  1.00  0.00           C
ATOM    371  O   ASP A  16      58.218  60.473  98.787  1.00  0.00           O
ATOM    372  N   HIS A  17      59.328  58.653  99.488  1.00  0.00           N
ATOM    374  CA  HIS A  17      60.638  59.263  99.359  1.00  0.00           C
ATOM    376  CB  HIS A  17      60.958  60.163 100.568  1.00  0.00           C
ATOM    379  ND1 HIS A  17      62.488  59.513 102.379  1.00  0.00           N
ATOM    380  CG  HIS A  17      61.238  59.413 101.818  1.00  0.00           C
ATOM    381  CE1 HIS A  17      62.448  58.793 103.488  1.00  0.00           C
ATOM    383  NE2 HIS A  17      61.228  58.283 103.679  1.00  0.00           N
ATOM    385  CD2 HIS A  17      60.438  58.673 102.618  1.00  0.00           C
ATOM    387  C   HIS A  17      61.758  58.223  99.239  1.00  0.00           C
ATOM    388  O   HIS A  17      61.588  57.073  99.649  1.00  0.00           O
ATOM    389  N   PRO A  18      62.908  58.633  98.709  1.00  0.00           N
ATOM    390  CD  PRO A  18      63.018  59.753  97.779  1.00  0.00           C
ATOM    393  CA  PRO A  18      64.178  57.953  98.889  1.00  0.00           C
ATOM    395  CB  PRO A  18      64.938  58.363  97.618  1.00  0.00           C
ATOM    398  CG  PRO A  18      64.478  59.783  97.348  1.00  0.00           C
ATOM    401  C   PRO A  18      64.928  58.473 100.108  1.00  0.00           C
ATOM    402  O   PRO A  18      64.808  59.643 100.479  1.00  0.00           O
ATOM    403  N   GLN A  19      65.738  57.603 100.738  1.00  0.00           N
ATOM    405  CA  GLN A  19      66.578  57.973 101.869  1.00  0.00           C
ATOM    407  CB  GLN A  19      67.078  56.713 102.628  1.00  0.00           C
ATOM    410  CG  GLN A  19      65.988  55.663 102.989  1.00  0.00           C
ATOM    413  CD  GLN A  19      64.838  56.233 103.809  1.00  0.00           C
ATOM    414  OE1 GLN A  19      65.018  57.083 104.678  1.00  0.00           O
ATOM    415  NE2 GLN A  19      63.598  55.763 103.558  1.00  0.00           N
ATOM    418  C   GLN A  19      67.808  58.783 101.449  1.00  0.00           C
ATOM    419  O   GLN A  19      68.368  58.593 100.368  1.00  0.00           O
ATOM    420  N   GLU A  20      68.318  59.693 102.319  1.00  0.00           N
ATOM    422  CA  GLU A  20      69.698  60.133 102.188  1.00  0.00           C
ATOM    424  CB  GLU A  20      70.048  61.333 103.098  1.00  0.00           C
ATOM    427  CG  GLU A  20      71.478  61.913 102.868  1.00  0.00           C
ATOM    430  CD  GLU A  20      71.798  63.123 103.729  1.00  0.00           C
ATOM    431  OE1 GLU A  20      70.868  63.723 104.318  1.00  0.00           O
ATOM    432  OE2 GLU A  20      73.018  63.473 103.819  1.00  0.00           O
ATOM    433  C   GLU A  20      70.688  59.013 102.519  1.00  0.00           C
ATOM    434  O   GLU A  20      70.618  58.393 103.589  1.00  0.00           O
ATOM    435  N   ILE A  21      71.628  58.723 101.608  1.00  0.00           N
ATOM    437  CA  ILE A  21      72.618  57.693 101.818  1.00  0.00           C
ATOM    439  CB  ILE A  21      72.508  56.463 100.928  1.00  0.00           C
ATOM    441  CG2 ILE A  21      71.528  55.483 101.629  1.00  0.00           C
ATOM    445  CG1 ILE A  21      71.948  56.773  99.549  1.00  0.00           C
ATOM    448  CD  ILE A  21      72.918  57.383  98.549  1.00  0.00           C
ATOM    452  C   ILE A  21      74.028  58.233 101.879  1.00  0.00           C
ATOM    453  O   ILE A  21      74.418  59.213 101.249  1.00  0.00           O
ATOM    454  N   ARG A  22      74.798  57.583 102.757  1.00  0.00           N
ATOM    456  CA  ARG A  22      76.028  58.063 103.309  1.00  0.00           C
ATOM    458  CB  ARG A  22      76.258  57.463 104.719  1.00  0.00           C
ATOM    461  CG  ARG A  22      75.148  57.703 105.778  1.00  0.00           C
ATOM    464  CD  ARG A  22      73.848  56.873 105.678  1.00  0.00           C
ATOM    467  NE  ARG A  22      74.238  55.423 105.609  1.00  0.00           N
ATOM    469  CZ  ARG A  22      73.378  54.433 105.458  1.00  0.00           C
ATOM    470  NH1 ARG A  22      72.168  54.583 104.979  1.00  0.00           N
ATOM    473  NH2 ARG A  22      73.708  53.223 105.868  1.00  0.00           N
ATOM    476  C   ARG A  22      77.208  57.683 102.429  1.00  0.00           C
ATOM    477  O   ARG A  22      77.148  56.683 101.708  1.00  0.00           O
ATOM    478  N   ARG A  23      78.318  58.443 102.499  1.00  0.00           N
ATOM    480  CA  ARG A  23      79.478  58.323 101.629  1.00  0.00           C
ATOM    482  CB  ARG A  23      80.558  59.363 102.019  1.00  0.00           C
ATOM    485  CG  ARG A  23      80.128  60.833 101.809  1.00  0.00           C
ATOM    488  CD  ARG A  23      79.838  61.193 100.349  1.00  0.00           C
ATOM    491  NE  ARG A  23      79.548  62.663 100.268  1.00  0.00           N
ATOM    493  CZ  ARG A  23      80.448  63.623 100.059  1.00  0.00           C
ATOM    494  NH1 ARG A  23      81.748  63.433 100.099  1.00  0.00           N
ATOM    497  NH2 ARG A  23      79.978  64.823  99.768  1.00  0.00           N
ATOM    500  C   ARG A  23      80.098  56.923 101.498  1.00  0.00           C
ATOM    501  O   ARG A  23      80.568  56.523 100.438  1.00  0.00           O
ATOM    502  N   ASP A  24      80.108  56.133 102.578  1.00  0.00           N
ATOM    504  CA  ASP A  24      80.428  54.723 102.599  1.00  0.00           C
ATOM    506  CB  ASP A  24      80.348  54.233 104.067  1.00  0.00           C
ATOM    509  CG  ASP A  24      81.438  54.843 104.919  1.00  0.00           C
ATOM    510  OD1 ASP A  24      82.348  55.503 104.369  1.00  0.00           O
ATOM    511  OD2 ASP A  24      81.468  54.583 106.158  1.00  0.00           O
ATOM    512  C   ASP A  24      79.538  53.823 101.729  1.00  0.00           C
ATOM    513  O   ASP A  24      80.028  52.943 101.018  1.00  0.00           O
ATOM    514  N   GLN A  25      78.198  54.043 101.769  1.00  0.00           N
ATOM    516  CA  GLN A  25      77.238  53.423 100.858  1.00  0.00           C
ATOM    518  CB  GLN A  25      75.758  53.693 101.269  1.00  0.00           C
ATOM    521  CG  GLN A  25      75.238  53.033 102.578  1.00  0.00           C
ATOM    524  CD  GLN A  25      75.158  51.503 102.488  1.00  0.00           C
ATOM    525  OE1 GLN A  25      75.388  50.923 101.438  1.00  0.00           O
ATOM    526  NE2 GLN A  25      74.878  50.823 103.618  1.00  0.00           N
ATOM    529  C   GLN A  25      77.438  53.853  99.418  1.00  0.00           C
ATOM    530  O   GLN A  25      77.558  53.033  98.518  1.00  0.00           O
ATOM    531  N   THR A  26      77.538  55.183  99.188  1.00  0.00           N
ATOM    533  CA  THR A  26      77.548  55.813  97.858  1.00  0.00           C
ATOM    535  CB  THR A  26      77.508  57.333  97.879  1.00  0.00           C
ATOM    537  OG1 THR A  26      78.608  57.923  98.539  1.00  0.00           O
ATOM    539  CG2 THR A  26      76.268  57.753  98.669  1.00  0.00           C
ATOM    543  C   THR A  26      78.728  55.403  97.038  1.00  0.00           C
ATOM    544  O   THR A  26      78.648  55.193  95.829  1.00  0.00           O
ATOM    545  N   GLN A  27      79.868  55.223  97.718  1.00  0.00           N
ATOM    547  CA  GLN A  27      81.128  54.823  97.149  1.00  0.00           C
ATOM    549  CB  GLN A  27      82.238  55.103  98.199  1.00  0.00           C
ATOM    552  CG  GLN A  27      83.698  54.943  97.718  1.00  0.00           C
ATOM    555  CD  GLN A  27      84.078  55.943  96.638  1.00  0.00           C
ATOM    556  OE1 GLN A  27      83.528  57.043  96.538  1.00  0.00           O
ATOM    557  NE2 GLN A  27      85.068  55.563  95.788  1.00  0.00           N
ATOM    560  C   GLN A  27      81.118  53.353  96.748  1.00  0.00           C
ATOM    561  O   GLN A  27      82.048  52.873  96.098  1.00  0.00           O
ATOM    562  N   GLY A  28      80.068  52.593  97.139  1.00  0.00           N
ATOM    564  CA  GLY A  28      79.888  51.203  96.769  1.00  0.00           C
ATOM    567  C   GLY A  28      78.968  50.963  95.619  1.00  0.00           C
ATOM    568  O   GLY A  28      78.958  49.853  95.108  1.00  0.00           O
ATOM    569  N   LEU A  29      78.168  51.963  95.199  1.00  0.00           N
ATOM    571  CA  LEU A  29      77.168  51.823  94.158  1.00  0.00           C
ATOM    573  CB  LEU A  29      75.758  52.243  94.659  1.00  0.00           C
ATOM    576  CG  LEU A  29      74.998  51.233  95.559  1.00  0.00           C
ATOM    578  CD1 LEU A  29      74.938  49.853  94.908  1.00  0.00           C
ATOM    582  CD2 LEU A  29      75.528  51.113  96.988  1.00  0.00           C
ATOM    586  C   LEU A  29      77.568  52.703  92.979  1.00  0.00           C
ATOM    587  O   LEU A  29      78.368  53.613  93.159  1.00  0.00           O
ATOM    588  N   GLN A  30      77.008  52.473  91.779  1.00  0.00           N
ATOM    590  CA  GLN A  30      77.148  53.413  90.678  1.00  0.00           C
ATOM    592  CB  GLN A  30      77.948  52.893  89.468  1.00  0.00           C
ATOM    595  CG  GLN A  30      78.128  53.983  88.358  1.00  0.00           C
ATOM    598  CD  GLN A  30      79.158  53.583  87.309  1.00  0.00           C
ATOM    599  OE1 GLN A  30      80.028  52.753  87.568  1.00  0.00           O
ATOM    600  NE2 GLN A  30      79.118  54.253  86.129  1.00  0.00           N
ATOM    603  C   GLN A  30      75.788  53.883  90.229  1.00  0.00           C
ATOM    604  O   GLN A  30      74.798  53.163  90.168  1.00  0.00           O
ATOM    605  N   ARG A  31      75.718  55.193  89.968  1.00  0.00           N
ATOM    607  CA  ARG A  31      74.518  55.893  89.678  1.00  0.00           C
ATOM    609  CB  ARG A  31      74.668  57.333  90.178  1.00  0.00           C
ATOM    612  CG  ARG A  31      75.818  58.153  89.559  1.00  0.00           C
ATOM    615  CD  ARG A  31      75.368  59.053  88.409  1.00  0.00           C
ATOM    618  NE  ARG A  31      76.468  60.023  88.159  1.00  0.00           N
ATOM    620  CZ  ARG A  31      76.308  61.103  87.428  1.00  0.00           C
ATOM    621  NH1 ARG A  31      75.298  61.273  86.609  1.00  0.00           N
ATOM    624  NH2 ARG A  31      77.168  62.083  87.559  1.00  0.00           N
ATOM    627  C   ARG A  31      74.178  55.913  88.209  1.00  0.00           C
ATOM    628  O   ARG A  31      75.038  56.043  87.339  1.00  0.00           O
ATOM    629  N   ILE A  32      72.878  55.833  87.929  1.00  0.00           N
ATOM    631  CA  ILE A  32      72.278  55.933  86.629  1.00  0.00           C
ATOM    633  CB  ILE A  32      70.858  55.373  86.647  1.00  0.00           C
ATOM    635  CG2 ILE A  32      70.868  53.903  87.129  1.00  0.00           C
ATOM    639  CG1 ILE A  32      69.848  56.223  87.449  1.00  0.00           C
ATOM    642  CD  ILE A  32      70.028  56.313  88.979  1.00  0.00           C
ATOM    646  C   ILE A  32      72.248  57.363  86.107  1.00  0.00           C
ATOM    647  O   ILE A  32      72.318  57.603  84.909  1.00  0.00           O
ATOM    648  N   GLY A  33      72.148  58.343  87.029  1.00  0.00           N
ATOM    650  CA  GLY A  33      71.868  59.713  86.669  1.00  0.00           C
ATOM    653  C   GLY A  33      72.028  60.583  87.879  1.00  0.00           C
ATOM    654  O   GLY A  33      72.088  60.123  89.018  1.00  0.00           O
ATOM    655  N   SER A  34      72.138  61.893  87.649  1.00  0.00           N
ATOM    657  CA  SER A  34      72.338  62.853  88.708  1.00  0.00           C
ATOM    659  CB  SER A  34      73.758  63.443  88.678  1.00  0.00           C
ATOM    662  OG  SER A  34      74.148  63.833  87.357  1.00  0.00           O
ATOM    664  C   SER A  34      71.318  63.923  88.519  1.00  0.00           C
ATOM    665  O   SER A  34      70.858  64.133  87.409  1.00  0.00           O
ATOM    666  N   VAL A  35      70.908  64.603  89.599  1.00  0.00           N
ATOM    668  CA  VAL A  35      69.878  65.613  89.538  1.00  0.00           C
ATOM    670  CB  VAL A  35      68.558  65.143  90.137  1.00  0.00           C
ATOM    672  CG1 VAL A  35      67.538  66.293  90.268  1.00  0.00           C
ATOM    676  CG2 VAL A  35      67.948  64.063  89.229  1.00  0.00           C
ATOM    680  C   VAL A  35      70.438  66.863  90.199  1.00  0.00           C
ATOM    681  O   VAL A  35      71.168  66.803  91.189  1.00  0.00           O
ATOM    682  N   SER A  36      70.118  68.043  89.629  1.00  0.00           N
ATOM    684  CA  SER A  36      70.518  69.333  90.149  1.00  0.00           C
ATOM    686  CB  SER A  36      71.448  70.133  89.188  1.00  0.00           C
ATOM    689  OG  SER A  36      72.678  69.443  88.988  1.00  0.00           O
ATOM    691  C   SER A  36      69.278  70.153  90.467  1.00  0.00           C
ATOM    692  O   SER A  36      68.168  69.823  90.059  1.00  0.00           O
ATOM    693  N   THR A  37      69.418  71.193  91.309  1.00  0.00           N
ATOM    695  CA  THR A  37      68.278  71.963  91.779  1.00  0.00           C
ATOM    697  CB  THR A  37      67.488  71.203  92.819  1.00  0.00           C
ATOM    699  OG1 THR A  37      66.248  71.813  93.089  1.00  0.00           O
ATOM    701  CG2 THR A  37      68.278  71.023  94.089  1.00  0.00           C
ATOM    705  C   THR A  37      68.758  73.283  92.348  1.00  0.00           C
ATOM    706  O   THR A  37      69.938  73.433  92.689  1.00  0.00           O
ATOM    707  N   MET A  38      67.878  74.303  92.458  1.00  0.00           N
ATOM    709  CA  MET A  38      68.268  75.663  92.789  1.00  0.00           C
ATOM    711  CB  MET A  38      68.198  76.593  91.558  1.00  0.00           C
ATOM    714  CG  MET A  38      69.288  76.293  90.519  1.00  0.00           C
ATOM    717  SD  MET A  38      69.038  77.253  88.999  1.00  0.00           S
ATOM    718  CE  MET A  38      70.588  76.753  88.229  1.00  0.00           C
ATOM    722  C   MET A  38      67.408  76.273  93.868  1.00  0.00           C
ATOM    723  O   MET A  38      66.188  76.353  93.747  1.00  0.00           O
ATOM    724  N   VAL A  39      68.038  76.753  94.959  1.00  0.00           N
ATOM    726  CA  VAL A  39      67.328  77.123  96.169  1.00  0.00           C
ATOM    728  CB  VAL A  39      67.068  75.933  97.089  1.00  0.00           C
ATOM    730  CG1 VAL A  39      65.968  75.003  96.559  1.00  0.00           C
ATOM    734  CG2 VAL A  39      68.378  75.153  97.308  1.00  0.00           C
ATOM    738  C   VAL A  39      68.068  78.183  96.988  1.00  0.00           C
ATOM    739  O   VAL A  39      69.218  78.553  96.748  1.00  0.00           O
ATOM    740  N   ARG A  40      67.378  78.723  98.019  1.00  0.00           N
ATOM    742  CA  ARG A  40      67.998  79.653  98.938  1.00  0.00           C
ATOM    744  CB  ARG A  40      67.738  81.113  98.469  1.00  0.00           C
ATOM    747  CG  ARG A  40      66.268  81.543  98.558  1.00  0.00           C
ATOM    750  CD  ARG A  40      66.038  83.023  98.208  1.00  0.00           C
ATOM    753  NE  ARG A  40      66.198  83.203  96.739  1.00  0.00           N
ATOM    755  CZ  ARG A  40      65.278  82.803  95.858  1.00  0.00           C
ATOM    756  NH1 ARG A  40      64.138  82.273  96.218  1.00  0.00           N
ATOM    759  NH2 ARG A  40      65.528  82.933  94.579  1.00  0.00           N
ATOM    762  C   ARG A  40      67.458  79.553 100.358  1.00  0.00           C
ATOM    763  O   ARG A  40      67.888  80.273 101.249  1.00  0.00           O
ATOM    764  N   GLY A  41      66.468  78.673 100.619  1.00  0.00           N
ATOM    766  CA  GLY A  41      65.718  78.733 101.869  1.00  0.00           C
ATOM    769  C   GLY A  41      66.338  78.043 103.049  1.00  0.00           C
ATOM    770  O   GLY A  41      66.158  78.483 104.178  1.00  0.00           O
ATOM    771  N   SER A  42      67.078  76.933 102.858  1.00  0.00           N
ATOM    773  CA  SER A  42      67.638  76.133 103.949  1.00  0.00           C
ATOM    775  CB  SER A  42      66.588  75.643 104.999  1.00  0.00           C
ATOM    778  OG  SER A  42      67.168  74.893 106.078  1.00  0.00           O
ATOM    780  C   SER A  42      68.268  74.873 103.378  1.00  0.00           C
ATOM    781  O   SER A  42      67.778  74.373 102.368  1.00  0.00           O
ATOM    782  N   PRO A  43      69.298  74.263 103.968  1.00  0.00           N
ATOM    783  CD  PRO A  43      70.188  74.903 104.929  1.00  0.00           C
ATOM    786  CA  PRO A  43      69.858  73.033 103.428  1.00  0.00           C
ATOM    788  CB  PRO A  43      71.138  72.793 104.248  1.00  0.00           C
ATOM    791  CG  PRO A  43      71.118  73.793 105.419  1.00  0.00           C
ATOM    794  C   PRO A  43      68.868  71.883 103.558  1.00  0.00           C
ATOM    795  O   PRO A  43      68.748  71.103 102.618  1.00  0.00           O
ATOM    796  N   ASP A  44      68.128  71.813 104.668  1.00  0.00           N
ATOM    798  CA  ASP A  44      67.098  70.813 104.897  1.00  0.00           C
ATOM    800  CB  ASP A  44      66.538  70.953 106.328  1.00  0.00           C
ATOM    803  CG  ASP A  44      67.338  70.093 107.268  1.00  0.00           C
ATOM    804  OD1 ASP A  44      68.328  69.443 106.848  1.00  0.00           O
ATOM    805  OD2 ASP A  44      66.888  69.923 108.428  1.00  0.00           O
ATOM    806  C   ASP A  44      65.968  70.823 103.889  1.00  0.00           C
ATOM    807  O   ASP A  44      65.528  69.753 103.449  1.00  0.00           O
ATOM    808  N   ASP A  45      65.498  72.023 103.488  1.00  0.00           N
ATOM    810  CA  ASP A  45      64.508  72.213 102.449  1.00  0.00           C
ATOM    812  CB  ASP A  45      64.178  73.733 102.319  1.00  0.00           C
ATOM    815  CG  ASP A  45      62.858  73.963 101.589  1.00  0.00           C
ATOM    816  OD1 ASP A  45      62.038  73.003 101.589  1.00  0.00           O
ATOM    817  OD2 ASP A  45      62.578  75.123 101.188  1.00  0.00           O
ATOM    818  C   ASP A  45      64.998  71.663 101.118  1.00  0.00           C
ATOM    819  O   ASP A  45      64.308  70.933 100.419  1.00  0.00           O
ATOM    820  N   ALA A  46      66.278  71.933 100.809  1.00  0.00           N
ATOM    822  CA  ALA A  46      66.928  71.493  99.608  1.00  0.00           C
ATOM    824  CB  ALA A  46      68.338  72.103  99.538  1.00  0.00           C
ATOM    828  C   ALA A  46      67.028  69.983  99.479  1.00  0.00           C
ATOM    829  O   ALA A  46      66.738  69.393  98.438  1.00  0.00           O
ATOM    830  N   LEU A  47      67.408  69.313 100.578  1.00  0.00           N
ATOM    832  CA  LEU A  47      67.418  67.873 100.708  1.00  0.00           C
ATOM    834  CB  LEU A  47      67.928  67.413 102.098  1.00  0.00           C
ATOM    837  CG  LEU A  47      69.358  67.803 102.479  1.00  0.00           C
ATOM    839  CD1 LEU A  47      69.798  67.023 103.718  1.00  0.00           C
ATOM    843  CD2 LEU A  47      70.348  67.563 101.358  1.00  0.00           C
ATOM    847  C   LEU A  47      66.048  67.253 100.519  1.00  0.00           C
ATOM    848  O   LEU A  47      65.898  66.213  99.879  1.00  0.00           O
ATOM    849  N   ALA A  48      65.008  67.863 101.118  1.00  0.00           N
ATOM    851  CA  ALA A  48      63.628  67.463 100.969  1.00  0.00           C
ATOM    853  CB  ALA A  48      62.758  68.243 101.968  1.00  0.00           C
ATOM    857  C   ALA A  48      63.128  67.573  99.528  1.00  0.00           C
ATOM    858  O   ALA A  48      62.428  66.683  99.049  1.00  0.00           O
ATOM    859  N   GLU A  49      63.518  68.633  98.798  1.00  0.00           N
ATOM    861  CA  GLU A  49      63.428  68.673  97.348  1.00  0.00           C
ATOM    863  CB  GLU A  49      63.828  70.053  96.809  1.00  0.00           C
ATOM    866  CG  GLU A  49      62.908  71.233  97.238  1.00  0.00           C
ATOM    869  CD  GLU A  49      63.398  72.523  96.599  1.00  0.00           C
ATOM    870  OE1 GLU A  49      64.518  72.463  96.018  1.00  0.00           O
ATOM    871  OE2 GLU A  49      62.698  73.573  96.658  1.00  0.00           O
ATOM    872  C   GLU A  49      64.238  67.603  96.589  1.00  0.00           C
ATOM    873  O   GLU A  49      63.708  66.963  95.678  1.00  0.00           O
ATOM    874  N   ILE A  50      65.508  67.313  96.968  1.00  0.00           N
ATOM    876  CA  ILE A  50      66.258  66.193  96.398  1.00  0.00           C
ATOM    878  CB  ILE A  50      67.708  66.063  96.898  1.00  0.00           C
ATOM    880  CG2 ILE A  50      68.388  64.813  96.298  1.00  0.00           C
ATOM    884  CG1 ILE A  50      68.598  67.293  96.599  1.00  0.00           C
ATOM    887  CD  ILE A  50      68.778  67.613  95.099  1.00  0.00           C
ATOM    891  C   ILE A  50      65.538  64.863  96.599  1.00  0.00           C
ATOM    892  O   ILE A  50      65.428  64.093  95.638  1.00  0.00           O
ATOM    893  N   LYS A  51      64.978  64.593  97.809  1.00  0.00           N
ATOM    895  CA  LYS A  51      64.008  63.533  98.068  1.00  0.00           C
ATOM    897  CB  LYS A  51      63.378  63.583  99.499  1.00  0.00           C
ATOM    900  CG  LYS A  51      64.358  63.343 100.659  1.00  0.00           C
ATOM    903  CD  LYS A  51      63.828  63.723 102.068  1.00  0.00           C
ATOM    906  CE  LYS A  51      63.798  62.513 103.008  1.00  0.00           C
ATOM    909  NZ  LYS A  51      63.448  62.813 104.428  1.00  0.00           N
ATOM    913  C   LYS A  51      62.878  63.443  97.049  1.00  0.00           C
ATOM    914  O   LYS A  51      62.738  62.453  96.339  1.00  0.00           O
ATOM    915  N   ALA A  52      62.058  64.493  96.898  1.00  0.00           N
ATOM    917  CA  ALA A  52      60.958  64.513  95.938  1.00  0.00           C
ATOM    919  CB  ALA A  52      60.208  65.843  96.139  1.00  0.00           C
ATOM    923  C   ALA A  52      61.338  64.353  94.458  1.00  0.00           C
ATOM    924  O   ALA A  52      60.778  63.543  93.738  1.00  0.00           O
ATOM    925  N   LYS A  53      62.358  65.063  93.979  1.00  0.00           N
ATOM    927  CA  LYS A  53      62.848  64.883  92.628  1.00  0.00           C
ATOM    929  CB  LYS A  53      63.998  65.873  92.357  1.00  0.00           C
ATOM    932  CG  LYS A  53      63.608  67.353  92.217  1.00  0.00           C
ATOM    935  CD  LYS A  53      64.888  68.173  92.029  1.00  0.00           C
ATOM    938  CE  LYS A  53      64.728  69.543  91.399  1.00  0.00           C
ATOM    941  NZ  LYS A  53      64.208  69.403  90.028  1.00  0.00           N
ATOM    945  C   LYS A  53      63.378  63.483  92.348  1.00  0.00           C
ATOM    946  O   LYS A  53      63.098  62.873  91.318  1.00  0.00           O
ATOM    947  N   ALA A  54      64.168  62.943  93.299  1.00  0.00           N
ATOM    949  CA  ALA A  54      64.698  61.603  93.229  1.00  0.00           C
ATOM    951  CB  ALA A  54      65.748  61.433  94.328  1.00  0.00           C
ATOM    955  C   ALA A  54      63.638  60.513  93.249  1.00  0.00           C
ATOM    956  O   ALA A  54      63.748  59.513  92.549  1.00  0.00           O
ATOM    957  N   VAL A  55      62.558  60.703  94.038  1.00  0.00           N
ATOM    959  CA  VAL A  55      61.398  59.813  94.059  1.00  0.00           C
ATOM    961  CB  VAL A  55      60.418  60.253  95.169  1.00  0.00           C
ATOM    963  CG1 VAL A  55      59.118  60.933  94.719  1.00  0.00           C
ATOM    967  CG2 VAL A  55      59.958  59.023  95.958  1.00  0.00           C
ATOM    971  C   VAL A  55      60.738  59.693  92.689  1.00  0.00           C
ATOM    972  O   VAL A  55      60.568  58.593  92.159  1.00  0.00           O
ATOM    973  N   ALA A  56      60.468  60.833  92.019  1.00  0.00           N
ATOM    975  CA  ALA A  56      59.898  60.913  90.688  1.00  0.00           C
ATOM    977  CB  ALA A  56      59.698  62.403  90.349  1.00  0.00           C
ATOM    981  C   ALA A  56      60.768  60.223  89.648  1.00  0.00           C
ATOM    982  O   ALA A  56      60.298  59.513  88.759  1.00  0.00           O
ATOM    983  N   ALA A  57      62.088  60.393  89.788  1.00  0.00           N
ATOM    985  CA  ALA A  57      63.088  59.793  88.939  1.00  0.00           C
ATOM    987  CB  ALA A  57      64.478  60.343  89.298  1.00  0.00           C
ATOM    991  C   ALA A  57      63.048  58.273  88.887  1.00  0.00           C
ATOM    992  O   ALA A  57      63.158  57.723  87.799  1.00  0.00           O
ATOM    993  N   LYS A  58      62.858  57.603  90.059  1.00  0.00           N
ATOM    995  CA  LYS A  58      62.968  56.163  90.289  1.00  0.00           C
ATOM    997  CB  LYS A  58      62.778  55.213  89.099  1.00  0.00           C
ATOM   1000  CG  LYS A  58      61.348  55.293  88.648  1.00  0.00           C
ATOM   1003  CD  LYS A  58      61.068  54.703  87.279  1.00  0.00           C
ATOM   1006  CE  LYS A  58      61.348  55.643  86.119  1.00  0.00           C
ATOM   1009  NZ  LYS A  58      60.518  56.843  86.299  1.00  0.00           N
ATOM   1013  C   LYS A  58      64.188  55.763  91.049  1.00  0.00           C
ATOM   1014  O   LYS A  58      64.618  54.613  91.049  1.00  0.00           O
ATOM   1015  N   ALA A  59      64.768  56.723  91.769  1.00  0.00           N
ATOM   1017  CA  ALA A  59      65.818  56.423  92.668  1.00  0.00           C
ATOM   1019  CB  ALA A  59      66.678  57.683  92.827  1.00  0.00           C
ATOM   1023  C   ALA A  59      65.238  56.003  93.999  1.00  0.00           C
ATOM   1024  O   ALA A  59      64.398  56.703  94.568  1.00  0.00           O
ATOM   1025  N   ASP A  60      65.708  54.873  94.528  1.00  0.00           N
ATOM   1027  CA  ASP A  60      65.438  54.473  95.889  1.00  0.00           C
ATOM   1029  CB  ASP A  60      65.798  52.983  96.147  1.00  0.00           C
ATOM   1032  CG  ASP A  60      64.728  51.983  95.738  1.00  0.00           C
ATOM   1033  OD1 ASP A  60      64.178  52.123  94.618  1.00  0.00           O
ATOM   1034  OD2 ASP A  60      64.518  51.013  96.529  1.00  0.00           O
ATOM   1035  C   ASP A  60      66.238  55.343  96.869  1.00  0.00           C
ATOM   1036  O   ASP A  60      65.938  55.353  98.068  1.00  0.00           O
ATOM   1037  N   TYR A  61      67.288  56.053  96.378  1.00  0.00           N
ATOM   1039  CA  TYR A  61      68.238  56.773  97.208  1.00  0.00           C
ATOM   1041  CB  TYR A  61      69.388  55.853  97.659  1.00  0.00           C
ATOM   1044  CG  TYR A  61      68.958  54.603  98.358  1.00  0.00           C
ATOM   1045  CD1 TYR A  61      68.768  54.583  99.748  1.00  0.00           C
ATOM   1047  CE1 TYR A  61      68.318  53.423 100.388  1.00  0.00           C
ATOM   1049  CZ  TYR A  61      68.028  52.273  99.628  1.00  0.00           C
ATOM   1050  OH  TYR A  61      67.458  51.133 100.209  1.00  0.00           O
ATOM   1052  CD2 TYR A  61      68.758  53.433  97.618  1.00  0.00           C
ATOM   1054  CE2 TYR A  61      68.268  52.283  98.259  1.00  0.00           C
ATOM   1056  C   TYR A  61      68.938  57.983  96.559  1.00  0.00           C
ATOM   1057  O   TYR A  61      69.038  58.093  95.339  1.00  0.00           O
ATOM   1058  N   TYR A  62      69.498  58.923  97.379  1.00  0.00           N
ATOM   1060  CA  TYR A  62      70.258  60.053  96.848  1.00  0.00           C
ATOM   1062  CB  TYR A  62      69.388  61.333  96.708  1.00  0.00           C
ATOM   1065  CG  TYR A  62      68.908  61.853  98.049  1.00  0.00           C
ATOM   1066  CD1 TYR A  62      67.738  61.343  98.618  1.00  0.00           C
ATOM   1068  CE1 TYR A  62      67.288  61.833  99.848  1.00  0.00           C
ATOM   1070  CZ  TYR A  62      67.988  62.843 100.519  1.00  0.00           C
ATOM   1071  OH  TYR A  62      67.538  63.293 101.769  1.00  0.00           O
ATOM   1073  CD2 TYR A  62      69.628  62.863  98.729  1.00  0.00           C
ATOM   1075  CE2 TYR A  62      69.168  63.353  99.959  1.00  0.00           C
ATOM   1077  C   TYR A  62      71.498  60.413  97.677  1.00  0.00           C
ATOM   1078  O   TYR A  62      71.598  60.153  98.868  1.00  0.00           O
ATOM   1079  N   VAL A  63      72.468  61.093  97.009  1.00  0.00           N
ATOM   1081  CA  VAL A  63      73.678  61.633  97.599  1.00  0.00           C
ATOM   1083  CB  VAL A  63      74.958  61.223  96.859  1.00  0.00           C
ATOM   1085  CG1 VAL A  63      76.188  61.483  97.748  1.00  0.00           C
ATOM   1089  CG2 VAL A  63      74.838  59.753  96.498  1.00  0.00           C
ATOM   1093  C   VAL A  63      73.628  63.113  97.389  1.00  0.00           C
ATOM   1094  O   VAL A  63      73.418  63.563  96.269  1.00  0.00           O
ATOM   1095  N   VAL A  64      73.908  63.933  98.409  1.00  0.00           N
ATOM   1097  CA  VAL A  64      74.318  65.293  98.109  1.00  0.00           C
ATOM   1099  CB  VAL A  64      73.808  66.303  99.108  1.00  0.00           C
ATOM   1101  CG1 VAL A  64      74.238  67.733  98.718  1.00  0.00           C
ATOM   1105  CG2 VAL A  64      72.288  66.193  99.059  1.00  0.00           C
ATOM   1109  C   VAL A  64      75.818  65.363  97.919  1.00  0.00           C
ATOM   1110  O   VAL A  64      76.608  65.133  98.839  1.00  0.00           O
ATOM   1111  N   VAL A  65      76.228  65.643  96.678  1.00  0.00           N
ATOM   1113  CA  VAL A  65      77.618  65.793  96.298  1.00  0.00           C
ATOM   1115  CB  VAL A  65      77.718  65.863  94.779  1.00  0.00           C
ATOM   1117  CG1 VAL A  65      79.178  65.913  94.339  1.00  0.00           C
ATOM   1121  CG2 VAL A  65      77.048  64.633  94.158  1.00  0.00           C
ATOM   1125  C   VAL A  65      78.228  67.033  96.918  1.00  0.00           C
ATOM   1126  O   VAL A  65      79.268  66.993  97.569  1.00  0.00           O
ATOM   1127  N   MET A  66      77.508  68.163  96.748  1.00  0.00           N
ATOM   1129  CA  MET A  66      78.038  69.483  97.028  1.00  0.00           C
ATOM   1131  CB  MET A  66      79.308  69.813  96.199  1.00  0.00           C
ATOM   1134  CG  MET A  66      79.998  71.153  96.529  1.00  0.00           C
ATOM   1137  SD  MET A  66      81.618  71.383  95.729  1.00  0.00           S
ATOM   1138  CE  MET A  66      80.958  71.683  94.059  1.00  0.00           C
ATOM   1142  C   MET A  66      76.968  70.523  96.739  1.00  0.00           C
ATOM   1143  O   MET A  66      76.078  70.353  95.909  1.00  0.00           O
ATOM   1144  N   VAL A  67      77.048  71.643  97.459  1.00  0.00           N
ATOM   1146  CA  VAL A  67      76.298  72.853  97.188  1.00  0.00           C
ATOM   1148  CB  VAL A  67      75.398  73.273  98.339  1.00  0.00           C
ATOM   1150  CG1 VAL A  67      74.238  72.263  98.458  1.00  0.00           C
ATOM   1154  CG2 VAL A  67      76.198  73.373  99.649  1.00  0.00           C
ATOM   1158  C   VAL A  67      77.288  73.953  96.869  1.00  0.00           C
ATOM   1159  O   VAL A  67      78.368  74.003  97.438  1.00  0.00           O
ATOM   1160  N   ASP A  68      76.938  74.833  95.918  1.00  0.00           N
ATOM   1162  CA  ASP A  68      77.788  75.903  95.458  1.00  0.00           C
ATOM   1164  CB  ASP A  68      78.788  75.313  94.409  1.00  0.00           C
ATOM   1167  CG  ASP A  68      79.948  76.213  94.018  1.00  0.00           C
ATOM   1168  OD1 ASP A  68      79.988  77.393  94.468  1.00  0.00           O
ATOM   1169  OD2 ASP A  68      80.778  75.723  93.218  1.00  0.00           O
ATOM   1170  C   ASP A  68      76.848  77.023  94.968  1.00  0.00           C
ATOM   1171  O   ASP A  68      75.638  76.813  94.908  1.00  0.00           O
ATOM   1172  N   GLU A  69      77.328  78.243  94.678  1.00  0.00           N
ATOM   1174  CA  GLU A  69      76.518  79.473  94.639  1.00  0.00           C
ATOM   1176  CB  GLU A  69      77.238  80.663  95.339  1.00  0.00           C
ATOM   1179  CG  GLU A  69      77.298  80.653  96.898  1.00  0.00           C
ATOM   1182  CD  GLU A  69      76.098  81.223  97.659  1.00  0.00           C
ATOM   1183  OE1 GLU A  69      74.968  81.333  97.128  1.00  0.00           O
ATOM   1184  OE2 GLU A  69      76.328  81.563  98.849  1.00  0.00           O
ATOM   1185  C   GLU A  69      76.048  79.933  93.239  1.00  0.00           C
ATOM   1186  O   GLU A  69      75.958  81.133  92.989  1.00  0.00           O
ATOM   1187  N   THR A  70      75.748  79.033  92.269  1.00  0.00           N
ATOM   1189  CA  THR A  70      75.108  79.333  90.958  1.00  0.00           C
ATOM   1191  CB  THR A  70      73.558  79.263  90.919  1.00  0.00           C
ATOM   1193  OG1 THR A  70      73.028  78.253  91.758  1.00  0.00           O
ATOM   1195  CG2 THR A  70      73.078  78.893  89.499  1.00  0.00           C
ATOM   1199  C   THR A  70      75.518  80.633  90.249  1.00  0.00           C
ATOM   1200  O   THR A  70      74.658  81.403  89.799  1.00  0.00           O
ATOM   1201  N   ILE A  71      76.818  80.973  90.168  1.00  0.00           N
ATOM   1203  CA  ILE A  71      77.358  82.263  89.717  1.00  0.00           C
ATOM   1205  CB  ILE A  71      76.888  82.833  88.358  1.00  0.00           C
ATOM   1207  CG2 ILE A  71      76.568  81.723  87.348  1.00  0.00           C
ATOM   1211  CG1 ILE A  71      77.978  83.753  87.749  1.00  0.00           C
ATOM   1214  CD  ILE A  71      77.538  85.213  87.618  1.00  0.00           C
ATOM   1218  C   ILE A  71      77.218  83.373  90.779  1.00  0.00           C
ATOM   1219  O   ILE A  71      78.158  84.093  91.129  1.00  0.00           O
ATOM   1220  N   VAL A  72      76.008  83.553  91.329  1.00  0.00           N
ATOM   1222  CA  VAL A  72      75.618  84.713  92.108  1.00  0.00           C
ATOM   1224  CB  VAL A  72      74.448  85.473  91.488  1.00  0.00           C
ATOM   1226  CG1 VAL A  72      73.808  86.463  92.488  1.00  0.00           C
ATOM   1230  CG2 VAL A  72      74.968  86.243  90.268  1.00  0.00           C
ATOM   1234  C   VAL A  72      75.298  84.323  93.529  1.00  0.00           C
ATOM   1235  O   VAL A  72      74.418  83.513  93.778  1.00  0.00           O
ATOM   1236  N   THR A  73      76.018  84.913  94.519  1.00  0.00           N
ATOM   1238  CA  THR A  73      75.798  84.603  95.938  1.00  0.00           C
ATOM   1240  CB  THR A  73      76.758  85.263  96.939  1.00  0.00           C
ATOM   1242  OG1 THR A  73      76.778  86.683  96.848  1.00  0.00           O
ATOM   1244  CG2 THR A  73      78.178  84.783  96.638  1.00  0.00           C
ATOM   1248  C   THR A  73      74.398  84.873  96.419  1.00  0.00           C
ATOM   1249  O   THR A  73      73.758  85.863  96.058  1.00  0.00           O
ATOM   1250  N   GLY A  74      73.858  83.973  97.257  1.00  0.00           N
ATOM   1252  CA  GLY A  74      72.478  84.083  97.718  1.00  0.00           C
ATOM   1255  C   GLY A  74      71.508  83.353  96.839  1.00  0.00           C
ATOM   1256  O   GLY A  74      70.328  83.243  97.149  1.00  0.00           O
ATOM   1257  N   GLN A  75      71.998  82.783  95.729  1.00  0.00           N
ATOM   1259  CA  GLN A  75      71.268  81.783  94.999  1.00  0.00           C
ATOM   1261  CB  GLN A  75      70.898  82.253  93.578  1.00  0.00           C
ATOM   1264  CG  GLN A  75      70.088  81.183  92.799  1.00  0.00           C
ATOM   1267  CD  GLN A  75      68.718  80.973  93.467  1.00  0.00           C
ATOM   1268  OE1 GLN A  75      68.028  81.953  93.738  1.00  0.00           O
ATOM   1269  NE2 GLN A  75      68.288  79.713  93.659  1.00  0.00           N
ATOM   1272  C   GLN A  75      72.178  80.603  94.828  1.00  0.00           C
ATOM   1273  O   GLN A  75      73.098  80.613  94.029  1.00  0.00           O
ATOM   1274  N   TRP A  76      71.898  79.493  95.519  1.00  0.00           N
ATOM   1276  CA  TRP A  76      72.778  78.363  95.438  1.00  0.00           C
ATOM   1278  CB  TRP A  76      73.408  78.063  96.818  1.00  0.00           C
ATOM   1281  CG  TRP A  76      72.458  78.023  97.958  1.00  0.00           C
ATOM   1282  CD1 TRP A  76      72.128  79.053  98.809  1.00  0.00           C
ATOM   1284  NE1 TRP A  76      71.298  78.573  99.799  1.00  0.00           N
ATOM   1286  CE2 TRP A  76      71.098  77.233  99.608  1.00  0.00           C
ATOM   1287  CD2 TRP A  76      71.808  76.843  98.449  1.00  0.00           C
ATOM   1288  CE3 TRP A  76      71.818  75.503  98.038  1.00  0.00           C
ATOM   1290  CZ3 TRP A  76      71.178  74.563  98.849  1.00  0.00           C
ATOM   1292  CZ2 TRP A  76      70.418  76.303 100.368  1.00  0.00           C
ATOM   1294  CH2 TRP A  76      70.498  74.963  99.988  1.00  0.00           C
ATOM   1296  C   TRP A  76      72.078  77.203  94.779  1.00  0.00           C
ATOM   1297  O   TRP A  76      70.868  77.203  94.538  1.00  0.00           O
ATOM   1298  N   TYR A  77      72.858  76.193  94.388  1.00  0.00           N
ATOM   1300  CA  TYR A  77      72.328  74.993  93.778  1.00  0.00           C
ATOM   1302  CB  TYR A  77      72.698  74.813  92.269  1.00  0.00           C
ATOM   1305  CG  TYR A  77      74.158  74.573  91.968  1.00  0.00           C
ATOM   1306  CD1 TYR A  77      74.638  73.303  91.599  1.00  0.00           C
ATOM   1308  CE1 TYR A  77      75.988  73.143  91.218  1.00  0.00           C
ATOM   1310  CZ  TYR A  77      76.848  74.243  91.208  1.00  0.00           C
ATOM   1311  OH  TYR A  77      78.198  74.133  90.818  1.00  0.00           O
ATOM   1313  CD2 TYR A  77      75.048  75.653  91.959  1.00  0.00           C
ATOM   1315  CE2 TYR A  77      76.378  75.503  91.577  1.00  0.00           C
ATOM   1317  C   TYR A  77      72.788  73.843  94.618  1.00  0.00           C
ATOM   1318  O   TYR A  77      73.808  73.913  95.299  1.00  0.00           O
ATOM   1319  N   SER A  78      72.018  72.743  94.598  1.00  0.00           N
ATOM   1321  CA  SER A  78      72.488  71.473  95.128  1.00  0.00           C
ATOM   1323  CB  SER A  78      71.728  70.893  96.368  1.00  0.00           C
ATOM   1326  OG  SER A  78      70.388  70.463  96.147  1.00  0.00           O
ATOM   1328  C   SER A  78      72.568  70.493  93.988  1.00  0.00           C
ATOM   1329  O   SER A  78      71.678  70.393  93.148  1.00  0.00           O
ATOM   1330  N   GLN A  79      73.688  69.773  93.909  1.00  0.00           N
ATOM   1332  CA  GLN A  79      73.898  68.753  92.908  1.00  0.00           C
ATOM   1334  CB  GLN A  79      75.138  69.053  92.029  1.00  0.00           C
ATOM   1337  CG  GLN A  79      75.528  67.883  91.098  1.00  0.00           C
ATOM   1340  CD  GLN A  79      76.788  68.183  90.299  1.00  0.00           C
ATOM   1341  OE1 GLN A  79      77.388  69.263  90.289  1.00  0.00           O
ATOM   1342  NE2 GLN A  79      77.178  67.163  89.508  1.00  0.00           N
ATOM   1345  C   GLN A  79      74.018  67.433  93.619  1.00  0.00           C
ATOM   1346  O   GLN A  79      74.638  67.293  94.678  1.00  0.00           O
ATOM   1347  N   ALA A  80      73.348  66.403  93.069  1.00  0.00           N
ATOM   1349  CA  ALA A  80      73.088  65.193  93.788  1.00  0.00           C
ATOM   1351  CB  ALA A  80      71.688  65.273  94.418  1.00  0.00           C
ATOM   1355  C   ALA A  80      73.208  64.013  92.849  1.00  0.00           C
ATOM   1356  O   ALA A  80      72.848  64.063  91.679  1.00  0.00           O
ATOM   1357  N   ILE A  81      73.728  62.883  93.349  1.00  0.00           N
ATOM   1359  CA  ILE A  81      73.718  61.623  92.628  1.00  0.00           C
ATOM   1361  CB  ILE A  81      75.028  60.853  92.808  1.00  0.00           C
ATOM   1363  CG2 ILE A  81      74.788  59.333  92.908  1.00  0.00           C
ATOM   1367  CG1 ILE A  81      75.988  61.113  91.629  1.00  0.00           C
ATOM   1370  CD  ILE A  81      76.658  62.473  91.679  1.00  0.00           C
ATOM   1374  C   ILE A  81      72.498  60.843  93.059  1.00  0.00           C
ATOM   1375  O   ILE A  81      72.148  60.863  94.239  1.00  0.00           O
ATOM   1376  N   LEU A  82      71.818  60.123  92.148  1.00  0.00           N
ATOM   1378  CA  LEU A  82      70.698  59.283  92.497  1.00  0.00           C
ATOM   1380  CB  LEU A  82      69.468  59.723  91.679  1.00  0.00           C
ATOM   1383  CG  LEU A  82      69.048  61.203  91.779  1.00  0.00           C
ATOM   1385  CD1 LEU A  82      67.638  61.343  91.189  1.00  0.00           C
ATOM   1389  CD2 LEU A  82      69.048  61.753  93.209  1.00  0.00           C
ATOM   1393  C   LEU A  82      71.008  57.813  92.229  1.00  0.00           C
ATOM   1394  O   LEU A  82      71.828  57.483  91.378  1.00  0.00           O
ATOM   1395  N   TYR A  83      70.388  56.873  92.959  1.00  0.00           N
ATOM   1397  CA  TYR A  83      70.628  55.433  92.799  1.00  0.00           C
ATOM   1399  CB  TYR A  83      71.498  54.813  93.928  1.00  0.00           C
ATOM   1402  CG  TYR A  83      72.878  55.383  93.988  1.00  0.00           C
ATOM   1403  CD1 TYR A  83      73.208  56.273  95.019  1.00  0.00           C
ATOM   1405  CE1 TYR A  83      74.528  56.703  95.188  1.00  0.00           C
ATOM   1407  CZ  TYR A  83      75.528  56.303  94.309  1.00  0.00           C
ATOM   1408  OH  TYR A  83      76.838  56.803  94.439  1.00  0.00           O
ATOM   1410  CD2 TYR A  83      73.898  54.943  93.129  1.00  0.00           C
ATOM   1412  CE2 TYR A  83      75.218  55.403  93.288  1.00  0.00           C
ATOM   1414  C   TYR A  83      69.348  54.613  92.827  1.00  0.00           C
ATOM   1415  O   TYR A  83      68.478  54.853  93.669  1.00  0.00           O
ATOM   1416  N   ARG A  84      69.268  53.593  91.968  1.00  0.00           N
ATOM   1418  CA  ARG A  84      68.368  52.463  92.089  1.00  0.00           C
ATOM   1420  CB  ARG A  84      67.548  52.313  90.779  1.00  0.00           C
ATOM   1423  CG  ARG A  84      66.678  51.043  90.659  1.00  0.00           C
ATOM   1426  CD  ARG A  84      66.778  50.393  89.269  1.00  0.00           C
ATOM   1429  NE  ARG A  84      65.818  49.243  89.209  1.00  0.00           N
ATOM   1431  CZ  ARG A  84      65.658  48.493  88.129  1.00  0.00           C
ATOM   1432  NH1 ARG A  84      66.158  48.733  86.938  1.00  0.00           N
ATOM   1435  NH2 ARG A  84      64.978  47.373  88.229  1.00  0.00           N
ATOM   1438  C   ARG A  84      69.308  51.243  92.239  1.00  0.00           C
ATOM   1439  OT1 ARG A  84      70.208  51.113  91.368  1.00  0.00           O
ATOM   1440  OT2 ARG A  84      69.178  50.463  93.218  1.00  0.00           O
ATOM   1441  NH3 POPEB  85     121.488  90.883  86.879  1.00  0.00           N
ATOM   1445  C12 POPEB  85     121.098  92.313  87.159  1.00  0.00           C
ATOM   1448  C11 POPEB  85     120.118  92.743  86.068  1.00  0.00           C
ATOM   1451  P   POPEB  85     118.438  94.703  85.799  1.00  0.00           P
ATOM   1452  O13 POPEB  85     117.708  94.603  87.077  1.00  0.00           O
ATOM   1453  O14 POPEB  85     118.508  96.093  85.249  1.00  0.00           O
ATOM   1454  O11 POPEB  85     117.908  93.683  84.708  1.00  0.00           O
ATOM   1455  O12 POPEB  85     119.888  94.153  86.119  1.00  0.00           O
ATOM   1456  C1  POPEB  85     118.638  93.413  83.498  1.00  0.00           C
ATOM   1459  C2  POPEB  85     117.768  93.463  82.208  1.00  0.00           C
ATOM   1461  O21 POPEB  85     118.648  93.723  81.098  1.00  0.00           O
ATOM   1462  C21 POPEB  85     118.278  93.163  79.949  1.00  0.00           C
ATOM   1463  O22 POPEB  85     117.418  92.313  79.828  1.00  0.00           O
ATOM   1464  C22 POPEB  85     119.008  93.883  78.799  1.00  0.00           C
ATOM   1467  C3  POPEB  85     116.688  94.583  82.328  1.00  0.00           C
ATOM   1470  O31 POPEB  85     115.588  94.403  81.399  1.00  0.00           O
ATOM   1471  C31 POPEB  85     115.698  95.023  80.229  1.00  0.00           C
ATOM   1472  O32 POPEB  85     116.598  95.753  79.879  1.00  0.00           O
ATOM   1473  C32 POPEB  85     114.488  94.623  79.379  1.00  0.00           C
ATOM   1476  C23 POPEB  85     118.408  93.543  77.419  1.00  0.00           C
ATOM   1479  C24 POPEB  85     118.828  94.513  76.299  1.00  0.00           C
ATOM   1482  C25 POPEB  85     118.168  95.893  76.419  1.00  0.00           C
ATOM   1485  C26 POPEB  85     118.198  96.693  75.108  1.00  0.00           C
ATOM   1488  C27 POPEB  85     117.418  98.013  75.199  1.00  0.00           C
ATOM   1491  C28 POPEB  85     117.238  98.733  73.849  1.00  0.00           C
ATOM   1494  C29 POPEB  85     118.558  99.093  73.219  1.00  0.00           C
ATOM   1496 0C21 POPEB  85     119.188 100.273  73.339  1.00  0.00           C
ATOM   1498 1C21 POPEB  85     118.708 101.443  74.148  1.00  0.00           C
ATOM   1501 2C21 POPEB  85     117.858 102.433  73.328  1.00  0.00           C
ATOM   1504 3C21 POPEB  85     118.668 103.193  72.269  1.00  0.00           C
ATOM   1507 4C21 POPEB  85     117.788 104.153  71.459  1.00  0.00           C
ATOM   1510 5C21 POPEB  85     118.468 104.643  70.178  1.00  0.00           C
ATOM   1513 6C21 POPEB  85     117.628 105.673  69.419  1.00  0.00           C
ATOM   1516 7C21 POPEB  85     118.138 105.923  67.998  1.00  0.00           C
ATOM   1519 8C21 POPEB  85     117.338 106.983  67.249  1.00  0.00           C
ATOM   1523  C33 POPEB  85     114.138  95.653  78.279  1.00  0.00           C
ATOM   1526  C34 POPEB  85     113.118  95.063  77.289  1.00  0.00           C
ATOM   1529  C35 POPEB  85     112.958  95.883  75.999  1.00  0.00           C
ATOM   1532  C36 POPEB  85     112.348  95.053  74.868  1.00  0.00           C
ATOM   1535  C37 POPEB  85     111.238  95.773  74.099  1.00  0.00           C
ATOM   1538  C38 POPEB  85     110.588  94.843  73.059  1.00  0.00           C
ATOM   1541  C39 POPEB  85     109.598  95.583  72.139  1.00  0.00           C
ATOM   1544 0C31 POPEB  85     108.328  96.053  72.858  1.00  0.00           C
ATOM   1547 1C31 POPEB  85     107.998  97.513  72.529  1.00  0.00           C
ATOM   1550 2C31 POPEB  85     106.688  98.013  73.159  1.00  0.00           C
ATOM   1553 3C31 POPEB  85     105.418  97.403  72.538  1.00  0.00           C
ATOM   1556 4C31 POPEB  85     105.178  97.803  71.078  1.00  0.00           C
ATOM   1559 5C31 POPEB  85     103.888  97.223  70.498  1.00  0.00           C
ATOM   1562 6C31 POPEB  85     103.628  97.683  69.059  1.00  0.00           C
ATOM   1566  NH3 POPEC  86      14.938   2.293  45.549  1.00  0.00           N
ATOM   1570  C12 POPEC  86      14.028   1.577  44.579  1.00  0.00           C
ATOM   1573  C11 POPEC  86      13.438   2.533  43.528  1.00  0.00           C
ATOM   1576  P   POPEC  86      10.858   2.603  43.839  1.00  0.00           P
ATOM   1577  O13 POPEC  86      10.908   4.083  43.808  1.00  0.00           O
ATOM   1578  O14 POPEC  86       9.618   1.973  43.339  1.00  0.00           O
ATOM   1579  O11 POPEC  86      11.198   2.173  45.309  1.00  0.00           O
ATOM   1580  O12 POPEC  86      12.138   2.103  43.069  1.00  0.00           O
ATOM   1581  C1  POPEC  86      10.348   1.883  46.409  1.00  0.00           C
ATOM   1584  C2  POPEC  86      10.728   2.733  47.659  1.00  0.00           C
ATOM   1586  O21 POPEC  86       9.578   3.443  48.148  1.00  0.00           O
ATOM   1587  C21 POPEC  86       9.048   2.973  49.279  1.00  0.00           C
ATOM   1588  O22 POPEC  86       8.118   2.183  49.309  1.00  0.00           O
ATOM   1589  C22 POPEC  86       9.678   3.673  50.469  1.00  0.00           C
ATOM   1592  C3  POPEC  86      11.828   3.773  47.299  1.00  0.00           C
ATOM   1595  O31 POPEC  86      12.298   4.563  48.419  1.00  0.00           O
ATOM   1596  C31 POPEC  86      12.538   5.843  48.169  1.00  0.00           C
ATOM   1597  O32 POPEC  86      12.158   6.493  47.208  1.00  0.00           O
ATOM   1598  C32 POPEC  86      13.568   6.333  49.199  1.00  0.00           C
ATOM   1601  C23 POPEC  86       9.518   2.923  51.819  1.00  0.00           C
ATOM   1604  C24 POPEC  86      10.718   3.173  52.748  1.00  0.00           C
ATOM   1607  C25 POPEC  86      10.908   4.633  53.159  1.00  0.00           C
ATOM   1610  C26 POPEC  86       9.758   5.153  54.009  1.00  0.00           C
ATOM   1613  C27 POPEC  86      10.038   6.493  54.708  1.00  0.00           C
ATOM   1616  C28 POPEC  86       8.808   6.903  55.539  1.00  0.00           C
ATOM   1619  C29 POPEC  86       8.948   8.203  56.278  1.00  0.00           C
ATOM   1621 0C21 POPEC  86       7.988   9.143  56.358  1.00  0.00           C
ATOM   1623 1C21 POPEC  86       6.608   9.033  55.758  1.00  0.00           C
ATOM   1626 2C21 POPEC  86       5.508   9.683  56.629  1.00  0.00           C
ATOM   1629 3C21 POPEC  86       5.528  11.213  56.589  1.00  0.00           C
ATOM   1632 4C21 POPEC  86       5.738  11.853  57.969  1.00  0.00           C
ATOM   1635 5C21 POPEC  86       5.748  13.383  57.879  1.00  0.00           C
ATOM   1638 6C21 POPEC  86       7.128  13.943  57.489  1.00  0.00           C
ATOM   1641 7C21 POPEC  86       7.018  15.303  56.809  1.00  0.00           C
ATOM   1644 8C21 POPEC  86       8.368  15.963  56.558  1.00  0.00           C
ATOM   1648  C33 POPEC  86      13.468   7.833  49.519  1.00  0.00           C
ATOM   1651  C34 POPEC  86      12.468   8.153  50.648  1.00  0.00           C
ATOM   1654  C35 POPEC  86      12.908   7.653  52.039  1.00  0.00           C
ATOM   1657  C36 POPEC  86      13.148   8.793  53.029  1.00  0.00           C
ATOM   1660  C37 POPEC  86      13.568   8.333  54.429  1.00  0.00           C
ATOM   1663  C38 POPEC  86      14.288   9.463  55.168  1.00  0.00           C
ATOM   1666  C39 POPEC  86      14.948   9.023  56.488  1.00  0.00           C
ATOM   1669 0C31 POPEC  86      13.998   8.523  57.579  1.00  0.00           C
ATOM   1672 1C31 POPEC  86      12.918   9.523  58.019  1.00  0.00           C
ATOM   1675 2C31 POPEC  86      12.168   9.093  59.289  1.00  0.00           C
ATOM   1678 3C31 POPEC  86      13.028   9.223  60.559  1.00  0.00           C
ATOM   1681 4C31 POPEC  86      12.418   8.533  61.789  1.00  0.00           C
ATOM   1684 5C31 POPEC  86      13.358   8.603  63.009  1.00  0.00           C
ATOM   1687 6C31 POPEC  86      12.908   7.753  64.188  1.00  0.00           C
ATOM   1691  NH3 POPED  87     120.998  18.953  41.979  1.00  0.00           N
ATOM   1695  C12 POPED  87     120.818  18.583  43.429  1.00  0.00           C
ATOM   1698  C11 POPED  87     119.868  17.373  43.609  1.00  0.00           C
ATOM   1701  P   POPED  87     121.468  15.673  42.289  1.00  0.00           P
ATOM   1702  O13 POPED  87     121.068  16.213  40.969  1.00  0.00           O
ATOM   1703  O14 POPED  87     121.688  14.203  42.328  1.00  0.00           O
ATOM   1704  O11 POPED  87     122.738  16.443  42.839  1.00  0.00           O
ATOM   1705  O12 POPED  87     120.398  16.083  43.339  1.00  0.00           O
ATOM   1706  C1  POPED  87     123.498  15.923  43.928  1.00  0.00           C
ATOM   1709  C2  POPED  87     122.748  15.933  45.299  1.00  0.00           C
ATOM   1711  O21 POPED  87     123.568  16.463  46.358  1.00  0.00           O
ATOM   1712  C21 POPED  87     124.678  15.783  46.638  1.00  0.00           C
ATOM   1713  O22 POPED  87     125.128  14.853  45.999  1.00  0.00           O
ATOM   1714  C22 POPED  87     125.258  16.273  47.958  1.00  0.00           C
ATOM   1717  C3  POPED  87     122.108  14.563  45.688  1.00  0.00           C
ATOM   1720  O31 POPED  87     120.958  14.733  46.539  1.00  0.00           O
ATOM   1721  C31 POPED  87     120.988  14.173  47.739  1.00  0.00           C
ATOM   1722  O32 POPED  87     121.978  13.713  48.279  1.00  0.00           O
ATOM   1723  C32 POPED  87     119.588  14.313  48.359  1.00  0.00           C
ATOM   1726  C23 POPED  87     125.208  15.163  49.029  1.00  0.00           C
ATOM   1729  C24 POPED  87     125.498  15.683  50.438  1.00  0.00           C
ATOM   1732  C25 POPED  87     126.978  15.993  50.679  1.00  0.00           C
ATOM   1735  C26 POPED  87     127.518  15.273  51.919  1.00  0.00           C
ATOM   1738  C27 POPED  87     129.048  15.263  51.999  1.00  0.00           C
ATOM   1741  C28 POPED  87     129.534  14.523  53.259  1.00  0.00           C
ATOM   1744  C29 POPED  87     131.024  14.323  53.239  1.00  0.00           C
ATOM   1746 0C21 POPED  87     131.934  15.023  53.949  1.00  0.00           C
ATOM   1748 1C21 POPED  87     131.654  16.133  54.929  1.00  0.00           C
ATOM   1751 2C21 POPED  87     132.504  15.953  56.208  1.00  0.00           C
ATOM   1754 3C21 POPED  87     132.094  16.903  57.339  1.00  0.00           C
ATOM   1757 4C21 POPED  87     132.954  16.663  58.589  1.00  0.00           C
ATOM   1760 5C21 POPED  87     132.464  17.393  59.848  1.00  0.00           C
ATOM   1763 6C21 POPED  87     133.354  17.033  61.049  1.00  0.00           C
ATOM   1766 7C21 POPED  87     132.894  17.663  62.369  1.00  0.00           C
ATOM   1769 8C21 POPED  87     133.714  17.173  63.569  1.00  0.00           C
ATOM   1773  C33 POPED  87     119.568  14.183  49.898  1.00  0.00           C
ATOM   1776  C34 POPED  87     118.168  13.823  50.419  1.00  0.00           C
ATOM   1779  C35 POPED  87     118.168  13.323  51.868  1.00  0.00           C
ATOM   1782  C36 POPED  87     118.318  14.433  52.919  1.00  0.00           C
ATOM   1785  C37 POPED  87     118.518  13.853  54.329  1.00  0.00           C
ATOM   1788  C38 POPED  87     118.418  14.913  55.429  1.00  0.00           C
ATOM   1791  C39 POPED  87     118.698  14.363  56.829  1.00  0.00           C
ATOM   1794 0C31 POPED  87     118.678  15.463  57.899  1.00  0.00           C
ATOM   1797 1C31 POPED  87     118.998  14.923  59.299  1.00  0.00           C
ATOM   1800 2C31 POPED  87     118.468  15.803  60.438  1.00  0.00           C
ATOM   1803 3C31 POPED  87     116.928  15.763  60.549  1.00  0.00           C
ATOM   1806 4C31 POPED  87     116.418  16.213  61.929  1.00  0.00           C
ATOM   1809 5C31 POPED  87     114.928  15.923  62.129  1.00  0.00           C
ATOM   1812 6C31 POPED  87     114.448  16.213  63.549  1.00  0.00           C
ATOM   1816  NH3 POPEE  88     127.358 105.103  41.428  1.00  0.00           N
ATOM   1820  C12 POPEE  88     126.758 106.023  42.449  1.00  0.00           C
ATOM   1823  C11 POPEE  88     125.288 105.663  42.769  1.00  0.00           C
ATOM   1826  P   POPEE  88     125.448 103.193  43.778  1.00  0.00           P
ATOM   1827  O13 POPEE  88     126.408 102.943  42.678  1.00  0.00           O
ATOM   1828  O14 POPEE  88     124.198 102.393  43.858  1.00  0.00           O
ATOM   1829  O11 POPEE  88     126.248 103.033  45.119  1.00  0.00           O
ATOM   1830  O12 POPEE  88     125.118 104.723  43.829  1.00  0.00           O
ATOM   1831  C1  POPEE  88     126.038 103.843  46.278  1.00  0.00           C
ATOM   1834  C2  POPEE  88     124.868 103.283  47.129  1.00  0.00           C
ATOM   1836  O21 POPEE  88     124.898 103.813  48.449  1.00  0.00           O
ATOM   1837  C21 POPEE  88     124.568 105.063  48.639  1.00  0.00           C
ATOM   1838  O22 POPEE  88     124.348 105.903  47.789  1.00  0.00           O
ATOM   1839  C22 POPEE  88     124.378 105.263  50.139  1.00  0.00           C
ATOM   1842  C3  POPEE  88     124.998 101.753  47.269  1.00  0.00           C
ATOM   1845  O31 POPEE  88     126.348 101.373  47.639  1.00  0.00           O
ATOM   1846  C31 POPEE  88     126.618 101.343  48.939  1.00  0.00           C
ATOM   1847  O32 POPEE  88     125.828 101.543  49.848  1.00  0.00           O
ATOM   1848  C32 POPEE  88     128.068 100.873  49.089  1.00  0.00           C
ATOM   1851  C23 POPEE  88     123.078 104.613  50.669  1.00  0.00           C
ATOM   1854  C24 POPEE  88     123.168 104.243  52.159  1.00  0.00           C
ATOM   1857  C25 POPEE  88     123.088 105.423  53.129  1.00  0.00           C
ATOM   1860  C26 POPEE  88     123.188 104.973  54.599  1.00  0.00           C
ATOM   1863  C27 POPEE  88     123.048 106.133  55.589  1.00  0.00           C
ATOM   1866  C28 POPEE  88     122.468 105.713  56.959  1.00  0.00           C
ATOM   1869  C29 POPEE  88     123.478 105.223  57.969  1.00  0.00           C
ATOM   1871 0C21 POPEE  88     123.428 105.473  59.299  1.00  0.00           C
ATOM   1873 1C21 POPEE  88     122.358 106.293  59.989  1.00  0.00           C
ATOM   1876 2C21 POPEE  88     122.768 106.793  61.389  1.00  0.00           C
ATOM   1879 3C21 POPEE  88     122.718 105.713  62.479  1.00  0.00           C
ATOM   1882 4C21 POPEE  88     123.178 106.243  63.839  1.00  0.00           C
ATOM   1885 5C21 POPEE  88     123.238 105.153  64.919  1.00  0.00           C
ATOM   1888 6C21 POPEE  88     123.838 105.653  66.249  1.00  0.00           C
ATOM   1891 7C21 POPEE  88     122.778 105.883  67.339  1.00  0.00           C
ATOM   1894 8C21 POPEE  88     123.348 106.503  68.618  1.00  0.00           C
ATOM   1898  C33 POPEE  88     128.408 100.363  50.499  1.00  0.00           C
ATOM   1901  C34 POPEE  88     129.934 100.293  50.718  1.00  0.00           C
ATOM   1904  C35 POPEE  88     130.324 100.323  52.208  1.00  0.00           C
ATOM   1907  C36 POPEE  88     129.684  99.213  53.039  1.00  0.00           C
ATOM   1910  C37 POPEE  88     129.794  99.433  54.559  1.00  0.00           C
ATOM   1913  C38 POPEE  88     129.098  98.323  55.349  1.00  0.00           C
ATOM   1916  C39 POPEE  88     128.798  98.693  56.809  1.00  0.00           C
ATOM   1919 0C31 POPEE  88     130.024  98.733  57.729  1.00  0.00           C
ATOM   1922 1C31 POPEE  88     129.614  99.073  59.169  1.00  0.00           C
ATOM   1925 2C31 POPEE  88     130.524  98.443  60.229  1.00  0.00           C
ATOM   1928 3C31 POPEE  88     130.104  98.803  61.659  1.00  0.00           C
ATOM   1931 4C31 POPEE  88     130.984  98.113  62.709  1.00  0.00           C
ATOM   1934 5C31 POPEE  88     130.654  98.533  64.139  1.00  0.00           C
ATOM   1937 6C31 POPEE  88     131.644  97.973  65.159  1.00  0.00           C
ATOM   1941  NH3 POPEF  89      85.148  37.913  46.378  1.00  0.00           N
ATOM   1945  C12 POPEF  89      84.208  36.903  45.779  1.00  0.00           C
ATOM   1948  C11 POPEF  89      82.828  37.513  45.529  1.00  0.00           C
ATOM   1951  P   POPEF  89      80.408  36.723  45.318  1.00  0.00           P
ATOM   1952  O13 POPEF  89      79.908  38.073  45.629  1.00  0.00           O
ATOM   1953  O14 POPEF  89      80.468  36.373  43.878  1.00  0.00           O
ATOM   1954  O11 POPEF  89      79.548  35.653  46.109  1.00  0.00           O
ATOM   1955  O12 POPEF  89      81.838  36.573  45.958  1.00  0.00           O
ATOM   1956  C1  POPEF  89      79.348  35.683  47.528  1.00  0.00           C
ATOM   1959  C2  POPEF  89      79.628  34.283  48.148  1.00  0.00           C
ATOM   1961  O21 POPEF  89      79.808  34.313  49.579  1.00  0.00           O
ATOM   1962  C21 POPEF  89      78.818  34.663  50.359  1.00  0.00           C
ATOM   1963  O22 POPEF  89      77.748  35.153  50.038  1.00  0.00           O
ATOM   1964  C22 POPEF  89      79.228  34.323  51.799  1.00  0.00           C
ATOM   1967  C3  POPEF  89      80.918  33.663  47.528  1.00  0.00           C
ATOM   1970  O31 POPEF  89      81.508  32.633  48.389  1.00  0.00           O
ATOM   1971  C31 POPEF  89      82.418  33.143  49.239  1.00  0.00           C
ATOM   1972  O32 POPEF  89      83.018  34.203  49.059  1.00  0.00           O
ATOM   1973  C32 POPEF  89      82.568  32.283  50.489  1.00  0.00           C
ATOM   1976  C23 POPEF  89      78.528  35.173  52.879  1.00  0.00           C
ATOM   1979  C24 POPEF  89      78.948  34.783  54.309  1.00  0.00           C
ATOM   1982  C25 POPEF  89      78.018  33.763  54.979  1.00  0.00           C
ATOM   1985  C26 POPEF  89      78.618  33.183  56.259  1.00  0.00           C
ATOM   1988  C27 POPEF  89      77.648  32.243  56.989  1.00  0.00           C
ATOM   1991  C28 POPEF  89      78.318  31.333  58.029  1.00  0.00           C
ATOM   1994  C29 POPEF  89      78.778  32.073  59.259  1.00  0.00           C
ATOM   1996 0C21 POPEF  89      78.218  31.993  60.489  1.00  0.00           C
ATOM   1998 1C21 POPEF  89      77.048  31.123  60.889  1.00  0.00           C
ATOM   2001 2C21 POPEF  89      77.098  30.833  62.398  1.00  0.00           C
ATOM   2004 3C21 POPEF  89      75.988  29.873  62.868  1.00  0.00           C
ATOM   2007 4C21 POPEF  89      75.888  29.743  64.399  1.00  0.00           C
ATOM   2010 5C21 POPEF  89      77.158  29.233  65.099  1.00  0.00           C
ATOM   2013 6C21 POPEF  89      77.388  27.723  64.919  1.00  0.00           C
ATOM   2016 7C21 POPEF  89      78.848  27.303  65.139  1.00  0.00           C
ATOM   2019 8C21 POPEF  89      79.118  25.813  64.909  1.00  0.00           C
ATOM   2023  C33 POPEF  89      83.408  32.983  51.589  1.00  0.00           C
ATOM   2026  C34 POPEF  89      82.878  32.793  53.029  1.00  0.00           C
ATOM   2029  C35 POPEF  89      83.458  31.583  53.769  1.00  0.00           C
ATOM   2032  C36 POPEF  89      82.848  31.433  55.168  1.00  0.00           C
ATOM   2035  C37 POPEF  89      83.348  30.183  55.909  1.00  0.00           C
ATOM   2038  C38 POPEF  89      82.868  30.103  57.359  1.00  0.00           C
ATOM   2041  C39 POPEF  89      83.498  28.933  58.129  1.00  0.00           C
ATOM   2044 0C31 POPEF  89      83.008  27.563  57.639  1.00  0.00           C
ATOM   2047 1C31 POPEF  89      83.528  26.403  58.499  1.00  0.00           C
ATOM   2050 2C31 POPEF  89      82.518  25.253  58.619  1.00  0.00           C
ATOM   2053 3C31 POPEF  89      81.658  25.313  59.889  1.00  0.00           C
ATOM   2056 4C31 POPEF  89      80.798  26.573  60.069  1.00  0.00           C
ATOM   2059 5C31 POPEF  89      79.728  26.393  61.159  1.00  0.00           C
ATOM   2062 6C31 POPEF  89      78.608  27.433  61.089  1.00  0.00           C
ATOM   2066  NH3 POPEG  90     125.488  23.753  43.069  1.00  0.00           N
ATOM   2070  C12 POPEG  90     125.778  25.203  43.299  1.00  0.00           C
ATOM   2073  C11 POPEG  90     124.648  25.893  44.089  1.00  0.00           C
ATOM   2076  P   POPEG  90     122.418  24.853  43.099  1.00  0.00           P
ATOM   2077  O13 POPEG  90     121.078  25.473  42.888  1.00  0.00           O
ATOM   2078  O14 POPEG  90     123.028  24.033  42.029  1.00  0.00           O
ATOM   2079  O11 POPEG  90     122.528  24.123  44.479  1.00  0.00           O
ATOM   2080  O12 POPEG  90     123.448  26.023  43.319  1.00  0.00           O
ATOM   2081  C1  POPEG  90     121.558  24.093  45.529  1.00  0.00           C
ATOM   2084  C2  POPEG  90     121.748  25.183  46.649  1.00  0.00           C
ATOM   2086  O21 POPEG  90     121.808  24.653  47.989  1.00  0.00           O
ATOM   2087  C21 POPEG  90     120.808  23.903  48.419  1.00  0.00           C
ATOM   2088  O22 POPEG  90     119.848  23.513  47.779  1.00  0.00           O
ATOM   2089  C22 POPEG  90     121.098  23.513  49.879  1.00  0.00           C
ATOM   2092  C3  POPEG  90     120.758  26.373  46.649  1.00  0.00           C
ATOM   2095  O31 POPEG  90     121.288  27.493  47.409  1.00  0.00           O
ATOM   2096  C31 POPEG  90     120.778  27.663  48.639  1.00  0.00           C
ATOM   2097  O32 POPEG  90     119.848  27.033  49.109  1.00  0.00           O
ATOM   2098  C32 POPEG  90     121.628  28.683  49.419  1.00  0.00           C
ATOM   2101  C23 POPEG  90     119.908  23.733  50.849  1.00  0.00           C
ATOM   2104  C24 POPEG  90     120.298  24.553  52.089  1.00  0.00           C
ATOM   2107  C25 POPEG  90     119.558  24.163  53.379  1.00  0.00           C
ATOM   2110  C26 POPEG  90     120.068  22.833  53.939  1.00  0.00           C
ATOM   2113  C27 POPEG  90     119.438  22.443  55.279  1.00  0.00           C
ATOM   2116  C28 POPEG  90     119.578  20.943  55.579  1.00  0.00           C
ATOM   2119  C29 POPEG  90     120.978  20.423  55.379  1.00  0.00           C
ATOM   2121 0C21 POPEG  90     121.708  19.713  56.249  1.00  0.00           C
ATOM   2123 1C21 POPEG  90     121.318  19.313  57.639  1.00  0.00           C
ATOM   2126 2C21 POPEG  90     122.538  19.323  58.569  1.00  0.00           C
ATOM   2129 3C21 POPEG  90     123.278  20.673  58.619  1.00  0.00           C
ATOM   2132 4C21 POPEG  90     124.378  20.693  59.688  1.00  0.00           C
ATOM   2135 5C21 POPEG  90     123.828  20.753  61.119  1.00  0.00           C
ATOM   2138 6C21 POPEG  90     124.848  20.253  62.148  1.00  0.00           C
ATOM   2141 7C21 POPEG  90     124.298  20.323  63.569  1.00  0.00           C
ATOM   2144 8C21 POPEG  90     125.078  19.493  64.589  1.00  0.00           C
ATOM   2148  C33 POPEG  90     121.088  28.943  50.849  1.00  0.00           C
ATOM   2151  C34 POPEG  90     121.968  29.793  51.789  1.00  0.00           C
ATOM   2154  C35 POPEG  90     122.788  29.013  52.829  1.00  0.00           C
ATOM   2157  C36 POPEG  90     123.238  29.923  53.998  1.00  0.00           C
ATOM   2160  C37 POPEG  90     123.978  29.183  55.139  1.00  0.00           C
ATOM   2163  C38 POPEG  90     124.438  30.133  56.259  1.00  0.00           C
ATOM   2166  C39 POPEG  90     123.338  30.513  57.269  1.00  0.00           C
ATOM   2169 0C31 POPEG  90     123.778  31.653  58.209  1.00  0.00           C
ATOM   2172 1C31 POPEG  90     122.818  31.903  59.379  1.00  0.00           C
ATOM   2175 2C31 POPEG  90     123.118  33.223  60.119  1.00  0.00           C
ATOM   2178 3C31 POPEG  90     123.228  33.073  61.649  1.00  0.00           C
ATOM   2181 4C31 POPEG  90     124.568  32.463  62.078  1.00  0.00           C
ATOM   2184 5C31 POPEG  90     124.638  32.163  63.578  1.00  0.00           C
ATOM   2187 6C31 POPEG  90     125.998  31.593  64.029  1.00  0.00           C
ATOM   2191  NH3 POPEH  91      41.298 110.883  49.609  1.00  0.00           N
ATOM   2195  C12 POPEH  91      42.718 110.653  49.199  1.00  0.00           C
ATOM   2198  C11 POPEH  91      43.128 111.713  48.179  1.00  0.00           C
ATOM   2201  P   POPEH  91      45.698 111.213  47.859  1.00  0.00           P
ATOM   2202  O13 POPEH  91      46.148 109.813  47.699  1.00  0.00           O
ATOM   2203  O14 POPEH  91      46.298 112.273  47.019  1.00  0.00           O
ATOM   2204  O11 POPEH  91      45.638 111.663  49.379  1.00  0.00           O
ATOM   2205  O12 POPEH  91      44.188 111.183  47.418  1.00  0.00           O
ATOM   2206  C1  POPEH  91      46.858 111.853  50.128  1.00  0.00           C
ATOM   2209  C2  POPEH  91      46.838 113.113  51.059  1.00  0.00           C
ATOM   2211  O21 POPEH  91      48.048 113.243  51.868  1.00  0.00           O
ATOM   2212  C21 POPEH  91      48.138 112.503  52.979  1.00  0.00           C
ATOM   2213  O22 POPEH  91      47.368 111.633  53.329  1.00  0.00           O
ATOM   2214  C22 POPEH  91      49.288 112.983  53.889  1.00  0.00           C
ATOM   2217  C3  POPEH  91      45.508 113.263  51.868  1.00  0.00           C
ATOM   2220  O31 POPEH  91      45.578 114.373  52.799  1.00  0.00           O
ATOM   2221  C31 POPEH  91      44.438 114.513  53.499  1.00  0.00           C
ATOM   2222  O32 POPEH  91      43.448 113.803  53.379  1.00  0.00           O
ATOM   2223  C32 POPEH  91      44.568 115.663  54.489  1.00  0.00           C
ATOM   2226  C23 POPEH  91      49.188 112.333  55.299  1.00  0.00           C
ATOM   2229  C24 POPEH  91      50.018 112.983  56.418  1.00  0.00           C
ATOM   2232  C25 POPEH  91      49.748 112.323  57.779  1.00  0.00           C
ATOM   2235  C26 POPEH  91      50.338 113.113  58.969  1.00  0.00           C
ATOM   2238  C27 POPEH  91      49.928 112.533  60.339  1.00  0.00           C
ATOM   2241  C28 POPEH  91      49.188 113.533  61.259  1.00  0.00           C
ATOM   2244  C29 POPEH  91      47.848 113.933  60.709  1.00  0.00           C
ATOM   2246 0C21 POPEH  91      46.748 114.283  61.418  1.00  0.00           C
ATOM   2248 1C21 POPEH  91      46.658 114.413  62.919  1.00  0.00           C
ATOM   2251 2C21 POPEH  91      45.878 115.663  63.359  1.00  0.00           C
ATOM   2254 3C21 POPEH  91      45.898 115.843  64.879  1.00  0.00           C
ATOM   2257 4C21 POPEH  91      45.178 117.103  65.379  1.00  0.00           C
ATOM   2260 5C21 POPEH  91      43.668 117.113  65.118  1.00  0.00           C
ATOM   2263 6C21 POPEH  91      42.928 118.103  66.029  1.00  0.00           C
ATOM   2266 7C21 POPEH  91      41.478 118.363  65.609  1.00  0.00           C
ATOM   2269 8C21 POPEH  91      40.758 119.313  66.569  1.00  0.00           C
ATOM   2273  C33 POPEH  91      43.798 115.383  55.799  1.00  0.00           C
ATOM   2276  C34 POPEH  91      43.918 116.563  56.769  1.00  0.00           C
ATOM   2279  C35 POPEH  91      43.068 116.403  58.039  1.00  0.00           C
ATOM   2282  C36 POPEH  91      43.208 115.033  58.699  1.00  0.00           C
ATOM   2285  C37 POPEH  91      42.648 114.983  60.129  1.00  0.00           C
ATOM   2288  C38 POPEH  91      42.448 113.543  60.599  1.00  0.00           C
ATOM   2291  C39 POPEH  91      42.228 113.403  62.118  1.00  0.00           C
ATOM   2294 0C31 POPEH  91      40.948 114.063  62.649  1.00  0.00           C
ATOM   2297 1C31 POPEH  91      40.718 113.713  64.129  1.00  0.00           C
ATOM   2300 2C31 POPEH  91      39.518 114.423  64.758  1.00  0.00           C
ATOM   2303 3C31 POPEH  91      39.258 114.013  66.229  1.00  0.00           C
ATOM   2306 4C31 POPEH  91      40.518 114.053  67.109  1.00  0.00           C
ATOM   2309 5C31 POPEH  91      40.198 114.153  68.598  1.00  0.00           C
ATOM   2312 6C31 POPEH  91      41.468 114.103  69.469  1.00  0.00           C
ATOM   2316  NH3 POPEI  92     106.228  70.313  44.229  1.00  0.00           N
ATOM   2320  C12 POPEI  92     105.548  69.923  42.938  1.00  0.00           C
ATOM   2323  C11 POPEI  92     104.038  69.833  43.129  1.00  0.00           C
ATOM   2326  P   POPEI  92     103.748  67.313  43.679  1.00  0.00           P
ATOM   2327  O13 POPEI  92     103.268  67.153  42.278  1.00  0.00           O
ATOM   2328  O14 POPEI  92     105.118  66.773  43.919  1.00  0.00           O
ATOM   2329  O11 POPEI  92     102.718  66.653  44.669  1.00  0.00           O
ATOM   2330  O12 POPEI  92     103.738  68.853  44.099  1.00  0.00           O
ATOM   2331  C1  POPEI  92     102.248  67.393  45.809  1.00  0.00           C
ATOM   2334  C2  POPEI  92     100.918  66.803  46.339  1.00  0.00           C
ATOM   2336  O21 POPEI  92     100.718  67.133  47.719  1.00  0.00           O
ATOM   2337  C21 POPEI  92      99.988  68.203  47.938  1.00  0.00           C
ATOM   2338  O22 POPEI  92      99.688  69.053  47.118  1.00  0.00           O
ATOM   2339  C22 POPEI  92      99.518  68.203  49.389  1.00  0.00           C
ATOM   2342  C3  POPEI  92     100.948  65.263  46.238  1.00  0.00           C
ATOM   2345  O31 POPEI  92      99.878  64.673  47.009  1.00  0.00           O
ATOM   2346  C31 POPEI  92     100.258  64.193  48.188  1.00  0.00           C
ATOM   2347  O32 POPEI  92     101.398  64.113  48.598  1.00  0.00           O
ATOM   2348  C32 POPEI  92      99.028  63.813  49.009  1.00  0.00           C
ATOM   2351  C23 POPEI  92      99.698  69.553  50.119  1.00  0.00           C
ATOM   2354  C24 POPEI  92     100.318  69.323  51.509  1.00  0.00           C
ATOM   2357  C25 POPEI  92     100.498  70.613  52.309  1.00  0.00           C
ATOM   2360  C26 POPEI  92     101.218  70.353  53.639  1.00  0.00           C
ATOM   2363  C27 POPEI  92     101.018  71.443  54.699  1.00  0.00           C
ATOM   2366  C28 POPEI  92     102.298  72.253  55.009  1.00  0.00           C
ATOM   2369  C29 POPEI  92     102.678  73.303  53.989  1.00  0.00           C
ATOM   2371 0C21 POPEI  92     103.238  74.493  54.279  1.00  0.00           C
ATOM   2373 1C21 POPEI  92     103.558  74.993  55.669  1.00  0.00           C
ATOM   2376 2C21 POPEI  92     104.838  74.403  56.299  1.00  0.00           C
ATOM   2379 3C21 POPEI  92     106.138  74.963  55.699  1.00  0.00           C
ATOM   2382 4C21 POPEI  92     107.418  74.543  56.439  1.00  0.00           C
ATOM   2385 5C21 POPEI  92     108.708  75.123  55.839  1.00  0.00           C
ATOM   2388 6C21 POPEI  92     109.168  74.463  54.529  1.00  0.00           C
ATOM   2391 7C21 POPEI  92     110.628  74.813  54.169  1.00  0.00           C
ATOM   2394 8C21 POPEI  92     111.008  74.423  52.739  1.00  0.00           C
ATOM   2398  C33 POPEI  92      99.118  64.493  50.388  1.00  0.00           C
ATOM   2401  C34 POPEI  92      97.848  64.343  51.229  1.00  0.00           C
ATOM   2404  C35 POPEI  92      97.758  65.423  52.319  1.00  0.00           C
ATOM   2407  C36 POPEI  92      98.968  65.453  53.259  1.00  0.00           C
ATOM   2410  C37 POPEI  92      98.818  66.533  54.329  1.00  0.00           C
ATOM   2413  C38 POPEI  92     100.098  66.793  55.139  1.00  0.00           C
ATOM   2416  C39 POPEI  92      99.848  67.793  56.269  1.00  0.00           C
ATOM   2419 0C31 POPEI  92     101.078  68.273  57.019  1.00  0.00           C
ATOM   2422 1C31 POPEI  92     100.678  69.173  58.199  1.00  0.00           C
ATOM   2425 2C31 POPEI  92     101.678  70.293  58.479  1.00  0.00           C
ATOM   2428 3C31 POPEI  92     103.128  69.813  58.619  1.00  0.00           C
ATOM   2431 4C31 POPEI  92     104.118  70.973  58.609  1.00  0.00           C
ATOM   2434 5C31 POPEI  92     105.558  70.483  58.799  1.00  0.00           C
ATOM   2437 6C31 POPEI  92     106.588  71.593  58.589  1.00  0.00           C
ATOM   2441  NH3 POPEJ  93     103.438  80.313  87.729  1.00  0.00           N
ATOM   2445  C12 POPEJ  93     103.348  78.973  88.409  1.00  0.00           C
ATOM   2448  C11 POPEJ  93     101.938  78.693  88.979  1.00  0.00           C
ATOM   2451  P   POPEJ  93     100.218  78.933  86.968  1.00  0.00           P
ATOM   2452  O13 POPEJ  93      99.078  79.573  87.659  1.00  0.00           O
ATOM   2453  O14 POPEJ  93     101.148  79.843  86.259  1.00  0.00           O
ATOM   2454  O11 POPEJ  93      99.768  77.763  86.029  1.00  0.00           O
ATOM   2455  O12 POPEJ  93     101.058  78.113  88.019  1.00  0.00           O
ATOM   2456  C1  POPEJ  93      98.548  77.043  86.218  1.00  0.00           C
ATOM   2459  C2  POPEJ  93      98.128  76.363  84.888  1.00  0.00           C
ATOM   2461  O21 POPEJ  93      98.468  77.223  83.769  1.00  0.00           O
ATOM   2462  C21 POPEJ  93      99.618  76.893  83.199  1.00  0.00           C
ATOM   2463  O22 POPEJ  93     100.248  75.873  83.428  1.00  0.00           O
ATOM   2464  C22 POPEJ  93     100.138  78.033  82.328  1.00  0.00           C
ATOM   2467  C3  POPEJ  93      96.618  76.033  84.888  1.00  0.00           C
ATOM   2470  O31 POPEJ  93      96.198  75.323  83.718  1.00  0.00           O
ATOM   2471  C31 POPEJ  93      96.498  74.033  83.659  1.00  0.00           C
ATOM   2472  O32 POPEJ  93      97.458  73.493  84.188  1.00  0.00           O
ATOM   2473  C32 POPEJ  93      95.328  73.323  82.989  1.00  0.00           C
ATOM   2476  C23 POPEJ  93     100.968  77.523  81.138  1.00  0.00           C
ATOM   2479  C24 POPEJ  93     100.188  77.463  79.819  1.00  0.00           C
ATOM   2482  C25 POPEJ  93     100.388  78.733  78.979  1.00  0.00           C
ATOM   2485  C26 POPEJ  93      99.758  78.633  77.589  1.00  0.00           C
ATOM   2488  C27 POPEJ  93     100.168  79.803  76.678  1.00  0.00           C
ATOM   2491  C28 POPEJ  93      99.598  79.693  75.249  1.00  0.00           C
ATOM   2494  C29 POPEJ  93     100.218  80.693  74.318  1.00  0.00           C
ATOM   2496 0C21 POPEJ  93     100.378  80.553  72.989  1.00  0.00           C
ATOM   2498 1C21 POPEJ  93      99.938  79.383  72.148  1.00  0.00           C
ATOM   2501 2C21 POPEJ  93      98.748  79.743  71.239  1.00  0.00           C
ATOM   2504 3C21 POPEJ  93      98.538  78.683  70.148  1.00  0.00           C
ATOM   2507 4C21 POPEJ  93      97.178  78.793  69.449  1.00  0.00           C
ATOM   2510 5C21 POPEJ  93      96.608  77.433  69.008  1.00  0.00           C
ATOM   2513 6C21 POPEJ  93      96.328  76.493  70.189  1.00  0.00           C
ATOM   2516 7C21 POPEJ  93      95.358  75.363  69.848  1.00  0.00           C
ATOM   2519 8C21 POPEJ  93      95.118  74.433  71.039  1.00  0.00           C
ATOM   2523  C33 POPEJ  93      94.828  73.943  81.658  1.00  0.00           C
ATOM   2526  C34 POPEJ  93      95.588  73.453  80.438  1.00  0.00           C
ATOM   2529  C35 POPEJ  93      96.828  74.283  80.049  1.00  0.00           C
ATOM   2532  C36 POPEJ  93      97.518  73.623  78.849  1.00  0.00           C
ATOM   2535  C37 POPEJ  93      98.738  74.383  78.309  1.00  0.00           C
ATOM   2538  C38 POPEJ  93      99.298  73.693  77.059  1.00  0.00           C
ATOM   2541  C39 POPEJ  93     100.828  73.653  76.999  1.00  0.00           C
ATOM   2544 0C31 POPEJ  93     101.468  75.013  76.688  1.00  0.00           C
ATOM   2547 1C31 POPEJ  93     102.998  74.983  76.748  1.00  0.00           C
ATOM   2550 2C31 POPEJ  93     103.638  75.653  75.529  1.00  0.00           C
ATOM   2553 3C31 POPEJ  93     105.168  75.563  75.519  1.00  0.00           C
ATOM   2556 4C31 POPEJ  93     105.748  75.923  74.139  1.00  0.00           C
ATOM   2559 5C31 POPEJ  93     107.278  75.953  74.108  1.00  0.00           C
ATOM   2562 6C31 POPEJ  93     107.828  76.303  72.718  1.00  0.00           C
ATOM   2566  NH3 POPEK  94      98.028  86.193  47.188  1.00  0.00           N
ATOM   2570  C12 POPEK  94      97.258  86.083  48.489  1.00  0.00           C
ATOM   2573  C11 POPEK  94      96.398  84.803  48.528  1.00  0.00           C
ATOM   2576  P   POPEK  94      94.608  83.463  49.859  1.00  0.00           P
ATOM   2577  O13 POPEK  94      93.168  83.703  50.099  1.00  0.00           O
ATOM   2578  O14 POPEK  94      94.898  82.423  48.849  1.00  0.00           O
ATOM   2579  O11 POPEK  94      95.328  83.063  51.208  1.00  0.00           O
ATOM   2580  O12 POPEK  94      95.358  84.843  49.509  1.00  0.00           O
ATOM   2581  C1  POPEK  94      94.728  83.283  52.488  1.00  0.00           C
ATOM   2584  C2  POPEK  94      95.208  84.583  53.229  1.00  0.00           C
ATOM   2586  O21 POPEK  94      94.848  84.503  54.609  1.00  0.00           O
ATOM   2587  C21 POPEK  94      93.548  84.513  54.879  1.00  0.00           C
ATOM   2588  O22 POPEK  94      92.638  84.693  54.089  1.00  0.00           O
ATOM   2589  C22 POPEK  94      93.328  84.333  56.369  1.00  0.00           C
ATOM   2592  C3  POPEK  94      94.758  85.923  52.549  1.00  0.00           C
ATOM   2595  O31 POPEK  94      94.698  87.063  53.438  1.00  0.00           O
ATOM   2596  C31 POPEK  94      95.858  87.673  53.659  1.00  0.00           C
ATOM   2597  O32 POPEK  94      96.948  87.293  53.259  1.00  0.00           O
ATOM   2598  C32 POPEK  94      95.588  89.013  54.359  1.00  0.00           C
ATOM   2601  C23 POPEK  94      93.308  85.713  57.049  1.00  0.00           C
ATOM   2604  C24 POPEK  94      93.018  85.633  58.549  1.00  0.00           C
ATOM   2607  C25 POPEK  94      91.588  85.193  58.869  1.00  0.00           C
ATOM   2610  C26 POPEK  94      91.538  83.813  59.539  1.00  0.00           C
ATOM   2613  C27 POPEK  94      90.168  83.463  60.119  1.00  0.00           C
ATOM   2616  C28 POPEK  94      89.768  84.393  61.278  1.00  0.00           C
ATOM   2619  C29 POPEK  94      88.578  83.853  62.019  1.00  0.00           C
ATOM   2621 0C21 POPEK  94      88.618  83.113  63.139  1.00  0.00           C
ATOM   2623 1C21 POPEK  94      89.858  82.673  63.879  1.00  0.00           C
ATOM   2626 2C21 POPEK  94      89.978  83.293  65.279  1.00  0.00           C
ATOM   2629 3C21 POPEK  94      88.988  82.673  66.279  1.00  0.00           C
ATOM   2632 4C21 POPEK  94      89.598  82.433  67.678  1.00  0.00           C
ATOM   2635 5C21 POPEK  94      89.808  83.713  68.489  1.00  0.00           C
ATOM   2638 6C21 POPEK  94      90.118  83.403  69.959  1.00  0.00           C
ATOM   2641 7C21 POPEK  94      90.198  84.653  70.839  1.00  0.00           C
ATOM   2644 8C21 POPEK  94      89.708  84.423  72.269  1.00  0.00           C
ATOM   2648  C33 POPEK  94      95.078  88.873  55.809  1.00  0.00           C
ATOM   2651  C34 POPEK  94      94.698  90.213  56.459  1.00  0.00           C
ATOM   2654  C35 POPEK  94      94.188  90.043  57.909  1.00  0.00           C
ATOM   2657  C36 POPEK  94      93.358  91.223  58.438  1.00  0.00           C
ATOM   2660  C37 POPEK  94      92.868  90.983  59.879  1.00  0.00           C
ATOM   2663  C38 POPEK  94      91.778  91.953  60.368  1.00  0.00           C
ATOM   2666  C39 POPEK  94      92.138  93.443  60.349  1.00  0.00           C
ATOM   2669 0C31 POPEK  94      90.878  94.283  60.599  1.00  0.00           C
ATOM   2672 1C31 POPEK  94      91.128  95.793  60.699  1.00  0.00           C
ATOM   2675 2C31 POPEK  94      89.828  96.533  61.028  1.00  0.00           C
ATOM   2678 3C31 POPEK  94      89.948  98.063  61.049  1.00  0.00           C
ATOM   2681 4C31 POPEK  94      89.938  98.713  59.659  1.00  0.00           C
ATOM   2684 5C31 POPEK  94      89.158 100.033  59.648  1.00  0.00           C
ATOM   2687 6C31 POPEK  94      89.098 100.723  58.279  1.00  0.00           C
ATOM   2691  NH3 POPEL  95      34.898  53.553  46.529  1.00  0.00           N
ATOM   2695  C12 POPEL  95      33.748  54.513  46.509  1.00  0.00           C
ATOM   2698  C11 POPEL  95      33.858  55.533  47.639  1.00  0.00           C
ATOM   2701  P   POPEL  95      31.988  57.413  47.709  1.00  0.00           P
ATOM   2702  O13 POPEL  95      32.518  57.973  46.459  1.00  0.00           O
ATOM   2703  O14 POPEL  95      30.508  57.423  47.809  1.00  0.00           O
ATOM   2704  O11 POPEL  95      32.568  58.263  48.909  1.00  0.00           O
ATOM   2705  O12 POPEL  95      32.548  55.973  47.958  1.00  0.00           O
ATOM   2706  C1  POPEL  95      33.228  57.643  50.009  1.00  0.00           C
ATOM   2709  C2  POPEL  95      33.858  58.723  50.929  1.00  0.00           C
ATOM   2711  O21 POPEL  95      33.088  59.173  52.049  1.00  0.00           O
ATOM   2712  C21 POPEL  95      31.838  58.753  52.139  1.00  0.00           C
ATOM   2713  O22 POPEL  95      31.458  57.863  52.888  1.00  0.00           O
ATOM   2714  C22 POPEL  95      30.948  59.653  51.288  1.00  0.00           C
ATOM   2717  C3  POPEL  95      34.338  59.953  50.139  1.00  0.00           C
ATOM   2720  O31 POPEL  95      35.398  60.573  50.889  1.00  0.00           O
ATOM   2721  C31 POPEL  95      35.398  61.883  51.049  1.00  0.00           C
ATOM   2722  O32 POPEL  95      36.258  62.623  50.609  1.00  0.00           O
ATOM   2723  C32 POPEL  95      34.428  62.283  52.159  1.00  0.00           C
ATOM   2726  C23 POPEL  95      29.438  59.543  51.599  1.00  0.00           C
ATOM   2729  C24 POPEL  95      28.938  60.443  52.729  1.00  0.00           C
ATOM   2732  C25 POPEL  95      29.498  60.053  54.109  1.00  0.00           C
ATOM   2735  C26 POPEL  95      28.648  60.523  55.289  1.00  0.00           C
ATOM   2738  C27 POPEL  95      29.258  60.003  56.589  1.00  0.00           C
ATOM   2741  C28 POPEL  95      28.418  60.273  57.849  1.00  0.00           C
ATOM   2744  C29 POPEL  95      28.948  59.543  59.069  1.00  0.00           C
ATOM   2746 0C21 POPEL  95      30.188  59.573  59.599  1.00  0.00           C
ATOM   2748 1C21 POPEL  95      31.348  60.433  59.149  1.00  0.00           C
ATOM   2751 2C21 POPEL  95      32.178  61.003  60.319  1.00  0.00           C
ATOM   2754 3C21 POPEL  95      31.348  61.853  61.288  1.00  0.00           C
ATOM   2757 4C21 POPEL  95      31.808  63.313  61.389  1.00  0.00           C
ATOM   2760 5C21 POPEL  95      30.968  64.063  62.419  1.00  0.00           C
ATOM   2763 6C21 POPEL  95      31.538  65.433  62.799  1.00  0.00           C
ATOM   2766 7C21 POPEL  95      30.738  66.073  63.959  1.00  0.00           C
ATOM   2769 8C21 POPEL  95      31.568  67.003  64.848  1.00  0.00           C
ATOM   2773  C33 POPEL  95      35.228  62.573  53.449  1.00  0.00           C
ATOM   2776  C34 POPEL  95      34.408  62.463  54.739  1.00  0.00           C
ATOM   2779  C35 POPEL  95      33.168  63.363  54.769  1.00  0.00           C
ATOM   2782  C36 POPEL  95      32.408  63.293  56.098  1.00  0.00           C
ATOM   2785  C37 POPEL  95      31.138  64.143  56.098  1.00  0.00           C
ATOM   2788  C38 POPEL  95      30.368  63.993  57.409  1.00  0.00           C
ATOM   2791  C39 POPEL  95      28.948  64.583  57.379  1.00  0.00           C
ATOM   2794 0C31 POPEL  95      28.218  64.303  58.699  1.00  0.00           C
ATOM   2797 1C31 POPEL  95      26.688  64.333  58.589  1.00  0.00           C
ATOM   2800 2C31 POPEL  95      25.998  63.623  59.758  1.00  0.00           C
ATOM   2803 3C31 POPEL  95      26.278  64.253  61.139  1.00  0.00           C
ATOM   2806 4C31 POPEL  95      25.898  63.333  62.299  1.00  0.00           C
ATOM   2809 5C31 POPEL  95      26.188  63.903  63.689  1.00  0.00           C
ATOM   2812 6C31 POPEL  95      27.658  64.263  63.939  1.00  0.00           C
ATOM   2816  NH3 POPEM  96      46.948 126.213  47.689  1.00  0.00           N
ATOM   2820  C12 POPEM  96      45.528 125.773  47.398  1.00  0.00           C
ATOM   2823  C11 POPEM  96      45.458 124.233  47.429  1.00  0.00           C
ATOM   2826  P   POPEM  96      43.938 122.153  47.219  1.00  0.00           P
ATOM   2827  O13 POPEM  96      43.228 121.743  45.989  1.00  0.00           O
ATOM   2828  O14 POPEM  96      45.288 121.553  47.398  1.00  0.00           O
ATOM   2829  O11 POPEM  96      43.078 121.873  48.549  1.00  0.00           O
ATOM   2830  O12 POPEM  96      44.138 123.733  47.159  1.00  0.00           O
ATOM   2831  C1  POPEM  96      42.518 123.003  49.249  1.00  0.00           C
ATOM   2834  C2  POPEM  96      41.948 122.783  50.699  1.00  0.00           C
ATOM   2836  O21 POPEM  96      43.048 122.673  51.629  1.00  0.00           O
ATOM   2837  C21 POPEM  96      42.848 122.983  52.919  1.00  0.00           C
ATOM   2838  O22 POPEM  96      43.198 122.273  53.839  1.00  0.00           O
ATOM   2839  C22 POPEM  96      42.298 124.393  53.169  1.00  0.00           C
ATOM   2842  C3  POPEM  96      40.898 121.623  50.839  1.00  0.00           C
ATOM   2845  O31 POPEM  96      40.938 120.893  52.089  1.00  0.00           O
ATOM   2846  C31 POPEM  96      40.058 121.183  53.059  1.00  0.00           C
ATOM   2847  O32 POPEM  96      39.198 122.043  53.008  1.00  0.00           O
ATOM   2848  C32 POPEM  96      40.348 120.263  54.239  1.00  0.00           C
ATOM   2851  C23 POPEM  96      41.088 124.413  54.139  1.00  0.00           C
ATOM   2854  C24 POPEM  96      41.368 125.133  55.459  1.00  0.00           C
ATOM   2857  C25 POPEM  96      42.208 124.313  56.449  1.00  0.00           C
ATOM   2860  C26 POPEM  96      42.618 125.103  57.689  1.00  0.00           C
ATOM   2863  C27 POPEM  96      43.828 124.503  58.398  1.00  0.00           C
ATOM   2866  C28 POPEM  96      44.448 125.463  59.438  1.00  0.00           C
ATOM   2869  C29 POPEM  96      43.938 125.293  60.849  1.00  0.00           C
ATOM   2871 0C21 POPEM  96      44.688 125.323  61.959  1.00  0.00           C
ATOM   2873 1C21 POPEM  96      46.178 125.573  62.039  1.00  0.00           C
ATOM   2876 2C21 POPEM  96      46.568 126.663  63.069  1.00  0.00           C
ATOM   2879 3C21 POPEM  96      46.368 126.243  64.529  1.00  0.00           C
ATOM   2882 4C21 POPEM  96      46.858 127.303  65.519  1.00  0.00           C
ATOM   2885 5C21 POPEM  96      46.568 126.963  66.989  1.00  0.00           C
ATOM   2888 6C21 POPEM  96      45.068 127.063  67.339  1.00  0.00           C
ATOM   2891 7C21 POPEM  96      44.738 126.563  68.749  1.00  0.00           C
ATOM   2894 8C21 POPEM  96      43.238 126.493  68.999  1.00  0.00           C
ATOM   2898  C33 POPEM  96      39.868 120.723  55.639  1.00  0.00           C
ATOM   2901  C34 POPEM  96      40.618 119.903  56.699  1.00  0.00           C
ATOM   2904  C35 POPEM  96      40.508 120.433  58.129  1.00  0.00           C
ATOM   2907  C36 POPEM  96      41.478 119.683  59.058  1.00  0.00           C
ATOM   2910  C37 POPEM  96      41.508 120.253  60.489  1.00  0.00           C
ATOM   2913  C38 POPEM  96      42.348 119.413  61.449  1.00  0.00           C
ATOM   2916  C39 POPEM  96      43.848 119.733  61.449  1.00  0.00           C
ATOM   2919 0C31 POPEM  96      44.198 121.033  62.199  1.00  0.00           C
ATOM   2922 1C31 POPEM  96      45.638 121.053  62.749  1.00  0.00           C
ATOM   2925 2C31 POPEM  96      45.818 122.083  63.869  1.00  0.00           C
ATOM   2928 3C31 POPEM  96      45.358 121.493  65.209  1.00  0.00           C
ATOM   2931 4C31 POPEM  96      45.178 122.533  66.328  1.00  0.00           C
ATOM   2934 5C31 POPEM  96      44.508 121.883  67.549  1.00  0.00           C
ATOM   2937 6C31 POPEM  96      43.928 122.873  68.559  1.00  0.00           C
ATOM   2941  NH3 POPEN  97      -7.228  57.683  83.999  1.00  0.00           N
ATOM   2945  C12 POPEN  97      -7.518  58.753  85.019  1.00  0.00           C
ATOM   2948  C11 POPEN  97      -6.288  59.123  85.868  1.00  0.00           C
ATOM   2951  P   POPEN  97      -3.938  58.053  85.519  1.00  0.00           P
ATOM   2952  O13 POPEN  97      -3.708  58.233  86.979  1.00  0.00           O
ATOM   2953  O14 POPEN  97      -4.208  56.703  84.968  1.00  0.00           O
ATOM   2954  O11 POPEN  97      -2.708  58.693  84.748  1.00  0.00           O
ATOM   2955  O12 POPEN  97      -5.088  59.033  85.079  1.00  0.00           O
ATOM   2956  C1  POPEN  97      -2.608  58.353  83.358  1.00  0.00           C
ATOM   2959  C2  POPEN  97      -1.898  59.443  82.528  1.00  0.00           C
ATOM   2961  O21 POPEN  97      -1.478  58.803  81.318  1.00  0.00           O
ATOM   2962  C21 POPEN  97      -1.568  59.543  80.229  1.00  0.00           C
ATOM   2963  O22 POPEN  97      -2.298  60.513  80.098  1.00  0.00           O
ATOM   2964  C22 POPEN  97      -0.598  59.013  79.178  1.00  0.00           C
ATOM   2967  C3  POPEN  97      -0.658  60.053  83.239  1.00  0.00           C
ATOM   2970  O31 POPEN  97       0.072  60.793  82.258  1.00  0.00           O
ATOM   2971  C31 POPEN  97       1.388  60.803  82.309  1.00  0.00           C
ATOM   2972  O32 POPEN  97       2.088  60.623  83.299  1.00  0.00           O
ATOM   2973  C32 POPEN  97       1.888  61.073  80.889  1.00  0.00           C
ATOM   2976  C23 POPEN  97      -0.358  59.983  77.998  1.00  0.00           C
ATOM   2979  C24 POPEN  97       0.788  59.473  77.118  1.00  0.00           C
ATOM   2982  C25 POPEN  97       0.958  60.233  75.799  1.00  0.00           C
ATOM   2985  C26 POPEN  97      -0.288  60.173  74.898  1.00  0.00           C
ATOM   2988  C27 POPEN  97       0.042  60.343  73.409  1.00  0.00           C
ATOM   2991  C28 POPEN  97       0.458  61.783  73.049  1.00  0.00           C
ATOM   2994  C29 POPEN  97       1.678  61.863  72.169  1.00  0.00           C
ATOM   2996 0C21 POPEN  97       1.748  61.503  70.879  1.00  0.00           C
ATOM   2998 1C21 POPEN  97       0.598  60.943  70.069  1.00  0.00           C
ATOM   3001 2C21 POPEN  97       1.058  60.443  68.688  1.00  0.00           C
ATOM   3004 3C21 POPEN  97       1.498  61.583  67.749  1.00  0.00           C
ATOM   3007 4C21 POPEN  97       2.308  61.083  66.549  1.00  0.00           C
ATOM   3010 5C21 POPEN  97       2.988  62.233  65.789  1.00  0.00           C
ATOM   3013 6C21 POPEN  97       3.988  61.743  64.729  1.00  0.00           C
ATOM   3016 7C21 POPEN  97       4.818  62.893  64.148  1.00  0.00           C
ATOM   3019 8C21 POPEN  97       5.938  62.423  63.219  1.00  0.00           C
ATOM   3023  C33 POPEN  97       2.848  62.273  80.688  1.00  0.00           C
ATOM   3026  C34 POPEN  97       3.178  62.353  79.188  1.00  0.00           C
ATOM   3029  C35 POPEN  97       4.218  63.393  78.758  1.00  0.00           C
ATOM   3032  C36 POPEN  97       4.648  63.123  77.308  1.00  0.00           C
ATOM   3035  C37 POPEN  97       5.808  63.983  76.788  1.00  0.00           C
ATOM   3038  C38 POPEN  97       6.868  63.123  76.078  1.00  0.00           C
ATOM   3041  C39 POPEN  97       7.988  63.913  75.397  1.00  0.00           C
ATOM   3044 0C31 POPEN  97       7.598  64.433  73.999  1.00  0.00           C
ATOM   3047 1C31 POPEN  97       8.778  65.053  73.239  1.00  0.00           C
ATOM   3050 2C31 POPEN  97       8.388  65.633  71.868  1.00  0.00           C
ATOM   3053 3C31 POPEN  97       8.068  64.583  70.789  1.00  0.00           C
ATOM   3056 4C31 POPEN  97       9.148  64.463  69.699  1.00  0.00           C
ATOM   3059 5C31 POPEN  97       8.638  63.773  68.419  1.00  0.00           C
ATOM   3062 6C31 POPEN  97       9.668  63.773  67.289  1.00  0.00           C
ATOM   3066  NH3 POPEO  98      71.018   9.763  89.339  1.00  0.00           N
ATOM   3070  C12 POPEO  98      71.198  10.313  90.729  1.00  0.00           C
ATOM   3073  C11 POPEO  98      69.928  11.023  91.269  1.00  0.00           C
ATOM   3076  P   POPEO  98      68.178  11.353  89.309  1.00  0.00           P
ATOM   3077  O13 POPEO  98      67.708  10.343  88.349  1.00  0.00           O
ATOM   3078  O14 POPEO  98      67.238  12.403  89.729  1.00  0.00           O
ATOM   3079  O11 POPEO  98      69.518  11.973  88.738  1.00  0.00           O
ATOM   3080  O12 POPEO  98      68.718  10.623  90.609  1.00  0.00           O
ATOM   3081  C1  POPEO  98      69.608  13.093  87.868  1.00  0.00           C
ATOM   3084  C2  POPEO  98      68.938  12.923  86.479  1.00  0.00           C
ATOM   3086  O21 POPEO  98      69.458  11.733  85.868  1.00  0.00           O
ATOM   3087  C21 POPEO  98      68.618  10.993  85.178  1.00  0.00           C
ATOM   3088  O22 POPEO  98      67.448  11.243  84.949  1.00  0.00           O
ATOM   3089  C22 POPEO  98      69.388   9.743  84.739  1.00  0.00           C
ATOM   3092  C3  POPEO  98      69.238  14.163  85.589  1.00  0.00           C
ATOM   3095  O31 POPEO  98      68.038  14.703  84.988  1.00  0.00           O
ATOM   3096  C31 POPEO  98      67.938  14.673  83.669  1.00  0.00           C
ATOM   3097  O32 POPEO  98      68.808  14.273  82.908  1.00  0.00           O
ATOM   3098  C32 POPEO  98      66.548  15.173  83.258  1.00  0.00           C
ATOM   3101  C23 POPEO  98      68.648   8.833  83.738  1.00  0.00           C
ATOM   3104  C24 POPEO  98      69.588   7.823  83.059  1.00  0.00           C
ATOM   3107  C25 POPEO  98      70.508   8.483  82.019  1.00  0.00           C
ATOM   3110  C26 POPEO  98      71.028   7.493  80.967  1.00  0.00           C
ATOM   3113  C27 POPEO  98      72.078   8.103  80.028  1.00  0.00           C
ATOM   3116  C28 POPEO  98      72.098   7.463  78.618  1.00  0.00           C
ATOM   3119  C29 POPEO  98      73.258   8.023  77.819  1.00  0.00           C
ATOM   3121 0C21 POPEO  98      73.838   7.473  76.739  1.00  0.00           C
ATOM   3123 1C21 POPEO  98      73.458   6.203  76.008  1.00  0.00           C
ATOM   3126 2C21 POPEO  98      73.008   6.533  74.568  1.00  0.00           C
ATOM   3129 3C21 POPEO  98      73.008   5.313  73.639  1.00  0.00           C
ATOM   3132 4C21 POPEO  98      72.658   5.713  72.199  1.00  0.00           C
ATOM   3135 5C21 POPEO  98      72.588   4.543  71.199  1.00  0.00           C
ATOM   3138 6C21 POPEO  98      72.648   5.043  69.749  1.00  0.00           C
ATOM   3141 7C21 POPEO  98      72.388   4.003  68.659  1.00  0.00           C
ATOM   3144 8C21 POPEO  98      72.448   4.613  67.249  1.00  0.00           C
ATOM   3148  C33 POPEO  98      66.338  15.333  81.729  1.00  0.00           C
ATOM   3151  C34 POPEO  98      66.278  16.803  81.278  1.00  0.00           C
ATOM   3154  C35 POPEO  98      66.048  16.903  79.758  1.00  0.00           C
ATOM   3157  C36 POPEO  98      65.988  18.323  79.199  1.00  0.00           C
ATOM   3160  C37 POPEO  98      65.948  18.303  77.659  1.00  0.00           C
ATOM   3163  C38 POPEO  98      65.558  19.633  76.999  1.00  0.00           C
ATOM   3166  C39 POPEO  98      64.348  19.503  76.058  1.00  0.00           C
ATOM   3169 0C31 POPEO  98      63.038  19.293  76.829  1.00  0.00           C
ATOM   3172 1C31 POPEO  98      61.778  19.063  75.979  1.00  0.00           C
ATOM   3175 2C31 POPEO  98      61.588  17.623  75.459  1.00  0.00           C
ATOM   3178 3C31 POPEO  98      62.418  17.313  74.219  1.00  0.00           C
ATOM   3181 4C31 POPEO  98      61.638  16.573  73.129  1.00  0.00           C
ATOM   3184 5C31 POPEO  98      62.378  16.593  71.788  1.00  0.00           C
ATOM   3187 6C31 POPEO  98      61.618  15.933  70.638  1.00  0.00           C
ATOM   3191  NH3 POPEP  99     111.418  30.523  44.219  1.00  0.00           N
ATOM   3195  C12 POPEP  99     112.428  29.533  43.718  1.00  0.00           C
ATOM   3198  C11 POPEP  99     113.678  30.213  43.139  1.00  0.00           C
ATOM   3201  P   POPEP  99     115.838  28.743  43.499  1.00  0.00           P
ATOM   3202  O13 POPEP  99     116.018  27.283  43.409  1.00  0.00           O
ATOM   3203  O14 POPEP  99     116.988  29.533  43.049  1.00  0.00           O
ATOM   3204  O11 POPEP  99     115.448  29.163  44.968  1.00  0.00           O
ATOM   3205  O12 POPEP  99     114.588  29.223  42.659  1.00  0.00           O
ATOM   3206  C1  POPEP  99     116.268  28.843  46.098  1.00  0.00           C
ATOM   3209  C2  POPEP  99     116.208  30.043  47.079  1.00  0.00           C
ATOM   3211  O21 POPEP  99     117.038  29.833  48.239  1.00  0.00           O
ATOM   3212  C21 POPEP  99     116.508  29.383  49.368  1.00  0.00           C
ATOM   3213  O22 POPEP  99     115.448  28.803  49.509  1.00  0.00           O
ATOM   3214  C22 POPEP  99     117.378  29.833  50.559  1.00  0.00           C
ATOM   3217  C3  POPEP  99     114.728  30.443  47.339  1.00  0.00           C
ATOM   3220  O31 POPEP  99     114.628  31.473  48.359  1.00  0.00           O
ATOM   3221  C31 POPEP  99     113.408  31.523  48.889  1.00  0.00           C
ATOM   3222  O32 POPEP  99     112.438  30.933  48.449  1.00  0.00           O
ATOM   3223  C32 POPEP  99     113.378  32.503  50.069  1.00  0.00           C
ATOM   3226  C23 POPEP  99     117.518  28.733  51.638  1.00  0.00           C
ATOM   3229  C24 POPEP  99     118.128  29.223  52.969  1.00  0.00           C
ATOM   3232  C25 POPEP  99     118.168  28.143  54.079  1.00  0.00           C
ATOM   3235  C26 POPEP  99     116.788  27.773  54.648  1.00  0.00           C
ATOM   3238  C27 POPEP  99     116.768  26.503  55.499  1.00  0.00           C
ATOM   3241  C28 POPEP  99     115.358  25.893  55.589  1.00  0.00           C
ATOM   3244  C29 POPEP  99     114.368  26.843  56.229  1.00  0.00           C
ATOM   3246 0C21 POPEP  99     113.918  26.743  57.499  1.00  0.00           C
ATOM   3248 1C21 POPEP  99     114.358  25.673  58.469  1.00  0.00           C
ATOM   3251 2C21 POPEP  99     114.228  26.093  59.929  1.00  0.00           C
ATOM   3254 3C21 POPEP  99     114.608  24.923  60.859  1.00  0.00           C
ATOM   3257 4C21 POPEP  99     114.418  25.243  62.339  1.00  0.00           C
ATOM   3260 5C21 POPEP  99     115.458  26.253  62.868  1.00  0.00           C
ATOM   3263 6C21 POPEP  99     115.088  26.743  64.279  1.00  0.00           C
ATOM   3266 7C21 POPEP  99     115.918  27.953  64.699  1.00  0.00           C
ATOM   3269 8C21 POPEP  99     115.568  28.443  66.098  1.00  0.00           C
ATOM   3273  C33 POPEP  99     113.978  31.963  51.389  1.00  0.00           C
ATOM   3276  C34 POPEP  99     113.288  32.503  52.659  1.00  0.00           C
ATOM   3279  C35 POPEP  99     114.248  33.013  53.759  1.00  0.00           C
ATOM   3282  C36 POPEP  99     113.528  33.433  55.049  1.00  0.00           C
ATOM   3285  C37 POPEP  99     114.478  34.093  56.069  1.00  0.00           C
ATOM   3288  C38 POPEP  99     113.748  34.803  57.229  1.00  0.00           C
ATOM   3291  C39 POPEP  99     114.388  36.173  57.538  1.00  0.00           C
ATOM   3294 0C31 POPEP  99     113.718  36.993  58.648  1.00  0.00           C
ATOM   3297 1C31 POPEP  99     114.108  36.573  60.079  1.00  0.00           C
ATOM   3300 2C31 POPEP  99     113.988  37.743  61.078  1.00  0.00           C
ATOM   3303 3C31 POPEP  99     114.538  37.403  62.479  1.00  0.00           C
ATOM   3306 4C31 POPEP  99     114.668  38.633  63.398  1.00  0.00           C
ATOM   3309 5C31 POPEP  99     115.158  38.273  64.809  1.00  0.00           C
ATOM   3312 6C31 POPEP  99     115.348  39.463  65.749  1.00  0.00           C
ATOM   3316  NH3 POPEQ 100     115.428  86.293  84.489  1.00  0.00           N
ATOM   3320  C12 POPEQ 100     114.968  87.123  85.659  1.00  0.00           C
ATOM   3323  C11 POPEQ 100     116.098  87.243  86.679  1.00  0.00           C
ATOM   3326  P   POPEQ 100     118.368  88.323  87.169  1.00  0.00           P
ATOM   3327  O13 POPEQ 100     119.198  89.473  86.729  1.00  0.00           O
ATOM   3328  O14 POPEQ 100     117.838  88.343  88.549  1.00  0.00           O
ATOM   3329  O11 POPEQ 100     119.238  87.003  86.959  1.00  0.00           O
ATOM   3330  O12 POPEQ 100     117.108  88.143  86.229  1.00  0.00           O
ATOM   3331  C1  POPEQ 100     119.268  86.283  85.709  1.00  0.00           C
ATOM   3334  C2  POPEQ 100     120.228  86.873  84.618  1.00  0.00           C
ATOM   3336  O21 POPEQ 100     119.748  86.673  83.279  1.00  0.00           O
ATOM   3337  C21 POPEQ 100     118.678  87.333  82.879  1.00  0.00           C
ATOM   3338  O22 POPEQ 100     117.678  87.573  83.549  1.00  0.00           O
ATOM   3339  C22 POPEQ 100     118.898  87.823  81.459  1.00  0.00           C
ATOM   3342  C3  POPEQ 100     121.678  86.263  84.717  1.00  0.00           C
ATOM   3345  O31 POPEQ 100     122.378  86.223  83.449  1.00  0.00           O
ATOM   3346  C31 POPEQ 100     123.298  87.153  83.209  1.00  0.00           C
ATOM   3347  O32 POPEQ 100     123.588  88.073  83.959  1.00  0.00           O
ATOM   3348  C32 POPEQ 100     123.888  86.863  81.819  1.00  0.00           C
ATOM   3351  C23 POPEQ 100     119.268  89.323  81.469  1.00  0.00           C
ATOM   3354  C24 POPEQ 100     120.368  89.713  80.467  1.00  0.00           C
ATOM   3357  C25 POPEQ 100     119.988  89.473  78.999  1.00  0.00           C
ATOM   3360  C26 POPEQ 100     120.798  90.383  78.068  1.00  0.00           C
ATOM   3363  C27 POPEQ 100     120.428  90.213  76.589  1.00  0.00           C
ATOM   3366  C28 POPEQ 100     121.108  91.283  75.709  1.00  0.00           C
ATOM   3369  C29 POPEQ 100     120.728  91.153  74.259  1.00  0.00           C
ATOM   3371 0C21 POPEQ 100     121.558  91.173  73.199  1.00  0.00           C
ATOM   3373 1C21 POPEQ 100     123.048  91.383  73.209  1.00  0.00           C
ATOM   3376 2C21 POPEQ 100     123.478  92.513  72.258  1.00  0.00           C
ATOM   3379 3C21 POPEQ 100     123.038  93.913  72.739  1.00  0.00           C
ATOM   3382 4C21 POPEQ 100     123.378  95.053  71.759  1.00  0.00           C
ATOM   3385 5C21 POPEQ 100     122.568  95.003  70.459  1.00  0.00           C
ATOM   3388 6C21 POPEQ 100     122.568  96.343  69.708  1.00  0.00           C
ATOM   3391 7C21 POPEQ 100     121.838  96.273  68.359  1.00  0.00           C
ATOM   3394 8C21 POPEQ 100     121.668  97.653  67.709  1.00  0.00           C
ATOM   3398  C33 POPEQ 100     125.048  87.793  81.378  1.00  0.00           C
ATOM   3401  C34 POPEQ 100     125.488  87.493  79.938  1.00  0.00           C
ATOM   3404  C35 POPEQ 100     124.488  88.033  78.909  1.00  0.00           C
ATOM   3407  C36 POPEQ 100     124.628  87.413  77.508  1.00  0.00           C
ATOM   3410  C37 POPEQ 100     123.548  87.983  76.577  1.00  0.00           C
ATOM   3413  C38 POPEQ 100     123.378  87.243  75.249  1.00  0.00           C
ATOM   3416  C39 POPEQ 100     124.388  87.633  74.169  1.00  0.00           C
ATOM   3419 0C31 POPEQ 100     123.928  87.153  72.779  1.00  0.00           C
ATOM   3422 1C31 POPEQ 100     124.658  87.813  71.608  1.00  0.00           C
ATOM   3425 2C31 POPEQ 100     123.958  87.493  70.279  1.00  0.00           C
ATOM   3428 3C31 POPEQ 100     124.388  88.353  69.089  1.00  0.00           C
ATOM   3431 4C31 POPEQ 100     123.978  89.833  69.229  1.00  0.00           C
ATOM   3434 5C31 POPEQ 100     124.048  90.593  67.898  1.00  0.00           C
ATOM   3437 6C31 POPEQ 100     123.608  92.053  68.009  1.00  0.00           C
ATOM   3441  NH3 POPER 101     114.718 133.609  86.769  1.00  0.00           N
ATOM   3445  C12 POPER 101     115.308 133.049  85.499  1.00  0.00           C
ATOM   3448  C11 POPER 101     115.068 131.529  85.408  1.00  0.00           C
ATOM   3451  P   POPER 101     112.988 129.903  85.397  1.00  0.00           P
ATOM   3452  O13 POPER 101     113.928 128.813  85.749  1.00  0.00           O
ATOM   3453  O14 POPER 101     111.658 129.903  86.038  1.00  0.00           O
ATOM   3454  O11 POPER 101     112.838 129.883  83.818  1.00  0.00           O
ATOM   3455  O12 POPER 101     113.688 131.289  85.629  1.00  0.00           O
ATOM   3456  C1  POPER 101     111.978 130.753  83.069  1.00  0.00           C
ATOM   3459  C2  POPER 101     110.948 129.943  82.239  1.00  0.00           C
ATOM   3461  O21 POPER 101     110.338 130.789  81.229  1.00  0.00           O
ATOM   3462  C21 POPER 101     110.768 130.623  79.997  1.00  0.00           C
ATOM   3463  O22 POPER 101     111.808 130.083  79.669  1.00  0.00           O
ATOM   3464  C22 POPER 101     109.748 131.149  78.999  1.00  0.00           C
ATOM   3467  C3  POPER 101     109.808 129.363  83.109  1.00  0.00           C
ATOM   3470  O31 POPER 101     109.108 128.293  82.449  1.00  0.00           O
ATOM   3471  C31 POPER 101     109.618 127.103  82.659  1.00  0.00           C
ATOM   3472  O32 POPER 101     110.598 126.853  83.339  1.00  0.00           O
ATOM   3473  C32 POPER 101     108.898 126.143  81.709  1.00  0.00           C
ATOM   3476  C23 POPER 101     108.818 130.033  78.479  1.00  0.00           C
ATOM   3479  C24 POPER 101     107.838 130.563  77.429  1.00  0.00           C
ATOM   3482  C25 POPER 101     108.468 130.743  76.049  1.00  0.00           C
ATOM   3485  C26 POPER 101     108.208 129.553  75.129  1.00  0.00           C
ATOM   3488  C27 POPER 101     108.858 129.733  73.749  1.00  0.00           C
ATOM   3491  C28 POPER 101     108.368 128.703  72.718  1.00  0.00           C
ATOM   3494  C29 POPER 101     106.938 128.953  72.299  1.00  0.00           C
ATOM   3496 0C21 POPER 101     106.228 128.153  71.499  1.00  0.00           C
ATOM   3498 1C21 POPER 101     106.728 126.873  70.879  1.00  0.00           C
ATOM   3501 2C21 POPER 101     107.078 127.073  69.388  1.00  0.00           C
ATOM   3504 3C21 POPER 101     105.848 127.433  68.559  1.00  0.00           C
ATOM   3507 4C21 POPER 101     106.128 127.513  67.049  1.00  0.00           C
ATOM   3510 5C21 POPER 101     104.848 127.863  66.288  1.00  0.00           C
ATOM   3513 6C21 POPER 101     104.938 127.603  64.779  1.00  0.00           C
ATOM   3516 7C21 POPER 101     103.578 127.773  64.099  1.00  0.00           C
ATOM   3519 8C21 POPER 101     103.478 127.093  62.738  1.00  0.00           C
ATOM   3523  C33 POPER 101     109.318 126.393  80.249  1.00  0.00           C
ATOM   3526  C34 POPER 101     108.398 125.733  79.199  1.00  0.00           C
ATOM   3529  C35 POPER 101     108.978 125.913  77.779  1.00  0.00           C
ATOM   3532  C36 POPER 101     108.328 125.043  76.688  1.00  0.00           C
ATOM   3535  C37 POPER 101     109.338 124.223  75.859  1.00  0.00           C
ATOM   3538  C38 POPER 101     110.458 125.043  75.189  1.00  0.00           C
ATOM   3541  C39 POPER 101     110.128 125.533  73.769  1.00  0.00           C
ATOM   3544 0C31 POPER 101     110.578 124.593  72.639  1.00  0.00           C
ATOM   3547 1C31 POPER 101     110.508 125.233  71.249  1.00  0.00           C
ATOM   3550 2C31 POPER 101     111.138 124.383  70.139  1.00  0.00           C
ATOM   3553 3C31 POPER 101     112.678 124.493  70.019  1.00  0.00           C
ATOM   3556 4C31 POPER 101     113.148 125.813  69.388  1.00  0.00           C
ATOM   3559 5C31 POPER 101     114.648 125.823  69.029  1.00  0.00           C
ATOM   3562 6C31 POPER 101     115.108 127.143  68.379  1.00  0.00           C
ATOM   3566  NH3 POPES 102       5.058 121.633  43.379  1.00  0.00           N
ATOM   3570  C12 POPES 102       4.488 120.643  44.339  1.00  0.00           C
ATOM   3573  C11 POPES 102       5.578 119.713  44.949  1.00  0.00           C
ATOM   3576  P   POPES 102       6.898 121.273  46.519  1.00  0.00           P
ATOM   3577  O13 POPES 102       8.228 120.743  46.889  1.00  0.00           O
ATOM   3578  O14 POPES 102       6.758 122.133  45.329  1.00  0.00           O
ATOM   3579  O11 POPES 102       6.168 121.923  47.769  1.00  0.00           O
ATOM   3580  O12 POPES 102       5.918 120.053  46.288  1.00  0.00           O
ATOM   3581  C1  POPES 102       6.928 122.423  48.878  1.00  0.00           C
ATOM   3584  C2  POPES 102       6.218 122.133  50.219  1.00  0.00           C
ATOM   3586  O21 POPES 102       5.338 123.213  50.599  1.00  0.00           O
ATOM   3587  C21 POPES 102       5.918 124.303  51.078  1.00  0.00           C
ATOM   3588  O22 POPES 102       7.118 124.513  51.148  1.00  0.00           O
ATOM   3589  C22 POPES 102       4.848 125.243  51.609  1.00  0.00           C
ATOM   3592  C3  POPES 102       7.218 121.693  51.339  1.00  0.00           C
ATOM   3595  O31 POPES 102       6.608 121.763  52.649  1.00  0.00           O
ATOM   3596  C31 POPES 102       5.988 120.673  53.039  1.00  0.00           C
ATOM   3597  O32 POPES 102       5.888 119.643  52.398  1.00  0.00           O
ATOM   3598  C32 POPES 102       5.458 120.903  54.459  1.00  0.00           C
ATOM   3601  C23 POPES 102       4.748 125.153  53.148  1.00  0.00           C
ATOM   3604  C24 POPES 102       3.498 125.863  53.689  1.00  0.00           C
ATOM   3607  C25 POPES 102       3.368 125.763  55.219  1.00  0.00           C
ATOM   3610  C26 POPES 102       2.918 124.383  55.719  1.00  0.00           C
ATOM   3613  C27 POPES 102       2.638 124.393  57.229  1.00  0.00           C
ATOM   3616  C28 POPES 102       2.418 122.983  57.819  1.00  0.00           C
ATOM   3619  C29 POPES 102       2.298 122.933  59.319  1.00  0.00           C
ATOM   3621 0C21 POPES 102       3.218 123.303  60.219  1.00  0.00           C
ATOM   3623 1C21 POPES 102       4.598 123.843  59.919  1.00  0.00           C
ATOM   3626 2C21 POPES 102       5.608 123.753  61.078  1.00  0.00           C
ATOM   3629 3C21 POPES 102       5.178 124.533  62.328  1.00  0.00           C
ATOM   3632 4C21 POPES 102       4.768 123.623  63.499  1.00  0.00           C
ATOM   3635 5C21 POPES 102       4.068 124.393  64.629  1.00  0.00           C
ATOM   3638 6C21 POPES 102       3.278 123.473  65.559  1.00  0.00           C
ATOM   3641 7C21 POPES 102       2.438 124.263  66.579  1.00  0.00           C
ATOM   3644 8C21 POPES 102       1.548 123.373  67.449  1.00  0.00           C
ATOM   3648  C33 POPES 102       6.508 121.573  55.379  1.00  0.00           C
ATOM   3651  C34 POPES 102       6.078 121.813  56.829  1.00  0.00           C
ATOM   3654  C35 POPES 102       5.498 120.583  57.559  1.00  0.00           C
ATOM   3657  C36 POPES 102       6.408 119.353  57.519  1.00  0.00           C
ATOM   3660  C37 POPES 102       5.818 118.133  58.239  1.00  0.00           C
ATOM   3663  C38 POPES 102       6.708 116.883  58.129  1.00  0.00           C
ATOM   3666  C39 POPES 102       5.988 115.593  58.519  1.00  0.00           C
ATOM   3669 0C31 POPES 102       5.438 115.573  59.958  1.00  0.00           C
ATOM   3672 1C31 POPES 102       6.528 115.473  61.028  1.00  0.00           C
ATOM   3675 2C31 POPES 102       6.018 115.693  62.468  1.00  0.00           C
ATOM   3678 3C31 POPES 102       4.858 114.773  62.879  1.00  0.00           C
ATOM   3681 4C31 POPES 102       4.508 114.933  64.368  1.00  0.00           C
ATOM   3684 5C31 POPES 102       2.998 114.813  64.629  1.00  0.00           C
ATOM   3687 6C31 POPES 102       2.608 115.253  66.039  1.00  0.00           C
ATOM   3691  NH3 POPET 103       5.848  81.143  90.108  1.00  0.00           N
ATOM   3695  C12 POPET 103       4.508  80.983  89.499  1.00  0.00           C
ATOM   3698  C11 POPET 103       3.608  82.163  89.828  1.00  0.00           C
ATOM   3701  P   POPET 103       1.078  82.753  89.739  1.00  0.00           P
ATOM   3702  O13 POPET 103       0.228  81.973  90.659  1.00  0.00           O
ATOM   3703  O14 POPET 103       1.518  84.113  90.168  1.00  0.00           O
ATOM   3704  O11 POPET 103       0.438  82.803  88.288  1.00  0.00           O
ATOM   3705  O12 POPET 103       2.318  81.863  89.339  1.00  0.00           O
ATOM   3706  C1  POPET 103       1.158  83.443  87.217  1.00  0.00           C
ATOM   3709  C2  POPET 103       1.808  82.463  86.189  1.00  0.00           C
ATOM   3711  O21 POPET 103       2.158  83.243  85.028  1.00  0.00           O
ATOM   3712  C21 POPET 103       3.438  83.223  84.678  1.00  0.00           C
ATOM   3713  O22 POPET 103       4.338  82.683  85.279  1.00  0.00           O
ATOM   3714  C22 POPET 103       3.568  83.993  83.349  1.00  0.00           C
ATOM   3717  C3  POPET 103       0.828  81.323  85.758  1.00  0.00           C
ATOM   3720  O31 POPET 103       1.358  80.543  84.659  1.00  0.00           O
ATOM   3721  C31 POPET 103       0.768  80.363  83.467  1.00  0.00           C
ATOM   3722  O32 POPET 103       1.138  79.553  82.637  1.00  0.00           O
ATOM   3723  C32 POPET 103      -0.448  81.283  83.229  1.00  0.00           C
ATOM   3726  C23 POPET 103       5.018  84.403  82.999  1.00  0.00           C
ATOM   3729  C24 POPET 103       5.228  84.673  81.488  1.00  0.00           C
ATOM   3732  C25 POPET 103       4.198  85.623  80.858  1.00  0.00           C
ATOM   3735  C26 POPET 103       4.258  85.683  79.318  1.00  0.00           C
ATOM   3738  C27 POPET 103       5.328  86.643  78.758  1.00  0.00           C
ATOM   3741  C28 POPET 103       5.238  86.773  77.229  1.00  0.00           C
ATOM   3744  C29 POPET 103       5.968  87.973  76.688  1.00  0.00           C
ATOM   3746 0C21 POPET 103       5.928  88.413  75.409  1.00  0.00           C
ATOM   3748 1C21 POPET 103       5.158  87.783  74.269  1.00  0.00           C
ATOM   3751 2C21 POPET 103       4.208  88.783  73.578  1.00  0.00           C
ATOM   3754 3C21 POPET 103       2.998  89.193  74.449  1.00  0.00           C
ATOM   3757 4C21 POPET 103       2.408  90.553  74.029  1.00  0.00           C
ATOM   3760 5C21 POPET 103       1.268  91.043  74.949  1.00  0.00           C
ATOM   3763 6C21 POPET 103      -0.118  90.953  74.288  1.00  0.00           C
ATOM   3766 7C21 POPET 103      -1.208  91.673  75.108  1.00  0.00           C
ATOM   3769 8C21 POPET 103      -2.538  91.833  74.368  1.00  0.00           C
ATOM   3773  C33 POPET 103      -0.958  81.303  81.758  1.00  0.00           C
ATOM   3776  C34 POPET 103      -2.318  82.023  81.639  1.00  0.00           C
ATOM   3779  C35 POPET 103      -2.628  82.633  80.257  1.00  0.00           C
ATOM   3782  C36 POPET 103      -2.658  81.623  79.108  1.00  0.00           C
ATOM   3785  C37 POPET 103      -3.378  82.173  77.868  1.00  0.00           C
ATOM   3788  C38 POPET 103      -3.768  81.093  76.849  1.00  0.00           C
ATOM   3791  C39 POPET 103      -4.948  81.523  75.958  1.00  0.00           C
ATOM   3794 0C31 POPET 103      -4.538  82.113  74.609  1.00  0.00           C
ATOM   3797 1C31 POPET 103      -4.078  81.033  73.618  1.00  0.00           C
ATOM   3800 2C31 POPET 103      -4.298  81.423  72.148  1.00  0.00           C
ATOM   3803 3C31 POPET 103      -3.538  82.673  71.709  1.00  0.00           C
ATOM   3806 4C31 POPET 103      -3.698  82.943  70.209  1.00  0.00           C
ATOM   3809 5C31 POPET 103      -2.838  84.113  69.719  1.00  0.00           C
ATOM   3812 6C31 POPET 103      -2.868  84.303  68.209  1.00  0.00           C
ATOM   3816  NH3 POPEU 104      59.498  96.313  53.279  1.00  0.00           N
ATOM   3820  C12 POPEU 104      60.028  97.393  54.179  1.00  0.00           C
ATOM   3823  C11 POPEU 104      60.218  98.723  53.449  1.00  0.00           C
ATOM   3826  P   POPEU 104      60.778 101.193  54.159  1.00  0.00           P
ATOM   3827  O13 POPEU 104      60.868 101.423  52.699  1.00  0.00           O
ATOM   3828  O14 POPEU 104      59.748 101.963  54.909  1.00  0.00           O
ATOM   3829  O11 POPEU 104      62.208 101.353  54.789  1.00  0.00           O
ATOM   3830  O12 POPEU 104      60.528  99.673  54.459  1.00  0.00           O
ATOM   3831  C1  POPEU 104      62.578 102.483  55.549  1.00  0.00           C
ATOM   3834  C2  POPEU 104      63.408 101.943  56.719  1.00  0.00           C
ATOM   3836  O21 POPEU 104      64.078 103.023  57.409  1.00  0.00           O
ATOM   3837  C21 POPEU 104      64.198 102.793  58.718  1.00  0.00           C
ATOM   3838  O22 POPEU 104      63.458 102.093  59.389  1.00  0.00           O
ATOM   3839  C22 POPEU 104      65.488 103.433  59.239  1.00  0.00           C
ATOM   3842  C3  POPEU 104      64.488 100.973  56.179  1.00  0.00           C
ATOM   3845  O31 POPEU 104      65.498 100.743  57.179  1.00  0.00           O
ATOM   3846  C31 POPEU 104      66.578 100.153  56.719  1.00  0.00           C
ATOM   3847  O32 POPEU 104      66.698  99.643  55.618  1.00  0.00           O
ATOM   3848  C32 POPEU 104      67.698 100.323  57.729  1.00  0.00           C
ATOM   3851  C23 POPEU 104      65.578 103.413  60.779  1.00  0.00           C
ATOM   3854  C24 POPEU 104      67.008 103.353  61.348  1.00  0.00           C
ATOM   3857  C25 POPEU 104      67.588 101.933  61.348  1.00  0.00           C
ATOM   3860  C26 POPEU 104      68.588 101.713  62.489  1.00  0.00           C
ATOM   3863  C27 POPEU 104      69.088 100.263  62.569  1.00  0.00           C
ATOM   3866  C28 POPEU 104      69.858  99.953  63.869  1.00  0.00           C
ATOM   3869  C29 POPEU 104      70.998 100.913  64.108  1.00  0.00           C
ATOM   3871 0C21 POPEU 104      71.328 101.503  65.269  1.00  0.00           C
ATOM   3873 1C21 POPEU 104      70.688 101.323  66.629  1.00  0.00           C
ATOM   3876 2C21 POPEU 104      71.558 100.443  67.549  1.00  0.00           C
ATOM   3879 3C21 POPEU 104      70.968 100.273  68.949  1.00  0.00           C
ATOM   3882 4C21 POPEU 104      71.568  99.063  69.688  1.00  0.00           C
ATOM   3885 5C21 POPEU 104      70.978  98.833  71.089  1.00  0.00           C
ATOM   3888 6C21 POPEU 104      69.458  98.683  71.069  1.00  0.00           C
ATOM   3891 7C21 POPEU 104      68.878  97.993  72.309  1.00  0.00           C
ATOM   3894 8C21 POPEU 104      67.428  97.563  72.109  1.00  0.00           C
ATOM   3898  C33 POPEU 104      68.868 101.153  57.129  1.00  0.00           C
ATOM   3901  C34 POPEU 104      69.988 101.433  58.139  1.00  0.00           C
ATOM   3904  C35 POPEU 104      70.448 100.163  58.858  1.00  0.00           C
ATOM   3907  C36 POPEU 104      71.708 100.323  59.708  1.00  0.00           C
ATOM   3910  C37 POPEU 104      72.148  98.973  60.289  1.00  0.00           C
ATOM   3913  C38 POPEU 104      73.508  99.003  60.989  1.00  0.00           C
ATOM   3916  C39 POPEU 104      74.228  97.653  60.879  1.00  0.00           C
ATOM   3919 0C31 POPEU 104      75.568  97.583  61.609  1.00  0.00           C
ATOM   3922 1C31 POPEU 104      75.378  97.443  63.118  1.00  0.00           C
ATOM   3925 2C31 POPEU 104      76.698  97.413  63.889  1.00  0.00           C
ATOM   3928 3C31 POPEU 104      76.478  97.143  65.379  1.00  0.00           C
ATOM   3931 4C31 POPEU 104      77.778  97.063  66.179  1.00  0.00           C
ATOM   3934 5C31 POPEU 104      77.548  96.493  67.578  1.00  0.00           C
ATOM   3937 6C31 POPEU 104      78.848  96.313  68.359  1.00  0.00           C
ATOM   3941  NH3 POPEV 105       5.598  28.643  85.149  1.00  0.00           N
ATOM   3945  C12 POPEV 105       4.998  27.273  85.238  1.00  0.00           C
ATOM   3948  C11 POPEV 105       5.708  26.373  86.269  1.00  0.00           C
ATOM   3951  P   POPEV 105       5.348  23.803  86.839  1.00  0.00           P
ATOM   3952  O13 POPEV 105       6.798  23.603  86.639  1.00  0.00           O
ATOM   3953  O14 POPEV 105       4.738  23.433  88.129  1.00  0.00           O
ATOM   3954  O11 POPEV 105       4.618  23.013  85.688  1.00  0.00           O
ATOM   3955  O12 POPEV 105       4.858  25.253  86.459  1.00  0.00           O
ATOM   3956  C1  POPEV 105       5.048  23.283  84.349  1.00  0.00           C
ATOM   3959  C2  POPEV 105       3.898  23.173  83.309  1.00  0.00           C
ATOM   3961  O21 POPEV 105       4.488  22.833  82.049  1.00  0.00           O
ATOM   3962  C21 POPEV 105       5.338  23.663  81.459  1.00  0.00           C
ATOM   3963  O22 POPEV 105       5.568  24.813  81.788  1.00  0.00           O
ATOM   3964  C22 POPEV 105       5.928  22.913  80.279  1.00  0.00           C
ATOM   3967  C3  POPEV 105       2.958  24.413  83.249  1.00  0.00           C
ATOM   3970  O31 POPEV 105       2.428  24.613  81.919  1.00  0.00           O
ATOM   3971  C31 POPEV 105       1.578  25.643  81.788  1.00  0.00           C
ATOM   3972  O32 POPEV 105       1.158  26.313  82.709  1.00  0.00           O
ATOM   3973  C32 POPEV 105       1.288  25.793  80.289  1.00  0.00           C
ATOM   3976  C23 POPEV 105       5.348  23.413  78.939  1.00  0.00           C
ATOM   3979  C24 POPEV 105       5.388  22.313  77.889  1.00  0.00           C
ATOM   3982  C25 POPEV 105       4.598  22.673  76.618  1.00  0.00           C
ATOM   3985  C26 POPEV 105       4.798  21.593  75.559  1.00  0.00           C
ATOM   3988  C27 POPEV 105       4.048  21.853  74.248  1.00  0.00           C
ATOM   3991  C28 POPEV 105       4.218  20.673  73.269  1.00  0.00           C
ATOM   3994  C29 POPEV 105       3.318  20.813  72.068  1.00  0.00           C
ATOM   3996 0C21 POPEV 105       3.678  21.233  70.849  1.00  0.00           C
ATOM   3998 1C21 POPEV 105       5.068  21.643  70.419  1.00  0.00           C
ATOM   4001 2C21 POPEV 105       5.418  21.213  68.979  1.00  0.00           C
ATOM   4004 3C21 POPEV 105       4.558  21.903  67.909  1.00  0.00           C
ATOM   4007 4C21 POPEV 105       5.268  21.963  66.549  1.00  0.00           C
ATOM   4010 5C21 POPEV 105       4.528  22.843  65.519  1.00  0.00           C
ATOM   4013 6C21 POPEV 105       3.318  22.123  64.909  1.00  0.00           C
ATOM   4016 7C21 POPEV 105       2.498  22.993  63.939  1.00  0.00           C
ATOM   4019 8C21 POPEV 105       1.088  22.433  63.699  1.00  0.00           C
ATOM   4023  C33 POPEV 105       0.418  26.993  79.848  1.00  0.00           C
ATOM   4026  C34 POPEV 105       0.388  27.133  78.309  1.00  0.00           C
ATOM   4029  C35 POPEV 105      -0.318  25.983  77.569  1.00  0.00           C
ATOM   4032  C36 POPEV 105       0.178  25.743  76.139  1.00  0.00           C
ATOM   4035  C37 POPEV 105      -0.358  24.413  75.568  1.00  0.00           C
ATOM   4038  C38 POPEV 105       0.418  23.853  74.359  1.00  0.00           C
ATOM   4041  C39 POPEV 105       0.158  24.593  73.049  1.00  0.00           C
ATOM   4044 0C31 POPEV 105       0.858  23.963  71.839  1.00  0.00           C
ATOM   4047 1C31 POPEV 105       0.518  24.723  70.538  1.00  0.00           C
ATOM   4050 2C31 POPEV 105       1.288  24.243  69.299  1.00  0.00           C
ATOM   4053 3C31 POPEV 105       0.458  23.393  68.328  1.00  0.00           C
ATOM   4056 4C31 POPEV 105       0.188  21.963  68.819  1.00  0.00           C
ATOM   4059 5C31 POPEV 105      -0.598  21.133  67.799  1.00  0.00           C
ATOM   4062 6C31 POPEV 105      -0.578  19.633  68.099  1.00  0.00           C
ATOM   4066  NH3 POPEW 106      33.458  55.173  86.717  1.00  0.00           N
ATOM   4070  C12 POPEW 106      34.448  54.303  87.439  1.00  0.00           C
ATOM   4073  C11 POPEW 106      34.458  52.873  86.868  1.00  0.00           C
ATOM   4076  P   POPEW 106      36.938  52.193  86.378  1.00  0.00           P
ATOM   4077  O13 POPEW 106      38.098  51.743  87.178  1.00  0.00           O
ATOM   4078  O14 POPEW 106      36.658  51.443  85.137  1.00  0.00           O
ATOM   4079  O11 POPEW 106      37.148  53.713  85.998  1.00  0.00           O
ATOM   4080  O12 POPEW 106      35.648  52.213  87.279  1.00  0.00           O
ATOM   4081  C1  POPEW 106      36.758  54.173  84.699  1.00  0.00           C
ATOM   4084  C2  POPEW 106      37.348  55.573  84.449  1.00  0.00           C
ATOM   4086  O21 POPEW 106      36.858  56.203  83.258  1.00  0.00           O
ATOM   4087  C21 POPEW 106      35.568  56.403  83.089  1.00  0.00           C
ATOM   4088  O22 POPEW 106      34.668  56.103  83.868  1.00  0.00           O
ATOM   4089  C22 POPEW 106      35.408  57.253  81.819  1.00  0.00           C
ATOM   4092  C3  POPEW 106      38.918  55.503  84.398  1.00  0.00           C
ATOM   4095  O31 POPEW 106      39.448  55.573  83.059  1.00  0.00           O
ATOM   4096  C31 POPEW 106      40.288  54.683  82.598  1.00  0.00           C
ATOM   4097  O32 POPEW 106      40.658  53.653  83.139  1.00  0.00           O
ATOM   4098  C32 POPEW 106      40.768  55.243  81.247  1.00  0.00           C
ATOM   4101  C23 POPEW 106      35.368  56.423  80.519  1.00  0.00           C
ATOM   4104  C24 POPEW 106      35.398  57.283  79.248  1.00  0.00           C
ATOM   4107  C25 POPEW 106      36.558  56.923  78.309  1.00  0.00           C
ATOM   4110  C26 POPEW 106      36.568  57.773  77.029  1.00  0.00           C
ATOM   4113  C27 POPEW 106      37.248  57.083  75.839  1.00  0.00           C
ATOM   4116  C28 POPEW 106      37.278  58.003  74.599  1.00  0.00           C
ATOM   4119  C29 POPEW 106      37.588  57.283  73.309  1.00  0.00           C
ATOM   4121 0C21 POPEW 106      38.198  57.803  72.229  1.00  0.00           C
ATOM   4123 1C21 POPEW 106      38.708  59.213  72.068  1.00  0.00           C
ATOM   4126 2C21 POPEW 106      40.228  59.223  71.849  1.00  0.00           C
ATOM   4129 3C21 POPEW 106      41.038  58.813  73.089  1.00  0.00           C
ATOM   4132 4C21 POPEW 106      42.478  58.373  72.779  1.00  0.00           C
ATOM   4135 5C21 POPEW 106      43.368  59.533  72.309  1.00  0.00           C
ATOM   4138 6C21 POPEW 106      44.838  59.143  72.099  1.00  0.00           C
ATOM   4141 7C21 POPEW 106      45.648  60.323  71.529  1.00  0.00           C
ATOM   4144 8C21 POPEW 106      47.118  59.993  71.288  1.00  0.00           C
ATOM   4148  C33 POPEW 106      41.248  54.223  80.189  1.00  0.00           C
ATOM   4151  C34 POPEW 106      41.358  54.903  78.809  1.00  0.00           C
ATOM   4154  C35 POPEW 106      41.838  53.993  77.669  1.00  0.00           C
ATOM   4157  C36 POPEW 106      41.568  54.613  76.288  1.00  0.00           C
ATOM   4160  C37 POPEW 106      42.038  53.713  75.148  1.00  0.00           C
ATOM   4163  C38 POPEW 106      41.958  54.393  73.769  1.00  0.00           C
ATOM   4166  C39 POPEW 106      40.528  54.593  73.239  1.00  0.00           C
ATOM   4169 0C31 POPEW 106      39.798  53.273  72.959  1.00  0.00           C
ATOM   4172 1C31 POPEW 106      38.418  53.463  72.299  1.00  0.00           C
ATOM   4175 2C31 POPEW 106      37.718  52.133  72.029  1.00  0.00           C
ATOM   4178 3C31 POPEW 106      36.418  52.263  71.209  1.00  0.00           C
ATOM   4181 4C31 POPEW 106      35.348  53.153  71.868  1.00  0.00           C
ATOM   4184 5C31 POPEW 106      33.948  52.863  71.328  1.00  0.00           C
ATOM   4187 6C31 POPEW 106      32.848  53.723  71.959  1.00  0.00           C
ATOM   4191  NH3 POPEX 107      13.768 105.513  90.128  1.00  0.00           N
ATOM   4195  C12 POPEX 107      14.628 104.953  91.229  1.00  0.00           C
ATOM   4198  C11 POPEX 107      15.688 105.953  91.717  1.00  0.00           C
ATOM   4201  P   POPEX 107      17.368 107.663  90.639  1.00  0.00           P
ATOM   4202  O13 POPEX 107      17.198 108.793  89.708  1.00  0.00           O
ATOM   4203  O14 POPEX 107      17.898 107.933  91.989  1.00  0.00           O
ATOM   4204  O11 POPEX 107      18.338 106.613  89.949  1.00  0.00           O
ATOM   4205  O12 POPEX 107      16.008 106.873  90.688  1.00  0.00           O
ATOM   4206  C1  POPEX 107      19.068 106.883  88.747  1.00  0.00           C
ATOM   4209  C2  POPEX 107      18.448 106.183  87.497  1.00  0.00           C
ATOM   4211  O21 POPEX 107      18.758 106.923  86.309  1.00  0.00           O
ATOM   4212  C21 POPEX 107      19.948 106.763  85.769  1.00  0.00           C
ATOM   4213  O22 POPEX 107      20.808 105.963  86.089  1.00  0.00           O
ATOM   4214  C22 POPEX 107      20.138 107.983  84.869  1.00  0.00           C
ATOM   4217  C3  POPEX 107      16.908 106.103  87.559  1.00  0.00           C
ATOM   4220  O31 POPEX 107      16.428 105.493  86.339  1.00  0.00           O
ATOM   4221  C31 POPEX 107      15.288 104.843  86.459  1.00  0.00           C
ATOM   4222  O32 POPEX 107      14.618 104.743  87.468  1.00  0.00           O
ATOM   4223  C32 POPEX 107      14.958 104.173  85.128  1.00  0.00           C
ATOM   4226  C23 POPEX 107      21.288 108.003  83.839  1.00  0.00           C
ATOM   4229  C24 POPEX 107      21.448 109.413  83.258  1.00  0.00           C
ATOM   4232  C25 POPEX 107      22.218 109.493  81.938  1.00  0.00           C
ATOM   4235  C26 POPEX 107      23.678 109.993  82.038  1.00  0.00           C
ATOM   4238  C27 POPEX 107      23.858 111.373  81.387  1.00  0.00           C
ATOM   4241  C28 POPEX 107      25.308 111.743  80.998  1.00  0.00           C
ATOM   4244  C29 POPEX 107      25.988 110.743  80.098  1.00  0.00           C
ATOM   4246 0C21 POPEX 107      25.758 110.543  78.788  1.00  0.00           C
ATOM   4248 1C21 POPEX 107      24.748 111.263  77.919  1.00  0.00           C
ATOM   4251 2C21 POPEX 107      23.708 110.293  77.328  1.00  0.00           C
ATOM   4254 3C21 POPEX 107      24.228 109.503  76.109  1.00  0.00           C
ATOM   4257 4C21 POPEX 107      23.358 108.283  75.769  1.00  0.00           C
ATOM   4260 5C21 POPEX 107      23.538 107.763  74.329  1.00  0.00           C
ATOM   4263 6C21 POPEX 107      24.988 107.523  73.898  1.00  0.00           C
ATOM   4266 7C21 POPEX 107      25.118 107.243  72.398  1.00  0.00           C
ATOM   4269 8C21 POPEX 107      26.558 107.123  71.909  1.00  0.00           C
ATOM   4273  C33 POPEX 107      15.398 102.683  85.108  1.00  0.00           C
ATOM   4276  C34 POPEX 107      15.328 102.063  83.708  1.00  0.00           C
ATOM   4279  C35 POPEX 107      13.908 102.103  83.148  1.00  0.00           C
ATOM   4282  C36 POPEX 107      13.738 101.433  81.779  1.00  0.00           C
ATOM   4285  C37 POPEX 107      12.308 101.613  81.238  1.00  0.00           C
ATOM   4288  C38 POPEX 107      11.898 100.583  80.189  1.00  0.00           C
ATOM   4291  C39 POPEX 107      12.758 100.583  78.919  1.00  0.00           C
ATOM   4294 0C31 POPEX 107      12.518 101.803  78.009  1.00  0.00           C
ATOM   4297 1C31 POPEX 107      13.318 101.673  76.709  1.00  0.00           C
ATOM   4300 2C31 POPEX 107      12.958 102.713  75.638  1.00  0.00           C
ATOM   4303 3C31 POPEX 107      13.288 104.163  76.019  1.00  0.00           C
ATOM   4306 4C31 POPEX 107      13.408 105.033  74.758  1.00  0.00           C
ATOM   4309 5C31 POPEX 107      13.588 106.533  75.029  1.00  0.00           C
ATOM   4312 6C31 POPEX 107      13.668 107.333  73.729  1.00  0.00           C
ATOM   4316  NH3 POPEY 108      56.178 110.783  49.419  1.00  0.00           N
ATOM   4320  C12 POPEY 108      57.148 111.933  49.309  1.00  0.00           C
ATOM   4323  C11 POPEY 108      56.448 113.313  49.419  1.00  0.00           C
ATOM   4326  P   POPEY 108      58.298 114.923  48.508  1.00  0.00           P
ATOM   4327  O13 POPEY 108      58.378 116.403  48.458  1.00  0.00           O
ATOM   4328  O14 POPEY 108      58.048 114.203  47.258  1.00  0.00           O
ATOM   4329  O11 POPEY 108      59.678 114.383  49.049  1.00  0.00           O
ATOM   4330  O12 POPEY 108      57.358 114.393  49.649  1.00  0.00           O
ATOM   4331  C1  POPEY 108      60.618 115.163  49.778  1.00  0.00           C
ATOM   4334  C2  POPEY 108      60.388 115.123  51.308  1.00  0.00           C
ATOM   4336  O21 POPEY 108      61.568 115.563  51.989  1.00  0.00           O
ATOM   4337  C21 POPEY 108      61.768 116.853  52.219  1.00  0.00           C
ATOM   4338  O22 POPEY 108      61.098 117.763  51.799  1.00  0.00           O
ATOM   4339  C22 POPEY 108      63.068 116.993  53.029  1.00  0.00           C
ATOM   4342  C3  POPEY 108      60.128 113.653  51.758  1.00  0.00           C
ATOM   4345  O31 POPEY 108      59.228 113.533  52.868  1.00  0.00           O
ATOM   4346  C31 POPEY 108      59.768 113.623  54.079  1.00  0.00           C
ATOM   4347  O32 POPEY 108      60.898 113.993  54.329  1.00  0.00           O
ATOM   4348  C32 POPEY 108      58.768 113.033  55.079  1.00  0.00           C
ATOM   4351  C23 POPEY 108      62.878 117.443  54.499  1.00  0.00           C
ATOM   4354  C24 POPEY 108      64.228 117.563  55.238  1.00  0.00           C
ATOM   4357  C25 POPEY 108      64.178 118.303  56.589  1.00  0.00           C
ATOM   4360  C26 POPEY 108      63.158 117.763  57.608  1.00  0.00           C
ATOM   4363  C27 POPEY 108      63.108 118.623  58.879  1.00  0.00           C
ATOM   4366  C28 POPEY 108      62.108 118.103  59.929  1.00  0.00           C
ATOM   4369  C29 POPEY 108      61.918 119.063  61.069  1.00  0.00           C
ATOM   4371 0C21 POPEY 108      62.708 119.193  62.148  1.00  0.00           C
ATOM   4373 1C21 POPEY 108      63.948 118.363  62.429  1.00  0.00           C
ATOM   4376 2C21 POPEY 108      64.458 118.563  63.858  1.00  0.00           C
ATOM   4379 3C21 POPEY 108      65.698 117.703  64.169  1.00  0.00           C
ATOM   4382 4C21 POPEY 108      66.368 118.093  65.489  1.00  0.00           C
ATOM   4385 5C21 POPEY 108      67.468 117.113  65.929  1.00  0.00           C
ATOM   4388 6C21 POPEY 108      68.308 117.673  67.078  1.00  0.00           C
ATOM   4391 7C21 POPEY 108      69.328 116.653  67.618  1.00  0.00           C
ATOM   4394 8C21 POPEY 108      70.478 117.313  68.379  1.00  0.00           C
ATOM   4398  C33 POPEY 108      58.748 113.793  56.418  1.00  0.00           C
ATOM   4401  C34 POPEY 108      57.448 113.513  57.179  1.00  0.00           C
ATOM   4404  C35 POPEY 108      57.288 114.313  58.469  1.00  0.00           C
ATOM   4407  C36 POPEY 108      58.588 114.373  59.279  1.00  0.00           C
ATOM   4410  C37 POPEY 108      58.358 114.733  60.749  1.00  0.00           C
ATOM   4413  C38 POPEY 108      59.688 114.793  61.509  1.00  0.00           C
ATOM   4416  C39 POPEY 108      59.518 114.933  63.019  1.00  0.00           C
ATOM   4419 0C31 POPEY 108      58.798 116.233  63.429  1.00  0.00           C
ATOM   4422 1C31 POPEY 108      58.748 116.393  64.949  1.00  0.00           C
ATOM   4425 2C31 POPEY 108      57.888 117.583  65.379  1.00  0.00           C
ATOM   4428 3C31 POPEY 108      57.868 117.753  66.909  1.00  0.00           C
ATOM   4431 4C31 POPEY 108      58.958 118.683  67.438  1.00  0.00           C
ATOM   4434 5C31 POPEY 108      58.508 120.143  67.538  1.00  0.00           C
ATOM   4437 6C31 POPEY 108      59.568 121.063  68.159  1.00  0.00           C
ATOM   4441  NH3 POPEZ 109      78.468  46.883  45.409  1.00  0.00           N
ATOM   4445  C12 POPEZ 109      77.838  45.793  44.589  1.00  0.00           C
ATOM   4448  C11 POPEZ 109      78.758  45.233  43.489  1.00  0.00           C
ATOM   4451  P   POPEZ 109      80.078  43.073  43.989  1.00  0.00           P
ATOM   4452  O13 POPEZ 109      81.108  43.413  42.969  1.00  0.00           O
ATOM   4453  O14 POPEZ 109      79.828  41.653  44.269  1.00  0.00           O
ATOM   4454  O11 POPEZ 109      80.408  43.843  45.339  1.00  0.00           O
ATOM   4455  O12 POPEZ 109      78.738  43.793  43.569  1.00  0.00           O
ATOM   4456  C1  POPEZ 109      81.528  43.493  46.148  1.00  0.00           C
ATOM   4459  C2  POPEZ 109      81.118  42.523  47.299  1.00  0.00           C
ATOM   4461  O21 POPEZ 109      80.898  43.283  48.508  1.00  0.00           O
ATOM   4462  C21 POPEZ 109      81.518  43.093  49.649  1.00  0.00           C
ATOM   4463  O22 POPEZ 109      82.488  42.383  49.859  1.00  0.00           O
ATOM   4464  C22 POPEZ 109      80.838  43.953  50.718  1.00  0.00           C
ATOM   4467  C3  POPEZ 109      82.028  41.243  47.348  1.00  0.00           C
ATOM   4470  O31 POPEZ 109      81.538  40.273  48.289  1.00  0.00           O
ATOM   4471  C31 POPEZ 109      82.398  39.373  48.738  1.00  0.00           C
ATOM   4472  O32 POPEZ 109      83.548  39.203  48.379  1.00  0.00           O
ATOM   4473  C32 POPEZ 109      81.638  38.563  49.778  1.00  0.00           C
ATOM   4476  C23 POPEZ 109      81.408  43.663  52.129  1.00  0.00           C
ATOM   4479  C24 POPEZ 109      80.708  44.473  53.229  1.00  0.00           C
ATOM   4482  C25 POPEZ 109      81.368  44.323  54.609  1.00  0.00           C
ATOM   4485  C26 POPEZ 109      81.378  42.893  55.178  1.00  0.00           C
ATOM   4488  C27 POPEZ 109      82.118  42.823  56.519  1.00  0.00           C
ATOM   4491  C28 POPEZ 109      82.538  41.403  56.949  1.00  0.00           C
ATOM   4494  C29 POPEZ 109      81.428  40.573  57.538  1.00  0.00           C
ATOM   4496 0C21 POPEZ 109      81.438  40.003  58.759  1.00  0.00           C
ATOM   4498 1C21 POPEZ 109      82.568  40.053  59.758  1.00  0.00           C
ATOM   4501 2C21 POPEZ 109      82.798  38.733  60.519  1.00  0.00           C
ATOM   4504 3C21 POPEZ 109      84.048  38.803  61.418  1.00  0.00           C
ATOM   4507 4C21 POPEZ 109      84.538  37.433  61.899  1.00  0.00           C
ATOM   4510 5C21 POPEZ 109      83.638  36.753  62.938  1.00  0.00           C
ATOM   4513 6C21 POPEZ 109      83.878  37.253  64.379  1.00  0.00           C
ATOM   4516 7C21 POPEZ 109      83.278  36.293  65.409  1.00  0.00           C
ATOM   4519 8C21 POPEZ 109      83.688  36.573  66.859  1.00  0.00           C
ATOM   4523  C33 POPEZ 109      82.518  37.803  50.789  1.00  0.00           C
ATOM   4526  C34 POPEZ 109      81.838  37.883  52.159  1.00  0.00           C
ATOM   4529  C35 POPEZ 109      82.538  37.073  53.249  1.00  0.00           C
ATOM   4532  C36 POPEZ 109      81.778  37.223  54.559  1.00  0.00           C
ATOM   4535  C37 POPEZ 109      82.338  36.333  55.669  1.00  0.00           C
ATOM   4538  C38 POPEZ 109      81.448  36.313  56.919  1.00  0.00           C
ATOM   4541  C39 POPEZ 109      82.098  35.463  57.999  1.00  0.00           C
ATOM   4544 0C31 POPEZ 109      81.318  35.323  59.299  1.00  0.00           C
ATOM   4547 1C31 POPEZ 109      82.038  34.333  60.229  1.00  0.00           C
ATOM   4550 2C31 POPEZ 109      81.368  34.163  61.589  1.00  0.00           C
ATOM   4553 3C31 POPEZ 109      82.088  33.073  62.398  1.00  0.00           C
ATOM   4556 4C31 POPEZ 109      81.828  33.173  63.909  1.00  0.00           C
ATOM   4559 5C31 POPEZ 109      82.798  32.273  64.688  1.00  0.00           C
ATOM   4562 6C31 POPEZ 109      82.758  32.473  66.209  1.00  0.00           C
ATOM   4566  NH3 POPEa 110      67.858  30.543  88.218  1.00  0.00           N
ATOM   4570  C12 POPEa 110      67.938  31.163  89.589  1.00  0.00           C
ATOM   4573  C11 POPEa 110      69.388  31.513  89.939  1.00  0.00           C
ATOM   4576  P   POPEa 110      71.808  30.653  89.879  1.00  0.00           P
ATOM   4577  O13 POPEa 110      72.198  31.273  91.159  1.00  0.00           O
ATOM   4578  O14 POPEa 110      72.548  29.453  89.449  1.00  0.00           O
ATOM   4579  O11 POPEa 110      71.948  31.693  88.669  1.00  0.00           O
ATOM   4580  O12 POPEa 110      70.238  30.363  89.848  1.00  0.00           O
ATOM   4581  C1  POPEa 110      71.498  31.203  87.379  1.00  0.00           C
ATOM   4584  C2  POPEa 110      71.108  32.333  86.368  1.00  0.00           C
ATOM   4586  O21 POPEa 110      70.978  31.763  85.049  1.00  0.00           O
ATOM   4587  C21 POPEa 110      69.968  30.933  84.869  1.00  0.00           C
ATOM   4588  O22 POPEa 110      69.148  30.623  85.718  1.00  0.00           O
ATOM   4589  C22 POPEa 110      70.028  30.393  83.449  1.00  0.00           C
ATOM   4592  C3  POPEa 110      72.138  33.503  86.288  1.00  0.00           C
ATOM   4595  O31 POPEa 110      72.358  33.973  84.939  1.00  0.00           O
ATOM   4596  C31 POPEa 110      73.238  33.263  84.239  1.00  0.00           C
ATOM   4597  O32 POPEa 110      73.878  32.303  84.648  1.00  0.00           O
ATOM   4598  C32 POPEa 110      73.168  33.803  82.799  1.00  0.00           C
ATOM   4601  C23 POPEa 110      69.778  31.463  82.357  1.00  0.00           C
ATOM   4604  C24 POPEa 110      69.968  30.853  80.967  1.00  0.00           C
ATOM   4607  C25 POPEa 110      69.918  31.833  79.788  1.00  0.00           C
ATOM   4610  C26 POPEa 110      69.498  31.123  78.499  1.00  0.00           C
ATOM   4613  C27 POPEa 110      69.468  32.043  77.269  1.00  0.00           C
ATOM   4616  C28 POPEa 110      68.958  31.343  75.988  1.00  0.00           C
ATOM   4619  C29 POPEa 110      67.458  31.213  75.889  1.00  0.00           C
ATOM   4621 0C21 POPEa 110      66.748  30.563  74.938  1.00  0.00           C
ATOM   4623 1C21 POPEa 110      67.248  29.773  73.749  1.00  0.00           C
ATOM   4626 2C21 POPEa 110      68.428  30.293  72.889  1.00  0.00           C
ATOM   4629 3C21 POPEa 110      68.768  29.303  71.759  1.00  0.00           C
ATOM   4632 4C21 POPEa 110      70.158  29.523  71.139  1.00  0.00           C
ATOM   4635 5C21 POPEa 110      70.148  30.283  69.809  1.00  0.00           C
ATOM   4638 6C21 POPEa 110      71.578  30.493  69.288  1.00  0.00           C
ATOM   4641 7C21 POPEa 110      71.648  31.193  67.928  1.00  0.00           C
ATOM   4644 8C21 POPEa 110      73.088  31.403  67.459  1.00  0.00           C
ATOM   4648  C33 POPEa 110      74.088  33.173  81.729  1.00  0.00           C
ATOM   4651  C34 POPEa 110      73.698  33.653  80.308  1.00  0.00           C
ATOM   4654  C35 POPEa 110      74.138  32.673  79.209  1.00  0.00           C
ATOM   4657  C36 POPEa 110      73.478  32.893  77.839  1.00  0.00           C
ATOM   4660  C37 POPEa 110      74.378  33.573  76.799  1.00  0.00           C
ATOM   4663  C38 POPEa 110      73.708  33.663  75.419  1.00  0.00           C
ATOM   4666  C39 POPEa 110      74.408  34.643  74.449  1.00  0.00           C
ATOM   4669 0C31 POPEa 110      75.708  34.103  73.828  1.00  0.00           C
ATOM   4672 1C31 POPEa 110      76.378  35.153  72.928  1.00  0.00           C
ATOM   4675 2C31 POPEa 110      77.838  34.833  72.549  1.00  0.00           C
ATOM   4678 3C31 POPEa 110      78.018  33.613  71.639  1.00  0.00           C
ATOM   4681 4C31 POPEa 110      77.398  33.763  70.239  1.00  0.00           C
ATOM   4684 5C31 POPEa 110      77.798  32.623  69.288  1.00  0.00           C
ATOM   4687 6C31 POPEa 110      77.168  32.733  67.898  1.00  0.00           C
ATOM   4691  NH3 POPEb 111      51.798  41.493  87.318  1.00  0.00           N
ATOM   4695  C12 POPEb 111      52.298  41.043  88.669  1.00  0.00           C
ATOM   4698  C11 POPEb 111      53.738  41.523  88.928  1.00  0.00           C
ATOM   4701  P   POPEb 111      54.328  43.733  87.649  1.00  0.00           P
ATOM   4702  O13 POPEb 111      55.688  44.243  87.819  1.00  0.00           O
ATOM   4703  O14 POPEb 111      54.008  42.863  86.499  1.00  0.00           O
ATOM   4704  O11 POPEb 111      53.298  44.903  87.598  1.00  0.00           O
ATOM   4705  O12 POPEb 111      53.828  42.953  88.909  1.00  0.00           O
ATOM   4706  C1  POPEb 111      52.338  45.003  86.558  1.00  0.00           C
ATOM   4709  C2  POPEb 111      52.048  46.493  86.309  1.00  0.00           C
ATOM   4711  O21 POPEb 111      50.778  46.623  85.629  1.00  0.00           O
ATOM   4712  C21 POPEb 111      50.308  47.853  85.739  1.00  0.00           C
ATOM   4713  O22 POPEb 111      50.658  48.653  86.589  1.00  0.00           O
ATOM   4714  C22 POPEb 111      49.358  48.183  84.589  1.00  0.00           C
ATOM   4717  C3  POPEb 111      53.208  47.123  85.499  1.00  0.00           C
ATOM   4720  O31 POPEb 111      53.288  48.543  85.718  1.00  0.00           O
ATOM   4721  C31 POPEb 111      53.058  49.333  84.678  1.00  0.00           C
ATOM   4722  O32 POPEb 111      52.798  48.953  83.538  1.00  0.00           O
ATOM   4723  C32 POPEb 111      53.048  50.793  85.137  1.00  0.00           C
ATOM   4726  C23 POPEb 111      49.108  49.713  84.479  1.00  0.00           C
ATOM   4729  C24 POPEb 111      49.008  50.203  83.029  1.00  0.00           C
ATOM   4732  C25 POPEb 111      47.668  49.843  82.369  1.00  0.00           C
ATOM   4735  C26 POPEb 111      47.528  50.383  80.938  1.00  0.00           C
ATOM   4738  C27 POPEb 111      46.238  49.893  80.268  1.00  0.00           C
ATOM   4741  C28 POPEb 111      46.058  50.353  78.809  1.00  0.00           C
ATOM   4744  C29 POPEb 111      45.688  51.813  78.729  1.00  0.00           C
ATOM   4746 0C21 POPEb 111      45.568  52.553  77.608  1.00  0.00           C
ATOM   4748 1C21 POPEb 111      45.848  52.123  76.188  1.00  0.00           C
ATOM   4751 2C21 POPEb 111      46.568  53.213  75.358  1.00  0.00           C
ATOM   4754 3C21 POPEb 111      45.658  54.403  74.979  1.00  0.00           C
ATOM   4757 4C21 POPEb 111      46.418  55.623  74.449  1.00  0.00           C
ATOM   4760 5C21 POPEb 111      47.228  55.343  73.169  1.00  0.00           C
ATOM   4763 6C21 POPEb 111      47.998  56.593  72.699  1.00  0.00           C
ATOM   4766 7C21 POPEb 111      48.928  56.303  71.519  1.00  0.00           C
ATOM   4769 8C21 POPEb 111      49.898  57.453  71.209  1.00  0.00           C
ATOM   4773  C33 POPEb 111      52.268  51.723  84.179  1.00  0.00           C
ATOM   4776  C34 POPEb 111      53.158  52.513  83.218  1.00  0.00           C
ATOM   4779  C35 POPEb 111      52.358  53.133  82.068  1.00  0.00           C
ATOM   4782  C36 POPEb 111      53.128  54.213  81.299  1.00  0.00           C
ATOM   4785  C37 POPEb 111      52.248  54.873  80.229  1.00  0.00           C
ATOM   4788  C38 POPEb 111      52.878  56.113  79.599  1.00  0.00           C
ATOM   4791  C39 POPEb 111      53.968  55.803  78.569  1.00  0.00           C
ATOM   4794 0C31 POPEb 111      54.468  57.063  77.839  1.00  0.00           C
ATOM   4797 1C31 POPEb 111      55.348  56.733  76.618  1.00  0.00           C
ATOM   4800 2C31 POPEb 111      55.808  57.983  75.839  1.00  0.00           C
ATOM   4803 3C31 POPEb 111      54.658  58.743  75.148  1.00  0.00           C
ATOM   4806 4C31 POPEb 111      54.638  58.573  73.618  1.00  0.00           C
ATOM   4809 5C31 POPEb 111      53.448  59.303  72.989  1.00  0.00           C
ATOM   4812 6C31 POPEb 111      53.328  59.083  71.479  1.00  0.00           C
ATOM   4816  NH3 POPEc 112       0.032 126.513  41.339  1.00  0.00           N
ATOM   4820  C12 POPEc 112       0.838 125.263  41.358  1.00  0.00           C
ATOM   4823  C11 POPEc 112      -0.048 124.053  41.028  1.00  0.00           C
ATOM   4826  P   POPEc 112       0.888 122.173  42.599  1.00  0.00           P
ATOM   4827  O13 POPEc 112       0.238 120.853  42.628  1.00  0.00           O
ATOM   4828  O14 POPEc 112       2.328 122.253  42.958  1.00  0.00           O
ATOM   4829  O11 POPEc 112       0.102 123.183  43.539  1.00  0.00           O
ATOM   4830  O12 POPEc 112       0.678 122.823  41.159  1.00  0.00           O
ATOM   4831  C1  POPEc 112      -0.168 122.873  44.898  1.00  0.00           C
ATOM   4834  C2  POPEc 112       1.098 123.023  45.809  1.00  0.00           C
ATOM   4836  O21 POPEc 112       0.768 122.703  47.179  1.00  0.00           O
ATOM   4837  C21 POPEc 112       0.042 123.583  47.839  1.00  0.00           C
ATOM   4838  O22 POPEc 112      -0.258 124.703  47.488  1.00  0.00           O
ATOM   4839  C22 POPEc 112      -0.508 122.933  49.099  1.00  0.00           C
ATOM   4842  C3  POPEc 112       1.798 124.403  45.599  1.00  0.00           C
ATOM   4845  O31 POPEc 112       2.738 124.663  46.669  1.00  0.00           O
ATOM   4846  C31 POPEc 112       3.138 125.933  46.679  1.00  0.00           C
ATOM   4847  O32 POPEc 112       2.828 126.773  45.859  1.00  0.00           O
ATOM   4848  C32 POPEc 112       3.958 126.163  47.949  1.00  0.00           C
ATOM   4851  C23 POPEc 112       0.368 123.173  50.339  1.00  0.00           C
ATOM   4854  C24 POPEc 112      -0.318 122.753  51.649  1.00  0.00           C
ATOM   4857  C25 POPEc 112      -1.518 123.643  51.989  1.00  0.00           C
ATOM   4860  C26 POPEc 112      -2.178 123.273  53.319  1.00  0.00           C
ATOM   4863  C27 POPEc 112      -3.158 124.363  53.769  1.00  0.00           C
ATOM   4866  C28 POPEc 112      -3.348 124.433  55.299  1.00  0.00           C
ATOM   4869  C29 POPEc 112      -2.058 124.783  55.989  1.00  0.00           C
ATOM   4871 0C21 POPEc 112      -1.798 124.603  57.299  1.00  0.00           C
ATOM   4873 1C21 POPEc 112      -2.768 124.063  58.319  1.00  0.00           C
ATOM   4876 2C21 POPEc 112      -2.308 122.693  58.829  1.00  0.00           C
ATOM   4879 3C21 POPEc 112      -3.278 122.083  59.859  1.00  0.00           C
ATOM   4882 4C21 POPEc 112      -2.858 120.663  60.229  1.00  0.00           C
ATOM   4885 5C21 POPEc 112      -3.828 119.963  61.189  1.00  0.00           C
ATOM   4888 6C21 POPEc 112      -3.428 118.503  61.428  1.00  0.00           C
ATOM   4891 7C21 POPEc 112      -4.368 117.763  62.379  1.00  0.00           C
ATOM   4894 8C21 POPEc 112      -3.978 116.303  62.579  1.00  0.00           C
ATOM   4898  C33 POPEc 112       4.808 127.453  47.888  1.00  0.00           C
ATOM   4901  C34 POPEc 112       4.108 128.773  48.259  1.00  0.00           C
ATOM   4904  C35 POPEc 112       3.598 128.813  49.708  1.00  0.00           C
ATOM   4907  C36 POPEc 112       4.148 129.953  50.589  1.00  0.00           C
ATOM   4910  C37 POPEc 112       3.628 129.843  52.029  1.00  0.00           C
ATOM   4913  C38 POPEc 112       4.218 130.869  52.999  1.00  0.00           C
ATOM   4916  C39 POPEc 112       3.918 130.553  54.469  1.00  0.00           C
ATOM   4919 0C31 POPEc 112       4.628 131.489  55.459  1.00  0.00           C
ATOM   4922 1C31 POPEc 112       4.308 131.199  56.929  1.00  0.00           C
ATOM   4925 2C31 POPEc 112       5.368 131.689  57.919  1.00  0.00           C
ATOM   4928 3C31 POPEc 112       5.798 133.159  57.819  1.00  0.00           C
ATOM   4931 4C31 POPEc 112       6.708 133.519  59.009  1.00  0.00           C
ATOM   4934 5C31 POPEc 112       7.258 134.959  59.009  1.00  0.00           C
ATOM   4937 6C31 POPEc 112       6.758 135.799  60.189  1.00  0.00           C
ATOM   4941  NH3 POPEd 113      91.348  50.273  43.969  1.00  0.00           N
ATOM   4945  C12 POPEd 113      91.118  48.783  44.059  1.00  0.00           C
ATOM   4948  C11 POPEd 113      90.808  48.193  42.678  1.00  0.00           C
ATOM   4951  P   POPEd 113      91.648  45.713  42.789  1.00  0.00           P
ATOM   4952  O13 POPEd 113      91.018  44.413  42.449  1.00  0.00           O
ATOM   4953  O14 POPEd 113      92.798  46.193  41.989  1.00  0.00           O
ATOM   4954  O11 POPEd 113      92.048  45.703  44.299  1.00  0.00           O
ATOM   4955  O12 POPEd 113      90.498  46.803  42.739  1.00  0.00           O
ATOM   4956  C1  POPEd 113      91.148  45.113  45.248  1.00  0.00           C
ATOM   4959  C2  POPEd 113      91.718  45.233  46.679  1.00  0.00           C
ATOM   4961  O21 POPEd 113      90.668  44.893  47.599  1.00  0.00           O
ATOM   4962  C21 POPEd 113      91.038  44.113  48.609  1.00  0.00           C
ATOM   4963  O22 POPEd 113      92.178  43.793  48.878  1.00  0.00           O
ATOM   4964  C22 POPEd 113      89.748  43.593  49.289  1.00  0.00           C
ATOM   4967  C3  POPEd 113      92.228  46.663  47.009  1.00  0.00           C
ATOM   4970  O31 POPEd 113      93.258  46.633  48.008  1.00  0.00           O
ATOM   4971  C31 POPEd 113      94.438  46.253  47.499  1.00  0.00           C
ATOM   4972  O32 POPEd 113      94.628  46.043  46.308  1.00  0.00           O
ATOM   4973  C32 POPEd 113      95.438  46.053  48.609  1.00  0.00           C
ATOM   4976  C23 POPEd 113      89.988  42.353  50.159  1.00  0.00           C
ATOM   4979  C24 POPEd 113      90.608  42.703  51.519  1.00  0.00           C
ATOM   4982  C25 POPEd 113      90.808  41.473  52.429  1.00  0.00           C
ATOM   4985  C26 POPEd 113      91.728  40.403  51.828  1.00  0.00           C
ATOM   4988  C27 POPEd 113      92.088  39.263  52.799  1.00  0.00           C
ATOM   4991  C28 POPEd 113      92.878  39.663  54.058  1.00  0.00           C
ATOM   4994  C29 POPEd 113      92.008  40.023  55.249  1.00  0.00           C
ATOM   4996 0C21 POPEd 113      91.348  39.143  56.028  1.00  0.00           C
ATOM   4998 1C21 POPEd 113      91.378  37.643  55.898  1.00  0.00           C
ATOM   5001 2C21 POPEd 113      91.208  36.933  57.269  1.00  0.00           C
ATOM   5004 3C21 POPEd 113      92.308  37.263  58.279  1.00  0.00           C
ATOM   5007 4C21 POPEd 113      92.008  36.713  59.688  1.00  0.00           C
ATOM   5010 5C21 POPEd 113      92.688  37.503  60.819  1.00  0.00           C
ATOM   5013 6C21 POPEd 113      92.078  38.893  61.069  1.00  0.00           C
ATOM   5016 7C21 POPEd 113      92.798  39.643  62.188  1.00  0.00           C
ATOM   5019 8C21 POPEd 113      92.258  41.053  62.409  1.00  0.00           C
ATOM   5023  C33 POPEd 113      95.638  44.543  48.778  1.00  0.00           C
ATOM   5026  C34 POPEd 113      96.548  44.183  49.949  1.00  0.00           C
ATOM   5029  C35 POPEd 113      96.198  42.773  50.388  1.00  0.00           C
ATOM   5032  C36 POPEd 113      97.178  42.213  51.399  1.00  0.00           C
ATOM   5035  C37 POPEd 113      96.668  40.853  51.859  1.00  0.00           C
ATOM   5038  C38 POPEd 113      97.568  40.203  52.899  1.00  0.00           C
ATOM   5041  C39 POPEd 113      97.618  40.973  54.229  1.00  0.00           C
ATOM   5044 0C31 POPEd 113      96.228  41.123  54.869  1.00  0.00           C
ATOM   5047 1C31 POPEd 113      96.278  41.673  56.299  1.00  0.00           C
ATOM   5050 2C31 POPEd 113      94.918  41.553  56.999  1.00  0.00           C
ATOM   5053 3C31 POPEd 113      94.938  42.043  58.458  1.00  0.00           C
ATOM   5056 4C31 POPEd 113      94.928  43.573  58.598  1.00  0.00           C
ATOM   5059 5C31 POPEd 113      94.748  44.003  60.059  1.00  0.00           C
ATOM   5062 6C31 POPEd 113      94.498  45.503  60.219  1.00  0.00           C
ATOM   5066  NH3 POPEe 114      62.888  32.073  46.319  1.00  0.00           N
ATOM   5070  C12 POPEe 114      62.828  33.523  46.719  1.00  0.00           C
ATOM   5073  C11 POPEe 114      61.378  34.013  46.968  1.00  0.00           C
ATOM   5076  P   POPEe 114      61.368  35.263  49.208  1.00  0.00           P
ATOM   5077  O13 POPEe 114      60.308  34.333  49.639  1.00  0.00           O
ATOM   5078  O14 POPEe 114      62.728  34.953  49.649  1.00  0.00           O
ATOM   5079  O11 POPEe 114      60.938  36.723  49.729  1.00  0.00           O
ATOM   5080  O12 POPEe 114      61.348  35.293  47.628  1.00  0.00           O
ATOM   5081  C1  POPEe 114      61.228  37.003  51.129  1.00  0.00           C
ATOM   5084  C2  POPEe 114      60.418  38.183  51.789  1.00  0.00           C
ATOM   5086  O21 POPEe 114      60.958  38.513  53.089  1.00  0.00           O
ATOM   5087  C21 POPEe 114      60.588  37.783  54.129  1.00  0.00           C
ATOM   5088  O22 POPEe 114      60.048  36.693  54.099  1.00  0.00           O
ATOM   5089  C22 POPEe 114      60.938  38.463  55.449  1.00  0.00           C
ATOM   5092  C3  POPEe 114      58.858  37.973  51.789  1.00  0.00           C
ATOM   5095  O31 POPEe 114      58.168  38.853  52.709  1.00  0.00           O
ATOM   5096  C31 POPEe 114      56.888  38.613  53.089  1.00  0.00           C
ATOM   5097  O32 POPEe 114      56.358  39.193  54.019  1.00  0.00           O
ATOM   5098  C32 POPEe 114      56.128  37.613  52.208  1.00  0.00           C
ATOM   5101  C23 POPEe 114      60.008  37.943  56.569  1.00  0.00           C
ATOM   5104  C24 POPEe 114      60.428  38.333  57.989  1.00  0.00           C
ATOM   5107  C25 POPEe 114      59.558  37.643  59.049  1.00  0.00           C
ATOM   5110  C26 POPEe 114      59.938  38.003  60.489  1.00  0.00           C
ATOM   5113  C27 POPEe 114      59.118  37.203  61.519  1.00  0.00           C
ATOM   5116  C28 POPEe 114      59.618  37.383  62.969  1.00  0.00           C
ATOM   5119  C29 POPEe 114      59.378  38.753  63.539  1.00  0.00           C
ATOM   5121 0C21 POPEe 114      59.558  39.103  64.828  1.00  0.00           C
ATOM   5123 1C21 POPEe 114      60.008  38.183  65.929  1.00  0.00           C
ATOM   5126 2C21 POPEe 114      61.508  38.313  66.279  1.00  0.00           C
ATOM   5129 3C21 POPEe 114      62.438  37.793  65.159  1.00  0.00           C
ATOM   5132 4C21 POPEe 114      63.858  37.453  65.629  1.00  0.00           C
ATOM   5135 5C21 POPEe 114      63.938  36.153  66.439  1.00  0.00           C
ATOM   5138 6C21 POPEe 114      63.868  34.873  65.589  1.00  0.00           C
ATOM   5141 7C21 POPEe 114      63.738  33.603  66.428  1.00  0.00           C
ATOM   5144 8C21 POPEe 114      63.728  32.323  65.599  1.00  0.00           C
ATOM   5148  C33 POPEe 114      56.248  36.123  52.639  1.00  0.00           C
ATOM   5151  C34 POPEe 114      54.938  35.513  53.169  1.00  0.00           C
ATOM   5154  C35 POPEe 114      54.518  36.003  54.569  1.00  0.00           C
ATOM   5157  C36 POPEe 114      55.108  35.193  55.739  1.00  0.00           C
ATOM   5160  C37 POPEe 114      54.028  34.643  56.688  1.00  0.00           C
ATOM   5163  C38 POPEe 114      54.518  34.403  58.129  1.00  0.00           C
ATOM   5166  C39 POPEe 114      53.518  33.623  58.999  1.00  0.00           C
ATOM   5169 0C31 POPEe 114      52.358  34.453  59.539  1.00  0.00           C
ATOM   5172 1C31 POPEe 114      51.188  33.573  60.009  1.00  0.00           C
ATOM   5175 2C31 POPEe 114      49.998  34.393  60.519  1.00  0.00           C
ATOM   5178 3C31 POPEe 114      50.078  34.763  62.008  1.00  0.00           C
ATOM   5181 4C31 POPEe 114      49.618  33.643  62.959  1.00  0.00           C
ATOM   5184 5C31 POPEe 114      49.448  34.143  64.399  1.00  0.00           C
ATOM   5187 6C31 POPEe 114      48.928  33.093  65.379  1.00  0.00           C
ATOM   5191  NH3 POPEf 115      69.668  94.563  52.979  1.00  0.00           N
ATOM   5195  C12 POPEf 115      68.468  94.813  53.829  1.00  0.00           C
ATOM   5198  C11 POPEf 115      67.428  95.693  53.118  1.00  0.00           C
ATOM   5201  P   POPEf 115      64.858  96.233  53.508  1.00  0.00           P
ATOM   5202  O13 POPEf 115      63.768  95.223  53.449  1.00  0.00           O
ATOM   5203  O14 POPEf 115      64.908  97.133  52.339  1.00  0.00           O
ATOM   5204  O11 POPEf 115      64.688  97.083  54.819  1.00  0.00           O
ATOM   5205  O12 POPEf 115      66.178  95.403  53.718  1.00  0.00           O
ATOM   5206  C1  POPEf 115      64.618  96.483  56.119  1.00  0.00           C
ATOM   5209  C2  POPEf 115      63.868  97.413  57.109  1.00  0.00           C
ATOM   5211  O21 POPEf 115      63.658  96.673  58.328  1.00  0.00           O
ATOM   5212  C21 POPEf 115      64.298  97.153  59.379  1.00  0.00           C
ATOM   5213  O22 POPEf 115      65.118  98.053  59.368  1.00  0.00           O
ATOM   5214  C22 POPEf 115      63.798  96.433  60.618  1.00  0.00           C
ATOM   5217  C3  POPEf 115      62.488  97.873  56.569  1.00  0.00           C
ATOM   5220  O31 POPEf 115      61.948  99.003  57.278  1.00  0.00           O
ATOM   5221  C31 POPEf 115      61.168  98.743  58.309  1.00  0.00           C
ATOM   5222  O32 POPEf 115      60.948  97.633  58.769  1.00  0.00           O
ATOM   5223  C32 POPEf 115      60.478 100.003  58.819  1.00  0.00           C
ATOM   5226  C23 POPEf 115      63.748  97.353  61.859  1.00  0.00           C
ATOM   5229  C24 POPEf 115      63.288  96.583  63.109  1.00  0.00           C
ATOM   5232  C25 POPEf 115      63.478  97.383  64.388  1.00  0.00           C
ATOM   5235  C26 POPEf 115      62.418  98.473  64.559  1.00  0.00           C
ATOM   5238  C27 POPEf 115      62.718  99.413  65.729  1.00  0.00           C
ATOM   5241  C28 POPEf 115      63.098 100.833  65.288  1.00  0.00           C
ATOM   5244  C29 POPEf 115      64.478 100.983  64.708  1.00  0.00           C
ATOM   5246 0C21 POPEf 115      65.258 102.073  64.799  1.00  0.00           C
ATOM   5248 1C21 POPEf 115      64.948 103.333  65.559  1.00  0.00           C
ATOM   5251 2C21 POPEf 115      66.238 103.943  66.129  1.00  0.00           C
ATOM   5254 3C21 POPEf 115      65.948 105.073  67.118  1.00  0.00           C
ATOM   5257 4C21 POPEf 115      67.218 105.743  67.648  1.00  0.00           C
ATOM   5260 5C21 POPEf 115      66.888 106.733  68.769  1.00  0.00           C
ATOM   5263 6C21 POPEf 115      68.108 107.453  69.339  1.00  0.00           C
ATOM   5266 7C21 POPEf 115      68.868 108.273  68.289  1.00  0.00           C
ATOM   5269 8C21 POPEf 115      69.818 109.283  68.909  1.00  0.00           C
ATOM   5273  C33 POPEf 115      60.478 100.013  60.359  1.00  0.00           C
ATOM   5276  C34 POPEf 115      59.918 101.303  60.969  1.00  0.00           C
ATOM   5279  C35 POPEf 115      60.228 101.343  62.468  1.00  0.00           C
ATOM   5282  C36 POPEf 115      59.698 102.583  63.199  1.00  0.00           C
ATOM   5285  C37 POPEf 115      60.288 102.683  64.618  1.00  0.00           C
ATOM   5288  C38 POPEf 115      59.588 103.653  65.568  1.00  0.00           C
ATOM   5291  C39 POPEf 115      58.068 103.433  65.638  1.00  0.00           C
ATOM   5294 0C31 POPEf 115      57.378 104.163  66.788  1.00  0.00           C
ATOM   5297 1C31 POPEf 115      57.858 103.723  68.169  1.00  0.00           C
ATOM   5300 2C31 POPEf 115      56.898 104.143  69.288  1.00  0.00           C
ATOM   5303 3C31 POPEf 115      56.398 102.943  70.108  1.00  0.00           C
ATOM   5306 4C31 POPEf 115      55.098 102.333  69.589  1.00  0.00           C
ATOM   5309 5C31 POPEf 115      54.488 101.383  70.618  1.00  0.00           C
ATOM   5312 6C31 POPEf 115      53.228 100.663  70.129  1.00  0.00           C
ATOM   5316  NH3 POPEg 116      12.168  78.353  89.449  1.00  0.00           N
ATOM   5320  C12 POPEg 116      12.218  76.843  89.489  1.00  0.00           C
ATOM   5323  C11 POPEg 116      11.078  76.253  90.349  1.00  0.00           C
ATOM   5326  P   POPEg 116      11.078  73.673  90.019  1.00  0.00           P
ATOM   5327  O13 POPEg 116      12.518  73.833  90.349  1.00  0.00           O
ATOM   5328  O14 POPEg 116      10.268  72.943  91.008  1.00  0.00           O
ATOM   5329  O11 POPEg 116      10.948  72.943  88.607  1.00  0.00           O
ATOM   5330  O12 POPEg 116      10.498  75.103  89.729  1.00  0.00           O
ATOM   5331  C1  POPEg 116      10.198  73.503  87.528  1.00  0.00           C
ATOM   5334  C2  POPEg 116      11.128  74.223  86.499  1.00  0.00           C
ATOM   5336  O21 POPEg 116      10.508  74.243  85.199  1.00  0.00           O
ATOM   5337  C21 POPEg 116       9.498  75.083  85.059  1.00  0.00           C
ATOM   5338  O22 POPEg 116       9.028  75.793  85.919  1.00  0.00           O
ATOM   5339  C22 POPEg 116       8.928  74.913  83.648  1.00  0.00           C
ATOM   5342  C3  POPEg 116      12.498  73.493  86.387  1.00  0.00           C
ATOM   5345  O31 POPEg 116      13.098  73.643  85.079  1.00  0.00           O
ATOM   5346  C31 POPEg 116      13.508  74.883  84.818  1.00  0.00           C
ATOM   5347  O32 POPEg 116      13.768  75.733  85.648  1.00  0.00           O
ATOM   5348  C32 POPEg 116      13.598  74.993  83.288  1.00  0.00           C
ATOM   5351  C23 POPEg 116       8.798  76.223  82.849  1.00  0.00           C
ATOM   5354  C24 POPEg 116       8.118  75.913  81.518  1.00  0.00           C
ATOM   5357  C25 POPEg 116       7.938  77.093  80.559  1.00  0.00           C
ATOM   5360  C26 POPEg 116       7.228  76.593  79.288  1.00  0.00           C
ATOM   5363  C27 POPEg 116       7.018  77.653  78.209  1.00  0.00           C
ATOM   5366  C28 POPEg 116       6.658  77.043  76.839  1.00  0.00           C
ATOM   5369  C29 POPEg 116       7.858  76.343  76.239  1.00  0.00           C
ATOM   5371 0C21 POPEg 116       8.488  76.663  75.099  1.00  0.00           C
ATOM   5373 1C21 POPEg 116       8.078  77.733  74.129  1.00  0.00           C
ATOM   5376 2C21 POPEg 116       8.668  77.523  72.729  1.00  0.00           C
ATOM   5379 3C21 POPEg 116       8.288  76.183  72.089  1.00  0.00           C
ATOM   5382 4C21 POPEg 116       8.978  76.013  70.729  1.00  0.00           C
ATOM   5385 5C21 POPEg 116       9.238  74.553  70.339  1.00  0.00           C
ATOM   5388 6C21 POPEg 116       7.958  73.723  70.209  1.00  0.00           C
ATOM   5391 7C21 POPEg 116       8.288  72.353  69.639  1.00  0.00           C
ATOM   5394 8C21 POPEg 116       7.088  71.423  69.559  1.00  0.00           C
ATOM   5398  C33 POPEg 116      13.028  76.303  82.729  1.00  0.00           C
ATOM   5401  C34 POPEg 116      12.868  76.273  81.199  1.00  0.00           C
ATOM   5404  C35 POPEg 116      12.378  77.643  80.709  1.00  0.00           C
ATOM   5407  C36 POPEg 116      11.948  77.693  79.248  1.00  0.00           C
ATOM   5410  C37 POPEg 116      11.258  79.023  78.928  1.00  0.00           C
ATOM   5413  C38 POPEg 116      10.838  79.143  77.468  1.00  0.00           C
ATOM   5416  C39 POPEg 116      12.018  79.513  76.569  1.00  0.00           C
ATOM   5419 0C31 POPEg 116      11.658  79.493  75.078  1.00  0.00           C
ATOM   5422 1C31 POPEg 116      12.778  80.093  74.219  1.00  0.00           C
ATOM   5425 2C31 POPEg 116      12.528  79.913  72.718  1.00  0.00           C
ATOM   5428 3C31 POPEg 116      11.468  80.873  72.148  1.00  0.00           C
ATOM   5431 4C31 POPEg 116      11.128  80.513  70.699  1.00  0.00           C
ATOM   5434 5C31 POPEg 116      10.228  81.543  70.008  1.00  0.00           C
ATOM   5437 6C31 POPEg 116      10.148  81.373  68.489  1.00  0.00           C
ATOM   5441  NH3 POPEh 117     121.438  36.743  82.488  1.00  0.00           N
ATOM   5445  C12 POPEh 117     121.188  37.323  83.868  1.00  0.00           C
ATOM   5448  C11 POPEh 117     122.508  37.873  84.479  1.00  0.00           C
ATOM   5451  P   POPEh 117     123.348  39.523  86.409  1.00  0.00           P
ATOM   5452  O13 POPEh 117     122.628  40.803  86.629  1.00  0.00           O
ATOM   5453  O14 POPEh 117     124.128  38.963  87.528  1.00  0.00           O
ATOM   5454  O11 POPEh 117     124.368  39.723  85.219  1.00  0.00           O
ATOM   5455  O12 POPEh 117     122.338  38.423  85.788  1.00  0.00           O
ATOM   5456  C1  POPEh 117     124.268  40.793  84.269  1.00  0.00           C
ATOM   5459  C2  POPEh 117     125.458  40.693  83.258  1.00  0.00           C
ATOM   5461  O21 POPEh 117     125.228  41.333  81.979  1.00  0.00           O
ATOM   5462  C21 POPEh 117     124.368  40.743  81.169  1.00  0.00           C
ATOM   5463  O22 POPEh 117     123.498  39.963  81.488  1.00  0.00           O
ATOM   5464  C22 POPEh 117     124.718  41.053  79.699  1.00  0.00           C
ATOM   5467  C3  POPEh 117     125.938  39.203  83.099  1.00  0.00           C
ATOM   5470  O31 POPEh 117     126.948  39.063  82.068  1.00  0.00           O
ATOM   5471  C31 POPEh 117     128.208  38.923  82.488  1.00  0.00           C
ATOM   5472  O32 POPEh 117     128.538  38.733  83.648  1.00  0.00           O
ATOM   5473  C32 POPEh 117     129.158  39.113  81.309  1.00  0.00           C
ATOM   5476  C23 POPEh 117     125.848  40.123  79.209  1.00  0.00           C
ATOM   5479  C24 POPEh 117     126.338  40.323  77.769  1.00  0.00           C
ATOM   5482  C25 POPEh 117     125.818  39.293  76.748  1.00  0.00           C
ATOM   5485  C26 POPEh 117     126.718  39.233  75.489  1.00  0.00           C
ATOM   5488  C27 POPEh 117     126.088  38.533  74.279  1.00  0.00           C
ATOM   5491  C28 POPEh 117     126.858  38.843  72.979  1.00  0.00           C
ATOM   5494  C29 POPEh 117     126.268  38.103  71.799  1.00  0.00           C
ATOM   5496 0C21 POPEh 117     125.588  38.613  70.758  1.00  0.00           C
ATOM   5498 1C21 POPEh 117     125.268  40.063  70.479  1.00  0.00           C
ATOM   5501 2C21 POPEh 117     125.368  40.433  68.979  1.00  0.00           C
ATOM   5504 3C21 POPEh 117     124.318  39.743  68.099  1.00  0.00           C
ATOM   5507 4C21 POPEh 117     124.598  39.843  66.589  1.00  0.00           C
ATOM   5510 5C21 POPEh 117     123.688  38.963  65.709  1.00  0.00           C
ATOM   5513 6C21 POPEh 117     123.678  37.493  66.129  1.00  0.00           C
ATOM   5516 7C21 POPEh 117     123.038  36.543  65.108  1.00  0.00           C
ATOM   5519 8C21 POPEh 117     122.888  35.123  65.638  1.00  0.00           C
ATOM   5523  C33 POPEh 117     130.324  40.053  81.647  1.00  0.00           C
ATOM   5526  C34 POPEh 117     131.594  39.703  80.868  1.00  0.00           C
ATOM   5529  C35 POPEh 117     132.704  40.673  81.247  1.00  0.00           C
ATOM   5532  C36 POPEh 117     133.964  40.503  80.408  1.00  0.00           C
ATOM   5535  C37 POPEh 117     134.834  41.763  80.508  1.00  0.00           C
ATOM   5538  C38 POPEh 117     136.094  41.753  79.639  1.00  0.00           C
ATOM   5541  C39 POPEh 117     135.774  42.143  78.188  1.00  0.00           C
ATOM   5544 0C31 POPEh 117     136.944  41.913  77.229  1.00  0.00           C
ATOM   5547 1C31 POPEh 117     136.644  42.493  75.839  1.00  0.00           C
ATOM   5550 2C31 POPEh 117     137.314  41.733  74.688  1.00  0.00           C
ATOM   5553 3C31 POPEh 117     136.464  41.743  73.409  1.00  0.00           C
ATOM   5556 4C31 POPEh 117     136.104  43.143  72.889  1.00  0.00           C
ATOM   5559 5C31 POPEh 117     135.144  43.073  71.688  1.00  0.00           C
ATOM   5562 6C31 POPEh 117     134.784  44.443  71.109  1.00  0.00           C
ATOM   5566  NH3 POPEi 118      80.858  53.493  46.479  1.00  0.00           N
ATOM   5570  C12 POPEi 118      80.668  52.013  46.319  1.00  0.00           C
ATOM   5573  C11 POPEi 118      81.578  51.223  47.269  1.00  0.00           C
ATOM   5576  P   POPEi 118      82.038  48.753  46.399  1.00  0.00           P
ATOM   5577  O13 POPEi 118      80.998  47.803  45.889  1.00  0.00           O
ATOM   5578  O14 POPEi 118      82.858  49.403  45.359  1.00  0.00           O
ATOM   5579  O11 POPEi 118      82.918  48.003  47.509  1.00  0.00           O
ATOM   5580  O12 POPEi 118      81.238  49.843  47.219  1.00  0.00           O
ATOM   5581  C1  POPEi 118      82.278  47.573  48.729  1.00  0.00           C
ATOM   5584  C2  POPEi 118      83.238  47.393  49.958  1.00  0.00           C
ATOM   5586  O21 POPEi 118      83.768  48.673  50.309  1.00  0.00           O
ATOM   5587  C21 POPEi 118      84.038  48.853  51.589  1.00  0.00           C
ATOM   5588  O22 POPEi 118      83.828  48.063  52.488  1.00  0.00           O
ATOM   5589  C22 POPEi 118      84.738  50.203  51.749  1.00  0.00           C
ATOM   5592  C3  POPEi 118      84.398  46.383  49.719  1.00  0.00           C
ATOM   5595  O31 POPEi 118      84.898  45.843  50.969  1.00  0.00           O
ATOM   5596  C31 POPEi 118      86.088  46.253  51.409  1.00  0.00           C
ATOM   5597  O32 POPEi 118      86.918  46.853  50.759  1.00  0.00           O
ATOM   5598  C32 POPEi 118      86.218  45.803  52.868  1.00  0.00           C
ATOM   5601  C23 POPEi 118      85.378  50.423  53.139  1.00  0.00           C
ATOM   5604  C24 POPEi 118      86.168  51.733  53.209  1.00  0.00           C
ATOM   5607  C25 POPEi 118      86.888  51.893  54.549  1.00  0.00           C
ATOM   5610  C26 POPEi 118      87.848  53.093  54.618  1.00  0.00           C
ATOM   5613  C27 POPEi 118      88.808  52.973  55.809  1.00  0.00           C
ATOM   5616  C28 POPEi 118      89.778  54.153  55.949  1.00  0.00           C
ATOM   5619  C29 POPEi 118      90.698  53.903  57.118  1.00  0.00           C
ATOM   5621 0C21 POPEi 118      90.608  54.443  58.349  1.00  0.00           C
ATOM   5623 1C21 POPEi 118      89.598  55.453  58.829  1.00  0.00           C
ATOM   5626 2C21 POPEi 118      90.248  56.683  59.489  1.00  0.00           C
ATOM   5629 3C21 POPEi 118      91.128  56.313  60.699  1.00  0.00           C
ATOM   5632 4C21 POPEi 118      91.648  57.523  61.469  1.00  0.00           C
ATOM   5635 5C21 POPEi 118      92.678  57.093  62.519  1.00  0.00           C
ATOM   5638 6C21 POPEi 118      93.198  58.253  63.368  1.00  0.00           C
ATOM   5641 7C21 POPEi 118      94.318  57.803  64.309  1.00  0.00           C
ATOM   5644 8C21 POPEi 118      95.018  58.963  65.019  1.00  0.00           C
ATOM   5648  C33 POPEi 118      87.488  46.273  53.619  1.00  0.00           C
ATOM   5651  C34 POPEi 118      87.478  45.783  55.079  1.00  0.00           C
ATOM   5654  C35 POPEi 118      88.708  46.173  55.919  1.00  0.00           C
ATOM   5657  C36 POPEi 118      88.968  47.683  55.969  1.00  0.00           C
ATOM   5660  C37 POPEi 118      89.878  48.093  57.129  1.00  0.00           C
ATOM   5663  C38 POPEi 118      89.968  49.623  57.269  1.00  0.00           C
ATOM   5666  C39 POPEi 118      90.978  50.103  58.319  1.00  0.00           C
ATOM   5669 0C31 POPEi 118      90.718  49.623  59.749  1.00  0.00           C
ATOM   5672 1C31 POPEi 118      91.658  50.323  60.749  1.00  0.00           C
ATOM   5675 2C31 POPEi 118      91.568  49.793  62.188  1.00  0.00           C
ATOM   5678 3C31 POPEi 118      92.168  48.383  62.348  1.00  0.00           C
ATOM   5681 4C31 POPEi 118      92.358  47.993  63.819  1.00  0.00           C
ATOM   5684 5C31 POPEi 118      93.148  46.693  63.988  1.00  0.00           C
ATOM   5687 6C31 POPEi 118      93.398  46.313  65.449  1.00  0.00           C
ATOM   5691  NH3 POPEj 119      -2.328  97.213  45.159  1.00  0.00           N
ATOM   5695  C12 POPEj 119      -1.428  96.603  44.149  1.00  0.00           C
ATOM   5698  C11 POPEj 119      -0.258  95.903  44.839  1.00  0.00           C
ATOM   5701  P   POPEj 119       1.198  94.083  43.699  1.00  0.00           P
ATOM   5702  O13 POPEj 119       0.082  93.143  43.519  1.00  0.00           O
ATOM   5703  O14 POPEj 119       2.298  94.103  42.719  1.00  0.00           O
ATOM   5704  O11 POPEj 119       1.868  93.963  45.108  1.00  0.00           O
ATOM   5705  O12 POPEj 119       0.678  95.563  43.829  1.00  0.00           O
ATOM   5706  C1  POPEj 119       1.928  92.843  45.979  1.00  0.00           C
ATOM   5709  C2  POPEj 119       2.168  93.343  47.439  1.00  0.00           C
ATOM   5711  O21 POPEj 119       3.538  93.683  47.779  1.00  0.00           O
ATOM   5712  C21 POPEj 119       4.468  92.723  47.709  1.00  0.00           C
ATOM   5713  O22 POPEj 119       4.998  92.363  46.679  1.00  0.00           O
ATOM   5714  C22 POPEj 119       4.698  92.093  49.099  1.00  0.00           C
ATOM   5717  C3  POPEj 119       1.538  92.393  48.489  1.00  0.00           C
ATOM   5720  O31 POPEj 119       1.778  92.863  49.809  1.00  0.00           O
ATOM   5721  C31 POPEj 119       0.848  92.673  50.729  1.00  0.00           C
ATOM   5722  O32 POPEj 119      -0.218  92.113  50.578  1.00  0.00           O
ATOM   5723  C32 POPEj 119       1.418  93.303  51.999  1.00  0.00           C
ATOM   5726  C23 POPEj 119       6.188  91.963  49.549  1.00  0.00           C
ATOM   5729  C24 POPEj 119       6.498  92.703  50.868  1.00  0.00           C
ATOM   5732  C25 POPEj 119       7.018  91.833  52.029  1.00  0.00           C
ATOM   5735  C26 POPEj 119       7.008  92.653  53.329  1.00  0.00           C
ATOM   5738  C27 POPEj 119       7.628  92.003  54.578  1.00  0.00           C
ATOM   5741  C28 POPEj 119       7.798  93.073  55.688  1.00  0.00           C
ATOM   5744  C29 POPEj 119       8.058  92.593  57.089  1.00  0.00           C
ATOM   5746 0C21 POPEj 119       8.098  93.393  58.169  1.00  0.00           C
ATOM   5748 1C21 POPEj 119       7.878  94.893  58.188  1.00  0.00           C
ATOM   5751 2C21 POPEj 119       9.188  95.693  58.039  1.00  0.00           C
ATOM   5754 3C21 POPEj 119       9.028  97.213  58.258  1.00  0.00           C
ATOM   5757 4C21 POPEj 119      10.388  97.903  58.419  1.00  0.00           C
ATOM   5760 5C21 POPEj 119      10.348  99.443  58.419  1.00  0.00           C
ATOM   5763 6C21 POPEj 119      10.088 100.053  57.029  1.00  0.00           C
ATOM   5766 7C21 POPEj 119      10.548 101.513  56.949  1.00  0.00           C
ATOM   5769 8C21 POPEj 119       9.948 102.293  55.769  1.00  0.00           C
ATOM   5773  C33 POPEj 119       0.558  93.333  53.279  1.00  0.00           C
ATOM   5776  C34 POPEj 119       1.348  94.093  54.368  1.00  0.00           C
ATOM   5779  C35 POPEj 119       0.848  93.993  55.809  1.00  0.00           C
ATOM   5782  C36 POPEj 119       1.778  94.793  56.729  1.00  0.00           C
ATOM   5785  C37 POPEj 119       1.678  94.413  58.209  1.00  0.00           C
ATOM   5788  C38 POPEj 119       2.808  95.033  59.039  1.00  0.00           C
ATOM   5791  C39 POPEj 119       2.738  94.663  60.529  1.00  0.00           C
ATOM   5794 0C31 POPEj 119       3.968  95.153  61.309  1.00  0.00           C
ATOM   5797 1C31 POPEj 119       3.918  94.793  62.799  1.00  0.00           C
ATOM   5800 2C31 POPEj 119       5.148  95.293  63.569  1.00  0.00           C
ATOM   5803 3C31 POPEj 119       5.158  94.833  65.038  1.00  0.00           C
ATOM   5806 4C31 POPEj 119       6.358  95.373  65.818  1.00  0.00           C
ATOM   5809 5C31 POPEj 119       6.518  94.713  67.199  1.00  0.00           C
ATOM   5812 6C31 POPEj 119       7.768  95.163  67.949  1.00  0.00           C
ATOM   5816  NH3 POPEk 120      59.398  72.213  91.348  1.00  0.00           N
ATOM   5820  C12 POPEk 120      60.268  71.013  91.358  1.00  0.00           C
ATOM   5823  C11 POPEk 120      61.488  71.253  90.449  1.00  0.00           C
ATOM   5826  P   POPEk 120      63.378  73.093  90.408  1.00  0.00           P
ATOM   5827  O13 POPEk 120      63.528  74.423  89.809  1.00  0.00           O
ATOM   5828  O14 POPEk 120      63.878  72.843  91.758  1.00  0.00           O
ATOM   5829  O11 POPEk 120      64.008  71.983  89.459  1.00  0.00           O
ATOM   5830  O12 POPEk 120      61.848  72.643  90.339  1.00  0.00           O
ATOM   5831  C1  POPEk 120      65.138  72.343  88.648  1.00  0.00           C
ATOM   5834  C2  POPEk 120      65.278  71.303  87.519  1.00  0.00           C
ATOM   5836  O21 POPEk 120      66.088  71.803  86.449  1.00  0.00           O
ATOM   5837  C21 POPEk 120      67.388  71.643  86.599  1.00  0.00           C
ATOM   5838  O22 POPEk 120      67.938  71.233  87.608  1.00  0.00           O
ATOM   5839  C22 POPEk 120      68.128  72.163  85.368  1.00  0.00           C
ATOM   5842  C3  POPEk 120      63.898  70.933  86.919  1.00  0.00           C
ATOM   5845  O31 POPEk 120      63.778  69.513  86.709  1.00  0.00           O
ATOM   5846  C31 POPEk 120      63.868  68.943  85.499  1.00  0.00           C
ATOM   5847  O32 POPEk 120      63.548  67.783  85.268  1.00  0.00           O
ATOM   5848  C32 POPEk 120      64.378  69.873  84.398  1.00  0.00           C
ATOM   5851  C23 POPEk 120      68.938  71.073  84.629  1.00  0.00           C
ATOM   5854  C24 POPEk 120      69.928  71.703  83.638  1.00  0.00           C
ATOM   5857  C25 POPEk 120      69.288  72.533  82.509  1.00  0.00           C
ATOM   5860  C26 POPEk 120      68.618  71.653  81.439  1.00  0.00           C
ATOM   5863  C27 POPEk 120      68.088  72.463  80.249  1.00  0.00           C
ATOM   5866  C28 POPEk 120      67.688  71.553  79.069  1.00  0.00           C
ATOM   5869  C29 POPEk 120      67.318  72.333  77.839  1.00  0.00           C
ATOM   5871 0C21 POPEk 120      66.228  72.183  77.068  1.00  0.00           C
ATOM   5873 1C21 POPEk 120      65.118  71.183  77.238  1.00  0.00           C
ATOM   5876 2C21 POPEk 120      64.978  70.243  76.019  1.00  0.00           C
ATOM   5879 3C21 POPEk 120      64.778  70.993  74.699  1.00  0.00           C
ATOM   5882 4C21 POPEk 120      64.278  70.113  73.549  1.00  0.00           C
ATOM   5885 5C21 POPEk 120      63.968  70.933  72.289  1.00  0.00           C
ATOM   5888 6C21 POPEk 120      63.488  70.073  71.118  1.00  0.00           C
ATOM   5891 7C21 POPEk 120      63.128  70.903  69.889  1.00  0.00           C
ATOM   5894 8C21 POPEk 120      62.718  70.053  68.679  1.00  0.00           C
ATOM   5898  C33 POPEk 120      64.918  69.113  83.169  1.00  0.00           C
ATOM   5901  C34 POPEk 120      65.128  70.093  82.008  1.00  0.00           C
ATOM   5904  C35 POPEk 120      63.818  70.463  81.309  1.00  0.00           C
ATOM   5907  C36 POPEk 120      63.848  71.883  80.758  1.00  0.00           C
ATOM   5910  C37 POPEk 120      62.538  72.243  80.049  1.00  0.00           C
ATOM   5913  C38 POPEk 120      62.448  73.733  79.699  1.00  0.00           C
ATOM   5916  C39 POPEk 120      61.258  74.033  78.779  1.00  0.00           C
ATOM   5919 0C31 POPEk 120      61.588  73.743  77.308  1.00  0.00           C
ATOM   5922 1C31 POPEk 120      60.348  73.493  76.439  1.00  0.00           C
ATOM   5925 2C31 POPEk 120      60.668  73.593  74.949  1.00  0.00           C
ATOM   5928 3C31 POPEk 120      60.558  75.033  74.438  1.00  0.00           C
ATOM   5931 4C31 POPEk 120      61.168  75.243  73.038  1.00  0.00           C
ATOM   5934 5C31 POPEk 120      61.078  76.703  72.589  1.00  0.00           C
ATOM   5937 6C31 POPEk 120      61.808  76.993  71.279  1.00  0.00           C
ATOM   5941  NH3 POPEl 121      51.498  85.943  50.609  1.00  0.00           N
ATOM   5945  C12 POPEl 121      50.348  85.083  50.159  1.00  0.00           C
ATOM   5948  C11 POPEl 121      49.118  85.393  51.039  1.00  0.00           C
ATOM   5951  P   POPEl 121      48.168  83.043  51.739  1.00  0.00           P
ATOM   5952  O13 POPEl 121      49.238  82.193  51.168  1.00  0.00           O
ATOM   5953  O14 POPEl 121      48.268  83.423  53.169  1.00  0.00           O
ATOM   5954  O11 POPEl 121      46.758  82.403  51.428  1.00  0.00           O
ATOM   5955  O12 POPEl 121      48.078  84.423  50.949  1.00  0.00           O
ATOM   5956  C1  POPEl 121      45.528  82.983  51.849  1.00  0.00           C
ATOM   5959  C2  POPEl 121      44.968  82.313  53.148  1.00  0.00           C
ATOM   5961  O21 POPEl 121      45.378  82.903  54.389  1.00  0.00           O
ATOM   5962  C21 POPEl 121      45.248  84.183  54.618  1.00  0.00           C
ATOM   5963  O22 POPEl 121      44.758  85.013  53.869  1.00  0.00           O
ATOM   5964  C22 POPEl 121      45.828  84.503  56.008  1.00  0.00           C
ATOM   5967  C3  POPEl 121      45.368  80.813  53.188  1.00  0.00           C
ATOM   5970  O31 POPEl 121      44.638  80.013  54.149  1.00  0.00           O
ATOM   5971  C31 POPEl 121      45.148  79.943  55.368  1.00  0.00           C
ATOM   5972  O32 POPEl 121      45.998  80.663  55.859  1.00  0.00           O
ATOM   5973  C32 POPEl 121      44.568  78.733  56.098  1.00  0.00           C
ATOM   5976  C23 POPEl 121      45.018  83.923  57.199  1.00  0.00           C
ATOM   5979  C24 POPEl 121      45.518  84.393  58.578  1.00  0.00           C
ATOM   5982  C25 POPEl 121      44.778  83.803  59.799  1.00  0.00           C
ATOM   5985  C26 POPEl 121      44.078  84.893  60.639  1.00  0.00           C
ATOM   5988  C27 POPEl 121      43.318  84.323  61.849  1.00  0.00           C
ATOM   5991  C28 POPEl 121      42.298  85.313  62.449  1.00  0.00           C
ATOM   5994  C29 POPEl 121      42.918  86.343  63.349  1.00  0.00           C
ATOM   5996 0C21 POPEl 121      42.808  86.363  64.688  1.00  0.00           C
ATOM   5998 1C21 POPEl 121      42.098  85.313  65.498  1.00  0.00           C
ATOM   6001 2C21 POPEl 121      42.608  85.313  66.949  1.00  0.00           C
ATOM   6004 3C21 POPEl 121      42.038  84.153  67.779  1.00  0.00           C
ATOM   6007 4C21 POPEl 121      42.488  84.273  69.229  1.00  0.00           C
ATOM   6010 5C21 POPEl 121      42.688  82.943  69.959  1.00  0.00           C
ATOM   6013 6C21 POPEl 121      43.348  83.143  71.328  1.00  0.00           C
ATOM   6016 7C21 POPEl 121      43.648  81.823  72.039  1.00  0.00           C
ATOM   6019 8C21 POPEl 121      44.398  82.033  73.359  1.00  0.00           C
ATOM   6023  C33 POPEl 121      44.938  78.683  57.598  1.00  0.00           C
ATOM   6026  C34 POPEl 121      44.518  77.363  58.269  1.00  0.00           C
ATOM   6029  C35 POPEl 121      43.168  77.413  58.988  1.00  0.00           C
ATOM   6032  C36 POPEl 121      41.988  77.793  58.089  1.00  0.00           C
ATOM   6035  C37 POPEl 121      40.638  77.503  58.759  1.00  0.00           C
ATOM   6038  C38 POPEl 121      39.458  77.913  57.868  1.00  0.00           C
ATOM   6041  C39 POPEl 121      38.258  76.953  58.009  1.00  0.00           C
ATOM   6044 0C31 POPEl 121      37.538  77.013  59.359  1.00  0.00           C
ATOM   6047 1C31 POPEl 121      36.478  78.123  59.449  1.00  0.00           C
ATOM   6050 2C31 POPEl 121      35.638  78.053  60.729  1.00  0.00           C
ATOM   6053 3C31 POPEl 121      36.388  78.513  61.989  1.00  0.00           C
ATOM   6056 4C31 POPEl 121      36.698  80.013  61.999  1.00  0.00           C
ATOM   6059 5C31 POPEl 121      37.318  80.483  63.319  1.00  0.00           C
ATOM   6062 6C31 POPEl 121      37.578  81.983  63.359  1.00  0.00           C
ATOM   6066  NH3 POPEm 122      40.658  52.263  87.159  1.00  0.00           N
ATOM   6070  C12 POPEm 122      41.168  52.053  85.758  1.00  0.00           C
ATOM   6073  C11 POPEm 122      42.318  51.023  85.758  1.00  0.00           C
ATOM   6076  P   POPEm 122      44.598  50.743  87.118  1.00  0.00           P
ATOM   6077  O13 POPEm 122      44.708  50.393  88.549  1.00  0.00           O
ATOM   6078  O14 POPEm 122      44.958  49.723  86.119  1.00  0.00           O
ATOM   6079  O11 POPEm 122      45.478  52.043  86.879  1.00  0.00           O
ATOM   6080  O12 POPEm 122      43.118  51.213  86.919  1.00  0.00           O
ATOM   6081  C1  POPEm 122      45.458  52.783  85.669  1.00  0.00           C
ATOM   6084  C2  POPEm 122      46.448  53.983  85.779  1.00  0.00           C
ATOM   6086  O21 POPEm 122      45.938  55.163  85.118  1.00  0.00           O
ATOM   6087  C21 POPEm 122      45.618  54.973  83.839  1.00  0.00           C
ATOM   6088  O22 POPEm 122      46.018  54.063  83.139  1.00  0.00           O
ATOM   6089  C22 POPEm 122      44.668  56.053  83.398  1.00  0.00           C
ATOM   6092  C3  POPEm 122      47.928  53.623  85.389  1.00  0.00           C
ATOM   6095  O31 POPEm 122      48.828  54.693  85.758  1.00  0.00           O
ATOM   6096  C31 POPEm 122      49.508  55.303  84.788  1.00  0.00           C
ATOM   6097  O32 POPEm 122      49.358  55.133  83.598  1.00  0.00           O
ATOM   6098  C32 POPEm 122      50.508  56.273  85.408  1.00  0.00           C
ATOM   6101  C23 POPEm 122      44.718  56.283  81.889  1.00  0.00           C
ATOM   6104  C24 POPEm 122      44.198  57.693  81.558  1.00  0.00           C
ATOM   6107  C25 POPEm 122      44.218  57.983  80.059  1.00  0.00           C
ATOM   6110  C26 POPEm 122      45.628  58.183  79.489  1.00  0.00           C
ATOM   6113  C27 POPEm 122      45.668  58.033  77.959  1.00  0.00           C
ATOM   6116  C28 POPEm 122      44.678  58.943  77.208  1.00  0.00           C
ATOM   6119  C29 POPEm 122      44.938  60.383  77.529  1.00  0.00           C
ATOM   6121 0C21 POPEm 122      44.048  61.333  77.858  1.00  0.00           C
ATOM   6123 1C21 POPEm 122      42.548  61.233  77.928  1.00  0.00           C
ATOM   6126 2C21 POPEm 122      41.828  61.963  76.759  1.00  0.00           C
ATOM   6129 3C21 POPEm 122      42.598  63.163  76.169  1.00  0.00           C
ATOM   6132 4C21 POPEm 122      41.768  63.963  75.159  1.00  0.00           C
ATOM   6135 5C21 POPEm 122      42.528  65.113  74.469  1.00  0.00           C
ATOM   6138 6C21 POPEm 122      43.848  64.693  73.788  1.00  0.00           C
ATOM   6141 7C21 POPEm 122      44.548  65.853  73.068  1.00  0.00           C
ATOM   6144 8C21 POPEm 122      45.818  65.423  72.339  1.00  0.00           C
ATOM   6148  C33 POPEm 122      51.968  55.903  85.038  1.00  0.00           C
ATOM   6151  C34 POPEm 122      53.008  56.803  85.729  1.00  0.00           C
ATOM   6154  C35 POPEm 122      54.258  56.973  84.848  1.00  0.00           C
ATOM   6157  C36 POPEm 122      55.288  57.983  85.389  1.00  0.00           C
ATOM   6160  C37 POPEm 122      56.398  58.233  84.359  1.00  0.00           C
ATOM   6163  C38 POPEm 122      57.278  59.453  84.678  1.00  0.00           C
ATOM   6166  C39 POPEm 122      58.678  59.063  85.159  1.00  0.00           C
ATOM   6169 0C31 POPEm 122      59.628  60.263  85.219  1.00  0.00           C
ATOM   6172 1C31 POPEm 122      61.088  59.903  85.519  1.00  0.00           C
ATOM   6175 2C31 POPEm 122      61.968  61.133  85.739  1.00  0.00           C
ATOM   6178 3C31 POPEm 122      61.888  62.133  84.589  1.00  0.00           C
ATOM   6181 4C31 POPEm 122      62.918  63.243  84.717  1.00  0.00           C
ATOM   6184 5C31 POPEm 122      62.758  64.283  83.598  1.00  0.00           C
ATOM   6187 6C31 POPEm 122      63.958  65.203  83.467  1.00  0.00           C
ATOM   6191  NH3 POPEn 123      40.458 118.353  49.068  1.00  0.00           N
ATOM   6195  C12 POPEn 123      41.058 118.023  47.729  1.00  0.00           C
ATOM   6198  C11 POPEn 123      41.108 116.513  47.479  1.00  0.00           C
ATOM   6201  P   POPEn 123      40.458 114.353  48.759  1.00  0.00           P
ATOM   6202  O13 POPEn 123      40.338 113.783  47.398  1.00  0.00           O
ATOM   6203  O14 POPEn 123      41.048 113.453  49.778  1.00  0.00           O
ATOM   6204  O11 POPEn 123      38.998 114.703  49.299  1.00  0.00           O
ATOM   6205  O12 POPEn 123      41.198 115.763  48.708  1.00  0.00           O
ATOM   6206  C1  POPEn 123      38.868 115.283  50.599  1.00  0.00           C
ATOM   6209  C2  POPEn 123      37.758 114.593  51.428  1.00  0.00           C
ATOM   6211  O21 POPEn 123      37.898 115.083  52.769  1.00  0.00           O
ATOM   6212  C21 POPEn 123      36.838 115.523  53.399  1.00  0.00           C
ATOM   6213  O22 POPEn 123      35.688 115.503  52.979  1.00  0.00           O
ATOM   6214  C22 POPEn 123      37.278 115.983  54.789  1.00  0.00           C
ATOM   6217  C3  POPEn 123      37.938 113.053  51.489  1.00  0.00           C
ATOM   6220  O31 POPEn 123      36.948 112.373  50.718  1.00  0.00           O
ATOM   6221  C31 POPEn 123      35.778 111.933  51.218  1.00  0.00           C
ATOM   6222  O32 POPEn 123      34.948 111.373  50.529  1.00  0.00           O
ATOM   6223  C32 POPEn 123      35.518 112.153  52.729  1.00  0.00           C
ATOM   6226  C23 POPEn 123      36.538 115.293  55.969  1.00  0.00           C
ATOM   6229  C24 POPEn 123      37.488 114.593  56.949  1.00  0.00           C
ATOM   6232  C25 POPEn 123      38.488 115.533  57.659  1.00  0.00           C
ATOM   6235  C26 POPEn 123      37.808 116.523  58.609  1.00  0.00           C
ATOM   6238  C27 POPEn 123      38.388 116.463  60.038  1.00  0.00           C
ATOM   6241  C28 POPEn 123      37.528 117.243  61.039  1.00  0.00           C
ATOM   6244  C29 POPEn 123      37.928 116.973  62.468  1.00  0.00           C
ATOM   6246 0C21 POPEn 123      38.278 117.893  63.389  1.00  0.00           C
ATOM   6248 1C21 POPEn 123      38.318 119.383  63.169  1.00  0.00           C
ATOM   6251 2C21 POPEn 123      36.918 120.033  63.169  1.00  0.00           C
ATOM   6254 3C21 POPEn 123      36.248 120.083  64.549  1.00  0.00           C
ATOM   6257 4C21 POPEn 123      34.758 120.443  64.438  1.00  0.00           C
ATOM   6260 5C21 POPEn 123      34.078 120.693  65.789  1.00  0.00           C
ATOM   6263 6C21 POPEn 123      34.438 122.053  66.398  1.00  0.00           C
ATOM   6266 7C21 POPEn 123      33.738 122.323  67.739  1.00  0.00           C
ATOM   6269 8C21 POPEn 123      34.018 123.723  68.309  1.00  0.00           C
ATOM   6273  C33 POPEn 123      35.788 110.913  53.639  1.00  0.00           C
ATOM   6276  C34 POPEn 123      35.928 111.183  55.149  1.00  0.00           C
ATOM   6279  C35 POPEn 123      36.208 109.873  55.938  1.00  0.00           C
ATOM   6282  C36 POPEn 123      35.048 109.373  56.819  1.00  0.00           C
ATOM   6285  C37 POPEn 123      35.338 107.993  57.458  1.00  0.00           C
ATOM   6288  C38 POPEn 123      34.218 107.453  58.359  1.00  0.00           C
ATOM   6291  C39 POPEn 123      34.198 108.083  59.758  1.00  0.00           C
ATOM   6294 0C31 POPEn 123      32.968 107.673  60.579  1.00  0.00           C
ATOM   6297 1C31 POPEn 123      32.978 108.323  61.969  1.00  0.00           C
ATOM   6300 2C31 POPEn 123      31.728 108.083  62.829  1.00  0.00           C
ATOM   6303 3C31 POPEn 123      30.428 108.523  62.159  1.00  0.00           C
ATOM   6306 4C31 POPEn 123      29.228 108.533  63.129  1.00  0.00           C
ATOM   6309 5C31 POPEn 123      27.958 109.063  62.458  1.00  0.00           C
ATOM   6312 6C31 POPEn 123      26.708 108.943  63.319  1.00  0.00           C
ATOM   6316  NH3 POPEo 124       8.538  67.713  43.689  1.00  0.00           N
ATOM   6320  C12 POPEo 124       7.948  68.793  42.829  1.00  0.00           C
ATOM   6323  C11 POPEo 124       8.968  69.913  42.558  1.00  0.00           C
ATOM   6326  P   POPEo 124       9.158  71.413  44.729  1.00  0.00           P
ATOM   6327  O13 POPEo 124      10.158  71.503  45.819  1.00  0.00           O
ATOM   6328  O14 POPEo 124       8.828  72.673  44.049  1.00  0.00           O
ATOM   6329  O11 POPEo 124       7.828  70.693  45.199  1.00  0.00           O
ATOM   6330  O12 POPEo 124       9.688  70.353  43.718  1.00  0.00           O
ATOM   6331  C1  POPEo 124       7.758  70.043  46.449  1.00  0.00           C
ATOM   6334  C2  POPEo 124       7.558  71.103  47.538  1.00  0.00           C
ATOM   6336  O21 POPEo 124       7.678  70.563  48.858  1.00  0.00           O
ATOM   6337  C21 POPEo 124       6.698  69.843  49.309  1.00  0.00           C
ATOM   6338  O22 POPEo 124       5.828  69.293  48.648  1.00  0.00           O
ATOM   6339  C22 POPEo 124       6.738  69.903  50.829  1.00  0.00           C
ATOM   6342  C3  POPEo 124       6.288  71.983  47.299  1.00  0.00           C
ATOM   6345  O31 POPEo 124       6.198  73.113  48.179  1.00  0.00           O
ATOM   6346  C31 POPEo 124       7.028  74.113  47.899  1.00  0.00           C
ATOM   6347  O32 POPEo 124       7.898  74.103  47.029  1.00  0.00           O
ATOM   6348  C32 POPEo 124       6.838  75.233  48.899  1.00  0.00           C
ATOM   6351  C23 POPEo 124       7.108  68.553  51.469  1.00  0.00           C
ATOM   6354  C24 POPEo 124       7.258  68.683  52.989  1.00  0.00           C
ATOM   6357  C25 POPEo 124       5.988  69.213  53.679  1.00  0.00           C
ATOM   6360  C26 POPEo 124       6.178  69.293  55.189  1.00  0.00           C
ATOM   6363  C27 POPEo 124       4.918  69.763  55.909  1.00  0.00           C
ATOM   6366  C28 POPEo 124       5.208  70.103  57.379  1.00  0.00           C
ATOM   6369  C29 POPEo 124       4.048  70.753  58.079  1.00  0.00           C
ATOM   6371 0C21 POPEo 124       3.828  70.713  59.399  1.00  0.00           C
ATOM   6373 1C21 POPEo 124       4.708  70.033  60.429  1.00  0.00           C
ATOM   6376 2C21 POPEo 124       5.268  71.043  61.439  1.00  0.00           C
ATOM   6379 3C21 POPEo 124       5.858  70.363  62.689  1.00  0.00           C
ATOM   6382 4C21 POPEo 124       6.418  71.353  63.729  1.00  0.00           C
ATOM   6385 5C21 POPEo 124       5.458  72.493  64.089  1.00  0.00           C
ATOM   6388 6C21 POPEo 124       6.068  73.483  65.099  1.00  0.00           C
ATOM   6391 7C21 POPEo 124       5.188  74.703  65.368  1.00  0.00           C
ATOM   6394 8C21 POPEo 124       6.008  75.933  65.779  1.00  0.00           C
ATOM   6398  C33 POPEo 124       7.388  74.863  50.299  1.00  0.00           C
ATOM   6401  C34 POPEo 124       7.598  76.113  51.168  1.00  0.00           C
ATOM   6404  C35 POPEo 124       8.778  75.973  52.118  1.00  0.00           C
ATOM   6407  C36 POPEo 124       9.398  77.313  52.538  1.00  0.00           C
ATOM   6410  C37 POPEo 124       8.998  77.753  53.949  1.00  0.00           C
ATOM   6413  C38 POPEo 124       7.508  78.103  54.029  1.00  0.00           C
ATOM   6416  C39 POPEo 124       7.118  78.743  55.359  1.00  0.00           C
ATOM   6419 0C31 POPEo 124       5.678  79.253  55.339  1.00  0.00           C
ATOM   6422 1C31 POPEo 124       5.338  80.093  56.579  1.00  0.00           C
ATOM   6425 2C31 POPEo 124       3.888  80.573  56.519  1.00  0.00           C
ATOM   6428 3C31 POPEo 124       3.568  81.683  57.519  1.00  0.00           C
ATOM   6431 4C31 POPEo 124       3.428  81.223  58.969  1.00  0.00           C
ATOM   6434 5C31 POPEo 124       2.808  82.313  59.859  1.00  0.00           C
ATOM   6437 6C31 POPEo 124       2.348  81.813  61.229  1.00  0.00           C
ATOM   6441  NH3 POPEp 125     114.538  82.443  44.138  1.00  0.00           N
ATOM   6445  C12 POPEp 125     114.788  81.313  43.169  1.00  0.00           C
ATOM   6448  C11 POPEp 125     114.098  80.023  43.648  1.00  0.00           C
ATOM   6451  P   POPEp 125     113.818  77.503  43.069  1.00  0.00           P
ATOM   6452  O13 POPEp 125     112.368  77.503  43.329  1.00  0.00           O
ATOM   6453  O14 POPEp 125     114.338  76.583  42.039  1.00  0.00           O
ATOM   6454  O11 POPEp 125     114.588  77.283  44.459  1.00  0.00           O
ATOM   6455  O12 POPEp 125     114.258  78.983  42.669  1.00  0.00           O
ATOM   6456  C1  POPEp 125     115.208  76.043  44.859  1.00  0.00           C
ATOM   6459  C2  POPEp 125     115.238  75.863  46.419  1.00  0.00           C
ATOM   6461  O21 POPEp 125     115.568  74.493  46.789  1.00  0.00           O
ATOM   6462  C21 POPEp 125     116.288  74.303  47.909  1.00  0.00           C
ATOM   6463  O22 POPEp 125     116.928  75.163  48.479  1.00  0.00           O
ATOM   6464  C22 POPEp 125     116.178  72.843  48.389  1.00  0.00           C
ATOM   6467  C3  POPEp 125     113.838  76.213  46.999  1.00  0.00           C
ATOM   6470  O31 POPEp 125     113.698  75.803  48.368  1.00  0.00           O
ATOM   6471  C31 POPEp 125     114.298  76.613  49.229  1.00  0.00           C
ATOM   6472  O32 POPEp 125     114.698  77.743  48.969  1.00  0.00           O
ATOM   6473  C32 POPEp 125     114.608  75.823  50.508  1.00  0.00           C
ATOM   6476  C23 POPEp 125     116.508  72.583  49.889  1.00  0.00           C
ATOM   6479  C24 POPEp 125     116.368  71.103  50.309  1.00  0.00           C
ATOM   6482  C25 POPEp 125     115.428  70.873  51.509  1.00  0.00           C
ATOM   6485  C26 POPEp 125     115.948  71.393  52.859  1.00  0.00           C
ATOM   6488  C27 POPEp 125     114.818  71.613  53.878  1.00  0.00           C
ATOM   6491  C28 POPEp 125     114.448  70.373  54.729  1.00  0.00           C
ATOM   6494  C29 POPEp 125     115.358  70.193  55.919  1.00  0.00           C
ATOM   6496 0C21 POPEp 125     115.008  70.203  57.219  1.00  0.00           C
ATOM   6498 1C21 POPEp 125     113.618  70.333  57.799  1.00  0.00           C
ATOM   6501 2C21 POPEp 125     113.548  69.683  59.188  1.00  0.00           C
ATOM   6504 3C21 POPEp 125     112.128  69.533  59.739  1.00  0.00           C
ATOM   6507 4C21 POPEp 125     112.118  68.833  61.109  1.00  0.00           C
ATOM   6510 5C21 POPEp 125     110.708  68.523  61.609  1.00  0.00           C
ATOM   6513 6C21 POPEp 125     110.698  67.463  62.729  1.00  0.00           C
ATOM   6516 7C21 POPEp 125     109.308  66.873  62.969  1.00  0.00           C
ATOM   6519 8C21 POPEp 125     109.318  65.693  63.949  1.00  0.00           C
ATOM   6523  C33 POPEp 125     114.048  76.403  51.819  1.00  0.00           C
ATOM   6526  C34 POPEp 125     114.548  75.623  53.049  1.00  0.00           C
ATOM   6529  C35 POPEp 125     114.158  76.323  54.349  1.00  0.00           C
ATOM   6532  C36 POPEp 125     114.588  75.593  55.629  1.00  0.00           C
ATOM   6535  C37 POPEp 125     114.308  76.463  56.859  1.00  0.00           C
ATOM   6538  C38 POPEp 125     114.528  75.743  58.199  1.00  0.00           C
ATOM   6541  C39 POPEp 125     113.478  74.643  58.449  1.00  0.00           C
ATOM   6544 0C31 POPEp 125     113.208  74.453  59.949  1.00  0.00           C
ATOM   6547 1C31 POPEp 125     112.068  73.463  60.259  1.00  0.00           C
ATOM   6550 2C31 POPEp 125     111.458  73.653  61.659  1.00  0.00           C
ATOM   6553 3C31 POPEp 125     111.978  72.663  62.699  1.00  0.00           C
ATOM   6556 4C31 POPEp 125     111.608  73.063  64.129  1.00  0.00           C
ATOM   6559 5C31 POPEp 125     112.198  72.123  65.189  1.00  0.00           C
ATOM   6562 6C31 POPEp 125     111.828  72.503  66.618  1.00  0.00           C
ATOM   6566  NH3 POPEq 126      75.498  57.473  46.889  1.00  0.00           N
ATOM   6570  C12 POPEq 126      74.388  57.253  45.899  1.00  0.00           C
ATOM   6573  C11 POPEq 126      73.198  56.443  46.479  1.00  0.00           C
ATOM   6576  P   POPEq 126      74.188  54.633  48.099  1.00  0.00           P
ATOM   6577  O13 POPEq 126      73.918  53.203  48.399  1.00  0.00           O
ATOM   6578  O14 POPEq 126      75.588  55.133  48.099  1.00  0.00           O
ATOM   6579  O11 POPEq 126      73.368  55.523  49.099  1.00  0.00           O
ATOM   6580  O12 POPEq 126      73.498  55.053  46.729  1.00  0.00           O
ATOM   6581  C1  POPEq 126      73.948  56.043  50.289  1.00  0.00           C
ATOM   6584  C2  POPEq 126      73.188  55.493  51.509  1.00  0.00           C
ATOM   6586  O21 POPEq 126      73.948  55.803  52.689  1.00  0.00           O
ATOM   6587  C21 POPEq 126      73.798  57.043  53.129  1.00  0.00           C
ATOM   6588  O22 POPEq 126      73.038  57.873  52.678  1.00  0.00           O
ATOM   6589  C22 POPEq 126      74.718  57.183  54.339  1.00  0.00           C
ATOM   6592  C3  POPEq 126      73.018  53.943  51.419  1.00  0.00           C
ATOM   6595  O31 POPEq 126      72.918  53.353  52.719  1.00  0.00           O
ATOM   6596  C31 POPEq 126      71.898  52.553  52.958  1.00  0.00           C
ATOM   6597  O32 POPEq 126      71.108  52.123  52.139  1.00  0.00           O
ATOM   6598  C32 POPEq 126      71.878  52.263  54.459  1.00  0.00           C
ATOM   6601  C23 POPEq 126      74.708  58.573  54.999  1.00  0.00           C
ATOM   6604  C24 POPEq 126      73.478  58.813  55.879  1.00  0.00           C
ATOM   6607  C25 POPEq 126      73.698  60.033  56.779  1.00  0.00           C
ATOM   6610  C26 POPEq 126      72.468  60.463  57.579  1.00  0.00           C
ATOM   6613  C27 POPEq 126      72.818  61.663  58.479  1.00  0.00           C
ATOM   6616  C28 POPEq 126      71.618  62.233  59.239  1.00  0.00           C
ATOM   6619  C29 POPEq 126      72.098  63.333  60.149  1.00  0.00           C
ATOM   6621 0C21 POPEq 126      71.328  64.163  60.879  1.00  0.00           C
ATOM   6623 1C21 POPEq 126      69.828  64.203  60.949  1.00  0.00           C
ATOM   6626 2C21 POPEq 126      69.248  63.593  62.249  1.00  0.00           C
ATOM   6629 3C21 POPEq 126      69.998  64.013  63.528  1.00  0.00           C
ATOM   6632 4C21 POPEq 126      69.188  63.773  64.809  1.00  0.00           C
ATOM   6635 5C21 POPEq 126      68.748  65.083  65.489  1.00  0.00           C
ATOM   6638 6C21 POPEq 126      69.718  65.543  66.579  1.00  0.00           C
ATOM   6641 7C21 POPEq 126      69.198  66.753  67.359  1.00  0.00           C
ATOM   6644 8C21 POPEq 126      70.008  67.033  68.639  1.00  0.00           C
ATOM   6648  C33 POPEq 126      70.448  52.033  54.979  1.00  0.00           C
ATOM   6651  C34 POPEq 126      70.338  52.163  56.499  1.00  0.00           C
ATOM   6654  C35 POPEq 126      71.388  51.353  57.269  1.00  0.00           C
ATOM   6657  C36 POPEq 126      70.888  51.013  58.669  1.00  0.00           C
ATOM   6660  C37 POPEq 126      71.958  50.483  59.618  1.00  0.00           C
ATOM   6663  C38 POPEq 126      71.268  50.103  60.929  1.00  0.00           C
ATOM   6666  C39 POPEq 126      72.148  49.933  62.169  1.00  0.00           C
ATOM   6669 0C31 POPEq 126      71.218  49.873  63.379  1.00  0.00           C
ATOM   6672 1C31 POPEq 126      71.828  49.523  64.729  1.00  0.00           C
ATOM   6675 2C31 POPEq 126      70.688  49.333  65.739  1.00  0.00           C
ATOM   6678 3C31 POPEq 126      71.108  48.853  67.129  1.00  0.00           C
ATOM   6681 4C31 POPEq 126      71.468  50.003  68.079  1.00  0.00           C
ATOM   6684 5C31 POPEq 126      71.588  49.523  69.519  1.00  0.00           C
ATOM   6687 6C31 POPEq 126      71.938  50.643  70.509  1.00  0.00           C
ATOM   6691  NH3 POPEr 127     103.838 126.863  42.719  1.00  0.00           N
ATOM   6695  C12 POPEr 127     102.398 127.053  42.319  1.00  0.00           C
ATOM   6698  C11 POPEr 127     101.688 125.743  41.889  1.00  0.00           C
ATOM   6701  P   POPEr 127      99.278 124.943  41.139  1.00  0.00           P
ATOM   6702  O13 POPEr 127      97.938 125.543  40.969  1.00  0.00           O
ATOM   6703  O14 POPEr 127      99.878 124.233  39.999  1.00  0.00           O
ATOM   6704  O11 POPEr 127      99.228 123.893  42.319  1.00  0.00           O
ATOM   6705  O12 POPEr 127     100.308 126.023  41.659  1.00  0.00           O
ATOM   6706  C1  POPEr 127      98.488 124.213  43.508  1.00  0.00           C
ATOM   6709  C2  POPEr 127      99.428 124.413  44.719  1.00  0.00           C
ATOM   6711  O21 POPEr 127      99.548 123.193  45.489  1.00  0.00           O
ATOM   6712  C21 POPEr 127      98.588 122.883  46.358  1.00  0.00           C
ATOM   6713  O22 POPEr 127      97.518 123.463  46.459  1.00  0.00           O
ATOM   6714  C22 POPEr 127      99.048 121.683  47.199  1.00  0.00           C
ATOM   6717  C3  POPEr 127      99.168 125.733  45.539  1.00  0.00           C
ATOM   6720  O31 POPEr 127     100.298 126.043  46.389  1.00  0.00           O
ATOM   6721  C31 POPEr 127     100.268 127.253  46.938  1.00  0.00           C
ATOM   6722  O32 POPEr 127      99.338 128.043  46.879  1.00  0.00           O
ATOM   6723  C32 POPEr 127     101.578 127.463  47.689  1.00  0.00           C
ATOM   6726  C23 POPEr 127      98.548 120.323  46.659  1.00  0.00           C
ATOM   6729  C24 POPEr 127      99.068 119.083  47.439  1.00  0.00           C
ATOM   6732  C25 POPEr 127      98.628 118.973  48.909  1.00  0.00           C
ATOM   6735  C26 POPEr 127      97.128 119.253  49.118  1.00  0.00           C
ATOM   6738  C27 POPEr 127      96.688 119.033  50.578  1.00  0.00           C
ATOM   6741  C28 POPEr 127      95.268 119.543  50.899  1.00  0.00           C
ATOM   6744  C29 POPEr 127      94.788 119.063  52.249  1.00  0.00           C
ATOM   6746 0C21 POPEr 127      95.098 119.543  53.469  1.00  0.00           C
ATOM   6748 1C21 POPEr 127      95.988 120.703  53.829  1.00  0.00           C
ATOM   6751 2C21 POPEr 127      95.198 121.783  54.599  1.00  0.00           C
ATOM   6754 3C21 POPEr 127      95.958 122.413  55.789  1.00  0.00           C
ATOM   6757 4C21 POPEr 127      95.048 123.373  56.579  1.00  0.00           C
ATOM   6760 5C21 POPEr 127      95.588 123.773  57.969  1.00  0.00           C
ATOM   6763 6C21 POPEr 127      95.578 125.293  58.179  1.00  0.00           C
ATOM   6766 7C21 POPEr 127      95.868 125.713  59.618  1.00  0.00           C
ATOM   6769 8C21 POPEr 127      96.198 127.203  59.769  1.00  0.00           C
ATOM   6773  C33 POPEr 127     101.668 128.813  48.429  1.00  0.00           C
ATOM   6776  C34 POPEr 127     102.628 128.723  49.618  1.00  0.00           C
ATOM   6779  C35 POPEr 127     102.518 129.843  50.639  1.00  0.00           C
ATOM   6782  C36 POPEr 127     103.288 129.443  51.898  1.00  0.00           C
ATOM   6785  C37 POPEr 127     103.038 130.383  53.069  1.00  0.00           C
ATOM   6788  C38 POPEr 127     103.448 129.783  54.409  1.00  0.00           C
ATOM   6791  C39 POPEr 127     103.298 130.839  55.499  1.00  0.00           C
ATOM   6794 0C31 POPEr 127     103.378 130.273  56.909  1.00  0.00           C
ATOM   6797 1C31 POPEr 127     103.398 131.389  57.959  1.00  0.00           C
ATOM   6800 2C31 POPEr 127     103.128 130.869  59.379  1.00  0.00           C
ATOM   6803 3C31 POPEr 127     104.188 129.883  59.869  1.00  0.00           C
ATOM   6806 4C31 POPEr 127     105.428 130.583  60.419  1.00  0.00           C
ATOM   6809 5C31 POPEr 127     106.368 129.623  61.148  1.00  0.00           C
ATOM   6812 6C31 POPEr 127     107.478 130.343  61.909  1.00  0.00           C
ATOM   6816  NH3 POPEs 128      15.038  10.123  86.599  1.00  0.00           N
ATOM   6820  C12 POPEs 128      15.058   9.263  87.839  1.00  0.00           C
ATOM   6823  C11 POPEs 128      14.468   7.863  87.579  1.00  0.00           C
ATOM   6826  P   POPEs 128      14.518   7.353  84.979  1.00  0.00           P
ATOM   6827  O13 POPEs 128      13.298   8.193  85.068  1.00  0.00           O
ATOM   6828  O14 POPEs 128      15.618   7.913  84.188  1.00  0.00           O
ATOM   6829  O11 POPEs 128      14.188   5.903  84.519  1.00  0.00           O
ATOM   6830  O12 POPEs 128      15.068   7.203  86.449  1.00  0.00           O
ATOM   6831  C1  POPEs 128      15.188   4.973  84.077  1.00  0.00           C
ATOM   6834  C2  POPEs 128      14.878   4.423  82.659  1.00  0.00           C
ATOM   6836  O21 POPEs 128      15.358   5.293  81.618  1.00  0.00           O
ATOM   6837  C21 POPEs 128      16.628   5.153  81.288  1.00  0.00           C
ATOM   6838  O22 POPEs 128      17.498   4.633  81.959  1.00  0.00           O
ATOM   6839  C22 POPEs 128      16.828   5.673  79.868  1.00  0.00           C
ATOM   6842  C3  POPEs 128      13.348   4.143  82.497  1.00  0.00           C
ATOM   6845  O31 POPEs 128      12.838   4.083  81.148  1.00  0.00           O
ATOM   6846  C31 POPEs 128      12.158   5.133  80.648  1.00  0.00           C
ATOM   6847  O32 POPEs 128      11.108   5.023  80.038  1.00  0.00           O
ATOM   6848  C32 POPEs 128      12.838   6.473  80.909  1.00  0.00           C
ATOM   6851  C23 POPEs 128      17.128   4.523  78.887  1.00  0.00           C
ATOM   6854  C24 POPEs 128      15.858   3.753  78.489  1.00  0.00           C
ATOM   6857  C25 POPEs 128      16.098   2.593  77.508  1.00  0.00           C
ATOM   6860  C26 POPEs 128      16.768   2.943  76.169  1.00  0.00           C
ATOM   6863  C27 POPEs 128      15.818   3.433  75.059  1.00  0.00           C
ATOM   6866  C28 POPEs 128      16.508   3.453  73.679  1.00  0.00           C
ATOM   6869  C29 POPEs 128      15.768   4.253  72.639  1.00  0.00           C
ATOM   6871 0C21 POPEs 128      15.098   3.793  71.559  1.00  0.00           C
ATOM   6873 1C21 POPEs 128      14.928   2.343  71.159  1.00  0.00           C
ATOM   6876 2C21 POPEs 128      15.268   2.083  69.669  1.00  0.00           C
ATOM   6879 3C21 POPEs 128      15.258   0.587  69.299  1.00  0.00           C
ATOM   6882 4C21 POPEs 128      13.928  -0.113  69.629  1.00  0.00           C
ATOM   6885 5C21 POPEs 128      13.838  -1.563  69.148  1.00  0.00           C
ATOM   6888 6C21 POPEs 128      12.538  -2.213  69.648  1.00  0.00           C
ATOM   6891 7C21 POPEs 128      12.228  -3.613  69.108  1.00  0.00           C
ATOM   6894 8C21 POPEs 128      10.788  -4.033  69.399  1.00  0.00           C
ATOM   6898  C33 POPEs 128      12.058   7.693  80.379  1.00  0.00           C
ATOM   6901  C34 POPEs 128      12.498   8.193  78.989  1.00  0.00           C
ATOM   6904  C35 POPEs 128      12.168   7.283  77.788  1.00  0.00           C
ATOM   6907  C36 POPEs 128      11.848   8.073  76.507  1.00  0.00           C
ATOM   6910  C37 POPEs 128      11.848   7.233  75.218  1.00  0.00           C
ATOM   6913  C38 POPEs 128      11.708   8.103  73.959  1.00  0.00           C
ATOM   6916  C39 POPEs 128      13.028   8.743  73.458  1.00  0.00           C
ATOM   6919 0C31 POPEs 128      12.758   9.913  72.489  1.00  0.00           C
ATOM   6922 1C31 POPEs 128      13.998  10.443  71.769  1.00  0.00           C
ATOM   6925 2C31 POPEs 128      13.728  11.763  71.039  1.00  0.00           C
ATOM   6928 3C31 POPEs 128      14.808  12.133  70.008  1.00  0.00           C
ATOM   6931 4C31 POPEs 128      14.438  11.683  68.589  1.00  0.00           C
ATOM   6934 5C31 POPEs 128      15.428  12.173  67.519  1.00  0.00           C
ATOM   6937 6C31 POPEs 128      15.168  11.583  66.129  1.00  0.00           C
ATOM   6941  NH3 POPEt 129     108.898  46.783  45.219  1.00  0.00           N
ATOM   6945  C12 POPEt 129     108.888  46.593  43.729  1.00  0.00           C
ATOM   6948  C11 POPEt 129     107.478  46.313  43.218  1.00  0.00           C
ATOM   6951  P   POPEt 129     106.318  48.533  42.479  1.00  0.00           P
ATOM   6952  O13 POPEt 129     107.548  49.363  42.369  1.00  0.00           O
ATOM   6953  O14 POPEt 129     105.928  47.893  41.218  1.00  0.00           O
ATOM   6954  O11 POPEt 129     105.118  49.323  43.109  1.00  0.00           O
ATOM   6955  O12 POPEt 129     106.618  47.403  43.549  1.00  0.00           O
ATOM   6956  C1  POPEt 129     105.188  50.543  43.829  1.00  0.00           C
ATOM   6959  C2  POPEt 129     105.438  50.333  45.349  1.00  0.00           C
ATOM   6961  O21 POPEt 129     106.698  49.663  45.529  1.00  0.00           O
ATOM   6962  C21 POPEt 129     107.438  49.763  46.629  1.00  0.00           C
ATOM   6963  O22 POPEt 129     108.308  48.953  46.929  1.00  0.00           O
ATOM   6964  C22 POPEt 129     107.108  50.993  47.488  1.00  0.00           C
ATOM   6967  C3  POPEt 129     104.268  49.493  45.949  1.00  0.00           C
ATOM   6970  O31 POPEt 129     104.448  49.173  47.348  1.00  0.00           O
ATOM   6971  C31 POPEt 129     103.438  48.443  47.849  1.00  0.00           C
ATOM   6972  O32 POPEt 129     102.408  48.163  47.278  1.00  0.00           O
ATOM   6973  C32 POPEt 129     103.788  47.923  49.229  1.00  0.00           C
ATOM   6976  C23 POPEt 129     108.128  51.353  48.598  1.00  0.00           C
ATOM   6979  C24 POPEt 129     107.468  52.303  49.599  1.00  0.00           C
ATOM   6982  C25 POPEt 129     108.318  52.663  50.819  1.00  0.00           C
ATOM   6985  C26 POPEt 129     108.178  51.723  52.009  1.00  0.00           C
ATOM   6988  C27 POPEt 129     108.458  52.463  53.329  1.00  0.00           C
ATOM   6991  C28 POPEt 129     108.408  51.533  54.549  1.00  0.00           C
ATOM   6994  C29 POPEt 129     108.408  52.323  55.839  1.00  0.00           C
ATOM   6996 0C21 POPEt 129     109.448  52.493  56.669  1.00  0.00           C
ATOM   6998 1C21 POPEt 129     110.828  51.923  56.499  1.00  0.00           C
ATOM   7001 2C21 POPEt 129     111.488  51.483  57.819  1.00  0.00           C
ATOM   7004 3C21 POPEt 129     111.708  52.623  58.829  1.00  0.00           C
ATOM   7007 4C21 POPEt 129     112.698  52.233  59.929  1.00  0.00           C
ATOM   7010 5C21 POPEt 129     112.788  53.283  61.028  1.00  0.00           C
ATOM   7013 6C21 POPEt 129     114.228  53.663  61.379  1.00  0.00           C
ATOM   7016 7C21 POPEt 129     114.278  54.433  62.689  1.00  0.00           C
ATOM   7019 8C21 POPEt 129     115.688  54.783  63.139  1.00  0.00           C
ATOM   7023  C33 POPEt 129     102.688  48.223  50.259  1.00  0.00           C
ATOM   7026  C34 POPEt 129     102.558  49.723  50.539  1.00  0.00           C
ATOM   7029  C35 POPEt 129     101.618  50.043  51.708  1.00  0.00           C
ATOM   7032  C36 POPEt 129     102.218  49.663  53.069  1.00  0.00           C
ATOM   7035  C37 POPEt 129     101.148  49.163  54.039  1.00  0.00           C
ATOM   7038  C38 POPEt 129     101.748  48.433  55.249  1.00  0.00           C
ATOM   7041  C39 POPEt 129     100.678  47.923  56.218  1.00  0.00           C
ATOM   7044 0C31 POPEt 129      99.968  49.043  56.979  1.00  0.00           C
ATOM   7047 1C31 POPEt 129      98.728  48.573  57.738  1.00  0.00           C
ATOM   7050 2C31 POPEt 129      98.018  49.743  58.429  1.00  0.00           C
ATOM   7053 3C31 POPEt 129      98.748  50.253  59.679  1.00  0.00           C
ATOM   7056 4C31 POPEt 129      98.488  49.383  60.909  1.00  0.00           C
ATOM   7059 5C31 POPEt 129      99.758  49.143  61.739  1.00  0.00           C
ATOM   7062 6C31 POPEt 129      99.468  48.483  63.089  1.00  0.00           C
ATOM   7066  NH3 POPEu 130      48.978  16.503  48.759  1.00  0.00           N
ATOM   7070  C12 POPEu 130      49.768  16.713  47.479  1.00  0.00           C
ATOM   7073  C11 POPEu 130      50.608  15.483  47.029  1.00  0.00           C
ATOM   7076  P   POPEu 130      50.058  12.863  46.938  1.00  0.00           P
ATOM   7077  O13 POPEu 130      48.778  12.873  46.208  1.00  0.00           O
ATOM   7078  O14 POPEu 130      51.298  12.593  46.189  1.00  0.00           O
ATOM   7079  O11 POPEu 130      49.908  11.863  48.139  1.00  0.00           O
ATOM   7080  O12 POPEu 130      50.208  14.263  47.659  1.00  0.00           O
ATOM   7081  C1  POPEu 130      49.608  12.313  49.459  1.00  0.00           C
ATOM   7084  C2  POPEu 130      50.788  12.103  50.438  1.00  0.00           C
ATOM   7086  O21 POPEu 130      50.448  12.793  51.638  1.00  0.00           O
ATOM   7087  C21 POPEu 130      49.688  12.103  52.458  1.00  0.00           C
ATOM   7088  O22 POPEu 130      49.378  10.933  52.348  1.00  0.00           O
ATOM   7089  C22 POPEu 130      49.208  13.073  53.539  1.00  0.00           C
ATOM   7092  C3  POPEu 130      52.158  12.673  49.958  1.00  0.00           C
ATOM   7095  O31 POPEu 130      53.188  12.293  50.899  1.00  0.00           O
ATOM   7096  C31 POPEu 130      53.198  13.053  51.989  1.00  0.00           C
ATOM   7097  O32 POPEu 130      52.968  14.253  52.039  1.00  0.00           O
ATOM   7098  C32 POPEu 130      53.438  12.153  53.209  1.00  0.00           C
ATOM   7101  C23 POPEu 130      48.128  12.493  54.479  1.00  0.00           C
ATOM   7104  C24 POPEu 130      48.658  11.593  55.589  1.00  0.00           C
ATOM   7107  C25 POPEu 130      49.278  12.323  56.789  1.00  0.00           C
ATOM   7110  C26 POPEu 130      49.498  11.353  57.949  1.00  0.00           C
ATOM   7113  C27 POPEu 130      50.158  11.953  59.199  1.00  0.00           C
ATOM   7116  C28 POPEu 130      50.348  10.933  60.339  1.00  0.00           C
ATOM   7119  C29 POPEu 130      49.038  10.543  60.999  1.00  0.00           C
ATOM   7121 0C21 POPEu 130      48.838  10.333  62.319  1.00  0.00           C
ATOM   7123 1C21 POPEu 130      49.878  10.353  63.409  1.00  0.00           C
ATOM   7126 2C21 POPEu 130      49.658   9.233  64.449  1.00  0.00           C
ATOM   7129 3C21 POPEu 130      48.498   9.513  65.409  1.00  0.00           C
ATOM   7132 4C21 POPEu 130      48.168   8.333  66.339  1.00  0.00           C
ATOM   7135 5C21 POPEu 130      47.078   8.723  67.368  1.00  0.00           C
ATOM   7138 6C21 POPEu 130      46.468   7.523  68.118  1.00  0.00           C
ATOM   7141 7C21 POPEu 130      45.338   7.983  69.049  1.00  0.00           C
ATOM   7144 8C21 POPEu 130      44.668   6.853  69.828  1.00  0.00           C
ATOM   7148  C33 POPEu 130      53.268  12.923  54.539  1.00  0.00           C
ATOM   7151  C34 POPEu 130      52.968  12.073  55.779  1.00  0.00           C
ATOM   7154  C35 POPEu 130      54.198  11.483  56.488  1.00  0.00           C
ATOM   7157  C36 POPEu 130      53.858  11.113  57.938  1.00  0.00           C
ATOM   7160  C37 POPEu 130      55.008  10.443  58.699  1.00  0.00           C
ATOM   7163  C38 POPEu 130      54.648  10.113  60.149  1.00  0.00           C
ATOM   7166  C39 POPEu 130      55.108  11.143  61.199  1.00  0.00           C
ATOM   7169 0C31 POPEu 130      54.638  10.743  62.608  1.00  0.00           C
ATOM   7172 1C31 POPEu 130      55.108  11.663  63.749  1.00  0.00           C
ATOM   7175 2C31 POPEu 130      56.618  11.593  64.049  1.00  0.00           C
ATOM   7178 3C31 POPEu 130      56.998  12.393  65.309  1.00  0.00           C
ATOM   7181 4C31 POPEu 130      58.378  12.043  65.879  1.00  0.00           C
ATOM   7184 5C31 POPEu 130      58.528  12.483  67.348  1.00  0.00           C
ATOM   7187 6C31 POPEu 130      59.828  12.073  68.029  1.00  0.00           C
ATOM   7191  NH3 POPEv 131      37.468  98.613  90.189  1.00  0.00           N
ATOM   7195  C12 POPEv 131      37.528 100.103  90.189  1.00  0.00           C
ATOM   7198  C11 POPEv 131      38.828 100.573  90.839  1.00  0.00           C
ATOM   7201  P   POPEv 131      40.588 102.423  90.788  1.00  0.00           P
ATOM   7202  O13 POPEv 131      40.888 103.663  90.049  1.00  0.00           O
ATOM   7203  O14 POPEv 131      40.598 102.653  92.239  1.00  0.00           O
ATOM   7204  O11 POPEv 131      41.688 101.303  90.489  1.00  0.00           O
ATOM   7205  O12 POPEv 131      39.238 101.803  90.257  1.00  0.00           O
ATOM   7206  C1  POPEv 131      42.188 101.173  89.158  1.00  0.00           C
ATOM   7209  C2  POPEv 131      43.078  99.893  89.018  1.00  0.00           C
ATOM   7211  O21 POPEv 131      43.758  99.913  87.738  1.00  0.00           O
ATOM   7212  C21 POPEv 131      42.988 100.093  86.679  1.00  0.00           C
ATOM   7213  O22 POPEv 131      41.808  99.813  86.589  1.00  0.00           O
ATOM   7214  C22 POPEv 131      43.768 100.813  85.589  1.00  0.00           C
ATOM   7217  C3  POPEv 131      42.328  98.553  89.349  1.00  0.00           C
ATOM   7220  O31 POPEv 131      42.238  97.623  88.249  1.00  0.00           O
ATOM   7221  C31 POPEv 131      42.818  96.423  88.379  1.00  0.00           C
ATOM   7222  O32 POPEv 131      43.548  96.073  89.288  1.00  0.00           O
ATOM   7223  C32 POPEv 131      42.348  95.533  87.217  1.00  0.00           C
ATOM   7226  C23 POPEv 131      42.908 101.963  85.019  1.00  0.00           C
ATOM   7229  C24 POPEv 131      43.498 102.633  83.769  1.00  0.00           C
ATOM   7232  C25 POPEv 131      43.748 101.623  82.659  1.00  0.00           C
ATOM   7235  C26 POPEv 131      44.028 102.253  81.299  1.00  0.00           C
ATOM   7238  C27 POPEv 131      44.468 101.173  80.299  1.00  0.00           C
ATOM   7241  C28 POPEv 131      45.108 101.703  79.007  1.00  0.00           C
ATOM   7244  C29 POPEv 131      46.338 102.523  79.299  1.00  0.00           C
ATOM   7246 0C21 POPEv 131      46.938 103.373  78.449  1.00  0.00           C
ATOM   7248 1C21 POPEv 131      46.528 103.593  77.019  1.00  0.00           C
ATOM   7251 2C21 POPEv 131      47.488 102.843  76.078  1.00  0.00           C
ATOM   7254 3C21 POPEv 131      47.518 101.323  76.299  1.00  0.00           C
ATOM   7257 4C21 POPEv 131      48.448 100.573  75.339  1.00  0.00           C
ATOM   7260 5C21 POPEv 131      47.808 100.273  73.979  1.00  0.00           C
ATOM   7263 6C21 POPEv 131      48.798  99.623  73.019  1.00  0.00           C
ATOM   7266 7C21 POPEv 131      48.178  99.223  71.678  1.00  0.00           C
ATOM   7269 8C21 POPEv 131      49.178  98.513  70.769  1.00  0.00           C
ATOM   7273  C33 POPEv 131      43.458  94.683  86.577  1.00  0.00           C
ATOM   7276  C34 POPEv 131      43.118  94.293  85.128  1.00  0.00           C
ATOM   7279  C35 POPEv 131      43.058  95.513  84.209  1.00  0.00           C
ATOM   7282  C36 POPEv 131      44.048  95.503  83.038  1.00  0.00           C
ATOM   7285  C37 POPEv 131      43.978  96.843  82.288  1.00  0.00           C
ATOM   7288  C38 POPEv 131      45.098  97.103  81.278  1.00  0.00           C
ATOM   7291  C39 POPEv 131      45.248  96.033  80.199  1.00  0.00           C
ATOM   7294 0C31 POPEv 131      46.358  96.413  79.217  1.00  0.00           C
ATOM   7297 1C31 POPEv 131      46.448  95.483  78.009  1.00  0.00           C
ATOM   7300 2C31 POPEv 131      47.598  95.863  77.068  1.00  0.00           C
ATOM   7303 3C31 POPEv 131      47.678  94.893  75.879  1.00  0.00           C
ATOM   7306 4C31 POPEv 131      48.888  95.143  74.979  1.00  0.00           C
ATOM   7309 5C31 POPEv 131      48.968  94.113  73.839  1.00  0.00           C
ATOM   7312 6C31 POPEv 131      50.198  94.303  72.938  1.00  0.00           C
ATOM   7316  NH3 POPEw 132      -4.598 106.483  88.309  1.00  0.00           N
ATOM   7320  C12 POPEw 132      -4.528 107.973  88.607  1.00  0.00           C
ATOM   7323  C11 POPEw 132      -3.968 108.803  87.428  1.00  0.00           C
ATOM   7326  P   POPEw 132      -3.568 111.373  86.828  1.00  0.00           P
ATOM   7327  O13 POPEw 132      -4.448 111.983  85.799  1.00  0.00           O
ATOM   7328  O14 POPEw 132      -3.168 112.283  87.929  1.00  0.00           O
ATOM   7329  O11 POPEw 132      -2.258 110.753  86.218  1.00  0.00           O
ATOM   7330  O12 POPEw 132      -4.338 110.173  87.519  1.00  0.00           O
ATOM   7331  C1  POPEw 132      -2.188 109.993  85.009  1.00  0.00           C
ATOM   7334  C2  POPEw 132      -0.988 110.373  84.089  1.00  0.00           C
ATOM   7336  O21 POPEw 132      -0.578 109.163  83.419  1.00  0.00           O
ATOM   7337  C21 POPEw 132      -0.138 109.313  82.169  1.00  0.00           C
ATOM   7338  O22 POPEw 132      -0.118 110.363  81.558  1.00  0.00           O
ATOM   7339  C22 POPEw 132       0.408 107.983  81.629  1.00  0.00           C
ATOM   7342  C3  POPEw 132       0.208 110.943  84.919  1.00  0.00           C
ATOM   7345  O31 POPEw 132       1.198 111.583  84.077  1.00  0.00           O
ATOM   7346  C31 POPEw 132       2.158 110.803  83.598  1.00  0.00           C
ATOM   7347  O32 POPEw 132       2.318 109.623  83.868  1.00  0.00           O
ATOM   7348  C32 POPEw 132       3.008 111.603  82.618  1.00  0.00           C
ATOM   7351  C23 POPEw 132       0.758 108.013  80.118  1.00  0.00           C
ATOM   7354  C24 POPEw 132       1.458 106.733  79.639  1.00  0.00           C
ATOM   7357  C25 POPEw 132       2.168 106.903  78.279  1.00  0.00           C
ATOM   7360  C26 POPEw 132       3.048 105.693  77.909  1.00  0.00           C
ATOM   7363  C27 POPEw 132       3.768 105.833  76.559  1.00  0.00           C
ATOM   7366  C28 POPEw 132       4.848 104.763  76.288  1.00  0.00           C
ATOM   7369  C29 POPEw 132       4.338 103.333  76.299  1.00  0.00           C
ATOM   7371 0C21 POPEw 132       4.058 102.553  75.249  1.00  0.00           C
ATOM   7373 1C21 POPEw 132       4.088 102.953  73.799  1.00  0.00           C
ATOM   7376 2C21 POPEw 132       2.938 102.273  73.038  1.00  0.00           C
ATOM   7379 3C21 POPEw 132       2.698 102.903  71.669  1.00  0.00           C
ATOM   7382 4C21 POPEw 132       1.418 102.403  70.999  1.00  0.00           C
ATOM   7385 5C21 POPEw 132       0.958 103.333  69.879  1.00  0.00           C
ATOM   7388 6C21 POPEw 132      -0.488 103.063  69.438  1.00  0.00           C
ATOM   7391 7C21 POPEw 132      -0.978 104.013  68.339  1.00  0.00           C
ATOM   7394 8C21 POPEw 132      -2.318 104.673  68.669  1.00  0.00           C
ATOM   7398  C33 POPEw 132       3.838 110.753  81.618  1.00  0.00           C
ATOM   7401  C34 POPEw 132       4.658 111.663  80.699  1.00  0.00           C
ATOM   7404  C35 POPEw 132       5.268 110.963  79.469  1.00  0.00           C
ATOM   7407  C36 POPEw 132       4.748 111.563  78.159  1.00  0.00           C
ATOM   7410  C37 POPEw 132       5.418 110.963  76.919  1.00  0.00           C
ATOM   7413  C38 POPEw 132       4.798 111.503  75.618  1.00  0.00           C
ATOM   7416  C39 POPEw 132       5.278 110.793  74.349  1.00  0.00           C
ATOM   7419 0C31 POPEw 132       4.898 109.303  74.349  1.00  0.00           C
ATOM   7422 1C31 POPEw 132       4.818 108.703  72.938  1.00  0.00           C
ATOM   7425 2C31 POPEw 132       4.068 107.363  72.938  1.00  0.00           C
ATOM   7428 3C31 POPEw 132       3.928 106.753  71.529  1.00  0.00           C
ATOM   7431 4C31 POPEw 132       5.108 105.853  71.148  1.00  0.00           C
ATOM   7434 5C31 POPEw 132       4.988 105.273  69.739  1.00  0.00           C
ATOM   7437 6C31 POPEw 132       6.078 104.243  69.419  1.00  0.00           C
ATOM   7441  NH3 POPEx 133     113.898  37.003  83.589  1.00  0.00           N
ATOM   7445  C12 POPEx 133     114.528  35.993  82.668  1.00  0.00           C
ATOM   7448  C11 POPEx 133     115.918  36.413  82.159  1.00  0.00           C
ATOM   7451  P   POPEx 133     117.198  34.203  81.529  1.00  0.00           P
ATOM   7452  O13 POPEx 133     118.588  34.393  81.049  1.00  0.00           O
ATOM   7453  O14 POPEx 133     117.048  33.863  82.949  1.00  0.00           O
ATOM   7454  O11 POPEx 133     116.488  33.073  80.669  1.00  0.00           O
ATOM   7455  O12 POPEx 133     116.378  35.503  81.169  1.00  0.00           O
ATOM   7456  C1  POPEx 133     115.068  32.963  80.749  1.00  0.00           C
ATOM   7459  C2  POPEx 133     114.548  31.863  79.788  1.00  0.00           C
ATOM   7461  O21 POPEx 133     113.198  32.223  79.428  1.00  0.00           O
ATOM   7462  C21 POPEx 133     112.528  31.543  78.508  1.00  0.00           C
ATOM   7463  O22 POPEx 133     111.328  31.313  78.569  1.00  0.00           O
ATOM   7464  C22 POPEx 133     113.398  31.263  77.269  1.00  0.00           C
ATOM   7467  C3  POPEx 133     114.608  30.453  80.449  1.00  0.00           C
ATOM   7470  O31 POPEx 133     114.078  29.423  79.589  1.00  0.00           O
ATOM   7471  C31 POPEx 133     114.898  28.413  79.299  1.00  0.00           C
ATOM   7472  O32 POPEx 133     116.068  28.323  79.659  1.00  0.00           O
ATOM   7473  C32 POPEx 133     114.178  27.443  78.368  1.00  0.00           C
ATOM   7476  C23 POPEx 133     112.538  30.873  76.058  1.00  0.00           C
ATOM   7479  C24 POPEx 133     113.348  30.583  74.789  1.00  0.00           C
ATOM   7482  C25 POPEx 133     112.398  30.463  73.598  1.00  0.00           C
ATOM   7485  C26 POPEx 133     113.068  30.023  72.299  1.00  0.00           C
ATOM   7488  C27 POPEx 133     112.018  29.803  71.199  1.00  0.00           C
ATOM   7491  C28 POPEx 133     112.588  29.323  69.848  1.00  0.00           C
ATOM   7494  C29 POPEx 133     113.258  27.983  69.968  1.00  0.00           C
ATOM   7496 0C21 POPEx 133     112.848  26.823  69.419  1.00  0.00           C
ATOM   7498 1C21 POPEx 133     111.638  26.623  68.539  1.00  0.00           C
ATOM   7501 2C21 POPEx 133     111.838  25.483  67.529  1.00  0.00           C
ATOM   7504 3C21 POPEx 133     110.518  25.033  66.888  1.00  0.00           C
ATOM   7507 4C21 POPEx 133     110.688  23.883  65.889  1.00  0.00           C
ATOM   7510 5C21 POPEx 133     110.878  24.353  64.438  1.00  0.00           C
ATOM   7513 6C21 POPEx 133     109.568  24.823  63.799  1.00  0.00           C
ATOM   7516 7C21 POPEx 133     109.758  25.363  62.379  1.00  0.00           C
ATOM   7519 8C21 POPEx 133     108.468  25.903  61.759  1.00  0.00           C
ATOM   7523  C33 POPEx 133     114.998  27.153  77.098  1.00  0.00           C
ATOM   7526  C34 POPEx 133     114.418  26.013  76.258  1.00  0.00           C
ATOM   7529  C35 POPEx 133     115.398  25.593  75.159  1.00  0.00           C
ATOM   7532  C36 POPEx 133     114.898  24.453  74.279  1.00  0.00           C
ATOM   7535  C37 POPEx 133     116.048  23.563  73.779  1.00  0.00           C
ATOM   7538  C38 POPEx 133     115.578  22.473  72.799  1.00  0.00           C
ATOM   7541  C39 POPEx 133     116.658  21.433  72.499  1.00  0.00           C
ATOM   7544 0C31 POPEx 133     117.708  21.893  71.479  1.00  0.00           C
ATOM   7547 1C31 POPEx 133     118.828  20.853  71.309  1.00  0.00           C
ATOM   7550 2C31 POPEx 133     119.788  21.163  70.139  1.00  0.00           C
ATOM   7553 3C31 POPEx 133     119.378  20.433  68.858  1.00  0.00           C
ATOM   7556 4C31 POPEx 133     120.228  20.803  67.629  1.00  0.00           C
ATOM   7559 5C31 POPEx 133     120.218  19.703  66.569  1.00  0.00           C
ATOM   7562 6C31 POPEx 133     120.908  20.073  65.258  1.00  0.00           C
ATOM   7566  NH3 POPEy 134      87.018  68.143  87.799  1.00  0.00           N
ATOM   7570  C12 POPEy 134      87.798  69.153  88.589  1.00  0.00           C
ATOM   7573  C11 POPEy 134      86.908  69.783  89.648  1.00  0.00           C
ATOM   7576  P   POPEy 134      84.658  70.893  89.997  1.00  0.00           P
ATOM   7577  O13 POPEy 134      84.458  70.013  91.169  1.00  0.00           O
ATOM   7578  O14 POPEy 134      85.118  72.283  90.178  1.00  0.00           O
ATOM   7579  O11 POPEy 134      83.368  70.883  89.077  1.00  0.00           O
ATOM   7580  O12 POPEy 134      85.698  70.203  89.029  1.00  0.00           O
ATOM   7581  C1  POPEy 134      82.428  69.803  89.179  1.00  0.00           C
ATOM   7584  C2  POPEy 134      81.318  69.893  88.089  1.00  0.00           C
ATOM   7586  O21 POPEy 134      81.968  69.903  86.809  1.00  0.00           O
ATOM   7587  C21 POPEy 134      81.258  69.633  85.739  1.00  0.00           C
ATOM   7588  O22 POPEy 134      80.098  69.263  85.688  1.00  0.00           O
ATOM   7589  C22 POPEy 134      82.158  69.873  84.529  1.00  0.00           C
ATOM   7592  C3  POPEy 134      80.528  71.213  88.327  1.00  0.00           C
ATOM   7595  O31 POPEy 134      79.328  71.313  87.538  1.00  0.00           O
ATOM   7596  C31 POPEy 134      79.128  72.483  86.968  1.00  0.00           C
ATOM   7597  O32 POPEy 134      79.808  73.493  87.118  1.00  0.00           O
ATOM   7598  C32 POPEy 134      77.918  72.393  86.019  1.00  0.00           C
ATOM   7601  C23 POPEy 134      81.428  70.353  83.269  1.00  0.00           C
ATOM   7604  C24 POPEy 134      82.388  71.053  82.299  1.00  0.00           C
ATOM   7607  C25 POPEy 134      83.448  70.113  81.699  1.00  0.00           C
ATOM   7610  C26 POPEy 134      83.398  70.173  80.168  1.00  0.00           C
ATOM   7613  C27 POPEy 134      84.408  69.243  79.479  1.00  0.00           C
ATOM   7616  C28 POPEy 134      84.428  69.523  77.967  1.00  0.00           C
ATOM   7619  C29 POPEy 134      85.318  68.583  77.208  1.00  0.00           C
ATOM   7621 0C21 POPEy 134      85.328  68.473  75.868  1.00  0.00           C
ATOM   7623 1C21 POPEy 134      84.468  69.273  74.919  1.00  0.00           C
ATOM   7626 2C21 POPEy 134      85.258  70.343  74.148  1.00  0.00           C
ATOM   7629 3C21 POPEy 134      86.288  69.733  73.188  1.00  0.00           C
ATOM   7632 4C21 POPEy 134      86.908  70.743  72.219  1.00  0.00           C
ATOM   7635 5C21 POPEy 134      87.598  70.013  71.059  1.00  0.00           C
ATOM   7638 6C21 POPEy 134      88.248  70.923  70.019  1.00  0.00           C
ATOM   7641 7C21 POPEy 134      88.718  70.123  68.799  1.00  0.00           C
ATOM   7644 8C21 POPEy 134      89.348  70.973  67.709  1.00  0.00           C
ATOM   7648  C33 POPEy 134      77.998  73.423  84.869  1.00  0.00           C
ATOM   7651  C34 POPEy 134      77.058  73.133  83.689  1.00  0.00           C
ATOM   7654  C35 POPEy 134      77.358  74.033  82.468  1.00  0.00           C
ATOM   7657  C36 POPEy 134      76.408  73.763  81.278  1.00  0.00           C
ATOM   7660  C37 POPEy 134      76.868  74.413  79.959  1.00  0.00           C
ATOM   7663  C38 POPEy 134      75.938  74.103  78.769  1.00  0.00           C
ATOM   7666  C39 POPEy 134      76.508  74.563  77.419  1.00  0.00           C
ATOM   7669 0C31 POPEy 134      75.468  75.213  76.489  1.00  0.00           C
ATOM   7672 1C31 POPEy 134      76.128  75.983  75.349  1.00  0.00           C
ATOM   7675 2C31 POPEy 134      75.158  76.873  74.549  1.00  0.00           C
ATOM   7678 3C31 POPEy 134      75.908  77.743  73.519  1.00  0.00           C
ATOM   7681 4C31 POPEy 134      74.998  78.693  72.729  1.00  0.00           C
ATOM   7684 5C31 POPEy 134      75.798  79.623  71.818  1.00  0.00           C
ATOM   7687 6C31 POPEy 134      74.958  80.313  70.739  1.00  0.00           C
ATOM   7691  NH3 POPEz 135      20.638  49.633  88.029  1.00  0.00           N
ATOM   7695  C12 POPEz 135      21.238  50.063  86.709  1.00  0.00           C
ATOM   7698  C11 POPEz 135      22.228  51.233  86.879  1.00  0.00           C
ATOM   7701  P   POPEz 135      24.788  51.753  86.959  1.00  0.00           P
ATOM   7702  O13 POPEz 135      24.738  52.943  87.839  1.00  0.00           O
ATOM   7703  O14 POPEz 135      25.998  50.913  87.029  1.00  0.00           O
ATOM   7704  O11 POPEz 135      24.598  52.273  85.479  1.00  0.00           O
ATOM   7705  O12 POPEz 135      23.538  50.793  87.229  1.00  0.00           O
ATOM   7706  C1  POPEz 135      25.828  52.613  84.828  1.00  0.00           C
ATOM   7709  C2  POPEz 135      25.658  53.743  83.788  1.00  0.00           C
ATOM   7711  O21 POPEz 135      25.108  53.293  82.528  1.00  0.00           O
ATOM   7712  C21 POPEz 135      25.908  52.573  81.758  1.00  0.00           C
ATOM   7713  O22 POPEz 135      26.908  51.973  82.108  1.00  0.00           O
ATOM   7714  C22 POPEz 135      25.378  52.683  80.327  1.00  0.00           C
ATOM   7717  C3  POPEz 135      27.008  54.513  83.648  1.00  0.00           C
ATOM   7720  O31 POPEz 135      27.068  55.233  82.398  1.00  0.00           O
ATOM   7721  C31 POPEz 135      28.078  56.063  82.309  1.00  0.00           C
ATOM   7722  O32 POPEz 135      28.818  56.403  83.229  1.00  0.00           O
ATOM   7723  C32 POPEz 135      28.208  56.523  80.879  1.00  0.00           C
ATOM   7726  C23 POPEz 135      26.368  52.173  79.269  1.00  0.00           C
ATOM   7729  C24 POPEz 135      25.718  51.983  77.889  1.00  0.00           C
ATOM   7732  C25 POPEz 135      25.208  53.283  77.249  1.00  0.00           C
ATOM   7735  C26 POPEz 135      24.218  53.043  76.098  1.00  0.00           C
ATOM   7738  C27 POPEz 135      24.848  52.603  74.779  1.00  0.00           C
ATOM   7741  C28 POPEz 135      23.778  52.213  73.729  1.00  0.00           C
ATOM   7744  C29 POPEz 135      24.198  52.313  72.289  1.00  0.00           C
ATOM   7746 0C21 POPEz 135      25.448  52.503  71.839  1.00  0.00           C
ATOM   7748 1C21 POPEz 135      25.818  52.713  70.389  1.00  0.00           C
ATOM   7751 2C21 POPEz 135      26.818  51.673  69.848  1.00  0.00           C
ATOM   7754 3C21 POPEz 135      26.308  50.223  69.889  1.00  0.00           C
ATOM   7757 4C21 POPEz 135      27.058  49.313  68.919  1.00  0.00           C
ATOM   7760 5C21 POPEz 135      26.668  47.833  69.049  1.00  0.00           C
ATOM   7763 6C21 POPEz 135      27.448  47.083  70.139  1.00  0.00           C
ATOM   7766 7C21 POPEz 135      27.778  45.643  69.708  1.00  0.00           C
ATOM   7769 8C21 POPEz 135      28.238  44.743  70.868  1.00  0.00           C
ATOM   7773  C33 POPEz 135      29.618  56.273  80.308  1.00  0.00           C
ATOM   7776  C34 POPEz 135      29.648  56.563  78.809  1.00  0.00           C
ATOM   7779  C35 POPEz 135      31.058  56.423  78.219  1.00  0.00           C
ATOM   7782  C36 POPEz 135      31.148  57.063  76.829  1.00  0.00           C
ATOM   7785  C37 POPEz 135      32.608  57.283  76.398  1.00  0.00           C
ATOM   7788  C38 POPEz 135      32.738  58.123  75.118  1.00  0.00           C
ATOM   7791  C39 POPEz 135      32.328  57.363  73.858  1.00  0.00           C
ATOM   7794 0C31 POPEz 135      32.008  58.333  72.718  1.00  0.00           C
ATOM   7797 1C31 POPEz 135      31.548  57.623  71.428  1.00  0.00           C
ATOM   7800 2C31 POPEz 135      31.278  58.603  70.279  1.00  0.00           C
ATOM   7803 3C31 POPEz 135      30.198  59.653  70.579  1.00  0.00           C
ATOM   7806 4C31 POPEz 135      30.068  60.693  69.469  1.00  0.00           C
ATOM   7809 5C31 POPEz 135      29.018  61.773  69.779  1.00  0.00           C
ATOM   7812 6C31 POPEz 135      29.028  62.933  68.779  1.00  0.00           C
ATOM   7816  NH3 POPE0 136      29.198 104.173  47.929  1.00  0.00           N
ATOM   7820  C12 POPE0 136      29.408 103.693  46.519  1.00  0.00           C
ATOM   7823  C11 POPE0 136      28.498 102.483  46.179  1.00  0.00           C
ATOM   7826  P   POPE0 136      26.058 103.163  46.898  1.00  0.00           P
ATOM   7827  O13 POPE0 136      26.498 104.303  47.729  1.00  0.00           O
ATOM   7828  O14 POPE0 136      24.808 103.173  46.089  1.00  0.00           O
ATOM   7829  O11 POPE0 136      26.168 101.803  47.689  1.00  0.00           O
ATOM   7830  O12 POPE0 136      27.178 102.873  45.819  1.00  0.00           O
ATOM   7831  C1  POPE0 136      25.788 101.683  49.068  1.00  0.00           C
ATOM   7834  C2  POPE0 136      24.298 101.233  49.208  1.00  0.00           C
ATOM   7836  O21 POPE0 136      23.698 101.473  50.499  1.00  0.00           O
ATOM   7837  C21 POPE0 136      24.348 101.263  51.659  1.00  0.00           C
ATOM   7838  O22 POPE0 136      25.488 100.843  51.769  1.00  0.00           O
ATOM   7839  C22 POPE0 136      23.438 101.653  52.829  1.00  0.00           C
ATOM   7842  C3  POPE0 136      24.108  99.763  48.708  1.00  0.00           C
ATOM   7845  O31 POPE0 136      24.778  98.823  49.569  1.00  0.00           O
ATOM   7846  C31 POPE0 136      24.008  98.173  50.438  1.00  0.00           C
ATOM   7847  O32 POPE0 136      22.788  98.113  50.419  1.00  0.00           O
ATOM   7848  C32 POPE0 136      24.908  97.583  51.529  1.00  0.00           C
ATOM   7851  C23 POPE0 136      24.148 102.263  54.069  1.00  0.00           C
ATOM   7854  C24 POPE0 136      23.168 102.473  55.249  1.00  0.00           C
ATOM   7857  C25 POPE0 136      23.748 103.373  56.358  1.00  0.00           C
ATOM   7860  C26 POPE0 136      22.858 103.603  57.589  1.00  0.00           C
ATOM   7863  C27 POPE0 136      23.498 104.623  58.559  1.00  0.00           C
ATOM   7866  C28 POPE0 136      22.618 105.013  59.769  1.00  0.00           C
ATOM   7869  C29 POPE0 136      23.238 106.163  60.539  1.00  0.00           C
ATOM   7871 0C21 POPE0 136      23.268 106.333  61.879  1.00  0.00           C
ATOM   7873 1C21 POPE0 136      22.638 105.433  62.919  1.00  0.00           C
ATOM   7876 2C21 POPE0 136      23.648 104.593  63.718  1.00  0.00           C
ATOM   7879 3C21 POPE0 136      24.578 105.393  64.648  1.00  0.00           C
ATOM   7882 4C21 POPE0 136      25.328 104.493  65.638  1.00  0.00           C
ATOM   7885 5C21 POPE0 136      26.748 104.963  65.969  1.00  0.00           C
ATOM   7888 6C21 POPE0 136      26.838 106.193  66.888  1.00  0.00           C
ATOM   7891 7C21 POPE0 136      28.288 106.663  67.059  1.00  0.00           C
ATOM   7894 8C21 POPE0 136      28.438 107.893  67.959  1.00  0.00           C
ATOM   7898  C33 POPE0 136      24.348  97.743  52.958  1.00  0.00           C
ATOM   7901  C34 POPE0 136      25.478  97.823  53.998  1.00  0.00           C
ATOM   7904  C35 POPE0 136      25.048  97.433  55.419  1.00  0.00           C
ATOM   7907  C36 POPE0 136      23.948  98.323  56.019  1.00  0.00           C
ATOM   7910  C37 POPE0 136      23.228  97.643  57.179  1.00  0.00           C
ATOM   7913  C38 POPE0 136      23.958  97.683  58.528  1.00  0.00           C
ATOM   7916  C39 POPE0 136      23.608  98.943  59.339  1.00  0.00           C
ATOM   7919 0C31 POPE0 136      24.088  98.873  60.779  1.00  0.00           C
ATOM   7922 1C31 POPE0 136      23.498  99.983  61.659  1.00  0.00           C
ATOM   7925 2C31 POPE0 136      23.828  99.753  63.129  1.00  0.00           C
ATOM   7928 3C31 POPE0 136      23.288 100.833  64.069  1.00  0.00           C
ATOM   7931 4C31 POPE0 136      23.688 100.543  65.519  1.00  0.00           C
ATOM   7934 5C31 POPE0 136      22.818 101.253  66.559  1.00  0.00           C
ATOM   7937 6C31 POPE0 136      23.098 100.733  67.969  1.00  0.00           C
ATOM   7941  NH3 POPE1 137      21.728  84.753  49.279  1.00  0.00           N
ATOM   7945  C12 POPE1 137      20.328  84.403  48.839  1.00  0.00           C
ATOM   7948  C11 POPE1 137      20.128  82.893  48.808  1.00  0.00           C
ATOM   7951  P   POPE1 137      17.448  82.593  48.609  1.00  0.00           P
ATOM   7952  O13 POPE1 137      16.878  83.923  48.339  1.00  0.00           O
ATOM   7953  O14 POPE1 137      16.758  81.403  48.039  1.00  0.00           O
ATOM   7954  O11 POPE1 137      17.528  82.363  50.178  1.00  0.00           O
ATOM   7955  O12 POPE1 137      18.948  82.533  48.129  1.00  0.00           O
ATOM   7956  C1  POPE1 137      17.828  81.053  50.699  1.00  0.00           C
ATOM   7959  C2  POPE1 137      16.558  80.293  51.238  1.00  0.00           C
ATOM   7961  O21 POPE1 137      16.658  80.073  52.659  1.00  0.00           O
ATOM   7962  C21 POPE1 137      15.558  79.513  53.179  1.00  0.00           C
ATOM   7963  O22 POPE1 137      14.458  79.543  52.659  1.00  0.00           O
ATOM   7964  C22 POPE1 137      15.898  78.913  54.559  1.00  0.00           C
ATOM   7967  C3  POPE1 137      16.368  78.933  50.489  1.00  0.00           C
ATOM   7970  O31 POPE1 137      17.338  77.973  50.969  1.00  0.00           O
ATOM   7971  C31 POPE1 137      17.958  77.253  50.028  1.00  0.00           C
ATOM   7972  O32 POPE1 137      17.818  77.413  48.829  1.00  0.00           O
ATOM   7973  C32 POPE1 137      18.888  76.213  50.648  1.00  0.00           C
ATOM   7976  C23 POPE1 137      14.948  77.773  55.028  1.00  0.00           C
ATOM   7979  C24 POPE1 137      13.508  78.213  55.349  1.00  0.00           C
ATOM   7982  C25 POPE1 137      12.578  77.013  55.649  1.00  0.00           C
ATOM   7985  C26 POPE1 137      12.278  76.703  57.118  1.00  0.00           C
ATOM   7988  C27 POPE1 137      11.578  77.843  57.849  1.00  0.00           C
ATOM   7991  C28 POPE1 137      11.248  77.513  59.319  1.00  0.00           C
ATOM   7994  C29 POPE1 137      11.008  78.773  60.108  1.00  0.00           C
ATOM   7996 0C21 POPE1 137      11.758  79.263  61.109  1.00  0.00           C
ATOM   7998 1C21 POPE1 137      12.978  78.623  61.729  1.00  0.00           C
ATOM   8001 2C21 POPE1 137      12.908  78.673  63.269  1.00  0.00           C
ATOM   8004 3C21 POPE1 137      11.558  78.233  63.848  1.00  0.00           C
ATOM   8007 4C21 POPE1 137      11.568  78.033  65.368  1.00  0.00           C
ATOM   8010 5C21 POPE1 137      11.498  76.553  65.749  1.00  0.00           C
ATOM   8013 6C21 POPE1 137      12.748  75.773  65.349  1.00  0.00           C
ATOM   8016 7C21 POPE1 137      12.638  74.263  65.559  1.00  0.00           C
ATOM   8019 8C21 POPE1 137      12.268  73.833  66.979  1.00  0.00           C
ATOM   8023  C33 POPE1 137      18.188  74.883  51.008  1.00  0.00           C
ATOM   8026  C34 POPE1 137      18.118  74.613  52.519  1.00  0.00           C
ATOM   8029  C35 POPE1 137      19.418  74.083  53.139  1.00  0.00           C
ATOM   8032  C36 POPE1 137      19.188  73.493  54.539  1.00  0.00           C
ATOM   8035  C37 POPE1 137      20.468  72.863  55.108  1.00  0.00           C
ATOM   8038  C38 POPE1 137      20.278  72.163  56.469  1.00  0.00           C
ATOM   8041  C39 POPE1 137      21.628  71.663  57.008  1.00  0.00           C
ATOM   8044 0C31 POPE1 137      21.588  71.093  58.429  1.00  0.00           C
ATOM   8047 1C31 POPE1 137      23.018  70.793  58.909  1.00  0.00           C
ATOM   8050 2C31 POPE1 137      23.118  70.073  60.259  1.00  0.00           C
ATOM   8053 3C31 POPE1 137      22.668  70.893  61.469  1.00  0.00           C
ATOM   8056 4C31 POPE1 137      21.248  70.523  61.929  1.00  0.00           C
ATOM   8059 5C31 POPE1 137      20.978  70.973  63.359  1.00  0.00           C
ATOM   8062 6C31 POPE1 137      19.658  70.443  63.909  1.00  0.00           C
ATOM   8066  NH3 POPE2 138      27.768  48.973  86.299  1.00  0.00           N
ATOM   8070  C12 POPE2 138      29.078  49.693  86.159  1.00  0.00           C
ATOM   8073  C11 POPE2 138      28.908  51.183  86.449  1.00  0.00           C
ATOM   8076  P   POPE2 138      30.208  53.423  86.318  1.00  0.00           P
ATOM   8077  O13 POPE2 138      28.828  53.963  86.387  1.00  0.00           O
ATOM   8078  O14 POPE2 138      31.188  53.993  87.269  1.00  0.00           O
ATOM   8079  O11 POPE2 138      30.808  53.633  84.879  1.00  0.00           O
ATOM   8080  O12 POPE2 138      30.168  51.843  86.449  1.00  0.00           O
ATOM   8081  C1  POPE2 138      30.448  52.783  83.778  1.00  0.00           C
ATOM   8084  C2  POPE2 138      31.688  52.133  83.109  1.00  0.00           C
ATOM   8086  O21 POPE2 138      31.348  51.603  81.828  1.00  0.00           O
ATOM   8087  C21 POPE2 138      30.548  50.543  81.749  1.00  0.00           C
ATOM   8088  O22 POPE2 138      29.858  50.063  82.628  1.00  0.00           O
ATOM   8089  C22 POPE2 138      30.548  50.083  80.289  1.00  0.00           C
ATOM   8092  C3  POPE2 138      32.458  51.083  83.949  1.00  0.00           C
ATOM   8095  O31 POPE2 138      33.618  50.653  83.188  1.00  0.00           O
ATOM   8096  C31 POPE2 138      34.418  49.833  83.887  1.00  0.00           C
ATOM   8097  O32 POPE2 138      34.148  49.403  84.997  1.00  0.00           O
ATOM   8098  C32 POPE2 138      35.688  49.513  83.078  1.00  0.00           C
ATOM   8101  C23 POPE2 138      31.528  48.933  79.979  1.00  0.00           C
ATOM   8104  C24 POPE2 138      31.678  48.783  78.458  1.00  0.00           C
ATOM   8107  C25 POPE2 138      32.348  47.473  78.019  1.00  0.00           C
ATOM   8110  C26 POPE2 138      33.038  47.623  76.659  1.00  0.00           C
ATOM   8113  C27 POPE2 138      33.328  46.283  75.979  1.00  0.00           C
ATOM   8116  C28 POPE2 138      32.118  45.763  75.159  1.00  0.00           C
ATOM   8119  C29 POPE2 138      32.028  46.463  73.819  1.00  0.00           C
ATOM   8121 0C21 POPE2 138      32.018  45.843  72.629  1.00  0.00           C
ATOM   8123 1C21 POPE2 138      32.058  44.343  72.468  1.00  0.00           C
ATOM   8126 2C21 POPE2 138      32.038  43.873  70.999  1.00  0.00           C
ATOM   8129 3C21 POPE2 138      31.948  42.343  70.929  1.00  0.00           C
ATOM   8132 4C21 POPE2 138      31.798  41.833  69.489  1.00  0.00           C
ATOM   8135 5C21 POPE2 138      32.038  40.323  69.388  1.00  0.00           C
ATOM   8138 6C21 POPE2 138      30.968  39.473  70.069  1.00  0.00           C
ATOM   8141 7C21 POPE2 138      30.398  38.373  69.169  1.00  0.00           C
ATOM   8144 8C21 POPE2 138      29.588  37.303  69.919  1.00  0.00           C
ATOM   8148  C33 POPE2 138      35.508  48.673  81.788  1.00  0.00           C
ATOM   8151  C34 POPE2 138      36.398  49.163  80.629  1.00  0.00           C
ATOM   8154  C35 POPE2 138      37.918  49.073  80.868  1.00  0.00           C
ATOM   8157  C36 POPE2 138      38.728  49.763  79.758  1.00  0.00           C
ATOM   8160  C37 POPE2 138      40.168  50.153  80.159  1.00  0.00           C
ATOM   8163  C38 POPE2 138      41.018  50.593  78.949  1.00  0.00           C
ATOM   8166  C39 POPE2 138      41.468  49.453  78.019  1.00  0.00           C
ATOM   8169 0C31 POPE2 138      42.248  49.933  76.779  1.00  0.00           C
ATOM   8172 1C31 POPE2 138      42.588  48.773  75.818  1.00  0.00           C
ATOM   8175 2C31 POPE2 138      43.678  49.103  74.789  1.00  0.00           C
ATOM   8178 3C31 POPE2 138      43.208  50.013  73.639  1.00  0.00           C
ATOM   8181 4C31 POPE2 138      44.348  50.323  72.648  1.00  0.00           C
ATOM   8184 5C31 POPE2 138      43.868  51.083  71.398  1.00  0.00           C
ATOM   8187 6C31 POPE2 138      44.978  51.333  70.379  1.00  0.00           C
ATOM   8191  NH3 POPE3 139      81.678  91.753  89.939  1.00  0.00           N
ATOM   8195  C12 POPE3 139      80.548  92.693  90.219  1.00  0.00           C
ATOM   8198  C11 POPE3 139      80.228  92.903  91.709  1.00  0.00           C
ATOM   8201  P   POPE3 139      78.028  94.223  91.238  1.00  0.00           P
ATOM   8202  O13 POPE3 139      77.338  92.913  91.378  1.00  0.00           O
ATOM   8203  O14 POPE3 139      77.268  95.393  91.717  1.00  0.00           O
ATOM   8204  O11 POPE3 139      78.398  94.433  89.708  1.00  0.00           O
ATOM   8205  O12 POPE3 139      79.458  94.103  91.898  1.00  0.00           O
ATOM   8206  C1  POPE3 139      77.938  95.563  88.949  1.00  0.00           C
ATOM   8209  C2  POPE3 139      77.638  95.073  87.519  1.00  0.00           C
ATOM   8211  O21 POPE3 139      77.278  96.173  86.647  1.00  0.00           O
ATOM   8212  C21 POPE3 139      78.318  96.843  86.159  1.00  0.00           C
ATOM   8213  O22 POPE3 139      79.488  96.513  86.278  1.00  0.00           O
ATOM   8214  C22 POPE3 139      77.838  98.103  85.429  1.00  0.00           C
ATOM   8217  C3  POPE3 139      76.498  94.013  87.598  1.00  0.00           C
ATOM   8220  O31 POPE3 139      75.948  93.623  86.329  1.00  0.00           O
ATOM   8221  C31 POPE3 139      76.728  92.913  85.538  1.00  0.00           C
ATOM   8222  O32 POPE3 139      77.898  92.613  85.749  1.00  0.00           O
ATOM   8223  C32 POPE3 139      75.928  92.503  84.319  1.00  0.00           C
ATOM   8226  C23 POPE3 139      78.858  99.273  85.519  1.00  0.00           C
ATOM   8229  C24 POPE3 139      78.168 100.643  85.648  1.00  0.00           C
ATOM   8232  C25 POPE3 139      79.058 101.883  85.389  1.00  0.00           C
ATOM   8235  C26 POPE3 139      79.508 102.043  83.928  1.00  0.00           C
ATOM   8238  C27 POPE3 139      80.528 103.143  83.607  1.00  0.00           C
ATOM   8241  C28 POPE3 139      80.858 103.173  82.089  1.00  0.00           C
ATOM   8244  C29 POPE3 139      79.658 103.653  81.309  1.00  0.00           C
ATOM   8246 0C21 POPE3 139      79.328 103.473  80.009  1.00  0.00           C
ATOM   8248 1C21 POPE3 139      80.048 102.733  78.919  1.00  0.00           C
ATOM   8251 2C21 POPE3 139      79.058 102.133  77.897  1.00  0.00           C
ATOM   8254 3C21 POPE3 139      79.658 101.843  76.507  1.00  0.00           C
ATOM   8257 4C21 POPE3 139      78.588 101.353  75.519  1.00  0.00           C
ATOM   8260 5C21 POPE3 139      79.138 100.843  74.178  1.00  0.00           C
ATOM   8263 6C21 POPE3 139      78.138  99.913  73.469  1.00  0.00           C
ATOM   8266 7C21 POPE3 139      78.578  99.503  72.059  1.00  0.00           C
ATOM   8269 8C21 POPE3 139      77.718  98.403  71.439  1.00  0.00           C
ATOM   8273  C33 POPE3 139      76.588  92.813  82.949  1.00  0.00           C
ATOM   8276  C34 POPE3 139      75.608  92.473  81.819  1.00  0.00           C
ATOM   8279  C35 POPE3 139      76.168  92.663  80.389  1.00  0.00           C
ATOM   8282  C36 POPE3 139      75.608  91.613  79.428  1.00  0.00           C
ATOM   8285  C37 POPE3 139      76.098  91.793  77.989  1.00  0.00           C
ATOM   8288  C38 POPE3 139      75.748  90.623  77.059  1.00  0.00           C
ATOM   8291  C39 POPE3 139      76.578  89.353  77.308  1.00  0.00           C
ATOM   8294 0C31 POPE3 139      76.618  88.423  76.089  1.00  0.00           C
ATOM   8297 1C31 POPE3 139      77.318  87.083  76.358  1.00  0.00           C
ATOM   8300 2C31 POPE3 139      77.588  86.293  75.069  1.00  0.00           C
ATOM   8303 3C31 POPE3 139      78.178  84.903  75.349  1.00  0.00           C
ATOM   8306 4C31 POPE3 139      78.668  84.173  74.079  1.00  0.00           C
ATOM   8309 5C31 POPE3 139      78.948  82.683  74.339  1.00  0.00           C
ATOM   8312 6C31 POPE3 139      79.848  82.043  73.279  1.00  0.00           C
ATOM   8316  NH3 POPE4 140     102.228 110.233  89.099  1.00  0.00           N
ATOM   8320  C12 POPE4 140     103.308 111.273  89.109  1.00  0.00           C
ATOM   8323  C11 POPE4 140     104.568 110.763  89.828  1.00  0.00           C
ATOM   8326  P   POPE4 140     106.398 108.923  89.368  1.00  0.00           P
ATOM   8327  O13 POPE4 140     106.568 107.563  89.898  1.00  0.00           O
ATOM   8328  O14 POPE4 140     107.358 109.943  89.869  1.00  0.00           O
ATOM   8329  O11 POPE4 140     106.588 108.753  87.819  1.00  0.00           O
ATOM   8330  O12 POPE4 140     104.888 109.433  89.438  1.00  0.00           O
ATOM   8331  C1  POPE4 140     105.718 107.853  87.108  1.00  0.00           C
ATOM   8334  C2  POPE4 140     104.698 108.613  86.218  1.00  0.00           C
ATOM   8336  O21 POPE4 140     104.598 107.893  84.979  1.00  0.00           O
ATOM   8337  C21 POPE4 140     103.408 107.753  84.438  1.00  0.00           C
ATOM   8338  O22 POPE4 140     102.348 108.093  84.939  1.00  0.00           O
ATOM   8339  C22 POPE4 140     103.548 107.013  83.099  1.00  0.00           C
ATOM   8342  C3  POPE4 140     105.238 110.053  85.958  1.00  0.00           C
ATOM   8345  O31 POPE4 140     104.468 110.753  84.968  1.00  0.00           O
ATOM   8346  C31 POPE4 140     104.938 111.963  84.708  1.00  0.00           C
ATOM   8347  O32 POPE4 140     105.918 112.493  85.229  1.00  0.00           O
ATOM   8348  C32 POPE4 140     104.078 112.593  83.619  1.00  0.00           C
ATOM   8351  C23 POPE4 140     103.528 107.963  81.879  1.00  0.00           C
ATOM   8354  C24 POPE4 140     103.648 107.223  80.538  1.00  0.00           C
ATOM   8357  C25 POPE4 140     103.508 108.173  79.339  1.00  0.00           C
ATOM   8360  C26 POPE4 140     103.348 107.453  77.989  1.00  0.00           C
ATOM   8363  C27 POPE4 140     103.198 108.443  76.818  1.00  0.00           C
ATOM   8366  C28 POPE4 140     103.068 107.743  75.438  1.00  0.00           C
ATOM   8369  C29 POPE4 140     104.368 107.123  74.979  1.00  0.00           C
ATOM   8371 0C21 POPE4 140     104.858 107.113  73.718  1.00  0.00           C
ATOM   8373 1C21 POPE4 140     104.198 107.703  72.499  1.00  0.00           C
ATOM   8376 2C21 POPE4 140     103.418 106.643  71.688  1.00  0.00           C
ATOM   8379 3C21 POPE4 140     104.318 105.793  70.779  1.00  0.00           C
ATOM   8382 4C21 POPE4 140     103.588 104.593  70.159  1.00  0.00           C
ATOM   8385 5C21 POPE4 140     103.418 103.433  71.148  1.00  0.00           C
ATOM   8388 6C21 POPE4 140     102.708 102.213  70.538  1.00  0.00           C
ATOM   8391 7C21 POPE4 140     102.418 101.163  71.608  1.00  0.00           C
ATOM   8394 8C21 POPE4 140     101.478 100.033  71.179  1.00  0.00           C
ATOM   8398  C33 POPE4 140     104.378 112.073  82.199  1.00  0.00           C
ATOM   8401  C34 POPE4 140     103.148 112.233  81.299  1.00  0.00           C
ATOM   8404  C35 POPE4 140     103.448 112.023  79.819  1.00  0.00           C
ATOM   8407  C36 POPE4 140     102.258 112.353  78.919  1.00  0.00           C
ATOM   8410  C37 POPE4 140     102.648 112.403  77.438  1.00  0.00           C
ATOM   8413  C38 POPE4 140     101.528 112.973  76.559  1.00  0.00           C
ATOM   8416  C39 POPE4 140     101.778 112.793  75.059  1.00  0.00           C
ATOM   8419 0C31 POPE4 140     101.468 111.363  74.578  1.00  0.00           C
ATOM   8422 1C31 POPE4 140     101.828 111.083  73.118  1.00  0.00           C
ATOM   8425 2C31 POPE4 140     101.168 111.993  72.059  1.00  0.00           C
ATOM   8428 3C31 POPE4 140      99.768 111.543  71.589  1.00  0.00           C
ATOM   8431 4C31 POPE4 140      98.648 111.683  72.639  1.00  0.00           C
ATOM   8434 5C31 POPE4 140      97.248 111.503  72.029  1.00  0.00           C
ATOM   8437 6C31 POPE4 140      96.108 111.713  73.038  1.00  0.00           C
ATOM   8441  NH3 POPE5 141      24.018  55.763  87.538  1.00  0.00           N
ATOM   8445  C12 POPE5 141      22.728  55.343  88.178  1.00  0.00           C
ATOM   8448  C11 POPE5 141      21.708  54.783  87.188  1.00  0.00           C
ATOM   8451  P   POPE5 141      19.428  53.493  87.568  1.00  0.00           P
ATOM   8452  O13 POPE5 141      19.158  52.183  88.218  1.00  0.00           O
ATOM   8453  O14 POPE5 141      18.618  54.683  87.919  1.00  0.00           O
ATOM   8454  O11 POPE5 141      19.398  53.273  85.998  1.00  0.00           O
ATOM   8455  O12 POPE5 141      20.898  53.873  87.908  1.00  0.00           O
ATOM   8456  C1  POPE5 141      18.148  52.753  85.508  1.00  0.00           C
ATOM   8459  C2  POPE5 141      18.118  52.563  83.969  1.00  0.00           C
ATOM   8461  O21 POPE5 141      18.418  53.703  83.148  1.00  0.00           O
ATOM   8462  C21 POPE5 141      18.238  54.953  83.519  1.00  0.00           C
ATOM   8463  O22 POPE5 141      17.798  55.383  84.568  1.00  0.00           O
ATOM   8464  C22 POPE5 141      18.608  55.843  82.328  1.00  0.00           C
ATOM   8467  C3  POPE5 141      16.748  51.963  83.559  1.00  0.00           C
ATOM   8470  O31 POPE5 141      16.808  51.213  82.328  1.00  0.00           O
ATOM   8471  C31 POPE5 141      15.738  50.413  82.169  1.00  0.00           C
ATOM   8472  O32 POPE5 141      14.798  50.353  82.938  1.00  0.00           O
ATOM   8473  C32 POPE5 141      15.928  49.583  80.889  1.00  0.00           C
ATOM   8476  C23 POPE5 141      17.538  55.803  81.208  1.00  0.00           C
ATOM   8479  C24 POPE5 141      18.168  55.993  79.828  1.00  0.00           C
ATOM   8482  C25 POPE5 141      17.148  56.103  78.688  1.00  0.00           C
ATOM   8485  C26 POPE5 141      17.828  55.973  77.328  1.00  0.00           C
ATOM   8488  C27 POPE5 141      17.198  56.873  76.249  1.00  0.00           C
ATOM   8491  C28 POPE5 141      18.098  57.193  75.038  1.00  0.00           C
ATOM   8494  C29 POPE5 141      19.408  57.803  75.489  1.00  0.00           C
ATOM   8496 0C21 POPE5 141      20.638  57.273  75.349  1.00  0.00           C
ATOM   8498 1C21 POPE5 141      20.998  56.003  74.618  1.00  0.00           C
ATOM   8501 2C21 POPE5 141      21.748  56.343  73.328  1.00  0.00           C
ATOM   8504 3C21 POPE5 141      21.568  55.313  72.208  1.00  0.00           C
ATOM   8507 4C21 POPE5 141      22.078  55.873  70.868  1.00  0.00           C
ATOM   8510 5C21 POPE5 141      21.638  55.063  69.648  1.00  0.00           C
ATOM   8513 6C21 POPE5 141      21.778  55.883  68.368  1.00  0.00           C
ATOM   8516 7C21 POPE5 141      21.418  55.093  67.109  1.00  0.00           C
ATOM   8519 8C21 POPE5 141      21.468  55.933  65.828  1.00  0.00           C
ATOM   8523  C33 POPE5 141      15.338  50.243  79.618  1.00  0.00           C
ATOM   8526  C34 POPE5 141      15.588  49.393  78.368  1.00  0.00           C
ATOM   8529  C35 POPE5 141      15.158  50.093  77.068  1.00  0.00           C
ATOM   8532  C36 POPE5 141      15.388  49.233  75.799  1.00  0.00           C
ATOM   8535  C37 POPE5 141      14.648  49.753  74.549  1.00  0.00           C
ATOM   8538  C38 POPE5 141      14.718  48.773  73.359  1.00  0.00           C
ATOM   8541  C39 POPE5 141      16.138  48.643  72.769  1.00  0.00           C
ATOM   8544 0C31 POPE5 141      16.228  47.683  71.579  1.00  0.00           C
ATOM   8547 1C31 POPE5 141      17.648  47.663  70.989  1.00  0.00           C
ATOM   8550 2C31 POPE5 141      17.798  46.843  69.688  1.00  0.00           C
ATOM   8553 3C31 POPE5 141      16.938  47.323  68.508  1.00  0.00           C
ATOM   8556 4C31 POPE5 141      17.148  48.803  68.118  1.00  0.00           C
ATOM   8559 5C31 POPE5 141      16.158  49.263  67.049  1.00  0.00           C
ATOM   8562 6C31 POPE5 141      16.398  50.703  66.579  1.00  0.00           C
ATOM   8566  NH3 POPE6 142      31.388  13.753  45.159  1.00  0.00           N
ATOM   8570  C12 POPE6 142      30.678  12.433  45.409  1.00  0.00           C
ATOM   8573  C11 POPE6 142      31.578  11.303  45.989  1.00  0.00           C
ATOM   8576  P   POPE6 142      33.648  12.393  47.099  1.00  0.00           P
ATOM   8577  O13 POPE6 142      33.338  13.843  47.169  1.00  0.00           O
ATOM   8578  O14 POPE6 142      34.388  11.933  45.909  1.00  0.00           O
ATOM   8579  O11 POPE6 142      34.418  11.853  48.379  1.00  0.00           O
ATOM   8580  O12 POPE6 142      32.268  11.653  47.188  1.00  0.00           O
ATOM   8581  C1  POPE6 142      34.528  12.693  49.519  1.00  0.00           C
ATOM   8584  C2  POPE6 142      35.778  12.323  50.349  1.00  0.00           C
ATOM   8586  O21 POPE6 142      36.028  13.313  51.349  1.00  0.00           O
ATOM   8587  C21 POPE6 142      35.058  13.543  52.199  1.00  0.00           C
ATOM   8588  O22 POPE6 142      34.058  12.873  52.348  1.00  0.00           O
ATOM   8589  C22 POPE6 142      35.448  14.783  52.999  1.00  0.00           C
ATOM   8592  C3  POPE6 142      37.058  12.253  49.468  1.00  0.00           C
ATOM   8595  O31 POPE6 142      38.278  12.383  50.248  1.00  0.00           O
ATOM   8596  C31 POPE6 142      38.608  11.323  50.969  1.00  0.00           C
ATOM   8597  O32 POPE6 142      38.208  10.183  50.759  1.00  0.00           O
ATOM   8598  C32 POPE6 142      39.428  11.733  52.188  1.00  0.00           C
ATOM   8601  C23 POPE6 142      35.188  14.603  54.508  1.00  0.00           C
ATOM   8604  C24 POPE6 142      35.698  15.823  55.279  1.00  0.00           C
ATOM   8607  C25 POPE6 142      35.428  15.763  56.789  1.00  0.00           C
ATOM   8610  C26 POPE6 142      36.268  14.703  57.499  1.00  0.00           C
ATOM   8613  C27 POPE6 142      36.058  14.703  59.019  1.00  0.00           C
ATOM   8616  C28 POPE6 142      36.858  13.603  59.739  1.00  0.00           C
ATOM   8619  C29 POPE6 142      36.588  13.613  61.218  1.00  0.00           C
ATOM   8621 0C21 POPE6 142      37.478  13.943  62.179  1.00  0.00           C
ATOM   8623 1C21 POPE6 142      38.898  14.363  61.919  1.00  0.00           C
ATOM   8626 2C21 POPE6 142      39.728  14.513  63.209  1.00  0.00           C
ATOM   8629 3C21 POPE6 142      39.918  13.203  63.988  1.00  0.00           C
ATOM   8632 4C21 POPE6 142      40.918  13.383  65.139  1.00  0.00           C
ATOM   8635 5C21 POPE6 142      41.218  12.093  65.898  1.00  0.00           C
ATOM   8638 6C21 POPE6 142      42.138  12.353  67.099  1.00  0.00           C
ATOM   8641 7C21 POPE6 142      42.558  11.073  67.839  1.00  0.00           C
ATOM   8644 8C21 POPE6 142      43.428  11.363  69.059  1.00  0.00           C
ATOM   8648  C33 POPE6 142      38.608  11.513  53.469  1.00  0.00           C
ATOM   8651  C34 POPE6 142      39.378  11.833  54.758  1.00  0.00           C
ATOM   8654  C35 POPE6 142      39.468  13.323  55.108  1.00  0.00           C
ATOM   8657  C36 POPE6 142      39.828  13.523  56.589  1.00  0.00           C
ATOM   8660  C37 POPE6 142      40.068  14.993  56.989  1.00  0.00           C
ATOM   8663  C38 POPE6 142      41.538  15.423  56.799  1.00  0.00           C
ATOM   8666  C39 POPE6 142      42.308  15.533  58.109  1.00  0.00           C
ATOM   8669 0C31 POPE6 142      43.828  15.683  57.899  1.00  0.00           C
ATOM   8672 1C31 POPE6 142      44.598  15.753  59.219  1.00  0.00           C
ATOM   8675 2C31 POPE6 142      46.108  15.713  59.009  1.00  0.00           C
ATOM   8678 3C31 POPE6 142      46.888  15.553  60.319  1.00  0.00           C
ATOM   8681 4C31 POPE6 142      48.398  15.693  60.098  1.00  0.00           C
ATOM   8684 5C31 POPE6 142      49.198  15.563  61.399  1.00  0.00           C
ATOM   8687 6C31 POPE6 142      50.688  15.863  61.229  1.00  0.00           C
ATOM   8691  NH3 POPE7 143      82.698  81.193  86.269  1.00  0.00           N
ATOM   8695  C12 POPE7 143      81.638  80.573  87.148  1.00  0.00           C
ATOM   8698  C11 POPE7 143      80.708  79.623  86.368  1.00  0.00           C
ATOM   8701  P   POPE7 143      79.248  78.443  88.199  1.00  0.00           P
ATOM   8702  O13 POPE7 143      79.408  77.143  88.899  1.00  0.00           O
ATOM   8703  O14 POPE7 143      79.268  79.693  88.979  1.00  0.00           O
ATOM   8704  O11 POPE7 143      77.968  78.403  87.279  1.00  0.00           O
ATOM   8705  O12 POPE7 143      80.438  78.453  87.159  1.00  0.00           O
ATOM   8706  C1  POPE7 143      77.768  77.323  86.358  1.00  0.00           C
ATOM   8709  C2  POPE7 143      76.488  77.553  85.499  1.00  0.00           C
ATOM   8711  O21 POPE7 143      76.828  77.863  84.139  1.00  0.00           O
ATOM   8712  C21 POPE7 143      77.328  79.053  83.868  1.00  0.00           C
ATOM   8713  O22 POPE7 143      77.698  79.893  84.659  1.00  0.00           O
ATOM   8714  C22 POPE7 143      77.458  79.223  82.348  1.00  0.00           C
ATOM   8717  C3  POPE7 143      75.508  78.583  86.159  1.00  0.00           C
ATOM   8720  O31 POPE7 143      74.408  79.003  85.327  1.00  0.00           O
ATOM   8721  C31 POPE7 143      73.298  78.313  85.419  1.00  0.00           C
ATOM   8722  O32 POPE7 143      73.138  77.283  86.049  1.00  0.00           O
ATOM   8723  C32 POPE7 143      72.228  78.963  84.538  1.00  0.00           C
ATOM   8726  C23 POPE7 143      76.808  80.533  81.828  1.00  0.00           C
ATOM   8729  C24 POPE7 143      77.818  81.443  81.119  1.00  0.00           C
ATOM   8732  C25 POPE7 143      77.208  82.723  80.519  1.00  0.00           C
ATOM   8735  C26 POPE7 143      76.218  82.473  79.379  1.00  0.00           C
ATOM   8738  C27 POPE7 143      75.928  83.713  78.519  1.00  0.00           C
ATOM   8741  C28 POPE7 143      74.938  83.453  77.368  1.00  0.00           C
ATOM   8744  C29 POPE7 143      75.408  82.413  76.379  1.00  0.00           C
ATOM   8746 0C21 POPE7 143      74.948  82.223  75.139  1.00  0.00           C
ATOM   8748 1C21 POPE7 143      73.878  83.023  74.428  1.00  0.00           C
ATOM   8751 2C21 POPE7 143      74.368  83.353  73.009  1.00  0.00           C
ATOM   8754 3C21 POPE7 143      73.428  84.273  72.208  1.00  0.00           C
ATOM   8757 4C21 POPE7 143      74.038  84.663  70.859  1.00  0.00           C
ATOM   8760 5C21 POPE7 143      73.188  85.633  70.029  1.00  0.00           C
ATOM   8763 6C21 POPE7 143      73.988  86.283  68.889  1.00  0.00           C
ATOM   8766 7C21 POPE7 143      73.198  87.373  68.138  1.00  0.00           C
ATOM   8769 8C21 POPE7 143      73.998  88.073  67.039  1.00  0.00           C
ATOM   8773  C33 POPE7 143      70.818  78.383  84.828  1.00  0.00           C
ATOM   8776  C34 POPE7 143      69.718  79.053  84.007  1.00  0.00           C
ATOM   8779  C35 POPE7 143      68.328  78.463  84.309  1.00  0.00           C
ATOM   8782  C36 POPE7 143      67.198  79.373  83.809  1.00  0.00           C
ATOM   8785  C37 POPE7 143      65.798  78.893  84.199  1.00  0.00           C
ATOM   8788  C38 POPE7 143      64.748  80.003  84.077  1.00  0.00           C
ATOM   8791  C39 POPE7 143      63.318  79.503  84.309  1.00  0.00           C
ATOM   8794 0C31 POPE7 143      62.298  80.643  84.398  1.00  0.00           C
ATOM   8797 1C31 POPE7 143      60.848  80.133  84.428  1.00  0.00           C
ATOM   8800 2C31 POPE7 143      59.838  81.163  84.958  1.00  0.00           C
ATOM   8803 3C31 POPE7 143      59.648  81.033  86.469  1.00  0.00           C
ATOM   8806 4C31 POPE7 143      58.408  81.733  87.029  1.00  0.00           C
ATOM   8809 5C31 POPE7 143      58.328  81.493  88.538  1.00  0.00           C
ATOM   8812 6C31 POPE7 143      56.938  81.613  89.147  1.00  0.00           C
ATOM   8816  NH3 POPE8 144     117.528  25.453  42.139  1.00  0.00           N
ATOM   8820  C12 POPE8 144     116.288  24.793  41.649  1.00  0.00           C
ATOM   8823  C11 POPE8 144     116.668  23.463  41.008  1.00  0.00           C
ATOM   8826  P   POPE8 144     117.908  21.243  41.449  1.00  0.00           P
ATOM   8827  O13 POPE8 144     117.548  21.123  40.019  1.00  0.00           O
ATOM   8828  O14 POPE8 144     119.298  20.923  41.819  1.00  0.00           O
ATOM   8829  O11 POPE8 144     116.938  20.303  42.249  1.00  0.00           O
ATOM   8830  O12 POPE8 144     117.558  22.733  41.879  1.00  0.00           O
ATOM   8831  C1  POPE8 144     116.178  20.703  43.399  1.00  0.00           C
ATOM   8834  C2  POPE8 144     116.858  20.253  44.719  1.00  0.00           C
ATOM   8836  O21 POPE8 144     115.848  20.203  45.739  1.00  0.00           O
ATOM   8837  C21 POPE8 144     115.938  19.253  46.629  1.00  0.00           C
ATOM   8838  O22 POPE8 144     116.698  18.293  46.589  1.00  0.00           O
ATOM   8839  C22 POPE8 144     114.928  19.483  47.739  1.00  0.00           C
ATOM   8842  C3  POPE8 144     117.968  21.263  45.149  1.00  0.00           C
ATOM   8845  O31 POPE8 144     118.488  20.963  46.459  1.00  0.00           O
ATOM   8846  C31 POPE8 144     119.778  20.733  46.589  1.00  0.00           C
ATOM   8847  O32 POPE8 144     120.618  20.843  45.718  1.00  0.00           O
ATOM   8848  C32 POPE8 144     120.088  20.213  47.989  1.00  0.00           C
ATOM   8851  C23 POPE8 144     114.688  18.213  48.569  1.00  0.00           C
ATOM   8854  C24 POPE8 144     113.558  18.423  49.589  1.00  0.00           C
ATOM   8857  C25 POPE8 144     113.028  17.133  50.199  1.00  0.00           C
ATOM   8860  C26 POPE8 144     114.078  16.283  50.938  1.00  0.00           C
ATOM   8863  C27 POPE8 144     113.398  15.203  51.779  1.00  0.00           C
ATOM   8866  C28 POPE8 144     114.328  14.123  52.359  1.00  0.00           C
ATOM   8869  C29 POPE8 144     113.488  12.963  52.839  1.00  0.00           C
ATOM   8871 0C21 POPE8 144     113.648  12.203  53.939  1.00  0.00           C
ATOM   8873 1C21 POPE8 144     114.738  12.273  54.968  1.00  0.00           C
ATOM   8876 2C21 POPE8 144     115.468  10.923  55.108  1.00  0.00           C
ATOM   8879 3C21 POPE8 144     116.288  10.803  56.409  1.00  0.00           C
ATOM   8882 4C21 POPE8 144     115.398  10.593  57.649  1.00  0.00           C
ATOM   8885 5C21 POPE8 144     115.818  11.423  58.879  1.00  0.00           C
ATOM   8888 6C21 POPE8 144     116.838  10.723  59.789  1.00  0.00           C
ATOM   8891 7C21 POPE8 144     117.048  11.463  61.109  1.00  0.00           C
ATOM   8894 8C21 POPE8 144     118.058  10.803  62.049  1.00  0.00           C
ATOM   8898  C33 POPE8 144     118.838  19.873  48.839  1.00  0.00           C
ATOM   8901  C34 POPE8 144     119.178  19.443  50.269  1.00  0.00           C
ATOM   8904  C35 POPE8 144     117.878  19.203  51.049  1.00  0.00           C
ATOM   8907  C36 POPE8 144     118.098  18.873  52.528  1.00  0.00           C
ATOM   8910  C37 POPE8 144     116.738  18.763  53.239  1.00  0.00           C
ATOM   8913  C38 POPE8 144     116.778  18.243  54.679  1.00  0.00           C
ATOM   8916  C39 POPE8 144     115.358  17.893  55.149  1.00  0.00           C
ATOM   8919 0C31 POPE8 144     115.278  17.263  56.549  1.00  0.00           C
ATOM   8922 1C31 POPE8 144     114.608  15.873  56.549  1.00  0.00           C
ATOM   8925 2C31 POPE8 144     113.648  15.633  57.719  1.00  0.00           C
ATOM   8928 3C31 POPE8 144     112.418  14.803  57.299  1.00  0.00           C
ATOM   8931 4C31 POPE8 144     111.418  14.553  58.438  1.00  0.00           C
ATOM   8934 5C31 POPE8 144     110.088  13.973  57.929  1.00  0.00           C
ATOM   8937 6C31 POPE8 144     109.128  13.543  59.039  1.00  0.00           C
ATOM   8941  NH3 POPE9 145      64.678 125.223  87.789  1.00  0.00           N
ATOM   8945  C12 POPE9 145      64.438 126.033  89.039  1.00  0.00           C
ATOM   8948  C11 POPE9 145      64.398 125.103  90.279  1.00  0.00           C
ATOM   8951  P   POPE9 145      62.678 123.213  90.989  1.00  0.00           P
ATOM   8952  O13 POPE9 145      62.698 121.763  90.669  1.00  0.00           O
ATOM   8953  O14 POPE9 145      62.978 123.623  92.369  1.00  0.00           O
ATOM   8954  O11 POPE9 145      61.328 123.883  90.508  1.00  0.00           O
ATOM   8955  O12 POPE9 145      63.678 123.903  89.988  1.00  0.00           O
ATOM   8956  C1  POPE9 145      60.638 123.603  89.288  1.00  0.00           C
ATOM   8959  C2  POPE9 145      61.388 124.083  88.008  1.00  0.00           C
ATOM   8961  O21 POPE9 145      60.498 124.773  87.108  1.00  0.00           O
ATOM   8962  C21 POPE9 145      61.108 125.573  86.229  1.00  0.00           C
ATOM   8963  O22 POPE9 145      62.298 125.883  86.229  1.00  0.00           O
ATOM   8964  C22 POPE9 145      60.078 126.083  85.209  1.00  0.00           C
ATOM   8967  C3  POPE9 145      62.068 122.883  87.288  1.00  0.00           C
ATOM   8970  O31 POPE9 145      63.088 123.283  86.348  1.00  0.00           O
ATOM   8971  C31 POPE9 145      63.598 122.253  85.678  1.00  0.00           C
ATOM   8972  O32 POPE9 145      63.368 121.083  85.919  1.00  0.00           O
ATOM   8973  C32 POPE9 145      64.498 122.763  84.559  1.00  0.00           C
ATOM   8976  C23 POPE9 145      60.238 125.493  83.778  1.00  0.00           C
ATOM   8979  C24 POPE9 145      59.468 126.313  82.719  1.00  0.00           C
ATOM   8982  C25 POPE9 145      59.688 125.823  81.278  1.00  0.00           C
ATOM   8985  C26 POPE9 145      58.378 125.493  80.538  1.00  0.00           C
ATOM   8988  C27 POPE9 145      58.578 125.183  79.038  1.00  0.00           C
ATOM   8991  C28 POPE9 145      57.318 124.593  78.389  1.00  0.00           C
ATOM   8994  C29 POPE9 145      57.428 124.503  76.888  1.00  0.00           C
ATOM   8996 0C21 POPE9 145      56.698 125.213  75.999  1.00  0.00           C
ATOM   8998 1C21 POPE9 145      55.648 126.233  76.349  1.00  0.00           C
ATOM   9001 2C21 POPE9 145      55.218 127.163  75.189  1.00  0.00           C
ATOM   9004 3C21 POPE9 145      54.448 126.453  74.059  1.00  0.00           C
ATOM   9007 4C21 POPE9 145      54.188 127.373  72.858  1.00  0.00           C
ATOM   9010 5C21 POPE9 145      53.618 126.613  71.648  1.00  0.00           C
ATOM   9013 6C21 POPE9 145      53.988 127.253  70.309  1.00  0.00           C
ATOM   9016 7C21 POPE9 145      53.518 126.423  69.108  1.00  0.00           C
ATOM   9019 8C21 POPE9 145      54.298 126.703  67.819  1.00  0.00           C
ATOM   9023  C33 POPE9 145      63.768 122.703  83.188  1.00  0.00           C
ATOM   9026  C34 POPE9 145      64.668 123.083  82.008  1.00  0.00           C
ATOM   9029  C35 POPE9 145      63.878 123.073  80.688  1.00  0.00           C
ATOM   9032  C36 POPE9 145      64.638 123.523  79.428  1.00  0.00           C
ATOM   9035  C37 POPE9 145      66.068 122.963  79.288  1.00  0.00           C
ATOM   9038  C38 POPE9 145      66.538 122.843  77.827  1.00  0.00           C
ATOM   9041  C39 POPE9 145      66.638 124.173  77.068  1.00  0.00           C
ATOM   9044 0C31 POPE9 145      67.378 123.993  75.729  1.00  0.00           C
ATOM   9047 1C31 POPE9 145      67.258 125.203  74.799  1.00  0.00           C
ATOM   9050 2C31 POPE9 145      68.238 125.133  73.609  1.00  0.00           C
ATOM   9053 3C31 POPE9 145      68.088 123.883  72.729  1.00  0.00           C
ATOM   9056 4C31 POPE9 145      66.778 123.823  71.919  1.00  0.00           C
ATOM   9059 5C31 POPE9 145      66.748 122.643  70.938  1.00  0.00           C
ATOM   9062 6C31 POPE9 145      65.408 122.483  70.209  1.00  0.00           C
ATOM   9066  NH3 POPE  146      18.608  29.433  89.428  1.00  0.00           N
ATOM   9070  C12 POPE  146      17.358  28.803  89.979  1.00  0.00           C
ATOM   9073  C11 POPE  146      16.898  27.573  89.158  1.00  0.00           C
ATOM   9076  P   POPE  146      14.338  27.523  89.669  1.00  0.00           P
ATOM   9077  O13 POPE  146      13.298  26.513  89.979  1.00  0.00           O
ATOM   9078  O14 POPE  146      14.348  28.763  90.438  1.00  0.00           O
ATOM   9079  O11 POPE  146      14.218  27.813  88.118  1.00  0.00           O
ATOM   9080  O12 POPE  146      15.788  26.883  89.748  1.00  0.00           O
ATOM   9081  C1  POPE  146      13.678  29.093  87.729  1.00  0.00           C
ATOM   9084  C2  POPE  146      13.538  29.143  86.189  1.00  0.00           C
ATOM   9086  O21 POPE  146      14.748  28.973  85.419  1.00  0.00           O
ATOM   9087  C21 POPE  146      15.878  29.583  85.729  1.00  0.00           C
ATOM   9088  O22 POPE  146      16.138  30.193  86.749  1.00  0.00           O
ATOM   9089  C22 POPE  146      16.858  29.403  84.577  1.00  0.00           C
ATOM   9092  C3  POPE  146      12.678  30.303  85.639  1.00  0.00           C
ATOM   9095  O31 POPE  146      12.248  29.923  84.319  1.00  0.00           O
ATOM   9096  C31 POPE  146      12.858  30.513  83.299  1.00  0.00           C
ATOM   9097  O32 POPE  146      13.558  31.503  83.358  1.00  0.00           O
ATOM   9098  C32 POPE  146      12.548  29.743  82.019  1.00  0.00           C
ATOM   9101  C23 POPE  146      17.008  30.713  83.769  1.00  0.00           C
ATOM   9104  C24 POPE  146      17.608  30.463  82.388  1.00  0.00           C
ATOM   9107  C25 POPE  146      17.858  31.763  81.609  1.00  0.00           C
ATOM   9110  C26 POPE  146      16.798  32.063  80.538  1.00  0.00           C
ATOM   9113  C27 POPE  146      16.798  31.063  79.379  1.00  0.00           C
ATOM   9116  C28 POPE  146      16.008  31.563  78.169  1.00  0.00           C
ATOM   9119  C29 POPE  146      16.228  30.683  76.969  1.00  0.00           C
ATOM   9121 0C21 POPE  146      15.458  30.653  75.868  1.00  0.00           C
ATOM   9123 1C21 POPE  146      14.228  31.493  75.649  1.00  0.00           C
ATOM   9126 2C21 POPE  146      14.328  32.473  74.469  1.00  0.00           C
ATOM   9129 3C21 POPE  146      14.388  31.773  73.099  1.00  0.00           C
ATOM   9132 4C21 POPE  146      14.088  32.723  71.928  1.00  0.00           C
ATOM   9135 5C21 POPE  146      12.618  33.173  71.868  1.00  0.00           C
ATOM   9138 6C21 POPE  146      12.358  34.103  70.678  1.00  0.00           C
ATOM   9141 7C21 POPE  146      10.938  34.683  70.649  1.00  0.00           C
ATOM   9144 8C21 POPE  146      10.748  35.643  69.469  1.00  0.00           C
ATOM   9148  C33 POPE  146      12.738  30.583  80.739  1.00  0.00           C
ATOM   9151  C34 POPE  146      11.698  30.233  79.659  1.00  0.00           C
ATOM   9154  C35 POPE  146      11.758  31.193  78.458  1.00  0.00           C
ATOM   9157  C36 POPE  146      10.728  30.873  77.359  1.00  0.00           C
ATOM   9160  C37 POPE  146      10.658  31.983  76.288  1.00  0.00           C
ATOM   9163  C38 POPE  146       9.518  31.823  75.279  1.00  0.00           C
ATOM   9166  C39 POPE  146       9.348  30.403  74.719  1.00  0.00           C
ATOM   9169 0C31 POPE  146       8.288  30.333  73.609  1.00  0.00           C
ATOM   9172 1C31 POPE  146       8.898  30.473  72.208  1.00  0.00           C
ATOM   9175 2C31 POPE  146       7.828  30.453  71.098  1.00  0.00           C
ATOM   9178 3C31 POPE  146       8.448  30.493  69.699  1.00  0.00           C
ATOM   9181 4C31 POPE  146       7.388  30.613  68.589  1.00  0.00           C
ATOM   9184 5C31 POPE  146       7.978  30.463  67.179  1.00  0.00           C
ATOM   9187 6C31 POPE  146       6.928  30.423  66.069  1.00  0.00           C
ATOM   9191  NH3 POPE  147      61.128  55.113  48.229  1.00  0.00           N
ATOM   9195  C12 POPE  147      60.208  55.613  47.139  1.00  0.00           C
ATOM   9198  C11 POPE  147      59.318  54.493  46.529  1.00  0.00           C
ATOM   9201  P   POPE  147      56.958  53.573  47.348  1.00  0.00           P
ATOM   9202  O13 POPE  147      56.188  54.833  47.509  1.00  0.00           O
ATOM   9203  O14 POPE  147      56.698  52.733  46.148  1.00  0.00           O
ATOM   9204  O11 POPE  147      56.658  52.673  48.598  1.00  0.00           O
ATOM   9205  O12 POPE  147      58.508  53.873  47.519  1.00  0.00           O
ATOM   9206  C1  POPE  147      56.268  53.233  49.859  1.00  0.00           C
ATOM   9209  C2  POPE  147      57.338  52.953  50.929  1.00  0.00           C
ATOM   9211  O21 POPE  147      56.698  52.993  52.219  1.00  0.00           O
ATOM   9212  C21 POPE  147      56.978  53.913  53.109  1.00  0.00           C
ATOM   9213  O22 POPE  147      57.528  54.993  52.949  1.00  0.00           O
ATOM   9214  C22 POPE  147      56.318  53.483  54.419  1.00  0.00           C
ATOM   9217  C3  POPE  147      58.638  53.783  50.749  1.00  0.00           C
ATOM   9220  O31 POPE  147      59.548  53.473  51.828  1.00  0.00           O
ATOM   9221  C31 POPE  147      60.628  54.243  51.839  1.00  0.00           C
ATOM   9222  O32 POPE  147      60.978  54.963  50.909  1.00  0.00           O
ATOM   9223  C32 POPE  147      61.388  54.103  53.159  1.00  0.00           C
ATOM   9226  C23 POPE  147      56.868  54.283  55.618  1.00  0.00           C
ATOM   9229  C24 POPE  147      56.088  54.023  56.919  1.00  0.00           C
ATOM   9232  C25 POPE  147      54.798  54.833  57.029  1.00  0.00           C
ATOM   9235  C26 POPE  147      53.988  54.483  58.279  1.00  0.00           C
ATOM   9238  C27 POPE  147      52.998  55.583  58.659  1.00  0.00           C
ATOM   9241  C28 POPE  147      51.848  55.103  59.559  1.00  0.00           C
ATOM   9244  C29 POPE  147      50.858  54.253  58.799  1.00  0.00           C
ATOM   9246 0C21 POPE  147      50.288  53.113  59.219  1.00  0.00           C
ATOM   9248 1C21 POPE  147      50.568  52.443  60.529  1.00  0.00           C
ATOM   9251 2C21 POPE  147      50.038  53.183  61.769  1.00  0.00           C
ATOM   9254 3C21 POPE  147      48.518  53.063  61.979  1.00  0.00           C
ATOM   9257 4C21 POPE  147      48.078  53.713  63.299  1.00  0.00           C
ATOM   9260 5C21 POPE  147      47.008  52.903  64.038  1.00  0.00           C
ATOM   9263 6C21 POPE  147      46.518  53.603  65.319  1.00  0.00           C
ATOM   9266 7C21 POPE  147      45.798  52.663  66.299  1.00  0.00           C
ATOM   9269 8C21 POPE  147      46.668  51.523  66.859  1.00  0.00           C
ATOM   9273  C33 POPE  147      60.598  53.343  54.249  1.00  0.00           C
ATOM   9276  C34 POPE  147      61.268  53.353  55.629  1.00  0.00           C
ATOM   9279  C35 POPE  147      61.028  54.643  56.409  1.00  0.00           C
ATOM   9282  C36 POPE  147      61.588  54.583  57.839  1.00  0.00           C
ATOM   9285  C37 POPE  147      61.048  55.713  58.708  1.00  0.00           C
ATOM   9288  C38 POPE  147      61.638  55.743  60.129  1.00  0.00           C
ATOM   9291  C39 POPE  147      61.048  56.883  60.958  1.00  0.00           C
ATOM   9294 0C31 POPE  147      61.178  56.663  62.468  1.00  0.00           C
ATOM   9297 1C31 POPE  147      62.628  56.483  62.929  1.00  0.00           C
ATOM   9300 2C31 POPE  147      62.738  56.163  64.428  1.00  0.00           C
ATOM   9303 3C31 POPE  147      64.188  56.033  64.879  1.00  0.00           C
ATOM   9306 4C31 POPE  147      64.348  55.933  66.398  1.00  0.00           C
ATOM   9309 5C31 POPE  147      65.818  55.823  66.818  1.00  0.00           C
ATOM   9312 6C31 POPE  147      66.068  56.103  68.299  1.00  0.00           C
ATOM   9316  NH3 POPE  148     115.338  88.353  47.299  1.00  0.00           N
ATOM   9320  C12 POPE  148     116.178  89.223  46.419  1.00  0.00           C
ATOM   9323  C11 POPE  148     116.548  88.543  45.069  1.00  0.00           C
ATOM   9326  P   POPE  148     115.338  86.233  44.688  1.00  0.00           P
ATOM   9327  O13 POPE  148     114.318  86.433  45.749  1.00  0.00           O
ATOM   9328  O14 POPE  148     114.978  86.543  43.299  1.00  0.00           O
ATOM   9329  O11 POPE  148     115.828  84.733  44.719  1.00  0.00           O
ATOM   9330  O12 POPE  148     116.598  87.113  45.089  1.00  0.00           O
ATOM   9331  C1  POPE  148     116.988  84.363  45.489  1.00  0.00           C
ATOM   9334  C2  POPE  148     116.588  83.493  46.699  1.00  0.00           C
ATOM   9336  O21 POPE  148     115.438  84.013  47.389  1.00  0.00           O
ATOM   9337  C21 POPE  148     115.678  85.053  48.188  1.00  0.00           C
ATOM   9338  O22 POPE  148     116.458  85.963  47.999  1.00  0.00           O
ATOM   9339  C22 POPE  148     114.818  84.893  49.449  1.00  0.00           C
ATOM   9342  C3  POPE  148     117.728  83.133  47.689  1.00  0.00           C
ATOM   9345  O31 POPE  148     117.108  82.473  48.808  1.00  0.00           O
ATOM   9346  C31 POPE  148     117.548  81.283  49.129  1.00  0.00           C
ATOM   9347  O32 POPE  148     118.628  80.793  48.858  1.00  0.00           O
ATOM   9348  C32 POPE  148     116.488  80.533  49.889  1.00  0.00           C
ATOM   9351  C23 POPE  148     115.638  85.123  50.739  1.00  0.00           C
ATOM   9354  C24 POPE  148     114.798  84.803  51.979  1.00  0.00           C
ATOM   9357  C25 POPE  148     115.528  84.933  53.329  1.00  0.00           C
ATOM   9360  C26 POPE  148     115.628  86.363  53.889  1.00  0.00           C
ATOM   9363  C27 POPE  148     116.318  86.373  55.269  1.00  0.00           C
ATOM   9366  C28 POPE  148     116.388  87.793  55.849  1.00  0.00           C
ATOM   9369  C29 POPE  148     117.088  87.863  57.179  1.00  0.00           C
ATOM   9371 0C21 POPE  148     116.518  87.623  58.379  1.00  0.00           C
ATOM   9373 1C21 POPE  148     115.078  87.223  58.589  1.00  0.00           C
ATOM   9376 2C21 POPE  148     114.638  87.423  60.049  1.00  0.00           C
ATOM   9379 3C21 POPE  148     115.328  86.463  61.039  1.00  0.00           C
ATOM   9382 4C21 POPE  148     115.078  86.843  62.509  1.00  0.00           C
ATOM   9385 5C21 POPE  148     115.918  88.053  62.938  1.00  0.00           C
ATOM   9388 6C21 POPE  148     115.658  88.503  64.379  1.00  0.00           C
ATOM   9391 7C21 POPE  148     116.308  89.873  64.639  1.00  0.00           C
ATOM   9394 8C21 POPE  148     116.208  90.363  66.078  1.00  0.00           C
ATOM   9398  C33 POPE  148     116.578  80.873  51.378  1.00  0.00           C
ATOM   9401  C34 POPE  148     115.608  80.003  52.149  1.00  0.00           C
ATOM   9404  C35 POPE  148     115.818  80.053  53.659  1.00  0.00           C
ATOM   9407  C36 POPE  148     115.548  81.443  54.239  1.00  0.00           C
ATOM   9410  C37 POPE  148     115.448  81.383  55.769  1.00  0.00           C
ATOM   9413  C38 POPE  148     115.148  82.753  56.389  1.00  0.00           C
ATOM   9416  C39 POPE  148     114.858  82.683  57.889  1.00  0.00           C
ATOM   9419 0C31 POPE  148     116.088  82.243  58.708  1.00  0.00           C
ATOM   9422 1C31 POPE  148     115.808  82.233  60.219  1.00  0.00           C
ATOM   9425 2C31 POPE  148     116.958  81.643  61.039  1.00  0.00           C
ATOM   9428 3C31 POPE  148     118.278  82.403  60.889  1.00  0.00           C
ATOM   9431 4C31 POPE  148     119.388  81.833  61.789  1.00  0.00           C
ATOM   9434 5C31 POPE  148     120.718  82.603  61.669  1.00  0.00           C
ATOM   9437 6C31 POPE  148     121.848  81.953  62.458  1.00  0.00           C
ATOM   9441  NH3 POPE  149      15.068  41.373  87.849  1.00  0.00           N
ATOM   9445  C12 POPE  149      16.148  41.033  88.829  1.00  0.00           C
ATOM   9448  C11 POPE  149      16.778  39.693  88.428  1.00  0.00           C
ATOM   9451  P   POPE  149      19.208  38.803  88.368  1.00  0.00           P
ATOM   9452  O13 POPE  149      20.468  38.723  89.158  1.00  0.00           O
ATOM   9453  O14 POPE  149      18.728  37.533  87.779  1.00  0.00           O
ATOM   9454  O11 POPE  149      19.388  39.833  87.188  1.00  0.00           O
ATOM   9455  O12 POPE  149      17.998  39.463  89.158  1.00  0.00           O
ATOM   9456  C1  POPE  149      20.178  39.423  86.068  1.00  0.00           C
ATOM   9459  C2  POPE  149      19.998  40.413  84.898  1.00  0.00           C
ATOM   9461  O21 POPE  149      18.618  40.613  84.577  1.00  0.00           O
ATOM   9462  C21 POPE  149      17.898  39.573  84.129  1.00  0.00           C
ATOM   9463  O22 POPE  149      18.308  38.433  83.959  1.00  0.00           O
ATOM   9464  C22 POPE  149      16.488  40.093  83.848  1.00  0.00           C
ATOM   9467  C3  POPE  149      20.878  40.033  83.678  1.00  0.00           C
ATOM   9470  O31 POPE  149      21.128  41.153  82.808  1.00  0.00           O
ATOM   9471  C31 POPE  149      20.228  41.323  81.839  1.00  0.00           C
ATOM   9472  O32 POPE  149      19.198  40.683  81.709  1.00  0.00           O
ATOM   9473  C32 POPE  149      20.708  42.423  80.889  1.00  0.00           C
ATOM   9476  C23 POPE  149      15.558  39.093  83.129  1.00  0.00           C
ATOM   9479  C24 POPE  149      15.928  38.863  81.647  1.00  0.00           C
ATOM   9482  C25 POPE  149      14.698  38.433  80.827  1.00  0.00           C
ATOM   9485  C26 POPE  149      15.038  37.883  79.438  1.00  0.00           C
ATOM   9488  C27 POPE  149      13.788  37.343  78.718  1.00  0.00           C
ATOM   9491  C28 POPE  149      14.108  36.453  77.499  1.00  0.00           C
ATOM   9494  C29 POPE  149      14.708  37.183  76.328  1.00  0.00           C
ATOM   9496 0C21 POPE  149      14.408  36.983  75.038  1.00  0.00           C
ATOM   9498 1C21 POPE  149      13.388  36.013  74.499  1.00  0.00           C
ATOM   9501 2C21 POPE  149      12.158  36.753  73.939  1.00  0.00           C
ATOM   9504 3C21 POPE  149      11.518  37.733  74.938  1.00  0.00           C
ATOM   9507 4C21 POPE  149      10.358  38.563  74.379  1.00  0.00           C
ATOM   9510 5C21 POPE  149      10.718  39.393  73.138  1.00  0.00           C
ATOM   9513 6C21 POPE  149       9.918  38.963  71.909  1.00  0.00           C
ATOM   9516 7C21 POPE  149      10.288  39.773  70.659  1.00  0.00           C
ATOM   9519 8C21 POPE  149       9.348  39.603  69.469  1.00  0.00           C
ATOM   9523  C33 POPE  149      20.788  41.923  79.428  1.00  0.00           C
ATOM   9526  C34 POPE  149      19.418  41.743  78.758  1.00  0.00           C
ATOM   9529  C35 POPE  149      19.468  41.003  77.409  1.00  0.00           C
ATOM   9532  C36 POPE  149      20.358  41.693  76.368  1.00  0.00           C
ATOM   9535  C37 POPE  149      20.348  40.963  75.019  1.00  0.00           C
ATOM   9538  C38 POPE  149      21.768  40.653  74.529  1.00  0.00           C
ATOM   9541  C39 POPE  149      21.838  40.043  73.118  1.00  0.00           C
ATOM   9544 0C31 POPE  149      21.078  38.723  72.949  1.00  0.00           C
ATOM   9547 1C31 POPE  149      21.568  37.943  71.719  1.00  0.00           C
ATOM   9550 2C31 POPE  149      20.888  36.573  71.569  1.00  0.00           C
ATOM   9553 3C31 POPE  149      21.678  35.583  70.709  1.00  0.00           C
ATOM   9556 4C31 POPE  149      21.808  35.993  69.239  1.00  0.00           C
ATOM   9559 5C31 POPE  149      22.728  35.053  68.458  1.00  0.00           C
ATOM   9562 6C31 POPE  149      22.888  35.443  66.989  1.00  0.00           C
ATOM   9566  NH3 POPE  150      69.358  92.533  92.439  1.00  0.00           N
ATOM   9570  C12 POPE  150      68.298  92.163  93.428  1.00  0.00           C
ATOM   9573  C11 POPE  150      68.928  91.893  94.819  1.00  0.00           C
ATOM   9576  P   POPE  150      71.198  90.533  94.519  1.00  0.00           P
ATOM   9577  O13 POPE  150      71.518  91.373  93.339  1.00  0.00           O
ATOM   9578  O14 POPE  150      71.978  90.773  95.749  1.00  0.00           O
ATOM   9579  O11 POPE  150      71.278  89.023  94.067  1.00  0.00           O
ATOM   9580  O12 POPE  150      69.648  90.663  94.828  1.00  0.00           O
ATOM   9581  C1  POPE  150      70.328  88.423  93.169  1.00  0.00           C
ATOM   9584  C2  POPE  150      70.408  88.943  91.679  1.00  0.00           C
ATOM   9586  O21 POPE  150      69.308  89.833  91.348  1.00  0.00           O
ATOM   9587  C21 POPE  150      68.118  89.253  91.159  1.00  0.00           C
ATOM   9588  O22 POPE  150      67.808  88.133  91.507  1.00  0.00           O
ATOM   9589  C22 POPE  150      67.228  90.243  90.389  1.00  0.00           C
ATOM   9592  C3  POPE  150      70.598  87.823  90.599  1.00  0.00           C
ATOM   9595  O31 POPE  150      71.198  88.363  89.389  1.00  0.00           O
ATOM   9596  C31 POPE  150      70.358  88.793  88.449  1.00  0.00           C
ATOM   9597  O32 POPE  150      69.148  88.643  88.449  1.00  0.00           O
ATOM   9598  C32 POPE  150      71.108  89.663  87.449  1.00  0.00           C
ATOM   9601  C23 POPE  150      65.858  89.643  89.979  1.00  0.00           C
ATOM   9604  C24 POPE  150      65.038  90.563  89.058  1.00  0.00           C
ATOM   9607  C25 POPE  150      63.788  89.853  88.508  1.00  0.00           C
ATOM   9610  C26 POPE  150      63.128  90.563  87.309  1.00  0.00           C
ATOM   9613  C27 POPE  150      63.998  90.543  86.038  1.00  0.00           C
ATOM   9616  C28 POPE  150      63.208  90.763  84.729  1.00  0.00           C
ATOM   9619  C29 POPE  150      62.398  89.543  84.319  1.00  0.00           C
ATOM   9621 0C21 POPE  150      61.258  89.543  83.607  1.00  0.00           C
ATOM   9623 1C21 POPE  150      60.568  90.753  83.029  1.00  0.00           C
ATOM   9626 2C21 POPE  150      60.388  90.663  81.499  1.00  0.00           C
ATOM   9629 3C21 POPE  150      60.138  92.043  80.868  1.00  0.00           C
ATOM   9632 4C21 POPE  150      59.498  91.993  79.469  1.00  0.00           C
ATOM   9635 5C21 POPE  150      60.488  92.113  78.289  1.00  0.00           C
ATOM   9638 6C21 POPE  150      61.638  91.103  78.309  1.00  0.00           C
ATOM   9641 7C21 POPE  150      62.388  91.053  76.969  1.00  0.00           C
ATOM   9644 8C21 POPE  150      63.758  90.393  77.049  1.00  0.00           C
ATOM   9648  C33 POPE  150      70.838  89.413  85.938  1.00  0.00           C
ATOM   9651  C34 POPE  150      71.798  88.393  85.308  1.00  0.00           C
ATOM   9654  C35 POPE  150      72.758  89.003  84.269  1.00  0.00           C
ATOM   9657  C36 POPE  150      73.858  88.003  83.878  1.00  0.00           C
ATOM   9660  C37 POPE  150      74.818  88.393  82.738  1.00  0.00           C
ATOM   9663  C38 POPE  150      75.758  87.223  82.419  1.00  0.00           C
ATOM   9666  C39 POPE  150      76.658  87.453  81.199  1.00  0.00           C
ATOM   9669 0C31 POPE  150      77.928  88.233  81.518  1.00  0.00           C
ATOM   9672 1C31 POPE  150      78.648  88.693  80.249  1.00  0.00           C
ATOM   9675 2C31 POPE  150      80.078  89.183  80.508  1.00  0.00           C
ATOM   9678 3C31 POPE  150      80.748  89.783  79.259  1.00  0.00           C
ATOM   9681 4C31 POPE  150      80.108  91.103  78.818  1.00  0.00           C
ATOM   9684 5C31 POPE  150      80.808  91.743  77.618  1.00  0.00           C
ATOM   9687 6C31 POPE  150      80.078  92.963  77.068  1.00  0.00           C
ATOM   9691  NH3 POPE  151     101.028 121.893  41.089  1.00  0.00           N
ATOM   9695  C12 POPE  151     101.598 122.033  39.699  1.00  0.00           C
ATOM   9698  C11 POPE  151     102.438 120.833  39.249  1.00  0.00           C
ATOM   9701  P   POPE  151     104.858 121.813  38.969  1.00  0.00           P
ATOM   9702  O13 POPE  151     104.688 123.223  39.379  1.00  0.00           O
ATOM   9703  O14 POPE  151     105.928 121.443  38.019  1.00  0.00           O
ATOM   9704  O11 POPE  151     104.988 120.963  40.299  1.00  0.00           O
ATOM   9705  O12 POPE  151     103.478 121.283  38.399  1.00  0.00           O
ATOM   9706  C1  POPE  151     106.188 120.973  41.069  1.00  0.00           C
ATOM   9709  C2  POPE  151     105.958 120.943  42.619  1.00  0.00           C
ATOM   9711  O21 POPE  151     105.328 119.713  43.059  1.00  0.00           O
ATOM   9712  C21 POPE  151     104.038 119.613  43.279  1.00  0.00           C
ATOM   9713  O22 POPE  151     103.178 120.433  43.008  1.00  0.00           O
ATOM   9714  C22 POPE  151     103.758 118.243  43.939  1.00  0.00           C
ATOM   9717  C3  POPE  151     105.348 122.263  43.179  1.00  0.00           C
ATOM   9720  O31 POPE  151     105.288 122.213  44.629  1.00  0.00           O
ATOM   9721  C31 POPE  151     104.208 122.673  45.229  1.00  0.00           C
ATOM   9722  O32 POPE  151     103.228 123.163  44.688  1.00  0.00           O
ATOM   9723  C32 POPE  151     104.428 122.593  46.739  1.00  0.00           C
ATOM   9726  C23 POPE  151     103.878 118.203  45.479  1.00  0.00           C
ATOM   9729  C24 POPE  151     104.408 116.853  45.999  1.00  0.00           C
ATOM   9732  C25 POPE  151     103.548 115.623  45.659  1.00  0.00           C
ATOM   9735  C26 POPE  151     104.088 114.323  46.308  1.00  0.00           C
ATOM   9738  C27 POPE  151     103.108 113.143  46.199  1.00  0.00           C
ATOM   9741  C28 POPE  151     103.628 111.813  46.789  1.00  0.00           C
ATOM   9744  C29 POPE  151     103.858 111.803  48.279  1.00  0.00           C
ATOM   9746 0C21 POPE  151     103.168 111.093  49.199  1.00  0.00           C
ATOM   9748 1C21 POPE  151     101.968 110.193  48.949  1.00  0.00           C
ATOM   9751 2C21 POPE  151     100.818 110.343  49.958  1.00  0.00           C
ATOM   9754 3C21 POPE  151     101.088 109.633  51.299  1.00  0.00           C
ATOM   9757 4C21 POPE  151     100.008 109.853  52.369  1.00  0.00           C
ATOM   9760 5C21 POPE  151      98.568 109.633  51.879  1.00  0.00           C
ATOM   9763 6C21 POPE  151      97.568 109.433  53.019  1.00  0.00           C
ATOM   9766 7C21 POPE  151      96.358 110.383  52.958  1.00  0.00           C
ATOM   9769 8C21 POPE  151      96.738 111.863  52.958  1.00  0.00           C
ATOM   9773  C33 POPE  151     103.698 121.403  47.409  1.00  0.00           C
ATOM   9776  C34 POPE  151     103.068 121.773  48.769  1.00  0.00           C
ATOM   9779  C35 POPE  151     102.848 120.573  49.688  1.00  0.00           C
ATOM   9782  C36 POPE  151     101.848 120.903  50.799  1.00  0.00           C
ATOM   9785  C37 POPE  151     101.868 119.883  51.949  1.00  0.00           C
ATOM   9788  C38 POPE  151     100.848 120.223  53.039  1.00  0.00           C
ATOM   9791  C39 POPE  151     101.188 119.543  54.368  1.00  0.00           C
ATOM   9794 0C31 POPE  151     100.328 120.053  55.539  1.00  0.00           C
ATOM   9797 1C31 POPE  151     101.098 120.023  56.868  1.00  0.00           C
ATOM   9800 2C31 POPE  151     100.408 120.793  57.999  1.00  0.00           C
ATOM   9803 3C31 POPE  151      99.178 120.073  58.578  1.00  0.00           C
ATOM   9806 4C31 POPE  151      98.408 120.953  59.569  1.00  0.00           C
ATOM   9809 5C31 POPE  151      97.168 120.273  60.159  1.00  0.00           C
ATOM   9812 6C31 POPE  151      97.478 119.083  61.069  1.00  0.00           C
ATOM   9816  NH3 POPE  152      67.338 112.513  90.839  1.00  0.00           N
ATOM   9820  C12 POPE  152      67.458 111.323  91.758  1.00  0.00           C
ATOM   9823  C11 POPE  152      66.178 110.453  91.749  1.00  0.00           C
ATOM   9826  P   POPE  152      65.968 108.273  90.308  1.00  0.00           P
ATOM   9827  O13 POPE  152      66.358 106.863  90.419  1.00  0.00           O
ATOM   9828  O14 POPE  152      64.538 108.623  90.128  1.00  0.00           O
ATOM   9829  O11 POPE  152      66.808 108.993  89.158  1.00  0.00           O
ATOM   9830  O12 POPE  152      66.518 109.073  91.569  1.00  0.00           O
ATOM   9831  C1  POPE  152      67.758 108.303  88.339  1.00  0.00           C
ATOM   9834  C2  POPE  152      68.438 109.313  87.357  1.00  0.00           C
ATOM   9836  O21 POPE  152      68.538 108.783  86.029  1.00  0.00           O
ATOM   9837  C21 POPE  152      69.478 107.913  85.709  1.00  0.00           C
ATOM   9838  O22 POPE  152      70.258 107.363  86.469  1.00  0.00           O
ATOM   9839  C22 POPE  152      69.368 107.673  84.188  1.00  0.00           C
ATOM   9842  C3  POPE  152      69.738 109.973  87.897  1.00  0.00           C
ATOM   9845  O31 POPE  152      70.088 111.183  87.178  1.00  0.00           O
ATOM   9846  C31 POPE  152      69.458 112.273  87.608  1.00  0.00           C
ATOM   9847  O32 POPE  152      68.598 112.273  88.479  1.00  0.00           O
ATOM   9848  C32 POPE  152      70.118 113.523  87.019  1.00  0.00           C
ATOM   9851  C23 POPE  152      70.518 106.843  83.578  1.00  0.00           C
ATOM   9854  C24 POPE  152      70.218 106.243  82.199  1.00  0.00           C
ATOM   9857  C25 POPE  152      69.848 107.263  81.107  1.00  0.00           C
ATOM   9860  C26 POPE  152      69.698 106.593  79.729  1.00  0.00           C
ATOM   9863  C27 POPE  152      69.238 107.573  78.639  1.00  0.00           C
ATOM   9866  C28 POPE  152      68.948 106.893  77.289  1.00  0.00           C
ATOM   9869  C29 POPE  152      68.448 107.903  76.288  1.00  0.00           C
ATOM   9871 0C21 POPE  152      68.978 108.203  75.089  1.00  0.00           C
ATOM   9873 1C21 POPE  152      70.188 107.573  74.438  1.00  0.00           C
ATOM   9876 2C21 POPE  152      69.988 106.103  74.008  1.00  0.00           C
ATOM   9879 3C21 POPE  152      70.738 105.773  72.718  1.00  0.00           C
ATOM   9882 4C21 POPE  152      70.478 104.363  72.148  1.00  0.00           C
ATOM   9885 5C21 POPE  152      69.038 104.133  71.659  1.00  0.00           C
ATOM   9888 6C21 POPE  152      68.928 102.943  70.699  1.00  0.00           C
ATOM   9891 7C21 POPE  152      67.498 102.723  70.159  1.00  0.00           C
ATOM   9894 8C21 POPE  152      67.418 101.643  69.079  1.00  0.00           C
ATOM   9898  C33 POPE  152      69.678 113.963  85.589  1.00  0.00           C
ATOM   9901  C34 POPE  152      69.648 115.503  85.479  1.00  0.00           C
ATOM   9904  C35 POPE  152      70.268 116.113  84.217  1.00  0.00           C
ATOM   9907  C36 POPE  152      69.508 115.893  82.897  1.00  0.00           C
ATOM   9910  C37 POPE  152      70.068 116.813  81.798  1.00  0.00           C
ATOM   9913  C38 POPE  152      69.448 116.593  80.408  1.00  0.00           C
ATOM   9916  C39 POPE  152      69.968 117.573  79.329  1.00  0.00           C
ATOM   9919 0C31 POPE  152      71.498 117.583  79.169  1.00  0.00           C
ATOM   9922 1C31 POPE  152      71.958 117.483  77.699  1.00  0.00           C
ATOM   9925 2C31 POPE  152      73.438 117.883  77.529  1.00  0.00           C
ATOM   9928 3C31 POPE  152      74.048 117.533  76.169  1.00  0.00           C
ATOM   9931 4C31 POPE  152      74.668 116.133  76.169  1.00  0.00           C
ATOM   9934 5C31 POPE  152      75.438 115.803  74.879  1.00  0.00           C
ATOM   9937 6C31 POPE  152      76.098 114.423  74.929  1.00  0.00           C
ATOM   9941  NH3 POPE  153      23.618  63.153  87.929  1.00  0.00           N
ATOM   9945  C12 POPE  153      24.778  64.083  88.279  1.00  0.00           C
ATOM   9948  C11 POPE  153      24.518  65.573  87.919  1.00  0.00           C
ATOM   9951  P   POPE  153      26.738  67.063  88.299  1.00  0.00           P
ATOM   9952  O13 POPE  153      27.098  68.163  89.217  1.00  0.00           O
ATOM   9953  O14 POPE  153      27.748  66.003  88.148  1.00  0.00           O
ATOM   9954  O11 POPE  153      26.578  67.783  86.879  1.00  0.00           O
ATOM   9955  O12 POPE  153      25.328  66.453  88.699  1.00  0.00           O
ATOM   9956  C1  POPE  153      27.858  68.213  86.348  1.00  0.00           C
ATOM   9959  C2  POPE  153      27.738  69.343  85.279  1.00  0.00           C
ATOM   9961  O21 POPE  153      28.648  69.103  84.188  1.00  0.00           O
ATOM   9962  C21 POPE  153      29.898  68.833  84.519  1.00  0.00           C
ATOM   9963  O22 POPE  153      30.458  69.143  85.559  1.00  0.00           O
ATOM   9964  C22 POPE  153      30.498  67.953  83.438  1.00  0.00           C
ATOM   9967  C3  POPE  153      27.888  70.803  85.839  1.00  0.00           C
ATOM   9970  O31 POPE  153      27.198  71.763  85.019  1.00  0.00           O
ATOM   9971  C31 POPE  153      27.608  72.043  83.778  1.00  0.00           C
ATOM   9972  O32 POPE  153      26.848  72.213  82.849  1.00  0.00           O
ATOM   9973  C32 POPE  153      29.118  72.313  83.689  1.00  0.00           C
ATOM   9976  C23 POPE  153      30.908  68.773  82.208  1.00  0.00           C
ATOM   9979  C24 POPE  153      31.608  67.903  81.169  1.00  0.00           C
ATOM   9982  C25 POPE  153      30.678  66.893  80.479  1.00  0.00           C
ATOM   9985  C26 POPE  153      31.268  66.433  79.139  1.00  0.00           C
ATOM   9988  C27 POPE  153      30.318  65.523  78.339  1.00  0.00           C
ATOM   9991  C28 POPE  153      30.718  65.393  76.859  1.00  0.00           C
ATOM   9994  C29 POPE  153      32.048  64.713  76.659  1.00  0.00           C
ATOM   9996 0C21 POPE  153      32.698  64.603  75.479  1.00  0.00           C
ATOM   9998 1C21 POPE  153      32.208  65.163  74.169  1.00  0.00           C
ATOM  10001 2C21 POPE  153      33.318  65.783  73.289  1.00  0.00           C
ATOM  10004 3C21 POPE  153      32.698  66.703  72.229  1.00  0.00           C
ATOM  10007 4C21 POPE  153      33.688  67.493  71.358  1.00  0.00           C
ATOM  10010 5C21 POPE  153      32.918  68.423  70.409  1.00  0.00           C
ATOM  10013 6C21 POPE  153      33.788  69.263  69.469  1.00  0.00           C
ATOM  10016 7C21 POPE  153      32.928  70.213  68.618  1.00  0.00           C
ATOM  10019 8C21 POPE  153      33.728  70.983  67.559  1.00  0.00           C
ATOM  10023  C33 POPE  153      29.488  73.003  82.339  1.00  0.00           C
ATOM  10026  C34 POPE  153      30.948  73.493  82.299  1.00  0.00           C
ATOM  10029  C35 POPE  153      31.178  74.663  81.318  1.00  0.00           C
ATOM  10032  C36 POPE  153      32.498  75.433  81.488  1.00  0.00           C
ATOM  10035  C37 POPE  153      32.708  76.453  80.359  1.00  0.00           C
ATOM  10038  C38 POPE  153      33.458  77.743  80.758  1.00  0.00           C
ATOM  10041  C39 POPE  153      34.928  77.543  81.119  1.00  0.00           C
ATOM  10044 0C31 POPE  153      35.578  78.833  81.639  1.00  0.00           C
ATOM  10047 1C31 POPE  153      37.068  78.673  81.968  1.00  0.00           C
ATOM  10050 2C31 POPE  153      37.788  80.013  82.148  1.00  0.00           C
ATOM  10053 3C31 POPE  153      37.598  80.673  83.529  1.00  0.00           C
ATOM  10056 4C31 POPE  153      38.518  80.093  84.618  1.00  0.00           C
ATOM  10059 5C31 POPE  153      38.698  81.063  85.799  1.00  0.00           C
ATOM  10062 6C31 POPE  153      39.658  80.533  86.868  1.00  0.00           C
ATOM  10066  NH3 POPE  154      40.548  56.483  47.458  1.00  0.00           N
ATOM  10070  C12 POPE  154      41.568  55.583  46.799  1.00  0.00           C
ATOM  10073  C11 POPE  154      41.108  54.953  45.449  1.00  0.00           C
ATOM  10076  P   POPE  154      38.748  53.873  45.859  1.00  0.00           P
ATOM  10077  O13 POPE  154      37.318  54.193  45.669  1.00  0.00           O
ATOM  10078  O14 POPE  154      39.198  52.523  45.469  1.00  0.00           O
ATOM  10079  O11 POPE  154      39.108  54.203  47.348  1.00  0.00           O
ATOM  10080  O12 POPE  154      39.688  54.963  45.209  1.00  0.00           O
ATOM  10081  C1  POPE  154      39.198  53.303  48.419  1.00  0.00           C
ATOM  10084  C2  POPE  154      38.578  53.973  49.659  1.00  0.00           C
ATOM  10086  O21 POPE  154      38.928  53.153  50.789  1.00  0.00           O
ATOM  10087  C21 POPE  154      39.178  53.803  51.919  1.00  0.00           C
ATOM  10088  O22 POPE  154      39.128  55.003  52.069  1.00  0.00           O
ATOM  10089  C22 POPE  154      39.518  52.773  52.999  1.00  0.00           C
ATOM  10092  C3  POPE  154      37.048  54.093  49.438  1.00  0.00           C
ATOM  10095  O31 POPE  154      36.468  55.093  50.289  1.00  0.00           O
ATOM  10096  C31 POPE  154      36.008  54.633  51.439  1.00  0.00           C
ATOM  10097  O32 POPE  154      36.028  53.473  51.819  1.00  0.00           O
ATOM  10098  C32 POPE  154      35.458  55.823  52.208  1.00  0.00           C
ATOM  10101  C23 POPE  154      39.358  53.293  54.438  1.00  0.00           C
ATOM  10104  C24 POPE  154      38.878  52.203  55.409  1.00  0.00           C
ATOM  10107  C25 POPE  154      38.408  52.783  56.759  1.00  0.00           C
ATOM  10110  C26 POPE  154      39.548  53.053  57.759  1.00  0.00           C
ATOM  10113  C27 POPE  154      39.048  53.753  59.039  1.00  0.00           C
ATOM  10116  C28 POPE  154      39.338  52.933  60.308  1.00  0.00           C
ATOM  10119  C29 POPE  154      38.848  53.643  61.549  1.00  0.00           C
ATOM  10121 0C21 POPE  154      38.048  53.163  62.519  1.00  0.00           C
ATOM  10123 1C21 POPE  154      37.438  51.783  62.598  1.00  0.00           C
ATOM  10126 2C21 POPE  154      37.998  50.913  63.739  1.00  0.00           C
ATOM  10129 3C21 POPE  154      37.568  51.353  65.148  1.00  0.00           C
ATOM  10132 4C21 POPE  154      37.708  50.213  66.179  1.00  0.00           C
ATOM  10135 5C21 POPE  154      37.338  50.633  67.608  1.00  0.00           C
ATOM  10138 6C21 POPE  154      37.558  49.523  68.659  1.00  0.00           C
ATOM  10141 7C21 POPE  154      39.048  49.273  68.979  1.00  0.00           C
ATOM  10144 8C21 POPE  154      39.298  48.143  69.979  1.00  0.00           C
ATOM  10148  C33 POPE  154      35.438  55.633  53.738  1.00  0.00           C
ATOM  10151  C34 POPE  154      34.898  56.903  54.409  1.00  0.00           C
ATOM  10154  C35 POPE  154      34.208  56.643  55.739  1.00  0.00           C
ATOM  10157  C36 POPE  154      35.128  56.233  56.889  1.00  0.00           C
ATOM  10160  C37 POPE  154      34.318  55.653  58.059  1.00  0.00           C
ATOM  10163  C38 POPE  154      35.138  55.443  59.329  1.00  0.00           C
ATOM  10166  C39 POPE  154      35.238  56.723  60.168  1.00  0.00           C
ATOM  10169 0C31 POPE  154      36.078  56.523  61.439  1.00  0.00           C
ATOM  10172 1C31 POPE  154      36.198  57.813  62.269  1.00  0.00           C
ATOM  10175 2C31 POPE  154      37.118  57.653  63.479  1.00  0.00           C
ATOM  10178 3C31 POPE  154      36.528  56.823  64.629  1.00  0.00           C
ATOM  10181 4C31 POPE  154      35.238  57.443  65.209  1.00  0.00           C
ATOM  10184 5C31 POPE  154      34.938  56.973  66.629  1.00  0.00           C
ATOM  10187 6C31 POPE  154      33.668  57.603  67.208  1.00  0.00           C
ATOM  10191  NH3 POPE  155      27.398  20.733  45.569  1.00  0.00           N
ATOM  10195  C12 POPE  155      27.078  19.303  45.248  1.00  0.00           C
ATOM  10198  C11 POPE  155      28.138  18.633  44.359  1.00  0.00           C
ATOM  10201  P   POPE  155      28.408  16.063  44.819  1.00  0.00           P
ATOM  10202  O13 POPE  155      27.708  14.803  44.509  1.00  0.00           O
ATOM  10203  O14 POPE  155      29.878  16.073  44.618  1.00  0.00           O
ATOM  10204  O11 POPE  155      28.188  16.443  46.319  1.00  0.00           O
ATOM  10205  O12 POPE  155      27.738  17.293  44.068  1.00  0.00           O
ATOM  10206  C1  POPE  155      28.508  15.483  47.309  1.00  0.00           C
ATOM  10209  C2  POPE  155      27.968  16.053  48.619  1.00  0.00           C
ATOM  10211  O21 POPE  155      28.538  15.273  49.688  1.00  0.00           O
ATOM  10212  C21 POPE  155      28.798  15.963  50.779  1.00  0.00           C
ATOM  10213  O22 POPE  155      28.508  17.143  50.949  1.00  0.00           O
ATOM  10214  C22 POPE  155      29.618  15.123  51.758  1.00  0.00           C
ATOM  10217  C3  POPE  155      26.418  16.063  48.598  1.00  0.00           C
ATOM  10220  O31 POPE  155      25.868  17.183  49.328  1.00  0.00           O
ATOM  10221  C31 POPE  155      25.668  16.953  50.609  1.00  0.00           C
ATOM  10222  O32 POPE  155      25.848  15.903  51.189  1.00  0.00           O
ATOM  10223  C32 POPE  155      25.218  18.233  51.299  1.00  0.00           C
ATOM  10226  C23 POPE  155      29.058  15.223  53.188  1.00  0.00           C
ATOM  10229  C24 POPE  155      29.978  14.593  54.239  1.00  0.00           C
ATOM  10232  C25 POPE  155      29.488  14.903  55.659  1.00  0.00           C
ATOM  10235  C26 POPE  155      30.298  14.233  56.779  1.00  0.00           C
ATOM  10238  C27 POPE  155      29.878  14.753  58.159  1.00  0.00           C
ATOM  10241  C28 POPE  155      30.528  14.023  59.349  1.00  0.00           C
ATOM  10244  C29 POPE  155      31.968  14.423  59.539  1.00  0.00           C
ATOM  10246 0C21 POPE  155      32.518  14.993  60.629  1.00  0.00           C
ATOM  10248 1C21 POPE  155      31.828  15.323  61.929  1.00  0.00           C
ATOM  10251 2C21 POPE  155      32.748  15.123  63.159  1.00  0.00           C
ATOM  10254 3C21 POPE  155      33.088  13.653  63.458  1.00  0.00           C
ATOM  10257 4C21 POPE  155      34.298  13.483  64.388  1.00  0.00           C
ATOM  10260 5C21 POPE  155      34.078  13.973  65.828  1.00  0.00           C
ATOM  10263 6C21 POPE  155      35.398  14.033  66.608  1.00  0.00           C
ATOM  10266 7C21 POPE  155      35.228  14.543  68.038  1.00  0.00           C
ATOM  10269 8C21 POPE  155      36.558  14.833  68.729  1.00  0.00           C
ATOM  10273  C33 POPE  155      24.988  17.993  52.809  1.00  0.00           C
ATOM  10276  C34 POPE  155      24.818  19.313  53.559  1.00  0.00           C
ATOM  10279  C35 POPE  155      24.018  19.173  54.859  1.00  0.00           C
ATOM  10282  C36 POPE  155      24.838  19.063  56.148  1.00  0.00           C
ATOM  10285  C37 POPE  155      23.898  18.853  57.348  1.00  0.00           C
ATOM  10288  C38 POPE  155      24.588  18.763  58.718  1.00  0.00           C
ATOM  10291  C39 POPE  155      25.028  20.113  59.299  1.00  0.00           C
ATOM  10294 0C31 POPE  155      23.928  20.803  60.119  1.00  0.00           C
ATOM  10297 1C31 POPE  155      24.448  21.993  60.949  1.00  0.00           C
ATOM  10300 2C31 POPE  155      23.398  22.643  61.859  1.00  0.00           C
ATOM  10303 3C31 POPE  155      22.968  21.753  63.039  1.00  0.00           C
ATOM  10306 4C31 POPE  155      22.308  22.543  64.178  1.00  0.00           C
ATOM  10309 5C31 POPE  155      22.138  21.723  65.459  1.00  0.00           C
ATOM  10312 6C31 POPE  155      21.668  22.563  66.659  1.00  0.00           C
ATOM  10316  NH3 POPE  156     109.248  86.843  46.039  1.00  0.00           N
ATOM  10320  C12 POPE  156     109.618  87.253  44.649  1.00  0.00           C
ATOM  10323  C11 POPE  156     109.828  86.003  43.769  1.00  0.00           C
ATOM  10326  P   POPE  156     110.888  83.913  45.069  1.00  0.00           P
ATOM  10327  O13 POPE  156     109.778  83.043  44.639  1.00  0.00           O
ATOM  10328  O14 POPE  156     112.238  83.313  45.089  1.00  0.00           O
ATOM  10329  O11 POPE  156     110.528  84.503  46.498  1.00  0.00           O
ATOM  10330  O12 POPE  156     110.928  85.223  44.208  1.00  0.00           O
ATOM  10331  C1  POPE  156     110.398  83.643  47.639  1.00  0.00           C
ATOM  10334  C2  POPE  156     110.988  84.353  48.889  1.00  0.00           C
ATOM  10336  O21 POPE  156     111.588  83.423  49.809  1.00  0.00           O
ATOM  10337  C21 POPE  156     110.808  82.463  50.318  1.00  0.00           C
ATOM  10338  O22 POPE  156     109.598  82.423  50.199  1.00  0.00           O
ATOM  10339  C22 POPE  156     111.678  81.553  51.189  1.00  0.00           C
ATOM  10342  C3  POPE  156     109.988  85.343  49.559  1.00  0.00           C
ATOM  10345  O31 POPE  156     110.608  86.583  49.909  1.00  0.00           O
ATOM  10346  C31 POPE  156     111.378  86.753  50.989  1.00  0.00           C
ATOM  10347  O32 POPE  156     112.218  87.643  51.059  1.00  0.00           O
ATOM  10348  C32 POPE  156     111.058  85.773  52.139  1.00  0.00           C
ATOM  10351  C23 POPE  156     110.888  80.413  51.868  1.00  0.00           C
ATOM  10354  C24 POPE  156     111.768  79.453  52.669  1.00  0.00           C
ATOM  10357  C25 POPE  156     112.068  79.953  54.089  1.00  0.00           C
ATOM  10360  C26 POPE  156     110.988  79.533  55.098  1.00  0.00           C
ATOM  10363  C27 POPE  156     111.438  79.723  56.549  1.00  0.00           C
ATOM  10366  C28 POPE  156     110.358  79.333  57.579  1.00  0.00           C
ATOM  10369  C29 POPE  156     110.178  77.833  57.649  1.00  0.00           C
ATOM  10371 0C21 POPE  156     110.128  77.093  58.769  1.00  0.00           C
ATOM  10373 1C21 POPE  156     110.128  77.623  60.178  1.00  0.00           C
ATOM  10376 2C21 POPE  156     109.178  76.823  61.089  1.00  0.00           C
ATOM  10379 3C21 POPE  156     107.738  76.723  60.569  1.00  0.00           C
ATOM  10382 4C21 POPE  156     106.748  76.133  61.579  1.00  0.00           C
ATOM  10385 5C21 POPE  156     107.158  74.743  62.078  1.00  0.00           C
ATOM  10388 6C21 POPE  156     106.048  74.063  62.879  1.00  0.00           C
ATOM  10391 7C21 POPE  156     106.428  72.653  63.328  1.00  0.00           C
ATOM  10394 8C21 POPE  156     105.228  71.883  63.869  1.00  0.00           C
ATOM  10398  C33 POPE  156     111.728  86.163  53.479  1.00  0.00           C
ATOM  10401  C34 POPE  156     111.938  84.963  54.409  1.00  0.00           C
ATOM  10404  C35 POPE  156     110.748  84.733  55.349  1.00  0.00           C
ATOM  10407  C36 POPE  156     110.878  83.443  56.148  1.00  0.00           C
ATOM  10410  C37 POPE  156     109.698  83.253  57.118  1.00  0.00           C
ATOM  10413  C38 POPE  156     110.118  82.733  58.499  1.00  0.00           C
ATOM  10416  C39 POPE  156     110.778  83.813  59.359  1.00  0.00           C
ATOM  10419 0C31 POPE  156     111.328  83.243  60.679  1.00  0.00           C
ATOM  10422 1C31 POPE  156     112.388  84.153  61.299  1.00  0.00           C
ATOM  10425 2C31 POPE  156     113.148  83.483  62.449  1.00  0.00           C
ATOM  10428 3C31 POPE  156     112.468  83.653  63.819  1.00  0.00           C
ATOM  10431 4C31 POPE  156     113.158  82.823  64.909  1.00  0.00           C
ATOM  10434 5C31 POPE  156     112.778  83.233  66.328  1.00  0.00           C
ATOM  10437 6C31 POPE  156     113.518  82.433  67.398  1.00  0.00           C
ATOM  10441  NH3 POPE  157      10.428  27.583  42.899  1.00  0.00           N
ATOM  10445  C12 POPE  157       9.338  26.573  42.639  1.00  0.00           C
ATOM  10448  C11 POPE  157       8.028  26.963  43.319  1.00  0.00           C
ATOM  10451  P   POPE  157       5.648  26.053  43.648  1.00  0.00           P
ATOM  10452  O13 POPE  157       4.498  25.973  42.729  1.00  0.00           O
ATOM  10453  O14 POPE  157       5.658  24.993  44.669  1.00  0.00           O
ATOM  10454  O11 POPE  157       5.608  27.473  44.328  1.00  0.00           O
ATOM  10455  O12 POPE  157       7.018  26.053  42.879  1.00  0.00           O
ATOM  10456  C1  POPE  157       5.368  27.693  45.718  1.00  0.00           C
ATOM  10459  C2  POPE  157       3.948  28.243  46.039  1.00  0.00           C
ATOM  10461  O21 POPE  157       3.408  27.583  47.188  1.00  0.00           O
ATOM  10462  C21 POPE  157       3.938  27.973  48.329  1.00  0.00           C
ATOM  10463  O22 POPE  157       4.788  28.843  48.458  1.00  0.00           O
ATOM  10464  C22 POPE  157       3.278  27.223  49.468  1.00  0.00           C
ATOM  10467  C3  POPE  157       2.918  28.093  44.869  1.00  0.00           C
ATOM  10470  O31 POPE  157       1.548  28.193  45.299  1.00  0.00           O
ATOM  10471  C31 POPE  157       0.878  27.033  45.438  1.00  0.00           C
ATOM  10472  O32 POPE  157       1.348  25.923  45.269  1.00  0.00           O
ATOM  10473  C32 POPE  157      -0.598  27.423  45.679  1.00  0.00           C
ATOM  10476  C23 POPE  157       2.608  28.183  50.469  1.00  0.00           C
ATOM  10479  C24 POPE  157       1.498  27.503  51.288  1.00  0.00           C
ATOM  10482  C25 POPE  157       1.828  26.093  51.799  1.00  0.00           C
ATOM  10485  C26 POPE  157       3.128  26.023  52.619  1.00  0.00           C
ATOM  10488  C27 POPE  157       3.578  24.573  52.879  1.00  0.00           C
ATOM  10491  C28 POPE  157       5.028  24.463  53.409  1.00  0.00           C
ATOM  10494  C29 POPE  157       5.168  24.913  54.839  1.00  0.00           C
ATOM  10496 0C21 POPE  157       5.948  24.343  55.769  1.00  0.00           C
ATOM  10498 1C21 POPE  157       6.858  23.153  55.609  1.00  0.00           C
ATOM  10501 2C21 POPE  157       6.588  22.043  56.639  1.00  0.00           C
ATOM  10504 3C21 POPE  157       6.558  22.553  58.079  1.00  0.00           C
ATOM  10507 4C21 POPE  157       6.928  21.493  59.109  1.00  0.00           C
ATOM  10510 5C21 POPE  157       6.738  22.003  60.539  1.00  0.00           C
ATOM  10513 6C21 POPE  157       7.318  21.043  61.579  1.00  0.00           C
ATOM  10516 7C21 POPE  157       7.038  21.503  63.009  1.00  0.00           C
ATOM  10519 8C21 POPE  157       7.638  20.563  64.038  1.00  0.00           C
ATOM  10523  C33 POPE  157      -1.488  26.393  46.419  1.00  0.00           C
ATOM  10526  C34 POPE  157      -1.458  26.573  47.949  1.00  0.00           C
ATOM  10529  C35 POPE  157      -2.468  25.683  48.689  1.00  0.00           C
ATOM  10532  C36 POPE  157      -2.348  25.853  50.219  1.00  0.00           C
ATOM  10535  C37 POPE  157      -3.348  25.013  51.019  1.00  0.00           C
ATOM  10538  C38 POPE  157      -3.268  25.303  52.528  1.00  0.00           C
ATOM  10541  C39 POPE  157      -4.408  24.693  53.349  1.00  0.00           C
ATOM  10544 0C31 POPE  157      -4.488  25.253  54.778  1.00  0.00           C
ATOM  10547 1C31 POPE  157      -5.848  24.993  55.459  1.00  0.00           C
ATOM  10550 2C31 POPE  157      -5.878  25.403  56.938  1.00  0.00           C
ATOM  10553 3C31 POPE  157      -7.168  24.923  57.639  1.00  0.00           C
ATOM  10556 4C31 POPE  157      -8.358  25.883  57.489  1.00  0.00           C
ATOM  10559 5C31 POPE  157      -8.468  26.893  58.639  1.00  0.00           C
ATOM  10562 6C31 POPE  157      -9.708  27.783  58.578  1.00  0.00           C
ATOM  10566  NH3 POPE  158     129.404  77.103  44.339  1.00  0.00           N
ATOM  10570  C12 POPE  158     129.198  78.233  43.349  1.00  0.00           C
ATOM  10573  C11 POPE  158     127.888  79.023  43.589  1.00  0.00           C
ATOM  10576  P   POPE  158     126.078  77.333  44.468  1.00  0.00           P
ATOM  10577  O13 POPE  158     124.608  77.353  44.459  1.00  0.00           O
ATOM  10578  O14 POPE  158     126.728  76.013  44.258  1.00  0.00           O
ATOM  10579  O11 POPE  158     126.638  77.903  45.799  1.00  0.00           O
ATOM  10580  O12 POPE  158     126.698  78.273  43.359  1.00  0.00           O
ATOM  10581  C1  POPE  158     127.248  77.123  46.809  1.00  0.00           C
ATOM  10584  C2  POPE  158     126.678  77.473  48.199  1.00  0.00           C
ATOM  10586  O21 POPE  158     126.948  78.783  48.718  1.00  0.00           O
ATOM  10587  C21 POPE  158     127.698  79.713  48.179  1.00  0.00           C
ATOM  10588  O22 POPE  158     128.278  79.713  47.109  1.00  0.00           O
ATOM  10589  C22 POPE  158     127.858  80.803  49.249  1.00  0.00           C
ATOM  10592  C3  POPE  158     127.178  76.403  49.199  1.00  0.00           C
ATOM  10595  O31 POPE  158     126.938  76.763  50.569  1.00  0.00           O
ATOM  10596  C31 POPE  158     127.938  77.343  51.189  1.00  0.00           C
ATOM  10597  O32 POPE  158     129.058  77.573  50.759  1.00  0.00           O
ATOM  10598  C32 POPE  158     127.398  77.823  52.519  1.00  0.00           C
ATOM  10601  C23 POPE  158     126.918  82.033  49.089  1.00  0.00           C
ATOM  10604  C24 POPE  158     126.248  82.453  50.409  1.00  0.00           C
ATOM  10607  C25 POPE  158     127.208  83.013  51.479  1.00  0.00           C
ATOM  10610  C26 POPE  158     126.458  83.553  52.709  1.00  0.00           C
ATOM  10613  C27 POPE  158     127.328  84.423  53.629  1.00  0.00           C
ATOM  10616  C28 POPE  158     126.558  85.143  54.749  1.00  0.00           C
ATOM  10619  C29 POPE  158     125.908  84.193  55.719  1.00  0.00           C
ATOM  10621 0C21 POPE  158     125.038  84.543  56.688  1.00  0.00           C
ATOM  10623 1C21 POPE  158     124.598  85.953  57.019  1.00  0.00           C
ATOM  10626 2C21 POPE  158     124.988  86.303  58.469  1.00  0.00           C
ATOM  10629 3C21 POPE  158     124.748  87.783  58.799  1.00  0.00           C
ATOM  10632 4C21 POPE  158     125.208  88.143  60.219  1.00  0.00           C
ATOM  10635 5C21 POPE  158     124.178  87.773  61.288  1.00  0.00           C
ATOM  10638 6C21 POPE  158     124.698  87.963  62.729  1.00  0.00           C
ATOM  10641 7C21 POPE  158     123.568  87.853  63.759  1.00  0.00           C
ATOM  10644 8C21 POPE  158     124.048  88.043  65.199  1.00  0.00           C
ATOM  10648  C33 POPE  158     128.468  77.763  53.609  1.00  0.00           C
ATOM  10651  C34 POPE  158     128.238  78.873  54.629  1.00  0.00           C
ATOM  10654  C35 POPE  158     129.534  79.243  55.339  1.00  0.00           C
ATOM  10657  C36 POPE  158     129.344  80.473  56.218  1.00  0.00           C
ATOM  10660  C37 POPE  158     128.468  80.213  57.449  1.00  0.00           C
ATOM  10663  C38 POPE  158     128.618  81.363  58.438  1.00  0.00           C
ATOM  10666  C39 POPE  158     127.438  81.493  59.409  1.00  0.00           C
ATOM  10669 0C31 POPE  158     127.518  82.813  60.178  1.00  0.00           C
ATOM  10672 1C31 POPE  158     126.258  83.073  61.019  1.00  0.00           C
ATOM  10675 2C31 POPE  158     126.248  84.463  61.669  1.00  0.00           C
ATOM  10678 3C31 POPE  158     127.428  84.743  62.608  1.00  0.00           C
ATOM  10681 4C31 POPE  158     127.658  83.673  63.679  1.00  0.00           C
ATOM  10684 5C31 POPE  158     128.448  84.233  64.859  1.00  0.00           C
ATOM  10687 6C31 POPE  158     128.948  83.163  65.839  1.00  0.00           C
ATOM  10691  NH3 POPE  159     120.628 114.723  83.659  1.00  0.00           N
ATOM  10695  C12 POPE  159     119.368 115.153  82.967  1.00  0.00           C
ATOM  10698  C11 POPE  159     118.318 115.783  83.918  1.00  0.00           C
ATOM  10701  P   POPE  159     117.808 118.383  83.809  1.00  0.00           P
ATOM  10702  O13 POPE  159     116.498 118.423  84.508  1.00  0.00           O
ATOM  10703  O14 POPE  159     118.618 119.633  83.839  1.00  0.00           O
ATOM  10704  O11 POPE  159     117.518 118.063  82.279  1.00  0.00           O
ATOM  10705  O12 POPE  159     118.658 117.133  84.229  1.00  0.00           O
ATOM  10706  C1  POPE  159     118.588 118.223  81.318  1.00  0.00           C
ATOM  10709  C2  POPE  159     118.498 117.173  80.178  1.00  0.00           C
ATOM  10711  O21 POPE  159     119.448 117.463  79.139  1.00  0.00           O
ATOM  10712  C21 POPE  159     120.688 117.033  79.379  1.00  0.00           C
ATOM  10713  O22 POPE  159     121.088 116.543  80.408  1.00  0.00           O
ATOM  10714  C22 POPE  159     121.548 117.283  78.138  1.00  0.00           C
ATOM  10717  C3  POPE  159     117.048 117.133  79.609  1.00  0.00           C
ATOM  10720  O31 POPE  159     116.848 116.273  78.467  1.00  0.00           O
ATOM  10721  C31 POPE  159     116.878 114.963  78.659  1.00  0.00           C
ATOM  10722  O32 POPE  159     117.278 114.383  79.659  1.00  0.00           O
ATOM  10723  C32 POPE  159     116.498 114.293  77.328  1.00  0.00           C
ATOM  10726  C23 POPE  159     121.128 116.373  76.959  1.00  0.00           C
ATOM  10729  C24 POPE  159     122.008 116.553  75.709  1.00  0.00           C
ATOM  10732  C25 POPE  159     121.748 115.433  74.699  1.00  0.00           C
ATOM  10735  C26 POPE  159     122.328 115.663  73.299  1.00  0.00           C
ATOM  10738  C27 POPE  159     121.938 114.533  72.339  1.00  0.00           C
ATOM  10741  C28 POPE  159     121.828 114.993  70.868  1.00  0.00           C
ATOM  10744  C29 POPE  159     121.158 113.933  70.029  1.00  0.00           C
ATOM  10746 0C21 POPE  159     120.038 114.093  69.299  1.00  0.00           C
ATOM  10748 1C21 POPE  159     119.228 115.353  69.159  1.00  0.00           C
ATOM  10751 2C21 POPE  159     117.858 115.123  68.489  1.00  0.00           C
ATOM  10754 3C21 POPE  159     116.798 114.503  69.419  1.00  0.00           C
ATOM  10757 4C21 POPE  159     115.468 114.243  68.688  1.00  0.00           C
ATOM  10760 5C21 POPE  159     114.248 114.963  69.288  1.00  0.00           C
ATOM  10763 6C21 POPE  159     114.398 116.483  69.379  1.00  0.00           C
ATOM  10766 7C21 POPE  159     113.078 117.243  69.239  1.00  0.00           C
ATOM  10769 8C21 POPE  159     113.268 118.763  69.169  1.00  0.00           C
ATOM  10773  C33 POPE  159     115.048 113.783  77.159  1.00  0.00           C
ATOM  10776  C34 POPE  159     114.388 114.363  75.889  1.00  0.00           C
ATOM  10779  C35 POPE  159     113.018 113.763  75.538  1.00  0.00           C
ATOM  10782  C36 POPE  159     112.518 114.193  74.148  1.00  0.00           C
ATOM  10785  C37 POPE  159     111.128 113.643  73.788  1.00  0.00           C
ATOM  10788  C38 POPE  159     110.868 113.513  72.279  1.00  0.00           C
ATOM  10791  C39 POPE  159     110.328 114.773  71.579  1.00  0.00           C
ATOM  10794 0C31 POPE  159     110.108 114.543  70.078  1.00  0.00           C
ATOM  10797 1C31 POPE  159     109.058 115.453  69.438  1.00  0.00           C
ATOM  10800 2C31 POPE  159     108.898 115.213  67.919  1.00  0.00           C
ATOM  10803 3C31 POPE  159     107.518 115.613  67.379  1.00  0.00           C
ATOM  10806 4C31 POPE  159     106.458 114.523  67.639  1.00  0.00           C
ATOM  10809 5C31 POPE  159     105.038 114.913  67.229  1.00  0.00           C
ATOM  10812 6C31 POPE  159     104.018 113.823  67.559  1.00  0.00           C
ATOM  10816  NH3 POPE  160      50.988  18.273  87.849  1.00  0.00           N
ATOM  10820  C12 POPE  160      50.658  19.743  87.749  1.00  0.00           C
ATOM  10823  C11 POPE  160      51.818  20.583  87.159  1.00  0.00           C
ATOM  10826  P   POPE  160      54.198  21.563  87.827  1.00  0.00           P
ATOM  10827  O13 POPE  160      55.108  21.403  88.969  1.00  0.00           O
ATOM  10828  O14 POPE  160      54.888  21.453  86.518  1.00  0.00           O
ATOM  10829  O11 POPE  160      53.518  22.983  87.967  1.00  0.00           O
ATOM  10830  O12 POPE  160      52.998  20.523  87.959  1.00  0.00           O
ATOM  10831  C1  POPE  160      53.858  24.063  87.089  1.00  0.00           C
ATOM  10834  C2  POPE  160      52.868  24.123  85.889  1.00  0.00           C
ATOM  10836  O21 POPE  160      53.538  24.243  84.618  1.00  0.00           O
ATOM  10837  C21 POPE  160      54.088  25.413  84.309  1.00  0.00           C
ATOM  10838  O22 POPE  160      54.188  26.383  85.028  1.00  0.00           O
ATOM  10839  C22 POPE  160      54.558  25.363  82.849  1.00  0.00           C
ATOM  10842  C3  POPE  160      51.698  25.143  86.119  1.00  0.00           C
ATOM  10845  O31 POPE  160      50.778  25.193  85.009  1.00  0.00           O
ATOM  10846  C31 POPE  160      49.908  24.173  84.988  1.00  0.00           C
ATOM  10847  O32 POPE  160      49.938  23.203  85.739  1.00  0.00           O
ATOM  10848  C32 POPE  160      48.858  24.353  83.887  1.00  0.00           C
ATOM  10851  C23 POPE  160      53.638  24.483  81.968  1.00  0.00           C
ATOM  10854  C24 POPE  160      53.928  24.613  80.479  1.00  0.00           C
ATOM  10857  C25 POPE  160      53.028  23.703  79.639  1.00  0.00           C
ATOM  10860  C26 POPE  160      53.298  23.793  78.129  1.00  0.00           C
ATOM  10863  C27 POPE  160      52.718  22.573  77.389  1.00  0.00           C
ATOM  10866  C28 POPE  160      53.058  22.543  75.889  1.00  0.00           C
ATOM  10869  C29 POPE  160      53.068  21.133  75.368  1.00  0.00           C
ATOM  10871 0C21 POPE  160      53.948  20.603  74.499  1.00  0.00           C
ATOM  10873 1C21 POPE  160      55.088  21.333  73.839  1.00  0.00           C
ATOM  10876 2C21 POPE  160      56.358  20.483  73.609  1.00  0.00           C
ATOM  10879 3C21 POPE  160      57.398  21.283  72.799  1.00  0.00           C
ATOM  10882 4C21 POPE  160      58.728  20.553  72.559  1.00  0.00           C
ATOM  10885 5C21 POPE  160      59.568  21.243  71.468  1.00  0.00           C
ATOM  10888 6C21 POPE  160      61.038  20.833  71.489  1.00  0.00           C
ATOM  10891 7C21 POPE  160      61.868  21.673  72.468  1.00  0.00           C
ATOM  10894 8C21 POPE  160      63.328  21.213  72.599  1.00  0.00           C
ATOM  10898  C33 POPE  160      49.418  24.133  82.468  1.00  0.00           C
ATOM  10901  C34 POPE  160      48.318  24.233  81.399  1.00  0.00           C
ATOM  10904  C35 POPE  160      48.868  24.133  79.968  1.00  0.00           C
ATOM  10907  C36 POPE  160      47.768  24.093  78.898  1.00  0.00           C
ATOM  10910  C37 POPE  160      48.288  23.643  77.529  1.00  0.00           C
ATOM  10913  C38 POPE  160      47.158  23.363  76.529  1.00  0.00           C
ATOM  10916  C39 POPE  160      47.568  22.443  75.368  1.00  0.00           C
ATOM  10919 0C31 POPE  160      48.538  23.073  74.368  1.00  0.00           C
ATOM  10922 1C31 POPE  160      49.118  22.003  73.429  1.00  0.00           C
ATOM  10925 2C31 POPE  160      49.788  22.583  72.188  1.00  0.00           C
ATOM  10928 3C31 POPE  160      50.738  21.593  71.489  1.00  0.00           C
ATOM  10931 4C31 POPE  160      50.198  20.173  71.299  1.00  0.00           C
ATOM  10934 5C31 POPE  160      51.228  19.233  70.669  1.00  0.00           C
ATOM  10937 6C31 POPE  160      50.818  17.763  70.699  1.00  0.00           C
ATOM  10941  NH3 POPE  161      90.458  28.253  87.099  1.00  0.00           N
ATOM  10945  C12 POPE  161      91.028  27.683  88.358  1.00  0.00           C
ATOM  10948  C11 POPE  161      92.208  26.743  88.048  1.00  0.00           C
ATOM  10951  P   POPE  161      92.538  24.713  86.409  1.00  0.00           P
ATOM  10952  O13 POPE  161      93.328  24.173  87.538  1.00  0.00           O
ATOM  10953  O14 POPE  161      91.448  23.873  85.879  1.00  0.00           O
ATOM  10954  O11 POPE  161      93.608  24.983  85.289  1.00  0.00           O
ATOM  10955  O12 POPE  161      92.118  26.203  86.729  1.00  0.00           O
ATOM  10956  C1  POPE  161      93.218  24.983  83.909  1.00  0.00           C
ATOM  10959  C2  POPE  161      94.428  24.653  82.989  1.00  0.00           C
ATOM  10961  O21 POPE  161      93.968  24.003  81.788  1.00  0.00           O
ATOM  10962  C21 POPE  161      93.258  24.753  80.967  1.00  0.00           C
ATOM  10963  O22 POPE  161      92.908  25.913  81.148  1.00  0.00           O
ATOM  10964  C22 POPE  161      92.998  23.963  79.679  1.00  0.00           C
ATOM  10967  C3  POPE  161      95.468  23.733  83.718  1.00  0.00           C
ATOM  10970  O31 POPE  161      96.118  22.783  82.827  1.00  0.00           O
ATOM  10971  C31 POPE  161      95.458  21.613  82.729  1.00  0.00           C
ATOM  10972  O32 POPE  161      94.508  21.293  83.419  1.00  0.00           O
ATOM  10973  C32 POPE  161      96.008  20.803  81.569  1.00  0.00           C
ATOM  10976  C23 POPE  161      92.948  24.893  78.449  1.00  0.00           C
ATOM  10979  C24 POPE  161      92.828  24.123  77.118  1.00  0.00           C
ATOM  10982  C25 POPE  161      94.168  23.833  76.428  1.00  0.00           C
ATOM  10985  C26 POPE  161      93.998  22.873  75.249  1.00  0.00           C
ATOM  10988  C27 POPE  161      95.028  23.113  74.118  1.00  0.00           C
ATOM  10991  C28 POPE  161      94.608  24.243  73.159  1.00  0.00           C
ATOM  10994  C29 POPE  161      93.548  23.783  72.179  1.00  0.00           C
ATOM  10996 0C21 POPE  161      93.688  23.683  70.849  1.00  0.00           C
ATOM  10998 1C21 POPE  161      94.928  23.993  70.049  1.00  0.00           C
ATOM  11001 2C21 POPE  161      95.988  22.883  70.218  1.00  0.00           C
ATOM  11004 3C21 POPE  161      97.188  23.043  69.279  1.00  0.00           C
ATOM  11007 4C21 POPE  161      98.208  21.913  69.499  1.00  0.00           C
ATOM  11010 5C21 POPE  161      99.408  21.953  68.539  1.00  0.00           C
ATOM  11013 6C21 POPE  161     100.368  20.783  68.779  1.00  0.00           C
ATOM  11016 7C21 POPE  161     101.428  20.603  67.678  1.00  0.00           C
ATOM  11019 8C21 POPE  161     100.838  20.253  66.319  1.00  0.00           C
ATOM  11023  C33 POPE  161      95.488  19.353  81.629  1.00  0.00           C
ATOM  11026  C34 POPE  161      95.598  18.593  80.299  1.00  0.00           C
ATOM  11029  C35 POPE  161      97.028  18.213  79.928  1.00  0.00           C
ATOM  11032  C36 POPE  161      97.348  18.463  78.449  1.00  0.00           C
ATOM  11035  C37 POPE  161      98.728  17.913  78.038  1.00  0.00           C
ATOM  11038  C38 POPE  161      98.748  16.393  77.809  1.00  0.00           C
ATOM  11041  C39 POPE  161      98.208  15.933  76.449  1.00  0.00           C
ATOM  11044 0C31 POPE  161      99.148  16.303  75.288  1.00  0.00           C
ATOM  11047 1C31 POPE  161      98.668  15.843  73.909  1.00  0.00           C
ATOM  11050 2C31 POPE  161      99.548  16.423  72.788  1.00  0.00           C
ATOM  11053 3C31 POPE  161      98.878  16.483  71.409  1.00  0.00           C
ATOM  11056 4C31 POPE  161      99.208  15.293  70.489  1.00  0.00           C
ATOM  11059 5C31 POPE  161      98.558  15.443  69.108  1.00  0.00           C
ATOM  11062 6C31 POPE  161      99.118  14.483  68.049  1.00  0.00           C
ATOM  11066  NH3 POPE  162      55.078  28.633  46.428  1.00  0.00           N
ATOM  11070  C12 POPE  162      54.098  27.553  46.089  1.00  0.00           C
ATOM  11073  C11 POPE  162      52.758  28.173  45.639  1.00  0.00           C
ATOM  11076  P   POPE  162      53.178  30.653  44.719  1.00  0.00           P
ATOM  11077  O13 POPE  162      54.378  31.013  43.928  1.00  0.00           O
ATOM  11078  O14 POPE  162      51.918  31.383  44.519  1.00  0.00           O
ATOM  11079  O11 POPE  162      53.558  30.773  46.249  1.00  0.00           O
ATOM  11080  O12 POPE  162      52.918  29.103  44.559  1.00  0.00           O
ATOM  11081  C1  POPE  162      53.708  32.103  46.758  1.00  0.00           C
ATOM  11084  C2  POPE  162      53.618  32.103  48.289  1.00  0.00           C
ATOM  11086  O21 POPE  162      53.368  33.453  48.708  1.00  0.00           O
ATOM  11087  C21 POPE  162      52.128  33.703  49.029  1.00  0.00           C
ATOM  11088  O22 POPE  162      51.268  34.103  48.259  1.00  0.00           O
ATOM  11089  C22 POPE  162      51.918  33.293  50.499  1.00  0.00           C
ATOM  11092  C3  POPE  162      54.918  31.603  48.959  1.00  0.00           C
ATOM  11095  O31 POPE  162      54.788  31.703  50.388  1.00  0.00           O
ATOM  11096  C31 POPE  162      54.378  30.633  51.019  1.00  0.00           C
ATOM  11097  O32 POPE  162      54.408  29.483  50.589  1.00  0.00           O
ATOM  11098  C32 POPE  162      53.708  31.073  52.309  1.00  0.00           C
ATOM  11101  C23 POPE  162      50.968  34.203  51.299  1.00  0.00           C
ATOM  11104  C24 POPE  162      50.768  33.723  52.748  1.00  0.00           C
ATOM  11107  C25 POPE  162      50.228  34.823  53.679  1.00  0.00           C
ATOM  11110  C26 POPE  162      50.208  34.433  55.159  1.00  0.00           C
ATOM  11113  C27 POPE  162      50.058  35.643  56.089  1.00  0.00           C
ATOM  11116  C28 POPE  162      48.628  36.203  56.239  1.00  0.00           C
ATOM  11119  C29 POPE  162      47.768  35.423  57.219  1.00  0.00           C
ATOM  11121 0C21 POPE  162      47.318  35.853  58.419  1.00  0.00           C
ATOM  11123 1C21 POPE  162      47.538  37.223  59.019  1.00  0.00           C
ATOM  11126 2C21 POPE  162      46.478  37.633  60.059  1.00  0.00           C
ATOM  11129 3C21 POPE  162      46.628  36.953  61.428  1.00  0.00           C
ATOM  11132 4C21 POPE  162      45.758  37.603  62.519  1.00  0.00           C
ATOM  11135 5C21 POPE  162      45.838  36.893  63.879  1.00  0.00           C
ATOM  11138 6C21 POPE  162      45.168  37.693  65.008  1.00  0.00           C
ATOM  11141 7C21 POPE  162      45.198  36.973  66.368  1.00  0.00           C
ATOM  11144 8C21 POPE  162      44.518  37.773  67.489  1.00  0.00           C
ATOM  11148  C33 POPE  162      53.908  30.103  53.479  1.00  0.00           C
ATOM  11151  C34 POPE  162      53.088  30.533  54.699  1.00  0.00           C
ATOM  11154  C35 POPE  162      51.668  29.963  54.679  1.00  0.00           C
ATOM  11157  C36 POPE  162      50.938  30.073  56.028  1.00  0.00           C
ATOM  11160  C37 POPE  162      51.688  29.393  57.179  1.00  0.00           C
ATOM  11163  C38 POPE  162      50.748  28.843  58.258  1.00  0.00           C
ATOM  11166  C39 POPE  162      50.078  29.933  59.089  1.00  0.00           C
ATOM  11169 0C31 POPE  162      48.868  29.393  59.848  1.00  0.00           C
ATOM  11172 1C31 POPE  162      48.168  30.463  60.688  1.00  0.00           C
ATOM  11175 2C31 POPE  162      46.668  30.223  60.849  1.00  0.00           C
ATOM  11178 3C31 POPE  162      46.258  29.823  62.278  1.00  0.00           C
ATOM  11181 4C31 POPE  162      44.758  30.063  62.499  1.00  0.00           C
ATOM  11184 5C31 POPE  162      44.338  30.083  63.979  1.00  0.00           C
ATOM  11187 6C31 POPE  162      43.058  30.883  64.219  1.00  0.00           C
ATOM  11191  NH3 POPE  163      54.348 107.023  90.319  1.00  0.00           N
ATOM  11195  C12 POPE  163      53.578 106.413  91.449  1.00  0.00           C
ATOM  11198  C11 POPE  163      52.498 107.343  91.989  1.00  0.00           C
ATOM  11201  P   POPE  163      50.298 107.043  93.409  1.00  0.00           P
ATOM  11202  O13 POPE  163      50.048 106.193  94.598  1.00  0.00           O
ATOM  11203  O14 POPE  163      50.338 108.513  93.619  1.00  0.00           O
ATOM  11204  O11 POPE  163      49.258 106.693  92.229  1.00  0.00           O
ATOM  11205  O12 POPE  163      51.618 106.523  92.749  1.00  0.00           O
ATOM  11206  C1  POPE  163      49.068 105.303  91.898  1.00  0.00           C
ATOM  11209  C2  POPE  163      48.248 105.043  90.589  1.00  0.00           C
ATOM  11211  O21 POPE  163      48.988 105.493  89.409  1.00  0.00           O
ATOM  11212  C21 POPE  163      48.708 104.753  88.309  1.00  0.00           C
ATOM  11213  O22 POPE  163      48.008 103.763  88.318  1.00  0.00           O
ATOM  11214  C22 POPE  163      49.368 105.343  87.059  1.00  0.00           C
ATOM  11217  C3  POPE  163      46.808 105.663  90.669  1.00  0.00           C
ATOM  11220  O31 POPE  163      46.018 105.503  89.459  1.00  0.00           O
ATOM  11221  C31 POPE  163      45.928 106.583  88.678  1.00  0.00           C
ATOM  11222  O32 POPE  163      46.548 107.613  88.887  1.00  0.00           O
ATOM  11223  C32 POPE  163      45.058 106.303  87.439  1.00  0.00           C
ATOM  11226  C23 POPE  163      48.638 106.573  86.469  1.00  0.00           C
ATOM  11229  C24 POPE  163      49.568 107.593  85.788  1.00  0.00           C
ATOM  11232  C25 POPE  163      48.778 108.733  85.118  1.00  0.00           C
ATOM  11235  C26 POPE  163      48.238 108.343  83.738  1.00  0.00           C
ATOM  11238  C27 POPE  163      47.408 109.453  83.069  1.00  0.00           C
ATOM  11241  C28 POPE  163      47.138 109.213  81.569  1.00  0.00           C
ATOM  11244  C29 POPE  163      48.408 109.333  80.758  1.00  0.00           C
ATOM  11246 0C21 POPE  163      48.628 108.823  79.529  1.00  0.00           C
ATOM  11248 1C21 POPE  163      47.658 108.043  78.678  1.00  0.00           C
ATOM  11251 2C21 POPE  163      47.458 108.633  77.258  1.00  0.00           C
ATOM  11254 3C21 POPE  163      47.048 107.543  76.269  1.00  0.00           C
ATOM  11257 4C21 POPE  163      46.648 108.063  74.879  1.00  0.00           C
ATOM  11260 5C21 POPE  163      46.498 106.913  73.858  1.00  0.00           C
ATOM  11263 6C21 POPE  163      45.918 107.333  72.499  1.00  0.00           C
ATOM  11266 7C21 POPE  163      45.758 106.103  71.579  1.00  0.00           C
ATOM  11269 8C21 POPE  163      45.148 106.313  70.199  1.00  0.00           C
ATOM  11273  C33 POPE  163      43.998 107.413  87.148  1.00  0.00           C
ATOM  11276  C34 POPE  163      43.028 107.043  86.008  1.00  0.00           C
ATOM  11279  C35 POPE  163      43.428 107.553  84.608  1.00  0.00           C
ATOM  11282  C36 POPE  163      42.528 106.973  83.498  1.00  0.00           C
ATOM  11285  C37 POPE  163      42.768 107.593  82.108  1.00  0.00           C
ATOM  11288  C38 POPE  163      42.018 106.903  80.949  1.00  0.00           C
ATOM  11291  C39 POPE  163      40.488 106.863  81.107  1.00  0.00           C
ATOM  11294 0C31 POPE  163      39.768 106.293  79.868  1.00  0.00           C
ATOM  11297 1C31 POPE  163      38.268 106.043  80.098  1.00  0.00           C
ATOM  11300 2C31 POPE  163      37.328 106.793  79.129  1.00  0.00           C
ATOM  11303 3C31 POPE  163      37.418 106.263  77.689  1.00  0.00           C
ATOM  11306 4C31 POPE  163      36.378 106.883  76.739  1.00  0.00           C
ATOM  11309 5C31 POPE  163      36.448 106.263  75.329  1.00  0.00           C
ATOM  11312 6C31 POPE  163      35.398 106.813  74.359  1.00  0.00           C
ATOM  11316  NH3 POPE  164      72.158  51.403  47.479  1.00  0.00           N
ATOM  11320  C12 POPE  164      72.988  51.283  46.229  1.00  0.00           C
ATOM  11323  C11 POPE  164      73.908  50.053  46.238  1.00  0.00           C
ATOM  11326  P   POPE  164      76.468  50.153  45.429  1.00  0.00           P
ATOM  11327  O13 POPE  164      77.008  48.953  44.749  1.00  0.00           O
ATOM  11328  O14 POPE  164      77.038  51.453  45.009  1.00  0.00           O
ATOM  11329  O11 POPE  164      76.668  49.953  46.979  1.00  0.00           O
ATOM  11330  O12 POPE  164      74.898  50.203  45.229  1.00  0.00           O
ATOM  11331  C1  POPE  164      76.698  51.053  47.879  1.00  0.00           C
ATOM  11334  C2  POPE  164      76.888  50.503  49.309  1.00  0.00           C
ATOM  11336  O21 POPE  164      77.018  51.613  50.229  1.00  0.00           O
ATOM  11337  C21 POPE  164      76.198  51.593  51.269  1.00  0.00           C
ATOM  11338  O22 POPE  164      75.268  50.823  51.428  1.00  0.00           O
ATOM  11339  C22 POPE  164      76.588  52.723  52.229  1.00  0.00           C
ATOM  11342  C3  POPE  164      78.158  49.613  49.398  1.00  0.00           C
ATOM  11345  O31 POPE  164      78.178  48.813  50.599  1.00  0.00           O
ATOM  11346  C31 POPE  164      78.728  49.383  51.659  1.00  0.00           C
ATOM  11347  O32 POPE  164      79.218  50.503  51.708  1.00  0.00           O
ATOM  11348  C32 POPE  164      78.658  48.413  52.829  1.00  0.00           C
ATOM  11351  C23 POPE  164      76.278  52.433  53.718  1.00  0.00           C
ATOM  11354  C24 POPE  164      76.688  53.603  54.618  1.00  0.00           C
ATOM  11357  C25 POPE  164      76.368  53.393  56.109  1.00  0.00           C
ATOM  11360  C26 POPE  164      75.068  54.093  56.539  1.00  0.00           C
ATOM  11363  C27 POPE  164      74.648  53.843  57.989  1.00  0.00           C
ATOM  11366  C28 POPE  164      73.458  54.713  58.419  1.00  0.00           C
ATOM  11369  C29 POPE  164      72.828  54.263  59.719  1.00  0.00           C
ATOM  11371 0C21 POPE  164      73.198  54.623  60.958  1.00  0.00           C
ATOM  11373 1C21 POPE  164      74.328  55.543  61.329  1.00  0.00           C
ATOM  11376 2C21 POPE  164      73.858  56.823  62.059  1.00  0.00           C
ATOM  11379 3C21 POPE  164      73.058  57.773  61.148  1.00  0.00           C
ATOM  11382 4C21 POPE  164      72.648  59.083  61.839  1.00  0.00           C
ATOM  11385 5C21 POPE  164      73.838  60.023  62.109  1.00  0.00           C
ATOM  11388 6C21 POPE  164      73.408  61.263  62.899  1.00  0.00           C
ATOM  11391 7C21 POPE  164      74.548  62.273  63.089  1.00  0.00           C
ATOM  11394 8C21 POPE  164      74.128  63.493  63.899  1.00  0.00           C
ATOM  11398  C33 POPE  164      79.538  48.833  54.029  1.00  0.00           C
ATOM  11401  C34 POPE  164      79.348  47.883  55.219  1.00  0.00           C
ATOM  11404  C35 POPE  164      80.218  48.253  56.418  1.00  0.00           C
ATOM  11407  C36 POPE  164      79.958  47.363  57.649  1.00  0.00           C
ATOM  11410  C37 POPE  164      80.978  47.623  58.769  1.00  0.00           C
ATOM  11413  C38 POPE  164      80.468  47.233  60.168  1.00  0.00           C
ATOM  11416  C39 POPE  164      81.468  47.603  61.278  1.00  0.00           C
ATOM  11419 0C31 POPE  164      81.368  49.063  61.739  1.00  0.00           C
ATOM  11422 1C31 POPE  164      80.268  49.323  62.789  1.00  0.00           C
ATOM  11425 2C31 POPE  164      80.748  49.243  64.248  1.00  0.00           C
ATOM  11428 3C31 POPE  164      80.988  47.823  64.779  1.00  0.00           C
ATOM  11431 4C31 POPE  164      80.988  47.743  66.309  1.00  0.00           C
ATOM  11434 5C31 POPE  164      80.568  46.363  66.849  1.00  0.00           C
ATOM  11437 6C31 POPE  164      80.058  46.403  68.289  1.00  0.00           C
ATOM  11441  NH3 POPE  165      67.028 120.793  91.639  1.00  0.00           N
ATOM  11445  C12 POPE  165      67.578 119.863  90.578  1.00  0.00           C
ATOM  11448  C11 POPE  165      67.708 118.423  91.107  1.00  0.00           C
ATOM  11451  P   POPE  165      68.418 116.093  89.968  1.00  0.00           P
ATOM  11452  O13 POPE  165      69.898 116.123  90.118  1.00  0.00           O
ATOM  11453  O14 POPE  165      67.698 115.183  90.889  1.00  0.00           O
ATOM  11454  O11 POPE  165      67.948 115.623  88.529  1.00  0.00           O
ATOM  11455  O12 POPE  165      67.818 117.543  90.009  1.00  0.00           O
ATOM  11456  C1  POPE  165      66.648 116.053  88.099  1.00  0.00           C
ATOM  11459  C2  POPE  165      65.948 115.023  87.188  1.00  0.00           C
ATOM  11461  O21 POPE  165      65.808 115.643  85.909  1.00  0.00           O
ATOM  11462  C21 POPE  165      64.798 115.393  85.118  1.00  0.00           C
ATOM  11463  O22 POPE  165      63.618 115.553  85.368  1.00  0.00           O
ATOM  11464  C22 POPE  165      65.418 114.793  83.848  1.00  0.00           C
ATOM  11467  C3  POPE  165      64.668 114.393  87.859  1.00  0.00           C
ATOM  11470  O31 POPE  165      63.948 113.473  87.019  1.00  0.00           O
ATOM  11471  C31 POPE  165      62.868 112.913  87.568  1.00  0.00           C
ATOM  11472  O32 POPE  165      62.658 112.813  88.759  1.00  0.00           O
ATOM  11473  C32 POPE  165      61.868 112.543  86.469  1.00  0.00           C
ATOM  11476  C23 POPE  165      64.428 114.513  82.699  1.00  0.00           C
ATOM  11479  C24 POPE  165      65.188 114.493  81.368  1.00  0.00           C
ATOM  11482  C25 POPE  165      64.318 114.093  80.159  1.00  0.00           C
ATOM  11485  C26 POPE  165      65.078 114.293  78.839  1.00  0.00           C
ATOM  11488  C27 POPE  165      64.478 113.473  77.678  1.00  0.00           C
ATOM  11491  C28 POPE  165      65.238 113.683  76.349  1.00  0.00           C
ATOM  11494  C29 POPE  165      64.478 114.533  75.358  1.00  0.00           C
ATOM  11496 0C21 POPE  165      64.088 114.153  74.129  1.00  0.00           C
ATOM  11498 1C21 POPE  165      64.368 112.823  73.479  1.00  0.00           C
ATOM  11501 2C21 POPE  165      63.378 112.463  72.348  1.00  0.00           C
ATOM  11504 3C21 POPE  165      62.028 111.893  72.839  1.00  0.00           C
ATOM  11507 4C21 POPE  165      61.118 111.503  71.669  1.00  0.00           C
ATOM  11510 5C21 POPE  165      60.208 110.293  71.949  1.00  0.00           C
ATOM  11513 6C21 POPE  165      59.268 109.993  70.769  1.00  0.00           C
ATOM  11516 7C21 POPE  165      59.048 108.503  70.489  1.00  0.00           C
ATOM  11519 8C21 POPE  165      58.148 108.253  69.269  1.00  0.00           C
ATOM  11523  C33 POPE  165      60.418 112.393  86.999  1.00  0.00           C
ATOM  11526  C34 POPE  165      59.348 112.753  85.967  1.00  0.00           C
ATOM  11529  C35 POPE  165      59.198 111.763  84.809  1.00  0.00           C
ATOM  11532  C36 POPE  165      58.068 112.203  83.868  1.00  0.00           C
ATOM  11535  C37 POPE  165      57.808 111.223  82.719  1.00  0.00           C
ATOM  11538  C38 POPE  165      56.848 111.773  81.647  1.00  0.00           C
ATOM  11541  C39 POPE  165      56.838 110.923  80.368  1.00  0.00           C
ATOM  11544 0C31 POPE  165      56.098 111.613  79.209  1.00  0.00           C
ATOM  11547 1C31 POPE  165      56.058 110.733  77.949  1.00  0.00           C
ATOM  11550 2C31 POPE  165      55.428 111.403  76.717  1.00  0.00           C
ATOM  11553 3C31 POPE  165      56.258 112.583  76.169  1.00  0.00           C
ATOM  11556 4C31 POPE  165      56.418 112.553  74.648  1.00  0.00           C
ATOM  11559 5C31 POPE  165      57.408 113.613  74.148  1.00  0.00           C
ATOM  11562 6C31 POPE  165      57.728 113.483  72.659  1.00  0.00           C
ATOM  11566  NH3 POPE  166     105.418  71.443  87.288  1.00  0.00           N
ATOM  11570  C12 POPE  166     105.968  70.673  88.458  1.00  0.00           C
ATOM  11573  C11 POPE  166     107.458  70.403  88.199  1.00  0.00           C
ATOM  11576  P   POPE  166     108.348  68.273  89.468  1.00  0.00           P
ATOM  11577  O13 POPE  166     109.488  68.083  90.397  1.00  0.00           O
ATOM  11578  O14 POPE  166     107.068  67.593  89.717  1.00  0.00           O
ATOM  11579  O11 POPE  166     108.838  67.913  87.989  1.00  0.00           O
ATOM  11580  O12 POPE  166     108.088  69.823  89.328  1.00  0.00           O
ATOM  11581  C1  POPE  166     108.208  66.803  87.339  1.00  0.00           C
ATOM  11584  C2  POPE  166     108.438  66.863  85.799  1.00  0.00           C
ATOM  11586  O21 POPE  166     107.508  65.983  85.149  1.00  0.00           O
ATOM  11587  C21 POPE  166     106.338  66.543  84.888  1.00  0.00           C
ATOM  11588  O22 POPE  166     105.978  67.633  85.289  1.00  0.00           O
ATOM  11589  C22 POPE  166     105.508  65.653  83.959  1.00  0.00           C
ATOM  11592  C3  POPE  166     109.878  66.483  85.379  1.00  0.00           C
ATOM  11595  O31 POPE  166     110.368  67.243  84.258  1.00  0.00           O
ATOM  11596  C31 POPE  166     109.898  66.933  83.048  1.00  0.00           C
ATOM  11597  O32 POPE  166     108.998  66.153  82.808  1.00  0.00           O
ATOM  11598  C32 POPE  166     110.818  67.563  81.989  1.00  0.00           C
ATOM  11601  C23 POPE  166     103.988  65.863  84.209  1.00  0.00           C
ATOM  11604  C24 POPE  166     103.048  65.213  83.178  1.00  0.00           C
ATOM  11607  C25 POPE  166     102.718  66.053  81.928  1.00  0.00           C
ATOM  11610  C26 POPE  166     103.598  65.753  80.709  1.00  0.00           C
ATOM  11613  C27 POPE  166     102.918  66.093  79.379  1.00  0.00           C
ATOM  11616  C28 POPE  166     103.628  65.523  78.138  1.00  0.00           C
ATOM  11619  C29 POPE  166     102.688  65.463  76.959  1.00  0.00           C
ATOM  11621 0C21 POPE  166     102.918  64.813  75.809  1.00  0.00           C
ATOM  11623 1C21 POPE  166     104.168  64.043  75.498  1.00  0.00           C
ATOM  11626 2C21 POPE  166     104.228  63.523  74.059  1.00  0.00           C
ATOM  11629 3C21 POPE  166     104.348  64.583  72.959  1.00  0.00           C
ATOM  11632 4C21 POPE  166     104.578  63.913  71.599  1.00  0.00           C
ATOM  11635 5C21 POPE  166     105.068  64.893  70.529  1.00  0.00           C
ATOM  11638 6C21 POPE  166     105.348  64.213  69.188  1.00  0.00           C
ATOM  11641 7C21 POPE  166     106.018  65.173  68.199  1.00  0.00           C
ATOM  11644 8C21 POPE  166     106.368  64.533  66.849  1.00  0.00           C
ATOM  11648  C33 POPE  166     110.208  67.533  80.559  1.00  0.00           C
ATOM  11651  C34 POPE  166     110.668  68.713  79.688  1.00  0.00           C
ATOM  11654  C35 POPE  166     110.038  68.703  78.289  1.00  0.00           C
ATOM  11657  C36 POPE  166     110.368  69.973  77.499  1.00  0.00           C
ATOM  11660  C37 POPE  166     109.588  70.183  76.199  1.00  0.00           C
ATOM  11663  C38 POPE  166     109.808  71.613  75.678  1.00  0.00           C
ATOM  11666  C39 POPE  166     109.028  71.993  74.409  1.00  0.00           C
ATOM  11669 0C31 POPE  166     109.518  71.273  73.138  1.00  0.00           C
ATOM  11672 1C31 POPE  166     108.728  71.673  71.879  1.00  0.00           C
ATOM  11675 2C31 POPE  166     109.228  72.943  71.159  1.00  0.00           C
ATOM  11678 3C31 POPE  166     108.308  73.283  69.979  1.00  0.00           C
ATOM  11681 4C31 POPE  166     108.898  74.253  68.949  1.00  0.00           C
ATOM  11684 5C31 POPE  166     107.898  74.513  67.799  1.00  0.00           C
ATOM  11687 6C31 POPE  166     108.438  75.423  66.699  1.00  0.00           C
ATOM  11691  NH3 POPE  167     132.144  23.783  43.869  1.00  0.00           N
ATOM  11695  C12 POPE  167     131.844  23.293  42.479  1.00  0.00           C
ATOM  11698  C11 POPE  167     130.494  23.813  41.999  1.00  0.00           C
ATOM  11701  P   POPE  167     128.648  21.973  41.529  1.00  0.00           P
ATOM  11702  O13 POPE  167     127.268  22.533  41.549  1.00  0.00           O
ATOM  11703  O14 POPE  167     129.334  21.853  40.219  1.00  0.00           O
ATOM  11704  O11 POPE  167     128.698  20.593  42.289  1.00  0.00           O
ATOM  11705  O12 POPE  167     129.484  22.933  42.479  1.00  0.00           O
ATOM  11706  C1  POPE  167     128.828  20.503  43.699  1.00  0.00           C
ATOM  11709  C2  POPE  167     127.508  20.903  44.389  1.00  0.00           C
ATOM  11711  O21 POPE  167     127.648  20.893  45.819  1.00  0.00           O
ATOM  11712  C21 POPE  167     128.308  21.923  46.339  1.00  0.00           C
ATOM  11713  O22 POPE  167     128.758  22.873  45.709  1.00  0.00           O
ATOM  11714  C22 POPE  167     128.388  21.793  47.849  1.00  0.00           C
ATOM  11717  C3  POPE  167     126.348  19.953  43.939  1.00  0.00           C
ATOM  11720  O31 POPE  167     125.038  20.573  43.959  1.00  0.00           O
ATOM  11721  C31 POPE  167     124.708  21.133  45.108  1.00  0.00           C
ATOM  11722  O32 POPE  167     124.868  22.313  45.368  1.00  0.00           O
ATOM  11723  C32 POPE  167     123.998  20.133  45.989  1.00  0.00           C
ATOM  11726  C23 POPE  167     129.834  21.643  48.389  1.00  0.00           C
ATOM  11729  C24 POPE  167     130.144  22.503  49.629  1.00  0.00           C
ATOM  11732  C25 POPE  167     129.038  22.593  50.699  1.00  0.00           C
ATOM  11735  C26 POPE  167     128.428  21.243  51.139  1.00  0.00           C
ATOM  11738  C27 POPE  167     127.488  21.443  52.328  1.00  0.00           C
ATOM  11741  C28 POPE  167     126.688  20.183  52.709  1.00  0.00           C
ATOM  11744  C29 POPE  167     127.538  19.103  53.319  1.00  0.00           C
ATOM  11746 0C21 POPE  167     127.338  18.503  54.508  1.00  0.00           C
ATOM  11748 1C21 POPE  167     126.188  18.753  55.459  1.00  0.00           C
ATOM  11751 2C21 POPE  167     125.628  17.473  56.098  1.00  0.00           C
ATOM  11754 3C21 POPE  167     126.568  16.853  57.148  1.00  0.00           C
ATOM  11757 4C21 POPE  167     127.308  15.593  56.669  1.00  0.00           C
ATOM  11760 5C21 POPE  167     128.268  15.043  57.729  1.00  0.00           C
ATOM  11763 6C21 POPE  167     129.078  13.833  57.258  1.00  0.00           C
ATOM  11766 7C21 POPE  167     130.174  13.473  58.269  1.00  0.00           C
ATOM  11769 8C21 POPE  167     131.114  12.363  57.799  1.00  0.00           C
ATOM  11773  C33 POPE  167     124.718  19.943  47.339  1.00  0.00           C
ATOM  11776  C34 POPE  167     123.658  19.723  48.429  1.00  0.00           C
ATOM  11779  C35 POPE  167     124.208  19.633  49.848  1.00  0.00           C
ATOM  11782  C36 POPE  167     123.058  19.433  50.839  1.00  0.00           C
ATOM  11785  C37 POPE  167     123.508  18.923  52.219  1.00  0.00           C
ATOM  11788  C38 POPE  167     122.348  18.293  52.999  1.00  0.00           C
ATOM  11791  C39 POPE  167     121.978  16.873  52.549  1.00  0.00           C
ATOM  11794 0C31 POPE  167     122.848  15.813  53.229  1.00  0.00           C
ATOM  11797 1C31 POPE  167     122.578  14.393  52.709  1.00  0.00           C
ATOM  11800 2C31 POPE  167     123.218  13.353  53.629  1.00  0.00           C
ATOM  11803 3C31 POPE  167     123.218  11.943  53.049  1.00  0.00           C
ATOM  11806 4C31 POPE  167     123.908  10.953  53.989  1.00  0.00           C
ATOM  11809 5C31 POPE  167     124.348   9.663  53.299  1.00  0.00           C
ATOM  11812 6C31 POPE  167     125.188   8.753  54.188  1.00  0.00           C
ATOM  11816  NH3 POPE  168      54.018  -1.153  46.799  1.00  0.00           N
ATOM  11820  C12 POPE  168      53.728   0.037  45.909  1.00  0.00           C
ATOM  11823  C11 POPE  168      54.678   1.227  46.229  1.00  0.00           C
ATOM  11826  P   POPE  168      53.338   3.403  45.549  1.00  0.00           P
ATOM  11827  O13 POPE  168      52.058   2.663  45.569  1.00  0.00           O
ATOM  11828  O14 POPE  168      53.448   4.533  44.609  1.00  0.00           O
ATOM  11829  O11 POPE  168      53.608   3.893  47.029  1.00  0.00           O
ATOM  11830  O12 POPE  168      54.498   2.333  45.349  1.00  0.00           O
ATOM  11831  C1  POPE  168      54.428   5.043  47.289  1.00  0.00           C
ATOM  11834  C2  POPE  168      53.588   6.353  47.398  1.00  0.00           C
ATOM  11836  O21 POPE  168      54.198   7.283  48.329  1.00  0.00           O
ATOM  11837  C21 POPE  168      54.118   7.013  49.618  1.00  0.00           C
ATOM  11838  O22 POPE  168      53.648   6.003  50.108  1.00  0.00           O
ATOM  11839  C22 POPE  168      54.818   8.083  50.449  1.00  0.00           C
ATOM  11842  C3  POPE  168      52.058   6.043  47.649  1.00  0.00           C
ATOM  11845  O31 POPE  168      51.188   7.193  47.639  1.00  0.00           O
ATOM  11846  C31 POPE  168      50.298   7.513  48.589  1.00  0.00           C
ATOM  11847  O32 POPE  168      49.468   8.403  48.458  1.00  0.00           O
ATOM  11848  C32 POPE  168      50.388   6.623  49.839  1.00  0.00           C
ATOM  11851  C23 POPE  168      54.218   8.113  51.879  1.00  0.00           C
ATOM  11854  C24 POPE  168      55.058   8.903  52.888  1.00  0.00           C
ATOM  11857  C25 POPE  168      56.218   8.113  53.508  1.00  0.00           C
ATOM  11860  C26 POPE  168      56.688   8.843  54.769  1.00  0.00           C
ATOM  11863  C27 POPE  168      57.948   8.293  55.449  1.00  0.00           C
ATOM  11866  C28 POPE  168      58.188   9.063  56.759  1.00  0.00           C
ATOM  11869  C29 POPE  168      59.608   9.013  57.229  1.00  0.00           C
ATOM  11871 0C21 POPE  168      59.998   9.203  58.499  1.00  0.00           C
ATOM  11873 1C21 POPE  168      59.128   9.503  59.688  1.00  0.00           C
ATOM  11876 2C21 POPE  168      59.498   8.583  60.859  1.00  0.00           C
ATOM  11879 3C21 POPE  168      58.938   9.103  62.188  1.00  0.00           C
ATOM  11882 4C21 POPE  168      59.338   8.223  63.379  1.00  0.00           C
ATOM  11885 5C21 POPE  168      60.868   8.073  63.519  1.00  0.00           C
ATOM  11888 6C21 POPE  168      61.248   7.633  64.938  1.00  0.00           C
ATOM  11891 7C21 POPE  168      62.748   7.633  65.229  1.00  0.00           C
ATOM  11894 8C21 POPE  168      63.048   7.303  66.688  1.00  0.00           C
ATOM  11898  C33 POPE  168      49.488   7.093  51.008  1.00  0.00           C
ATOM  11901  C34 POPE  168      49.688   6.253  52.289  1.00  0.00           C
ATOM  11904  C35 POPE  168      51.108   6.333  52.879  1.00  0.00           C
ATOM  11907  C36 POPE  168      51.108   6.543  54.409  1.00  0.00           C
ATOM  11910  C37 POPE  168      52.528   6.633  54.999  1.00  0.00           C
ATOM  11913  C38 POPE  168      52.538   6.693  56.539  1.00  0.00           C
ATOM  11916  C39 POPE  168      53.948   6.813  57.129  1.00  0.00           C
ATOM  11919 0C31 POPE  168      53.998   6.613  58.659  1.00  0.00           C
ATOM  11922 1C31 POPE  168      55.418   6.323  59.179  1.00  0.00           C
ATOM  11925 2C31 POPE  168      55.478   5.763  60.609  1.00  0.00           C
ATOM  11928 3C31 POPE  168      55.468   6.833  61.719  1.00  0.00           C
ATOM  11931 4C31 POPE  168      55.788   6.263  63.099  1.00  0.00           C
ATOM  11934 5C31 POPE  168      55.618   7.293  64.229  1.00  0.00           C
ATOM  11937 6C31 POPE  168      56.138   6.813  65.579  1.00  0.00           C
ATOM  11941  NH3 POPE  169      46.488  86.543  52.169  1.00  0.00           N
ATOM  11945  C12 POPE  169      45.758  87.133  50.999  1.00  0.00           C
ATOM  11948  C11 POPE  169      46.118  88.623  50.819  1.00  0.00           C
ATOM  11951  P   POPE  169      48.368  89.363  49.649  1.00  0.00           P
ATOM  11952  O13 POPE  169      49.688  88.723  49.679  1.00  0.00           O
ATOM  11953  O14 POPE  169      47.538  89.183  48.438  1.00  0.00           O
ATOM  11954  O11 POPE  169      48.468  90.933  49.898  1.00  0.00           O
ATOM  11955  O12 POPE  169      47.528  88.843  50.899  1.00  0.00           O
ATOM  11956  C1  POPE  169      49.578  91.643  50.458  1.00  0.00           C
ATOM  11959  C2  POPE  169      49.168  92.703  51.539  1.00  0.00           C
ATOM  11961  O21 POPE  169      48.548  92.053  52.669  1.00  0.00           O
ATOM  11962  C21 POPE  169      49.008  92.383  53.869  1.00  0.00           C
ATOM  11963  O22 POPE  169      49.808  93.273  54.099  1.00  0.00           O
ATOM  11964  C22 POPE  169      48.418  91.393  54.898  1.00  0.00           C
ATOM  11967  C3  POPE  169      48.208  93.773  50.949  1.00  0.00           C
ATOM  11970  O31 POPE  169      47.678  94.643  51.968  1.00  0.00           O
ATOM  11971  C31 POPE  169      48.518  95.583  52.418  1.00  0.00           C
ATOM  11972  O32 POPE  169      49.578  95.893  51.889  1.00  0.00           O
ATOM  11973  C32 POPE  169      47.988  96.193  53.718  1.00  0.00           C
ATOM  11976  C23 POPE  169      47.798  92.093  56.119  1.00  0.00           C
ATOM  11979  C24 POPE  169      47.148  91.153  57.139  1.00  0.00           C
ATOM  11982  C25 POPE  169      48.118  90.403  58.069  1.00  0.00           C
ATOM  11985  C26 POPE  169      47.328  89.563  59.089  1.00  0.00           C
ATOM  11988  C27 POPE  169      48.158  88.853  60.168  1.00  0.00           C
ATOM  11991  C28 POPE  169      47.298  87.993  61.129  1.00  0.00           C
ATOM  11994  C29 POPE  169      46.428  88.833  62.039  1.00  0.00           C
ATOM  11996 0C21 POPE  169      46.098  88.573  63.319  1.00  0.00           C
ATOM  11998 1C21 POPE  169      46.458  87.353  64.129  1.00  0.00           C
ATOM  12001 2C21 POPE  169      47.668  87.613  65.049  1.00  0.00           C
ATOM  12004 3C21 POPE  169      47.818  86.553  66.148  1.00  0.00           C
ATOM  12007 4C21 POPE  169      49.208  86.613  66.809  1.00  0.00           C
ATOM  12010 5C21 POPE  169      49.298  85.763  68.089  1.00  0.00           C
ATOM  12013 6C21 POPE  169      50.728  85.743  68.648  1.00  0.00           C
ATOM  12016 7C21 POPE  169      50.828  85.123  70.049  1.00  0.00           C
ATOM  12019 8C21 POPE  169      52.258  85.113  70.599  1.00  0.00           C
ATOM  12023  C33 POPE  169      46.548  95.783  54.129  1.00  0.00           C
ATOM  12026  C34 POPE  169      46.048  96.443  55.429  1.00  0.00           C
ATOM  12029  C35 POPE  169      46.848  96.003  56.669  1.00  0.00           C
ATOM  12032  C36 POPE  169      46.178  96.323  58.019  1.00  0.00           C
ATOM  12035  C37 POPE  169      46.448  97.743  58.528  1.00  0.00           C
ATOM  12038  C38 POPE  169      45.668  98.043  59.819  1.00  0.00           C
ATOM  12041  C39 POPE  169      46.098  99.353  60.499  1.00  0.00           C
ATOM  12044 0C31 POPE  169      45.008  99.953  61.399  1.00  0.00           C
ATOM  12047 1C31 POPE  169      45.588 101.013  62.359  1.00  0.00           C
ATOM  12050 2C31 POPE  169      44.528 101.873  63.079  1.00  0.00           C
ATOM  12053 3C31 POPE  169      43.798 101.163  64.229  1.00  0.00           C
ATOM  12056 4C31 POPE  169      44.628 101.003  65.509  1.00  0.00           C
ATOM  12059 5C31 POPE  169      43.838 100.343  66.639  1.00  0.00           C
ATOM  12062 6C31 POPE  169      44.658 100.093  67.909  1.00  0.00           C
ATOM  12066  NH3 POPE  170     101.578  24.373  40.578  1.00  0.00           N
ATOM  12070  C12 POPE  170     102.278  23.513  41.599  1.00  0.00           C
ATOM  12073  C11 POPE  170     103.798  23.763  41.529  1.00  0.00           C
ATOM  12076  P   POPE  170     104.938  25.993  42.479  1.00  0.00           P
ATOM  12077  O13 POPE  170     106.128  25.193  42.818  1.00  0.00           O
ATOM  12078  O14 POPE  170     105.148  27.343  41.929  1.00  0.00           O
ATOM  12079  O11 POPE  170     104.018  26.103  43.738  1.00  0.00           O
ATOM  12080  O12 POPE  170     104.068  25.163  41.469  1.00  0.00           O
ATOM  12081  C1  POPE  170     103.748  25.013  44.609  1.00  0.00           C
ATOM  12084  C2  POPE  170     104.158  25.393  46.049  1.00  0.00           C
ATOM  12086  O21 POPE  170     103.668  24.433  46.989  1.00  0.00           O
ATOM  12087  C21 POPE  170     104.028  23.173  46.809  1.00  0.00           C
ATOM  12088  O22 POPE  170     104.998  22.783  46.179  1.00  0.00           O
ATOM  12089  C22 POPE  170     102.858  22.343  47.359  1.00  0.00           C
ATOM  12092  C3  POPE  170     103.538  26.783  46.409  1.00  0.00           C
ATOM  12095  O31 POPE  170     104.248  27.493  47.439  1.00  0.00           O
ATOM  12096  C31 POPE  170     104.938  28.563  47.079  1.00  0.00           C
ATOM  12097  O32 POPE  170     105.188  28.923  45.938  1.00  0.00           O
ATOM  12098  C32 POPE  170     105.208  29.373  48.359  1.00  0.00           C
ATOM  12101  C23 POPE  170     103.148  20.873  47.739  1.00  0.00           C
ATOM  12104  C24 POPE  170     101.828  20.083  47.949  1.00  0.00           C
ATOM  12107  C25 POPE  170     100.978  20.513  49.159  1.00  0.00           C
ATOM  12110  C26 POPE  170     101.548  20.053  50.508  1.00  0.00           C
ATOM  12113  C27 POPE  170     100.668  19.013  51.218  1.00  0.00           C
ATOM  12116  C28 POPE  170     101.188  18.583  52.599  1.00  0.00           C
ATOM  12119  C29 POPE  170     102.348  17.643  52.558  1.00  0.00           C
ATOM  12121 0C21 POPE  170     102.658  16.703  53.469  1.00  0.00           C
ATOM  12123 1C21 POPE  170     101.918  16.393  54.749  1.00  0.00           C
ATOM  12126 2C21 POPE  170     101.148  15.063  54.648  1.00  0.00           C
ATOM  12129 3C21 POPE  170     100.508  14.623  55.969  1.00  0.00           C
ATOM  12132 4C21 POPE  170      99.738  13.303  55.799  1.00  0.00           C
ATOM  12135 5C21 POPE  170      99.538  12.533  57.109  1.00  0.00           C
ATOM  12138 6C21 POPE  170      98.738  13.313  58.169  1.00  0.00           C
ATOM  12141 7C21 POPE  170      98.638  12.543  59.489  1.00  0.00           C
ATOM  12144 8C21 POPE  170      97.758  13.243  60.529  1.00  0.00           C
ATOM  12148  C33 POPE  170     104.058  30.363  48.648  1.00  0.00           C
ATOM  12151  C34 POPE  170     103.608  30.453  50.108  1.00  0.00           C
ATOM  12154  C35 POPE  170     104.208  31.563  50.979  1.00  0.00           C
ATOM  12157  C36 POPE  170     103.448  31.563  52.319  1.00  0.00           C
ATOM  12160  C37 POPE  170     104.028  32.493  53.389  1.00  0.00           C
ATOM  12163  C38 POPE  170     105.128  31.823  54.219  1.00  0.00           C
ATOM  12166  C39 POPE  170     105.518  32.673  55.429  1.00  0.00           C
ATOM  12169 0C31 POPE  170     107.038  32.863  55.509  1.00  0.00           C
ATOM  12172 1C31 POPE  170     107.478  33.703  56.709  1.00  0.00           C
ATOM  12175 2C31 POPE  170     108.998  33.663  56.849  1.00  0.00           C
ATOM  12178 3C31 POPE  170     109.548  34.433  58.059  1.00  0.00           C
ATOM  12181 4C31 POPE  170     108.958  33.973  59.399  1.00  0.00           C
ATOM  12184 5C31 POPE  170     109.878  34.363  60.559  1.00  0.00           C
ATOM  12187 6C31 POPE  170     109.198  34.283  61.919  1.00  0.00           C
ATOM  12191  NH3 POPE  171     125.788  31.843  87.178  1.00  0.00           N
ATOM  12195  C12 POPE  171     126.728  33.033  87.239  1.00  0.00           C
ATOM  12198  C11 POPE  171     126.028  34.373  86.889  1.00  0.00           C
ATOM  12201  P   POPE  171     124.258  33.923  84.997  1.00  0.00           P
ATOM  12202  O13 POPE  171     123.378  33.753  86.169  1.00  0.00           O
ATOM  12203  O14 POPE  171     123.758  34.693  83.839  1.00  0.00           O
ATOM  12204  O11 POPE  171     124.758  32.483  84.529  1.00  0.00           O
ATOM  12205  O12 POPE  171     125.638  34.523  85.508  1.00  0.00           O
ATOM  12206  C1  POPE  171     124.068  31.903  83.409  1.00  0.00           C
ATOM  12209  C2  POPE  171     124.838  30.693  82.827  1.00  0.00           C
ATOM  12211  O21 POPE  171     124.148  30.213  81.658  1.00  0.00           O
ATOM  12212  C21 POPE  171     124.898  29.463  80.858  1.00  0.00           C
ATOM  12213  O22 POPE  171     126.108  29.493  80.779  1.00  0.00           O
ATOM  12214  C22 POPE  171     124.018  28.433  80.149  1.00  0.00           C
ATOM  12217  C3  POPE  171     124.908  29.553  83.868  1.00  0.00           C
ATOM  12220  O31 POPE  171     126.148  28.823  83.689  1.00  0.00           O
ATOM  12221  C31 POPE  171     127.118  29.223  84.489  1.00  0.00           C
ATOM  12222  O32 POPE  171     126.978  29.643  85.618  1.00  0.00           O
ATOM  12223  C32 POPE  171     128.438  29.183  83.708  1.00  0.00           C
ATOM  12226  C23 POPE  171     123.838  28.703  78.648  1.00  0.00           C
ATOM  12229  C24 POPE  171     125.038  28.233  77.809  1.00  0.00           C
ATOM  12232  C25 POPE  171     124.698  28.223  76.319  1.00  0.00           C
ATOM  12235  C26 POPE  171     125.708  27.423  75.498  1.00  0.00           C
ATOM  12238  C27 POPE  171     125.648  27.793  74.008  1.00  0.00           C
ATOM  12241  C28 POPE  171     126.468  26.833  73.138  1.00  0.00           C
ATOM  12244  C29 POPE  171     126.748  27.433  71.788  1.00  0.00           C
ATOM  12246 0C21 POPE  171     126.478  26.903  70.579  1.00  0.00           C
ATOM  12248 1C21 POPE  171     125.818  25.573  70.329  1.00  0.00           C
ATOM  12251 2C21 POPE  171     124.298  25.763  70.159  1.00  0.00           C
ATOM  12254 3C21 POPE  171     123.918  26.413  68.819  1.00  0.00           C
ATOM  12257 4C21 POPE  171     122.428  26.773  68.758  1.00  0.00           C
ATOM  12260 5C21 POPE  171     121.878  26.893  67.328  1.00  0.00           C
ATOM  12263 6C21 POPE  171     122.548  27.953  66.449  1.00  0.00           C
ATOM  12266 7C21 POPE  171     121.978  27.953  65.029  1.00  0.00           C
ATOM  12269 8C21 POPE  171     122.508  29.073  64.139  1.00  0.00           C
ATOM  12273  C33 POPE  171     129.304  30.413  84.058  1.00  0.00           C
ATOM  12276  C34 POPE  171     128.658  31.793  83.809  1.00  0.00           C
ATOM  12279  C35 POPE  171     128.928  32.453  82.458  1.00  0.00           C
ATOM  12282  C36 POPE  171     128.778  31.553  81.229  1.00  0.00           C
ATOM  12285  C37 POPE  171     128.408  32.373  79.997  1.00  0.00           C
ATOM  12288  C38 POPE  171     128.328  31.573  78.699  1.00  0.00           C
ATOM  12291  C39 POPE  171     128.108  32.503  77.499  1.00  0.00           C
ATOM  12294 0C31 POPE  171     128.058  31.803  76.129  1.00  0.00           C
ATOM  12297 1C31 POPE  171     128.228  32.833  75.008  1.00  0.00           C
ATOM  12300 2C31 POPE  171     127.968  32.323  73.589  1.00  0.00           C
ATOM  12303 3C31 POPE  171     128.098  33.483  72.589  1.00  0.00           C
ATOM  12306 4C31 POPE  171     128.178  33.073  71.118  1.00  0.00           C
ATOM  12309 5C31 POPE  171     128.498  34.283  70.229  1.00  0.00           C
ATOM  12312 6C31 POPE  171     128.688  33.933  68.749  1.00  0.00           C
ATOM  12316  NH3 POPE  172      92.278  17.133  43.668  1.00  0.00           N
ATOM  12320  C12 POPE  172      91.698  17.303  42.309  1.00  0.00           C
ATOM  12323  C11 POPE  172      90.178  17.443  42.379  1.00  0.00           C
ATOM  12326  P   POPE  172      89.128  16.053  40.429  1.00  0.00           P
ATOM  12327  O13 POPE  172      88.518  16.393  39.129  1.00  0.00           O
ATOM  12328  O14 POPE  172      90.198  15.043  40.449  1.00  0.00           O
ATOM  12329  O11 POPE  172      87.968  15.673  41.469  1.00  0.00           O
ATOM  12330  O12 POPE  172      89.678  17.413  41.039  1.00  0.00           O
ATOM  12331  C1  POPE  172      87.918  14.323  41.968  1.00  0.00           C
ATOM  12334  C2  POPE  172      87.038  14.133  43.259  1.00  0.00           C
ATOM  12336  O21 POPE  172      87.858  13.793  44.398  1.00  0.00           O
ATOM  12337  C21 POPE  172      88.018  14.733  45.318  1.00  0.00           C
ATOM  12338  O22 POPE  172      87.818  15.933  45.169  1.00  0.00           O
ATOM  12339  C22 POPE  172      88.418  14.093  46.649  1.00  0.00           C
ATOM  12342  C3  POPE  172      86.048  12.943  43.089  1.00  0.00           C
ATOM  12345  O31 POPE  172      85.488  12.503  44.359  1.00  0.00           O
ATOM  12346  C31 POPE  172      85.248  11.193  44.429  1.00  0.00           C
ATOM  12347  O32 POPE  172      85.578  10.383  43.589  1.00  0.00           O
ATOM  12348  C32 POPE  172      84.538  10.813  45.718  1.00  0.00           C
ATOM  12351  C23 POPE  172      87.228  13.443  47.398  1.00  0.00           C
ATOM  12354  C24 POPE  172      87.688  12.453  48.469  1.00  0.00           C
ATOM  12357  C25 POPE  172      86.518  11.803  49.219  1.00  0.00           C
ATOM  12360  C26 POPE  172      86.998  10.743  50.219  1.00  0.00           C
ATOM  12363  C27 POPE  172      86.008  10.493  51.369  1.00  0.00           C
ATOM  12366  C28 POPE  172      86.648   9.673  52.499  1.00  0.00           C
ATOM  12369  C29 POPE  172      86.328  10.213  53.869  1.00  0.00           C
ATOM  12371 0C21 POPE  172      86.158   9.503  54.999  1.00  0.00           C
ATOM  12373 1C21 POPE  172      86.228   8.003  55.139  1.00  0.00           C
ATOM  12376 2C21 POPE  172      85.268   7.473  56.229  1.00  0.00           C
ATOM  12379 3C21 POPE  172      85.688   7.883  57.649  1.00  0.00           C
ATOM  12382 4C21 POPE  172      84.768   7.323  58.739  1.00  0.00           C
ATOM  12385 5C21 POPE  172      85.198   7.813  60.129  1.00  0.00           C
ATOM  12388 6C21 POPE  172      84.278   7.333  61.259  1.00  0.00           C
ATOM  12391 7C21 POPE  172      84.758   7.813  62.629  1.00  0.00           C
ATOM  12394 8C21 POPE  172      83.878   7.343  63.788  1.00  0.00           C
ATOM  12398  C33 POPE  172      85.038   9.453  46.278  1.00  0.00           C
ATOM  12401  C34 POPE  172      84.248   9.053  47.528  1.00  0.00           C
ATOM  12404  C35 POPE  172      84.688   7.743  48.179  1.00  0.00           C
ATOM  12407  C36 POPE  172      83.838   7.393  49.419  1.00  0.00           C
ATOM  12410  C37 POPE  172      84.418   6.203  50.209  1.00  0.00           C
ATOM  12413  C38 POPE  172      83.448   5.573  51.229  1.00  0.00           C
ATOM  12416  C39 POPE  172      83.158   6.413  52.488  1.00  0.00           C
ATOM  12419 0C31 POPE  172      81.958   7.363  52.348  1.00  0.00           C
ATOM  12422 1C31 POPE  172      81.418   7.813  53.718  1.00  0.00           C
ATOM  12425 2C31 POPE  172      80.128   8.643  53.589  1.00  0.00           C
ATOM  12428 3C31 POPE  172      79.608   9.173  54.939  1.00  0.00           C
ATOM  12431 4C31 POPE  172      78.838   8.133  55.749  1.00  0.00           C
ATOM  12434 5C31 POPE  172      78.498   8.623  57.159  1.00  0.00           C
ATOM  12437 6C31 POPE  172      77.548   7.693  57.929  1.00  0.00           C
ATOM  12441  NH3 POPE  173     120.208  45.363  84.599  1.00  0.00           N
ATOM  12445  C12 POPE  173     120.418  43.923  84.949  1.00  0.00           C
ATOM  12448  C11 POPE  173     119.358  43.463  85.979  1.00  0.00           C
ATOM  12451  P   POPE  173     117.858  41.973  84.459  1.00  0.00           P
ATOM  12452  O13 POPE  173     117.188  40.663  84.589  1.00  0.00           O
ATOM  12453  O14 POPE  173     116.988  43.163  84.298  1.00  0.00           O
ATOM  12454  O11 POPE  173     118.818  41.893  83.209  1.00  0.00           O
ATOM  12455  O12 POPE  173     118.858  42.163  85.678  1.00  0.00           O
ATOM  12456  C1  POPE  173     119.278  40.643  82.689  1.00  0.00           C
ATOM  12459  C2  POPE  173     119.448  40.773  81.159  1.00  0.00           C
ATOM  12461  O21 POPE  173     119.598  39.493  80.519  1.00  0.00           O
ATOM  12462  C21 POPE  173     118.468  38.853  80.249  1.00  0.00           C
ATOM  12463  O22 POPE  173     117.378  39.073  80.769  1.00  0.00           O
ATOM  12464  C22 POPE  173     118.758  37.823  79.159  1.00  0.00           C
ATOM  12467  C3  POPE  173     120.678  41.673  80.827  1.00  0.00           C
ATOM  12470  O31 POPE  173     120.978  41.713  79.409  1.00  0.00           O
ATOM  12471  C31 POPE  173     120.578  42.803  78.758  1.00  0.00           C
ATOM  12472  O32 POPE  173     120.018  43.763  79.279  1.00  0.00           O
ATOM  12473  C32 POPE  173     121.088  42.733  77.319  1.00  0.00           C
ATOM  12476  C23 POPE  173     118.818  38.493  77.757  1.00  0.00           C
ATOM  12479  C24 POPE  173     119.508  37.633  76.688  1.00  0.00           C
ATOM  12482  C25 POPE  173     119.658  38.403  75.358  1.00  0.00           C
ATOM  12485  C26 POPE  173     120.388  37.613  74.259  1.00  0.00           C
ATOM  12488  C27 POPE  173     119.538  37.483  72.989  1.00  0.00           C
ATOM  12491  C28 POPE  173     120.258  36.703  71.868  1.00  0.00           C
ATOM  12494  C29 POPE  173     119.278  36.193  70.839  1.00  0.00           C
ATOM  12496 0C21 POPE  173     119.088  34.893  70.509  1.00  0.00           C
ATOM  12498 1C21 POPE  173     119.848  33.733  71.109  1.00  0.00           C
ATOM  12501 2C21 POPE  173     119.228  32.363  70.789  1.00  0.00           C
ATOM  12504 3C21 POPE  173     119.198  32.033  69.288  1.00  0.00           C
ATOM  12507 4C21 POPE  173     119.218  30.523  69.008  1.00  0.00           C
ATOM  12510 5C21 POPE  173     117.978  29.783  69.529  1.00  0.00           C
ATOM  12513 6C21 POPE  173     118.108  28.263  69.339  1.00  0.00           C
ATOM  12516 7C21 POPE  173     116.838  27.513  69.769  1.00  0.00           C
ATOM  12519 8C21 POPE  173     116.948  25.993  69.648  1.00  0.00           C
ATOM  12523  C33 POPE  173     120.158  43.353  76.249  1.00  0.00           C
ATOM  12526  C34 POPE  173     119.218  42.333  75.579  1.00  0.00           C
ATOM  12529  C35 POPE  173     118.458  42.883  74.359  1.00  0.00           C
ATOM  12532  C36 POPE  173     119.348  43.163  73.118  1.00  0.00           C
ATOM  12535  C37 POPE  173     119.828  41.893  72.409  1.00  0.00           C
ATOM  12538  C38 POPE  173     120.838  42.183  71.279  1.00  0.00           C
ATOM  12541  C39 POPE  173     121.188  40.933  70.459  1.00  0.00           C
ATOM  12544 0C31 POPE  173     120.148  40.633  69.368  1.00  0.00           C
ATOM  12547 1C31 POPE  173     120.358  39.293  68.648  1.00  0.00           C
ATOM  12550 2C31 POPE  173     119.658  39.223  67.289  1.00  0.00           C
ATOM  12553 3C31 POPE  173     119.868  37.863  66.599  1.00  0.00           C
ATOM  12556 4C31 POPE  173     118.728  36.873  66.818  1.00  0.00           C
ATOM  12559 5C31 POPE  173     119.168  35.423  66.579  1.00  0.00           C
[truncated: 1,693,298 more chars]
